# Supplementary material for: Antigenic mapping reveals sites of vulnerability on α-HCoV spike protein
Source: Commun Biol. 2022 Nov 4;5:1179. doi: 10.1038/s42003-022-04160-8 (PMC9636267; doi:10.1038/s42003-022-04160-8)
Supplement: Supplementary file 3 — Supplementary Data 1 [file 42003_2022_4160_MOESM3_ESM.zip]

Archive with 74 entries (63 files):
- Supplementary Data 1/
- __MACOSX/._Supplementary Data 1
- Supplementary Data 1/.DS_Store
- __MACOSX/Supplementary Data 1/._.DS_Store
- Supplementary Data 1/SP Figure 4/
- __MACOSX/Supplementary Data 1/._SP Figure 4
- Supplementary Data 1/SP Figure 3/
- __MACOSX/Supplementary Data 1/._SP Figure 3
- Supplementary Data 1/SP Figure 2/
- __MACOSX/Supplementary Data 1/._SP Figure 2
- Supplementary Data 1/SP Figure 5/
- __MACOSX/Supplementary Data 1/._SP Figure 5
- Supplementary Data 1/Figure 1/
- __MACOSX/Supplementary Data 1/._Figure 1
- Supplementary Data 1/SP Figure 6/
- __MACOSX/Supplementary Data 1/._SP Figure 6
- Supplementary Data 1/SP Figure 1/
- __MACOSX/Supplementary Data 1/._SP Figure 1
- Supplementary Data 1/Figure 4/
- __MACOSX/Supplementary Data 1/._Figure 4
- Supplementary Data 1/Figure 3/
- __MACOSX/Supplementary Data 1/._Figure 3
- Supplementary Data 1/Figure 2/
- __MACOSX/Supplementary Data 1/._Figure 2
- Supplementary Data 1/SP Figure 4/.DS_Store
- __MACOSX/Supplementary Data 1/SP Figure 4/._.DS_Store
- Supplementary Data 1/SP Figure 4/SP Figure 4f-source data.xlsx
- __MACOSX/Supplementary Data 1/SP Figure 4/._SP Figure 4f-source data.xlsx
- Supplementary Data 1/SP Figure 3/SP Figure 3-source data.xlsx
- __MACOSX/Supplementary Data 1/SP Figure 3/._SP Figure 3-source data.xlsx
- Supplementary Data 1/SP Figure 2/.DS_Store
- __MACOSX/Supplementary Data 1/SP Figure 2/._.DS_Store
- Supplementary Data 1/SP Figure 2/SP Figure 2e-source data.xlsx
- __MACOSX/Supplementary Data 1/SP Figure 2/._SP Figure 2e-source data.xlsx
- Supplementary Data 1/SP Figure 2/SP Figure 2d-source data.xlsx
- __MACOSX/Supplementary Data 1/SP Figure 2/._SP Figure 2d-source data.xlsx
- Supplementary Data 1/SP Figure 2/SP Figure 2c-source data.xlsx
- __MACOSX/Supplementary Data 1/SP Figure 2/._SP Figure 2c-source data.xlsx
- Supplementary Data 1/SP Figure 2/SP Figure 2f-source data.xlsx
- __MACOSX/Supplementary Data 1/SP Figure 2/._SP Figure 2f-source data.xlsx
- Supplementary Data 1/SP Figure 5/SP Figure 5b-source data.xlsx
- __MACOSX/Supplementary Data 1/SP Figure 5/._SP Figure 5b-source data.xlsx
- Supplementary Data 1/Figure 1/.DS_Store
- __MACOSX/Supplementary Data 1/Figure 1/._.DS_Store
- Supplementary Data 1/Figure 1/Figure 1c-source data.xlsx
- __MACOSX/Supplementary Data 1/Figure 1/._Figure 1c-source data.xlsx
- Supplementary Data 1/Figure 1/Figure 1e-source data.xlsx
- __MACOSX/Supplementary Data 1/Figure 1/._Figure 1e-source data.xlsx
- Supplementary Data 1/Figure 1/Figure 1d-source data.xlsx
- __MACOSX/Supplementary Data 1/Figure 1/._Figure 1d-source data.xlsx
- Supplementary Data 1/SP Figure 6/SP Figure 6e-source data.xlsx
- __MACOSX/Supplementary Data 1/SP Figure 6/._SP Figure 6e-source data.xlsx
- Supplementary Data 1/SP Figure 6/.DS_Store
- __MACOSX/Supplementary Data 1/SP Figure 6/._.DS_Store
- Supplementary Data 1/SP Figure 6/SP Figure 6d-source data.xlsx
- __MACOSX/Supplementary Data 1/SP Figure 6/._SP Figure 6d-source data.xlsx
- Supplementary Data 1/SP Figure 6/SP Figure 6b-source data.xlsx
- __MACOSX/Supplementary Data 1/SP Figure 6/._SP Figure 6b-source data.xlsx
- Supplementary Data 1/SP Figure 1/.DS_Store
- __MACOSX/Supplementary Data 1/SP Figure 1/._.DS_Store
- Supplementary Data 1/SP Figure 1/SP Figure 1e-source data.xlsx
- __MACOSX/Supplementary Data 1/SP Figure 1/._SP Figure 1e-source data.xlsx
- Supplementary Data 1/Figure 4/Figure 4g-source data.xlsx
- __MACOSX/Supplementary Data 1/Figure 4/._Figure 4g-source data.xlsx
- Supplementary Data 1/Figure 3/Figure 3a-source data.xlsx
- __MACOSX/Supplementary Data 1/Figure 3/._Figure 3a-source data.xlsx
- Supplementary Data 1/Figure 2/Figure 2b-source data.xlsx
- __MACOSX/Supplementary Data 1/Figure 2/._Figure 2b-source data.xlsx
- Supplementary Data 1/Figure 2/Figure 2f-source data.xlsx
- __MACOSX/Supplementary Data 1/Figure 2/._Figure 2f-source data.xlsx
- Supplementary Data 1/Figure 2/Figure 2d-source data.xlsx
- __MACOSX/Supplementary Data 1/Figure 2/._Figure 2d-source data.xlsx
- Supplementary Data 1/Figure 2/Figure 2a-source data.xlsx
- __MACOSX/Supplementary Data 1/Figure 2/._Figure 2a-source data.xlsx
