# Supplementary material for: Antigenic mapping reveals sites of vulnerability on α-HCoV spike protein
Source: Commun Biol. 2022 Nov 4;5:1179. doi: 10.1038/s42003-022-04160-8 (PMC9636267; doi:10.1038/s42003-022-04160-8)
Supplement: Supplementary file 3 — Supplementary Data 1 [file 42003_2022_4160_MOESM3_ESM.zip › Supplementary Data 1/SP Figure 4/SP Figure 4f-source data.xlsx]

## Sheet: D12-NL63 S
Source data for SP Figure 4f, D12-NL63 S
X (Time, sec)	0.6125 µM_Y	0.6125 µM; Fitted_Y	1.25 µM_Y	1.25 µM; Fitted_Y	2.5 µM_Y	2.5 µM; Fitted_Y	5 µM_Y	5 µM; Fitted_Y	10 µM_Y	10 µM; Fitted_Y	20 µM_Y	20 µM; Fitted_Y
-37.8	-0.245699	0	-0.0250994	0	-0.2783	0	-0.224	0	-0.3033	0	-0.3907	0
-37.7	-0.2479	0	-0.1971	0	-0.3894	0	-0.2791	0	-0.3148	0	-0.307	0
-37.6	-0.2905	0	-0.1909	0	-0.384	0	-0.3286	0	-0.3005	0	-0.2884	0
-37.5	-0.2619	0	-0.1911	0	-0.3852	0	-0.3185	0	-0.2905	0	-0.2657	0
-37.4	-0.2402	0	-0.2016	0	-0.3881	0	-0.3387	0	-0.3034	0	-0.2559	0
-37.3	-0.233	0	-0.2102	0	-0.3725	0	-0.3225	0	-0.2981	0	-0.2273	0
-37.2	-0.2367	0	-0.21	0	-0.3792	0	-0.3118	0	-0.2851	0	-0.2236	0
-37.1	-0.2516	0	-0.2251	0	-0.3752	0	-0.3022	0	-0.2849	0	-0.2219	0
-37	-0.2398	0	-0.2033	0	-0.3865	0	-0.3057	0	-0.2958	0	-0.2294	0
-36.9	-0.2334	0	-0.1991	0	-0.3999	0	-0.294901	0	-0.284601	0	-0.218	0
-36.8	-0.2454	0	-0.2014	0	-0.390501	0	-0.2831	0	-0.285	0	-0.2136	0
-36.7	-0.231101	0	-0.199601	0	-0.3843	0	-0.2731	0	-0.2774	0	-0.2253	0
-36.6	-0.2395	0	-0.2051	0	-0.3665	0	-0.2673	0	-0.2778	0	-0.2269	0
-36.5	-0.2402	0	-0.1929	0	-0.359	0	-0.2705	0	-0.2699	0	-0.2299	0
-36.4	-0.2417	0	-0.1871	0	-0.3602	0	-0.2743	0	-0.2734	0	-0.2309	0
-36.3	-0.2419	0	-0.1826	0	-0.3683	0	-0.27	0	-0.2764	0	-0.2253	0
-36.2	-0.2448	0	-0.1879	0	-0.3577	0	-0.2659	0	-0.2701	0	-0.2141	0
-36.1	-0.2418	0	-0.181	0	-0.3506	0	-0.2724	0	-0.2684	0	-0.2096	0
-36	-0.2352	0	-0.1697	0	-0.3378	0	-0.2612	0	-0.2559	0	-0.2094	0
-35.9	-0.2313	0	-0.1631	0	-0.3293	0	-0.258101	0	-0.246301	0	-0.2151	0
-35.8	-0.223701	0	-0.157201	0	-0.319301	0	-0.2556	0	-0.2492	0	-0.2079	0
-35.7	-0.214601	0	-0.149401	0	-0.3167	0	-0.254	0	-0.2448	0	-0.2156	0
-35.6	-0.2161	0	-0.1497	0	-0.314	0	-0.2616	0	-0.251	0	-0.2215	0
-35.5	-0.2105	0	-0.1514	0	-0.3169	0	-0.272	0	-0.2577	0	-0.2205	0
-35.4	-0.2215	0	-0.1598	0	-0.3177	0	-0.2748	0	-0.2589	0	-0.2238	0
-35.3	-0.2183	0	-0.1687	0	-0.3137	0	-0.2819	0	-0.2607	0	-0.2208	0
-35.2	-0.2087	0	-0.178	0	-0.3291	0	-0.2861	0	-0.2534	0	-0.2042	0
-35.1	-0.2	0	-0.1882	0	-0.3344	0	-0.284401	0	-0.256901	0	-0.1926	0
-35	-0.1887	0	-0.1891	0	-0.326	0	-0.2821	0	-0.2628	0	-0.1844	0
-34.9	-0.185701	0	-0.186201	0	-0.3143	0	-0.2731	0	-0.2584	0	-0.1763	0
-34.8	-0.1914	0	-0.1826	0	-0.3131	0	-0.2685	0	-0.2564	0	-0.1827	0
-34.7	-0.2014	0	-0.1853	0	-0.318	0	-0.2594	0	-0.2565	0	-0.1871	0
-34.6	-0.2098	0	-0.1854	0	-0.3223	0	-0.2603	0	-0.2545	0	-0.1966	0
-34.5	-0.2143	0	-0.1814	0	-0.3232	0	-0.2549	0	-0.2452	0	-0.203	0
-34.4	-0.2157	0	-0.1729	0	-0.3259	0	-0.2453	0	-0.2383	0	-0.207	0
-34.3	-0.2153	0	-0.1662	0	-0.3264	0	-0.2356	0	-0.236	0	-0.2134	0
-34.2	-0.216	0	-0.1622	0	-0.3202	0	-0.2369	0	-0.2347	0	-0.2116	0
-34.1	-0.2035	0	-0.1553	0	-0.3218	0	-0.2341	0	-0.2332	0	-0.2096	0
-34	-0.2054	0	-0.1549	0	-0.3178	0	-0.2295	0	-0.2281	0	-0.2082	0
-33.9	-0.2053	0	-0.1543	0	-0.3123	0	-0.2223	0	-0.224	0	-0.2056	0
-33.8	-0.2024	0	-0.1517	0	-0.3084	0	-0.2252	0	-0.2227	0	-0.2063	0
-33.7	-0.2005	0	-0.1475	0	-0.3064	0	-0.2242	0	-0.2232	0	-0.2075	0
-33.6	-0.2006	0	-0.1458	0	-0.3043	0	-0.223	0	-0.2216	0	-0.2066	0
-33.5	-0.2012	0	-0.1473	0	-0.3023	0	-0.2229	0	-0.2188	0	-0.2066	0
-33.4	-0.2014	0	-0.1432	0	-0.3019	0	-0.2217	0	-0.2168	0	-0.2096	0
-33.3	-0.198	0	-0.1454	0	-0.2983	0	-0.2237	0	-0.2166	0	-0.2071	0
-33.2	-0.1933	0	-0.1475	0	-0.2975	0	-0.2217	0	-0.2136	0	-0.208	0
-33.1	-0.1955	0	-0.1494	0	-0.2943	0	-0.2221	0	-0.2116	0	-0.2048	0
-33	-0.193	0	-0.1497	0	-0.2946	0	-0.2239	0	-0.2089	0	-0.2031	0
-32.9	-0.19	0	-0.1499	0	-0.2897	0	-0.2207	0	-0.2048	0	-0.2036	0
-32.8	-0.1857	0	-0.1499	0	-0.2857	0	-0.2232	0	-0.2011	0	-0.2005	0
-32.7	-0.1809	0	-0.1487	0	-0.2839	0	-0.221	0	-0.1961	0	-0.2	0
-32.6	-0.1806	0	-0.1464	0	-0.2817	0	-0.219801	0	-0.191401	0	-0.2048	0
-32.5	-0.178	0	-0.1413	0	-0.2811	0	-0.2243	0	-0.1976	0	-0.2029	0
-32.4	-0.171601	0	-0.137501	0	-0.2802	0	-0.227	0	-0.1972	0	-0.2039	0
-32.3	-0.1725	0	-0.1394	0	-0.2828	0	-0.2279	0	-0.198	0	-0.2012	0
-32.2	-0.1709	0	-0.1431	0	-0.2828	0	-0.2238	0	-0.1942	0	-0.2027	0
-32.1	-0.1692	0	-0.1452	0	-0.2828	0	-0.2235	0	-0.1938	0	-0.2014	0
-32	-0.1635	0	-0.1453	0	-0.2818	0	-0.2234	0	-0.1943	0	-0.202	0
-31.9	-0.1607	0	-0.1445	0	-0.2748	0	-0.2217	0	-0.1912	0	-0.2023	0
-31.8	-0.1603	0	-0.1453	0	-0.2703	0	-0.2209	0	-0.1897	0	-0.2003	0
-31.7	-0.1594	0	-0.1444	0	-0.2694	0	-0.2189	0	-0.1852	0	-0.2007	0
-31.6	-0.1591	0	-0.1464	0	-0.2672	0	-0.218101	0	-0.183201	0	-0.201	0
-31.5	-0.1599	0	-0.1423	0	-0.2673	0	-0.2162	0	-0.1813	0	-0.2013	0
-31.4	-0.160701	0	-0.140201	0	-0.2629	0	-0.2118	0	-0.1786	0	-0.201	0
-31.3	-0.1601	0	-0.1406	0	-0.2638	0	-0.2088	0	-0.1758	0	-0.2028	0
-31.2	-0.1582	0	-0.1402	0	-0.2665	0	-0.2106	0	-0.1791	0	-0.2065	0
-31.1	-0.1564	0	-0.1426	0	-0.2726	0	-0.2123	0	-0.1816	0	-0.2061	0
-31	-0.1573	0	-0.1437	0	-0.2777	0	-0.213	0	-0.1843	0	-0.2035	0
-30.9	-0.1583	0	-0.15	0	-0.2834	0	-0.2093	0	-0.1875	0	-0.2018	0
-30.8	-0.1611	0	-0.1493	0	-0.2848	0	-0.2116	0	-0.1906	0	-0.2044	0
-30.7	-0.1599	0	-0.1498	0	-0.2895	0	-0.214	0	-0.1921	0	-0.2076	0
-30.6	-0.1645	0	-0.1545	0	-0.2876	0	-0.2188	0	-0.191	0	-0.2083	0
-30.5	-0.1658	0	-0.1562	0	-0.2855	0	-0.2192	0	-0.1944	0	-0.2085	0
-30.4	-0.1701	0	-0.1558	0	-0.2836	0	-0.2201	0	-0.1933	0	-0.2109	0
-30.3	-0.1653	0	-0.1521	0	-0.2846	0	-0.2203	0	-0.1983	0	-0.2093	0
-30.2	-0.1659	0	-0.1498	0	-0.2879	0	-0.2178	0	-0.197	0	-0.2129	0
-30.1	-0.1672	0	-0.1501	0	-0.286	0	-0.2159	0	-0.1953	0	-0.2075	0
-30	-0.1609	0	-0.1478	0	-0.2853	0	-0.2163	0	-0.1903	0	-0.2014	0
-29.9	-0.1597	0	-0.1445	0	-0.2791	0	-0.2147	0	-0.1861	0	-0.199	0
-29.8	-0.1501	0	-0.1398	0	-0.2753	0	-0.2112	0	-0.1811	0	-0.1936	0
-29.7	-0.1507	0	-0.1346	0	-0.2723	0	-0.2063	0	-0.1749	0	-0.1877	0
-29.6	-0.1453	0	-0.1322	0	-0.2683	0	-0.2049	0	-0.1761	0	-0.1853	0
-29.5	-0.139101	0	-0.129301	0	-0.2672	0	-0.2038	0	-0.1781	0	-0.184	0
-29.4	-0.1349	0	-0.1263	0	-0.2634	0	-0.2029	0	-0.18	0	-0.1893	0
-29.3	-0.1367	0	-0.1227	0	-0.2619	0	-0.2063	0	-0.1813	0	-0.1892	0
-29.2	-0.1335	0	-0.125	0	-0.2641	0	-0.2046	0	-0.1804	0	-0.1909	0
-29.1	-0.1366	0	-0.1292	0	-0.2697	0	-0.2098	0	-0.183	0	-0.1918	0
-29	-0.1321	0	-0.1303	0	-0.2687	0	-0.2136	0	-0.1867	0	-0.1942	0
-28.9	-0.132	0	-0.1331	0	-0.2682	0	-0.2132	0	-0.1878	0	-0.1911	0
-28.8	-0.136	0	-0.1359	0	-0.2688	0	-0.2134	0	-0.1847	0	-0.1905	0
-28.7	-0.137	0	-0.1371	0	-0.2663	0	-0.2145	0	-0.1848	0	-0.1923	0
-28.6	-0.1378	0	-0.1365	0	-0.2683	0	-0.2176	0	-0.185	0	-0.1914	0
-28.5	-0.1406	0	-0.1372	0	-0.2659	0	-0.2184	0	-0.1869	0	-0.1903	0
-28.4	-0.1435	0	-0.1389	0	-0.2648	0	-0.2216	0	-0.1931	0	-0.191	0
-28.3	-0.1453	0	-0.1402	0	-0.2653	0	-0.2222	0	-0.1953	0	-0.1895	0
-28.2	-0.1492	0	-0.1427	0	-0.265	0	-0.2243	0	-0.196	0	-0.1879	0
-28.1	-0.1548	0	-0.1454	0	-0.2643	0	-0.2226	0	-0.1957	0	-0.1873	0
-28	-0.1599	0	-0.1489	0	-0.2627	0	-0.2206	0	-0.1943	0	-0.1898	0
-27.9	-0.1568	0	-0.1524	0	-0.2597	0	-0.2195	0	-0.1942	0	-0.1931	0
-27.8	-0.1558	0	-0.151	0	-0.2601	0	-0.2191	0	-0.1933	0	-0.195	0
-27.7	-0.1575	0	-0.151	0	-0.2578	0	-0.2143	0	-0.1957	0	-0.1951	0
-27.6	-0.156	0	-0.1555	0	-0.2558	0	-0.2111	0	-0.1931	0	-0.1948	0
-27.5	-0.1543	0	-0.1558	0	-0.2509	0	-0.2069	0	-0.1959	0	-0.1896	0
-27.4	-0.1501	0	-0.1538	0	-0.2515	0	-0.2056	0	-0.1965	0	-0.1907	0
-27.3	-0.1486	0	-0.155	0	-0.2494	0	-0.2049	0	-0.1967	0	-0.193	0
-27.2	-0.1481	0	-0.1508	0	-0.2482	0	-0.2065	0	-0.202	0	-0.1979	0
-27.1	-0.1514	0	-0.1481	0	-0.2461	0	-0.2099	0	-0.2063	0	-0.1943	0
-27	-0.1499	0	-0.1467	0	-0.2482	0	-0.2075	0	-0.2033	0	-0.1953	0
-26.9	-0.1561	0	-0.1507	0	-0.2471	0	-0.2061	0	-0.2048	0	-0.1986	0
-26.8	-0.1608	0	-0.1502	0	-0.2443	0	-0.2078	0	-0.2059	0	-0.1956	0
-26.7	-0.1653	0	-0.1477	0	-0.2452	0	-0.205	0	-0.202	0	-0.1982	0
-26.6	-0.1658	0	-0.1493	0	-0.2391	0	-0.2064	0	-0.2037	0	-0.1994	0
-26.5	-0.1641	0	-0.1462	0	-0.2392	0	-0.2075	0	-0.2026	0	-0.1948	0
-26.4	-0.1627	0	-0.1484	0	-0.238	0	-0.2062	0	-0.1979	0	-0.1926	0
-26.3	-0.1643	0	-0.1495	0	-0.2328	0	-0.2071	0	-0.2013	0	-0.1922	0
-26.2	-0.1644	0	-0.1453	0	-0.2346	0	-0.2082	0	-0.2033	0	-0.197	0
-26.1	-0.1666	0	-0.1434	0	-0.2362	0	-0.2109	0	-0.2107	0	-0.1971	0
-26	-0.1661	0	-0.1452	0	-0.2442	0	-0.2111	0	-0.2113	0	-0.1977	0
-25.9	-0.1716	0	-0.1492	0	-0.2474	0	-0.2094	0	-0.2119	0	-0.1991	0
-25.8	-0.1769	0	-0.1531	0	-0.2423	0	-0.2139	0	-0.215	0	-0.1987	0
-25.7	-0.1767	0	-0.1526	0	-0.2397	0	-0.2145	0	-0.2161	0	-0.201	0
-25.6	-0.1785	0	-0.1547	0	-0.2439	0	-0.215	0	-0.2173	0	-0.1975	0
-25.5	-0.1786	0	-0.1531	0	-0.2476	0	-0.2103	0	-0.219	0	-0.2004	0
-25.4	-0.1741	0	-0.1556	0	-0.244	0	-0.2111	0	-0.2232	0	-0.2012	0
-25.3	-0.1729	0	-0.1541	0	-0.2443	0	-0.2104	0	-0.2249	0	-0.2034	0
-25.2	-0.173	0	-0.1569	0	-0.2423	0	-0.2093	0	-0.2284	0	-0.2066	0
-25.1	-0.1742	0	-0.1572	0	-0.2405	0	-0.2093	0	-0.229	0	-0.2058	0
-25	-0.1762	0	-0.1572	0	-0.2364	0	-0.2096	0	-0.2309	0	-0.2097	0
-24.9	-0.1801	0	-0.1606	0	-0.2336	0	-0.2108	0	-0.2303	0	-0.2156	0
-24.8	-0.1817	0	-0.1593	0	-0.2323	0	-0.2154	0	-0.2315	0	-0.2222	0
-24.7	-0.1832	0	-0.1626	0	-0.2347	0	-0.2198	0	-0.2326	0	-0.2208	0
-24.6	-0.1829	0	-0.1642	0	-0.2372	0	-0.2147	0	-0.2258	0	-0.2223	0
-24.5	-0.1836	0	-0.1646	0	-0.2359	0	-0.2134	0	-0.2262	0	-0.2206	0
-24.4	-0.1831	0	-0.1664	0	-0.2361	0	-0.2139	0	-0.2252	0	-0.2233	0
-24.3	-0.1825	0	-0.17	0	-0.236	0	-0.2115	0	-0.2221	0	-0.2223	0
-24.2	-0.1887	0	-0.173	0	-0.2334	0	-0.2087	0	-0.2177	0	-0.2235	0
-24.1	-0.1894	0	-0.1752	0	-0.2331	0	-0.2099	0	-0.2206	0	-0.2223	0
-24	-0.1897	0	-0.1738	0	-0.2366	0	-0.2086	0	-0.2222	0	-0.2241	0
-23.9	-0.1955	0	-0.1783	0	-0.2373	0	-0.2082	0	-0.2243	0	-0.2249	0
-23.8	-0.1967	0	-0.1816	0	-0.2387	0	-0.2115	0	-0.2262	0	-0.224	0
-23.7	-0.1981	0	-0.1834	0	-0.2395	0	-0.2129	0	-0.2289	0	-0.2253	0
-23.6	-0.1979	0	-0.1867	0	-0.2384	0	-0.2101	0	-0.2328	0	-0.2293	0
-23.5	-0.1979	0	-0.1883	0	-0.2395	0	-0.2086	0	-0.2285	0	-0.2299	0
-23.4	-0.1984	0	-0.1895	0	-0.2383	0	-0.2094	0	-0.2267	0	-0.2291	0
-23.3	-0.1993	0	-0.1883	0	-0.238	0	-0.2085	0	-0.2219	0	-0.2265	0
-23.2	-0.1997	0	-0.1918	0	-0.2331	0	-0.2096	0	-0.2246	0	-0.2296	0
-23.1	-0.202	0	-0.19	0	-0.2357	0	-0.209	0	-0.2242	0	-0.2292	0
-23	-0.2066	0	-0.192	0	-0.2363	0	-0.2067	0	-0.2224	0	-0.2285	0
-22.9	-0.2088	0	-0.1874	0	-0.2324	0	-0.2041	0	-0.2159	0	-0.2237	0
-22.8	-0.2041	0	-0.1792	0	-0.2293	0	-0.2023	0	-0.2188	0	-0.2218	0
-22.7	-0.1996	0	-0.1761	0	-0.2252	0	-0.1987	0	-0.2175	0	-0.225	0
-22.6	-0.1963	0	-0.1788	0	-0.2202	0	-0.2059	0	-0.2206	0	-0.224	0
-22.5	-0.1982	0	-0.181	0	-0.225	0	-0.2058	0	-0.2178	0	-0.237	0
-22.4	-0.2117	0	-0.1922	0	-0.2264	0	-0.2156	0	-0.2279	0	-0.2396	0
-22.3	-0.2111	0	-0.1912	0	-0.2326	0	-0.2244	0	-0.2392	0	-0.2527	0
-22.2	-0.2188	0	-0.201	0	-0.2339	0	-0.238	0	-0.25	0	-0.2638	0
-22.1	-0.2328	0	-0.2096	0	-0.2351	0	-0.2456	0	-0.2603	0	-0.2711	0
-22	-0.2393	0	-0.2127	0	-0.2381	0	-0.2486	0	-0.2485	0	-0.2739	0
-21.9	-0.2541	0	-0.2106	0	-0.2387	0	-0.2393	0	-0.2283	0	-0.2807	0
-21.8	-0.2659	0	-0.2083	0	-0.2467	0	-0.2439	0	-0.2254	0	-0.2808	0
-21.7	-0.256	0	-0.1992	0	-0.2572	0	-0.2457	0	-0.2222	0	-0.287	0
-21.6	-0.2643	0	-0.1959	0	-0.2592	0	-0.2538	0	-0.2263	0	-0.2817	0
-21.5	-0.2647	0	-0.1973	0	-0.2636	0	-0.242	0	-0.2278	0	-0.2723	0
-21.4	-0.256	0	-0.209	0	-0.2648	0	-0.2269	0	-0.2236	0	-0.2705	0
-21.3	-0.2398	0	-0.207	0	-0.2554	0	-0.2257	0	-0.2183	0	-0.2703	0
-21.2	-0.2258	0	-0.1925	0	-0.2451	0	-0.223	0	-0.217	0	-0.2603	0
-21.1	-0.2294	0	-0.1893	0	-0.2303	0	-0.2167	0	-0.2038	0	-0.2408	0
-21	-0.2378	0	-0.1782	0	-0.2098	0	-0.1979	0	-0.1825	0	-0.2202	0
-20.9	-0.2361	0	-0.1718	0	-0.1954	0	-0.1859	0	-0.1796	0	-0.1995	0
-20.8	-0.2292	0	-0.1642	0	-0.1898	0	-0.1852	0	-0.1819	0	-0.1749	0
-20.7	-0.221	0	-0.1604	0	-0.1899	0	-0.18	0	-0.1857	0	-0.1495	0
-20.6	-0.2236	0	-0.1682	0	-0.1895	0	-0.175901	0	-0.181801	0	-0.1227	0
-20.5	-0.219101	0	-0.167101	0	-0.1897	0	-0.1667	0	-0.1799	0	-0.1176	0
-20.4	-0.215201	0	-0.167201	0	-0.1884	0	-0.1786	0	-0.1919	0	-0.1296	0
-20.3	-0.2046	0	-0.1626	0	-0.1981	0	-0.1859	0	-0.1978	0	-0.1401	0
-20.2	-0.2032	0	-0.1679	0	-0.2072	0	-0.1946	0	-0.1977	0	-0.1583	0
-20.1	-0.2047	0	-0.1704	0	-0.2154	0	-0.2047	0	-0.1969	0	-0.1883	0
-20	-0.206	0	-0.1764	0	-0.2273	0	-0.2211	0	-0.2018	0	-0.219	0
-19.9	-0.2117	0	-0.1869	0	-0.2399	0	-0.2297	0	-0.2074	0	-0.2264	0
-19.8	-0.2181	0	-0.1927	0	-0.2534	0	-0.2224	0	-0.2039	0	-0.2367	0
-19.7	-0.2252	0	-0.1902	0	-0.2537	0	-0.2237	0	-0.2112	0	-0.2348	0
-19.6	-0.23	0	-0.1874	0	-0.2542	0	-0.2192	0	-0.2113	0	-0.229	0
-19.5	-0.2308	0	-0.1919	0	-0.2492	0	-0.2097	0	-0.2005	0	-0.2163	0
-19.4	-0.2237	0	-0.1845	0	-0.2324	0	-0.2071	0	-0.1919	0	-0.2109	0
-19.3	-0.2212	0	-0.1862	0	-0.2239	0	-0.2027	0	-0.1892	0	-0.196899	0
-19.2	-0.2135	0	-0.1799	0	-0.2118	0	-0.1918	0	-0.188	0	-0.188199	0
-19.1	-0.2019	0	-0.1747	0	-0.2012	0	-0.182401	0	-0.184301	0	-0.1858	0
-19	-0.1895	0	-0.1666	0	-0.1883	0	-0.178501	0	-0.179401	0	-0.1861	0
-18.9	-0.180301	0	-0.152201	0	-0.1751	0	-0.1781	0	-0.1863	0	-0.193999	0
-18.8	-0.167501	0	-0.141501	0	-0.171	0	-0.1712	0	-0.1817	0	-0.1965	0
-18.7	-0.1666	0	-0.1357	0	-0.175999	0	-0.1566	0	-0.175	0	-0.1792	0
-18.6	-0.1687	0	-0.1309	0	-0.1738	0	-0.1396	0	-0.1611	0	-0.1684	0
-18.5	-0.159101	0	-0.111801	0	-0.18	0	-0.1255	0	-0.1472	0	-0.1679	0
-18.4	-0.1432	0	-0.0967004	0	-0.1944	0	-0.1259	0	-0.1395	0	-0.162999	0
-18.3	-0.1352	0	-0.0878004	0	-0.1965	0	-0.1161	0	-0.1278	0	-0.140799	0
-18.2	-0.1237	0	-0.0872	0	-0.188599	0	-0.096	0	-0.106	0	-0.1117	0
-18.1	-0.1059	0	-0.0796005	0	-0.1703	0	-0.0876007	0	-0.0845007	0	-0.1138	0
-18	-0.0945005	0	-0.0689005	0	-0.146	0	-0.0957002	0	-0.0827002	0	-0.1187	0
-17.9	-0.0888007	0	-0.0678007	0	-0.1289	0	-0.0927004	0	-0.0719004	0	-0.1265	0
-17.8	-0.0897002	0	-0.0798002	0	-0.1279	0	-0.0851004	0	-0.0811004	0	-0.1367	0
-17.7	-0.0840004	0	-0.0809004	0	-0.1314	0	-0.0809005	0	-0.0852005	0	-0.1489	0
-17.6	-0.0862009	0	-0.0807009	0	-0.1371	0	-0.079001	0	-0.093101	0	-0.1493	0
-17.5	-0.088801	0	-0.069101	0	-0.1411	0	-0.0689005	0	-0.0867005	0	-0.1502	0
-17.4	-0.081401	0	-0.059101	0	-0.1225	0	-0.0597004	0	-0.0836004	0	-0.1409	0
-17.3	-0.0809005	0	-0.0507005	0	-0.1078	0	-0.0546003	0	-0.0745003	0	-0.136	0
-17.2	-0.0764004	0	-0.0474004	0	-0.1048	0	-0.0694999	0	-0.0813999	0	-0.113	0
-17.1	-0.0699005	0	-0.0463005	0	-0.1105	0	-0.0683005	0	-0.0663005	0	-0.111	0
-17	-0.0842998	0	-0.0555998	0	-0.1054	0	-0.0659002	0	-0.0539002	0	-0.1062	0
-16.9	-0.0716005	0	-0.0512005	0	-0.1145	0	-0.0606003	0	-0.0563003	0	-0.105199	0
-16.8	-0.0685002	0	-0.0467002	0	-0.1194	0	-0.0588	0	-0.0666	0	-0.0991	0
-16.7	-0.0612003	0	-0.0420003	0	-0.134199	0	-0.0447005	0	-0.0738005	0	-0.0984994	0
-16.6	-0.0517003	0	-0.0338003	0	-0.1355	0	-0.0343005	0	-0.0833005	0	-0.0906	0
-16.5	-0.0378009	0	-0.0249009	0	-0.1478	0	-0.0171006	0	-0.0777006	0	-0.0769	0
-16.4	-0.0305005	0	-0.0216005	0	-0.1412	0	0.0084992	0	-0.0692008	0	-0.0646	0
-16.3	-0.0249006	0	-0.00950061	0	-0.113	0	0.0245993	0	-0.0615007	0	-0.0515	0
-16.2	-0.0084008	0	0.0146992	0	-0.0848	0	0.0414994	0	-0.0415006	0	-0.047	0
-16.1	0.000898584	0	0.0305986	0	-0.0624006	0	0.0498993	0	-0.00580066	0	-0.0581	0
-16	0.00899876	0	0.0465988	0	-0.0355003	0	0.0388001	0	0.0162001	0	-0.0635	0
-15.9	0.00939934	0	0.0457993	0	-0.025	0	0.0298001	0	0.0291001	0	-0.0515	0
-15.8	0.000700051	0	0.0377001	0	-0.0177	0	0.0118002	0	0.0161002	0	-0.0347	0
-15.7	-0.00269993	0	0.0252001	0	-0.02	0	-0.000699932	0	0.00680007	0	-0.0255	0
-15.6	0.00370041	0	0.0113004	0	-0.0373999	0	-0.00749969	0	0.00700031	0	-0.0303	0
-15.5	0.0121002	0	0.00440016	0	-0.0398998	0	-0.00420009	0	-0.00390009	0	-0.0241998	0
-15.4	0.0159003	0	-0.00519969	0	-0.0514	0	-0.00640001	0	9.99865e-05	0	-0.0341	0
-15.3	0.00549991	0	-0.00430009	0	-0.0402998	0	-0.0173003	0	-0.0103003	0	-0.0297	0
-15.2	0.00349999	0	-0.000200014	0	-0.0476	0	-0.0148002	0	-0.00290019	0	-0.0322	0
-15.1	0.0066995	0	0.0019995	0	-0.0395002	0	-0.0174002	0	-0.00250016	0	-0.0298	0
-15	0.0126996	0	-0.0043004	0	-0.0370001	0	-0.0153001	0	-0.00880013	0	-0.0248999	0
-14.9	0.0133998	0	-0.00740016	0	-0.0299	0	-0.0163	0	-0.00720001	0	-0.0173999	0
-14.8	0.0104999	0	0.00119987	0	-0.0263999	0	-0.00930001	0	-0.00240001	0	-0.0155999	0
-14.7	0.00779999	0	0.00409999	0	-0.0254999	0	-0.0091	0	-0.0031	0	-0.0152999	0
-14.6	0.00399987	0	0.00549987	0	-0.0257	0	-0.00960012	0	-0.00420012	0	-0.00509999	0
-14.5	0.00559991	0	0.00539991	0	-0.0282	0	-0.00480005	0	0.00229995	0	0.0093	0
-14.4	0.00609988	0	0.00719988	0	-0.0309	0	0.0049998	0	0.0074998	0	0.0181	0
-14.3	0.00419995	0	0.00289995	0	-0.0306	0	0.0150998	0	0.0105998	0	0.0268	0
-14.2	0.0055998	0	0.000899796	0	-0.0263	0	0.0220998	0	0.0190998	0	0.0324	0
-14.1	0.0137995	0	0.00349955	0	-0.0239002	0	0.0201997	0	0.0225997	0	0.0381	0
-14	0.0278995	0	0.0083995	0	-0.0269001	0	0.0164999	0	0.0250999	0	0.0403	0
-13.9	0.0341997	0	0.0128997	0	-0.0301	0	0.00850001	0	0.0217	0	0.0392	0
-13.8	0.0405999	0	0.0150999	0	-0.0318	0	0.00200001	0	0.0262	0	0.0384	0
-13.7	0.0352	0	0.011	0	-0.0307	0	-0.0034	0	0.0246	0	0.0413	0
-13.6	0.0212	0	0.00220001	0	-0.0437	0	0.0145996	0	0.0238996	0	0.0353	0
-13.5	0.0184	0	-0.00570003	0	-0.0315002	0	0.0161999	0	0.0219999	0	0.0432	0
-13.4	0.0216996	0	0.000499583	0	-0.0351	0	0.0211999	0	0.0213999	0	0.0367	0
-13.3	0.0251999	0	0.00309993	0	-0.0329	0	0.0119	0	0.0169	0	0.0366	0
-13.2	0.0310999	0	0.0138999	0	-0.0429	0	0.0109999	0	0.0101999	0	0.0399	0
-13.1	0.0232	0	0.00959998	0	-0.0514001	0	0.0112996	0	0.0244996	0	0.0504	0
-13	0.0193999	0	0.00969986	0	-0.0330002	0	0.0186998	0	0.0366998	0	0.057	0
-12.9	0.0307996	0	0.00809955	0	-0.024	0	0.0303999	0	0.0388999	0	0.0616	0
-12.8	0.0317998	0	0.00999977	0	-0.0169	0	0.0383999	0	0.0442999	0	0.0664	0
-12.7	0.0314999	0	0.0144999	0	-0.0132	0	0.0403999	0	0.0461999	0	0.0715	0
-12.6	0.0345998	0	0.0142998	0	-0.0121001	0	0.0420998	0	0.0453998	0	0.0772	0
-12.5	0.0356999	0	0.0109999	0	-0.0099001	0	0.0450999	0	0.0485999	0	0.0787	0
-12.4	0.0384998	0	0.0135998	0	-0.0038	0	0.0458	0	0.044	0	0.0835	0
-12.3	0.0459999	0	0.0214999	0	-0.0073	0	0.0458999	0	0.0409999	0	0.0861	0
-12.2	0.0434	0	0.0242	0	-0.00999999	0	0.0362	0	0.0318	0	0.0867	0
-12.1	0.0420999	0	0.0186999	0	-0.0118	0	0.0340999	0	0.0231999	0	0.0867	0
-12	0.0369999	0	0.0231999	0	-0.0164	0	0.0300999	0	0.0192999	0	0.0773	0
-11.9	0.0291999	0	0.0280999	0	-0.0142	0	0.0214	0	0.0117	0	0.0661	0
-11.8	0.0263999	0	0.0299999	0	-0.0165	0	0.0165	0	-0.00199995	0	0.0584	0
-11.7	0.0226	0	0.0277	0	-0.0205	0	0.00500003	0	-0.0133	0	0.0488	0
-11.6	0.0185001	0	0.0217001	0	-0.0267	0	-0.0024999	0	-0.0213999	0	0.0534	0
-11.5	0.0115001	0	0.0194001	0	-0.0340999	0	-0.000900074	0	-0.0208001	0	0.055	0
-11.4	-0.000899903	0	0.0154001	0	-0.0388	0	0.00589989	0	-0.0163001	0	0.052	0
-11.3	-0.00120007	0	0.0147999	0	-0.0401	0	0.0116999	0	-0.0109001	0	0.0542	0
-11.2	0.00589989	0	0.0141999	0	-0.0453	0	0.0134	0	0.00209996	0	0.0544	0
-11.1	0.0103998	0	0.0119998	0	-0.0471	0	0.0125999	0	0.0150999	0	0.0595	0
-11	0.0062999	0	0.0146999	0	-0.0462001	0	0.0193999	0	0.0232999	0	0.0595	0
-10.9	0.00279987	0	0.0172999	0	-0.05	0	0.0194999	0	0.0244999	0	0.0606	0
-10.8	0.00149989	0	0.0191999	0	-0.0539	0	0.0238999	0	0.0273999	0	0.0641	0
-10.7	-0.00120005	0	0.0224999	0	-0.0556	0	0.0240999	0	0.0309999	0	0.0624	0
-10.6	-0.0035002	0	0.0272998	0	-0.0511001	0	0.0241998	0	0.0334998	0	0.0623	0
-10.5	-0.0063002	0	0.0306998	0	-0.0450001	0	0.0217	0	0.0357	0	0.0578	0
-10.4	-0.00700019	0	0.0326998	0	-0.0438	0	0.0182999	0	0.0373999	0	0.0526	0
-10.3	-0.0142	0	0.0359	0	-0.0455	0	0.0147	0	0.0395	0	0.0549	0
-10.2	-0.0103001	0	0.0364999	0	-0.0481	0	0.0192999	0	0.0465999	0	0.0503	0
-10.1	-0.0130001	0	0.0287999	0	-0.0488001	0	0.0217	0	0.0457	0	0.052	0
-10	-0.00930024	0	0.0307998	0	-0.0539	0	0.0243999	0	0.0532999	0	0.0502	0
-9.9	-0.00360005	0	0.0277	0	-0.0557	0	0.0288999	0	0.0631999	0	0.0555	0
-9.8	0.000299904	0	0.0257999	0	-0.0512	0	0.0337998	0	0.0759998	0	0.0505	0
-9.7	0.00429988	0	0.0278999	0	-0.0491	0	0.0352	0	0.0812	0	0.0575	0
-9.6	0.00969968	0	0.0362997	0	-0.0541	0	0.0371998	0	0.0826998	0	0.0643	0
-9.5	0.0139	0	0.0367	0	-0.0560001	0	0.0450998	0	0.0890998	0	0.065	0
-9.4	0.0194998	0	0.0364998	0	-0.0587	0	0.0436999	0	0.0879999	0	0.0649	0
-9.3	0.0265998	0	0.0353998	0	-0.0623	0	0.0396	0	0.0944	0	0.0578	0
-9.2	0.0246999	0	0.0358999	0	-0.0626	0	0.0356	0	0.097	0	0.0555	0
-9.1	0.0222999	0	0.0434999	0	-0.0591	0	0.0407999	0	0.0882999	0	0.0554	0
-9	0.0205999	0	0.0450999	0	-0.0506001	0	0.0482999	0	0.0766999	0	0.0455	0
-8.9	0.0239999	0	0.0431999	0	-0.0361	0	0.0496998	0	0.0687998	0	0.0449	0
-8.8	0.0176999	0	0.0482999	0	-0.0293	0	0.0386999	0	0.0646999	0	0.0352	0
-8.7	0.00819981	0	0.0416998	0	-0.031	0	0.0275	0	0.0521	0	0.037	0
-8.6	0.00519984	0	0.0381998	0	-0.0343	0	0.0345998	0	0.0515998	0	0.0273	0
-8.5	-0.0046	0	0.0319	0	-0.0364001	0	0.0261001	0	0.0375001	0	0.0151001	0
-8.4	-0.00100018	0	0.0277998	0	-0.0403	0	0.0211	0	0.0337	0	0.0145001	0
-8.3	-0.00799986	0	0.0179001	0	-0.0522999	0	0.0135	0	0.0259	0	0.0128001	0
-8.2	-0.023	0	0.0107	0	-0.0478999	0	0.0118	0	0.0173	0	0.0179001	0
-8.1	-0.0257001	0	0.0114999	0	-0.0443	0	0.00329991	0	0.0146999	0	0.0247	0
-8	-0.0237001	0	0.00749991	0	-0.0367	0	-0.000600203	0	0.0168998	0	0.0232	0
-7.9	-0.0205001	0	0.0103999	0	-0.0311	0	-0.00260019	0	0.0200998	0	0.0279	0
-7.8	-0.0157002	0	0.0161998	0	-0.0265	0	-0.000400239	0	0.0277998	0	0.0208	0
-7.7	-0.0137002	0	0.0219998	0	-0.0186	0	-0.00940006	0	0.0266999	0	0.0194001	0
-7.6	-0.00470049	0	0.0246995	0	-0.0187001	0	-0.0112001	0	0.0262999	0	0.0188	0
-7.5	-0.0135001	0	0.0194999	0	-0.0171	0	-0.0101001	0	0.0257999	0	0.0147	0
-7.4	-0.0153001	0	0.0148999	0	-0.0203	0	-0.00820009	0	0.0205999	0	0.0171002	0
-7.3	-0.0141001	0	0.0105999	0	-0.0219	0	-0.0068	0	0.0216	0	0.0233002	0
-7.2	-0.0155001	0	0.00319991	0	-0.0140998	0	-0.000800003	0	0.0223	0	0.0241001	0
-7.1	-0.0145001	0	0.00239986	0	-0.009	0	0.00629984	0	0.0302998	0	0.0206	0
-7	-0.0123002	0	0.00109983	0	-0.0077	0	0.00479998	0	0.0231	0	0.0149	0
-6.9	-0.00990016	0	0.00309984	0	-0.0101	0	0.00219995	0	0.0226	0	0.0132	0
-6.8	-0.0144	0	-0.00180002	0	-0.0125	0	0.00159992	0	0.0222999	0	0.0151	0
-6.7	-0.014	0	-0.00200005	0	-0.0147	0	0.00269987	0	0.0215999	0	0.016	0
-6.6	-0.0156002	0	-0.00250017	0	-0.0131001	0	0.000299805	0	0.0186998	0	0.0114	0
-6.5	-0.0136003	0	-0.00210026	0	-0.0116001	0	-0.00460005	0	0.0151	0	0.0066	0
-6.4	-0.00860019	0	-0.00440019	0	-0.011	0	-0.00750009	0	0.0137999	0	0.0078	0
-6.3	-0.0111	0	-0.00720005	0	-0.0098	0	-0.00370015	0	0.0148999	0	0.00580009	0
-6.2	-0.0156001	0	-0.00630009	0	-0.0029	0	-0.0029	0	0.0143	0	0.0048	0
-6.1	-0.0152003	0	-0.00430029	0	-0.0022	0	-0.00640018	0	0.0117998	0	0.0077	0
-6	-0.0145001	0	0.000899881	0	-0.00140009	0	-0.00920011	0	0.00909989	0	0.0057999	0
-5.9	-0.0176002	0	0.00309982	0	0.0024	0	-0.0095002	0	0.0099998	0	0.0036	0
-5.8	-0.0149002	0	0.00459977	0	0.0048998	0	-0.00320028	0	0.0106997	0	0.0053	0
-5.7	-0.0155002	0	-0.000300198	0	0.0079	0	-0.0004	0	0.0077	0	0.0015	0
-5.6	-0.00990028	0	-0.00170028	0	0.0081	0	-0.00180016	0	0.00279984	0	-0.0021	0
-5.5	-0.0081	0	-0.0017	0	0.0035	0	-0.0028	0	-0.0004	0	-0.0037	0
-5.4	-0.00800016	0	-0.00390016	0	-0.0014	0	-0.00460023	0	0.000199775	0	-0.002	0
-5.3	-0.00730014	0	-0.00510014	0	-0.00250023	0	-0.00370024	0	0.00029976	0	0	0
-5.2	-0.00760023	0	-0.00510023	0	-0.0033	0	0	0	0	0	-0.00179973	0
-5.1	-0.00500024	0	-0.00430024	0	0	0	9.99998e-05	0	-0.0033	0	-0.0033	0
-5	0	0	0	0	0.000300271	0	-0.0013	0	-0.0034	0	-0.0069	0
-4.9	-0.0069	0	-0.0004	0	0.0037	0	-0.0042001	0	-0.0055001	0	-0.0063	0
-4.8	-0.00800024	0	0.00109976	0	0.0034999	0	-0.0031003	0	-0.0035003	0	-0.0062	0
-4.7	-0.0127001	0	-0.000700103	0	0.0043	0	-0.0026	0	-0.0048	0	-0.0035	0
-4.6	-0.0121003	0	-2.97627e-07	0	0.0046	0	0.00019966	0	-3.39533e-07	0	0.000299999	0
-4.5	-0.0117	0	0.0005	0	0.0085	0	0.0025	0	0.0033	0	0.00630003	0
-4.4	-0.00950034	0	0.00379966	0	0.0149	0	0.0067	0	0.0054	0	0.0017	0
-4.3	-0.00820029	0	0.00529971	0	0.0166	0	0.00249961	0	0.00219961	0	-0.000500002	0
-4.2	-0.0074	0	0.0061	0	0.0126	0	0.0037	0	0.0028	0	-0.00179978	0
-4.1	-0.0118004	0	0.00149961	0	0.0114	0	0.0014	0	0.0037	0	-0.0027	0
-4	-0.011	0	0.0038	0	0.00680022	0	-0.0022	0	-0.0012	0	-0.0037	0
-3.9	-0.0158	0	0.0011	0	0.0045	0	-0.000199997	0	-0.000399997	0	-0.0056	0
-3.8	-0.0162002	0	-0.000400222	0	0.0024	0	-0.00219999	0	-0.0105	0	-0.0011	0
-3.7	-0.022	0	-0.0028	0	-0.0015	0	-0.0023	0	-0.0097	0	-0.000599812	0
-3.6	-0.0222	0	-0.00379999	0	0.0025	0	-0.000399998	0	-0.0157	0	-0.000900003	0
-3.5	-0.0168	0	-0.000500002	0	0.00150019	0	-0.0031	0	-0.0141	0	0.00420021	0
-3.4	-0.0196	0	-0.0014	0	0.0073	0	-0.0047	0	-0.0137	0	0.0019	0
-3.3	-0.0227002	0	-1.89135e-07	0	0.0059	0	-0.00730022	0	-0.0143002	0	-0.0026	0
-3.2	-0.0192	0	0.0054	0	0.0071	0	-0.01	0	-0.0028	0	-0.0129	0
-3.1	-0.0150002	0	0.00799978	0	-0.000700002	0	-0.0231004	0	-0.00600042	0	-0.0046	0
-3	-0.0232	0	-0.0016	0	-0.011	0	-0.0066	0	0.0098	0	-0.00819999	0
-2.9	-0.0302004	0	-0.00820042	0	-0.0034	0	-0.0129001	0	0.0051999	0	-0.0081	0
-2.8	-0.0145007	0	0.00149929	0	-0.0062001	0	-0.0152002	0	0.00959977	0	-0.0088	0
-2.7	-0.0230001	0	-0.0034001	0	-0.0067	0	-0.0132	0	0.0116	0	-0.0156	0
-2.6	-0.0235002	0	0.000699766	0	-0.0106	0	-0.00630029	0	0.00659971	0	-0.0096	0
-2.5	-0.0233	0	-0.000100001	0	-0.00679999	0	0.0011	0	0.0117	0	-0.0131	0
-2.4	-0.0240003	0	0.00689971	0	-0.0099	0	-0.00230026	0	0.0118997	0	-0.012	0
-2.3	-0.0237003	0	0.0179997	0	-0.00470026	0	-0.00550007	0	0.00789993	0	-0.00849999	0
-2.2	-0.0184003	0	0.0241997	0	-0.00119999	0	0.00210001	0	0.0111	0	-0.0021	0
-2.1	-0.0210001	0	0.0220999	0	0.0128	0	0.0121997	0	0.0165997	0	-0.000999999	0
-2	-0.0135	0	0.0254	0	0.0084	0	0.0204	0	0.0242	0	0.0041	0
-1.9	-0.0221003	0	0.0254997	0	0.000300001	0	0.0356994	0	0.0275994	0	-0.0042	0
-1.8	-0.0109003	0	0.0269997	0	0.0078994	0	0.0308	0	0.0205	0	-0.0028	0
-1.7	0.0041994	0	0.0267994	0	-0.0074	0	0.0161	0	0.017	0	0.0133	0
-1.6	0.00319997	0	0.0234	0	-0.0128	0	0.0228999	0	0.0340999	0	0.014	0
-1.5	-0.0069	0	0.0252	0	0.00759999	0	0.0236003	0	0.0333003	0	0.0133	0
-1.4	0.0031999	0	0.0391999	0	0.00500033	0	0.0228999	0	0.0298	0	0.0133	0
-1.3	-0.00439967	0	0.0399	0	-0.0018	0	0.0236003	0	0.0252	0	0.0133	0
-1.2	-0.0067	0	0.0391999	0	-0.0099	0	0.0235002	0	0.0217	0	0.014	0
-1.1	-0.0069	0	0.0377	0	-0.0099	0	0.0235002	0	0.0201002	0	0.015	0
-1	-0.0125	0	0.0377	0	-0.0099	0	0.0235002	0	0.0217	0		0
-0.900002	-0.0125	0	0.0391999	0	-0.0099	0		0		0		0
-0.800003	-0.0127	0	0.0399	0		0		0		0		0
-0.700001		0		0		0		0		0		0
-0.600002		0		0		0		0		0		0
-0.5		0		0		0		0		0		0
-0.400002		0		0		0		0		0		0
-0.300003		0		0		0		0		0		0
-0.200001		0		0		0		0		0		0
-0.100002		0		0		0		0		0		8.15672
0		0		0		0		1.30726		3.08097		15.9793
0.0999985		0		0		0.612491		2.58884		6.07928		23.4808
0.199997		0.162887		0.306161		1.21518		3.84529		8.99725		30.6747
0.299999		0.323621		0.60799		1.80826		5.07715		11.8371		37.5738
0.399998		0.482216		0.905526		2.39182		6.2848		14.6008		44.1899
0.5		0.638715		1.19885		2.96607		7.46882		17.2906		50.5348
0.599998		0.793131		1.488		3.53111		8.62957		19.9082		56.6194
0.699997		0.9455		1.77306		4.08711		9.76756		22.4556		62.4544
0.799999		1.09585		2.05407		4.63423		10.8833		24.9349		68.0504
0.899998		1.24421		2.33109		5.17259		11.9771		27.3476		73.4167
1		1.3906		2.60419		5.70235		13.0495		29.6958		78.5632
1.1		1.53505		2.87341		6.22361		14.1008		31.981		83.4984
1.2		1.67758		3.13881		6.73654		15.1315		34.205		88.2313
1.3		1.81822		3.40045		7.24128		16.142		36.3694		92.7703
1.4		1.95699		3.65837		7.73792		17.1327		38.4758		97.123
1.5		2.09393		3.91264		8.22664		18.104		40.5258	135.601	101.297
1.6		2.22905		4.16329		8.70752	39.4086	19.0562	74.3339	42.5208	137.852	105.3
1.7		2.36238		4.41039	20.7086	9.18071	40.0126	19.9897	75.4467	44.4624	139.646	109.139
1.8	5.5094	2.49394	10.7842	4.65399	20.9419	9.64635	40.6463	20.9049	76.4733	46.352	141.426	112.821
1.9	5.5256	2.62375	10.844	4.89412	21.2992	10.1045	41.3296	21.8022	77.4558	48.1909	142.869	116.351
2	5.6	2.75185	10.9694	5.13086	21.6331	10.5554	41.8462	22.6819	78.2224	49.9805	144.312	119.737
2.1	5.6633	2.87824	11.2963	5.36423	22.0119	10.999	42.1928	23.5443	78.9886	51.7222	145.459	122.984
2.2	5.7488	3.00296	11.4015	5.59429	22.1325	11.4355	42.6427	24.3899	79.9197	53.4172	146.523	126.098
2.3	5.7773	3.12602	11.513	5.82109	22.3922	11.8651	43.2036	25.2188	80.6695	55.0669	147.541	129.084
2.4	5.8548	3.24745	11.624	6.04467	22.5839	12.2878	43.5668	26.0315	81.1866	56.6723	148.71	131.948
2.5	5.9109	3.36728	11.8213	6.26508	22.815	12.7037	43.9774	26.8283	81.817	58.2347	149.689	134.694
2.6	5.9703	3.48551	11.9903	6.48236	22.9979	13.113	44.3112	27.6094	82.4507	59.7552	150.405	137.328
2.7	5.8641	3.60217	12.0762	6.69656	23.2929	13.5157	44.6423	28.3752	83.046	61.235	151.163	139.853
2.8	5.9682	3.71729	12.152	6.90772	23.4691	13.9119	44.9803	29.126	83.639	62.6752	151.99	142.275
2.9	6.0008	3.83088	12.2178	7.11589	23.6922	14.3019	45.4008	29.8621	84.1112	64.0767	152.723	144.598
3	6.0685	3.94296	12.2916	7.3211	23.8723	14.6856	45.7878	30.5837	84.5705	65.4407	153.575	146.826
3.1	6.1505	4.05356	12.3386	7.5234	24.0774	15.0631	46.1047	31.2912	85.0188	66.7682	154.358	148.962
3.2	6.1999	4.16269	12.4978	7.72283	24.2397	15.4346	46.4276	31.9848	85.5398	68.06	155.095	151.01
3.3	6.2754	4.27037	12.6204	7.91943	24.3592	15.8002	46.6931	32.6648	86.0083	69.3173	155.675	152.975
3.4	6.3553	4.37663	12.7356	8.11324	24.5332	16.1599	46.9362	33.3315	86.5441	70.5409	156.319	154.859
3.5	6.4193	4.48148	12.8129	8.30431	24.6681	16.5139	47.1995	33.9851	87.0027	71.7317	157.001	156.666
3.6	6.464	4.58493	12.9045	8.49266	24.8709	16.8622	47.5024	34.6259	87.4009	72.8906	157.674	158.398
3.7	6.5152	4.68701	12.9887	8.67833	25.0224	17.205	47.7915	35.2541	87.7739	74.0184	158.19	160.06
3.8	6.5756	4.78774	13.0947	8.86138	25.186	17.5422	48.0939	35.87	88.1637	75.1161	158.77	161.654
3.9	6.6135	4.88714	13.2187	9.04183	25.3339	17.8741	48.3523	36.4738	88.527	76.1843	159.203	163.182
4	6.6442	4.98521	13.297	9.21972	25.4949	18.2006	48.587	37.0658	88.8522	77.2239	159.774	164.647
4.1	6.6814	5.08199	13.3834	9.39508	25.658	18.5219	48.8904	37.6461	89.2284	78.2356	160.269	166.053
4.2	6.7361	5.17748	13.4765	9.56795	25.8355	18.8381	49.0996	38.2151	89.5667	79.2202	160.79	167.4
4.3	6.7815	5.2717	13.5495	9.73838	26.0018	19.1493	49.2905	38.7729	89.8932	80.1785	161.232	168.693
4.4	6.821	5.36468	13.6233	9.90639	26.1425	19.4554	49.465	39.3198	90.2067	81.111	161.65	169.932
4.5	6.8504	5.45642	13.6999	10.072	26.3	19.7567	49.6844	39.856	90.4693	82.0186	162.089	171.121
4.6	6.8901	5.54695	13.7395	10.2353	26.4432	20.0531	49.8172	40.3817	90.7852	82.9019	162.555	172.261
4.7	6.9158	5.63627	13.8233	10.3962	26.5633	20.3448	50.0238	40.897	91.0278	83.7614	162.991	173.354
4.8	6.9505	5.72441	13.8981	10.5549	26.7015	20.6318	50.2054	41.4022	91.3079	84.598	163.438	174.403
4.9	6.9939	5.81138	13.9757	10.7113	26.8234	20.9142	50.3995	41.8976	91.5471	85.4121	163.873	175.408
5	7.0237	5.8972	14.0141	10.8655	26.9147	21.1921	50.5873	42.3832	91.8463	86.2045	164.201	176.372
5.1	7.0523	5.98188	14.0956	11.0175	27.0225	21.4656	50.726	42.8593	92.1087	86.9756	164.614	177.297
5.2	7.0803	6.06544	14.1504	11.1674	27.122	21.7347	50.8919	43.326	92.3651	87.726	164.979	178.183
5.3	7.1144	6.14789	14.2016	11.3151	27.2076	21.9995	51.0433	43.7836	92.5684	88.4564	165.331	179.034
5.4	7.1454	6.22924	14.2506	11.4608	27.2857	22.26	51.202	44.2323	92.7355	89.1671	165.693	179.849
5.5	7.1756	6.30952	14.3105	11.6043	27.3823	22.5164	51.3513	44.6721	92.949	89.8588	166.013	180.631
5.6	7.2059	6.38873	14.3611	11.7459	27.4594	22.7687	51.4832	45.1033	93.1428	90.532	166.322	181.381
5.7	7.2273	6.46689	14.4172	11.8854	27.5521	23.0169	51.6266	45.5261	93.3486	91.1872	166.601	182.1
5.8	7.2468	6.54401	14.4548	12.023	27.6228	23.2612	51.7497	45.9405	93.5491	91.8248	166.882	182.79
5.9	7.2741	6.62011	14.4963	12.1585	27.712	23.5016	51.8647	46.3469	93.7435	92.4453	167.204	183.452
6	7.2988	6.69521	14.542	12.2922	27.7977	23.7381	51.9782	46.7452	93.9465	93.0492	167.477	184.086
6.1	7.3341	6.7693	14.5812	12.424	27.8727	23.9708	52.093	47.1358	94.1314	93.6368	167.754	184.694
6.2	7.356	6.84242	14.6214	12.5539	27.9598	24.1998	52.2147	47.5187	94.3039	94.2088	168.039	185.278
6.3	7.375	6.91456	14.667	12.682	28.0287	24.4252	52.33	47.8941	94.4992	94.7654	168.31	185.837
6.4	7.4101	6.98575	14.7137	12.8082	28.1117	24.6469	52.4492	48.2621	94.6956	95.3071	168.591	186.373
6.5	7.4389	7.05599	14.7647	12.9327	28.176	24.8651	52.5406	48.6229	94.8664	95.8343	168.871	186.888
6.6	7.4674	7.1253	14.8059	13.0553	28.2562	25.0798	52.6565	48.9766	95.0425	96.3474	169.12	187.381
6.7	7.4899	7.19369	14.8535	13.1763	28.318	25.2911	52.7594	49.3234	95.2212	96.8467	169.361	187.855
6.8	7.5124	7.26118	14.9031	13.2955	28.3946	25.499	52.8669	49.6634	95.3909	97.3327	169.599	188.308
6.9	7.5425	7.32777	14.951	13.4131	28.4468	25.7035	52.9761	49.9967	95.5292	97.8056	169.834	188.743
7	7.5627	7.39348	14.989	13.5289	28.5233	25.9048	53.081	50.3235	95.6872	98.2659	170.051	189.161
7.1	7.596	7.45831	15.0381	13.6432	28.5984	26.1029	53.1715	50.6439	95.8204	98.7138	170.276	189.561
7.2	7.6261	7.52229	15.0882	13.7558	28.652	26.2978	53.2729	50.958	95.9577	99.1497	170.497	189.945
7.3	7.6518	7.58542	15.1289	13.8668	28.7035	26.4896	53.3663	51.2659	96.093	99.574	170.709	190.313
7.4	7.6803	7.64771	15.164	13.9762	28.7657	26.6783	53.4623	51.5678	96.2176	99.9868	170.911	190.666
7.5	7.7038	7.70917	15.1965	14.0841	28.8329	26.864	53.5467	51.8638	96.3664	100.389	171.114	191.004
7.6	7.7274	7.76982	15.2327	14.1905	28.8966	27.0467	53.6369	52.154	96.4913	100.78	171.319	191.329
7.7	7.7512	7.82966	15.2705	14.2953	28.9503	27.2265	53.7253	52.4385	96.6235	101.16	171.51	191.64
7.8	7.7698	7.88872	15.3064	14.3987	29.0059	27.4034	53.8169	52.7174	96.7474	101.531	171.697	191.939
7.9	7.7949	7.94698	15.3436	14.5005	29.0663	27.5775	53.906	52.9908	96.8663	101.891	171.886	192.225
8	7.8128	8.00448	15.379	14.601	29.1256	27.7489	53.976	53.2589	96.9899	102.242	172.064	192.5
8.1	7.8356	8.06121	15.4117	14.7	29.1838	27.9174	54.0569	53.5217	97.1092	102.583	172.251	192.763
8.2	7.852	8.11719	15.4411	14.7976	29.2381	28.0833	54.1292	53.7794	97.2257	102.915	172.439	193.015
8.3	7.8748	8.17243	15.4762	14.8939	29.2849	28.2465	54.2114	54.032	97.3393	103.239	172.615	193.258
8.4	7.8969	8.22693	15.5055	14.9887	29.339	28.4071	54.2923	54.2797	97.4522	103.553	172.783	193.49
8.5	7.9224	8.28072	15.5438	15.0822	29.3899	28.5652	54.3623	54.5225	97.5451	103.86	172.964	193.712
8.6	7.9468	8.33378	15.5779	15.1744	29.44	28.7207	54.4372	54.7605	97.6518	104.158	173.136	193.926
8.7	7.9646	8.38615	15.6072	15.2653	29.4939	28.8737	54.5155	54.9939	97.7611	104.448	173.296	194.131
8.8	7.9912	8.43782	15.6451	15.3549	29.5493	29.0243	54.5895	55.2227	97.8673	104.73	173.453	194.327
8.9	8.0157	8.48881	15.6818	15.4432	29.5992	29.1724	54.6623	55.447	97.9652	105.005	173.597	194.516
9	8.0345	8.53912	15.7136	15.5303	29.6499	29.3182	54.7377	55.6669	98.0703	105.272	173.747	194.696
9.1	8.0591	8.58876	15.75	15.6161	29.6989	29.4617	54.8124	55.8825	98.1782	105.532	173.893	194.869
9.2	8.0829	8.63774	15.7833	15.7008	29.7449	29.6029	54.8744	56.0939	98.277	105.786	174.038	195.036
9.3	8.1042	8.68607	15.8157	15.7842	29.7908	29.7418	54.937	56.3011	98.3725	106.032	174.191	195.195
9.4	8.1254	8.73377	15.8484	15.8664	29.8352	29.8785	54.997	56.5042	98.474	106.272	174.338	195.348
9.5	8.1401	8.78083	15.8728	15.9475	29.8734	30.013	55.0602	56.7034	98.5761	106.505	174.492	195.494
9.6	8.1573	8.82726	15.904	16.0274	29.9116	30.1453	55.1156	56.8987	98.6718	106.732	174.645	195.635
9.7	8.1718	8.87308	15.9329	16.1062	29.9531	30.2755	55.1813	57.0901	98.766	106.953	174.79	195.769
9.8	8.1916	8.9183	15.9606	16.1838	30.0001	30.4037	55.2336	57.2778	98.8519	107.169	174.928	195.899
9.9	8.2176	8.96291	15.9953	16.2604	30.0427	30.5298	55.2866	57.4618	98.9442	107.378	175.062	196.022
10	8.2344	9.00693	16.023	16.3359	30.0831	30.6539	55.3406	57.6422	99.0307	107.582	175.198	196.141
10.1	8.248	9.05037	16.0494	16.4103	30.1266	30.776	55.3989	57.8191	99.1203	107.78	175.32	196.255
10.2	8.2646	9.09323	16.0765	16.4836	30.1745	30.8961	55.4495	57.9925	99.1978	107.973	175.454	196.365
10.3	8.2818	9.13552	16.1088	16.5559	30.2175	31.0143	55.5131	58.1625	99.2882	108.161	175.581	196.469
10.4	8.2962	9.17726	16.1321	16.6272	30.2625	31.1306	55.574	58.3291	99.381	108.344	175.71	196.57
10.5	8.3153	9.21844	16.1584	16.6975	30.3066	31.2451	55.6327	58.4925	99.4675	108.522	175.837	196.666
10.6	8.3321	9.25907	16.1838	16.7668	30.3494	31.3577	55.6874	58.6527	99.5492	108.695	175.971	196.759
10.7	8.3497	9.29916	16.208	16.8351	30.3872	31.4686	55.7412	58.8098	99.6314	108.863	176.099	196.847
10.8	8.3669	9.33872	16.2337	16.9024	30.4189	31.5776	55.8035	58.9637	99.7134	109.027	176.228	196.932
10.9	8.3844	9.37776	16.2564	16.9688	30.4627	31.685	55.8581	59.1147	99.7878	109.187	176.359	197.014
11	8.4036	9.41628	16.2845	17.0342	30.5029	31.7906	55.9152	59.2627	99.8647	109.342	176.484	197.092
11.1	8.4192	9.45429	16.3035	17.0987	30.5462	31.8945	55.9718	59.4077	99.9493	109.493	176.608	197.167
11.2	8.437	9.49179	16.331	17.1623	30.588	31.9967	56.0283	59.55	100.029	109.64	176.728	197.239
11.3	8.4582	9.5288	16.3581	17.225	30.6281	32.0973	56.0807	59.6894	100.108	109.783	176.852	197.308
11.4	8.4746	9.56532	16.3854	17.2867	30.6646	32.1963	56.1355	59.8261	100.193	109.923	176.964	197.374
11.5	8.491	9.60135	16.4092	17.3477	30.7052	32.2937	56.188	59.9602	100.27	110.058	177.085	197.437
11.6	8.5089	9.6369	16.4336	17.4077	30.7419	32.3896	56.244	60.0916	100.347	110.19	177.206	197.498
11.7	8.5245	9.67199	16.4601	17.4669	30.7791	32.4839	56.3014	60.2204	100.429	110.319	177.332	197.557
11.8	8.5401	9.70661	16.4837	17.5253	30.8124	32.5767	56.355	60.3467	100.511	110.444	177.446	197.613
11.9	8.5562	9.74076	16.509	17.5828	30.8494	32.6681	56.4016	60.4705	100.585	110.565	177.565	197.666
12	8.5761	9.77447	16.5356	17.6395	30.8821	32.758	56.4516	60.5919	100.661	110.684	177.675	197.718
12.1	8.5876	9.80773	16.5571	17.6954	30.9131	32.8464	56.4985	60.711	100.736	110.799	177.79	197.767
12.2	8.599	9.84054	16.5759	17.7506	30.9514	32.9334	56.5433	60.8276	100.807	110.911	177.904	197.814
12.3	8.6083	9.87293	16.5944	17.8049	30.9856	33.019	56.5973	60.942	100.883	111.02	178.011	197.86
12.4	8.6241	9.90488	16.6136	17.8585	31.0241	33.1033	56.6427	61.0542	100.951	111.126	178.123	197.903
12.5	8.6422	9.93641	16.6398	17.9113	31.054	33.1862	56.689	61.1641	101.018	111.23	178.228	197.945
12.6	8.6552	9.96752	16.6603	17.9633	31.0862	33.2678	56.7313	61.2719	101.087	111.33	178.339	197.985
12.7	8.6695	9.99822	16.678	18.0146	31.1185	33.3481	56.7771	61.3776	101.148	111.428	178.437	198.023
12.8	8.6801	10.0285	16.6958	18.0652	31.1501	33.427	56.8142	61.4812	101.213	111.523	178.545	198.06
12.9	8.6971	10.0584	16.7164	18.1151	31.1759	33.5048	56.86	61.5828	101.276	111.616	178.637	198.095
13	8.7067	10.0879	16.732	18.1643	31.2041	33.5813	56.9038	61.6824	101.338	111.706	178.73	198.129
13.1	8.7201	10.117	16.7501	18.2127	31.229	33.6565	56.9454	61.78	101.405	111.794	178.822	198.162
13.2	8.7303	10.1457	16.7649	18.2605	31.2514	33.7306	56.986	61.8757	101.47	111.879	178.918	198.193
13.3	8.7427	10.174	16.779	18.3076	31.2772	33.8035	57.0327	61.9696	101.531	111.963	179.016	198.223
13.4	8.7513	10.202	16.7928	18.354	31.3089	33.8752	57.0768	62.0616	101.597	112.043	179.11	198.251
13.5	8.7609	10.2296	16.8079	18.3998	31.3393	33.9457	57.1185	62.1518	101.661	112.122	179.203	198.279
13.6	8.775	10.2568	16.8268	18.4449	31.365	34.0152	57.1631	62.2402	101.727	112.199	179.3	198.305
13.7	8.7873	10.2837	16.849	18.4894	31.3936	34.0835	57.2049	62.3269	101.787	112.273	179.391	198.33
13.8	8.7999	10.3102	16.8732	18.5333	31.4198	34.1507	57.2446	62.4119	101.848	112.346	179.48	198.354
13.9	8.8111	10.3363	16.8931	18.5765	31.4426	34.2169	57.2837	62.4952	101.902	112.417	179.569	198.378
14	8.8188	10.3621	16.9101	18.6191	31.4672	34.2819	57.3243	62.5769	101.959	112.485	179.662	198.4
14.1	8.8289	10.3876	16.9272	18.6611	31.4925	34.346	57.3627	62.657	102.02	112.552	179.75	198.421
14.2	8.8394	10.4127	16.9457	18.7026	31.5178	34.409	57.4027	62.7355	102.078	112.618	179.837	198.442
14.3	8.8548	10.4375	16.9617	18.7434	31.5414	34.471	57.4409	62.8125	102.134	112.681	179.929	198.461
14.4	8.8671	10.462	16.9768	18.7836	31.5647	34.5321	57.4828	62.888	102.192	112.743	180.014	198.48
14.5	8.8782	10.4861	16.9957	18.8233	31.594	34.5921	57.5171	62.962	102.249	112.803	180.1	198.498
14.6	8.8907	10.51	17.0162	18.8624	31.6143	34.6512	57.5552	63.0345	102.31	112.861	180.187	198.516
14.7	8.9006	10.5335	17.0302	18.901	31.6406	34.7094	57.5922	63.1056	102.367	112.918	180.276	198.532
14.8	8.9134	10.5566	17.0491	18.939	31.6657	34.7666	57.6338	63.1753	102.422	112.973	180.36	198.548
14.9	8.9231	10.5795	17.0671	18.9765	31.689	34.8229	57.6724	63.2437	102.476	113.027	180.447	198.563
15	8.9328	10.6021	17.0846	19.0134	31.7116	34.8783	57.7056	63.3107	102.533	113.079	180.53	198.578
15.1	8.9473	10.6244	17.1023	19.0498	31.736	34.9328	57.7445	63.3764	102.588	113.13	180.614	198.592
15.2	8.9552	10.6464	17.1173	19.0857	31.7625	34.9864	57.7827	63.4408	102.635	113.18	180.694	198.605
15.3	8.9658	10.6681	17.1359	19.1211	31.7878	35.0392	57.8239	63.504	102.684	113.228	180.777	198.618
15.4	8.9763	10.6895	17.155	19.156	31.8165	35.0911	57.8674	63.5659	102.741	113.275	180.861	198.631
15.5	8.989	10.7106	17.1745	19.1904	31.8426	35.1422	57.9024	63.6266	102.798	113.321	180.948	198.643
15.6	9.0043	10.7315	17.1963	19.2243	31.8672	35.1925	57.9413	63.6861	102.851	113.366	181.032	198.654
15.7	9.0151	10.752	17.2139	19.2578	31.8922	35.242	57.982	63.7444	102.904	113.409	181.112	198.665
15.8	9.0298	10.7723	17.2369	19.2907	31.9202	35.2907	58.0172	63.8016	102.952	113.451	181.194	198.675
15.9	9.0429	10.7923	17.2573	19.3232	31.9409	35.3386	58.0554	63.8577	103.002	113.492	181.274	198.686
16	9.0518	10.8121	17.2695	19.3552	31.9686	35.3858	58.0956	63.9127	103.05	113.532	181.348	198.695
16.1	9.0658	10.8316	17.2895	19.3868	31.9952	35.4322	58.1308	63.9666	103.1	113.571	181.426	198.704
16.2	9.0779	10.8508	17.3067	19.4179	32.018	35.4778	58.1669	64.0194	103.149	113.609	181.508	198.713
16.3	9.0867	10.8698	17.3226	19.4486	32.0385	35.5227	58.2045	64.0712	103.198	113.646	181.585	198.722
16.4	9.0983	10.8885	17.3389	19.4788	32.0596	35.5669	58.2397	64.122	103.245	113.681	181.662	198.73
16.5	9.1101	10.907	17.3551	19.5087	32.0817	35.6104	58.2753	64.1718	103.294	113.716	181.74	198.738
16.6	9.1224	10.9253	17.3687	19.5381	32.1035	35.6532	58.3111	64.2206	103.348	113.75	181.823	198.745
16.7	9.1366	10.9433	17.3818	19.567	32.1279	35.6953	58.3491	64.2685	103.407	113.783	181.896	198.752
16.8	9.1515	10.961	17.3991	19.5956	32.1551	35.7368	58.3873	64.3154	103.459	113.815	181.976	198.759
16.9	9.1631	10.9785	17.4181	19.6238	32.1808	35.7776	58.4225	64.3614	103.506	113.847	182.058	198.766
17	9.1736	10.9958	17.4351	19.6515	32.208	35.8177	58.4528	64.4065	103.555	113.877	182.134	198.772
17.1	9.1844	11.0129	17.4527	19.6789	32.2363	35.8572	58.4864	64.4507	103.606	113.907	182.205	198.778
17.2	9.1961	11.0297	17.4692	19.7059	32.2568	35.896	58.5144	64.494	103.653	113.936	182.279	198.784
17.3	9.2105	11.0463	17.4829	19.7325	32.2777	35.9343	58.5454	64.5365	103.703	113.964	182.355	198.79
17.4	9.2195	11.0627	17.4988	19.7587	32.3008	35.9719	58.5761	64.5782	103.749	113.991	182.429	198.795
17.5	9.2318	11.0789	17.5151	19.7845	32.3249	36.0089	58.6085	64.619	103.798	114.018	182.499	198.8
17.6	9.2419	11.0949	17.5305	19.81	32.3469	36.0453	58.6447	64.6591	103.852	114.043	182.576	198.805
17.7	9.2536	11.1106	17.5492	19.8351	32.3749	36.0812	58.6762	64.6983	103.905	114.069	182.644	198.81
17.8	9.2672	11.1261	17.5673	19.8599	32.3979	36.1164	58.7003	64.7368	103.95	114.093	182.709	198.814
17.9	9.2803	11.1415	17.5866	19.8843	32.4164	36.1511	58.7235	64.7746	103.987	114.117	182.777	198.819
18	9.2869	11.1566	17.5977	19.9084	32.4347	36.1853	58.746	64.8116	104.033	114.14	182.848	198.823
18.1	9.293	11.1715	17.6086	19.9321	32.4544	36.2189	58.779	64.8478	104.081	114.163	182.919	198.827
18.2	9.3008	11.1863	17.6226	19.9555	32.4807	36.2519	58.8087	64.8834	104.13	114.185	182.988	198.831
18.3	9.315	11.2008	17.6414	19.9785	32.4994	36.2845	58.8384	64.9183	104.174	114.206	183.054	198.834
18.4	9.3274	11.2151	17.659	20.0013	32.5228	36.3165	58.8639	64.9524	104.217	114.227	183.117	198.838
18.5	9.3392	11.2293	17.6764	20.0237	32.5421	36.348	58.8908	64.9859	104.261	114.247	183.183	198.841
18.6	9.3479	11.2433	17.6867	20.0457	32.5604	36.379	58.9206	65.0188	104.304	114.267	183.254	198.845
18.7	9.3555	11.257	17.7017	20.0675	32.5854	36.4095	58.9533	65.051	104.351	114.286	183.313	198.848
18.8	9.3651	11.2706	17.7161	20.089	32.6113	36.4395	58.9797	65.0826	104.391	114.305	183.379	198.851
18.9	9.3789	11.284	17.7349	20.1101	32.6277	36.4691	59.0123	65.1135	104.435	114.323	183.443	198.854
19	9.3838	11.2973	17.7459	20.131	32.6474	36.4981	59.0407	65.1439	104.48	114.341	183.52	198.856
19.1	9.3943	11.3103	17.7605	20.1516	32.6659	36.5267	59.0772	65.1736	104.528	114.358	183.583	198.859
19.2	9.4014	11.3232	17.7719	20.1718	32.6877	36.5549	59.1033	65.2028	104.573	114.375	183.649	198.861
19.3	9.4144	11.336	17.7907	20.1918	32.7044	36.5825	59.1338	65.2314	104.611	114.391	183.709	198.864
19.4	9.42	11.3485	17.799	20.2115	32.7248	36.6098	59.1602	65.2594	104.657	114.407	183.774	198.866
19.5	9.4296	11.3609	17.8124	20.2309	32.7416	36.6366	59.188	65.2869	104.694	114.422	183.836	198.868
19.6	9.4356	11.3731	17.8251	20.2501	32.7584	36.663	59.2149	65.3139	104.733	114.437	183.896	198.871
19.7	9.4421	11.3852	17.8351	20.269	32.7791	36.6889	59.2358	65.3403	104.768	114.452	183.96	198.873
19.8	9.4523	11.3971	17.8506	20.2876	32.7951	36.7145	59.2626	65.3662	104.807	114.466	184.029	198.875
19.9	9.4607	11.4088	17.8564	20.3059	32.8078	36.7396	59.2927	65.3916	104.852	114.48	184.094	198.876
20	9.4661	11.4204	17.8648	20.324	32.83	36.7644	59.3174	65.4165	104.894	114.493	184.163	198.878
20.1	9.4745	11.4318	17.8811	20.3418	32.8485	36.7887	59.3457	65.4409	104.937	114.506	184.223	198.88
20.2	9.4813	11.4431	17.8899	20.3594	32.8734	36.8126	59.379	65.4648	104.975	114.519	184.287	198.882
20.3	9.4925	11.4542	17.9013	20.3767	32.8923	36.8362	59.4061	65.4883	105.014	114.532	184.351	198.883
20.4	9.5016	11.4652	17.9129	20.3938	32.9142	36.8594	59.4353	65.5113	105.054	114.544	184.413	198.885
20.5	9.5082	11.476	17.9255	20.4106	32.9347	36.8822	59.459	65.5338	105.089	114.555	184.477	198.886
20.6	9.517	11.4867	17.9363	20.4272	32.9475	36.9047	59.4883	65.5559	105.13	114.567	184.538	198.888
20.7	9.5232	11.4973	17.9455	20.4436	32.9735	36.9268	59.5134	65.5776	105.17	114.578	184.594	198.889
20.8	9.5319	11.5077	17.9599	20.4597	32.9962	36.9485	59.5363	65.5988	105.207	114.589	184.648	198.89
20.9	9.5429	11.518	17.9737	20.4756	33.0111	36.9699	59.5602	65.6197	105.244	114.599	184.703	198.892
21	9.5485	11.5281	17.9809	20.4913	33.0251	36.9909	59.5872	65.6401	105.282	114.61	184.758	198.893
21.1	9.5561	11.5381	17.9866	20.5068	33.0418	37.0117	59.618	65.6601	105.32	114.62	184.813	198.894
21.2	9.5604	11.548	17.9954	20.522	33.0553	37.032	59.6379	65.6797	105.355	114.629	184.866	198.895
21.3	9.568	11.5577	18.0067	20.537	33.0709	37.0521	59.6614	65.699	105.39	114.639	184.924	198.896
21.4	9.572	11.5673	18.0158	20.5518	33.0837	37.0718	59.6788	65.7178	105.427	114.648	184.979	198.897
21.5	9.583	11.5768	18.0225	20.5664	33.0971	37.0913	59.696	65.7363	105.458	114.657	185.037	198.898
21.6	9.587	11.5862	18.0267	20.5808	33.1092	37.1104	59.7191	65.7545	105.493	114.666	185.097	198.899
21.7	9.5867	11.5954	18.0318	20.595	33.1246	37.1292	59.7427	65.7723	105.528	114.674	185.16	198.9
21.8	9.5948	11.6045	18.0402	20.609	33.1422	37.1477	59.765	65.7897	105.566	114.683	185.213	198.901
21.9	9.6022	11.6135	18.0511	20.6227	33.1599	37.1659	59.7832	65.8068	105.596	114.691	185.261	198.901
22	9.6104	11.6223	18.0591	20.6363	33.176	37.1838	59.8048	65.8235	105.627	114.698	185.31	198.902
22.1	9.614	11.6311	18.0681	20.6497	33.1887	37.2014	59.8272	65.84	105.658	114.706	185.369	198.903
22.2	9.6199	11.6397	18.0753	20.6629	33.2019	37.2188	59.8518	65.8561	105.695	114.713	185.425	198.904
22.3	9.6249	11.6483	18.0833	20.6759	33.2198	37.2358	59.8754	65.8718	105.729	114.721	185.477	198.904
22.4	9.6373	11.6567	18.0984	20.6888	33.2385	37.2526	59.8945	65.8873	105.762	114.728	185.526	198.905
22.5	9.6465	11.665	18.109	20.7014	33.2548	37.2692	59.9198	65.9025	105.796	114.735	185.577	198.906
22.6	9.6539	11.6731	18.1214	20.7139	33.272	37.2854	59.9379	65.9174	105.83	114.741	185.632	198.906
22.7	9.6577	11.6812	18.1334	20.7262	33.2847	37.3014	59.9604	65.932	105.866	114.748	185.681	198.907
22.8	9.6588	11.6892	18.1424	20.7383	33.3001	37.3172	59.9842	65.9462	105.896	114.754	185.738	198.907
22.9	9.6665	11.6971	18.1511	20.7503	33.3122	37.3327	60.0051	65.9603	105.932	114.76	185.787	198.908
23	9.6739	11.7048	18.1597	20.762	33.3287	37.3479	60.0219	65.974	105.964	114.766	185.841	198.908
23.1	9.6837	11.7125	18.1706	20.7737	33.3383	37.3629	60.0394	65.9875	105.993	114.772	185.892	198.909
23.2	9.6893	11.72	18.1755	20.7851	33.3443	37.3777	60.057	66.0007	106.023	114.778	185.943	198.909
23.3	9.6898	11.7275	18.1836	20.7964	33.3546	37.3922	60.0789	66.0136	106.053	114.783	185.994	198.91
23.4	9.6943	11.7348	18.196	20.8075	33.3693	37.4065	60.1018	66.0263	106.086	114.788	186.044	198.91
23.5	9.7	11.7421	18.2029	20.8185	33.3846	37.4206	60.1231	66.0388	106.115	114.794	186.087	198.911
23.6	9.7075	11.7493	18.2134	20.8293	33.3967	37.4344	60.1445	66.051	106.143	114.799	186.131	198.911
23.7	9.7139	11.7563	18.2231	20.8399	33.4084	37.448	60.1626	66.063	106.173	114.804	186.181	198.912
23.8	9.7168	11.7633	18.2274	20.8505	33.4166	37.4614	60.184	66.0747	106.204	114.808	186.23	198.912
23.9	9.7204	11.7702	18.2343	20.8608	33.4284	37.4746	60.2075	66.0862	106.237	114.813	186.278	198.912
24	9.7242	11.777	18.2426	20.871	33.4419	37.4876	60.2309	66.0975	106.27	114.818	186.324	198.913
24.1	9.7295	11.7837	18.2512	20.8811	33.4528	37.5003	60.2553	66.1085	106.303	114.822	186.366	198.913
24.2	9.7346	11.7903	18.2609	20.891	33.4654	37.5129	60.274	66.1193	106.33	114.826	186.421	198.913
24.3	9.7464	11.7968	18.2703	20.9008	33.4753	37.5253	60.2964	66.13	106.357	114.831	186.467	198.914
24.4	9.7515	11.8033	18.2772	20.9104	33.4924	37.5374	60.3179	66.1404	106.386	114.835	186.515	198.914
24.5	9.7571	11.8096	18.2875	20.9199	33.5045	37.5494	60.3381	66.1506	106.417	114.839	186.568	198.914
24.6	9.7599	11.8159	18.2966	20.9293	33.5145	37.5612	60.3592	66.1606	106.451	114.842	186.618	198.914
24.7	9.7665	11.8221	18.3051	20.9385	33.5296	37.5728	60.3769	66.1704	106.482	114.846	186.658	198.915
24.8	9.7789	11.8282	18.3167	20.9477	33.5402	37.5842	60.3901	66.18	106.503	114.85	186.712	198.915
24.9	9.7826	11.8342	18.3271	20.9566	33.5454	37.5954	60.4124	66.1895	106.536	114.853	186.761	198.915
25	9.7836	11.8401	18.3313	20.9655	33.5633	37.6064	60.4313	66.1987	106.561	114.857	186.808	198.915
25.1	9.7928	11.846	18.3438	20.9742	33.5753	37.6173	60.4489	66.2078	106.589	114.86	186.853	198.916
25.2	9.7969	11.8518	18.3495	20.9828	33.5903	37.628	60.4676	66.2167	106.619	114.864	186.901	198.916
25.3	9.8042	11.8575	18.3588	20.9913	33.6033	37.6385	60.4861	66.2254	106.647	114.867	186.945	198.916
25.4	9.8098	11.8631	18.3683	20.9997	33.6198	37.6489	60.5042	66.2339	106.678	114.87	186.993	198.916
25.5	9.8165	11.8687	18.3783	21.0079	33.6367	37.6591	60.5231	66.2423	106.705	114.873	187.037	198.916
25.6	9.8266	11.8742	18.3901	21.016	33.6497	37.6691	60.5417	66.2505	106.73	114.876	187.082	198.916
25.7	9.8368	11.8796	18.3982	21.024	33.6572	37.679	60.5602	66.2586	106.76	114.879	187.128	198.917
25.8	9.8437	11.8849	18.4079	21.0319	33.6698	37.6887	60.5792	66.2665	106.785	114.882	187.168	198.917
25.9	9.848	11.8902	18.4123	21.0397	33.682	37.6982	60.5962	66.2742	106.809	114.884	187.211	198.917
26	9.8538	11.8954	18.4201	21.0474	33.6968	37.7076	60.6154	66.2818	106.836	114.887	187.261	198.917
26.1	9.8616	11.9005	18.4313	21.0549	33.7102	37.7169	60.6386	66.2892	106.868	114.889	187.303	198.917
26.2	9.8697	11.9056	18.4406	21.0624	33.7273	37.726	60.6544	66.2965	106.896	114.892	187.353	198.917
26.3	9.8778	11.9106	18.4528	21.0697	33.7346	37.7349	60.674	66.3037	106.925	114.894	187.402	198.917
26.4	9.884	11.9155	18.4636	21.077	33.7437	37.7437	60.6922	66.3107	106.95	114.897	187.447	198.918
26.5	9.8911	11.9204	18.4731	21.0841	33.7543	37.7524	60.7117	66.3175	106.975	114.899	187.488	198.918
26.6	9.8979	11.9252	18.4835	21.0912	33.7649	37.7609	60.7332	66.3243	107.005	114.901	187.52	198.918
26.7	9.9049	11.9299	18.4918	21.0981	33.7746	37.7693	60.7483	66.3309	107.025	114.903	187.557	198.918
26.8	9.9078	11.9346	18.5016	21.105	33.779	37.7776	60.7673	66.3374	107.049	114.906	187.601	198.918
26.9	9.91	11.9392	18.5059	21.1117	33.7895	37.7857	60.7818	66.3437	107.076	114.908	187.645	198.918
27	9.9139	11.9437	18.5109	21.1184	33.8019	37.7937	60.798	66.3499	107.101	114.91	187.689	198.918
27.1	9.921	11.9482	18.5194	21.1249	33.8147	37.8016	60.8162	66.356	107.124	114.912	187.731	198.918
27.2	9.9259	11.9526	18.5271	21.1314	33.8275	37.8093	60.8286	66.362	107.151	114.914	187.771	198.918
27.3	9.9323	11.957	18.5344	21.1377	33.8373	37.8169	60.8481	66.3679	107.176	114.915	187.814	198.919
27.4	9.937	11.9613	18.5408	21.144	33.846	37.8244	60.8611	66.3736	107.198	114.917	187.859	198.919
27.5	9.9431	11.9656	18.5429	21.1502	33.8525	37.8318	60.884	66.3793	107.22	114.919	187.903	198.919
27.6	9.9425	11.9698	18.5459	21.1563	33.8653	37.8391	60.9021	66.3848	107.252	114.921	187.953	198.919
27.7	9.9515	11.9739	18.5572	21.1623	33.8768	37.8462	60.9234	66.3902	107.278	114.922	187.996	198.919
27.8	9.9603	11.978	18.5678	21.1683	33.8932	37.8533	60.9403	66.3955	107.299	114.924	188.038	198.919
27.9	9.9668	11.9821	18.5767	21.1741	33.9027	37.8602	60.9594	66.4007	107.325	114.926	188.082	198.919
28	9.9711	11.986	18.5776	21.1799	33.9134	37.867	60.9748	66.4058	107.352	114.927	188.126	198.919
28.1	9.9779	11.99	18.5869	21.1856	33.9289	37.8737	60.9892	66.4108	107.374	114.929	188.169	198.919
28.2	9.9865	11.9938	18.5909	21.1912	33.939	37.8803	61.0042	66.4157	107.401	114.93	188.21	198.919
28.3	9.9873	11.9977	18.5941	21.1967	33.9491	37.8868	61.0236	66.4206	107.423	114.931	188.25	198.919
28.4	9.9908	12.0014	18.5996	21.2021	33.9606	37.8931	61.0415	66.4253	107.449	114.933	188.292	198.919
28.5	9.9928	12.0052	18.6033	21.2075	33.9762	37.8994	61.0595	66.4299	107.472	114.934	188.334	198.919
28.6	9.9967	12.0088	18.6094	21.2128	33.989	37.9056	61.077	66.4344	107.498	114.935	188.376	198.919
28.7	10.0033	12.0125	18.6153	21.218	33.9992	37.9117	61.1015	66.4389	107.525	114.937	188.418	198.919
28.8	10.0146	12.016	18.6216	21.2232	34.0137	37.9177	61.1135	66.4432	107.546	114.938	188.461	198.919
28.9	10.0245	12.0196	18.63	21.2282	34.0253	37.9236	61.124	66.4475	107.572	114.939	188.504	198.919
29	10.0271	12.023	18.6347	21.2332	34.0358	37.9293	61.1416	66.4517	107.596	114.94	188.551	198.92
29.1	10.0319	12.0265	18.6395	21.2382	34.0466	37.935	61.1596	66.4558	107.618	114.941	188.595	198.92
29.2	10.0386	12.0299	18.6473	21.243	34.0594	37.9407	61.1743	66.4598	107.644	114.943	188.637	198.92
29.3	10.042	12.0332	18.6558	21.2478	34.0743	37.9462	61.1902	66.4638	107.668	114.944	188.682	198.92
29.4	10.0515	12.0365	18.666	21.2525	34.088	37.9516	61.2054	66.4676	107.694	114.945	188.722	198.92
29.5	10.0562	12.0398	18.6727	21.2572	34.101	37.957	61.2177	66.4714	107.716	114.946	188.762	198.92
29.6	10.063	12.043	18.6804	21.2618	34.1106	37.9622	61.2309	66.4752	107.741	114.947	188.806	198.92
29.7	10.0668	12.0462	18.6831	21.2663	34.1202	37.9674	61.247	66.4788	107.763	114.948	188.844	198.92
29.8	10.0711	12.0493	18.6906	21.2707	34.1342	37.9725	61.2619	66.4824	107.783	114.949	188.879	198.92
29.9	10.0749	12.0524	18.6989	21.2751	34.1457	37.9775	61.2758	66.4859	107.802	114.95	188.922	198.92
30	10.0794	12.0554	18.7019	21.2795	34.1575	37.9824	61.2934	66.4893	107.823	114.95	188.964	198.92
30.1	10.0848	12.0584	18.7027	21.2837	34.1749	37.9873	61.3095	66.4927	107.845	114.951	189.009	198.92
30.2	10.0927	12.0614	18.7107	21.288	34.188	37.992	61.3246	66.496	107.869	114.952	189.052	198.92
30.3	10.0985	12.0643	18.7196	21.2921	34.2023	37.9967	61.3409	66.4992	107.895	114.953	189.09	198.92
30.4	10.098	12.0672	18.7262	21.2962	34.217	38.0014	61.3535	66.5024	107.918	114.954	189.134	198.92
30.5	10.1024	12.0701	18.7333	21.3002	34.2243	38.0059	61.3675	66.5055	107.941	114.955	189.178	198.92
30.6	10.1047	12.0729	18.7348	21.3042	34.2331	38.0104	61.3866	66.5086	107.963	114.955	189.215	198.92
30.7	10.1108	12.0757	18.7375	21.3081	34.2447	38.0148	61.4049	66.5115	107.982	114.956	189.25	198.92
30.8	10.1188	12.0784	18.7424	21.312	34.2574	38.0191	61.4252	66.5145	108.006	114.957	189.292	198.92
30.9	10.1208	12.0811	18.7452	21.3158	34.27	38.0234	61.4441	66.5174	108.034	114.957	189.323	198.92
31	10.1293	12.0838	18.7496	21.3196	34.2834	38.0276	61.4567	66.5202	108.054	114.958	189.361	198.92
31.1	10.1374	12.0864	18.7561	21.3233	34.2873	38.0317	61.472	66.5229	108.08	114.959	189.403	198.92
31.2	10.1394	12.089	18.7583	21.3269	34.2988	38.0358	61.4873	66.5256	108.107	114.959	189.442	198.92
31.3	10.1424	12.0916	18.7638	21.3305	34.3115	38.0398	61.4985	66.5283	108.133	114.96	189.477	198.92
31.4	10.1476	12.0941	18.7718	21.334	34.3229	38.0437	61.5134	66.5309	108.156	114.961	189.513	198.92
31.5	10.1566	12.0966	18.7758	21.3375	34.3326	38.0476	61.5271	66.5335	108.179	114.961	189.545	198.92
31.6	10.1612	12.0991	18.7838	21.341	34.3407	38.0514	61.5397	66.536	108.203	114.962	189.585	198.92
31.7	10.1655	12.1015	18.7895	21.3444	34.3528	38.0551	61.5543	66.5384	108.23	114.962	189.63	198.92
31.8	10.1718	12.1039	18.7969	21.3477	34.3677	38.0588	61.5732	66.5408	108.254	114.963	189.668	198.92
31.9	10.1774	12.1063	18.8042	21.351	34.3813	38.0625	61.5863	66.5432	108.277	114.963	189.713	198.92
32	10.1838	12.1086	18.8153	21.3543	34.3938	38.066	61.606	66.5455	108.305	114.964	189.756	198.92
32.1	10.1873	12.1109	18.8227	21.3575	34.4113	38.0695	61.6225	66.5478	108.329	114.965	189.798	198.92
32.2	10.194	12.1132	18.8303	21.3607	34.4232	38.073	61.6371	66.55	108.356	114.965	189.84	198.92
32.3	10.202	12.1154	18.8349	21.3638	34.4363	38.0764	61.6594	66.5522	108.381	114.965	189.877	198.92
32.4	10.2111	12.1176	18.8436	21.3669	34.4494	38.0797	61.6707	66.5543	108.402	114.966	189.916	198.92
32.5	10.2163	12.1198	18.8524	21.3699	34.4588	38.083	61.6901	66.5564	108.425	114.966	189.951	198.92
32.6	10.2172	12.122	18.8566	21.3729	34.4746	38.0863	61.7053	66.5584	108.448	114.967	189.989	198.92
32.7	10.2234	12.1241	18.8657	21.3758	34.4839	38.0895	61.7151	66.5605	108.462	114.967	190.031	198.92
32.8	10.2297	12.1262	18.8756	21.3787	34.4941	38.0926	61.7318	66.5624	108.486	114.968	190.071	198.92
32.9	10.2339	12.1282	18.8776	21.3816	34.5079	38.0957	61.746	66.5644	108.509	114.968	190.105	198.92
33	10.2381	12.1303	18.8852	21.3844	34.5206	38.0987	61.7621	66.5663	108.534	114.968	190.142	198.92
33.1	10.2399	12.1323	18.891	21.3872	34.5329	38.1017	61.7783	66.5681	108.561	114.969	190.178	198.92
33.2	10.2431	12.1343	18.8982	21.3899	34.5432	38.1047	61.7938	66.5699	108.586	114.969	190.216	198.92
33.3	10.2512	12.1362	18.9073	21.3926	34.5541	38.1076	61.812	66.5717	108.605	114.97	190.259	198.92
33.4	10.2562	12.1382	18.9146	21.3953	34.5656	38.1104	61.8263	66.5735	108.628	114.97	190.3	198.92
33.5	10.2624	12.1401	18.92	21.3979	34.5793	38.1132	61.847	66.5752	108.657	114.97	190.34	198.92
33.6	10.2634	12.142	18.9303	21.4005	34.5929	38.116	61.8655	66.5769	108.682	114.971	190.379	198.92
33.7	10.2704	12.1438	18.9457	21.4031	34.6039	38.1187	61.8823	66.5785	108.702	114.971	190.412	198.92
33.8	10.2748	12.1457	18.9528	21.4056	34.6185	38.1214	61.8942	66.5801	108.724	114.971	190.451	198.92
33.9	10.2839	12.1475	18.9607	21.4081	34.6261	38.124	61.9096	66.5817	108.746	114.972	190.489	198.92
34	10.2885	12.1493	18.9668	21.4105	34.6364	38.1266	61.9217	66.5833	108.765	114.972	190.528	198.92
34.1	10.2925	12.151	18.9796	21.4129	34.6439	38.1291	61.9439	66.5848	108.789	114.972	190.561	198.92
34.2	10.2951	12.1528	18.9886	21.4153	34.6575	38.1316	61.9605	66.5863	108.812	114.972	190.601	198.92
34.3	10.2995	12.1545	19.0063	21.4177	34.6658	38.1341	61.9805	66.5878	108.835	114.973	190.637	198.92
34.4	10.3091	12.1562	19.0184	21.42	34.6774	38.1365	61.999	66.5892	108.857	114.973	190.673	198.92
34.5	10.3163	12.1579	19.0309	21.4222	34.6881	38.1389	62.0139	66.5906	108.876	114.973	190.709	198.92
34.6	10.3204	12.1595	19.036	21.4245	34.6981	38.1413	62.0243	66.592	108.9	114.974	190.747	198.92
34.7	10.3265	12.1611	19.0432	21.4267	34.7078	38.1436	62.0378	66.5934	108.927	114.974	190.788	198.92
34.8	10.3305	12.1627	19.0506	21.4289	34.7198	38.1458	62.0501	66.5947	108.95	114.974	190.82	198.92
34.9	10.3346	12.1643	19.0623	21.431	34.7288	38.1481	62.0653	66.596	108.97	114.974	190.855	198.92
35	10.3439	12.1659	19.0699	21.4332	34.7357	38.1503	62.0809	66.5973	108.99	114.974	190.895	198.92
35.1	10.3486	12.1674	19.0761	21.4352	34.7455	38.1524	62.0987	66.5985	109.013	114.975	190.934	198.92
35.2	10.3548	12.169	19.0823	21.4373	34.7587	38.1546	62.1138	66.5997	109.04	114.975	190.97	198.92
35.3	10.3627	12.1705	19.091	21.4393	34.7692	38.1567	62.1327	66.6009	109.061	114.975	191.008	198.92
35.4	10.3692	12.1719	19.097	21.4413	34.7815	38.1587	62.1488	66.6021	109.081	114.975	191.038	198.92
35.5	10.3745	12.1734	19.1032	21.4433	34.7899	38.1608	62.1644	66.6033	109.1	114.976	191.075	198.92
35.6	10.3798	12.1748	19.1071	21.4453	34.7938	38.1628	62.1808	66.6044	109.121	114.976	191.112	198.92
35.7	10.3822	12.1763	19.1096	21.4472	34.8048	38.1647	62.2003	66.6055	109.144	114.976	191.144	198.92
35.8	10.3834	12.1777	19.115	21.4491	34.82	38.1667	62.2161	66.6066	109.169	114.976	191.18	198.92
35.9	10.3893	12.1791	19.1227	21.4509	34.8276	38.1686	62.2293	66.6077	109.191	114.976	191.215	198.92
36	10.398	12.1804	19.1296	21.4528	34.8375	38.1704	62.2434	66.6087	109.216	114.976	191.251	198.92
36.1	10.403	12.1818	19.1387	21.4546	34.8449	38.1723	62.2565	66.6098	109.238	114.977	191.289	198.92
36.2	10.4031	12.1831	19.1478	21.4564	34.853	38.1741	62.2692	66.6108	109.261	114.977	191.322	198.92
36.3	10.409	12.1844	19.158	21.4581	34.866	38.1759	62.2833	66.6117	109.283	114.977	191.357	198.92
36.4	10.4157	12.1857	19.1644	21.4599	34.875	38.1776	62.2979	66.6127	109.305	114.977	191.392	198.92
36.5	10.4215	12.187	19.1718	21.4616	34.8823	38.1794	62.3105	66.6137	109.325	114.977	191.428	198.92
36.6	10.4274	12.1883	19.1817	21.4633	34.8879	38.1811	62.3279	66.6146	109.349	114.977	191.463	198.92
36.7	10.4324	12.1895	19.1918	21.4649	34.9004	38.1827	62.3422	66.6155	109.372	114.978	191.497	198.92
36.8	10.4401	12.1907	19.2019	21.4666	34.9127	38.1844	62.3513	66.6164	109.392	114.978	191.535	198.92
36.9	10.4421	12.192	19.2123	21.4682	34.9201	38.186	62.3614	66.6173	109.412	114.978	191.569	198.92
37	10.4458	12.1931	19.2187	21.4698	34.9332	38.1876	62.3762	66.6181	109.433	114.978	191.602	198.92
37.1	10.4502	12.1943	19.2307	21.4714	34.9469	38.1892	62.3873	66.619	109.45	114.978	191.636	198.92
37.2	10.4573	12.1955	19.2384	21.4729	34.9595	38.1907	62.402	66.6198	109.468	114.978	191.667	198.92
37.3	10.4607	12.1966	19.245	21.4744	34.9718	38.1922	62.4149	66.6206	109.484	114.978	191.705	198.92
37.4	10.4695	12.1978	19.2549	21.4759	34.9824	38.1937	62.4313	66.6214	109.503	114.978	191.742	198.92
37.5	10.4745	12.1989	19.2619	21.4774	34.995	38.1952	62.4461	66.6222	109.524	114.979	191.781	198.92
37.6	10.4757	12.2	19.2695	21.4789	35.0062	38.1967	62.463	66.6229	109.545	114.979	191.817	198.92
37.7	10.4816	12.2011	19.2759	21.4803	35.0204	38.1981	62.4814	66.6237	109.566	114.979	191.85	198.92
37.8	10.4891	12.2022	19.2839	21.4817	35.0327	38.1995	62.4984	66.6244	109.585	114.979	191.879	198.92
37.9	10.4943	12.2032	19.2946	21.4831	35.0413	38.2009	62.5095	66.6251	109.607	114.979	191.912	198.92
38	10.5006	12.2043	19.3002	21.4845	35.0509	38.2022	62.524	66.6258	109.627	114.979	191.948	198.92
38.1	10.5037	12.2053	19.3057	21.4859	35.0614	38.2035	62.5376	66.6265	109.648	114.979	191.977	198.92
38.2	10.5064	12.2063	19.3146	21.4872	35.074	38.2049	62.5504	66.6272	109.664	114.979	192.007	198.92
38.3	10.5117	12.2073	19.3243	21.4886	35.0831	38.2062	62.5633	66.6279	109.68	114.979	192.036	198.92
38.4	10.5139	12.2083	19.3308	21.4899	35.0891	38.2074	62.5729	66.6285	109.703	114.979	192.074	198.92
38.5	10.5114	12.2093	19.3344	21.4911	35.098	38.2087	62.5869	66.6292	109.725	114.98	192.103	198.92
38.6	10.5177	12.2103	19.3398	21.4924	35.1114	38.2099	62.5982	66.6298	109.747	114.98	192.135	198.92
38.7	10.5267	12.2112	19.3498	21.4937	35.1223	38.2111	62.611	66.6304	109.766	114.98	192.167	198.92
38.8	10.5315	12.2122	19.3554	21.4949	35.134	38.2123	62.6229	66.631	109.791	114.98	192.195	198.92
38.9	10.535	12.2131	19.3623	21.4961	35.1443	38.2135	62.6322	66.6316	109.812	114.98	192.226	198.92
39	10.542	12.214	19.3743	21.4973	35.1535	38.2146	62.6435	66.6322	109.832	114.98	192.257	198.92
39.1	10.5473	12.2149	19.3803	21.4985	35.1629	38.2158	62.6595	66.6327	109.85	114.98	192.29	198.92
39.2	10.5586	12.2158	19.389	21.4996	35.172	38.2169	62.6735	66.6333	109.867	114.98	192.32	198.921
39.3	10.5665	12.2167	19.3925	21.5008	35.1834	38.218	62.6814	66.6338	109.88	114.98	192.351	198.921
39.4	10.568	12.2176	19.3996	21.5019	35.1928	38.2191	62.6932	66.6344	109.902	114.98	192.376	198.921
39.5	10.5694	12.2184	19.4046	21.503	35.2034	38.2201	62.704	66.6349	109.923	114.98	192.404	198.921
39.6	10.5719	12.2193	19.4137	21.5041	35.2093	38.2212	62.714	66.6354	109.936	114.98	192.43	198.921
39.7	10.5833	12.2201	19.4185	21.5052	35.2169	38.2222	62.7232	66.6359	109.952	114.98	192.464	198.921
39.8	10.588	12.2209	19.4185	21.5063	35.2235	38.2232	62.7338	66.6364	109.972	114.981	192.497	198.921
39.9	10.5914	12.2217	19.4248	21.5073	35.2348	38.2242	62.7454	66.6369	109.99	114.981	192.523	198.921
40	10.5955	12.2225	19.4332	21.5084	35.245	38.2252	62.7545	66.6374	110.01	114.981	192.555	198.921
40.1	10.6006	12.2233	19.4404	21.5094	35.2551	38.2262	62.7666	66.6378	110.031	114.981	192.583	198.921
40.2	10.6058	12.2241	19.4441	21.5104	35.2674	38.2271	62.7745	66.6383	110.047	114.981	192.617	198.921
40.3	10.609	12.2249	19.4457	21.5114	35.2698	38.2281	62.7895	66.6387	110.069	114.981	192.652	198.921
40.4	10.6128	12.2256	19.4432	21.5124	35.2842	38.229	62.8006	66.6392	110.091	114.981	192.688	198.921
40.5	10.6176	12.2264	19.453	21.5134	35.2962	38.2299	62.8146	66.6396	110.114	114.981	192.719	198.921
40.6	10.6232	12.2271	19.4586	21.5143	35.3074	38.2308	62.8282	66.64	110.132	114.981	192.748	198.921
40.7	10.6355	12.2279	19.4736	21.5152	35.3108	38.2317	62.842	66.6404	110.148	114.981	192.775	198.921
40.8	10.6389	12.2286	19.4791	21.5162	35.3162	38.2325	62.8515	66.6408	110.159	114.981	192.805	198.921
40.9	10.6405	12.2293	19.4793	21.5171	35.3196	38.2334	62.8635	66.6412	110.178	114.981	192.838	198.921
41	10.6378	12.23	19.4767	21.518	35.3333	38.2342	62.8795	66.6416	110.201	114.981	192.866	198.921
41.1	10.6374	12.2307	19.4838	21.5189	35.3472	38.2351	62.8935	66.642	110.218	114.981	192.894	198.921
41.2	10.6448	12.2314	19.492	21.5197	35.3577	38.2359	62.9043	66.6424	110.237	114.981	192.922	198.921
41.3	10.6489	12.2321	19.4961	21.5206	35.3653	38.2367	62.9178	66.6427	110.252	114.981	192.952	198.921
41.4	10.6488	12.2327	19.5015	21.5215	35.3736	38.2374	62.9299	66.6431	110.274	114.981	192.983	198.921
41.5	10.6522	12.2334	19.5097	21.5223	35.3849	38.2382	62.9419	66.6435	110.293	114.981	193.016	198.921
41.6	10.6554	12.234	19.5177	21.5231	35.3954	38.239	62.9548	66.6438	110.31	114.981	193.05	198.921
41.7	10.6592	12.2347	19.5254	21.5239	35.4095	38.2397	62.9694	66.6441	110.332	114.981	193.079	198.921
41.8	10.6647	12.2353	19.5338	21.5247	35.4201	38.2405	62.9802	66.6445	110.351	114.981	193.106	198.921
41.9	10.6719	12.2359	19.5428	21.5255	35.425	38.2412	62.9891	66.6448	110.365	114.982	193.128	198.921
42	10.6757	12.2365	19.5474	21.5263	35.4331	38.2419	62.9999	66.6451	110.384	114.982	193.158	198.921
42.1	10.682	12.2371	19.5572	21.5271	35.441	38.2426	63.0139	66.6454	110.404	114.982	193.193	198.921
42.2	10.6848	12.2377	19.5613	21.5278	35.4554	38.2433	63.0296	66.6457	110.424	114.982	193.221	198.921
42.3	10.6927	12.2383	19.5692	21.5286	35.4635	38.244	63.0429	66.646	110.444	114.982	193.252	198.921
42.4	10.6993	12.2389	19.574	21.5293	35.4717	38.2446	63.0568	66.6463	110.461	114.982	193.28	198.921
42.5	10.7044	12.2395	19.5742	21.53	35.4831	38.2453	63.0701	66.6466	110.48	114.982	193.311	198.921
42.6	10.7094	12.24	19.5775	21.5308	35.4948	38.2459	63.0856	66.6469	110.503	114.982	193.338	198.921
42.7	10.7174	12.2406	19.5824	21.5315	35.5107	38.2466	63.0972	66.6472	110.519	114.982	193.367	198.921
42.8	10.7242	12.2412	19.5878	21.5322	35.522	38.2472	63.1093	66.6475	110.536	114.982	193.402	198.921
42.9	10.7261	12.2417	19.5909	21.5328	35.5308	38.2478	63.1262	66.6477	110.557	114.982	193.432	198.921
43	10.7313	12.2422	19.5965	21.5335	35.5451	38.2484	63.1424	66.648	110.575	114.982	193.462	198.921
43.1	10.7399	12.2428	19.6073	21.5342	35.5527	38.249	63.1559	66.6482	110.592	114.982	193.489	198.921
43.2	10.7469	12.2433	19.6122	21.5348	35.5579	38.2496	63.1683	66.6485	110.613	114.982	193.517	198.921
43.3	10.7514	12.2438	19.6174	21.5355	35.567	38.2502	63.1785	66.6487	110.633	114.982	193.551	198.921
43.4	10.7618	12.2443	19.6227	21.5361	35.5751	38.2507	63.1972	66.649	110.657	114.982	193.577	198.921
43.5	10.767	12.2448	19.6296	21.5368	35.5871	38.2513	63.2118	66.6492	110.676	114.982	193.609	198.921
43.6	10.7754	12.2453	19.6413	21.5374	35.5928	38.2518	63.2271	66.6495	110.693	114.982	193.636	198.921
43.7	10.7817	12.2458	19.6459	21.538	35.6008	38.2524	63.2367	66.6497	110.711	114.982	193.665	198.921
43.8	10.7886	12.2463	19.652	21.5386	35.6067	38.2529	63.2457	66.6499	110.731	114.982	193.693	198.921
43.9	10.792	12.2468	19.6537	21.5392	35.6115	38.2534	63.2538	66.6501	110.751	114.982	193.724	198.921
44	10.7935	12.2472	19.6575	21.5398	35.6185	38.254	63.2659	66.6503	110.768	114.982	193.756	198.921
44.1	10.7969	12.2477	19.6618	21.5404	35.6245	38.2545	63.2809	66.6505	110.79	114.982	193.785	198.921
44.2	10.8003	12.2482	19.6678	21.5409	35.6335	38.255	63.2956	66.6508	110.804	114.982	193.815	198.921
44.3	10.8069	12.2486	19.6735	21.5415	35.6376	38.2555	63.3082	66.651	110.821	114.982	193.841	198.921
44.4	10.8119	12.2491	19.6778	21.542	35.643	38.2559	63.3157	66.6512	110.836	114.982	193.869	198.921
44.5	10.8142	12.2495	19.6838	21.5426	35.6476	38.2564	63.3272	66.6513	110.851	114.982	193.896	198.921
44.6	10.8186	12.2499	19.6883	21.5431	35.6561	38.2569	63.341	66.6515	110.869	114.982	193.922	198.921
44.7	10.8239	12.2504	19.6909	21.5437	35.6626	38.2573	63.3531	66.6517	110.884	114.982	193.952	198.921
44.8	10.8257	12.2508	19.694	21.5442	35.6664	38.2578	63.3664	66.6519	110.899	114.982	193.982	198.921
44.9	10.8267	12.2512	19.6962	21.5447	35.6749	38.2582	63.3795	66.6521	110.913	114.982	194.01	198.921
45	10.8304	12.2516	19.699	21.5452	35.6829	38.2587	63.3925	66.6523	110.926	114.982	194.039	198.921
45.1	10.8347	12.252	19.6992	21.5457	35.6871	38.2591	63.4062	66.6524	110.943	114.982	194.071	198.921
45.2	10.8395	12.2524	19.7011	21.5462	35.6913	38.2595	63.4127	66.6526	110.96	114.982	194.102	198.921
45.3	10.843	12.2528	19.7072	21.5467	35.7005	38.26	63.4243	66.6528	110.976	114.982	194.132	198.921
45.4	10.8489	12.2532	19.716	21.5472	35.7068	38.2604	63.4373	66.6529	110.993	114.982	194.157	198.921
45.5	10.8554	12.2536	19.7221	21.5476	35.7161	38.2608	63.4455	66.6531	111.009	114.982	194.189	198.921
45.6	10.8605	12.254	19.7302	21.5481	35.7196	38.2612	63.4578	66.6533	111.026	114.982	194.22	198.921
45.7	10.8665	12.2543	19.7297	21.5486	35.7295	38.2616	63.4729	66.6534	111.045	114.982	194.249	198.921
45.8	10.8692	12.2547	19.7379	21.549	35.7367	38.262	63.4858	66.6536	111.063	114.982	194.277	198.921
45.9	10.8718	12.2551	19.7444	21.5495	35.7443	38.2623	63.498	66.6537	111.078	114.982	194.308	198.921
46	10.8751	12.2554	19.748	21.5499	35.7488	38.2627	63.5107	66.6538	111.092	114.982	194.338	198.921
46.1	10.8778	12.2558	19.7498	21.5503	35.753	38.2631	63.5244	66.654	111.111	114.982	194.368	198.921
46.2	10.8838	12.2561	19.7547	21.5508	35.761	38.2634	63.5394	66.6541	111.129	114.982	194.404	198.921
46.3	10.89	12.2565	19.7607	21.5512	35.7728	38.2638	63.5561	66.6543	111.151	114.982	194.431	198.921
46.4	10.8978	12.2568	19.7669	21.5516	35.7886	38.2641	63.5672	66.6544	111.166	114.982	194.451	198.921
46.5	10.9047	12.2572	19.7761	21.552	35.7959	38.2645	63.5772	66.6545	111.178	114.982	194.475	198.921
46.6	10.911	12.2575	19.7809	21.5524	35.7995	38.2648	63.5825	66.6547	111.191	114.982	194.504	198.921
46.7	10.9134	12.2578	19.7861	21.5528	35.8059	38.2652	63.5938	66.6548	111.208	114.982	194.537	198.921
46.8	10.9128	12.2581	19.7825	21.5532	35.8205	38.2655	63.6106	66.6549	111.23	114.982	194.566	198.921
46.9	10.9197	12.2585	19.7921	21.5536	35.8346	38.2658	63.6211	66.655	111.247	114.982	194.591	198.921
47	10.9303	12.2588	19.8055	21.554	35.845	38.2661	63.6302	66.6551	111.262	114.982	194.616	198.921
47.1	10.9386	12.2591	19.8132	21.5544	35.8481	38.2664	63.6394	66.6553	111.274	114.982	194.642	198.921
47.2	10.9415	12.2594	19.8133	21.5547	35.848	38.2667	63.6483	66.6554	111.29	114.983	194.668	198.921
47.3	10.9391	12.2597	19.8162	21.5551	35.8514	38.2671	63.6548	66.6555	111.299	114.983	194.691	198.921
47.4	10.9396	12.26	19.822	21.5554	35.855	38.2673	63.6602	66.6556	111.314	114.983	194.722	198.921
47.5	10.941	12.2603	19.8233	21.5558	35.8583	38.2676	63.6705	66.6557	111.328	114.983	194.749	198.921
47.6	10.9382	12.2606	19.821	21.5562	35.8623	38.2679	63.6767	66.6558	111.344	114.983	194.772	198.921
47.7	10.9449	12.2609	19.8231	21.5565	35.8666	38.2682	63.6869	66.6559	111.361	114.983	194.798	198.921
47.8	10.9474	12.2612	19.8223	21.5568	35.8691	38.2685	63.6983	66.656	111.378	114.983	194.828	198.921
47.9	10.9487	12.2614	19.8253	21.5572	35.8746	38.2688	63.7095	66.6561	111.393	114.983	194.857	198.921
48	10.9522	12.2617	19.8289	21.5575	35.8832	38.269	63.7215	66.6562	111.41	114.983	194.887	198.921
48.1	10.9604	12.262	19.8353	21.5578	35.89	38.2693	63.7322	66.6563	111.428	114.983	194.915	198.921
48.2	10.9612	12.2622	19.8351	21.5582	35.8952	38.2696	63.7393	66.6564	111.444	114.983	194.939	198.921
48.3	10.969	12.2625	19.8403	21.5585	35.901	38.2698	63.747	66.6565	111.459	114.983	194.962	198.921
48.4	10.9736	12.2628	19.8423	21.5588	35.9095	38.2701	63.7549	66.6566	111.472	114.983	194.984	198.921
48.5	10.9774	12.263	19.8452	21.5591	35.9117	38.2703	63.7653	66.6567	111.485	114.983	195.005	198.921
48.6	10.978	12.2633	19.8507	21.5594	35.9118	38.2706	63.7696	66.6568	111.495	114.983	195.028	198.921
48.7	10.9786	12.2635	19.8517	21.5597	35.9138	38.2708	63.7782	66.6568	111.507	114.983	195.056	198.921
48.8	10.9718	12.2638	19.8538	21.56	35.9155	38.2711	63.7883	66.6569	111.525	114.983	195.083	198.921
48.9	10.9725	12.264	19.8575	21.5603	35.9186	38.2713	63.7985	66.657	111.542	114.983	195.11	198.921
49	10.9749	12.2643	19.8621	21.5606	35.9248	38.2715	63.8091	66.6571	111.559	114.983	195.134	198.921
49.1	10.9758	12.2645	19.8663	21.5609	35.9329	38.2717	63.8175	66.6572	111.574	114.983	195.16	198.921
49.2	10.98	12.2647	19.8714	21.5611	35.9379	38.272	63.8252	66.6572	111.59	114.983	195.189	198.921
49.3	10.9765	12.265	19.8757	21.5614	35.9443	38.2722	63.8398	66.6573	111.607	114.983	195.213	198.921
49.4	10.9771	12.2652	19.8794	21.5617	35.9524	38.2724	63.854	66.6574	111.623	114.983	195.237	198.921
49.5	10.98	12.2654	19.8886	21.5619	35.9556	38.2726	63.8622	66.6575	111.634	114.983	195.263	198.921
49.6	10.9821	12.2657	19.892	21.5622	35.9603	38.2728	63.8715	66.6575	111.646	114.983	195.285	198.921
49.7	10.9826	12.2659	19.8898	21.5625	35.966	38.273	63.8772	66.6576	111.659	114.983	195.308	198.921
49.8	10.9837	12.2661	19.8965	21.5627	35.9744	38.2732	63.8874	66.6577	111.671	114.983	195.333	198.921
49.9	10.9854	12.2663	19.9013	21.563	35.981	38.2734	63.9009	66.6577	111.683	114.983	195.361	198.921
50	10.9867	12.2665	19.9063	21.5632	35.9904	38.2736	63.9154	66.6578	111.697	114.983	195.386	198.921
50.1	10.9923	12.2667	19.9095	21.5635	36.005	38.2738	63.9259	66.6579	111.707	114.983	195.408	198.921
50.2	10.9983	12.2669	19.9165	21.5637	36.0147	38.274	63.9319	66.6579	111.721	114.983	195.432	198.921
50.3	11.0016	12.2671	19.9199	21.5639	36.02	38.2742	63.9407	66.658	111.74	114.983	195.459	198.921
50.4	11.0024	12.2673	19.9214	21.5642	36.0258	38.2744	63.9533	66.658	111.754	114.983	195.487	198.921
50.5	11.0045	12.2675	19.9226	21.5644	36.0342	38.2746	63.9673	66.6581	111.769	114.983	195.513	198.921
50.6	11.0095	12.2677	19.9285	21.5646	36.0445	38.2747	63.9766	66.6582	111.781	114.983	195.54	198.921
50.7	11.0167	12.2679	19.9349	21.5649	36.0539	38.2749	63.9882	66.6582	111.798	114.983	195.566	198.921
50.8	11.0171	12.2681	19.9391	21.5651	36.0643	38.2751	63.9961	66.6583	111.813	114.983	195.592	198.921
50.9	11.0242	12.2683	19.9467	21.5653	36.0702	38.2753	64.0046	66.6583	111.831	114.983	195.617	198.921
51	11.0288	12.2685	19.9504	21.5655	36.0785	38.2754	64.016	66.6584	111.848	114.983	195.642	198.921
51.1	11.0342	12.2687	19.9561	21.5657	36.0852	38.2756	64.0223	66.6584	111.866	114.983	195.666	198.921
51.2	11.0386	12.2688	19.9637	21.5659	36.0946	38.2757	64.0335	66.6585	111.882	114.983	195.687	198.921
51.3	11.0433	12.269	19.9706	21.5662	36.1054	38.2759	64.0456	66.6585	111.898	114.983	195.711	198.921
51.4	11.0458	12.2692	19.9752	21.5664	36.1083	38.2761	64.0553	66.6586	111.91	114.983	195.736	198.921
51.5	11.0453	12.2694	19.9815	21.5666	36.1158	38.2762	64.0627	66.6586	111.928	114.983	195.764	198.921
51.6	11.046	12.2695	19.9867	21.5668	36.1198	38.2764	64.0746	66.6587	111.943	114.983	195.79	198.921
51.7	11.0485	12.2697	19.9888	21.5669	36.1325	38.2765	64.0878	66.6587	111.959	114.983	195.809	198.921
51.8	11.0491	12.2699	19.9986	21.5671	36.14	38.2767	64.0934	66.6588	111.969	114.983	195.834	198.921
51.9	11.0514	12.27	20.0009	21.5673	36.1436	38.2768	64.1	66.6588	111.984	114.983	195.853	198.921
52	11.052	12.2702	20.0027	21.5675	36.1497	38.2769	64.1078	66.6589	111.996	114.983	195.876	198.921
52.1	11.0544	12.2704	20.0075	21.5677	36.1562	38.2771	64.1184	66.6589	112.01	114.983	195.901	198.921
52.2	11.0532	12.2705	20.0127	21.5679	36.1685	38.2772	64.1286	66.659	112.025	114.983	195.916	198.921
52.3	11.0593	12.2707	20.0189	21.5681	36.1735	38.2774	64.1274	66.659	112.035	114.983	195.933	198.921
52.4	11.0644	12.2708	20.0208	21.5682	36.1713	38.2775	64.1295	66.659	112.048	114.983	195.957	198.921
52.5	11.0624	12.271	20.0206	21.5684	36.1703	38.2776	64.1395	66.6591	112.067	114.983	195.986	198.921
52.6	11.0628	12.2711	20.0203	21.5686	36.1794	38.2778	64.1496	66.6591	112.085	114.983	196.012	198.921
52.7	11.0671	12.2713	20.0205	21.5688	36.1878	38.2779	64.1622	66.6592	112.101	114.983	196.035	198.921
52.8	11.0725	12.2714	20.0247	21.5689	36.1932	38.278	64.1651	66.6592	112.111	114.983	196.054	198.921
52.9	11.0762	12.2716	20.0293	21.5691	36.1927	38.2781	64.167	66.6592	112.12	114.983	196.076	198.921
53	11.0742	12.2717	20.0258	21.5692	36.1934	38.2782	64.1761	66.6593	112.132	114.983	196.098	198.921
53.1	11.0713	12.2718	20.025	21.5694	36.1988	38.2784	64.187	66.6593	112.148	114.983	196.12	198.921
53.2	11.0736	12.272	20.0305	21.5696	36.2082	38.2785	64.193	66.6593	112.163	114.983	196.139	198.921
53.3	11.0796	12.2721	20.0376	21.5697	36.2185	38.2786	64.2011	66.6594	112.177	114.983	196.163	198.921
53.4	11.0837	12.2722	20.0364	21.5699	36.2286	38.2787	64.2106	66.6594	112.192	114.983	196.187	198.921
53.5	11.0849	12.2724	20.0414	21.57	36.2365	38.2788	64.2203	66.6594	112.207	114.983	196.202	198.921
53.6	11.0877	12.2725	20.0477	21.5702	36.2438	38.2789	64.2268	66.6595	112.22	114.983	196.223	198.921
53.7	11.0981	12.2726	20.0539	21.5703	36.2487	38.279	64.2415	66.6595	112.236	114.983	196.247	198.921
53.8	11.0978	12.2728	20.0553	21.5705	36.2586	38.2791	64.2473	66.6595	112.246	114.983	196.266	198.921
53.9	11.1046	12.2729	20.0675	21.5706	36.2663	38.2793	64.2527	66.6596	112.256	114.983	196.281	198.921
54	11.1067	12.273	20.0729	21.5707	36.2704	38.2794	64.256	66.6596	112.266	114.983	196.301	198.921
54.1	11.1069	12.2731	20.0747	21.5709	36.2741	38.2795	64.2631	66.6596	112.282	114.983	196.328	198.921
54.2	11.1025	12.2733	20.0725	21.571	36.2811	38.2796	64.2724	66.6596	112.295	114.983	196.351	198.921
54.3	11.1081	12.2734	20.0776	21.5712	36.2905	38.2797	64.2846	66.6597	112.306	114.983	196.372	198.921
54.4	11.1086	12.2735	20.0845	21.5713	36.296	38.2797	64.2947	66.6597	112.317	114.983	196.396	198.921
54.5	11.1116	12.2736	20.0896	21.5714	36.2972	38.2798	64.3045	66.6597	112.328	114.983	196.427	198.921
54.6	11.1133	12.2737	20.0929	21.5715	36.3071	38.2799	64.3175	66.6598	112.347	114.983	196.453	198.921
54.7	11.1178	12.2738	20.0992	21.5717	36.3245	38.28	64.3272	66.6598	112.361	114.983	196.476	198.921
54.8	11.1309	12.2739	20.1135	21.5718	36.3343	38.2801	64.3352	66.6598	112.377	114.983	196.502	198.921
54.9	11.1418	12.2741	20.1226	21.5719	36.3445	38.2802	64.3455	66.6598	112.39	114.983	196.525	198.921
55	11.148	12.2742	20.1272	21.572	36.3532	38.2803	64.3517	66.6599	112.403	114.983	196.545	198.921
55.1	11.1556	12.2743	20.135	21.5722	36.3604	38.2804	64.3573	66.6599	112.415	114.983	196.568	198.921
55.2	11.1604	12.2744	20.1377	21.5723	36.3638	38.2805	64.3647	66.6599	112.427	114.983	196.591	198.921
55.3	11.1631	12.2745	20.1403	21.5724	36.3723	38.2805	64.376	66.6599	112.439	114.983	196.612	198.921
55.4	11.1704	12.2746	20.1432	21.5725	36.3792	38.2806	64.3858	66.6599	112.451	114.983	196.635	198.921
55.5	11.174	12.2747	20.1503	21.5726	36.3845	38.2807	64.392	66.66	112.463	114.983	196.657	198.921
55.6	11.1756	12.2748	20.1498	21.5727	36.3957	38.2808	64.3974	66.66	112.477	114.983	196.682	198.921
55.7	11.1802	12.2749	20.1552	21.5728	36.4023	38.2809	64.4076	66.66	112.493	114.983	196.707	198.921
55.8	11.1831	12.275	20.1606	21.573	36.411	38.2809	64.4213	66.66	112.511	114.983	196.732	198.921
55.9	11.1891	12.2751	20.1659	21.5731	36.4165	38.281	64.4317	66.6601	112.528	114.983	196.755	198.921
56	11.1955	12.2752	20.1741	21.5732	36.4224	38.2811	64.4405	66.6601	112.543	114.983	196.779	198.921
56.1	11.1984	12.2753	20.1797	21.5733	36.4283	38.2812	64.4504	66.6601	112.559	114.983	196.806	198.921
56.2	11.2014	12.2754	20.1824	21.5734	36.434	38.2812	64.4599	66.6601	112.581	114.983	196.833	198.921
56.3	11.2036	12.2754	20.1894	21.5735	36.4402	38.2813	64.4718	66.6601	112.595	114.983	196.855	198.921
56.4	11.211	12.2755	20.1954	21.5736	36.4446	38.2814	64.4777	66.6601	112.606	114.983	196.876	198.921
56.5	11.2176	12.2756	20.2048	21.5737	36.4531	38.2815	64.4852	66.6602	112.625	114.983	196.898	198.921
56.6	11.2241	12.2757	20.2124	21.5738	36.4631	38.2815	64.4928	66.6602	112.64	114.983	196.917	198.921
56.7	11.233	12.2758	20.218	21.5739	36.4688	38.2816	64.4985	66.6602	112.651	114.983	196.939	198.921
56.8	11.2359	12.2759	20.2227	21.574	36.4697	38.2817	64.507	66.6602	112.666	114.983	196.961	198.921
56.9	11.2368	12.276	20.2276	21.5741	36.4753	38.2817	64.5175	66.6602	112.68	114.983	196.98	198.921
57	11.2408	12.276	20.2339	21.5741	36.4839	38.2818	64.5275	66.6603	112.693	114.983	197.004	198.921
57.1	11.2461	12.2761	20.2405	21.5742	36.4892	38.2818	64.5371	66.6603	112.712	114.983	197.03	198.921
57.2	11.2507	12.2762	20.2458	21.5743	36.5006	38.2819	64.5494	66.6603	112.729	114.983	197.047	198.921
57.3	11.2563	12.2763	20.2536	21.5744	36.5078	38.282	64.5562	66.6603	112.739	114.983	197.069	198.921
57.4	11.2608	12.2764	20.2606	21.5745	36.5129	38.282	64.5694	66.6603	112.753	114.983	197.091	198.921
57.5	11.262	12.2764	20.2643	21.5746	36.5229	38.2821	64.5801	66.6603	112.775	114.983	197.113	198.921
57.6	11.2679	12.2765	20.2666	21.5747	36.529	38.2821	64.5933	66.6603	112.789	114.983	197.135	198.921
57.7	11.2753	12.2766	20.2738	21.5748	36.5374	38.2822	64.6036	66.6604	112.801	114.983	197.156	198.921
57.8	11.2846	12.2767	20.2771	21.5748	36.5416	38.2823	64.6126	66.6604	112.811	114.983	197.181	198.921
57.9	11.2891	12.2767	20.2826	21.5749	36.5484	38.2823	64.6229	66.6604	112.826	114.983	197.199	198.921
58	11.2944	12.2768	20.2903	21.575	36.5594	38.2824	64.6342	66.6604	112.846	114.983	197.227	198.921
58.1	11.2998	12.2769	20.2982	21.5751	36.5697	38.2824	64.6459	66.6604	112.865	114.983	197.251	198.921
58.2	11.3057	12.277	20.3075	21.5751	36.5806	38.2825	64.6538	66.6604	112.88	114.983	197.27	198.921
58.3	11.3152	12.277	20.3138	21.5752	36.5865	38.2825	64.6627	66.6604	112.892	114.983	197.3	198.921
58.4	11.3163	12.2771	20.3153	21.5753	36.5965	38.2826	64.6815	66.6605	112.908	114.983	197.326	198.921
58.5	11.3173	12.2772	20.3195	21.5754	36.6099	38.2826	64.6912	66.6605	112.92	114.983	197.344	198.921
58.6	11.3286	12.2772	20.3292	21.5754	36.62	38.2827	64.6961	66.6605	112.928	114.983	197.361	198.921
58.7	11.3356	12.2773	20.337	21.5755	36.6254	38.2827	64.7055	66.6605	112.94	114.983	197.378	198.921
58.8	11.3363	12.2774	20.3431	21.5756	36.6329	38.2828	64.7132	66.6605	112.952	114.983	197.399	198.921
58.9	11.3374	12.2774	20.3472	21.5757	36.6369	38.2828	64.728	66.6605	112.97	114.983	197.42	198.921
59	11.3403	12.2775	20.3532	21.5757	36.6487	38.2829	64.74	66.6605	112.983	114.983	197.442	198.921
59.1	11.3474	12.2776	20.3622	21.5758	36.657	38.2829	64.7515	66.6605	113.002	114.983	197.464	198.921
59.2	11.3509	12.2776	20.3661	21.5759	36.665	38.2829	64.7585	66.6605	113.012	114.983	197.488	198.921
59.3	11.3574	12.2777	20.3728	21.5759	36.6689	38.283	64.7746	66.6606	113.026	114.983	197.515	198.921
59.4	11.3572	12.2777	20.3789	21.576	36.6776	38.283	64.7895	66.6606	113.044	114.983	197.537	198.921
59.5	11.3678	12.2778	20.3969	21.5761	36.6884	38.2831	64.7979	66.6606	113.062	114.983	197.563	198.921
59.6	11.378	12.2779	20.4077	21.5761	36.6943	38.2831	64.8096	66.6606	113.077	114.983	197.585	198.921
59.7	11.3868	12.2779	20.4123	21.5762	36.7016	38.2832	64.821	66.6606	113.092	114.983	197.609	198.921
59.8	11.3915	12.278	20.4217	21.5762	36.7092	38.2832	64.8289	66.6606	113.102	114.983	197.63	198.921
59.9	11.4005	12.278	20.4311	21.5763	36.7152	38.2832	64.8385	66.6606	113.118	114.983	197.656	198.921
60	11.4043	12.2781	20.4318	21.5764	36.7205	38.2833	64.8476	66.6606	113.133	114.983	197.683	198.921
60.1	11.4093	12.2781	20.438	21.5764	36.7298	38.2833	64.863	66.6606	113.152	114.983	197.709	198.921
60.2	11.4148	12.2782	20.4494	21.5765	36.7397	38.2834	64.874	66.6606	113.164	114.983	197.727	198.921
60.3	11.4235	12.2782	20.4607	21.5765	36.7479	38.2834	64.8873	66.6606	113.178	114.983	197.745	198.921
60.4	11.4284	12.2783	20.4703	21.5766	36.7533	38.2834	64.8943	66.6607	113.19	114.983	197.764	198.921
60.5	11.4318	12.2784	20.4731	21.5766	36.7587	38.2835	64.8994	66.6607	113.203	114.983	197.788	198.921
60.6	11.4341	12.2784	20.4758	21.5767	36.7684	38.2835	64.9085	66.6607	113.217	114.983	197.807	198.921
60.7	11.44	12.2785	20.4834	21.5768	36.7731	38.2835	64.9167	66.6607	113.229	114.983	197.828	198.921
60.8	11.4423	12.2785	20.4852	21.5768	36.7752	38.2836	64.9322	66.6607	113.25	114.983	197.85	198.921
60.9	11.4427	12.2786	20.4896	21.5769	36.7847	38.2836	64.9451	66.6607	113.264	114.983	197.865	198.921
61	11.4477	12.2786	20.496	21.5769	36.7909	38.2836	64.956	66.6607	113.276	114.983	197.889	198.921
61.1	11.4529	12.2786	20.5022	21.577	36.7978	38.2837	64.9677	66.6607	113.294	114.983	197.91	198.921
61.2	11.4585	12.2787	20.5073	21.577	36.805	38.2837	64.9783	66.6607	113.304	114.983	197.927	198.921
61.3	11.4667	12.2787	20.516	21.5771	36.8114	38.2837	64.9862	66.6607	113.318	114.983	197.942	198.921
61.4	11.4712	12.2788	20.5196	21.5771	36.8135	38.2838	64.9909	66.6607	113.333	114.983	197.96	198.921
61.5	11.4755	12.2788	20.5243	21.5772	36.8168	38.2838	64.9954	66.6607	113.346	114.983	197.982	198.921
61.6	11.4796	12.2789	20.5281	21.5772	36.8229	38.2838	65.0011	66.6607	113.362	114.983	198	198.921
61.7	11.4842	12.2789	20.5355	21.5773	36.8285	38.2839	65.0107	66.6607	113.375	114.983	198.017	198.921
61.8	11.4882	12.279	20.5422	21.5773	36.8308	38.2839	65.0153	66.6608	113.384	114.983	198.031	198.921
61.9	11.4898	12.279	20.5483	21.5773	36.8307	38.2839	65.0208	66.6608	113.391	114.983	198.05	198.921
62	11.4903	12.2791	20.5499	21.5774	36.8313	38.2839	65.033	66.6608	113.405	114.983	198.067	198.921
62.1	11.4899	12.2791	20.55	21.5774	36.8421	38.284	65.0384	66.6608	113.416	114.983	198.082	198.921
62.2	11.499	12.2791	20.5566	21.5775	36.8458	38.284	65.0412	66.6608	113.425	114.983	198.096	198.921
62.3	11.5008	12.2792	20.5621	21.5775	36.8429	38.284	65.0491	66.6608	113.431	114.983	198.114	198.921
62.4	11.5039	12.2792	20.562	21.5776	36.8444	38.284	65.0586	66.6608	113.444	114.983	198.134	198.921
62.5	11.5043	12.2793	20.5657	21.5776	36.8521	38.2841	65.0682	66.6608	113.462	114.983	198.154	198.921
62.6	11.51	12.2793	20.5658	21.5776	36.8575	38.2841	65.0798	66.6608	113.474	114.983	198.172	198.921
62.7	11.5135	12.2793	20.57	21.5777	36.8647	38.2841	65.0923	66.6608	113.49	114.983	198.195	198.921
62.8	11.5187	12.2794	20.5754	21.5777	36.8716	38.2841	65.1041	66.6608	113.509	114.983	198.212	198.921
62.9	11.5233	12.2794	20.5803	21.5778	36.8803	38.2842	65.1112	66.6608	113.518	114.983	198.236	198.921
63	11.534	12.2794	20.5867	21.5778	36.8857	38.2842	65.1186	66.6608	113.533	114.983	198.258	198.921
63.1	11.5382	12.2795	20.5886	21.5778	36.8905	38.2842	65.1248	66.6608	113.541	114.983	198.276	198.921
63.2	11.5442	12.2795	20.5939	21.5779	36.8955	38.2842	65.1315	66.6608	113.549	114.983	198.293	198.921
63.3	11.5447	12.2796	20.5959	21.5779	36.8991	38.2843	65.1449	66.6608	113.56	114.983	198.315	198.921
63.4	11.5498	12.2796	20.5981	21.578	36.9095	38.2843	65.1545	66.6608	113.571	114.983	198.335	198.921
63.5	11.5555	12.2796	20.6056	21.578	36.9127	38.2843	65.163	66.6608	113.585	114.983	198.352	198.921
63.6	11.5645	12.2797	20.6091	21.578	36.9191	38.2843	65.1724	66.6608	113.592	114.983	198.37	198.921
63.7	11.5702	12.2797	20.6164	21.5781	36.9258	38.2844	65.181	66.6609	113.604	114.983	198.39	198.921
63.8	11.571	12.2797	20.6143	21.5781	36.9304	38.2844	65.1889	66.6609	113.618	114.983	198.409	198.921
63.9	11.5717	12.2798	20.6225	21.5781	36.9362	38.2844	65.1968	66.6609	113.635	114.983	198.429	198.921
64	11.5802	12.2798	20.6278	21.5782	36.9435	38.2844	65.2055	66.6609	113.65	114.983	198.449	198.921
64.1	11.5869	12.2798	20.6314	21.5782	36.9496	38.2844	65.2131	66.6609	113.659	114.983	198.467	198.921
64.2	11.5931	12.2799	20.6363	21.5782	36.957	38.2845	65.2176	66.6609	113.673	114.983	198.489	198.921
64.3	11.5988	12.2799	20.6411	21.5783	36.9593	38.2845	65.2285	66.6609	113.69	114.983	198.512	198.921
64.4	11.6022	12.2799	20.6432	21.5783	36.9661	38.2845	65.2401	66.6609	113.709	114.983	198.528	198.921
64.5	11.6073	12.28	20.6526	21.5783	36.9704	38.2845	65.2471	66.6609	113.722	114.983	198.546	198.921
64.6	11.6184	12.28	20.6612	21.5784	36.9744	38.2845	65.2571	66.6609	113.732	114.983	198.566	198.921
64.7	11.6204	12.28	20.6654	21.5784	36.9793	38.2846	65.2681	66.6609	113.749	114.983	198.588	198.921
64.8	11.6229	12.28	20.6688	21.5784	36.9825	38.2846	65.2768	66.6609	113.761	114.983	198.611	198.921
64.9	11.625	12.2801	20.6753	21.5784	36.9899	38.2846	65.2859	66.6609	113.775	114.983	198.628	198.921
65	11.6344	12.2801	20.6804	21.5785	36.9969	38.2846	65.2947	66.6609	113.788	114.983	198.649	198.921
65.1	11.6388	12.2801	20.6843	21.5785	36.9999	38.2846	65.3033	66.6609	113.801	114.983	198.669	198.921
65.2	11.6423	12.2802	20.6878	21.5785	37.0054	38.2846	65.3142	66.6609	113.813	114.983	198.687	198.921
65.3	11.6481	12.2802	20.6936	21.5786	37.0136	38.2847	65.3231	66.6609	113.825	114.983	198.702	198.921
65.4	11.6512	12.2802	20.6997	21.5786	37.0186	38.2847	65.3269	66.6609	113.834	114.983	198.716	198.921
65.5	11.6564	12.2802	20.7049	21.5786	37.0226	38.2847	65.3324	66.6609	113.846	114.983	198.732	198.921
65.6	11.6579	12.2803	20.7009	21.5786	37.0216	38.2847	65.3425	66.6609	113.857	114.983	198.75	198.921
65.7	11.6602	12.2803	20.7006	21.5787	37.0245	38.2847	65.3557	66.6609	113.87	114.983	198.768	198.921
65.8	11.66	12.2803	20.704	21.5787	37.0316	38.2847	65.3645	66.6609	113.882	114.983	198.784	198.921
65.9	11.6639	12.2803	20.7073	21.5787	37.0367	38.2847	65.3728	66.6609	113.894	114.983	198.803	198.921
66	11.6658	12.2804	20.713	21.5787	37.0399	38.2848	65.3842	66.6609	113.909	114.983	198.818	198.921
66.1	11.6687	12.2804	20.7205	21.5788	37.0494	38.2848	65.3934	66.6609	113.921	114.983	198.838	198.921
66.2	11.6757	12.2804	20.726	21.5788	37.0543	38.2848	65.4025	66.6609	113.937	114.983	198.855	198.921
66.3	11.6804	12.2804	20.7257	21.5788	37.06	38.2848	65.4131	66.6609	113.953	114.983	198.874	198.921
66.4	11.6862	12.2805	20.7272	21.5788	37.0658	38.2848	65.417	66.6609	113.964	114.983	198.895	198.921
66.5	11.6915	12.2805	20.7291	21.5789	37.071	38.2848	65.4275	66.6609	113.98	114.983	198.916	198.921
66.6	11.6962	12.2805	20.7343	21.5789	37.0764	38.2848	65.4389	66.6609	113.994	114.983	198.933	198.921
66.7	11.7012	12.2805	20.7426	21.5789	37.0817	38.2849	65.4492	66.661	114.01	114.983	198.953	198.921
66.8	11.7024	12.2806	20.7475	21.5789	37.0869	38.2849	65.4588	66.661	114.025	114.983	198.968	198.921
66.9	11.7091	12.2806	20.7576	21.579	37.0969	38.2849	65.4635	66.661	114.034	114.983	198.984	198.921
67	11.718	12.2806	20.7639	21.579	37.1027	38.2849	65.4686	66.661	114.043	114.983	199.007	198.921
67.1	11.7203	12.2806	20.7641	21.579	37.1101	38.2849	65.4764	66.661	114.056	114.983	199.021	198.921
67.2	11.7245	12.2806	20.7674	21.579	37.1187	38.2849	65.4842	66.661	114.063	114.983	199.035	198.921
67.3	11.7285	12.2807	20.7732	21.579	37.1235	38.2849	65.4912	66.661	114.075	114.983	199.056	198.921
67.4	11.7287	12.2807	20.7743	21.5791	37.1301	38.2849	65.5026	66.661	114.086	114.983	199.076	198.921
67.5	11.731	12.2807	20.7794	21.5791	37.139	38.285	65.5095	66.661	114.096	114.983	199.097	198.921
67.6	11.7341	12.2807	20.7823	21.5791	37.149	38.285	65.5181	66.661	114.11	114.983	199.11	198.921
67.7	11.7369	12.2807	20.7824	21.5791	37.1545	38.285	65.5261	66.661	114.12	114.983	199.125	198.921
67.8	11.7385	12.2808	20.785	21.5791	37.1589	38.285	65.5332	66.661	114.129	114.983	199.137	198.921
67.9	11.7364	12.2808	20.7852	21.5792	37.1627	38.285	65.5367	66.661	114.139	114.983	199.155	198.921
68	11.737	12.2808	20.7842	21.5792	37.1695	38.285	65.5437	66.661	114.154	114.983	199.171	198.921
68.1	11.7393	12.2808	20.7852	21.5792	37.182	38.285	65.5496	66.661	114.164	114.983	199.19	198.921
68.2	11.7451	12.2808	20.7885	21.5792	37.183	38.285	65.5598	66.661	114.177	114.983	199.205	198.921
68.3	11.7446	12.2809	20.7921	21.5792	37.1921	38.285	65.5713	66.661	114.191	114.983	199.221	198.921
68.4	11.7522	12.2809	20.7971	21.5793	37.203	38.2851	65.5761	66.661	114.204	114.983	199.241	198.921
68.5	11.7586	12.2809	20.8056	21.5793	37.2106	38.2851	65.5859	66.661	114.216	114.983	199.257	198.921
68.6	11.7652	12.2809	20.809	21.5793	37.2193	38.2851	65.5955	66.661	114.223	114.983	199.275	198.921
68.7	11.7681	12.2809	20.8171	21.5793	37.2245	38.2851	65.6002	66.661	114.231	114.983	199.294	198.921
68.8	11.7698	12.2809	20.8218	21.5793	37.2258	38.2851	65.6059	66.661	114.242	114.983	199.309	198.921
68.9	11.7682	12.281	20.8228	21.5793	37.2327	38.2851	65.6138	66.661	114.248	114.983	199.328	198.921
69	11.7715	12.281	20.8283	21.5794	37.2386	38.2851	65.6218	66.661	114.262	114.983	199.345	198.921
69.1	11.7707	12.281	20.8325	21.5794	37.2434	38.2851	65.6286	66.661	114.271	114.983	199.361	198.921
69.2	11.7744	12.281	20.8346	21.5794	37.2479	38.2851	65.6381	66.661	114.284	114.983	199.376	198.921
69.3	11.7776	12.281	20.8359	21.5794	37.2535	38.2851	65.6457	66.661	114.292	114.983	199.392	198.921
69.4	11.7813	12.281	20.8401	21.5794	37.2553	38.2851	65.6455	66.661	114.301	114.983	199.412	198.921
69.5	11.7826	12.2811	20.8409	21.5794	37.2559	38.2852	65.6484	66.661	114.312	114.983	199.427	198.921
69.6	11.7823	12.2811	20.8427	21.5795	37.2638	38.2852	65.6517	66.661	114.321	114.983	199.441	198.921
69.7	11.7811	12.2811	20.8446	21.5795	37.2681	38.2852	65.6551	66.661	114.328	114.983	199.46	198.921
69.8	11.7824	12.2811	20.8493	21.5795	37.2705	38.2852	65.6595	66.661	114.339	114.983	199.478	198.921
69.9	11.7842	12.2811	20.8552	21.5795	37.2747	38.2852	65.6677	66.661	114.351	114.983	199.495	198.921
70	11.7878	12.2811	20.8555	21.5795	37.2833	38.2852	65.6781	66.661	114.362	114.983	199.512	198.921
70.1	11.7908	12.2811	20.8618	21.5795	37.2879	38.2852	65.6882	66.661	114.373	114.983	199.53	198.921
70.2	11.7907	12.2812	20.8677	21.5795	37.2974	38.2852	65.6972	66.661	114.383	114.983	199.545	198.921
70.3	11.7952	12.2812	20.8763	21.5796	37.301	38.2852	65.7079	66.661	114.391	114.983	199.562	198.921
70.4	11.7987	12.2812	20.8816	21.5796	37.3078	38.2852	65.7141	66.661	114.4	114.983	199.577	198.921
70.5	11.8031	12.2812	20.887	21.5796	37.3105	38.2852	65.7189	66.661	114.404	114.983	199.594	198.921
70.6	11.8061	12.2812	20.89	21.5796	37.3171	38.2852	65.7246	66.661	114.415	114.983	199.611	198.921
70.7	11.8036	12.2812	20.8915	21.5796	37.3224	38.2852	65.7339	66.661	114.428	114.983	199.632	198.921
70.8	11.804	12.2812	20.8911	21.5796	37.3296	38.2853	65.7423	66.661	114.439	114.983	199.649	198.921
70.9	11.8069	12.2813	20.8954	21.5796	37.3359	38.2853	65.7531	66.661	114.454	114.983	199.668	198.921
71	11.8107	12.2813	20.8964	21.5796	37.3446	38.2853	65.7609	66.661	114.466	114.983	199.688	198.921
71.1	11.8149	12.2813	20.9011	21.5797	37.3525	38.2853	65.7674	66.661	114.479	114.983	199.702	198.921
71.2	11.8207	12.2813	20.9067	21.5797	37.3597	38.2853	65.7771	66.661	114.493	114.983	199.716	198.921
71.3	11.827	12.2813	20.9134	21.5797	37.3669	38.2853	65.7836	66.661	114.505	114.983	199.734	198.921
71.4	11.8328	12.2813	20.9213	21.5797	37.3725	38.2853	65.7907	66.661	114.515	114.983	199.756	198.921
71.5	11.8361	12.2813	20.9245	21.5797	37.3788	38.2853	65.7988	66.661	114.529	114.983	199.779	198.921
71.6	11.8387	12.2813	20.9262	21.5797	37.3852	38.2853	65.8084	66.661	114.54	114.983	199.8	198.921
71.7	11.845	12.2814	20.936	21.5797	37.3928	38.2853	65.8201	66.661	114.551	114.983	199.814	198.921
71.8	11.8474	12.2814	20.9412	21.5797	37.4045	38.2853	65.8238	66.661	114.56	114.983	199.825	198.921
71.9	11.8514	12.2814	20.9485	21.5797	37.412	38.2853	65.8308	66.661	114.571	114.983	199.846	198.921
72	11.8535	12.2814	20.951	21.5798	37.4167	38.2853	65.8382	66.661	114.585	114.983	199.865	198.921
72.1	11.8532	12.2814	20.9477	21.5798	37.426	38.2853	65.8471	66.661	114.6	114.983	199.881	198.921
72.2	11.8568	12.2814	20.9529	21.5798	37.4322	38.2853	65.8561	66.661	114.613	114.983	199.894	198.921
72.3	11.8657	12.2814	20.9554	21.5798	37.437	38.2853	65.8619	66.661	114.619	114.983	199.908	198.921
72.4	11.8701	12.2814	20.9636	21.5798	37.4418	38.2854	65.8671	66.661	114.625	114.983	199.922	198.921
72.5	11.8713	12.2814	20.9657	21.5798	37.4473	38.2854	65.8756	66.661	114.635	114.983	199.94	198.921
72.6	11.8708	12.2814	20.968	21.5798	37.4552	38.2854	65.883	66.661	114.646	114.983	199.957	198.921
72.7	11.8718	12.2815	20.9708	21.5798	37.461	38.2854	65.8924	66.661	114.654	114.983	199.971	198.921
72.8	11.8718	12.2815	20.9719	21.5798	37.4637	38.2854	65.897	66.661	114.66	114.983	199.982	198.921
72.9	11.8767	12.2815	20.9685	21.5798	37.4681	38.2854	65.895	66.661	114.665	114.983	199.998	198.921
73	11.8768	12.2815	20.9715	21.5799	37.4679	38.2854	65.8999	66.661	114.674	114.983	200.015	198.921
73.1	11.871	12.2815	20.9666	21.5799	37.4671	38.2854	65.9094	66.661	114.686	114.983	200.03	198.921
73.2	11.8706	12.2815	20.9703	21.5799	37.4687	38.2854	65.9173	66.661	114.699	114.983	200.046	198.921
73.3	11.8721	12.2815	20.9754	21.5799	37.4749	38.2854	65.9235	66.661	114.711	114.983	200.064	198.921
73.4	11.8761	12.2815	20.9809	21.5799	37.4819	38.2854	65.9328	66.661	114.725	114.983	200.083	198.921
73.5	11.8775	12.2815	20.9847	21.5799	37.4866	38.2854	65.9421	66.661	114.739	114.983	200.104	198.921
73.6	11.8809	12.2815	20.9933	21.5799	37.4952	38.2854	65.9534	66.661	114.75	114.983	200.119	198.921
73.7	11.8841	12.2816	20.9952	21.5799	37.5001	38.2854	65.9623	66.661	114.757	114.983	200.137	198.921
73.8	11.8872	12.2816	21.0017	21.5799	37.5029	38.2854	65.9718	66.661	114.766	114.983	200.156	198.921
73.9	11.8908	12.2816	21.0069	21.5799	37.5083	38.2854	65.9807	66.661	114.78	114.983	200.177	198.921
74	11.8966	12.2816	21.0091	21.5799	37.5176	38.2854	65.9975	66.661	114.798	114.983	200.194	198.921
74.1	11.9028	12.2816	21.0145	21.5799	37.5278	38.2854	66.008	66.661	114.809	114.983	200.211	198.921
74.2	11.9086	12.2816	21.0259	21.58	37.5313	38.2854	66.0184	66.661	114.819	114.983	200.223	198.921
74.3	11.9119	12.2816	21.0292	21.58	37.5417	38.2854	66.0262	66.661	114.825	114.983	200.24	198.921
74.4	11.9166	12.2816	21.0352	21.58	37.5419	38.2854	66.0326	66.661	114.833	114.983	200.264	198.921
74.5	11.9145	12.2816	21.0343	21.58	37.5473	38.2854	66.0447	66.661	114.845	114.983	200.281	198.921
74.6	11.9129	12.2816	21.0362	21.58	37.5564	38.2854	66.0499	66.661	114.856	114.983	200.3	198.921
74.7	11.9157	12.2816	21.0447	21.58	37.5636	38.2855	66.0574	66.661	114.868	114.983	200.317	198.921
74.8	11.9192	12.2816	21.0479	21.58	37.5705	38.2855	66.0692	66.661	114.885	114.983	200.334	198.921
74.9	11.9256	12.2817	21.0493	21.58	37.5796	38.2855	66.0763	66.661	114.896	114.983	200.35	198.921
75	11.9322	12.2817	21.0556	21.58	37.5851	38.2855	66.0828	66.661	114.906	114.983	200.365	198.921
75.1	11.9359	12.2817	21.0599	21.58	37.5893	38.2855	66.0924	66.661	114.92	114.983	200.376	198.921
75.2	11.9389	12.2817	21.061	21.58	37.5986	38.2855	66.1014	66.661	114.936	114.983	200.39	198.921
75.3	11.9388	12.2817	21.0684	21.58	37.609	38.2855	66.1081	66.661	114.954	114.983	200.409	198.921
75.4	11.9406	12.2817	21.0731	21.58	37.6138	38.2855	66.1205	66.661	114.97	114.983	200.427	198.921
75.5	11.9426	12.2817	21.0813	21.58	37.6254	38.2855	66.1332	66.661	114.983	114.983	200.443	198.921
75.6	11.9444	12.2817	21.0844	21.5801	37.633	38.2855	66.1457	66.661	114.994	114.983	200.459	198.921
75.7	11.9481	12.2817	21.0915	21.5801	37.6389	38.2855	66.1558	66.661	115.006	114.983	200.476	198.921
75.8	11.9523	12.2817	21.0964	21.5801	37.6449	38.2855	66.164	66.661	115.014	114.983	200.493	198.921
75.9	11.9557	12.2817	21.1005	21.5801	37.6481	38.2855	66.1784	66.6611	115.027	114.983	200.508	198.921
76	11.9587	12.2817	21.1067	21.5801	37.6564	38.2855	66.1877	66.6611	115.04	114.983	200.527	198.921
76.1	11.9655	12.2817	21.109	21.5801	37.6615	38.2855	66.1957	66.6611	115.052	114.983	200.541	198.921
76.2	11.9681	12.2817	21.109	21.5801	37.6686	38.2855	66.2034	66.6611	115.063	114.983	200.554	198.921
76.3	11.9724	12.2817	21.1132	21.5801	37.6699	38.2855	66.2124	66.6611	115.073	114.983	200.571	198.921
76.4	11.9724	12.2818	21.1141	21.5801	37.6721	38.2855	66.2205	66.6611	115.084	114.983	200.584	198.921
76.5	11.9746	12.2818	21.116	21.5801	37.6774	38.2855	66.2247	66.6611	115.092	114.983	200.595	198.921
76.6	11.9771	12.2818	21.1174	21.5801	37.6822	38.2855	66.2295	66.6611	115.102	114.983	200.611	198.921
76.7	11.977	12.2818	21.1211	21.5801	37.6813	38.2855	66.2372	66.6611	115.115	114.983	200.627	198.921
76.8	11.9728	12.2818	21.1235	21.5801	37.6846	38.2855	66.2456	66.6611	115.123	114.983	200.639	198.921
76.9	11.9798	12.2818	21.1305	21.5801	37.6869	38.2855	66.2519	66.6611	115.129	114.983	200.649	198.921
77	11.9833	12.2818	21.1382	21.5801	37.6947	38.2855	66.2534	66.6611	115.136	114.983	200.663	198.921
77.1	11.9893	12.2818	21.1411	21.5801	37.6959	38.2855	66.2583	66.6611	115.145	114.983	200.679	198.921
77.2	11.9881	12.2818	21.1426	21.5801	37.6994	38.2855	66.2627	66.6611	115.156	114.983	200.697	198.921
77.3	11.9871	12.2818	21.1469	21.5802	37.7046	38.2855	66.2689	66.6611	115.163	114.983	200.719	198.921
77.4	11.9845	12.2818	21.146	21.5802	37.7108	38.2855	66.276	66.6611	115.176	114.983	200.739	198.921
77.5	11.9821	12.2818	21.1506	21.5802	37.7153	38.2855	66.2875	66.6611	115.191	114.983	200.752	198.921
77.6	11.9797	12.2818	21.1508	21.5802	37.7216	38.2855	66.2977	66.6611	115.202	114.983	200.763	198.921
77.7	11.9829	12.2818	21.1583	21.5802	37.7274	38.2855	66.3031	66.6611	115.212	114.983	200.774	198.921
77.8	11.9809	12.2818	21.1585	21.5802	37.7335	38.2855	66.3079	66.6611	115.22	114.983	200.79	198.921
77.9	11.9767	12.2818	21.158	21.5802	37.7406	38.2855	66.3143	66.6611	115.232	114.983	200.805	198.921
78	11.9784	12.2818	21.1592	21.5802	37.7445	38.2855	66.3183	66.6611	115.237	114.983	200.821	198.921
78.1	11.9791	12.2818	21.1655	21.5802	37.7483	38.2855	66.3288	66.6611	115.247	114.983	200.839	198.921
78.2	11.9812	12.2819	21.1685	21.5802	37.7557	38.2855	66.3362	66.6611	115.252	114.983	200.858	198.921
78.3	11.9825	12.2819	21.1753	21.5802	37.7606	38.2856	66.3463	66.6611	115.262	114.983	200.871	198.921
78.4	11.9775	12.2819	21.1774	21.5802	37.771	38.2856	66.3545	66.6611	115.271	114.983	200.889	198.921
78.5	11.9823	12.2819	21.1852	21.5802	37.777	38.2856	66.3652	66.6611	115.284	114.983	200.906	198.921
78.6	11.9829	12.2819	21.1904	21.5802	37.7808	38.2856	66.3749	66.6611	115.29	114.983	200.919	198.921
78.7	11.9878	12.2819	21.1987	21.5802	37.7855	38.2856	66.3833	66.6611	115.3	114.983	200.933	198.921
78.8	11.993	12.2819	21.204	21.5802	37.7895	38.2856	66.3898	66.6611	115.315	114.983	200.951	198.921
78.9	11.9995	12.2819	21.2108	21.5802	37.8009	38.2856	66.4045	66.6611	115.328	114.983	200.97	198.921
79	12.0051	12.2819	21.2224	21.5802	37.8152	38.2856	66.417	66.6611	115.34	114.983	200.985	198.921
79.1	12.0116	12.2819	21.2322	21.5802	37.8233	38.2856	66.4241	66.6611	115.35	114.983	201.001	198.921
79.2	12.0182	12.2819	21.2416	21.5802	37.8323	38.2856	66.4322	66.6611	115.363	114.983	201.012	198.921
79.3	12.0218	12.2819	21.2437	21.5802	37.8429	38.2856	66.4365	66.6611	115.367	114.983	201.026	198.921
79.4	12.0252	12.2819	21.2477	21.5802	37.8397	38.2856	66.4432	66.6611	115.375	114.983	201.039	198.921
79.5	12.0241	12.2819	21.249	21.5802	37.8448	38.2856	66.4504	66.6611	115.387	114.983	201.046	198.921
79.6	12.0271	12.2819	21.2508	21.5802	37.8499	38.2856	66.4539	66.6611	115.395	114.983	201.06	198.921
79.7	12.0277	12.2819	21.2562	21.5803	37.8512	38.2856	66.46	66.6611	115.406	114.983	201.077	198.921
79.8	12.0282	12.2819	21.2578	21.5803	37.8577	38.2856	66.4692	66.6611	115.418	114.983	201.091	198.921
79.9	12.0335	12.2819	21.2617	21.5803	37.8716	38.2856	66.4782	66.6611	115.426	114.983	201.102	198.921
80	12.037	12.2819	21.2676	21.5803	37.8781	38.2856	66.4828	66.6611	115.429	114.983	201.118	198.921
80.1	12.0392	12.2819	21.2709	21.5803	37.8815	38.2856	66.4854	66.6611	115.437	114.983	201.135	198.921
80.2	12.0402	12.2819	21.2754	21.5803	37.8845	38.2856	66.4886	66.6611	115.449	114.983	201.148	198.921
80.3	12.0394	12.2819	21.2786	21.5803	37.8911	38.2856	66.4912	66.6611	115.458	114.983	201.169	198.921
80.4	12.043	12.2819	21.2853	21.5803	37.8926	38.2856	66.4982	66.6611	115.472	114.983	201.185	198.921
80.5	12.0442	12.2819	21.2904	21.5803	37.9001	38.2856	66.5063	66.6611	115.481	114.983	201.194	198.921
80.6	12.0487	12.282	21.2982	21.5803	37.9047	38.2856	66.514	66.6611	115.489	114.983	201.207	198.921
80.7	12.0521	12.282	21.3026	21.5803	37.9062	38.2856	66.5211	66.6611	115.498	114.983	201.219	198.921
80.8	12.0532	12.282	21.3029	21.5803	37.9088	38.2856	66.5298	66.6611	115.508	114.983	201.231	198.921
80.9	12.057	12.282	21.307	21.5803	37.9128	38.2856	66.532	66.6611	115.514	114.983	201.242	198.921
81	12.0557	12.282	21.3092	21.5803	37.9146	38.2856	66.5376	66.6611	115.522	114.983	201.254	198.921
81.1	12.0511	12.282	21.3057	21.5803	37.9165	38.2856	66.5401	66.6611	115.525	114.983	201.27	198.921
81.2	12.0503	12.282	21.3098	21.5803	37.9218	38.2856	66.5454	66.6611	115.532	114.983	201.283	198.921
81.3	12.0517	12.282	21.3134	21.5803	37.9226	38.2856	66.5485	66.6611	115.539	114.983	201.295	198.921
81.4	12.0561	12.282	21.318	21.5803	37.9243	38.2856	66.5564	66.6611	115.547	114.983	201.305	198.921
81.5	12.053	12.282	21.3176	21.5803	37.9288	38.2856	66.5584	66.6611	115.554	114.983	201.316	198.921
81.6	12.0549	12.282	21.3204	21.5803	37.9309	38.2856	66.566	66.6611	115.562	114.983	201.329	198.921
81.7	12.0559	12.282	21.3231	21.5803	37.9366	38.2856	66.5708	66.6611	115.572	114.983	201.344	198.921
81.8	12.0581	12.282	21.3292	21.5803	37.9419	38.2856	66.5771	66.6611	115.581	114.983	201.356	198.921
81.9	12.0582	12.282	21.3334	21.5803	37.9469	38.2856	66.5813	66.6611	115.594	114.983	201.368	198.921
82	12.0612	12.282	21.3368	21.5803	37.9562	38.2856	66.5858	66.6611	115.604	114.983	201.379	198.921
82.1	12.0628	12.282	21.3422	21.5803	37.9596	38.2856	66.5898	66.6611	115.608	114.983	201.389	198.921
82.2	12.0626	12.282	21.3494	21.5803	37.9595	38.2856	66.5931	66.6611	115.613	114.983	201.404	198.921
82.3	12.0604	12.282	21.3537	21.5803	37.9592	38.2856	66.5985	66.6611	115.624	114.983	201.419	198.921
82.4	12.0572	12.282	21.3538	21.5803	37.9625	38.2856	66.6029	66.6611	115.631	114.983	201.433	198.921
82.5	12.0583	12.282	21.3563	21.5803	37.9687	38.2856	66.6075	66.6611	115.64	114.983	201.449	198.921
82.6	12.0625	12.282	21.3624	21.5803	37.9736	38.2856	66.6156	66.6611	115.651	114.983	201.468	198.921
82.7	12.0671	12.282	21.3673	21.5803	37.9799	38.2856	66.6243	66.6611	115.661	114.983	201.48	198.921
82.8	12.071	12.282	21.3702	21.5803	37.9921	38.2856	66.6339	66.6611	115.67	114.983	201.49	198.921
82.9	12.081	12.282	21.3748	21.5803	37.9996	38.2856	66.6367	66.6611	115.68	114.983	201.505	198.921
83	12.0825	12.282	21.3769	21.5803	38.0053	38.2856	66.64	66.6611	115.691	114.983	201.519	198.921
83.1	12.0837	12.282	21.3815	21.5803	38.0076	38.2856	66.648	66.6611	115.702	114.983	201.532	198.921
83.2	12.0861	12.282	21.3897	21.5803	38.0115	38.2856	66.6543	66.6611	115.71	114.983	201.544	198.921
83.3	12.0902	12.282	21.3939	21.5804	38.0165	38.2856	66.6623	66.6611	115.719	114.983	201.557	198.921
83.4	12.0927	12.282	21.3954	21.5804	38.0222	38.2856	66.6691	66.6611	115.73	114.983	201.563	198.921
83.5	12.0974	12.282	21.3957	21.5804	38.0279	38.2856	66.6727	66.6611	115.736	114.983	201.574	198.921
83.6	12.1042	12.282	21.4004	21.5804	38.0325	38.2856	66.6774	66.6611	115.741	114.983	201.585	198.921
83.7	12.1081	12.282	21.3998	21.5804	38.0343	38.2856	66.6803	66.6611	115.747	114.983	201.601	198.921
83.8	12.1098	12.282	21.3984	21.5804	38.038	38.2856	66.6912	66.6611	115.76	114.983	201.615	198.921
83.9	12.1122	12.282	21.4014	21.5804	38.0418	38.2856	66.6939	66.6611	115.767	114.983	201.628	198.921
84	12.1182	12.282	21.4103	21.5804	38.0392	38.2856	66.696	66.6611	115.774	114.983	201.642	198.921
84.1	12.1204	12.2821	21.4139	21.5804	38.0438	38.2856	66.7041	66.6611	115.789	114.983	201.657	198.921
84.2	12.1228	12.2821	21.4135	21.5804	38.052	38.2856	66.7097	66.6611	115.802	114.983	201.67	198.921
84.3	12.1249	12.2821	21.4205	21.5804	38.0559	38.2856	66.7145	66.6611	115.813	114.983	201.681	198.921
84.4	12.1317	12.2821	21.4242	21.5804	38.0641	38.2856	66.7204	66.6611	115.824	114.983	201.696	198.921
84.5	12.1387	12.2821	21.4286	21.5804	38.0699	38.2856	66.7259	66.6611	115.836	114.983	201.707	198.921
84.6	12.1398	12.2821	21.4322	21.5804	38.0749	38.2856	66.7311	66.6611	115.84	114.983	201.721	198.921
84.7	12.1445	12.2821	21.4357	21.5804	38.0831	38.2856	66.7372	66.6611	115.852	114.983	201.734	198.921
84.8	12.1456	12.2821	21.4352	21.5804	38.0895	38.2856	66.7405	66.6611	115.857	114.983	201.745	198.921
84.9	12.1456	12.2821	21.4371	21.5804	38.095	38.2856	66.7449	66.6611	115.862	114.983	201.755	198.921
85	12.1463	12.2821	21.4388	21.5804	38.0966	38.2856	66.7467	66.6611	115.87	114.983	201.765	198.921
85.1	12.1423	12.2821	21.4372	21.5804	38.0946	38.2856	66.7532	66.6611	115.878	114.983	201.782	198.921
85.2	12.1408	12.2821	21.4374	21.5804	38.0982	38.2856	66.7625	66.6611	115.886	114.983	201.794	198.921
85.3	12.14	12.2821	21.4369	21.5804	38.0999	38.2856	66.7677	66.6611	115.896	114.983	201.81	198.921
85.4	12.1428	12.2821	21.4429	21.5804	38.1051	38.2856	66.7737	66.6611	115.906	114.983	201.827	198.921
85.5	12.1429	12.2821	21.4443	21.5804	38.1136	38.2856	66.7861	66.6611	115.916	114.983	201.842	198.921
85.6	12.1468	12.2821	21.4476	21.5804	38.1211	38.2856	66.7901	66.6611	115.922	114.983	201.856	198.921
85.7	12.1527	12.2821	21.4527	21.5804	38.1251	38.2856	66.7955	66.6611	115.931	114.983	201.86	198.921
85.8	12.1581	12.2821	21.4545	21.5804	38.1257	38.2856	66.8004	66.6611	115.94	114.983	201.871	198.921
85.9	12.1595	12.2821	21.4584	21.5804	38.1254	38.2856	66.8072	66.6611	115.95	114.983	201.886	198.921
86	12.1562	12.2821	21.4612	21.5804	38.1253	38.2856	66.81	66.6611	115.957	114.983	201.903	198.921
86.1	12.16	12.2821	21.4643	21.5804	38.1258	38.2856	66.8187	66.6611	115.973	114.983	201.913	198.921
86.2	12.1621	12.2821	21.4678	21.5804	38.1349	38.2856	66.8243	66.6611	115.978	114.983	201.926	198.921
86.3	12.1676	12.2821	21.4719	21.5804	38.1387	38.2856	66.8326	66.6611	115.988	114.983	201.939	198.921
86.4	12.171	12.2821	21.4729	21.5804	38.1428	38.2856	66.837	66.6611	115.993	114.983	201.951	198.921
86.5	12.1733	12.2821	21.4735	21.5804	38.144	38.2856	66.8411	66.6611	116.001	114.983	201.962	198.921
86.6	12.1741	12.2821	21.4733	21.5804	38.1501	38.2856	66.8442	66.6611	116.009	114.983	201.974	198.921
86.7	12.1762	12.2821	21.4742	21.5804	38.1533	38.2856	66.8468	66.6611	116.016	114.983	201.985	198.921
86.8	12.1765	12.2821	21.4727	21.5804	38.1588	38.2856	66.8545	66.6611	116.025	114.983	201.997	198.921
86.9	12.1828	12.2821	21.4783	21.5804	38.1639	38.2856	66.858	66.6611	116.031	114.983	202.009	198.921
87	12.1839	12.2821	21.4825	21.5804	38.1704	38.2856	66.863	66.6611	116.036	114.983	202.021	198.921
87.1	12.1859	12.2821	21.4868	21.5804	38.1778	38.2856	66.8701	66.6611	116.041	114.983	202.036	198.921
87.2	12.1917	12.2821	21.4928	21.5804	38.184	38.2856	66.8819	66.6611	116.053	114.983	202.047	198.921
87.3	12.1944	12.2821	21.4938	21.5804	38.1899	38.2856	66.8859	66.6611	116.064	114.983	202.061	198.921
87.4	12.199	12.2821	21.496	21.5804	38.1949	38.2856	66.8953	66.6611	116.071	114.983	202.077	198.921
87.5	12.196	12.2821	21.4977	21.5804	38.1988	38.2856	66.9018	66.6611	116.08	114.983	202.09	198.921
87.6	12.1987	12.2821	21.5018	21.5804	38.207	38.2856	66.9102	66.6611	116.089	114.983	202.108	198.921
87.7	12.2017	12.2821	21.5066	21.5804	38.2117	38.2856	66.9177	66.6611	116.097	114.983	202.123	198.921
87.8	12.2034	12.2821	21.5075	21.5804	38.2183	38.2856	66.926	66.6611	116.104	114.983	202.136	198.921
87.9	12.2067	12.2821	21.5118	21.5804	38.2251	38.2856	66.9343	66.6611	116.114	114.983	202.154	198.921
88	12.2094	12.2821	21.5142	21.5804	38.2322	38.2856	66.9447	66.6611	116.118	114.983	202.168	198.921
88.1	12.2119	12.2821	21.5138	21.5804	38.2365	38.2857	66.9519	66.6611	116.124	114.983	202.184	198.921
88.2	12.216	12.2821	21.5134	21.5804	38.244	38.2857	66.9582	66.6611	116.133	114.983	202.199	198.921
88.3	12.2187	12.2821	21.515	21.5804	38.2527	38.2857	66.9644	66.6611	116.143	114.983	202.212	198.921
88.4	12.2239	12.2821	21.5172	21.5804	38.2608	38.2857	66.9724	66.6611	116.151	114.983	202.222	198.921
88.5	12.2334	12.2821	21.5211	21.5804	38.2704	38.2857	66.9803	66.6611	116.162	114.983	202.228	198.921
88.6	12.2381	12.2821	21.5248	21.5804	38.2753	38.2857	66.9875	66.6611	116.171	114.983	202.241	198.921
88.7	12.2367	12.2821	21.5259	21.5804	38.2784	38.2857	66.9933	66.6611	116.182	114.983	202.246	198.921
88.8	12.2355	12.2821	21.5238	21.5804	38.2821	38.2857	66.9965	66.6611	116.187	114.983	202.26	198.921
88.9	12.2342	12.2821	21.526	21.5804	38.2829	38.2857	66.9989	66.6611	116.194	114.983	202.272	198.921
89	12.235	12.2821	21.5271	21.5804	38.2873	38.2857	67.0046	66.6611	116.198	114.983	202.283	198.921
89.1	12.2354	12.2821	21.5302	21.5804	38.2918	38.2857	67.0119	66.6611	116.201	114.983	202.291	198.921
89.2	12.2345	12.2821	21.5308	21.5804	38.2978	38.2857	67.0146	66.6611	116.207	114.983	202.304	198.921
89.3	12.2362	12.2821	21.5296	21.5804	38.2977	38.2857	67.0173	66.6611	116.214	114.983	202.319	198.921
89.4	12.2298	12.2821	21.5267	21.5804	38.3006	38.2857	67.0228	66.6611	116.22	114.983	202.328	198.921
89.5	12.2293	12.2821	21.5289	21.5804	38.3032	38.2857	67.029	66.6611	116.224	114.983	202.344	198.921
89.6	12.2291	12.2821	21.5355	21.5804	38.3035	38.2857	67.0368	66.6611	116.231	114.983	202.354	198.921
89.7	12.2261	12.2821	21.5364	21.5804	38.3048	38.2857	67.039	66.6611	116.239	114.983	202.365	198.921
89.8	12.2327	12.2821	21.5427	21.5804	38.3107	38.2857	67.0443	66.6611	116.245	114.983	202.378	198.921
89.9	12.2341	12.2821	21.5422	21.5804	38.3118	38.2857	67.0481	66.6611	116.25	114.983	202.39	198.921
90	12.2332	12.2821	21.5423	21.5804	38.3187	38.2857	67.056	66.6611	116.256	114.983	202.404	198.921
90.1	12.2431	12.2821	21.5461	21.5804	38.3252	38.2857	67.0653	66.6611	116.263	114.983	202.416	198.921
90.2	12.2447	12.2821	21.5463	21.5804	38.3308	38.2857	67.0722	66.6611	116.27	114.983	202.423	198.921
90.3	12.245	12.2821	21.5515	21.5804	38.3345	38.2857	67.0749	66.6611	116.273	114.983	202.437	198.921
90.4	12.2466	12.2821	21.5538	21.5804	38.3369	38.2857	67.0839	66.6611	116.278	114.983	202.444	198.921
90.5	12.2429	12.2821	21.551	21.5804	38.3412	38.2857	67.0862	66.6611	116.281	114.983	202.455	198.921
90.6	12.2406	12.2821	21.5542	21.5804	38.3403	38.2857	67.0893	66.6611	116.286	114.983	202.468	198.921
90.7	12.238	12.2821	21.5506	21.5804	38.3444	38.2857	67.0948	66.6611	116.294	114.983	202.481	198.921
90.8	12.2378	12.2821	21.5528	21.5804	38.3453	38.2857	67.1016	66.6611	116.304	114.983	202.493	198.921
90.9	12.2388	12.2822	21.5567	21.5805	38.3492	38.2857	67.1097	66.6611	116.314	114.983	202.508	198.921
91	12.2436	12.2822	21.5585	21.5805	38.3558	38.2857	67.1164	66.6611	116.323	114.983	202.522	198.921
91.1	12.2465	12.2822	21.5603	21.5805	38.3598	38.2857	67.1222	66.6611	116.33	114.983	202.536	198.921
91.2	12.2486	12.2822	21.5581	21.5805	38.3665	38.2857	67.1286	66.6611	116.337	114.983	202.545	198.921
91.3	12.2519	12.2822	21.5582	21.5805	38.3717	38.2857	67.1304	66.6611	116.341	114.983	202.557	198.921
91.4	12.2539	12.2822	21.561	21.5805	38.3768	38.2857	67.1344	66.6611	116.344	114.983	202.569	198.921
91.5	12.2563	12.2822	21.5595	21.5805	38.3798	38.2857	67.1393	66.6611	116.354	114.983	202.579	198.921
91.6	12.2613	12.2822	21.561	21.5805	38.3853	38.2857	67.1396	66.6611	116.363	114.983	202.591	198.921
91.7	12.2639	12.2822	21.5624	21.5805	38.3863	38.2857	67.1495	66.6611	116.371	114.983	202.61	198.921
91.8	12.2637	12.2822	21.5618	21.5805	38.3915	38.2857	67.1595	66.6611	116.381	114.983	202.63	198.921
91.9	12.2631	12.2822	21.5643	21.5805	38.4037	38.2857	67.1699	66.6611	116.39	114.983	202.645	198.921
92	12.2716	12.2822	21.5655	21.5805	38.4108	38.2857	67.1778	66.6611	116.401	114.983	202.657	198.921
92.1	12.2775	12.2822	21.5685	21.5805	38.4176	38.2857	67.1845	66.6611	116.411	114.983	202.669	198.921
92.2	12.278	12.2822	21.569	21.5805	38.4257	38.2857	67.1888	66.6611	116.415	114.983	202.682	198.921
92.3	12.2831	12.2822	21.5714	21.5805	38.4273	38.2857	67.1952	66.6611	116.424	114.983	202.691	198.921
92.4	12.287	12.2822	21.5714	21.5805	38.4324	38.2857	67.1997	66.6611	116.431	114.983	202.705	198.921
92.5	12.2879	12.2822	21.5765	21.5805	38.4364	38.2857	67.2068	66.6611	116.444	114.983	202.717	198.921
92.6	12.2854	12.2822	21.5793	21.5805	38.4468	38.2857	67.2115	66.6611	116.452	114.983	202.73	198.921
92.7	12.2874	12.2822	21.5854	21.5805	38.4485	38.2857	67.2216	66.6611	116.462	114.983	202.745	198.921
92.8	12.2894	12.2822	21.5869	21.5805	38.4538	38.2857	67.2277	66.6611	116.469	114.983	202.759	198.921
92.9	12.2942	12.2822	21.5928	21.5805	38.4589	38.2857	67.2308	66.6611	116.479	114.983	202.775	198.921
93	12.2924	12.2822	21.5951	21.5805	38.4631	38.2857	67.2361	66.6611	116.49	114.983	202.788	198.921
93.1	12.2929	12.2822	21.5977	21.5805	38.4629	38.2857	67.2417	66.6611	116.5	114.983	202.803	198.921
93.2	12.296	12.2822	21.6041	21.5805	38.4671	38.2857	67.2482	66.6611	116.509	114.983	202.817	198.921
93.3	12.299	12.2822	21.608	21.5805	38.4745	38.2857	67.255	66.6611	116.522	114.983	202.831	198.921
93.4	12.3033	12.2822	21.614	21.5805	38.4815	38.2857	67.2619	66.6611	116.527	114.983	202.841	198.921
93.5	12.3058	12.2822	21.6182	21.5805	38.4853	38.2857	67.2627	66.6611	116.535	114.983	202.854	198.921
93.6	12.3093	12.2822	21.6215	21.5805	38.4883	38.2857	67.2699	66.6611	116.547	114.983	202.865	198.921
93.7	12.3133	12.2822	21.6226	21.5805	38.4925	38.2857	67.2743	66.6611	116.557	114.983	202.874	198.921
93.8	12.3157	12.2822	21.6237	21.5805	38.4952	38.2857	67.2778	66.6611	116.564	114.983	202.888	198.921
93.9	12.3175	12.2822	21.6238	21.5805	38.4966	38.2857	67.2857	66.6611	116.577	114.983	202.902	198.921
94	12.3181	12.2822	21.6254	21.5805	38.4998	38.2857	67.2936	66.6611	116.584	114.983	202.912	198.921
94.1	12.3227	12.2822	21.6304	21.5805	38.5039	38.2857	67.3004	66.6611	116.595	114.983	202.925	198.921
94.2	12.3252	12.2822	21.6343	21.5805	38.5102	38.2857	67.3081	66.6611	116.606	114.983	202.936	198.921
94.3	12.324	12.2822	21.6383	21.5805	38.5149	38.2857	67.3136	66.6611	116.614	114.983	202.945	198.921
94.4	12.3228	12.2822	21.6408	21.5805	38.5179	38.2857	67.3163	66.6611	116.621	114.983	202.961	198.921
94.5	12.3249	12.2822	21.6447	21.5805	38.5211	38.2857	67.316	66.6611	116.628	114.983	202.977	198.921
94.6	12.3231	12.2822	21.6443	21.5805	38.5255	38.2857	67.3182	66.6611	116.635	114.983	202.992	198.921
94.7	12.3221	12.2822	21.6461	21.5805	38.5346	38.2857	67.3226	66.6611	116.641	114.983	202.999	198.921
94.8	12.3252	12.2822	21.6485	21.5805	38.5384	38.2857	67.3278	66.6611	116.644	114.983	203.014	198.921
94.9	12.3273	12.2822	21.6564	21.5805	38.5427	38.2857	67.338	66.6611	116.655	114.983	203.025	198.921
95	12.3293	12.2822	21.659	21.5805	38.5471	38.2857	67.3433	66.6611	116.663	114.983	203.042	198.921
95.1	12.3277	12.2822	21.6633	21.5805	38.5503	38.2857	67.3505	66.6611	116.674	114.983	203.053	198.921
95.2	12.3262	12.2822	21.6661	21.5805	38.5547	38.2857	67.3572	66.6611	116.682	114.983	203.07	198.921
95.3	12.3317	12.2822	21.6689	21.5805	38.5569	38.2857	67.3666	66.6611	116.689	114.983	203.081	198.921
95.4	12.3305	12.2822	21.6706	21.5805	38.5633	38.2857	67.3716	66.6611	116.697	114.983	203.091	198.921
95.5	12.3409	12.2822	21.6786	21.5805	38.5649	38.2857	67.377	66.6611	116.707	114.983	203.103	198.921
95.6	12.343	12.2822	21.6794	21.5805	38.5714	38.2857	67.3829	66.6611	116.717	114.983	203.116	198.921
95.7	12.3468	12.2822	21.6814	21.5805	38.5778	38.2857	67.3904	66.6611	116.728	114.983	203.128	198.921
95.8	12.3506	12.2822	21.6863	21.5805	38.5839	38.2857	67.3998	66.6611	116.739	114.983	203.14	198.921
95.9	12.3504	12.2822	21.6911	21.5805	38.5868	38.2857	67.4078	66.6611	116.749	114.983	203.15	198.921
96	12.3542	12.2822	21.697	21.5805	38.5939	38.2857	67.4119	66.6611	116.757	114.983	203.162	198.921
96.1	12.356	12.2822	21.6986	21.5805	38.5949	38.2857	67.4167	66.6611	116.769	114.983	203.174	198.921
96.2	12.3517	12.2822	21.6957	21.5805	38.5996	38.2857	67.4238	66.6611	116.777	114.983	203.188	198.921
96.3	12.3573	12.2822	21.7006	21.5805	38.6044	38.2857	67.4316	66.6611	116.785	114.983	203.203	198.921
96.4	12.3623	12.2822	21.7059	21.5805	38.6114	38.2857	67.4409	66.6611	116.799	114.983	203.209	198.921
96.5	12.366	12.2822	21.7098	21.5805	38.6189	38.2857	67.4416	66.6611	116.809	114.983	203.226	198.921
96.6	12.372	12.2822	21.72	21.5805	38.6187	38.2857	67.4474	66.6611	116.823	114.983	203.243	198.921
96.7	12.3738	12.2822	21.7186	21.5805	38.6279	38.2857	67.4582	66.6611	116.834	114.983	203.252	198.921
96.8	12.3797	12.2822	21.7236	21.5805	38.6353	38.2857	67.4643	66.6611	116.848	114.983	203.26	198.921
96.9	12.3852	12.2822	21.7264	21.5805	38.6398	38.2857	67.4681	66.6611	116.856	114.983	203.269	198.921
97	12.3886	12.2822	21.7285	21.5805	38.6432	38.2857	67.4695	66.6611	116.863	114.983	203.278	198.921
97.1	12.393	12.2822	21.7335	21.5805	38.6446	38.2857	67.4744	66.6611	116.87	114.983	203.287	198.921
97.2	12.3948	12.2822	21.7334	21.5805	38.6482	38.2857	67.4805	66.6611	116.877	114.983	203.297	198.921
97.3	12.398	12.2822	21.7403	21.5805	38.6494	38.2857	67.4896	66.6611	116.885	114.983	203.31	198.921
97.4	12.3993	12.2822	21.7446	21.5805	38.6536	38.2857	67.4977	66.6611	116.895	114.983	203.322	198.921
97.5	12.4041	12.2822	21.7473	21.5805	38.6588	38.2857	67.5055	66.6611	116.907	114.983	203.336	198.921
97.6	12.4066	12.2822	21.7535	21.5805	38.6623	38.2857	67.5147	66.6611	116.914	114.983	203.345	198.921
97.7	12.4065	12.2822	21.7533	21.5805	38.6667	38.2857	67.5197	66.6611	116.92	114.983	203.355	198.921
97.8	12.4078	12.2822	21.7596	21.5805	38.6711	38.2857	67.5238	66.6611	116.926	114.983	203.363	198.921
97.9	12.4093	12.2822	21.7614	21.5805	38.6732	38.2857	67.5229	66.6611	116.931	114.983	203.372	198.921
98	12.412	12.2822	21.7662	21.5805	38.6707	38.2857	67.5266	66.6611	116.935	114.983	203.385	198.921
98.1	12.4087	12.2822	21.771	21.5805	38.6757	38.2857	67.5307	66.6611	116.94	114.983	203.395	198.921
98.2	12.4082	12.2822	21.7729	21.5805	38.6825	38.2857	67.537	66.6611	116.949	114.983	203.407	198.921
98.3	12.4127	12.2822	21.7765	21.5805	38.6838	38.2857	67.5415	66.6611	116.96	114.983	203.417	198.921
98.4	12.4148	12.2822	21.778	21.5805	38.686	38.2857	67.545	66.6611	116.968	114.983	203.427	198.921
98.5	12.4146	12.2822	21.7807	21.5805	38.6882	38.2857	67.5509	66.6611	116.972	114.983	203.437	198.921
98.6	12.4151	12.2822	21.782	21.5805	38.6893	38.2857	67.5562	66.6611	116.975	114.983	203.45	198.921
98.7	12.4164	12.2822	21.7812	21.5805	38.687	38.2857	67.5636	66.6611	116.985	114.983	203.46	198.921
98.8	12.4193	12.2822	21.7814	21.5805	38.6936	38.2857	67.5629	66.6611	116.99	114.983	203.471	198.921
98.9	12.4244	12.2822	21.7876	21.5805	38.6992	38.2857	67.5711	66.6611	117.003	114.983	203.484	198.921
99	12.4267	12.2822	21.7892	21.5805	38.7038	38.2857	67.5791	66.6611	117.01	114.983	203.491	198.921
99.1	12.4315	12.2822	21.7933	21.5805	38.7067	38.2857	67.5854	66.6611	117.018	114.983	203.497	198.921
99.2	12.4346	12.2822	21.7947	21.5805	38.7132	38.2857	67.59	66.6611	117.029	114.983	203.504	198.921
99.3	12.4373	12.2822	21.7953	21.5805	38.7164	38.2857	67.5922	66.6611	117.036	114.983	203.513	198.921
99.4	12.4362	12.2822	21.7954	21.5805	38.7155	38.2857	67.5988	66.6611	117.04	114.983	203.524	198.921
99.5	12.4332	12.2822	21.7935	21.5805	38.7169	38.2857	67.6068	66.6611	117.048	114.983	203.538	198.921
99.6	12.4356	12.2822	21.796	21.5805	38.7234	38.2857	67.6172	66.6611	117.057	114.983	203.547	198.921
99.7	12.4394	12.2822	21.7978	21.5805	38.7294	38.2857	67.6191	66.6611	117.059	114.983	203.562	198.921
99.8	12.4418	12.2822	21.803	21.5805	38.7284	38.2857	67.6272	66.6611	117.066	114.983	203.575	198.921
99.9	12.4441	12.2822	21.8027	21.5805	38.7345	38.2857	67.6313	66.6611	117.077	114.983	203.577	198.921
100	12.4508	12.2822	21.8112	21.5805	38.738	38.2857	67.6274	66.6611	117.077	114.983	203.585	198.921
100.1	12.4555	12.2822	21.8143	21.5805	38.735	38.2857	67.6281	66.6611	117.081	114.983	203.597	198.921
100.2	12.4541	12.2822	21.8098	21.5805	38.7322	38.2857	67.6331	66.6611	117.095	114.983	203.603	198.921
100.3	12.4534	12.2822	21.8076	21.5805	38.7349	38.2857	67.6314	66.6611	117.1	114.983	203.615	198.921
100.4	12.46	12.2822	21.8138	21.5805	38.7371	38.2857	67.6391	66.6611	117.108	114.983	203.63	198.921
100.5	12.4618	12.2822	21.8131	21.5805	38.7451	38.2857	67.6504	66.6611	117.12	114.983	203.64	198.921
100.6	12.4643	12.2822	21.8142	21.5805	38.7497	38.2857	67.6587	66.6611	117.128	114.983	203.647	198.921
100.7	12.4672	12.2822	21.8179	21.5805	38.7541	38.2857	67.6658	66.6611	117.135	114.983	203.655	198.921
100.8	12.4753	12.2822	21.8227	21.5805	38.7565	38.2857	67.6719	66.6611	117.144	114.983	203.672	198.921
100.9	12.4803	12.2822	21.8244	21.5805	38.7615	38.2857	67.6812	66.6611	117.153	114.983	203.687	198.921
101	12.4818	12.2822	21.8243	21.5805	38.7648	38.2857	67.6857	66.6611	117.158	114.983	203.701	198.921
101.1	12.4816	12.2822	21.8249	21.5805	38.7694	38.2857	67.6932	66.6611	117.167	114.983	203.714	198.921
101.2	12.4882	12.2822	21.8276	21.5805	38.7738	38.2857	67.7006	66.6611	117.181	114.983	203.729	198.921
101.3	12.4939	12.2822	21.8317	21.5805	38.7812	38.2857	67.7098	66.6611	117.195	114.983	203.739	198.921
101.4	12.497	12.2822	21.8392	21.5805	38.7878	38.2857	67.7138	66.6611	117.202	114.983	203.753	198.921
101.5	12.5026	12.2822	21.8484	21.5805	38.7935	38.2857	67.7223	66.6611	117.209	114.983	203.764	198.921
101.6	12.5022	12.2822	21.8525	21.5805	38.8018	38.2857	67.729	66.6611	117.211	114.983	203.779	198.921
101.7	12.5054	12.2822	21.8622	21.5805	38.8019	38.2857	67.7347	66.6611	117.222	114.983	203.791	198.921
101.8	12.5082	12.2822	21.8605	21.5805	38.807	38.2857	67.7389	66.6611	117.227	114.983	203.805	198.921
101.9	12.5118	12.2822	21.8642	21.5805	38.8135	38.2857	67.7415	66.6611	117.233	114.983	203.817	198.921
102	12.5175	12.2822	21.8681	21.5805	38.8198	38.2857	67.7436	66.6611	117.241	114.983	203.828	198.921
102.1	12.521	12.2822	21.8739	21.5805	38.8254	38.2857	67.748	66.6611	117.249	114.983	203.84	198.921
102.2	12.5242	12.2822	21.8789	21.5805	38.8349	38.2857	67.7548	66.6611	117.258	114.983	203.854	198.921
102.3	12.5273	12.2822	21.8826	21.5805	38.8428	38.2857	67.762	66.6611	117.268	114.983	203.87	198.921
102.4	12.5293	12.2822	21.8855	21.5805	38.8487	38.2857	67.7682	66.6611	117.276	114.983	203.873	198.921
102.5	12.5325	12.2822	21.8896	21.5805	38.8513	38.2857	67.7678	66.6611	117.278	114.983	203.886	198.921
102.6	12.5356	12.2822	21.895	21.5805	38.8493	38.2857	67.7745	66.6611	117.286	114.983	203.894	198.921
102.7	12.5334	12.2822	21.8898	21.5805	38.8551	38.2857	67.7784	66.6611	117.292	114.983	203.904	198.921
102.8	12.5379	12.2822	21.8931	21.5805	38.8567	38.2857	67.7785	66.6611	117.301	114.983	203.916	198.921
102.9	12.5401	12.2822	21.8957	21.5805	38.8606	38.2857	67.7823	66.6611	117.303	114.983	203.931	198.921
103	12.538	12.2822	21.898	21.5805	38.8683	38.2857	67.7893	66.6611	117.313	114.983	203.947	198.921
103.1	12.5387	12.2822	21.9012	21.5805	38.8754	38.2857	67.8017	66.6611	117.324	114.983	203.961	198.921
103.2	12.5393	12.2822	21.9063	21.5805	38.8837	38.2857	67.8086	66.6611	117.332	114.983	203.974	198.921
103.3	12.5441	12.2822	21.9141	21.5805	38.8897	38.2857	67.8114	66.6611	117.341	114.983	203.986	198.921
103.4	12.5492	12.2822	21.916	21.5805	38.8943	38.2857	67.8105	66.6611	117.348	114.983	203.998	198.921
103.5	12.5537	12.2822	21.9181	21.5805	38.8923	38.2857	67.8165	66.6611	117.359	114.983	204.01	198.921
103.6	12.5571	12.2822	21.9194	21.5805	38.8956	38.2857	67.8156	66.6611	117.367	114.983	204.014	198.921
103.7	12.562	12.2822	21.9233	21.5805	38.8971	38.2857	67.8189	66.6611	117.375	114.983	204.024	198.921
103.8	12.5644	12.2822	21.9283	21.5805	38.9031	38.2857	67.8218	66.6611	117.383	114.983	204.035	198.921
103.9	12.5686	12.2822	21.9277	21.5805	38.9079	38.2857	67.8266	66.6611	117.397	114.983	204.046	198.921
104	12.5708	12.2822	21.9306	21.5805	38.916	38.2857	67.8328	66.6611	117.405	114.983	204.06	198.921
104.1	12.5707	12.2822	21.9311	21.5805	38.9177	38.2857	67.8396	66.6611	117.414	114.983	204.069	198.921
104.2	12.5711	12.2822	21.9317	21.5805	38.9225	38.2857	67.8423	66.6611	117.423	114.983	204.08	198.921
104.3	12.5773	12.2822	21.9377	21.5805	38.9195	38.2857	67.848	66.6611	117.43	114.983	204.09	198.921
104.4	12.5763	12.2822	21.9426	21.5805	38.922	38.2857	67.8533	66.6611	117.435	114.983	204.101	198.921
104.5	12.5758	12.2822	21.9462	21.5805	38.927	38.2857	67.8605	66.6611	117.441	114.983	204.112	198.921
104.6	12.5741	12.2822	21.9478	21.5805	38.9342	38.2857	67.871	66.6611	117.45	114.983	204.124	198.921
104.7	12.5774	12.2822	21.9469	21.5805	38.9408	38.2857	67.878	66.6611	117.461	114.983	204.135	198.921
104.8	12.5849	12.2822	21.954	21.5805	38.9468	38.2857	67.8849	66.6611	117.47	114.983	204.147	198.921
104.9	12.5894	12.2822	21.9573	21.5805	38.9523	38.2857	67.8969	66.6611	117.482	114.983	204.156	198.921
105	12.5941	12.2822	21.9582	21.5805	38.959	38.2857	67.9007	66.6611	117.482	114.983	204.167	198.921
105.1	12.5977	12.2822	21.9628	21.5805	38.9604	38.2857	67.9066	66.6611	117.489	114.983	204.177	198.921
105.2	12.5963	12.2822	21.9604	21.5805	38.9689	38.2857	67.908	66.6611	117.496	114.983	204.193	198.921
105.3	12.5989	12.2822	21.9628	21.5805	38.9744	38.2857	67.9138	66.6611	117.507	114.983	204.21	198.921
105.4	12.599	12.2822	21.9634	21.5805	38.9791	38.2857	67.923	66.6611	117.521	114.983	204.22	198.921
105.5	12.6032	12.2822	21.971	21.5805	38.9887	38.2857	67.9254	66.6611	117.53	114.983	204.226	198.921
105.6	12.6127	12.2822	21.978	21.5805	38.9938	38.2857	67.9263	66.6611	117.535	114.983	204.237	198.921
105.7	12.612	12.2822	21.9817	21.5805	38.9927	38.2857	67.9325	66.6611	117.542	114.983	204.246	198.921
105.8	12.61	12.2822	21.9829	21.5805	39.0008	38.2857	67.9378	66.6611	117.55	114.983	204.251	198.921
105.9	12.6148	12.2822	21.9875	21.5805	39.007	38.2857	67.9387	66.6611	117.558	114.983	204.259	198.921
106	12.6187	12.2822	21.9937	21.5805	39.0108	38.2857	67.9442	66.6611	117.566	114.983	204.274	198.921
106.1	12.6181	12.2822	21.9913	21.5805	39.0138	38.2857	67.9521	66.6611	117.577	114.983	204.288	198.921
106.2	12.6182	12.2822	21.9937	21.5805	39.0215	38.2857	67.9587	66.6611	117.588	114.983	204.296	198.921
106.3	12.6241	12.2822	21.999	21.5805	39.0296	38.2857	67.962	66.6611	117.587	114.983	204.31	198.921
106.4	12.6253	12.2822	22.0061	21.5805	39.0301	38.2857	67.9714	66.6611	117.593	114.983	204.32	198.921
106.5	12.6238	12.2822	22.0063	21.5805	39.0372	38.2857	67.9735	66.6611	117.601	114.983	204.33	198.921
106.6	12.6295	12.2822	22.0099	21.5805	39.0351	38.2857	67.978	66.6611	117.607	114.983	204.334	198.921
106.7	12.6305	12.2822	22.0113	21.5805	39.0402	38.2857	67.9813	66.6611	117.612	114.983	204.348	198.921
106.8	12.6331	12.2822	22.0147	21.5805	39.0391	38.2857	67.9865	66.6611	117.618	114.983	204.365	198.921
106.9	12.6336	12.2822	22.0154	21.5805	39.0425	38.2857	67.9951	66.6611	117.628	114.983	204.376	198.921
107	12.6345	12.2822	22.0187	21.5805	39.0513	38.2857	68.0017	66.6611	117.64	114.983	204.389	198.921
107.1	12.6387	12.2822	22.0239	21.5805	39.0608	38.2857	68.0127	66.6611	117.653	114.983	204.398	198.921
107.2	12.6508	12.2822	22.0345	21.5805	39.0687	38.2857	68.019	66.6611	117.661	114.983	204.406	198.921
107.3	12.6567	12.2822	22.0417	21.5805	39.0718	38.2857	68.0265	66.6611	117.664	114.983	204.413	198.921
107.4	12.6571	12.2822	22.0414	21.5805	39.075	38.2857	68.0308	66.6611	117.668	114.983	204.425	198.921
107.5	12.6602	12.2822	22.0421	21.5805	39.0795	38.2857	68.0386	66.6611	117.681	114.983	204.433	198.921
107.6	12.6616	12.2822	22.0403	21.5805	39.0865	38.2857	68.0474	66.6611	117.692	114.983	204.444	198.921
107.7	12.6653	12.2822	22.0419	21.5805	39.092	38.2857	68.0563	66.6611	117.704	114.983	204.451	198.921
107.8	12.6697	12.2822	22.0424	21.5805	39.1007	38.2857	68.0584	66.6611	117.707	114.983	204.458	198.921
107.9	12.6753	12.2822	22.0477	21.5805	39.1071	38.2857	68.0614	66.6611	117.716	114.983	204.467	198.921
108	12.679	12.2822	22.0489	21.5805	39.1118	38.2857	68.0663	66.6611	117.725	114.983	204.48	198.921
108.1	12.6748	12.2822	22.049	21.5805	39.1156	38.2857	68.0763	66.6611	117.734	114.983	204.489	198.921
108.2	12.6721	12.2822	22.0499	21.5805	39.1216	38.2857	68.0785	66.6611	117.737	114.983	204.495	198.921
108.3	12.6777	12.2822	22.0556	21.5805	39.1206	38.2857	68.0788	66.6611	117.742	114.983	204.502	198.921
108.4	12.6779	12.2822	22.0596	21.5805	39.1185	38.2857	68.0841	66.6611	117.749	114.983	204.51	198.921
108.5	12.6743	12.2822	22.0583	21.5805	39.1225	38.2857	68.088	66.6611	117.756	114.983	204.523	198.921
108.6	12.6789	12.2822	22.0599	21.5805	39.1303	38.2857	68.0979	66.6611	117.765	114.983	204.531	198.921
108.7	12.6835	12.2822	22.0632	21.5805	39.1383	38.2857	68.1034	66.6611	117.77	114.983	204.543	198.921
108.8	12.6896	12.2822	22.0674	21.5805	39.1392	38.2857	68.1091	66.6611	117.776	114.983	204.549	198.921
108.9	12.6912	12.2822	22.0685	21.5805	39.1416	38.2857	68.1164	66.6611	117.781	114.983	204.56	198.921
109	12.6919	12.2822	22.0707	21.5805	39.1429	38.2857	68.1212	66.6611	117.793	114.983	204.567	198.921
109.1	12.6998	12.2822	22.0734	21.5805	39.1436	38.2857	68.1214	66.6611	117.796	114.983	204.575	198.921
109.2	12.7033	12.2822	22.0752	21.5805	39.1431	38.2857	68.1226	66.6611	117.803	114.983	204.585	198.921
109.3	12.701	12.2822	22.0711	21.5805	39.1489	38.2857	68.1244	66.6611	117.809	114.983	204.595	198.921
109.4	12.703	12.2822	22.0711	21.5805	39.1502	38.2857	68.1292	66.6611	117.813	114.983	204.605	198.921
109.5	12.7039	12.2822	22.0715	21.5805	39.1536	38.2857	68.1346	66.6611	117.82	114.983	204.613	198.921
109.6	12.7037	12.2822	22.0752	21.5805	39.16	38.2857	68.137	66.6611	117.823	114.983	204.622	198.921
109.7	12.7041	12.2822	22.079	21.5805	39.1626	38.2857	68.1469	66.6611	117.829	114.983	204.634	198.921
109.8	12.7037	12.2822	22.0825	21.5805	39.1659	38.2857	68.1531	66.6611	117.838	114.983	204.646	198.921
109.9	12.7061	12.2822	22.0861	21.5805	39.1675	38.2857	68.1588	66.6611	117.843	114.983	204.657	198.921
110	12.7027	12.2822	22.0919	21.5805	39.1699	38.2857	68.163	66.6611	117.846	114.983	204.669	198.921
110.1	12.7041	12.2822	22.0939	21.5805	39.1704	38.2857	68.169	66.6611	117.856	114.983	204.677	198.921
110.2	12.7077	12.2822	22.0969	21.5805	39.1811	38.2857	68.1685	66.6611	117.867	114.983	204.681	198.921
110.3	12.7126	12.2822	22.1013	21.5805	39.1859	38.2857	68.1699	66.6611	117.87	114.983	204.693	198.921
110.4	12.7126	12.2822	22.1014	21.5805	39.1897	38.2857	68.1748	66.6611	117.877	114.983	204.706	198.921
110.5	12.714	12.2822	22.098	21.5805	39.1964	38.2857	68.1854	66.6611	117.888	114.983	204.717	198.921
110.6	12.716	12.2822	22.1039	21.5805	39.2046	38.2857	68.1911	66.6611	117.899	114.983	204.73	198.921
110.7	12.7256	12.2822	22.1106	21.5805	39.2089	38.2857	68.1877	66.6611	117.906	114.983	204.742	198.921
110.8	12.7323	12.2822	22.1175	21.5805	39.2116	38.2857	68.1913	66.6611	117.913	114.983	204.749	198.921
110.9	12.732	12.2822	22.1191	21.5805	39.2183	38.2857	68.1956	66.6611	117.918	114.983	204.757	198.921
111	12.7346	12.2822	22.1226	21.5805	39.2201	38.2857	68.1972	66.6611	117.92	114.983	204.766	198.921
111.1	12.7346	12.2822	22.1243	21.5805	39.2191	38.2857	68.2034	66.6611	117.931	114.983	204.772	198.921
111.2	12.7308	12.2822	22.1245	21.5805	39.2255	38.2857	68.2042	66.6611	117.936	114.983	204.786	198.921
111.3	12.7339	12.2822	22.131	21.5805	39.2258	38.2857	68.2096	66.6611	117.942	114.983	204.795	198.921
111.4	12.7354	12.2822	22.132	21.5805	39.2292	38.2857	68.2161	66.6611	117.944	114.983	204.803	198.921
111.5	12.7375	12.2822	22.1384	21.5805	39.2274	38.2857	68.2158	66.6611	117.945	114.983	204.811	198.921
111.6	12.7381	12.2822	22.1381	21.5805	39.2288	38.2857	68.2176	66.6611	117.947	114.983	204.821	198.921
111.7	12.737	12.2822	22.1387	21.5805	39.2289	38.2857	68.2242	66.6611	117.954	114.983	204.826	198.921
111.8	12.7382	12.2822	22.137	21.5805	39.2356	38.2857	68.2239	66.6611	117.957	114.983	204.837	198.921
111.9	12.743	12.2822	22.1388	21.5805	39.2316	38.2857	68.228	66.6611	117.967	114.983	204.852	198.921
112	12.7394	12.2822	22.1372	21.5805	39.237	38.2857	68.2373	66.6611	117.975	114.983	204.861	198.921
112.1	12.7407	12.2822	22.1382	21.5805	39.2393	38.2857	68.2439	66.6611	117.981	114.983	204.867	198.921
112.2	12.7445	12.2822	22.1445	21.5805	39.2467	38.2857	68.2503	66.6611	117.987	114.983	204.871	198.921
112.3	12.7463	12.2822	22.1457	21.5805	39.2504	38.2857	68.2505	66.6611	117.993	114.983	204.879	198.921
112.4	12.7427	12.2822	22.1487	21.5805	39.2509	38.2857	68.2529	66.6611	118.002	114.983	204.887	198.921
112.5	12.7437	12.2822	22.1483	21.5805	39.2543	38.2857	68.2551	66.6611	118.008	114.983	204.896	198.921
112.6	12.7448	12.2822	22.1493	21.5805	39.255	38.2857	68.2564	66.6611	118.01	114.983	204.904	198.921
112.7	12.7469	12.2822	22.1529	21.5805	39.2609	38.2857	68.2581	66.6611	118.017	114.983	204.919	198.921
112.8	12.7467	12.2822	22.1546	21.5805	39.2651	38.2857	68.2644	66.6611	118.025	114.983	204.927	198.921
112.9	12.7467	12.2822	22.1591	21.5805	39.2723	38.2857	68.2708	66.6611	118.033	114.983	204.931	198.921
113	12.7486	12.2822	22.1623	21.5805	39.2732	38.2857	68.2705	66.6611	118.035	114.983	204.938	198.921
113.1	12.7459	12.2822	22.1663	21.5805	39.2704	38.2857	68.2683	66.6611	118.036	114.983	204.942	198.921
113.2	12.7472	12.2822	22.1668	21.5805	39.2665	38.2857	68.2663	66.6611	118.038	114.983	204.954	198.921
113.3	12.743	12.2822	22.1643	21.5805	39.2669	38.2857	68.2713	66.6611	118.043	114.983	204.966	198.921
113.4	12.7389	12.2822	22.1604	21.5805	39.274	38.2857	68.2747	66.6611	118.052	114.983	204.971	198.921
113.5	12.7439	12.2822	22.1663	21.5805	39.2795	38.2857	68.2747	66.6611	118.057	114.983	204.98	198.921
113.6	12.7445	12.2822	22.1676	21.5805	39.2792	38.2857	68.277	66.6611	118.062	114.983	204.992	198.921
113.7	12.7416	12.2822	22.1689	21.5805	39.2808	38.2857	68.2795	66.6611	118.069	114.983	205.003	198.921
113.8	12.7424	12.2822	22.1731	21.5805	39.2835	38.2857	68.2811	66.6611	118.076	114.983	205.016	198.921
113.9	12.7453	12.2822	22.1732	21.5805	39.2853	38.2857	68.2908	66.6611	118.084	114.983	205.027	198.921
114	12.7474	12.2822	22.1745	21.5805	39.286	38.2857	68.2979	66.6611	118.089	114.983	205.033	198.921
114.1	12.7515	12.2822	22.1785	21.5805	39.2873	38.2857	68.3023	66.6611	118.099	114.983	205.042	198.921
114.2	12.7569	12.2822	22.1812	21.5805	39.2923	38.2857	68.3037	66.6611	118.104	114.983	205.052	198.921
114.3	12.764	12.2822	22.1838	21.5805	39.2949	38.2857	68.3103	66.6611	118.112	114.983	205.064	198.921
114.4	12.7657	12.2822	22.1862	21.5805	39.2976	38.2857	68.3181	66.6611	118.119	114.983	205.073	198.921
114.5	12.7685	12.2822	22.1882	21.5805	39.3036	38.2857	68.3189	66.6611	118.128	114.983	205.083	198.921
114.6	12.7747	12.2822	22.1925	21.5805	39.3044	38.2857	68.3202	66.6611	118.133	114.983	205.095	198.921
114.7	12.7771	12.2822	22.1945	21.5805	39.3048	38.2857	68.3203	66.6611	118.143	114.983	205.1	198.921
114.8	12.7767	12.2822	22.1939	21.5805	39.3064	38.2857	68.3221	66.6611	118.15	114.983	205.11	198.921
114.9	12.7783	12.2822	22.1976	21.5805	39.3116	38.2857	68.3246	66.6611	118.158	114.983	205.12	198.921
115	12.7793	12.2822	22.2017	21.5805	39.3163	38.2857	68.3292	66.6611	118.163	114.983	205.13	198.921
115.1	12.7817	12.2822	22.2043	21.5805	39.3199	38.2857	68.3325	66.6611	118.166	114.983	205.145	198.921
115.2	12.7811	12.2822	22.2038	21.5805	39.3274	38.2857	68.3435	66.6611	118.176	114.983	205.161	198.921
115.3	12.7832	12.2822	22.2057	21.5805	39.335	38.2857	68.3504	66.6611	118.184	114.983	205.168	198.921
115.4	12.7889	12.2822	22.2147	21.5805	39.3377	38.2857	68.3572	66.6611	118.19	114.983	205.177	198.921
115.5	12.7916	12.2822	22.22	21.5805	39.342	38.2857	68.3629	66.6611	118.196	114.983	205.188	198.921
115.6	12.7934	12.2822	22.2238	21.5805	39.3434	38.2857	68.3736	66.6611	118.205	114.983	205.198	198.921
115.7	12.7953	12.2822	22.2272	21.5805	39.351	38.2857	68.3816	66.6611	118.213	114.983	205.206	198.921
115.8	12.7976	12.2822	22.2323	21.5805	39.357	38.2857	68.3851	66.6611	118.221	114.983	205.214	198.921
115.9	12.8002	12.2822	22.2359	21.5805	39.3622	38.2857	68.3895	66.6611	118.229	114.983	205.224	198.921
116	12.8043	12.2822	22.2399	21.5805	39.366	38.2857	68.3966	66.6611	118.24	114.983	205.234	198.921
116.1	12.8129	12.2822	22.2433	21.5805	39.3695	38.2857	68.4032	66.6611	118.25	114.983	205.241	198.921
116.2	12.8178	12.2822	22.2474	21.5805	39.3787	38.2857	68.408	66.6611	118.255	114.983	205.252	198.921
116.3	12.8255	12.2822	22.2551	21.5805	39.378	38.2857	68.4189	66.6611	118.26	114.983	205.264	198.921
116.4	12.8299	12.2822	22.259	21.5805	39.3828	38.2857	68.4273	66.6611	118.267	114.983	205.274	198.921
116.5	12.8331	12.2822	22.2636	21.5805	39.3877	38.2857	68.4303	66.6611	118.268	114.983	205.281	198.921
116.6	12.8375	12.2822	22.2683	21.5805	39.3889	38.2857	68.4347	66.6611	118.27	114.983	205.288	198.921
116.7	12.838	12.2822	22.2704	21.5805	39.3914	38.2857	68.4401	66.6611	118.273	114.983	205.294	198.921
116.8	12.8385	12.2822	22.2745	21.5805	39.3943	38.2857	68.4478	66.6611	118.28	114.983	205.3	198.921
116.9	12.8402	12.2822	22.2803	21.5805	39.3987	38.2857	68.4502	66.6611	118.285	114.983	205.311	198.921
117	12.8421	12.2822	22.2831	21.5805	39.3991	38.2857	68.4511	66.6611	118.287	114.983	205.324	198.921
117.1	12.8397	12.2822	22.2857	21.5805	39.3993	38.2857	68.4534	66.6611	118.293	114.983	205.338	198.921
117.2	12.837	12.2822	22.2886	21.5805	39.4012	38.2857	68.457	66.6611	118.298	114.983	205.35	198.921
117.3	12.8425	12.2822	22.2918	21.5805	39.4027	38.2857	68.4675	66.6611	118.308	114.983	205.357	198.921
117.4	12.8455	12.2822	22.2946	21.5805	39.4074	38.2857	68.4765	66.6611	118.312	114.983	205.37	198.921
117.5	12.8486	12.2822	22.304	21.5805	39.4129	38.2857	68.4844	66.6611	118.319	114.983	205.378	198.921
117.6	12.8515	12.2822	22.3065	21.5805	39.4202	38.2857	68.4917	66.6611	118.325	114.983	205.386	198.921
117.7	12.855	12.2822	22.3124	21.5805	39.4217	38.2857	68.4981	66.6611	118.329	114.983	205.397	198.921
117.8	12.8548	12.2822	22.316	21.5805	39.4253	38.2857	68.5043	66.6611	118.333	114.983	205.415	198.921
117.9	12.856	12.2822	22.3169	21.5805	39.4281	38.2857	68.5161	66.6611	118.34	114.983	205.425	198.921
118	12.854	12.2822	22.3225	21.5805	39.4357	38.2857	68.5254	66.6611	118.346	114.983	205.429	198.921
118.1	12.8588	12.2822	22.3303	21.5805	39.441	38.2857	68.5277	66.6611	118.35	114.983	205.441	198.921
118.2	12.8597	12.2822	22.3361	21.5805	39.4415	38.2857	68.5285	66.6611	118.354	114.983	205.456	198.921
118.3	12.8571	12.2822	22.3381	21.5805	39.4411	38.2857	68.5323	66.6611	118.36	114.983	205.469	198.921
118.4	12.8588	12.2822	22.3378	21.5805	39.4448	38.2857	68.5421	66.6611	118.366	114.983	205.481	198.921
118.5	12.8651	12.2822	22.3404	21.5805	39.4547	38.2857	68.5475	66.6611	118.375	114.983	205.489	198.921
118.6	12.8705	12.2822	22.3488	21.5805	39.461	38.2857	68.552	66.6611	118.382	114.983	205.497	198.921
118.7	12.8779	12.2822	22.3537	21.5805	39.4644	38.2857	68.562	66.6611	118.391	114.983	205.508	198.921
118.8	12.8745	12.2822	22.3549	21.5805	39.4674	38.2857	68.571	66.6611	118.399	114.983	205.513	198.921
118.9	12.8777	12.2822	22.3581	21.5805	39.471	38.2857	68.5737	66.6611	118.402	114.983	205.525	198.921
119	12.8804	12.2822	22.359	21.5805	39.4714	38.2857	68.5776	66.6611	118.407	114.983	205.536	198.921
119.1	12.8784	12.2822	22.3585	21.5805	39.4773	38.2857	68.5846	66.6611	118.413	114.983	205.543	198.921
119.2	12.8864	12.2822	22.3628	21.5805	39.483	38.2857	68.5947	66.6611	118.421	114.983	205.554	198.921
119.3	12.891	12.2822	22.3688	21.5805	39.488	38.2857	68.6026	66.6611	118.428	114.983	205.561	198.921
119.4	12.8949	12.2822	22.3732	21.5805	39.4914	38.2857	68.6065	66.6611	118.434	114.983	205.566	198.921
119.5	12.901	12.2822	22.3802	21.5805	39.4906	38.2857	68.6086	66.6611	118.437	114.983	205.583	198.921
119.6	12.9049	12.2822	22.3818	21.5805	39.4912	38.2857	68.6202	66.6611	118.446	114.983	205.594	198.921
119.7	12.9049	12.2822	22.3842	21.5805	39.4994	38.2857	68.6259	66.6611	118.452	114.983	205.601	198.921
119.8	12.9127	12.2822	22.3911	21.5805	39.5043	38.2857	68.6301	66.6611	118.454	114.983	205.607	198.921
119.9	12.9196	12.2822	22.3949	21.5805	39.5078	38.2857	68.6345	66.6611	118.459	114.983	205.62	198.921
120	12.9216	12.2822	22.3971	21.5805	39.5108	38.2857	68.6373	66.6611	118.47	114.983	205.63	198.921
120.1	12.9213	12.2822	22.4008	21.5805	39.5162	38.2857	68.6414	66.6611	118.478	114.983	205.64	198.921
120.2	12.9221	12.2822	22.4027	21.5805	39.5238	38.2857	68.6463	66.6611	118.481	114.983	205.645	198.921
120.3	12.9212	12.2822	22.4073	21.5805	39.5269	38.2857	68.6484	66.6611	118.484	114.983	205.658	198.921
120.4	12.9208	12.2822	22.4105	21.5805	39.5266	38.2857	68.6548	66.6611	118.49	114.983	205.67	198.921
120.5	12.9221	12.2822	22.4095	21.5805	39.5337	38.2857	68.6613	66.6611	118.497	114.983	205.68	198.921
120.6	12.9246	12.2822	22.4133	21.5805	39.5378	38.2857	68.6644	66.6611	118.499	114.983	205.686	198.921
120.7	12.9248	12.2822	22.4203	21.5805	39.5412	38.2857	68.668	66.6611	118.501	114.983	205.697	198.921
120.8	12.9239	12.2822	22.4227	21.5805	39.5449	38.2857	68.6734	66.6611	118.505	114.983	205.712	198.921
120.9	12.9247	12.2822	22.4212	21.5805	39.5524	38.2857	68.6805	66.6611	118.511	114.983	205.719	198.921
121	12.9262	12.2822	22.4233	21.5805	39.5565	38.2857	68.6897	66.6611	118.516	114.983	205.727	198.921
121.1	12.9276	12.2822	22.4262	21.5805	39.5584	38.2857	68.6961	66.6611	118.526	114.983	205.737	198.921
121.2	12.9284	12.2822	22.4301	21.5805	39.5626	38.2857	68.6989	66.6611	118.534	114.983	205.741	198.921
121.3	12.9311	12.2822	22.4381	21.5805	39.561	38.2857	68.6979	66.6611	118.54	114.983	205.741	198.921
121.4	12.9336	12.2822	22.4406	21.5805	39.5613	38.2857	68.6963	66.6611	118.54	114.983	205.754	198.921
121.5	12.933	12.2822	22.4386	21.5805	39.5612	38.2857	68.6991	66.6611	118.549	114.983	205.764	198.921
121.6	12.9285	12.2822	22.4362	21.5805	39.57	38.2857	68.7061	66.6611	118.557	114.983	205.771	198.921
121.7	12.929	12.2822	22.4426	21.5805	39.5792	38.2857	68.7048	66.6611	118.562	114.983	205.781	198.921
121.8	12.9329	12.2822	22.4466	21.5805	39.5802	38.2857	68.7093	66.6611	118.567	114.983	205.791	198.921
121.9	12.9322	12.2822	22.4456	21.5805	39.5828	38.2857	68.716	66.6611	118.575	114.983	205.807	198.921
122	12.9348	12.2822	22.4471	21.5805	39.5891	38.2857	68.7234	66.6611	118.58	114.983	205.815	198.921
122.1	12.9368	12.2822	22.4509	21.5805	39.5973	38.2857	68.7255	66.6611	118.577	114.983	205.825	198.921
122.2	12.9371	12.2822	22.4528	21.5805	39.6004	38.2857	68.7286	66.6611	118.578	114.983	205.837	198.921
122.3	12.937	12.2822	22.4524	21.5805	39.601	38.2857	68.7325	66.6611	118.584	114.983	205.843	198.921
122.4	12.9364	12.2822	22.4516	21.5805	39.6061	38.2857	68.7312	66.6611	118.587	114.983	205.855	198.921
122.5	12.9358	12.2822	22.4546	21.5805	39.605	38.2857	68.7338	66.6611	118.596	114.983	205.865	198.921
122.6	12.9366	12.2822	22.4566	21.5805	39.6115	38.2857	68.7366	66.6611	118.601	114.983	205.874	198.921
122.7	12.9372	12.2822	22.4617	21.5805	39.6148	38.2857	68.7395	66.6611	118.608	114.983	205.884	198.921
122.8	12.9395	12.2822	22.4592	21.5805	39.6174	38.2857	68.7412	66.6611	118.612	114.983	205.897	198.921
122.9	12.9417	12.2822	22.4576	21.5805	39.6179	38.2857	68.7474	66.6611	118.618	114.983	205.906	198.921
123	12.9417	12.2822	22.4576	21.5805	39.6211	38.2857	68.7555	66.6611	118.62	114.983	205.915	198.921
123.1	12.945	12.2822	22.4625	21.5805	39.6265	38.2857	68.7622	66.6611	118.627	114.983	205.919	198.921
123.2	12.9489	12.2822	22.4644	21.5805	39.6302	38.2857	68.7704	66.6611	118.636	114.983	205.924	198.921
123.3	12.9555	12.2822	22.4661	21.5805	39.6341	38.2857	68.7739	66.6611	118.644	114.983	205.934	198.921
123.4	12.956	12.2822	22.4675	21.5805	39.6369	38.2857	68.7765	66.6611	118.648	114.983	205.942	198.921
123.5	12.9582	12.2822	22.4703	21.5805	39.6391	38.2857	68.7822	66.6611	118.658	114.983	205.945	198.921
123.6	12.9598	12.2822	22.4731	21.5805	39.6377	38.2857	68.7824	66.6611	118.66	114.983	205.95	198.921
123.7	12.9608	12.2822	22.4725	21.5805	39.6374	38.2857	68.7822	66.6611	118.664	114.983	205.962	198.921
123.8	12.96	12.2822	22.4719	21.5805	39.6401	38.2857	68.7883	66.6611	118.675	114.983	205.969	198.921
123.9	12.9609	12.2822	22.4721	21.5805	39.6454	38.2857	68.7929	66.6611	118.684	114.983	205.974	198.921
124	12.9685	12.2822	22.4801	21.5805	39.6481	38.2857	68.7941	66.6611	118.688	114.983	205.983	198.921
124.1	12.976	12.2822	22.4803	21.5805	39.6497	38.2857	68.796	66.6611	118.694	114.983	205.996	198.921
124.2	12.9775	12.2822	22.4819	21.5805	39.6532	38.2857	68.8003	66.6611	118.703	114.983	206	198.921
124.3	12.9785	12.2822	22.4835	21.5805	39.6597	38.2857	68.8038	66.6611	118.707	114.983	206.007	198.921
124.4	12.9825	12.2822	22.4843	21.5805	39.6646	38.2857	68.8111	66.6611	118.71	114.983	206.016	198.921
124.5	12.9821	12.2822	22.4882	21.5805	39.67	38.2857	68.8146	66.6611	118.715	114.983	206.025	198.921
124.6	12.9816	12.2822	22.4921	21.5805	39.6698	38.2857	68.8171	66.6611	118.723	114.983	206.037	198.921
124.7	12.9834	12.2822	22.4935	21.5805	39.6757	38.2857	68.8233	66.6611	118.734	114.983	206.048	198.921
124.8	12.9839	12.2822	22.4985	21.5805	39.6819	38.2857	68.827	66.6611	118.742	114.983	206.057	198.921
124.9	12.9893	12.2822	22.5036	21.5805	39.6877	38.2857	68.8269	66.6611	118.744	114.983	206.068	198.921
125	12.9908	12.2822	22.5117	21.5805	39.6882	38.2857	68.8319	66.6611	118.752	114.983	206.074	198.921
125.1	12.9928	12.2822	22.5125	21.5805	39.6936	38.2857	68.8344	66.6611	118.758	114.983	206.079	198.921
125.2	12.992	12.2822	22.5191	21.5805	39.6982	38.2857	68.8345	66.6611	118.765	114.983	206.089	198.921
125.3	12.9889	12.2822	22.5187	21.5805	39.7022	38.2857	68.8343	66.6611	118.767	114.983	206.093	198.921
125.4	12.986	12.2822	22.5158	21.5805	39.7044	38.2857	68.8362	66.6611	118.772	114.983	206.102	198.921
125.5	12.9824	12.2822	22.512	21.5805	39.7065	38.2857	68.8404	66.6611	118.781	114.983	206.115	198.921
125.6	12.9792	12.2822	22.5072	21.5805	39.7161	38.2857	68.8484	66.6611	118.792	114.983	206.121	198.921
125.7	12.9774	12.2822	22.5076	21.5805	39.7234	38.2857	68.8478	66.6611	118.796	114.983	206.126	198.921
125.8	12.9818	12.2822	22.5141	21.5805	39.7228	38.2857	68.8521	66.6611	118.799	114.983	206.133	198.921
125.9	12.9794	12.2822	22.515	21.5805	39.7231	38.2857	68.8564	66.6611	118.806	114.983	206.144	198.921
126	12.9734	12.2822	22.5127	21.5805	39.7259	38.2857	68.861	66.6611	118.814	114.983	206.151	198.921
126.1	12.9721	12.2822	22.5166	21.5805	39.7325	38.2857	68.8676	66.6611	118.819	114.983	206.159	198.921
126.2	12.9765	12.2822	22.5226	21.5805	39.7379	38.2857	68.8736	66.6611	118.827	114.983	206.169	198.921
126.3	12.9836	12.2822	22.5261	21.5805	39.7393	38.2857	68.8808	66.6611	118.836	114.983	206.178	198.921
126.4	12.9889	12.2822	22.5292	21.5805	39.7453	38.2857	68.8874	66.6611	118.846	114.983	206.184	198.921
126.5	12.9917	12.2822	22.5327	21.5805	39.7511	38.2857	68.8908	66.6611	118.853	114.983	206.187	198.921
126.6	12.9919	12.2822	22.5361	21.5805	39.7546	38.2857	68.8945	66.6611	118.855	114.983	206.197	198.921
126.7	12.9947	12.2822	22.5363	21.5805	39.7565	38.2857	68.9052	66.6611	118.86	114.983	206.209	198.921
126.8	12.9976	12.2822	22.5345	21.5805	39.763	38.2857	68.9177	66.6611	118.872	114.983	206.219	198.921
126.9	13.0014	12.2822	22.5363	21.5805	39.7681	38.2857	68.9267	66.6611	118.878	114.983	206.229	198.921
127	13.0087	12.2822	22.5496	21.5805	39.7701	38.2857	68.931	66.6611	118.884	114.983	206.239	198.921
127.1	13.0131	12.2822	22.556	21.5805	39.7749	38.2857	68.9355	66.6611	118.891	114.983	206.249	198.921
127.2	13.0175	12.2822	22.5582	21.5805	39.7806	38.2857	68.9394	66.6611	118.891	114.983	206.254	198.921
127.3	13.0193	12.2822	22.558	21.5805	39.781	38.2857	68.9502	66.6611	118.894	114.983	206.263	198.921
127.4	13.0171	12.2822	22.5584	21.5805	39.7866	38.2857	68.9583	66.6611	118.898	114.983	206.274	198.921
127.5	13.0177	12.2822	22.5591	21.5805	39.7895	38.2857	68.9682	66.6611	118.907	114.983	206.279	198.921
127.6	13.0189	12.2822	22.5637	21.5805	39.7952	38.2857	68.9747	66.6611	118.912	114.983	206.287	198.921
127.7	13.0246	12.2822	22.5732	21.5805	39.7927	38.2857	68.9805	66.6611	118.92	114.983	206.295	198.921
127.8	13.0273	12.2822	22.5729	21.5805	39.7934	38.2857	68.9892	66.6611	118.93	114.983	206.302	198.921
127.9	13.0314	12.2822	22.5764	21.5805	39.7955	38.2857	68.9951	66.6611	118.936	114.983	206.315	198.921
128	13.0372	12.2822	22.5837	21.5805	39.8013	38.2857	68.9993	66.6611	118.941	114.983	206.318	198.921
128.1	13.0415	12.2822	22.586	21.5805	39.8033	38.2857	69.0033	66.6611	118.946	114.983	206.326	198.921
128.2	13.0424	12.2822	22.5895	21.5805	39.802	38.2857	69.0096	66.6611	118.958	114.983	206.334	198.921
128.3	13.0424	12.2822	22.5896	21.5805	39.8066	38.2857	69.0142	66.6611	118.966	114.983	206.343	198.921
128.4	13.0439	12.2822	22.5912	21.5805	39.8085	38.2857	69.019	66.6611	118.974	114.983	206.354	198.921
128.5	13.0429	12.2822	22.5959	21.5805	39.8115	38.2857	69.0278	66.6611	118.985	114.983	206.357	198.921
128.6	13.0466	12.2822	22.6009	21.5805	39.8201	38.2857	69.0325	66.6611	118.992	114.983	206.361	198.921
128.7	13.0504	12.2822	22.6068	21.5805	39.8204	38.2857	69.0377	66.6611	119.001	114.983	206.367	198.921
128.8	13.0544	12.2822	22.6074	21.5805	39.8247	38.2857	69.0399	66.6611	119.002	114.983	206.374	198.921
128.9	13.0564	12.2822	22.6104	21.5805	39.8263	38.2857	69.0463	66.6611	119.011	114.983	206.379	198.921
129	13.0527	12.2822	22.6113	21.5805	39.8303	38.2857	69.0502	66.6611	119.017	114.983	206.385	198.921
129.1	13.0548	12.2822	22.6154	21.5805	39.8351	38.2857	69.0528	66.6611	119.025	114.983	206.391	198.921
129.2	13.0551	12.2822	22.6173	21.5805	39.837	38.2857	69.0604	66.6611	119.036	114.983	206.403	198.921
129.3	13.0538	12.2822	22.6198	21.5805	39.8434	38.2857	69.0651	66.6611	119.039	114.983	206.414	198.921
129.4	13.0523	12.2822	22.6253	21.5805	39.851	38.2857	69.0729	66.6611	119.046	114.983	206.418	198.921
129.5	13.0569	12.2822	22.6329	21.5805	39.8567	38.2857	69.0721	66.6611	119.047	114.983	206.426	198.921
129.6	13.057	12.2822	22.6348	21.5805	39.8573	38.2857	69.072	66.6611	119.049	114.983	206.438	198.921
129.7	13.055	12.2822	22.6308	21.5805	39.8625	38.2857	69.0811	66.6611	119.059	114.983	206.454	198.921
129.8	13.0566	12.2822	22.6323	21.5805	39.8694	38.2857	69.0942	66.6611	119.069	114.983	206.462	198.921
129.9	13.0603	12.2822	22.6358	21.5805	39.878	38.2857	69.096	66.6611	119.075	114.983	206.471	198.921
130	13.0678	12.2822	22.6434	21.5805	39.8796	38.2857	69.0981	66.6611	119.081	114.983	206.479	198.921
130.1	13.0639	12.2822	22.6462	21.5805	39.8826	38.2857	69.101	66.6611	119.087	114.983	206.482	198.921
130.2	13.062	12.2822	22.6485	21.5805	39.8843	38.2857	69.1013	66.6611	119.085	114.983	206.485	198.921
130.3	13.0627	12.2822	22.65	21.5805	39.8809	38.2857	69.1039	66.6611	119.084	114.983	206.494	198.921
130.4	13.0622	12.2822	22.649	21.5805	39.886	38.2857	69.1125	66.6611	119.09	114.983	206.504	198.921
130.5	13.0612	12.2822	22.6524	21.5805	39.8923	38.2857	69.1181	66.6611	119.1	114.983	206.513	198.921
130.6	13.0665	12.2822	22.6572	21.5805	39.8969	38.2857	69.122	66.6611	119.11	114.983	206.52	198.921
130.7	13.0704	12.2822	22.6586	21.5805	39.902	38.2857	69.1322	66.6611	119.111	114.983	206.529	198.921
130.8	13.0707	12.2822	22.661	21.5805	39.9035	38.2857	69.1369	66.6611	119.116	114.983	206.538	198.921
130.9	13.0721	12.2822	22.662	21.5805	39.9042	38.2857	69.1416	66.6611	119.121	114.983	206.545	198.921
131	13.0746	12.2822	22.6644	21.5805	39.9052	38.2857	69.1475	66.6611	119.129	114.983	206.55	198.921
131.1	13.0794	12.2822	22.6661	21.5805	39.9113	38.2857	69.1541	66.6611	119.134	114.983	206.558	198.921
131.2	13.0826	12.2822	22.67	21.5805	39.9147	38.2857	69.1609	66.6611	119.14	114.983	206.57	198.921
131.3	13.0919	12.2822	22.6698	21.5805	39.9152	38.2857	69.1718	66.6611	119.146	114.983	206.575	198.921
131.4	13.0961	12.2822	22.6717	21.5805	39.9167	38.2857	69.1779	66.6611	119.154	114.983	206.586	198.921
131.5	13.0981	12.2822	22.6745	21.5805	39.921	38.2857	69.1844	66.6611	119.161	114.983	206.595	198.921
131.6	13.0997	12.2822	22.6818	21.5805	39.9279	38.2857	69.1894	66.6611	119.163	114.983	206.601	198.921
131.7	13.1024	12.2822	22.6915	21.5805	39.9294	38.2857	69.1898	66.6611	119.165	114.983	206.609	198.921
131.8	13.1046	12.2822	22.6985	21.5805	39.9275	38.2857	69.1938	66.6611	119.172	114.983	206.619	198.921
131.9	13.103	12.2822	22.7019	21.5805	39.9317	38.2857	69.2014	66.6611	119.181	114.983	206.627	198.921
132	13.1082	12.2822	22.7063	21.5805	39.9377	38.2857	69.2067	66.6611	119.184	114.983	206.632	198.921
132.1	13.116	12.2822	22.7106	21.5805	39.9424	38.2857	69.2113	66.6611	119.186	114.983	206.634	198.921
132.2	13.1191	12.2822	22.7142	21.5805	39.9429	38.2857	69.2084	66.6611	119.186	114.983	206.643	198.921
132.3	13.1175	12.2822	22.715	21.5805	39.9384	38.2857	69.21	66.6611	119.19	114.983	206.647	198.921
132.4	13.1093	12.2822	22.7125	21.5805	39.9388	38.2857	69.2128	66.6611	119.192	114.983	206.655	198.921
132.5	13.11	12.2822	22.7139	21.5805	39.9391	38.2857	69.2225	66.6611	119.198	114.983	206.667	198.921
132.6	13.1118	12.2822	22.7133	21.5805	39.9436	38.2857	69.2287	66.6611	119.208	114.983	206.676	198.921
132.7	13.1199	12.2822	22.7204	21.5805	39.9476	38.2857	69.2327	66.6611	119.219	114.983	206.679	198.921
132.8	13.122	12.2822	22.7261	21.5805	39.9552	38.2857	69.2292	66.6611	119.223	114.983	206.686	198.921
132.9	13.1263	12.2822	22.733	21.5805	39.9529	38.2857	69.2282	66.6611	119.227	114.983	206.691	198.921
133	13.1236	12.2822	22.7323	21.5805	39.954	38.2857	69.2351	66.6611	119.23	114.983	206.699	198.921
133.1	13.1221	12.2822	22.7298	21.5805	39.9563	38.2857	69.2382	66.6611	119.235	114.983	206.706	198.921
133.2	13.1257	12.2822	22.7313	21.5805	39.9577	38.2857	69.2402	66.6611	119.24	114.983	206.715	198.921
133.3	13.129	12.2822	22.7357	21.5805	39.9608	38.2857	69.2459	66.6611	119.248	114.983	206.727	198.921
133.4	13.1302	12.2822	22.7413	21.5805	39.9728	38.2857	69.2474	66.6611	119.257	114.983	206.734	198.921
133.5	13.1354	12.2822	22.7484	21.5805	39.9781	38.2857	69.2485	66.6611	119.264	114.983	206.742	198.921
133.6	13.1385	12.2822	22.7535	21.5805	39.9831	38.2857	69.2511	66.6611	119.272	114.983	206.75	198.921
133.7	13.1423	12.2822	22.7541	21.5805	39.9847	38.2857	69.2545	66.6611	119.276	114.983	206.755	198.921
133.8	13.1454	12.2822	22.7525	21.5805	39.9884	38.2857	69.2528	66.6611	119.275	114.983	206.763	198.921
133.9	13.1454	12.2822	22.753	21.5805	39.9895	38.2857	69.2559	66.6611	119.276	114.983	206.77	198.921
134	13.1438	12.2822	22.7521	21.5805	39.9916	38.2857	69.2597	66.6611	119.284	114.983	206.773	198.921
134.1	13.1448	12.2822	22.7527	21.5805	39.9953	38.2857	69.2633	66.6611	119.286	114.983	206.781	198.921
134.2	13.1406	12.2822	22.7576	21.5805	39.9963	38.2857	69.2644	66.6611	119.292	114.983	206.793	198.921
134.3	13.1383	12.2822	22.7575	21.5805	40.0018	38.2857	69.2707	66.6611	119.3	114.983	206.799	198.921
134.4	13.1407	12.2822	22.7615	21.5805	40.0072	38.2857	69.2705	66.6611	119.299	114.983	206.804	198.921
134.5	13.1447	12.2822	22.7713	21.5805	40.0071	38.2857	69.2726	66.6611	119.303	114.983	206.81	198.921
134.6	13.1444	12.2822	22.7663	21.5805	40.0106	38.2857	69.2752	66.6611	119.303	114.983	206.816	198.921
134.7	13.143	12.2822	22.7637	21.5805	40.012	38.2857	69.278	66.6611	119.303	114.983	206.828	198.921
134.8	13.1456	12.2822	22.7648	21.5805	40.0137	38.2857	69.2868	66.6611	119.313	114.983	206.837	198.921
134.9	13.1444	12.2822	22.7687	21.5805	40.0221	38.2857	69.2933	66.6611	119.324	114.983	206.843	198.921
135	13.1502	12.2822	22.7777	21.5805	40.0266	38.2857	69.2947	66.6611	119.329	114.983	206.846	198.921
135.1	13.1558	12.2822	22.7853	21.5805	40.0298	38.2857	69.2952	66.6611	119.335	114.983	206.858	198.921
135.2	13.1553	12.2822	22.7851	21.5805	40.0296	38.2857	69.3017	66.6611	119.341	114.983	206.861	198.921
135.3	13.1567	12.2822	22.782	21.5805	40.0293	38.2857	69.2993	66.6611	119.344	114.983	206.866	198.921
135.4	13.1623	12.2822	22.7863	21.5805	40.03	38.2857	69.2986	66.6611	119.35	114.983	206.867	198.921
135.5	13.1622	12.2822	22.784	21.5805	40.0313	38.2857	69.2958	66.6611	119.351	114.983	206.874	198.921
135.6	13.1622	12.2822	22.7841	21.5805	40.0281	38.2857	69.3019	66.6611	119.358	114.983	206.881	198.921
135.7	13.1641	12.2822	22.782	21.5805	40.0298	38.2857	69.3089	66.6611	119.363	114.983	206.887	198.921
135.8	13.1666	12.2822	22.7823	21.5805	40.0317	38.2857	69.31	66.6611	119.366	114.983	206.891	198.921
135.9	13.1701	12.2822	22.7842	21.5805	40.0339	38.2857	69.3108	66.6611	119.369	114.983	206.895	198.921
136	13.173	12.2822	22.7869	21.5805	40.0309	38.2857	69.3152	66.6611	119.372	114.983	206.901	198.921
136.1	13.1703	12.2822	22.7873	21.5805	40.0308	38.2857	69.3185	66.6611	119.376	114.983	206.911	198.921
136.2	13.1736	12.2822	22.7816	21.5805	40.0357	38.2857	69.3252	66.6611	119.381	114.983	206.919	198.921
136.3	13.1747	12.2822	22.7837	21.5805	40.0394	38.2857	69.3304	66.6611	119.391	114.983	206.929	198.921
136.4	13.1813	12.2822	22.7877	21.5805	40.0446	38.2857	69.3339	66.6611	119.399	114.983	206.936	198.921
136.5	13.186	12.2822	22.7913	21.5805	40.0439	38.2857	69.3335	66.6611	119.403	114.983	206.942	198.921
136.6	13.1914	12.2822	22.7933	21.5805	40.043	38.2857	69.3374	66.6611	119.409	114.983	206.945	198.921
136.7	13.1901	12.2822	22.7927	21.5805	40.0432	38.2857	69.3393	66.6611	119.409	114.983	206.95	198.921
136.8	13.1918	12.2822	22.7946	21.5805	40.0429	38.2857	69.3394	66.6611	119.414	114.983	206.957	198.921
136.9	13.1896	12.2822	22.7928	21.5805	40.0438	38.2857	69.3457	66.6611	119.417	114.983	206.961	198.921
137	13.1902	12.2822	22.7948	21.5805	40.0479	38.2857	69.3492	66.6611	119.423	114.983	206.967	198.921
137.1	13.1925	12.2822	22.7972	21.5805	40.0492	38.2857	69.3512	66.6611	119.427	114.983	206.971	198.921
137.2	13.1933	12.2822	22.7961	21.5805	40.0469	38.2857	69.3524	66.6611	119.43	114.983	206.976	198.921
137.3	13.193	12.2822	22.793	21.5805	40.0431	38.2857	69.3559	66.6611	119.435	114.983	206.982	198.921
137.4	13.1886	12.2822	22.792	21.5805	40.0462	38.2857	69.3543	66.6611	119.438	114.983	206.988	198.921
137.5	13.1909	12.2822	22.7954	21.5805	40.0468	38.2857	69.3586	66.6611	119.44	114.983	206.994	198.921
137.6	13.1958	12.2822	22.7988	21.5805	40.0478	38.2857	69.3585	66.6611	119.447	114.983	206.996	198.921
137.7	13.1973	12.2822	22.7977	21.5805	40.0476	38.2857	69.3596	66.6611	119.453	114.983	207	198.921
137.8	13.1999	12.2822	22.7992	21.5805	40.0453	38.2857	69.3662	66.6611	119.459	114.983	207.005	198.921
137.9	13.2016	12.2822	22.795	21.5805	40.0505	38.2857	69.37	66.6611	119.466	114.983	207.008	198.921
138	13.203	12.2822	22.7916	21.5805	40.0529	38.2857	69.3685	66.6611	119.468	114.983	207.013	198.921
138.1	13.1998	12.2822	22.7923	21.5805	40.0518	38.2857	69.3696	66.6611	119.474	114.983	207.018	198.921
138.2	13.1983	12.2822	22.7922	21.5805	40.0498	38.2857	69.3735	66.6611	119.483	114.983	207.026	198.921
138.3	13.1987	12.2822	22.791	21.5805	40.051	38.2857	69.3805	66.6611	119.489	114.983	207.034	198.921
138.4	13.2001	12.2822	22.7923	21.5805	40.0568	38.2857	69.3844	66.6611	119.491	114.983	207.04	198.921
138.5	13.2046	12.2822	22.7993	21.5805	40.0589	38.2857	69.3852	66.6611	119.491	114.983	207.047	198.921
138.6	13.2057	12.2822	22.7995	21.5805	40.0593	38.2857	69.3838	66.6611	119.49	114.983	207.048	198.921
138.7	13.204	12.2822	22.8004	21.5805	40.0561	38.2857	69.3855	66.6611	119.492	114.983	207.056	198.921
138.8	13.1971	12.2822	22.7945	21.5805	40.0537	38.2857	69.3884	66.6611	119.495	114.983	207.065	198.921
138.9	13.1975	12.2822	22.7903	21.5805	40.051	38.2857	69.397	66.6611	119.501	114.983	207.068	198.921
139	13.197	12.2822	22.7893	21.5805	40.0551	38.2857	69.4035	66.6611	119.504	114.983	207.074	198.921
139.1	13.2033	12.2822	22.7936	21.5805	40.0577	38.2857	69.4013	66.6611	119.507	114.983	207.075	198.921
139.2	13.2054	12.2822	22.7929	21.5805	40.058	38.2857	69.406	66.6611	119.512	114.983	207.08	198.921
139.3	13.2022	12.2822	22.7942	21.5805	40.0592	38.2857	69.4084	66.6611	119.518	114.983	207.082	198.921
139.4	13.1987	12.2822	22.7959	21.5805	40.0594	38.2857	69.4059	66.6611	119.522	114.983	207.084	198.921
139.5	13.1999	12.2822	22.7951	21.5805	40.0554	38.2857	69.4074	66.6611	119.526	114.983	207.095	198.921
139.6	13.1989	12.2822	22.7903	21.5805	40.0549	38.2857	69.4142	66.6611	119.533	114.983	207.101	198.921
139.7	13.2001	12.2822	22.7928	21.5805	40.0549	38.2857	69.4171	66.6611	119.534	114.983	207.105	198.921
139.8	13.2024	12.2822	22.7967	21.5805	40.0566	38.2857	69.4231	66.6611	119.543	114.983	207.116	198.921
139.9	13.2034	12.2822	22.7996	21.5805	40.0576	38.2857	69.4301	66.6611	119.555	114.983	207.124	198.921
140	13.2055	12.2822	22.8032	21.5805	40.065	38.2857	69.431	66.6611	119.563	114.983	207.136	198.921
140.1	13.2092	12.2822	22.8047	21.5805	40.0698	38.2857	69.4355	66.6611	119.572	114.983	207.147	198.921
140.2	13.2118	12.2822	22.8094	21.5805	40.0724	38.2857	69.4387	66.6611	119.58	114.983	207.151	198.921
140.3	13.2205	12.2822	22.8135	21.5805	40.076	38.2857	69.4405	66.6611	119.583	114.983	207.154	198.921
140.4	13.2261	12.2822	22.8181	21.5805	40.0737	38.2857	69.4437	66.6611	119.586	114.983	207.161	198.921
140.5	13.2262	12.2822	22.8207	21.5805	40.0755	38.2857	69.4486	66.6611	119.593	114.983	207.167	198.921
140.6	13.2294	12.2822	22.8212	21.5805	40.0777	38.2857	69.4538	66.6611	119.599	114.983	207.171	198.921
140.7	13.2324	12.2822	22.8282	21.5805	40.0783	38.2857	69.4588	66.6611	119.608	114.983	207.177	198.921
140.8	13.2352	12.2822	22.828	21.5805	40.0775	38.2857	69.4643	66.6611	119.613	114.983	207.183	198.921
140.9	13.2361	12.2822	22.8317	21.5805	40.0772	38.2857	69.4663	66.6611	119.617	114.983	207.191	198.921
141	13.2383	12.2822	22.8335	21.5805	40.0741	38.2857	69.4672	66.6611	119.622	114.983	207.202	198.921
141.1	13.238	12.2822	22.8292	21.5805	40.0785	38.2857	69.4736	66.6611	119.63	114.983	207.214	198.921
141.2	13.2378	12.2822	22.8271	21.5805	40.0832	38.2857	69.4804	66.6611	119.635	114.983	207.217	198.921
141.3	13.2442	12.2822	22.829	21.5805	40.0865	38.2857	69.4814	66.6611	119.634	114.983	207.226	198.921
141.4	13.2442	12.2822	22.8349	21.5805	40.0896	38.2857	69.4878	66.6611	119.638	114.983	207.234	198.921
141.5	13.242	12.2822	22.8299	21.5805	40.0918	38.2857	69.4981	66.6611	119.643	114.983	207.244	198.921
141.6	13.2458	12.2822	22.832	21.5805	40.0955	38.2857	69.5047	66.6611	119.649	114.983	207.253	198.921
141.7	13.2486	12.2822	22.8326	21.5805	40.1018	38.2857	69.5078	66.6611	119.653	114.983	207.261	198.921
141.8	13.2489	12.2822	22.8381	21.5805	40.106	38.2857	69.5121	66.6611	119.658	114.983	207.268	198.921
141.9	13.2497	12.2822	22.8429	21.5805	40.107	38.2857	69.5184	66.6611	119.665	114.983	207.269	198.921
142	13.2501	12.2822	22.8428	21.5805	40.1115	38.2857	69.5195	66.6611	119.668	114.983	207.273	198.921
142.1	13.2547	12.2822	22.8421	21.5805	40.1122	38.2857	69.5206	66.6611	119.67	114.983	207.278	198.921
142.2	13.2551	12.2822	22.8397	21.5805	40.1161	38.2857	69.5226	66.6611	119.678	114.983	207.283	198.921
142.3	13.2554	12.2822	22.8398	21.5805	40.1194	38.2857	69.5262	66.6611	119.687	114.983	207.293	198.921
142.4	13.2577	12.2822	22.8414	21.5805	40.1258	38.2857	69.5329	66.6611	119.694	114.983	207.3	198.921
142.5	13.2551	12.2822	22.8412	21.5805	40.132	38.2857	69.5379	66.6611	119.702	114.983	207.307	198.921
142.6	13.2579	12.2822	22.8454	21.5805	40.1376	38.2857	69.5455	66.6611	119.709	114.983	207.314	198.921
142.7	13.2613	12.2822	22.8482	21.5805	40.1448	38.2857	69.5476	66.6611	119.714	114.983	207.326	198.921
142.8	13.2677	12.2822	22.8516	21.5805	40.1472	38.2857	69.5551	66.6611	119.723	114.983	207.336	198.921
142.9	13.2726	12.2822	22.8552	21.5805	40.1515	38.2857	69.5629	66.6611	119.728	114.983	207.342	198.921
143	13.2807	12.2822	22.8613	21.5805	40.1571	38.2857	69.5664	66.6611	119.735	114.983	207.35	198.921
143.1	13.2833	12.2822	22.8648	21.5805	40.1639	38.2857	69.5698	66.6611	119.738	114.983	207.355	198.921
143.2	13.2863	12.2822	22.8662	21.5805	40.1728	38.2857	69.5737	66.6611	119.743	114.983	207.363	198.921
143.3	13.2841	12.2822	22.8683	21.5805	40.1771	38.2857	69.5752	66.6611	119.749	114.983	207.371	198.921
143.4	13.2851	12.2822	22.8708	21.5805	40.1832	38.2857	69.5828	66.6611	119.754	114.983	207.378	198.921
143.5	13.2863	12.2822	22.8736	21.5805	40.19	38.2857	69.5871	66.6611	119.761	114.983	207.385	198.921
143.6	13.2912	12.2822	22.8759	21.5805	40.1969	38.2857	69.5913	66.6611	119.767	114.983	207.395	198.921
143.7	13.2895	12.2822	22.8806	21.5805	40.2025	38.2857	69.599	66.6611	119.773	114.983	207.404	198.921
143.8	13.2938	12.2822	22.8831	21.5805	40.2087	38.2857	69.6014	66.6611	119.777	114.983	207.411	198.921
143.9	13.2981	12.2822	22.8854	21.5805	40.2144	38.2857	69.6027	66.6611	119.781	114.983	207.418	198.921
144	13.3006	12.2822	22.8899	21.5805	40.2098	38.2857	69.6074	66.6611	119.783	114.983	207.427	198.921
144.1	13.3051	12.2822	22.8907	21.5805	40.2138	38.2857	69.6166	66.6611	119.789	114.983	207.437	198.921
144.2	13.3087	12.2822	22.8894	21.5805	40.2203	38.2857	69.623	66.6611	119.794	114.983	207.445	198.921
144.3	13.3102	12.2822	22.8936	21.5805	40.2283	38.2857	69.6262	66.6611	119.798	114.983	207.451	198.921
144.4	13.3125	12.2822	22.8941	21.5805	40.2335	38.2857	69.6313	66.6611	119.803	114.983	207.456	198.921
144.5	13.3143	12.2822	22.8941	21.5805	40.2345	38.2857	69.6361	66.6611	119.808	114.983	207.462	198.921
144.6	13.3156	12.2822	22.8893	21.5805	40.2388	38.2857	69.6451	66.6611	119.815	114.983	207.472	198.921
144.7	13.3172	12.2822	22.8889	21.5805	40.2415	38.2857	69.6489	66.6611	119.825	114.983	207.476	198.921
144.8	13.3212	12.2822	22.89	21.5805	40.2482	38.2857	69.6524	66.6611	119.826	114.983	207.483	198.921
144.9	13.3258	12.2822	22.8943	21.5805	40.2477	38.2857	69.6551	66.6611	119.833	114.983	207.486	198.921
145	13.3264	12.2822	22.8955	21.5805	40.2492	38.2857	69.6573	66.6611	119.837	114.983	207.493	198.921
145.1	13.3248	12.2822	22.891	21.5805	40.2511	38.2857	69.6561	66.6611	119.841	114.983	207.496	198.921
145.2	13.3225	12.2822	22.8915	21.5805	40.251	38.2857	69.6548	66.6611	119.847	114.983	207.501	198.921
145.3	13.3213	12.2822	22.894	21.5805	40.2502	38.2857	69.6578	66.6611	119.852	114.983	207.511	198.921
145.4	13.3186	12.2822	22.8894	21.5805	40.2507	38.2857	69.6625	66.6611	119.859	114.983	207.522	198.921
145.5	13.3207	12.2822	22.8863	21.5805	40.2556	38.2857	69.6706	66.6611	119.865	114.983	207.532	198.921
145.6	13.3216	12.2822	22.8913	21.5805	40.2578	38.2857	69.6814	66.6611	119.874	114.983	207.536	198.921
145.7	13.3222	12.2822	22.8935	21.5805	40.2664	38.2857	69.6858	66.6611	119.878	114.983	207.542	198.921
145.8	13.3255	12.2822	22.8966	21.5805	40.2718	38.2857	69.69	66.6611	119.883	114.983	207.551	198.921
145.9	13.3261	12.2822	22.8947	21.5805	40.2742	38.2857	69.6946	66.6611	119.885	114.983	207.554	198.921
146	13.3253	12.2822	22.8924	21.5805	40.28	38.2857	69.6953	66.6611	119.888	114.983	207.559	198.921
146.1	13.3264	12.2822	22.8941	21.5805	40.2793	38.2857	69.6979	66.6611	119.891	114.983	207.561	198.921
146.2	13.3287	12.2822	22.898	21.5805	40.2836	38.2857	69.7004	66.6611	119.891	114.983	207.567	198.921
146.3	13.3287	12.2822	22.8961	21.5805	40.2827	38.2857	69.705	66.6611	119.893	114.983	207.574	198.921
146.4	13.3237	12.2822	22.8934	21.5805	40.2858	38.2857	69.7088	66.6611	119.899	114.983	207.579	198.921
146.5	13.3224	12.2822	22.8917	21.5805	40.2926	38.2857	69.707	66.6611	119.899	114.983	207.585	198.921
146.6	13.3244	12.2822	22.8931	21.5805	40.2901	38.2857	69.714	66.6611	119.907	114.983	207.592	198.921
146.7	13.3196	12.2822	22.8888	21.5805	40.2944	38.2857	69.7201	66.6611	119.915	114.983	207.598	198.921
146.8	13.3182	12.2822	22.8866	21.5805	40.2999	38.2857	69.7208	66.6611	119.918	114.983	207.608	198.921
146.9	13.3216	12.2822	22.8941	21.5805	40.3055	38.2857	69.7271	66.6611	119.925	114.983	207.612	198.921
147	13.3204	12.2822	22.8922	21.5805	40.3139	38.2857	69.7275	66.6611	119.928	114.983	207.617	198.921
147.1	13.3202	12.2822	22.8906	21.5805	40.3196	38.2857	69.734	66.6611	119.931	114.983	207.626	198.921
147.2	13.3193	12.2822	22.8934	21.5805	40.3223	38.2857	69.7396	66.6611	119.934	114.983	207.631	198.921
147.3	13.3212	12.2822	22.8969	21.5805	40.3261	38.2857	69.744	66.6611	119.938	114.983	207.639	198.921
147.4	13.3191	12.2822	22.9006	21.5805	40.3299	38.2857	69.7505	66.6611	119.947	114.983	207.647	198.921
147.5	13.3205	12.2822	22.9043	21.5805	40.335	38.2857	69.7548	66.6611	119.955	114.983	207.654	198.921
147.6	13.3251	12.2822	22.9123	21.5805	40.3401	38.2857	69.7548	66.6611	119.958	114.983	207.662	198.921
147.7	13.3223	12.2822	22.912	21.5805	40.3425	38.2857	69.7612	66.6611	119.966	114.983	207.666	198.921
147.8	13.3196	12.2822	22.9105	21.5805	40.3462	38.2857	69.7652	66.6611	119.972	114.983	207.669	198.921
147.9	13.3215	12.2822	22.9119	21.5805	40.3508	38.2857	69.7652	66.6611	119.98	114.983	207.67	198.921
148	13.3216	12.2822	22.9102	21.5805	40.3526	38.2857	69.7639	66.6611	119.986	114.983	207.678	198.921
148.1	13.3236	12.2822	22.9125	21.5805	40.3514	38.2857	69.767	66.6611	119.991	114.983	207.692	198.921
148.2	13.3177	12.2822	22.9132	21.5805	40.3558	38.2857	69.7773	66.6611	120.001	114.983	207.703	198.921
148.3	13.3196	12.2822	22.9163	21.5805	40.3652	38.2857	69.7838	66.6611	120.006	114.983	207.712	198.921
148.4	13.3263	12.2822	22.9264	21.5805	40.3694	38.2857	69.7888	66.6611	120.011	114.983	207.718	198.921
148.5	13.3298	12.2822	22.9324	21.5805	40.3697	38.2857	69.7933	66.6611	120.013	114.983	207.724	198.921
148.6	13.3369	12.2822	22.9365	21.5805	40.3705	38.2857	69.7972	66.6611	120.017	114.983	207.732	198.921
148.7	13.3363	12.2822	22.9357	21.5805	40.3708	38.2857	69.8	66.6611	120.022	114.983	207.74	198.921
148.8	13.335	12.2822	22.9332	21.5805	40.3682	38.2857	69.805	66.6611	120.03	114.983	207.742	198.921
148.9	13.3325	12.2822	22.9344	21.5805	40.3726	38.2857	69.8089	66.6611	120.033	114.983	207.748	198.921
149	13.3309	12.2822	22.9367	21.5805	40.3769	38.2857	69.8104	66.6611	120.041	114.983	207.751	198.921
149.1	13.3303	12.2822	22.9364	21.5805	40.3812	38.2857	69.8091	66.6611	120.043	114.983	207.756	198.921
149.2	13.333	12.2822	22.9352	21.5805	40.3778	38.2857	69.8161	66.6611	120.05	114.983	207.766	198.921
149.3	13.3305	12.2822	22.9349	21.5805	40.3809	38.2857	69.8222	66.6611	120.057	114.983	207.776	198.921
149.4	13.3396	12.2822	22.9395	21.5805	40.3859	38.2857	69.8352	66.6611	120.07	114.983	207.782	198.921
149.5	13.3417	12.2822	22.946	21.5805	40.3953	38.2857	69.8361	66.6611	120.076	114.983	207.784	198.921
149.6	13.3473	12.2822	22.9549	21.5805	40.3946	38.2857	69.8425	66.6611	120.076	114.983	207.793	198.921
149.7	13.344	12.2822	22.9569	21.5805	40.3949	38.2857	69.8446	66.6611	120.082	114.983	207.794	198.921
149.8	13.3435	12.2822	22.9548	21.5805	40.3976	38.2857	69.8462	66.6611	120.084	114.983	207.798	198.921
149.9	13.3444	12.2822	22.959	21.5805	40.4006	38.2857	69.851	66.6611	120.088	114.983	207.804	198.921
150	13.3463	12.2822	22.9597	21.5805	40.406	38.2857	69.8532	66.6611	120.092	114.983	207.807	198.921
150.1	13.343	12.2822	22.9591	21.5805	40.4142	38.2857	69.8526	66.6611	120.095	114.983	207.813	198.921
150.2	13.3412	12.2822	22.965	21.5805	40.4126	38.2857	69.8555	66.6611	120.099	114.983	207.819	198.921
150.3	13.3423	12.2822	22.9675	21.5805	40.4172	38.2857	69.8598	66.6611	120.108	114.983	207.825	198.921
150.4	13.3454	12.2822	22.9707	21.5805	40.4211	38.2857	69.8643	66.6611	120.113	114.983	207.831	198.921
150.5	13.3497	12.2822	22.9804	21.5805	40.424	38.2857	69.8664	66.6611	120.117	114.983	207.834	198.921
150.6	13.3522	12.2822	22.9838	21.5805	40.4275	38.2857	69.8687	66.6611	120.122	114.983	207.842	198.921
150.7	13.3515	12.2822	22.9884	21.5805	40.4305	38.2857	69.8713	66.6611	120.13	114.983	207.845	198.921
150.8	13.3504	12.2822	22.9942	21.5805	40.4381	38.2857	69.8741	66.6611	120.136	114.983	207.852	198.921
150.9	13.3515	12.2822	23.0004	21.5805	40.4415	38.2857	69.8768	66.6611	120.14	114.983	207.861	198.921
151	13.3545	12.2822	23.0077	21.5805	40.449	38.2857	69.8862	66.6611	120.147	114.983	207.874	198.921
151.1	13.3544	12.2822	23.0131	21.5805	40.4588	38.2857	69.8922	66.6611	120.156	114.983	207.879	198.921
151.2	13.3614	12.2822	23.0274	21.5805	40.4663	38.2857	69.8979	66.6611	120.161	114.983	207.885	198.921
151.3	13.366	12.2822	23.0342	21.5805	40.4745	38.2857	69.9057	66.6611	120.166	114.983	207.895	198.921
151.4	13.3676	12.2822	23.0355	21.5805	40.481	38.2857	69.9126	66.6611	120.171	114.983	207.901	198.921
151.5	13.371	12.2822	23.0415	21.5805	40.4872	38.2857	69.9151	66.6611	120.178	114.983	207.909	198.921
151.6	13.3753	12.2822	23.0451	21.5805	40.4913	38.2857	69.9187	66.6611	120.185	114.983	207.916	198.921
151.7	13.3813	12.2822	23.0445	21.5805	40.4955	38.2857	69.9171	66.6611	120.191	114.983	207.921	198.921
151.8	13.387	12.2822	23.049	21.5805	40.4961	38.2857	69.918	66.6611	120.194	114.983	207.926	198.921
151.9	13.3861	12.2822	23.0522	21.5805	40.5013	38.2857	69.9211	66.6611	120.199	114.983	207.932	198.921
152	13.3884	12.2822	23.0587	21.5805	40.5066	38.2857	69.9232	66.6611	120.205	114.983	207.935	198.921
152.1	13.3952	12.2822	23.0639	21.5805	40.5097	38.2857	69.9243	66.6611	120.205	114.983	207.939	198.921
152.2	13.3986	12.2822	23.0655	21.5805	40.5092	38.2857	69.9312	66.6611	120.209	114.983	207.944	198.921
152.3	13.3945	12.2822	23.0639	21.5805	40.5127	38.2857	69.9345	66.6611	120.214	114.983	207.947	198.921
152.4	13.3939	12.2822	23.0655	21.5805	40.5169	38.2857	69.9357	66.6611	120.217	114.983	207.952	198.921
152.5	13.398	12.2822	23.0685	21.5805	40.5194	38.2857	69.9384	66.6611	120.218	114.983	207.957	198.921
152.6	13.3981	12.2822	23.071	21.5805	40.5174	38.2857	69.944	66.6611	120.224	114.983	207.963	198.921
152.7	13.3996	12.2822	23.0716	21.5805	40.5233	38.2857	69.9449	66.6611	120.226	114.983	207.967	198.921
152.8	13.4022	12.2822	23.0795	21.5805	40.5276	38.2857	69.9459	66.6611	120.226	114.983	207.975	198.921
152.9	13.4079	12.2822	23.0822	21.5805	40.5301	38.2857	69.9518	66.6611	120.231	114.983	207.982	198.921
153	13.4084	12.2822	23.084	21.5805	40.535	38.2857	69.9571	66.6611	120.24	114.983	207.995	198.921
153.1	13.4127	12.2822	23.0894	21.5805	40.5423	38.2857	69.9643	66.6611	120.25	114.983	207.995	198.921
153.2	13.4201	12.2822	23.0988	21.5805	40.5451	38.2857	69.9639	66.6611	120.254	114.983	208.001	198.921
153.3	13.4264	12.2822	23.1018	21.5805	40.5441	38.2857	69.963	66.6611	120.259	114.983	208.006	198.921
153.4	13.4288	12.2822	23.1012	21.5805	40.5442	38.2857	69.9649	66.6611	120.265	114.983	208.015	198.921
153.5	13.4315	12.2822	23.1021	21.5805	40.5462	38.2857	69.9684	66.6611	120.27	114.983	208.022	198.921
153.6	13.4346	12.2822	23.1009	21.5805	40.5524	38.2857	69.9718	66.6611	120.276	114.983	208.029	198.921
153.7	13.436	12.2822	23.0998	21.5805	40.5553	38.2857	69.9773	66.6611	120.283	114.983	208.034	198.921
153.8	13.4399	12.2822	23.1048	21.5805	40.5601	38.2857	69.9787	66.6611	120.288	114.983	208.04	198.921
153.9	13.4446	12.2822	23.1091	21.5805	40.5639	38.2857	69.9825	66.6611	120.294	114.983	208.049	198.921
154	13.4468	12.2822	23.1084	21.5805	40.5677	38.2857	69.9827	66.6611	120.3	114.983	208.06	198.921
154.1	13.4498	12.2822	23.1173	21.5805	40.5728	38.2857	69.988	66.6611	120.308	114.983	208.067	198.921
154.2	13.449	12.2822	23.1222	21.5805	40.5807	38.2857	69.9947	66.6611	120.312	114.983	208.072	198.921
154.3	13.4566	12.2822	23.1272	21.5805	40.5846	38.2857	69.9915	66.6611	120.314	114.983	208.078	198.921
154.4	13.4615	12.2822	23.1308	21.5805	40.5829	38.2857	69.9922	66.6611	120.317	114.983	208.081	198.921
154.5	13.4586	12.2822	23.1309	21.5805	40.5845	38.2857	69.9965	66.6611	120.322	114.983	208.086	198.921
154.6	13.4591	12.2822	23.1306	21.5805	40.5882	38.2857	69.9969	66.6611	120.328	114.983	208.09	198.921
154.7	13.4584	12.2822	23.1298	21.5805	40.5911	38.2857	69.9974	66.6611	120.329	114.983	208.093	198.921
154.8	13.4618	12.2822	23.1319	21.5805	40.594	38.2857	70.0001	66.6611	120.335	114.983	208.099	198.921
154.9	13.4615	12.2822	23.1366	21.5805	40.5937	38.2857	70.0002	66.6611	120.336	114.983	208.104	198.921
155	13.4617	12.2822	23.1418	21.5805	40.5927	38.2857	70.0014	66.6611	120.339	114.983	208.106	198.921
155.1	13.4607	12.2822	23.1455	21.5805	40.5941	38.2857	70.0012	66.6611	120.339	114.983	208.111	198.921
155.2	13.4588	12.2822	23.1483	21.5805	40.5907	38.2857	70.0027	66.6611	120.341	114.983	208.116	198.921
155.3	13.4561	12.2822	23.1471	21.5805	40.591	38.2857	69.9989	66.6611	120.342	114.983	208.119	198.921
155.4	13.4553	12.2822	23.1475	21.5805	40.5875	38.2857	69.9982	66.6611	120.342	114.983	208.12	198.921
155.5	13.4481	12.2822	23.1476	21.5805	40.589	38.2857	69.9944	66.6611	120.342	114.983	208.124	198.921
155.6	13.4481	12.2822	23.1488	21.5805	40.5861	38.2857	69.9916	66.6611	120.346	114.983	208.132	198.921
155.7	13.4425	12.2822	23.147	21.5805	40.5865	38.2857	69.9931	66.6611	120.357	114.983	208.139	198.921
155.8	13.4392	12.2822	23.1486	21.5805	40.5912	38.2857	70.0007	66.6611	120.368	114.983	208.147	198.921
155.9	13.4423	12.2822	23.1531	21.5805	40.5954	38.2857	70.0035	66.6611	120.373	114.983	208.155	198.921
156	13.443	12.2822	23.1559	21.5805	40.5949	38.2857	70.0074	66.6611	120.377	114.983	208.164	198.921
156.1	13.4398	12.2822	23.155	21.5805	40.5942	38.2857	70.0141	66.6611	120.385	114.983	208.174	198.921
156.2	13.4449	12.2822	23.1611	21.5805	40.5961	38.2857	70.0209	66.6611	120.394	114.983	208.174	198.921
156.3	13.4501	12.2822	23.1622	21.5805	40.6	38.2857	70.0178	66.6611	120.395	114.983	208.18	198.921
156.4	13.4522	12.2822	23.1636	21.5805	40.5955	38.2857	70.0175	66.6611	120.398	114.983	208.183	198.921
156.5	13.4461	12.2822	23.1595	21.5805	40.5912	38.2857	70.0164	66.6611	120.401	114.983	208.191	198.921
156.6	13.4455	12.2822	23.1555	21.5805	40.5894	38.2857	70.0182	66.6611	120.409	114.983	208.201	198.921
156.7	13.4428	12.2822	23.1577	21.5805	40.5931	38.2857	70.0207	66.6611	120.417	114.983	208.208	198.921
156.8	13.4479	12.2822	23.1643	21.5805	40.596	38.2857	70.022	66.6611	120.423	114.983	208.214	198.921
156.9	13.4527	12.2822	23.1674	21.5805	40.5957	38.2857	70.0204	66.6611	120.426	114.983	208.222	198.921
157	13.4538	12.2822	23.1684	21.5805	40.5958	38.2857	70.0228	66.6611	120.435	114.983	208.223	198.921
157.1	13.4515	12.2822	23.1632	21.5805	40.6013	38.2857	70.0198	66.6611	120.436	114.983	208.224	198.921
157.2	13.4536	12.2822	23.1635	21.5805	40.5976	38.2857	70.0197	66.6611	120.439	114.983	208.232	198.921
157.3	13.4483	12.2822	23.1585	21.5805	40.5958	38.2857	70.0227	66.6611	120.444	114.983	208.239	198.921
157.4	13.448	12.2822	23.1576	21.5805	40.598	38.2857	70.0245	66.6611	120.45	114.983	208.244	198.921
157.5	13.4503	12.2822	23.1603	21.5805	40.6027	38.2857	70.0264	66.6611	120.46	114.983	208.248	198.921
157.6	13.4517	12.2822	23.1613	21.5805	40.6054	38.2857	70.0309	66.6611	120.463	114.983	208.252	198.921
157.7	13.4534	12.2822	23.1677	21.5805	40.602	38.2857	70.0323	66.6611	120.465	114.983	208.253	198.921
157.8	13.452	12.2822	23.1683	21.5805	40.6031	38.2857	70.0348	66.6611	120.463	114.983	208.258	198.921
157.9	13.45	12.2822	23.1669	21.5805	40.6031	38.2857	70.0338	66.6611	120.462	114.983	208.266	198.921
158	13.4489	12.2822	23.1666	21.5805	40.6009	38.2857	70.0357	66.6611	120.465	114.983	208.271	198.921
158.1	13.445	12.2822	23.1627	21.5805	40.6022	38.2857	70.0366	66.6611	120.472	114.983	208.283	198.921
158.2	13.4435	12.2822	23.1624	21.5805	40.6049	38.2857	70.0471	66.6611	120.485	114.983	208.29	198.921
158.3	13.4415	12.2822	23.1637	21.5805	40.6124	38.2857	70.0479	66.6611	120.494	114.983	208.293	198.921
158.4	13.4471	12.2822	23.1697	21.5805	40.6137	38.2857	70.0476	66.6611	120.499	114.983	208.3	198.921
158.5	13.4478	12.2822	23.1694	21.5805	40.6126	38.2857	70.051	66.6611	120.508	114.983	208.31	198.921
158.6	13.4491	12.2822	23.1688	21.5805	40.6155	38.2857	70.0555	66.6611	120.519	114.983	208.319	198.921
158.7	13.453	12.2822	23.1689	21.5805	40.6224	38.2857	70.0591	66.6611	120.527	114.983	208.327	198.921
158.8	13.4523	12.2822	23.1734	21.5805	40.6246	38.2857	70.0653	66.6611	120.536	114.983	208.331	198.921
158.9	13.4551	12.2822	23.1731	21.5805	40.6286	38.2857	70.0685	66.6611	120.543	114.983	208.331	198.921
159	13.4582	12.2822	23.1809	21.5805	40.6298	38.2857	70.0654	66.6611	120.543	114.983	208.333	198.921
159.1	13.4594	12.2822	23.1803	21.5805	40.6261	38.2857	70.0592	66.6611	120.542	114.983	208.336	198.921
159.2	13.4578	12.2822	23.1721	21.5805	40.6188	38.2857	70.0577	66.6611	120.542	114.983	208.349	198.921
159.3	13.453	12.2822	23.1681	21.5805	40.6194	38.2857	70.0609	66.6611	120.552	114.983	208.353	198.921
159.4	13.4478	12.2822	23.1692	21.5805	40.6257	38.2857	70.0661	66.6611	120.559	114.983	208.358	198.921
159.5	13.4505	12.2822	23.1738	21.5805	40.6289	38.2857	70.068	66.6611	120.565	114.983	208.36	198.921
159.6	13.4537	12.2822	23.1781	21.5805	40.6343	38.2857	70.066	66.6611	120.567	114.983	208.365	198.921
159.7	13.4555	12.2822	23.1798	21.5805	40.6338	38.2857	70.0691	66.6611	120.571	114.983	208.366	198.921
159.8	13.4567	12.2822	23.1805	21.5805	40.6365	38.2857	70.0671	66.6611	120.572	114.983	208.371	198.921
159.9	13.4568	12.2822	23.1811	21.5805	40.6343	38.2857	70.0677	66.6611	120.573	114.983	208.376	198.921
160	13.4571	12.2822	23.1817	21.5805	40.6343	38.2857	70.0729	66.6611	120.576	114.983	208.385	198.921
160.1	13.4572	12.2822	23.1859	21.5805	40.6366	38.2857	70.0787	66.6611	120.579	114.983	208.393	198.921
160.2	13.4598	12.2822	23.1839	21.5805	40.6397	38.2857	70.0834	66.6611	120.58	114.983	208.401	198.921
160.3	13.4638	12.2822	23.1863	21.5805	40.6416	38.2857	70.0852	66.6611	120.587	114.983	208.405	198.921
160.4	13.4651	12.2822	23.1894	21.5805	40.6466	38.2857	70.0909	66.6611	120.592	114.983	208.41	198.921
160.5	13.4671	12.2822	23.1935	21.5805	40.6514	38.2857	70.0937	66.6611	120.597	114.983	208.418	198.921
160.6	13.4719	12.2822	23.1944	21.5805	40.6532	38.2857	70.0932	66.6611	120.599	114.983	208.426	198.921
160.7	13.4759	12.2822	23.1945	21.5805	40.6579	38.2857	70.0999	66.6611	120.607	114.983	208.435	198.921
160.8	13.4794	12.2822	23.197	21.5805	40.6651	38.2857	70.1076	66.6611	120.615	114.983	208.441	198.921
160.9	13.4852	12.2822	23.2041	21.5805	40.6709	38.2857	70.1092	66.6611	120.616	114.983	208.448	198.921
161	13.489	12.2822	23.2078	21.5805	40.6808	38.2857	70.1146	66.6611	120.618	114.983	208.461	198.921
161.1	13.4915	12.2822	23.2095	21.5805	40.6863	38.2857	70.1188	66.6611	120.626	114.983	208.473	198.921
161.2	13.4972	12.2822	23.2086	21.5805	40.6921	38.2857	70.1247	66.6611	120.633	114.983	208.477	198.921
161.3	13.5041	12.2822	23.2096	21.5805	40.6978	38.2857	70.1298	66.6611	120.638	114.983	208.48	198.921
161.4	13.5071	12.2822	23.2151	21.5805	40.7027	38.2857	70.134	66.6611	120.644	114.983	208.487	198.921
161.5	13.5105	12.2822	23.2188	21.5805	40.7045	38.2857	70.1391	66.6611	120.652	114.983	208.499	198.921
161.6	13.5125	12.2822	23.2203	21.5805	40.7099	38.2857	70.1424	66.6611	120.655	114.983	208.509	198.921
161.7	13.5161	12.2822	23.2202	21.5805	40.7153	38.2857	70.1512	66.6611	120.659	114.983	208.521	198.921
161.8	13.5242	12.2822	23.2245	21.5805	40.7223	38.2857	70.1591	66.6611	120.666	114.983	208.529	198.921
161.9	13.5317	12.2822	23.2256	21.5805	40.7293	38.2857	70.1623	66.6611	120.669	114.983	208.53	198.921
[truncated: 3,881 more rows]

## Sheet: F07-NL63 S
Source data for SP Figure 4f, F07-NL63 S
X (Time, sec)	0.6125 µM_Y	0.6125 µM; Fitted_Y	1.25 µM_Y	1.25 µM; Fitted_Y	2.5 µM_Y	2.5 µM; Fitted_Y	5 µM_Y	5 µM; Fitted_Y	10 µM_Y	10 µM; Fitted_Y
-37.8	-0.369598	0	-0.914698	0	-1.1449	0	-1.0803	0	-1.17	0
-37.7	-0.3544	0	-0.9649	0	-0.9601	0	-1.012	0	-1.1364	0
-37.6	-0.330899	0	-0.984799	0	-0.883	0	-0.9867	0	-1.1275	0
-37.5	-0.3541	0	-0.9817	0	-0.793899	0	-1.0074	0	-1.1147	0
-37.4	-0.3312	0	-0.9534	0	-0.7873	0	-0.9957	0	-1.097	0
-37.3	-0.300901	0	-0.928401	0	-0.7759	0	-0.9679	0	-1.1203	0
-37.2	-0.2986	0	-0.9309	0	-0.7591	0	-0.963	0	-1.1008	0
-37.1	-0.2966	0	-0.9298	0	-0.7513	0	-0.944	0	-1.0836	0
-37	-0.3064	0	-0.9251	0	-0.749199	0	-0.9246	0	-1.062	0
-36.9	-0.3091	0	-0.9109	0	-0.7287	0	-0.9152	0	-1.065	0
-36.8	-0.301401	0	-0.889501	0	-0.7307	0	-0.9163	0	-1.0677	0
-36.7	-0.3038	0	-0.877	0	-0.7302	0	-0.896	0	-1.0628	0
-36.6	-0.2989	0	-0.8709	0	-0.7203	0	-0.8847	0	-1.0639	0
-36.5	-0.2918	0	-0.8667	0	-0.719099	0	-0.8763	0	-1.0538	0
-36.4	-0.2888	0	-0.8591	0	-0.708	0	-0.8675	0	-1.052	0
-36.3	-0.277601	0	-0.850601	0	-0.7007	0	-0.8695	0	-1.0445	0
-36.2	-0.2715	0	-0.8443	0	-0.7026	0	-0.8702	0	-1.046	0
-36.1	-0.2757	0	-0.8462	0	-0.7085	0	-0.8686	0	-1.0519	0
-36	-0.287	0	-0.851	0	-0.7138	0	-0.8662	0	-1.0508	0
-35.9	-0.2885	0	-0.8581	0	-0.7072	0	-0.8656	0	-1.0476	0
-35.8	-0.2921	0	-0.863	0	-0.7053	0	-0.8669	0	-1.0408	0
-35.7	-0.2991	0	-0.8672	0	-0.7058	0	-0.8621	0	-1.042	0
-35.6	-0.3022	0	-0.8719	0	-0.7014	0	-0.862	0	-1.0378	0
-35.5	-0.316	0	-0.8784	0	-0.7018	0	-0.8631	0	-1.0376	0
-35.4	-0.3151	0	-0.8801	0	-0.7029	0	-0.8736	0	-1.0424	0
-35.3	-0.3189	0	-0.8841	0	-0.7135	0	-0.8778	0	-1.0435	0
-35.2	-0.3314	0	-0.8956	0	-0.7102	0	-0.8812	0	-1.0427	0
-35.1	-0.3352	0	-0.896	0	-0.7001	0	-0.8759	0	-1.0355	0
-35	-0.333	0	-0.8951	0	-0.688899	0	-0.864	0	-1.0228	0
-34.9	-0.3264	0	-0.8841	0	-0.6788	0	-0.8603	0	-1.0199	0
-34.8	-0.318701	0	-0.875501	0	-0.6697	0	-0.8631	0	-1.0276	0
-34.7	-0.3065	0	-0.8651	0	-0.6776	0	-0.8478	0	-1.0072	0
-34.6	-0.3068	0	-0.865	0	-0.6792	0	-0.8417	0	-1.0039	0
-34.5	-0.3018	0	-0.863	0	-0.6749	0	-0.8405	0	-0.998	0
-34.4	-0.3015	0	-0.8659	0	-0.6681	0	-0.8438	0	-0.9959	0
-34.3	-0.3012	0	-0.8648	0	-0.6737	0	-0.8439	0	-0.9955	0
-34.2	-0.3046	0	-0.8686	0	-0.6693	0	-0.8357	0	-0.9878	0
-34.1	-0.3046	0	-0.8697	0	-0.6654	0	-0.8338	0	-0.9815	0
-34	-0.3026	0	-0.8591	0	-0.6644	0	-0.8304	0	-0.9813	0
-33.9	-0.3015	0	-0.8522	0	-0.6618	0	-0.8286	0	-0.9759	0
-33.8	-0.3046	0	-0.8536	0	-0.6536	0	-0.8283	0	-0.9724	0
-33.7	-0.3039	0	-0.8543	0	-0.6477	0	-0.827	0	-0.9646	0
-33.6	-0.3016	0	-0.8504	0	-0.647	0	-0.8223	0	-0.963	0
-33.5	-0.2968	0	-0.8453	0	-0.646199	0	-0.8157	0	-0.9597	0
-33.4	-0.2977	0	-0.8428	0	-0.641	0	-0.8168	0	-0.9538	0
-33.3	-0.2961	0	-0.8398	0	-0.6373	0	-0.8099	0	-0.9506	0
-33.2	-0.2928	0	-0.8379	0	-0.6331	0	-0.8087	0	-0.953	0
-33.1	-0.2871	0	-0.8339	0	-0.6343	0	-0.8071	0	-0.9498	0
-33	-0.2867	0	-0.8373	0	-0.6354	0	-0.8079	0	-0.947	0
-32.9	-0.2853	0	-0.835	0	-0.6368	0	-0.8114	0	-0.9488	0
-32.8	-0.2841	0	-0.8373	0	-0.6381	0	-0.811	0	-0.947	0
-32.7	-0.2852	0	-0.8366	0	-0.6382	0	-0.8109	0	-0.9475	0
-32.6	-0.2867	0	-0.8378	0	-0.639	0	-0.8136	0	-0.9461	0
-32.5	-0.2874	0	-0.839	0	-0.6355	0	-0.8127	0	-0.9431	0
-32.4	-0.288	0	-0.8412	0	-0.6375	0	-0.8088	0	-0.941	0
-32.3	-0.2904	0	-0.8429	0	-0.6365	0	-0.8089	0	-0.9324	0
-32.2	-0.288	0	-0.8378	0	-0.6369	0	-0.8082	0	-0.9277	0
-32.1	-0.2866	0	-0.837	0	-0.6354	0	-0.8057	0	-0.9233	0
-32	-0.2856	0	-0.8413	0	-0.6321	0	-0.8034	0	-0.9159	0
-31.9	-0.2859	0	-0.8392	0	-0.6297	0	-0.8039	0	-0.9116	0
-31.8	-0.2868	0	-0.8348	0	-0.6317	0	-0.8017	0	-0.9104	0
-31.7	-0.2912	0	-0.8345	0	-0.6332	0	-0.8016	0	-0.9134	0
-31.6	-0.2926	0	-0.8349	0	-0.6332	0	-0.805	0	-0.9162	0
-31.5	-0.2903	0	-0.8345	0	-0.6328	0	-0.8052	0	-0.9153	0
-31.4	-0.2899	0	-0.8341	0	-0.6302	0	-0.8015	0	-0.9094	0
-31.3	-0.2868	0	-0.8342	0	-0.6265	0	-0.7989	0	-0.9022	0
-31.2	-0.2793	0	-0.8329	0	-0.6224	0	-0.8011	0	-0.9021	0
-31.1	-0.2726	0	-0.8295	0	-0.6194	0	-0.8002	0	-0.8996	0
-31	-0.2742	0	-0.8272	0	-0.6195	0	-0.7942	0	-0.894	0
-30.9	-0.2731	0	-0.8241	0	-0.615	0	-0.7927	0	-0.8953	0
-30.8	-0.2653	0	-0.8167	0	-0.6155	0	-0.7875	0	-0.8912	0
-30.7	-0.2601	0	-0.8165	0	-0.6132	0	-0.7832	0	-0.8898	0
-30.6	-0.2517	0	-0.8108	0	-0.6116	0	-0.7787	0	-0.8833	0
-30.5	-0.2462	0	-0.8055	0	-0.6064	0	-0.7749	0	-0.8783	0
-30.4	-0.2381	0	-0.7992	0	-0.604	0	-0.7682	0	-0.8746	0
-30.3	-0.2341	0	-0.7973	0	-0.6003	0	-0.7678	0	-0.8752	0
-30.2	-0.2265	0	-0.7901	0	-0.6001	0	-0.768	0	-0.8765	0
-30.1	-0.225	0	-0.7888	0	-0.5969	0	-0.7632	0	-0.8717	0
-30	-0.2257	0	-0.7853	0	-0.5936	0	-0.7544	0	-0.869	0
-29.9	-0.2198	0	-0.7827	0	-0.5869	0	-0.7468	0	-0.8622	0
-29.8	-0.2154	0	-0.7777	0	-0.5783	0	-0.7434	0	-0.8562	0
-29.7	-0.2104	0	-0.7691	0	-0.575	0	-0.7379	0	-0.8524	0
-29.6	-0.2046	0	-0.7627	0	-0.5765	0	-0.7348	0	-0.8507	0
-29.5	-0.2005	0	-0.7614	0	-0.5799	0	-0.7298	0	-0.8449	0
-29.4	-0.198	0	-0.7646	0	-0.5768	0	-0.7223	0	-0.8387	0
-29.3	-0.1912	0	-0.7629	0	-0.5739	0	-0.7188	0	-0.8325	0
-29.2	-0.1855	0	-0.7604	0	-0.5725	0	-0.7128	0	-0.8279	0
-29.1	-0.1887	0	-0.7583	0	-0.5667	0	-0.7095	0	-0.8192	0
-29	-0.1852	0	-0.7496	0	-0.5583	0	-0.7109	0	-0.8203	0
-28.9	-0.1814	0	-0.7465	0	-0.5624	0	-0.7122	0	-0.8184	0
-28.8	-0.1812	0	-0.7502	0	-0.56	0	-0.7081	0	-0.8128	0
-28.7	-0.1791	0	-0.7493	0	-0.5542	0	-0.7013	0	-0.8058	0
-28.6	-0.1726	0	-0.7436	0	-0.5525	0	-0.697	0	-0.8028	0
-28.5	-0.1699	0	-0.737	0	-0.5512	0	-0.6982	0	-0.8047	0
-28.4	-0.1652	0	-0.7373	0	-0.5567	0	-0.6929	0	-0.8041	0
-28.3	-0.1664	0	-0.7409	0	-0.5564	0	-0.6886	0	-0.7978	0
-28.2	-0.1625	0	-0.7435	0	-0.5533	0	-0.6822	0	-0.7942	0
-28.1	-0.1561	0	-0.742	0	-0.5526	0	-0.6797	0	-0.7952	0
-28	-0.152	0	-0.7379	0	-0.5545	0	-0.6743	0	-0.7932	0
-27.9	-0.1514	0	-0.7379	0	-0.5529	0	-0.6684	0	-0.7892	0
-27.8	-0.1486	0	-0.7359	0	-0.5521	0	-0.6664	0	-0.7935	0
-27.7	-0.1441	0	-0.7322	0	-0.5576	0	-0.6611	0	-0.7924	0
-27.6	-0.1465	0	-0.7316	0	-0.5595	0	-0.66	0	-0.7898	0
-27.5	-0.1446	0	-0.7309	0	-0.5554	0	-0.6582	0	-0.7838	0
-27.4	-0.1453	0	-0.7276	0	-0.5518	0	-0.6578	0	-0.7845	0
-27.3	-0.1418	0	-0.724	0	-0.5579	0	-0.6569	0	-0.7889	0
-27.2	-0.1418	0	-0.726	0	-0.5627	0	-0.654	0	-0.7862	0
-27.1	-0.1465	0	-0.7287	0	-0.56	0	-0.6561	0	-0.7819	0
-27	-0.1443	0	-0.725	0	-0.5591	0	-0.649	0	-0.7778	0
-26.9	-0.1418	0	-0.7229	0	-0.554	0	-0.6423	0	-0.771	0
-26.8	-0.1364	0	-0.7212	0	-0.5483	0	-0.6349	0	-0.7653	0
-26.7	-0.133	0	-0.7169	0	-0.544	0	-0.6289	0	-0.7592	0
-26.6	-0.1297	0	-0.7148	0	-0.5386	0	-0.6282	0	-0.758	0
-26.5	-0.1213	0	-0.7125	0	-0.5419	0	-0.6256	0	-0.7548	0
-26.4	-0.1193	0	-0.7152	0	-0.5428	0	-0.625	0	-0.7491	0
-26.3	-0.1191	0	-0.7113	0	-0.54	0	-0.6269	0	-0.7467	0
-26.2	-0.1172	0	-0.7099	0	-0.5381	0	-0.6213	0	-0.7444	0
-26.1	-0.1178	0	-0.7112	0	-0.5321	0	-0.619	0	-0.7437	0
-26	-0.1165	0	-0.708	0	-0.5307	0	-0.6127	0	-0.7391	0
-25.9	-0.1137	0	-0.7057	0	-0.5283	0	-0.6077	0	-0.7354	0
-25.8	-0.1106	0	-0.7056	0	-0.5259	0	-0.603	0	-0.735	0
-25.7	-0.1037	0	-0.7048	0	-0.5217	0	-0.5982	0	-0.7314	0
-25.6	-0.0959004	0	-0.7026	0	-0.5148	0	-0.5932	0	-0.7223	0
-25.5	-0.0889003	0	-0.697	0	-0.512	0	-0.588	0	-0.7131	0
-25.4	-0.0847004	0	-0.6921	0	-0.5112	0	-0.5832	0	-0.7076	0
-25.3	-0.0806002	0	-0.6868	0	-0.5085	0	-0.577	0	-0.7022	0
-25.2	-0.0817001	0	-0.6823	0	-0.5022	0	-0.5708	0	-0.6936	0
-25.1	-0.0787003	0	-0.6756	0	-0.4971	0	-0.5692	0	-0.6857	0
-25	-0.0755002	0	-0.6712	0	-0.4952	0	-0.5691	0	-0.6862	0
-24.9	-0.0739002	0	-0.6672	0	-0.4962	0	-0.5688	0	-0.6858	0
-24.8	-0.0770002	0	-0.6702	0	-0.4968	0	-0.5635	0	-0.6757	0
-24.7	-0.0801	0	-0.6725	0	-0.4952	0	-0.5619	0	-0.6702	0
-24.6	-0.0817002	0	-0.6679	0	-0.4913	0	-0.5563	0	-0.6681	0
-24.5	-0.0813002	0	-0.6666	0	-0.4834	0	-0.5539	0	-0.6635	0
-24.4	-0.0809002	0	-0.6634	0	-0.4828	0	-0.5571	0	-0.6636	0
-24.3	-0.0837001	0	-0.6598	0	-0.4858	0	-0.5597	0	-0.661	0
-24.2	-0.0854	0	-0.6585	0	-0.487	0	-0.5599	0	-0.66	0
-24.1	-0.0879002	0	-0.659	0	-0.4919	0	-0.5567	0	-0.6561	0
-24	-0.0906002	0	-0.6604	0	-0.492	0	-0.5544	0	-0.6483	0
-23.9	-0.0874002	0	-0.6611	0	-0.4913	0	-0.5561	0	-0.6406	0
-23.8	-0.0865002	0	-0.6594	0	-0.489	0	-0.5549	0	-0.6362	0
-23.7	-0.0841001	0	-0.6584	0	-0.4879	0	-0.547	0	-0.6281	0
-23.6	-0.0843002	0	-0.661	0	-0.4828	0	-0.5474	0	-0.6241	0
-23.5	-0.0776003	0	-0.6573	0	-0.4826	0	-0.545	0	-0.6175	0
-23.4	-0.0778002	0	-0.658	0	-0.4782	0	-0.5504	0	-0.6174	0
-23.3	-0.0818003	0	-0.6549	0	-0.4773	0	-0.5541	0	-0.6208	0
-23.2	-0.0849999	0	-0.6565	0	-0.4818	0	-0.5553	0	-0.6225	0
-23.1	-0.0902	0	-0.6616	0	-0.481	0	-0.5556	0	-0.6186	0
-23	-0.0891001	0	-0.665	0	-0.4787	0	-0.5507	0	-0.6136	0
-22.9	-0.0869003	0	-0.668	0	-0.4737	0	-0.5398	0	-0.6022	0
-22.8	-0.0848003	0	-0.6617	0	-0.4627	0	-0.5284	0	-0.5946	0
-22.7	-0.0761	0	-0.6524	0	-0.4535	0	-0.5164	0	-0.5798	0
-22.6	-0.0686002	0	-0.6466	0	-0.4538	0	-0.5091	0	-0.5736	0
-22.5	-0.0623003	0	-0.64	0	-0.4486	0	-0.5095	0	-0.5599	0
-22.4	-0.0679003	0	-0.633	0	-0.4423	0	-0.5085	0	-0.5538	0
-22.3	-0.0649004	0	-0.6221	0	-0.4408	0	-0.5118	0	-0.5581	0
-22.2	-0.0675999	0	-0.6241	0	-0.4397	0	-0.5232	0	-0.5555	0
-22.1	-0.0776001	0	-0.6244	0	-0.4497	0	-0.5157	0	-0.5419	0
-22	-0.0858	0	-0.6355	0	-0.4515	0	-0.5004	0	-0.525	0
-21.9	-0.0720002	0	-0.6395	0	-0.4409	0	-0.494	0	-0.5235	0
-21.8	-0.0582002	0	-0.6402	0	-0.4286	0	-0.5071	0	-0.5313	0
-21.7	-0.0503	0	-0.6478	0	-0.4279	0	-0.5205	0	-0.5437	0
-21.6	-0.0515998	0	-0.6623	0	-0.4272	0	-0.5339	0	-0.5546	0
-21.5	-0.0648	0	-0.6687	0	-0.4252	0	-0.523	0	-0.5547	0
-21.4	-0.0869998	0	-0.669	0	-0.4046	0	-0.5189	0	-0.5542	0
-21.3	-0.0825999	0	-0.6681	0	-0.4025	0	-0.5154	0	-0.5553	0
-21.2	-0.0984	0	-0.6726	0	-0.4083	0	-0.5135	0	-0.5459	0
-21.1	-0.0972	0	-0.667	0	-0.4168	0	-0.5155	0	-0.5318	0
-21	-0.0892	0	-0.6596	0	-0.4206	0	-0.5386	0	-0.5472	0
-20.9	-0.0859001	0	-0.6585	0	-0.4396	0	-0.5697	0	-0.5606	0
-20.8	-0.0977997	0	-0.677	0	-0.4514	0	-0.5797	0	-0.5663	0
-20.7	-0.1037	0	-0.6953	0	-0.466	0	-0.5903	0	-0.5802	0
-20.6	-0.0989	0	-0.7063	0	-0.4806	0	-0.5903	0	-0.585	0
-20.5	-0.1074	0	-0.7155	0	-0.4792	0	-0.5985	0	-0.5917	0
-20.4	-0.1013	0	-0.7158	0	-0.4906	0	-0.6039	0	-0.6005	0
-20.3	-0.105	0	-0.7138	0	-0.4942	0	-0.5919	0	-0.5976	0
-20.2	-0.1005	0	-0.7074	0	-0.478399	0	-0.5681	0	-0.5933	0
-20.1	-0.0934005	0	-0.694201	0	-0.4638	0	-0.5628	0	-0.5886	0
-20	-0.0902007	0	-0.673501	0	-0.4567	0	-0.5583	0	-0.5898	0
-19.9	-0.0942005	0	-0.6636	0	-0.4505	0	-0.5506	0	-0.5846	0
-19.8	-0.1004	0	-0.6653	0	-0.4447	0	-0.5457	0	-0.5781	0
-19.7	-0.1011	0	-0.6528	0	-0.4424	0	-0.5437	0	-0.5763	0
-19.6	-0.0987002	0	-0.6522	0	-0.445	0	-0.5477	0	-0.5876	0
-19.5	-0.0943001	0	-0.655	0	-0.453	0	-0.5505	0	-0.5855	0
-19.4	-0.1014	0	-0.6575	0	-0.4564	0	-0.5446	0	-0.5804	0
-19.3	-0.0996001	0	-0.6488	0	-0.4683	0	-0.5384	0	-0.5873	0
-19.2	-0.105	0	-0.6305	0	-0.4694	0	-0.5388	0	-0.5968	0
-19.1	-0.1101	0	-0.617	0	-0.4681	0	-0.5345	0	-0.6087	0
-19	-0.106	0	-0.6057	0	-0.4634	0	-0.526801	0	-0.615901	0
-18.9	-0.1077	0	-0.6016	0	-0.4544	0	-0.5282	0	-0.6323	0
-18.8	-0.0976005	0	-0.593801	0	-0.4501	0	-0.527901	0	-0.638401	0
-18.7	-0.102	0	-0.5985	0	-0.4353	0	-0.5281	0	-0.64	0
-18.6	-0.0982011	0	-0.588501	0	-0.4214	0	-0.532201	0	-0.633601	0
-18.5	-0.0926011	0	-0.578201	0	-0.4172	0	-0.5365	0	-0.636	0
-18.4	-0.0936009	0	-0.566301	0	-0.4151	0	-0.5536	0	-0.6419	0
-18.3	-0.0885004	0	-0.5492	0	-0.4135	0	-0.5628	0	-0.6385	0
-18.2	-0.0943	0	-0.5443	0	-0.4252	0	-0.5631	0	-0.6371	0
-18.1	-0.1011	0	-0.5329	0	-0.4386	0	-0.5782	0	-0.6258	0
-18	-0.105901	0	-0.520301	0	-0.4486	0	-0.5832	0	-0.6304	0
-17.9	-0.127	0	-0.5146	0	-0.4529	0	-0.5933	0	-0.6349	0
-17.8	-0.1456	0	-0.5103	0	-0.462299	0	-0.5841	0	-0.6327	0
-17.7	-0.1622	0	-0.5126	0	-0.449599	0	-0.5839	0	-0.6291	0
-17.6	-0.150001	0	-0.500501	0	-0.4492	0	-0.577001	0	-0.623301	0
-17.5	-0.157401	0	-0.505901	0	-0.4359	0	-0.566501	0	-0.624701	0
-17.4	-0.155301	0	-0.497801	0	-0.4241	0	-0.5597	0	-0.6232	0
-17.3	-0.156001	0	-0.492401	0	-0.413499	0	-0.5483	0	-0.6289	0
-17.2	-0.1536	0	-0.4808	0	-0.4076	0	-0.5462	0	-0.638	0
-17.1	-0.154101	0	-0.469401	0	-0.4081	0	-0.5318	0	-0.6373	0
-17	-0.1594	0	-0.4595	0	-0.4008	0	-0.5331	0	-0.6342	0
-16.9	-0.1538	0	-0.4465	0	-0.3988	0	-0.5403	0	-0.6272	0
-16.8	-0.1468	0	-0.44	0	-0.3954	0	-0.544	0	-0.6256	0
-16.7	-0.157	0	-0.4353	0	-0.3939	0	-0.5631	0	-0.6232	0
-16.6	-0.1574	0	-0.4305	0	-0.3961	0	-0.6016	0	-0.6465	0
-16.5	-0.1629	0	-0.4354	0	-0.421	0	-0.6286	0	-0.6437	0
-16.4	-0.1794	0	-0.4383	0	-0.4345	0	-0.6596	0	-0.6527	0
-16.3	-0.1706	0	-0.4234	0	-0.454099	0	-0.6668	0	-0.645	0
-16.2	-0.1864	0	-0.4271	0	-0.448499	0	-0.6572	0	-0.6316	0
-16.1	-0.175301	0	-0.426901	0	-0.432	0	-0.646901	0	-0.608701	0
-16	-0.162701	0	-0.409001	0	-0.4258	0	-0.612301	0	-0.581201	0
-15.9	-0.160801	0	-0.388201	0	-0.4085	0	-0.5822	0	-0.5531	0
-15.8	-0.146101	0	-0.352701	0	-0.395	0	-0.5604	0	-0.5579	0
-15.7	-0.142	0	-0.3253	0	-0.3994	0	-0.5499	0	-0.5555	0
-15.6	-0.1527	0	-0.3204	0	-0.4007	0	-0.5284	0	-0.5507	0
-15.5	-0.1648	0	-0.3276	0	-0.3913	0	-0.5078	0	-0.5378	0
-15.4	-0.1606	0	-0.3333	0	-0.3718	0	-0.5046	0	-0.5355	0
-15.3	-0.1497	0	-0.3218	0	-0.3823	0	-0.4861	0	-0.5277	0
-15.2	-0.1702	0	-0.3253	0	-0.3638	0	-0.4798	0	-0.5161	0
-15.1	-0.1719	0	-0.3215	0	-0.3458	0	-0.457601	0	-0.503501	0
-15	-0.1707	0	-0.3263	0	-0.3198	0	-0.436601	0	-0.491001	0
-14.9	-0.162201	0	-0.320001	0	-0.2935	0	-0.408	0	-0.4784	0
-14.8	-0.145401	0	-0.310701	0	-0.266599	0	-0.3854	0	-0.4654	0
-14.7	-0.1296	0	-0.3054	0	-0.253599	0	-0.3597	0	-0.4454	0
-14.6	-0.116601	0	-0.299601	0	-0.2377	0	-0.337301	0	-0.417801	0
-14.5	-0.107501	0	-0.286301	0	-0.2224	0	-0.322401	0	-0.392901	0
-14.4	-0.0956007	0	-0.268501	0	-0.2148	0	-0.3131	0	-0.3765	0
-14.3	-0.0930006	0	-0.252801	0	-0.2195	0	-0.3049	0	-0.3586	0
-14.2	-0.0937	0	-0.2493	0	-0.2268	0	-0.305	0	-0.3486	0
-14.1	-0.0932003	0	-0.2378	0	-0.2362	0	-0.3086	0	-0.3415	0
-14	-0.0955003	0	-0.2308	0	-0.242	0	-0.3077	0	-0.3389	0
-13.9	-0.1014	0	-0.2214	0	-0.2457	0	-0.3069	0	-0.3337	0
-13.8	-0.1012	0	-0.2095	0	-0.2491	0	-0.3029	0	-0.3239	0
-13.7	-0.1013	0	-0.2019	0	-0.2352	0	-0.2925	0	-0.3066	0
-13.6	-0.0923003	0	-0.1973	0	-0.2204	0	-0.280501	0	-0.285701	0
-13.5	-0.0820004	0	-0.1925	0	-0.1866	0	-0.2703	0	-0.273	0
-13.4	-0.0650005	0	-0.184401	0	-0.1707	0	-0.2594	0	-0.2684	0
-13.3	-0.0596003	0	-0.1769	0	-0.1627	0	-0.2467	0	-0.2551	0
-13.2	-0.0598003	0	-0.1798	0	-0.1539	0	-0.2401	0	-0.2443	0
-13.1	-0.051201	0	-0.173401	0	-0.1474	0	-0.2347	0	-0.2435	0
-13	-0.0431009	0	-0.168301	0	-0.15	0	-0.2367	0	-0.2434	0
-12.9	-0.0533004	0	-0.1675	0	-0.1496	0	-0.2497	0	-0.2635	0
-12.8	-0.0572	0	-0.1632	0	-0.1675	0	-0.2503	0	-0.2657	0
-12.7	-0.0795	0	-0.1706	0	-0.1704	0	-0.256	0	-0.261	0
-12.6	-0.0849001	0	-0.1659	0	-0.1689	0	-0.2668	0	-0.2623	0
-12.5	-0.0823002	0	-0.1612	0	-0.176	0	-0.2637	0	-0.2542	0
-12.4	-0.0849	0	-0.17	0	-0.1754	0	-0.2465	0	-0.2481	0
-12.3	-0.0854001	0	-0.173	0	-0.1682	0	-0.248	0	-0.2442	0
-12.2	-0.0844	0	-0.1745	0	-0.1644	0	-0.2375	0	-0.2319	0
-12.1	-0.0840002	0	-0.1701	0	-0.1552	0	-0.2338	0	-0.2241	0
-12	-0.0688004	0	-0.1616	0	-0.1535	0	-0.2249	0	-0.2266	0
-11.9	-0.0728002	0	-0.1648	0	-0.1527	0	-0.2134	0	-0.2284	0
-11.8	-0.0763002	0	-0.1655	0	-0.1439	0	-0.2037	0	-0.2227	0
-11.7	-0.0724	0	-0.1617	0	-0.1421	0	-0.199	0	-0.22	0
-11.6	-0.0724003	0	-0.1574	0	-0.1354	0	-0.1998	0	-0.2144	0
-11.5	-0.0684002	0	-0.1538	0	-0.1255	0	-0.2051	0	-0.216	0
-11.4	-0.0656002	0	-0.1516	0	-0.1217	0	-0.1957	0	-0.2081	0
-11.3	-0.0698002	0	-0.1515	0	-0.1123	0	-0.1801	0	-0.1986	0
-11.2	-0.0567	0	-0.1387	0	-0.1079	0	-0.1732	0	-0.1877	0
-11.1	-0.0476003	0	-0.1275	0	-0.1039	0	-0.1689	0	-0.176	0
-11	-0.0447002	0	-0.1237	0	-0.0951	0	-0.1739	0	-0.1719	0
-10.9	-0.0395002	0	-0.1167	0	-0.1012	0	-0.165	0	-0.1556	0
-10.8	-0.0423001	0	-0.1115	0	-0.0899997	0	-0.1648	0	-0.1404	0
-10.7	-0.0337	0	-0.1004	0	-0.0795997	0	-0.1668	0	-0.1354	0
-10.6	-0.0331003	0	-0.0908003	0	-0.0773	0	-0.1613	0	-0.1322	0
-10.5	-0.0297002	0	-0.0833002	0	-0.0763	0	-0.1519	0	-0.1171	0
-10.4	-0.0317002	0	-0.0756002	0	-0.0692	0	-0.1456	0	-0.105	0
-10.3	-0.0293002	0	-0.0660002	0	-0.0649999	0	-0.1422	0	-0.1048	0
-10.2	-0.0227	0	-0.0615	0	-0.0693999	0	-0.1341	0	-0.1028	0
-10.1	-0.0221001	0	-0.0653001	0	-0.0694	0	-0.124	0	-0.0952002	0
-10	-0.0191001	0	-0.0666001	0	-0.0579	0	-0.1174	0	-0.0916002	0
-9.9	-0.0118002	0	-0.0619002	0	-0.0575	0	-0.1123	0	-0.0876	0
-9.8	-0.00860015	0	-0.0581002	0	-0.0604998	0	-0.1074	0	-0.0828	0
-9.7	-0.0092	0	-0.0639	0	-0.0555998	0	-0.0987	0	-0.0747	0
-9.6	-0.000900151	0	-0.0654002	0	-0.0525	0	-0.0931002	0	-0.0741002	0
-9.5	-0.00390015	0	-0.0627002	0	-0.0459	0	-0.0859002	0	-0.0684002	0
-9.4	0.00059977	0	-0.0613002	0	-0.042	0	-0.0713	0	-0.0569	0
-9.3	-0.00320021	0	-0.0566002	0	-0.0399998	0	-0.0685	0	-0.0522	0
-9.2	0.00510001	0	-0.0524	0	-0.0405999	0	-0.0697	0	-0.05	0
-9.1	0.00949982	0	-0.0513002	0	-0.0478	0	-0.0854	0	-0.0524	0
-9	0.00639995	0	-0.0578001	0	-0.0556	0	-0.0941998	0	-0.0660998	0
-8.9	0.00399999	0	-0.0521	0	-0.0774	0	-0.1036	0	-0.0691003	0
-8.8	-0.00909981	0	-0.0661998	0	-0.0767	0	-0.1039	0	-0.0646001	0
-8.7	-0.00670032	0	-0.0696003	0	-0.0739	0	-0.0948	0	-0.0561	0
-8.6	-0.0120003	0	-0.0720003	0	-0.0729	0	-0.0882002	0	-0.0502002	0
-8.5	-0.00870022	0	-0.0710002	0	-0.0657	0	-0.0779002	0	-0.0503002	0
-8.4	-0.0110002	0	-0.0643002	0	-0.0668	0	-0.0744002	0	-0.0414002	0
-8.3	-0.0142002	0	-0.0639002	0	-0.06	0	-0.0703001	0	-0.0400001	0
-8.2	-0.0138002	0	-0.0556002	0	-0.0577	0	-0.0686002	0	-0.0401002	0
-8.1	-0.0101002	0	-0.0556002	0	-0.0490002	0	-0.0652004	0	-0.0357004	0
-8	-0.00340033	0	-0.0569003	0	-0.0446002	0	-0.0558002	0	-0.0312002	0
-7.9	0.000999646	0	-0.0547004	0	-0.0391	0	-0.0510002	0	-0.0258002	0
-7.8	0.0112998	0	-0.0528002	0	-0.0307	0	-0.0497002	0	-0.0218002	0
-7.7	0.0155998	0	-0.0437002	0	-0.0245	0	-0.0537002	0	-0.0206002	0
-7.6	0.0150996	0	-0.0408004	0	-0.0296002	0	-0.0527002	0	-0.0215002	0
-7.5	0.0137997	0	-0.0392003	0	-0.0306001	0	-0.0577001	0	-0.0243001	0
-7.4	0.00429981	0	-0.0366002	0	-0.0337	0	-0.0511002	0	-0.0237002	0
-7.3	-0.00360006	0	-0.0402001	0	-0.0324	0	-0.0422003	0	-0.0143003	0
-7.2	0.000499831	0	-0.0331002	0	-0.0236	0	-0.0432001	0	-0.0142001	0
-7.1	0.0080994	0	-0.0236006	0	-0.0257001	0	-0.0398003	0	-0.00820032	0
-7	0.0063998	0	-0.0236002	0	-0.0243002	0	-0.0385001	0	-0.0115001	0
-6.9	0.00639968	0	-0.0205003	0	-0.0241	0	-0.0398001	0	-0.0133001	0
-6.8	0.00289986	0	-0.0141001	0	-0.0297	0	-0.0365001	0	-0.0192001	0
-6.7	-0.000800057	0	-0.0177001	0	-0.0319	0	-0.0319002	0	-0.0164002	0
-6.6	-0.00330015	0	-0.0181002	0	-0.0349002	0	-0.0297002	0	-0.0158002	0
-6.5	-0.00300031	0	-0.0183003	0	-0.0337	0	-0.0293002	0	-0.0119002	0
-6.4	-0.00530019	0	-0.0176002	0	-0.0305	0	-0.0297	0	-0.012	0
-6.3	-0.00800016	0	-0.0131002	0	-0.0327999	0	-0.0271	0	-0.0142	0
-6.2	-0.0052	0	-0.0099	0	-0.0345999	0	-0.0249	0	-0.0162	0
-6.1	-0.00760014	0	-0.0140001	0	-0.0316	0	-0.0245	0	-0.02	0
-6	-0.00650011	0	-0.0148001	0	-0.0285998	0	-0.0190002	0	-0.0210002	0
-5.9	-0.0115	0	-0.0158	0	-0.0232	0	-0.0158	0	-0.0185	0
-5.8	-0.0140003	0	-0.0165003	0	-0.0226	0	-0.00880041	0	-0.0123004	0
-5.7	-0.0124	0	-0.0151	0	-0.0169	0	-0.0021	0	-0.0116	0
-5.6	-0.00740041	0	-0.0134004	0	-0.0111	0	0.00239955	0	-0.00730045	0
-5.5	-0.003	0	-0.0109	0	-0.0061	0	-0.000100001	0	-0.0064	0
-5.4	0.00169955	0	-0.00350045	0	-0.0038	0	-0.0019	0	-0.0038	0
-5.3	0.00489974	0	-0.000400256	0	0.0005	0	-0.000500324	0	-0.00170032	0
-5.2	0.006	0	-0.0015	0	0.0022	0	0	0	0	0
-5.1	0.00539968	0	-0.000500324	0	0	0	0.0015	0	-0.0029	0
-5	0	0	0	0	-0.0016996	0	0.0027	0	-0.0002	0
-4.9	-0.0023	0	-0.0007	0	-0.0024	0	0.00389965	0	0.00539965	0
-4.8	-0.0013003	0	0.000899702	0	0.00189965	0	0.00619962	0	0.0154996	0
-4.7	-0.00200035	0	0.00199965	0	0.0068	0	0.0096	0	0.0149	0
-4.6	0.00189962	0	0.00869962	0	0.0036	0	0.0128997	0	0.0103997	0
-4.5	-0.0029	0	0.0073	0	0.0037	0	0.0131	0	0.0108	0
-4.4	-0.00560029	0	0.0103997	0	0.0037	0	0.0131998	0	0.0130998	0
-4.3	-0.00760029	0	0.0101997	0	0.00109978	0	0.0141998	0	0.00989976	0
-4.2	-0.00550022	0	0.0107998	0	0.0034	0	0.018	0	0.0135	0
-4.1	-0.0101002	0	0.0107998	0	0.0103	0	0.0121999	0	0.00969986	0
-4	-0.0055	0	0.0152	0	0.0076	0	0.0146	0	0.0085	0
-3.9	-0.00730014	0	0.0155999	0	0.0124	0	0.0115997	0	0.00899974	0
-3.8	-0.00730042	0	0.0146996	0	0.0161997	0	0.0145996	0	0.0160996	0
-3.7	-0.00940026	0	0.0135997	0	0.0177	0	0.0065	0	0.0031	0
-3.6	-0.00880038	0	0.0217996	0	0.0079	0	0.0128996	0	0.00829964	0
-3.5	-0.017	0	0.0158	0	0.0091	0	0.0114	0	0.0064	0
-3.4	-0.0144004	0	0.0209996	0	0.0089	0	0.0161995	0	0.0118995	0
-3.3	-0.0121002	0	0.0186998	0	0.0122995	0	0.0164997	0	0.0137997	0
-3.2	-0.00380046	0	0.0237995	0	0.0137	0	0.0174	0	0.0154	0
-3.1	-0.00400032	0	0.0253997	0	0.0066	0	0.0161998	0	0.00629984	0
-3	-0.0072	0	0.0193	0	0.0156	0	0.0146	0	0.0037	0
-2.9	-0.0184002	0	0.0261998	0	0.0122	0	0.00279974	0	-0.00600026	0
-2.8	-0.0258002	0	0.0232998	0	0.00539974	0	0.00359985	0	-0.0123001	0
-2.7	-0.0318003	0	0.0147997	0	-0.0048	0	0.00450001	0	-0.00669999	0
-2.6	-0.0382001	0	0.0115999	0	0.00320001	0	0.00509966	0	-0.00490034	0
-2.5	-0.0362	0	0.0149	0	0.007	0	-0.0019	0	-0.0102	0
-2.4	-0.0292003	0	0.0108997	0	0.0089	0	-0.00530057	0	-0.00950057	0
-2.3	-0.0346001	0	0.00439988	0	0.00569943	0	0.000799375	0	0.00619938	0
-2.2	-0.0438006	0	0.00339943	0	0.0245	0	0.0013	0	0.0086	0
-2.1	-0.0310006	0	0.0123994	0	0.0333	0	0.0052995	0	0.0167995	0
-2	-0.0274	0	0.0134	0	0.0424	0	0.0109	0	0.0158	0
-1.9	-0.0165005	0	0.0124995	0	0.0514	0	0.0170997	0	0.0192997	0
-1.8	-0.0179003	0	0.0192997	0	0.0462997	0	0.000600007	0	0.0129	0
-1.7	-0.0238003	0	0.0209997	0	0.0295	0	0.0028	0	0.0108	0
-1.6	-0.0291	0	0.00920001	0	0.0239	0	-0.00650025	0	0.00529975	0
-1.5	-0.0358	0	0.0096	0	0.0219	0	-0.00650025	0	0.00529975	0
-1.4	-0.0414002	0	-0.00910025	0	0.0219999	0	0.0028	0	0.0108	0
-1.3	-0.0414002	0	-0.00910025	0	0.0239	0	0.0141	0	0.023	0
-1.2	-0.0358	0	0.0096	0	0.0481	0	0.0167	0	0.0388	0
-1.1	-0.0213	0	0.0167	0	0.0663	0	0.0141	0	0.0388	0
-1	-0.0145997	0	0.0322	0	0.0501	0	0.012	0	0.04	0
-0.900002	-0.0213	0	0.0322	0	0.0501	0		0		0
-0.800003	-0.0295	0	0.0394	0		0		0		0
-0.700001		0		0		0		0		0
-0.600002		0		0		0		0		0
-0.5		0		0		0		0		0
-0.400002		0		0		0		0		0
-0.300003		0		0		0		0		0
-0.200001		0		0		0		0		0
-0.100002		0		0		0		0		0
0		0		0		0		1.14406		3.02988
0.0999985		0		0		0.476571		2.25165		5.92058
0.199997		0.0922879		0.212919		0.941354		3.32397		8.67858
0.299999		0.182795		0.421341		1.39466		4.36219		11.3101
0.399998		0.271549		0.625344		1.83673		5.36731		13.8207
0.5		0.358591		0.825038		2.26789		6.34046		16.2162
0.599998		0.443946		1.0205		2.68837		7.28259		18.5016
0.699997		0.527651		1.21182		3.09845		8.19472		20.6821
0.799999		0.609742		1.39911		3.4984		9.07784		22.7626
0.899998		0.690242		1.58242		3.88844		9.93281		24.7475
1		0.769188		1.76186		4.26885		10.7606		26.6414
1.1		0.846606		1.9375		4.63984		11.562		28.4482
1.2		0.922527		2.10942		5.00165		12.3378		30.1722
1.3		0.996983		2.27771		5.35452		13.089		31.817
1.4		1.07		2.44244		5.69866		13.8163		33.3863
1.5		1.1416		2.60368		6.03429		14.5204		34.8836
1.6		1.21182		2.7615		6.36161	25.1621	15.202	47.8235	36.3122
1.7		1.28068		2.91599	13.2827	6.68084	25.6562	15.862	48.6584	37.6751
1.8	3.5939	1.34821	6.9368	3.06721	13.5258	6.99218	26.0601	16.501	49.4483	38.9756
1.9	3.6018	1.41443	7.0269	3.21523	13.7952	7.29581	26.3279	17.1196	49.9865	40.2163
2	3.60569	1.47938	7.1073	3.36012	13.9456	7.59194	26.6723	17.7185	50.326	41.4001
2.1	3.6064	1.54307	7.2179	3.50194	14.0266	7.88073	27.0311	18.2983	50.9438	42.5295
2.2	3.6072	1.60552	7.2786	3.64075	14.1258	8.16238	27.0936	18.8597	51.2296	43.607
2.3	3.6444	1.66678	7.3183	3.77664	14.2475	8.43708	27.2733	19.4032	51.5703	44.6352
2.4	3.6624	1.72684	7.3358	3.90964	14.3024	8.70497	27.4208	19.9294	51.8119	45.6161
2.5	3.6853	1.78575	7.4039	4.03984	14.4443	8.96624	27.6575	20.4389	52.1194	46.552
2.6	3.7221	1.84351	7.498	4.16728	14.6418	9.22105	27.7991	20.9321	52.2746	47.4449
2.7	3.7386	1.90016	7.6207	4.29201	14.694	9.46955	27.878	21.4096	52.5578	48.2969
2.8	3.7639	1.95571	7.5851	4.41412	14.667	9.71191	27.9789	21.8719	52.7264	49.1097
2.9	3.7783	2.01019	7.5934	4.53363	14.6809	9.94827	28.0851	22.3195	52.9265	49.8852
3	3.7439	2.06362	7.5813	4.65063	14.7567	10.1788	28.1894	22.7529	53.0498	50.6252
3.1	3.7479	2.11601	7.6241	4.76514	14.8556	10.4036	28.31	23.1724	53.222	51.3311
3.2	3.7889	2.16739	7.6551	4.87723	14.9421	10.6229	28.3981	23.5786	53.3843	52.0047
3.3	3.8262	2.21778	7.7289	4.98695	15.0083	10.8367	28.5395	23.9718	53.5303	52.6474
3.4	3.8343	2.2672	7.7358	5.09434	15.069	11.0452	28.6523	24.3525	53.5893	53.2605
3.5	3.8715	2.31565	7.7808	5.19947	15.108	11.2486	28.7196	24.7211	53.7429	53.8455
3.6	3.9144	2.36317	7.8223	5.30237	15.1405	11.447	28.8141	25.078	53.9001	54.4036
3.7	3.924	2.40978	7.8702	5.40309	15.1808	11.6404	28.8924	25.4235	54.012	54.9361
3.8	3.9354	2.45548	7.8889	5.50168	15.2154	11.8291	28.9855	25.758	54.1161	55.4442
3.9	3.9489	2.5003	7.9244	5.59818	15.2766	12.0131	29.0604	26.0819	54.2778	55.929
4	3.971	2.54425	7.9658	5.69265	15.294	12.1925	29.1187	26.3954	54.4632	56.3915
4.1	3.975	2.58735	7.9784	5.78511	15.3239	12.3675	29.1886	26.6989	54.6133	56.8328
4.2	3.9834	2.62962	7.9835	5.87561	15.3779	12.5382	29.2586	26.9928	54.6954	57.2538
4.3	4.0001	2.67107	8.0183	5.96421	15.4168	12.7047	29.3359	27.2774	54.83	57.6555
4.4	4.0061	2.71172	8.0342	6.05092	15.4832	12.867	29.4312	27.5528	54.9651	58.0387
4.5	4.0182	2.75158	8.0398	6.13581	15.4961	13.0253	29.4841	27.8195	55.1388	58.4044
4.6	4.0133	2.79068	8.0637	6.21889	15.5197	13.1798	29.5424	28.0777	55.2056	58.7533
4.7	4.0027	2.82901	8.0739	6.30022	15.5668	13.3303	29.5978	28.3277	55.3333	59.0861
4.8	3.9998	2.86661	8.0804	6.37983	15.5823	13.4772	29.6765	28.5697	55.3715	59.4037
4.9	4.0023	2.90348	8.0818	6.45775	15.6293	13.6204	29.7332	28.8041	55.4781	59.7067
5	3.9972	2.93964	8.1057	6.53402	15.6502	13.7601	29.7939	29.0309	55.5829	59.9958
5.1	3.99	2.97509	8.1162	6.60868	15.6804	13.8964	29.8241	29.2505	55.6872	60.2716
5.2	3.9975	3.00987	8.1243	6.68176	15.6985	14.0292	29.888	29.4632	55.8039	60.5348
5.3	3.997	3.04397	8.133	6.7533	15.7223	14.1588	29.937	29.6691	55.9085	60.7859
5.4	3.9969	3.07741	8.1336	6.82332	15.7431	14.2852	30.0047	29.8684	56.0247	61.0254
5.5	3.9916	3.1102	8.1399	6.89186	15.7609	14.4084	30.0567	30.0613	56.1022	61.254
5.6	3.992	3.14236	8.1555	6.95894	15.7942	14.5286	30.1058	30.2482	56.2125	61.4721
5.7	3.9923	3.1739	8.1699	7.02461	15.8031	14.6459	30.1816	30.429	56.2891	61.6801
5.8	4.0002	3.20483	8.181	7.08889	15.8382	14.7602	30.2193	30.6041	56.4031	61.8787
5.9	3.9977	3.23516	8.1855	7.15181	15.8492	14.8717	30.2754	30.7737	56.4882	62.068
6	3.9998	3.26491	8.1942	7.2134	15.8719	14.9804	30.3064	30.9378	56.5662	62.2488
6.1	4.007	3.29407	8.2078	7.27368	15.9004	15.0865	30.371	31.0967	56.6519	62.4212
6.2	4.0151	3.32268	8.2195	7.33269	15.9403	15.1899	30.4371	31.2506	56.7179	62.5857
6.3	4.0248	3.35073	8.2279	7.39045	15.9642	15.2908	30.4741	31.3995	56.7887	62.7426
6.4	4.0287	3.37824	8.2356	7.44698	15.996	15.3892	30.4986	31.5438	56.8566	62.8923
6.5	4.0331	3.40522	8.2451	7.50233	16.0312	15.4851	30.5226	31.6834	56.9479	63.0352
6.6	4.0357	3.43168	8.2606	7.55649	16.0425	15.5787	30.5595	31.8185	57.0103	63.1715
6.7	4.0427	3.45762	8.2794	7.60952	16.0615	15.6699	30.5921	31.9494	57.0879	63.3016
6.8	4.0486	3.48307	8.2879	7.66142	16.0815	15.7589	30.6387	32.0761	57.1645	63.4256
6.9	4.0553	3.50802	8.2943	7.71222	16.1022	15.8457	30.6605	32.1988	57.2394	63.544
7	4.0591	3.53249	8.2974	7.76195	16.1152	15.9304	30.705	32.3175	57.3076	63.657
7.1	4.0588	3.55648	8.2991	7.81063	16.1404	16.0129	30.7409	32.4325	57.3658	63.7647
7.2	4.0611	3.58002	8.3106	7.85827	16.1553	16.0934	30.7849	32.5438	57.4253	63.8676
7.3	4.0616	3.60309	8.3219	7.90491	16.1811	16.172	30.8123	32.6516	57.4985	63.9657
7.4	4.0724	3.62572	8.3357	7.95056	16.202	16.2485	30.8509	32.756	57.5505	64.0593
7.5	4.0752	3.64792	8.3402	7.99525	16.2165	16.3232	30.8812	32.857	57.6183	64.1486
7.6	4.0803	3.66968	8.353	8.03899	16.2354	16.3961	30.9228	32.9548	57.6748	64.2338
7.7	4.0877	3.69103	8.3636	8.0818	16.2524	16.4671	30.9608	33.0495	57.7408	64.3151
7.8	4.0907	3.71196	8.373	8.12371	16.2656	16.5364	30.9987	33.1411	57.8017	64.3926
7.9	4.0954	3.73248	8.381	8.16473	16.284	16.604	31.0382	33.2299	57.8484	64.4666
8	4.0967	3.75261	8.3901	8.20488	16.2971	16.6699	31.0712	33.3158	57.8947	64.5372
8.1	4.0972	3.77235	8.3966	8.24419	16.3118	16.7341	31.1009	33.399	57.9555	64.6046
8.2	4.0961	3.79171	8.4045	8.28266	16.3246	16.7968	31.1273	33.4796	58.0051	64.6688
8.3	4.1006	3.8107	8.4135	8.32032	16.3417	16.8579	31.1596	33.5575	58.0531	64.7302
8.4	4.1016	3.82932	8.4233	8.35718	16.3518	16.9175	31.1923	33.633	58.1055	64.7887
8.5	4.1025	3.84757	8.4313	8.39326	16.3671	16.9757	31.2128	33.7061	58.1472	64.8445
8.6	4.0999	3.86548	8.4388	8.42858	16.3782	17.0324	31.2413	33.7769	58.2053	64.8977
8.7	4.1012	3.88304	8.4434	8.46315	16.3976	17.0877	31.2572	33.8454	58.2586	64.9486
8.8	4.1053	3.90026	8.4531	8.49699	16.4102	17.1416	31.2777	33.9117	58.3066	64.997
8.9	4.1082	3.91714	8.4579	8.53011	16.427	17.1942	31.3066	33.976	58.3499	65.0433
9	4.1153	3.9337	8.4649	8.56253	16.4435	17.2455	31.3315	34.0381	58.3932	65.0874
9.1	4.1187	3.94994	8.4705	8.59427	16.454	17.2955	31.3628	34.0983	58.4352	65.1295
9.2	4.1207	3.96587	8.4755	8.62533	16.4695	17.3443	31.3905	34.1566	58.4658	65.1697
9.3	4.1265	3.98149	8.4853	8.65574	16.4896	17.3919	31.4154	34.213	58.5079	65.208
9.4	4.1347	3.9968	8.4942	8.6855	16.5087	17.4383	31.4434	34.2676	58.5519	65.2446
9.5	4.1377	4.01182	8.5027	8.71463	16.5244	17.4836	31.4651	34.3205	58.5955	65.2795
9.6	4.1438	4.02655	8.5154	8.74315	16.5379	17.5277	31.4894	34.3717	58.6292	65.3128
9.7	4.1507	4.04099	8.5224	8.77106	16.557	17.5708	31.5145	34.4213	58.6732	65.3445
9.8	4.1584	4.05516	8.5332	8.79839	16.5764	17.6127	31.5392	34.4693	58.7184	65.3748
9.9	4.1664	4.06905	8.5435	8.82513	16.5877	17.6537	31.5681	34.5158	58.7516	65.4037
10	4.1697	4.08267	8.5507	8.85131	16.6047	17.6936	31.5932	34.5607	58.7961	65.4313
10.1	4.1757	4.09603	8.5623	8.87693	16.6209	17.7326	31.6166	34.6043	58.8338	65.4577
10.2	4.1778	4.10914	8.5697	8.90202	16.639	17.7705	31.6391	34.6465	58.8734	65.4828
10.3	4.1844	4.12198	8.5795	8.92657	16.6524	17.8076	31.6601	34.6873	58.9104	65.5067
10.4	4.1869	4.13458	8.5874	8.9506	16.6615	17.8437	31.6851	34.7268	58.9444	65.5296
10.5	4.1886	4.14694	8.5933	8.97413	16.6746	17.8789	31.7103	34.7651	58.9908	65.5514
10.6	4.1939	4.15906	8.6021	8.99715	16.6915	17.9133	31.7271	34.8021	59.028	65.5722
10.7	4.2028	4.17094	8.6168	9.01969	16.6978	17.9468	31.7499	34.838	59.0617	65.592
10.8	4.2039	4.18259	8.6239	9.04175	16.7097	17.9795	31.771	34.8727	59.0965	65.611
10.9	4.206	4.19402	8.6296	9.06335	16.7222	18.0114	31.7916	34.9063	59.1293	65.6291
11	4.208	4.20523	8.6392	9.08449	16.7328	18.0425	31.8105	34.9389	59.1646	65.6463
11.1	4.2137	4.21622	8.652	9.10518	16.744	18.0728	31.83	34.9704	59.2028	65.6628
11.2	4.2205	4.227	8.6607	9.12543	16.7558	18.1023	31.8561	35.0009	59.2399	65.6784
11.3	4.2263	4.23757	8.6678	9.14525	16.7678	18.1312	31.8785	35.0304	59.2714	65.6934
11.4	4.2327	4.24793	8.6756	9.16466	16.7783	18.1593	31.8948	35.059	59.3034	65.7077
11.5	4.2368	4.25809	8.6843	9.18365	16.7927	18.1867	31.9088	35.0867	59.3421	65.7213
11.6	4.2406	4.26806	8.6925	9.20225	16.8038	18.2135	31.9258	35.1135	59.3721	65.7343
11.7	4.2418	4.27784	8.6977	9.22044	16.8108	18.2395	31.9423	35.1395	59.4034	65.7468
11.8	4.2473	4.28743	8.7026	9.23826	16.8198	18.265	31.9637	35.1646	59.4378	65.7586
11.9	4.249	4.29683	8.7056	9.25569	16.8326	18.2898	31.9831	35.1889	59.4699	65.7699
12	4.2534	4.30605	8.713	9.27276	16.8415	18.314	31.9973	35.2125	59.5038	65.7807
12.1	4.254	4.31509	8.7189	9.28947	16.8522	18.3376	32.0114	35.2353	59.5325	65.791
12.2	4.2566	4.32395	8.7246	9.30582	16.8625	18.3606	32.0257	35.2573	59.5577	65.8008
12.3	4.2569	4.33265	8.7262	9.32183	16.8679	18.3831	32.0401	35.2787	59.5823	65.8101
12.4	4.2595	4.34117	8.7299	9.3375	16.8751	18.405	32.0599	35.2994	59.6096	65.8191
12.5	4.261	4.34954	8.7328	9.35284	16.8856	18.4263	32.0761	35.3194	59.6363	65.8276
12.6	4.2613	4.35774	8.7383	9.36785	16.8936	18.4471	32.0939	35.3388	59.6607	65.8357
12.7	4.2628	4.36578	8.7397	9.38254	16.9012	18.4674	32.11	35.3576	59.6896	65.8435
12.8	4.2626	4.37367	8.743	9.39693	16.9115	18.4872	32.1244	35.3758	59.7217	65.8509
12.9	4.2626	4.3814	8.7507	9.41101	16.9239	18.5066	32.1429	35.3934	59.7527	65.8579
13	4.2602	4.38898	8.7575	9.42479	16.9342	18.5254	32.1644	35.4104	59.7855	65.8647
13.1	4.2616	4.39642	8.7611	9.43828	16.9472	18.5438	32.1804	35.4269	59.8093	65.8711
13.2	4.2698	4.40372	8.7661	9.45148	16.9523	18.5617	32.2017	35.4429	59.8385	65.8772
13.3	4.2729	4.41087	8.7663	9.46441	16.9637	18.5792	32.2188	35.4583	59.8668	65.8831
13.4	4.2779	4.41788	8.7733	9.47706	16.9748	18.5962	32.2356	35.4733	59.8946	65.8887
13.5	4.2786	4.42476	8.7777	9.48944	16.9841	18.6128	32.2468	35.4878	59.9203	65.894
13.6	4.2789	4.43151	8.7858	9.50156	16.9897	18.629	32.2623	35.5018	59.9479	65.8991
13.7	4.2789	4.43812	8.7868	9.51343	17.0008	18.6448	32.2792	35.5154	59.9775	65.9039
13.8	4.2778	4.44461	8.7898	9.52504	17.0089	18.6602	32.2884	35.5286	60.005	65.9085
13.9	4.2784	4.45097	8.7925	9.53641	17.0125	18.6753	32.3061	35.5413	60.0332	65.9129
14	4.2754	4.45721	8.7951	9.54754	17.0207	18.6899	32.323	35.5536	60.0611	65.9172
14.1	4.2769	4.46333	8.8001	9.55843	17.0299	18.7042	32.3429	35.5656	60.0898	65.9212
14.2	4.2777	4.46933	8.807	9.56909	17.0405	18.7182	32.3555	35.5771	60.1116	65.925
14.3	4.2878	4.47522	8.8146	9.57953	17.0444	18.7318	32.3693	35.5883	60.1266	65.9287
14.4	4.2906	4.48099	8.8173	9.58975	17.0438	18.7451	32.3836	35.5992	60.1464	65.9322
14.5	4.2932	4.48665	8.8161	9.59975	17.051	18.758	32.401	35.6096	60.1752	65.9355
14.6	4.2943	4.4922	8.8163	9.60953	17.0634	18.7706	32.4203	35.6198	60.2026	65.9387
14.7	4.3049	4.49764	8.8248	9.61911	17.0742	18.7829	32.4301	35.6296	60.2256	65.9417
14.8	4.312	4.50298	8.8367	9.62849	17.0842	18.7949	32.4465	35.6391	60.2515	65.9446
14.9	4.3126	4.50821	8.8448	9.63767	17.0956	18.8066	32.4611	35.6484	60.2789	65.9473
15	4.3149	4.51334	8.8554	9.64666	17.1064	18.818	32.473	35.6573	60.2986	65.95
15.1	4.3159	4.51838	8.8637	9.65545	17.1132	18.8292	32.4883	35.6659	60.3243	65.9525
15.2	4.3179	4.52331	8.868	9.66406	17.127	18.84	32.5007	35.6743	60.3495	65.9549
15.3	4.3245	4.52815	8.874	9.67249	17.1361	18.8506	32.5113	35.6824	60.372	65.9572
15.4	4.3233	4.5329	8.8771	9.68074	17.145	18.8609	32.5237	35.6902	60.3969	65.9593
15.5	4.3231	4.53756	8.8806	9.68881	17.1501	18.871	32.5344	35.6978	60.4169	65.9614
15.6	4.3251	4.54212	8.8817	9.69671	17.1557	18.8808	32.5468	35.7051	60.4415	65.9634
15.7	4.3242	4.5466	8.8807	9.70445	17.1609	18.8904	32.557	35.7123	60.4634	65.9653
15.8	4.3233	4.55099	8.8828	9.71202	17.1652	18.8998	32.5667	35.7191	60.4847	65.9671
15.9	4.3218	4.55529	8.885	9.71943	17.1687	18.9089	32.5784	35.7258	60.5048	65.9688
16	4.3197	4.55952	8.8877	9.72669	17.1763	18.9178	32.5883	35.7323	60.5256	65.9705
16.1	4.3184	4.56366	8.8913	9.73379	17.1823	18.9264	32.602	35.7385	60.5418	65.9721
16.2	4.3157	4.56772	8.8932	9.74074	17.1881	18.9349	32.6112	35.7446	60.558	65.9736
16.3	4.3191	4.5717	8.9	9.74754	17.193	18.9431	32.6244	35.7504	60.5796	65.975
16.4	4.3151	4.57561	8.9031	9.7542	17.2006	18.9512	32.6407	35.7561	60.6039	65.9763
16.5	4.3158	4.57944	8.908	9.76072	17.2097	18.959	32.6517	35.7616	60.6246	65.9776
16.6	4.3181	4.58319	8.9118	9.76711	17.2183	18.9666	32.664	35.7669	60.6467	65.9789
16.7	4.3183	4.58687	8.9145	9.77335	17.2243	18.9741	32.6799	35.772	60.6711	65.9801
16.8	4.3186	4.59049	8.9124	9.77947	17.2374	18.9814	32.692	35.777	60.6903	65.9812
16.9	4.3206	4.59403	8.9145	9.78545	17.2438	18.9885	32.7062	35.7818	60.71	65.9823
17	4.3191	4.5975	8.9166	9.79131	17.2512	18.9954	32.7189	35.7865	60.7323	65.9833
17.1	4.3219	4.60091	8.918	9.79704	17.2573	19.0021	32.7308	35.791	60.7469	65.9843
17.2	4.3237	4.60425	8.9191	9.80266	17.2624	19.0087	32.7497	35.7954	60.7719	65.9852
17.3	4.3261	4.60753	8.9172	9.80815	17.2718	19.0151	32.761	35.7996	60.7915	65.9861
17.4	4.3341	4.61074	8.9268	9.81353	17.2784	19.0214	32.7701	35.8037	60.8102	65.987
17.5	4.3348	4.61389	8.9322	9.81879	17.2877	19.0275	32.776	35.8077	60.8263	65.9878
17.6	4.3385	4.61698	8.938	9.82394	17.2882	19.0334	32.7862	35.8116	60.8424	65.9886
17.7	4.3353	4.62001	8.9386	9.82899	17.2948	19.0392	32.7985	35.8153	60.8626	65.9893
17.8	4.3376	4.62298	8.9445	9.83392	17.2999	19.0449	32.8135	35.8189	60.8881	65.99
17.9	4.3374	4.62589	8.9475	9.83876	17.3068	19.0504	32.8264	35.8224	60.9054	65.9907
18	4.3389	4.62875	8.9519	9.84349	17.3169	19.0558	32.8372	35.8258	60.9242	65.9913
18.1	4.3395	4.63155	8.9569	9.84812	17.3235	19.0611	32.8482	35.829	60.9419	65.9919
18.2	4.3389	4.6343	8.9553	9.85265	17.3304	19.0662	32.8616	35.8322	60.9633	65.9925
18.3	4.3376	4.637	8.9589	9.85708	17.339	19.0712	32.8765	35.8353	60.9851	65.9931
18.4	4.3384	4.63964	8.967	9.86143	17.3472	19.0761	32.8897	35.8382	61.0019	65.9936
18.5	4.3414	4.64223	8.9683	9.86568	17.3528	19.0808	32.9005	35.8411	61.019	65.9941
18.6	4.3407	4.64477	8.9691	9.86984	17.3578	19.0854	32.9071	35.8439	61.0372	65.9946
18.7	4.3439	4.64727	8.9732	9.87391	17.3622	19.09	32.915	35.8466	61.0554	65.9951
18.8	4.3418	4.64971	8.9778	9.8779	17.3668	19.0944	32.9205	35.8492	61.0752	65.9955
18.9	4.3437	4.65211	8.9848	9.8818	17.3673	19.0987	32.9293	35.8517	61.0913	65.9959
19	4.3447	4.65446	8.9794	9.88562	17.3729	19.1029	32.9368	35.8542	61.1088	65.9963
19.1	4.3478	4.65676	8.979	9.88936	17.3806	19.1069	32.9429	35.8565	61.1184	65.9967
19.2	4.3542	4.65902	8.9819	9.89302	17.3859	19.1109	32.9543	35.8588	61.1401	65.9971
19.3	4.3551	4.66124	8.986	9.8966	17.3948	19.1148	32.9613	35.861	61.1539	65.9974
19.4	4.3596	4.66342	8.9902	9.9001	17.394	19.1186	32.9635	35.8632	61.1681	65.9978
19.5	4.361	4.66555	8.9898	9.90354	17.3936	19.1223	32.9731	35.8653	61.1832	65.9981
19.6	4.3567	4.66764	8.9925	9.9069	17.4028	19.1259	32.9844	35.8673	61.2046	65.9984
19.7	4.3621	4.66969	8.9955	9.91018	17.4122	19.1294	32.991	35.8692	61.2212	65.9987
19.8	4.365	4.6717	8.9987	9.9134	17.4169	19.1329	32.9998	35.8711	61.2412	65.9989
19.9	4.3684	4.67367	9.0001	9.91655	17.4242	19.1362	33.0147	35.8729	61.2605	65.9992
20	4.3731	4.67561	9.0044	9.91964	17.4359	19.1395	33.0253	35.8747	61.2802	65.9995
20.1	4.377	4.6775	9.0088	9.92266	17.4406	19.1427	33.0355	35.8764	61.2983	65.9997
20.2	4.3813	4.67936	9.0102	9.92561	17.4465	19.1458	33.042	35.8781	61.3125	65.9999
20.3	4.3869	4.68119	9.0122	9.9285	17.4497	19.1488	33.0504	35.8797	61.3262	66.0001
20.4	4.3823	4.68298	9.0117	9.93133	17.4536	19.1517	33.058	35.8812	61.3414	66.0004
20.5	4.3827	4.68473	9.01	9.9341	17.4579	19.1546	33.0675	35.8827	61.3576	66.0006
20.6	4.3841	4.68645	9.0137	9.93682	17.4612	19.1574	33.0719	35.8842	61.3702	66.0007
20.7	4.3839	4.68814	9.0189	9.93947	17.463	19.1602	33.0768	35.8856	61.3868	66.0009
20.8	4.3801	4.68979	9.0202	9.94207	17.4671	19.1628	33.0876	35.887	61.4033	66.0011
20.9	4.3803	4.69141	9.0205	9.94462	17.4679	19.1654	33.0982	35.8883	61.4162	66.0013
21	4.3819	4.693	9.0185	9.94711	17.4681	19.168	33.1042	35.8896	61.4294	66.0014
21.1	4.3843	4.69456	9.0167	9.94954	17.4713	19.1705	33.1117	35.8908	61.4472	66.0016
21.2	4.3829	4.69609	9.0191	9.95193	17.476	19.1729	33.1175	35.892	61.4621	66.0017
21.3	4.3841	4.69759	9.0216	9.95426	17.4758	19.1752	33.1251	35.8932	61.4792	66.0018
21.4	4.3831	4.69907	9.026	9.95655	17.4769	19.1775	33.137	35.8943	61.4971	66.002
21.5	4.3864	4.70051	9.0297	9.95879	17.4795	19.1798	33.145	35.8954	61.5112	66.0021
21.6	4.3909	4.70192	9.035	9.96098	17.4834	19.182	33.1533	35.8964	61.5336	66.0022
21.7	4.3931	4.70331	9.0395	9.96312	17.4877	19.1841	33.1597	35.8975	61.5492	66.0023
21.8	4.3924	4.70467	9.0432	9.96522	17.4892	19.1862	33.1692	35.8985	61.5671	66.0024
21.9	4.3926	4.70601	9.0449	9.96727	17.4935	19.1882	33.1781	35.8994	61.5825	66.0025
22	4.396	4.70732	9.0485	9.96928	17.4976	19.1902	33.1874	35.9003	61.596	66.0026
22.1	4.3978	4.7086	9.0487	9.97125	17.5011	19.1921	33.1962	35.9012	61.6162	66.0027
22.2	4.3957	4.70986	9.0508	9.97318	17.5092	19.194	33.2014	35.9021	61.6331	66.0028
22.3	4.4015	4.71109	9.0539	9.97507	17.5156	19.1958	33.2105	35.9029	61.648	66.0029
22.4	4.4021	4.7123	9.0578	9.97691	17.5202	19.1976	33.2147	35.9038	61.6532	66.003
22.5	4.4066	4.71349	9.0589	9.97872	17.5221	19.1993	33.2196	35.9045	61.6655	66.0031
22.6	4.4045	4.71465	9.0571	9.98049	17.5261	19.201	33.2274	35.9053	61.6765	66.0031
22.7	4.4084	4.7158	9.0587	9.98222	17.5266	19.2027	33.2319	35.906	61.685	66.0032
22.8	4.4075	4.71692	9.0586	9.98391	17.5283	19.2043	33.2373	35.9068	61.6967	66.0033
22.9	4.4061	4.71801	9.059	9.98557	17.5281	19.2059	33.2486	35.9075	61.7184	66.0033
23	4.4072	4.71909	9.0615	9.98719	17.5352	19.2074	33.2606	35.9081	61.7313	66.0034
23.1	4.4112	4.72015	9.0677	9.98878	17.5378	19.2089	33.267	35.9088	61.7437	66.0035
23.2	4.4128	4.72118	9.074	9.99034	17.5402	19.2104	33.2742	35.9094	61.7544	66.0035
23.3	4.4108	4.7222	9.0746	9.99186	17.5397	19.2118	33.2775	35.91	61.7651	66.0036
23.4	4.4077	4.72319	9.079	9.99335	17.5402	19.2132	33.2865	35.9106	61.7827	66.0036
23.5	4.4026	4.72417	9.0761	9.99481	17.5451	19.2146	33.2919	35.9112	61.7966	66.0037
23.6	4.4069	4.72513	9.0764	9.99624	17.5464	19.2159	33.3009	35.9117	61.8116	66.0037
23.7	4.4019	4.72607	9.0757	9.99764	17.5535	19.2172	33.3076	35.9123	61.823	66.0038
23.8	4.4027	4.72699	9.0772	9.999	17.5595	19.2185	33.3122	35.9128	61.8336	66.0038
23.9	4.4062	4.72789	9.0716	10.0003	17.566	19.2197	33.3181	35.9133	61.8439	66.0038
24	4.4088	4.72878	9.0683	10.0017	17.5722	19.2209	33.3271	35.9138	61.8577	66.0039
24.1	4.4098	4.72964	9.0696	10.0029	17.5727	19.2221	33.3303	35.9142	61.8672	66.0039
24.2	4.4147	4.7305	9.0726	10.0042	17.5711	19.2232	33.3392	35.9147	61.8805	66.004
24.3	4.4166	4.73133	9.076	10.0054	17.5715	19.2243	33.3455	35.9151	61.8883	66.004
24.4	4.4196	4.73215	9.0752	10.0066	17.5708	19.2254	33.3465	35.9155	61.8953	66.004
24.5	4.42	4.73295	9.076	10.0078	17.5722	19.2265	33.355	35.916	61.9107	66.0041
24.6	4.4171	4.73374	9.0775	10.009	17.5797	19.2275	33.3626	35.9164	61.9251	66.0041
24.7	4.4185	4.73451	9.0809	10.0101	17.5859	19.2285	33.3721	35.9167	61.9359	66.0041
24.8	4.4207	4.73527	9.0816	10.0112	17.5908	19.2295	33.3816	35.9171	61.9486	66.0041
24.9	4.4234	4.73602	9.0838	10.0123	17.5931	19.2304	33.391	35.9175	61.9588	66.0042
25	4.4253	4.73674	9.0831	10.0133	17.5998	19.2314	33.3998	35.9178	61.9713	66.0042
25.1	4.423	4.73746	9.0878	10.0144	17.6069	19.2323	33.4093	35.9182	61.9823	66.0042
25.2	4.424	4.73816	9.0909	10.0154	17.609	19.2332	33.4184	35.9185	61.9952	66.0042
25.3	4.4205	4.73885	9.094	10.0164	17.6076	19.234	33.4206	35.9188	62.0019	66.0042
25.4	4.4164	4.73952	9.0906	10.0173	17.6077	19.2349	33.4235	35.9191	62.0147	66.0043
25.5	4.4125	4.74018	9.0877	10.0183	17.6115	19.2357	33.4357	35.9194	62.0277	66.0043
25.6	4.4109	4.74083	9.0862	10.0192	17.6189	19.2365	33.441	35.9197	62.0421	66.0043
25.7	4.4146	4.74146	9.0914	10.0201	17.6186	19.2373	33.4484	35.92	62.0495	66.0043
25.8	4.4123	4.74209	9.0919	10.021	17.6216	19.238	33.458	35.9203	62.0623	66.0043
25.9	4.4108	4.7427	9.0946	10.0219	17.629	19.2388	33.4665	35.9205	62.0743	66.0044
26	4.4108	4.7433	9.0975	10.0228	17.6344	19.2395	33.4737	35.9208	62.0881	66.0044
26.1	4.4133	4.74389	9.1042	10.0236	17.6355	19.2402	33.482	35.921	62.1029	66.0044
26.2	4.4149	4.74446	9.1091	10.0244	17.6423	19.2409	33.4912	35.9213	62.1148	66.0044
26.3	4.418	4.74503	9.1136	10.0252	17.6474	19.2416	33.5018	35.9215	62.1283	66.0044
26.4	4.415	4.74558	9.115	10.026	17.6545	19.2422	33.5083	35.9217	62.1381	66.0044
26.5	4.4198	4.74613	9.1186	10.0268	17.6586	19.2429	33.519	35.9219	62.1534	66.0044
26.6	4.4174	4.74666	9.1243	10.0275	17.6667	19.2435	33.5253	35.9221	62.1653	66.0044
26.7	4.4179	4.74718	9.1273	10.0283	17.6775	19.2441	33.5378	35.9223	62.1792	66.0045
26.8	4.4192	4.7477	9.1294	10.029	17.6855	19.2447	33.5462	35.9225	62.1907	66.0045
26.9	4.4257	4.7482	9.134	10.0297	17.6892	19.2453	33.5542	35.9227	62.2029	66.0045
27	4.424	4.74869	9.1356	10.0304	17.6934	19.2459	33.5627	35.9229	62.2183	66.0045
27.1	4.4273	4.74917	9.1421	10.031	17.7027	19.2464	33.5719	35.9231	62.2294	66.0045
27.2	4.4303	4.74965	9.1442	10.0317	17.7066	19.2469	33.5782	35.9233	62.2393	66.0045
27.3	4.4332	4.75011	9.1448	10.0324	17.7086	19.2475	33.5822	35.9234	62.2492	66.0045
27.4	4.434	4.75057	9.1453	10.033	17.7159	19.248	33.588	35.9236	62.2575	66.0045
27.5	4.4338	4.75102	9.1449	10.0336	17.7235	19.2485	33.5895	35.9237	62.2637	66.0045
27.6	4.4332	4.75146	9.1481	10.0342	17.725	19.249	33.5985	35.9239	62.2776	66.0045
27.7	4.4255	4.75189	9.1453	10.0348	17.7317	19.2494	33.6057	35.924	62.2857	66.0045
27.8	4.429	4.75231	9.1498	10.0354	17.7341	19.2499	33.6106	35.9242	62.2914	66.0045
27.9	4.4286	4.75272	9.1498	10.036	17.7392	19.2503	33.616	35.9243	62.3011	66.0046
28	4.4316	4.75313	9.1476	10.0365	17.7421	19.2508	33.6211	35.9245	62.311	66.0046
28.1	4.4313	4.75353	9.1464	10.0371	17.7454	19.2512	33.6293	35.9246	62.3201	66.0046
28.2	4.4316	4.75392	9.1485	10.0376	17.75	19.2516	33.6351	35.9247	62.328	66.0046
28.3	4.4365	4.7543	9.1515	10.0381	17.7486	19.252	33.6447	35.9248	62.3381	66.0046
28.4	4.4333	4.75467	9.1511	10.0386	17.7507	19.2524	33.6506	35.9249	62.3493	66.0046
28.5	4.4337	4.75504	9.1471	10.0391	17.7551	19.2528	33.6589	35.9251	62.3625	66.0046
28.6	4.4355	4.7554	9.1485	10.0396	17.7578	19.2532	33.6693	35.9252	62.3732	66.0046
28.7	4.4403	4.75576	9.1537	10.0401	17.7615	19.2536	33.6775	35.9253	62.3867	66.0046
28.8	4.4386	4.7561	9.1548	10.0406	17.769	19.2539	33.683	35.9254	62.3996	66.0046
28.9	4.4431	4.75644	9.1594	10.041	17.774	19.2543	33.6903	35.9255	62.4111	66.0046
29	4.4445	4.75678	9.1613	10.0415	17.7796	19.2546	33.6949	35.9256	62.4155	66.0046
29.1	4.4457	4.7571	9.1626	10.0419	17.7808	19.255	33.6987	35.9257	62.4243	66.0046
29.2	4.4468	4.75742	9.1591	10.0424	17.7884	19.2553	33.707	35.9258	62.4337	66.0046
29.3	4.4493	4.75774	9.1592	10.0428	17.7942	19.2556	33.7162	35.9258	62.4524	66.0046
29.4	4.453	4.75805	9.1609	10.0432	17.8045	19.2559	33.723	35.9259	62.4618	66.0046
29.5	4.4602	4.75835	9.1644	10.0436	17.8104	19.2562	33.7265	35.926	62.4656	66.0046
29.6	4.4645	4.75865	9.1677	10.044	17.8093	19.2565	33.7348	35.9261	62.477	66.0046
29.7	4.4595	4.75894	9.1666	10.0444	17.8145	19.2568	33.7404	35.9262	62.4875	66.0046
29.8	4.4636	4.75922	9.1691	10.0448	17.8173	19.2571	33.7491	35.9262	62.504	66.0046
29.9	4.4646	4.7595	9.172	10.0451	17.8174	19.2574	33.7611	35.9263	62.5212	66.0046
30	4.4636	4.75978	9.1819	10.0455	17.8232	19.2576	33.7693	35.9264	62.5355	66.0046
30.1	4.4636	4.76005	9.1896	10.0458	17.8254	19.2579	33.7709	35.9264	62.5511	66.0046
30.2	4.465	4.76031	9.1925	10.0462	17.8294	19.2581	33.7797	35.9265	62.5661	66.0046
30.3	4.4631	4.76057	9.1928	10.0465	17.8354	19.2584	33.7883	35.9266	62.5785	66.0046
30.4	4.4632	4.76082	9.1967	10.0469	17.8453	19.2586	33.7964	35.9266	62.5968	66.0046
30.5	4.4649	4.76107	9.2019	10.0472	17.8557	19.2589	33.8083	35.9267	62.6128	66.0046
30.6	4.4716	4.76132	9.2059	10.0475	17.8611	19.2591	33.8154	35.9268	62.6282	66.0046
30.7	4.4727	4.76156	9.2135	10.0478	17.8646	19.2593	33.8216	35.9268	62.6394	66.0046
30.8	4.4762	4.76179	9.2166	10.0481	17.8682	19.2595	33.8294	35.9269	62.6504	66.0046
30.9	4.478	4.76202	9.2213	10.0484	17.8702	19.2597	33.8332	35.9269	62.6626	66.0047
31	4.4784	4.76225	9.2203	10.0487	17.8741	19.26	33.8428	35.927	62.6759	66.0047
31.1	4.4781	4.76247	9.2219	10.049	17.8786	19.2602	33.8499	35.927	62.6906	66.0047
31.2	4.4828	4.76269	9.2298	10.0493	17.8803	19.2604	33.855	35.9271	62.7021	66.0047
31.3	4.4845	4.7629	9.2335	10.0496	17.8826	19.2605	33.8609	35.9271	62.7143	66.0047
31.4	4.4887	4.76311	9.2345	10.0498	17.8881	19.2607	33.873	35.9272	62.7273	66.0047
31.5	4.489	4.76331	9.2383	10.0501	17.8983	19.2609	33.8838	35.9272	62.7399	66.0047
31.6	4.4903	4.76351	9.2446	10.0504	17.9058	19.2611	33.893	35.9272	62.7564	66.0047
31.7	4.4889	4.76371	9.2486	10.0506	17.9111	19.2613	33.9003	35.9273	62.7681	66.0047
31.8	4.493	4.76391	9.2517	10.0509	17.915	19.2614	33.9084	35.9273	62.783	66.0047
31.9	4.4945	4.76409	9.254	10.0511	17.9193	19.2616	33.9162	35.9274	62.7951	66.0047
32	4.4948	4.76428	9.2591	10.0513	17.9207	19.2618	33.923	35.9274	62.8041	66.0047
32.1	4.4972	4.76446	9.2664	10.0516	17.9219	19.2619	33.9249	35.9274	62.8077	66.0047
32.2	4.4953	4.76464	9.2678	10.0518	17.9216	19.2621	33.9295	35.9275	62.8176	66.0047
32.3	4.4912	4.76482	9.2637	10.052	17.9214	19.2622	33.9369	35.9275	62.8313	66.0047
32.4	4.4894	4.76499	9.2616	10.0522	17.9266	19.2624	33.9422	35.9275	62.8419	66.0047
32.5	4.4934	4.76516	9.2656	10.0524	17.9289	19.2625	33.9524	35.9276	62.8571	66.0047
32.6	4.4926	4.76532	9.2663	10.0527	17.9327	19.2627	33.9562	35.9276	62.8673	66.0047
32.7	4.4954	4.76548	9.2717	10.0529	17.9383	19.2628	33.9625	35.9276	62.8778	66.0047
32.8	4.4943	4.76564	9.276	10.0531	17.9358	19.2629	33.9654	35.9276	62.8861	66.0047
32.9	4.4941	4.7658	9.2751	10.0533	17.9375	19.2631	33.976	35.9277	62.9008	66.0047
33	4.4897	4.76595	9.2725	10.0534	17.9418	19.2632	33.9835	35.9277	62.9117	66.0047
33.1	4.4948	4.7661	9.2751	10.0536	17.947	19.2633	33.9886	35.9277	62.9211	66.0047
33.2	4.4917	4.76625	9.2752	10.0538	17.945	19.2634	33.9946	35.9277	62.9318	66.0047
33.3	4.4915	4.76639	9.2771	10.054	17.9465	19.2635	34.0019	35.9278	62.9439	66.0047
33.4	4.4909	4.76653	9.2776	10.0542	17.9496	19.2637	34.0159	35.9278	62.9565	66.0047
33.5	4.4911	4.76667	9.2776	10.0543	17.9518	19.2638	34.0205	35.9278	62.9662	66.0047
33.6	4.493	4.76681	9.2787	10.0545	17.9518	19.2639	34.0311	35.9278	62.978	66.0047
33.7	4.4945	4.76694	9.2786	10.0547	17.9568	19.264	34.0335	35.9279	62.9833	66.0047
33.8	4.499	4.76707	9.2793	10.0548	17.9578	19.2641	34.0408	35.9279	62.9928	66.0047
33.9	4.493	4.7672	9.2723	10.055	17.9609	19.2642	34.0501	35.9279	63.0061	66.0047
34	4.4957	4.76733	9.2707	10.0551	17.9645	19.2643	34.0558	35.9279	63.0168	66.0047
34.1	4.4939	4.76745	9.2765	10.0553	17.9671	19.2644	34.0626	35.9279	63.0271	66.0047
34.2	4.4932	4.76757	9.2776	10.0554	17.9697	19.2645	34.0656	35.928	63.041	66.0047
34.3	4.4916	4.76769	9.2776	10.0556	17.9703	19.2646	34.0737	35.928	63.0549	66.0047
34.4	4.4869	4.76781	9.2757	10.0557	17.9743	19.2646	34.0806	35.928	63.0649	66.0047
34.5	4.4872	4.76792	9.2781	10.0559	17.9768	19.2647	34.092	35.928	63.0775	66.0047
34.6	4.4881	4.76803	9.2811	10.056	17.982	19.2648	34.1002	35.928	63.094	66.0047
34.7	4.4916	4.76814	9.2841	10.0561	17.9911	19.2649	34.1053	35.928	63.1066	66.0047
34.8	4.4974	4.76825	9.2875	10.0563	17.9963	19.265	34.1129	35.928	63.1182	66.0047
34.9	4.4959	4.76835	9.2887	10.0564	17.9983	19.2651	34.1173	35.9281	63.1289	66.0047
35	4.494	4.76846	9.2903	10.0565	18.0016	19.2651	34.1239	35.9281	63.1422	66.0047
35.1	4.4919	4.76856	9.2921	10.0566	18.008	19.2652	34.1309	35.9281	63.1533	66.0047
35.2	4.4925	4.76866	9.2944	10.0568	18.0133	19.2653	34.1378	35.9281	63.1668	66.0047
35.3	4.4952	4.76876	9.2981	10.0569	18.0163	19.2654	34.1383	35.9281	63.1781	66.0047
35.4	4.4949	4.76885	9.2986	10.057	18.0171	19.2654	34.1462	35.9281	63.1857	66.0047
35.5	4.4931	4.76895	9.2984	10.0571	18.024	19.2655	34.151	35.9281	63.194	66.0047
35.6	4.4924	4.76904	9.2975	10.0572	18.0248	19.2656	34.1575	35.9281	63.2031	66.0047
35.7	4.4901	4.76913	9.2951	10.0573	18.0288	19.2656	34.1623	35.9282	63.2084	66.0047
35.8	4.4925	4.76922	9.2979	10.0574	18.0315	19.2657	34.1709	35.9282	63.2173	66.0047
35.9	4.4896	4.7693	9.2928	10.0575	18.0342	19.2657	34.1746	35.9282	63.2237	66.0047
36	4.4904	4.76939	9.2942	10.0576	18.0344	19.2658	34.1804	35.9282	63.2316	66.0047
36.1	4.4881	4.76947	9.2927	10.0577	18.0359	19.2659	34.1885	35.9282	63.2377	66.0047
36.2	4.4883	4.76955	9.2957	10.0578	18.0433	19.2659	34.1991	35.9282	63.2495	66.0047
36.3	4.4904	4.76963	9.3	10.0579	18.0505	19.266	34.2082	35.9282	63.2615	66.0047
36.4	4.4944	4.76971	9.3041	10.058	18.0579	19.266	34.211	35.9282	63.2669	66.0047
36.5	4.4979	4.76979	9.3056	10.0581	18.058	19.2661	34.214	35.9282	63.2721	66.0047
36.6	4.4963	4.76987	9.3025	10.0582	18.0602	19.2661	34.2189	35.9282	63.2822	66.0047
36.7	4.4918	4.76994	9.3022	10.0583	18.0657	19.2662	34.221	35.9283	63.2863	66.0047
36.8	4.4959	4.77001	9.2999	10.0584	18.0655	19.2662	34.225	35.9283	63.2953	66.0047
36.9	4.4961	4.77008	9.3008	10.0585	18.0702	19.2663	34.2322	35.9283	63.3061	66.0047
37	4.4935	4.77015	9.3014	10.0585	18.0766	19.2663	34.2441	35.9283	63.3185	66.0047
37.1	4.4921	4.77022	9.3067	10.0586	18.0836	19.2664	34.2491	35.9283	63.3267	66.0047
37.2	4.495	4.77029	9.3118	10.0587	18.0872	19.2664	34.2499	35.9283	63.3327	66.0047
37.3	4.4948	4.77036	9.3103	10.0588	18.0932	19.2664	34.2528	35.9283	63.3384	66.0047
37.4	4.4916	4.77042	9.3084	10.0588	18.0948	19.2665	34.2555	35.9283	63.347	66.0047
37.5	4.4859	4.77048	9.3095	10.0589	18.1006	19.2665	34.2541	35.9283	63.3533	66.0047
37.6	4.4875	4.77055	9.312	10.059	18.0978	19.2666	34.2539	35.9283	63.3603	66.0047
37.7	4.4864	4.77061	9.3109	10.0591	18.0976	19.2666	34.2507	35.9283	63.3586	66.0047
37.8	4.4868	4.77067	9.3132	10.0591	18.0918	19.2666	34.2532	35.9283	63.3651	66.0047
37.9	4.4794	4.77073	9.3049	10.0592	18.0938	19.2667	34.2563	35.9283	63.3707	66.0047
38	4.4815	4.77078	9.3038	10.0593	18.0941	19.2667	34.2582	35.9283	63.3743	66.0047
38.1	4.482	4.77084	9.2995	10.0593	18.096	19.2668	34.2596	35.9283	63.3779	66.0047
38.2	4.4823	4.7709	9.2956	10.0594	18.0951	19.2668	34.2664	35.9283	63.3885	66.0047
38.3	4.4801	4.77095	9.2892	10.0594	18.1015	19.2668	34.2677	35.9284	63.3933	66.0047
38.4	4.484	4.771	9.2966	10.0595	18.1012	19.2669	34.2726	35.9284	63.396	66.0047
38.5	4.4815	4.77106	9.298	10.0596	18.0999	19.2669	34.2737	35.9284	63.4045	66.0047
38.6	4.4793	4.77111	9.2973	10.0596	18.1021	19.2669	34.2769	35.9284	63.4131	66.0047
38.7	4.4779	4.77116	9.2965	10.0597	18.1125	19.2669	34.2842	35.9284	63.4197	66.0047
38.8	4.4805	4.77121	9.2937	10.0597	18.113	19.267	34.285	35.9284	63.4258	66.0047
38.9	4.4807	4.77125	9.2898	10.0598	18.112	19.267	34.2908	35.9284	63.4314	66.0047
39	4.4792	4.7713	9.2889	10.0598	18.113	19.267	34.2908	35.9284	63.4334	66.0047
39.1	4.4787	4.77135	9.2939	10.0599	18.1166	19.2671	34.2905	35.9284	63.4416	66.0047
39.2	4.4737	4.77139	9.294	10.0599	18.1191	19.2671	34.2966	35.9284	63.4509	66.0047
39.3	4.4753	4.77144	9.2942	10.06	18.1266	19.2671	34.3011	35.9284	63.4583	66.0047
39.4	4.4748	4.77148	9.2968	10.06	18.127	19.2671	34.3079	35.9284	63.4659	66.0047
39.5	4.4746	4.77153	9.2967	10.0601	18.129	19.2672	34.3088	35.9284	63.4724	66.0047
39.6	4.4733	4.77157	9.2934	10.0601	18.1319	19.2672	34.3185	35.9284	63.481	66.0047
39.7	4.4701	4.77161	9.291	10.0602	18.1346	19.2672	34.32	35.9284	63.4862	66.0047
39.8	4.4685	4.77165	9.2926	10.0602	18.133	19.2672	34.3301	35.9284	63.4958	66.0047
39.9	4.464	4.77169	9.292	10.0603	18.1348	19.2673	34.3326	35.9284	63.5031	66.0047
40	4.4655	4.77173	9.2993	10.0603	18.1361	19.2673	34.3345	35.9284	63.5143	66.0047
40.1	4.4607	4.77177	9.3005	10.0604	18.1395	19.2673	34.3398	35.9284	63.5247	66.0047
40.2	4.459	4.7718	9.2988	10.0604	18.1449	19.2673	34.3454	35.9284	63.5323	66.0047
40.3	4.4645	4.77184	9.3023	10.0604	18.1497	19.2673	34.3483	35.9284	63.5365	66.0047
40.4	4.4674	4.77188	9.3026	10.0605	18.1521	19.2674	34.3474	35.9284	63.538	66.0047
40.5	4.4695	4.77191	9.3023	10.0605	18.1539	19.2674	34.3537	35.9284	63.549	66.0047
40.6	4.4679	4.77195	9.3001	10.0606	18.1586	19.2674	34.3575	35.9284	63.5584	66.0047
40.7	4.4708	4.77198	9.3026	10.0606	18.1607	19.2674	34.3635	35.9284	63.5643	66.0047
40.8	4.4672	4.77201	9.3037	10.0606	18.1624	19.2674	34.3674	35.9284	63.5711	66.0047
40.9	4.4589	4.77205	9.3043	10.0607	18.1643	19.2675	34.368	35.9284	63.5744	66.0047
41	4.4602	4.77208	9.307	10.0607	18.1656	19.2675	34.3738	35.9284	63.5812	66.0047
41.1	4.4597	4.77211	9.3068	10.0607	18.1679	19.2675	34.3785	35.9284	63.5867	66.0047
41.2	4.4627	4.77214	9.3087	10.0608	18.1673	19.2675	34.3856	35.9284	63.5957	66.0047
41.3	4.4624	4.77217	9.3091	10.0608	18.1679	19.2675	34.3874	35.9284	63.6007	66.0047
41.4	4.4602	4.7722	9.3111	10.0608	18.1694	19.2675	34.3968	35.9284	63.6084	66.0047
41.5	4.4571	4.77223	9.3084	10.0609	18.175	19.2675	34.4002	35.9284	63.6176	66.0047
41.6	4.4584	4.77226	9.3111	10.0609	18.1771	19.2676	34.4061	35.9284	63.6254	66.0047
41.7	4.4575	4.77229	9.3114	10.0609	18.1847	19.2676	34.4113	35.9284	63.6315	66.0047
41.8	4.4574	4.77231	9.3143	10.0609	18.1891	19.2676	34.4187	35.9284	63.6434	66.0047
41.9	4.4561	4.77234	9.3125	10.061	18.1965	19.2676	34.4199	35.9284	63.654	66.0047
42	4.4604	4.77237	9.319	10.061	18.1981	19.2676	34.425	35.9285	63.6604	66.0047
42.1	4.4629	4.77239	9.3179	10.061	18.2022	19.2676	34.4278	35.9285	63.6625	66.0047
42.2	4.4651	4.77242	9.318	10.0611	18.203	19.2676	34.4262	35.9285	63.667	66.0047
42.3	4.4603	4.77244	9.3167	10.0611	18.1997	19.2677	34.4254	35.9285	63.6729	66.0047
42.4	4.4534	4.77247	9.3115	10.0611	18.1976	19.2677	34.4305	35.9285	63.6797	66.0047
42.5	4.4477	4.77249	9.3069	10.0611	18.2019	19.2677	34.4338	35.9285	63.6878	66.0047
42.6	4.4461	4.77251	9.3098	10.0612	18.2059	19.2677	34.439	35.9285	63.6967	66.0047
42.7	4.4453	4.77254	9.3161	10.0612	18.207	19.2677	34.4411	35.9285	63.6986	66.0047
42.8	4.4457	4.77256	9.3188	10.0612	18.2086	19.2677	34.4453	35.9285	63.7013	66.0047
42.9	4.4407	4.77258	9.3191	10.0612	18.214	19.2677	34.4573	35.9285	63.7124	66.0047
43	4.4378	4.7726	9.32	10.0613	18.2159	19.2677	34.4611	35.9285	63.7156	66.0047
43.1	4.441	4.77263	9.3238	10.0613	18.2165	19.2677	34.461	35.9285	63.7158	66.0047
43.2	4.4439	4.77265	9.3266	10.0613	18.2158	19.2678	34.4618	35.9285	63.72	66.0047
43.3	4.439	4.77267	9.3262	10.0613	18.2189	19.2678	34.4664	35.9285	63.7273	66.0047
43.4	4.4377	4.77269	9.3291	10.0613	18.2167	19.2678	34.4751	35.9285	63.7403	66.0047
43.5	4.4399	4.77271	9.3333	10.0614	18.2243	19.2678	34.4846	35.9285	63.7522	66.0047
43.6	4.4462	4.77273	9.3384	10.0614	18.2277	19.2678	34.4926	35.9285	63.7594	66.0047
43.7	4.4501	4.77274	9.3444	10.0614	18.2338	19.2678	34.5011	35.9285	63.7692	66.0047
43.8	4.4506	4.77276	9.3453	10.0614	18.2413	19.2678	34.516	35.9285	63.7827	66.0047
43.9	4.4552	4.77278	9.3473	10.0614	18.2533	19.2678	34.5238	35.9285	63.7916	66.0047
44	4.4586	4.7728	9.3574	10.0615	18.2566	19.2678	34.5279	35.9285	63.7996	66.0047
44.1	4.456	4.77282	9.361	10.0615	18.2576	19.2678	34.5322	35.9285	63.8116	66.0047
44.2	4.455	4.77283	9.3625	10.0615	18.2592	19.2678	34.537	35.9285	63.8241	66.0047
44.3	4.4522	4.77285	9.3638	10.0615	18.2624	19.2678	34.5447	35.9285	63.8333	66.0047
44.4	4.4518	4.77287	9.3664	10.0615	18.2667	19.2679	34.5538	35.9285	63.8421	66.0047
44.5	4.4543	4.77288	9.3645	10.0615	18.2757	19.2679	34.5575	35.9285	63.8537	66.0047
44.6	4.4541	4.7729	9.3651	10.0616	18.281	19.2679	34.563	35.9285	63.8624	66.0047
44.7	4.4564	4.77291	9.3673	10.0616	18.281	19.2679	34.5683	35.9285	63.8672	66.0047
44.8	4.4578	4.77293	9.3719	10.0616	18.2765	19.2679	34.5718	35.9285	63.877	66.0047
44.9	4.4559	4.77295	9.3758	10.0616	18.277	19.2679	34.5801	35.9285	63.887	66.0047
45	4.4573	4.77296	9.3802	10.0616	18.2858	19.2679	34.5825	35.9285	63.8967	66.0047
45.1	4.4629	4.77297	9.3877	10.0616	18.2856	19.2679	34.5868	35.9285	63.9026	66.0047
45.2	4.4647	4.77299	9.3856	10.0616	18.2845	19.2679	34.5919	35.9285	63.9085	66.0047
45.3	4.4651	4.773	9.3853	10.0617	18.2902	19.2679	34.593	35.9285	63.9156	66.0047
45.4	4.4652	4.77302	9.3891	10.0617	18.2927	19.2679	34.5981	35.9285	63.9246	66.0047
45.5	4.4622	4.77303	9.387	10.0617	18.2982	19.2679	34.5966	35.9285	63.9338	66.0047
45.6	4.4627	4.77304	9.3897	10.0617	18.3013	19.2679	34.603	35.9285	63.9414	66.0047
45.7	4.466	4.77306	9.3972	10.0617	18.3038	19.2679	34.6044	35.9285	63.9507	66.0047
45.8	4.4689	4.77307	9.4014	10.0617	18.3061	19.2679	34.6108	35.9285	63.9617	66.0047
45.9	4.4684	4.77308	9.4015	10.0617	18.312	19.2679	34.6132	35.9285	63.9735	66.0047
46	4.4747	4.77309	9.4065	10.0617	18.3197	19.2679	34.6169	35.9285	63.9834	66.0047
46.1	4.482	4.7731	9.4078	10.0618	18.3268	19.268	34.6219	35.9285	63.9876	66.0047
46.2	4.4885	4.77312	9.4136	10.0618	18.3297	19.268	34.629	35.9285	63.9939	66.0047
46.3	4.4882	4.77313	9.4168	10.0618	18.3344	19.268	34.6349	35.9285	64.0048	66.0047
46.4	4.4847	4.77314	9.4213	10.0618	18.3361	19.268	34.6423	35.9285	64.0143	66.0047
46.5	4.4856	4.77315	9.4247	10.0618	18.3429	19.268	34.652	35.9285	64.0243	66.0047
46.6	4.4873	4.77316	9.4297	10.0618	18.3472	19.268	34.6547	35.9285	64.0311	66.0047
46.7	4.4867	4.77317	9.4338	10.0618	18.3507	19.268	34.6556	35.9285	64.0388	66.0047
46.8	4.4868	4.77318	9.436	10.0618	18.3512	19.268	34.6568	35.9285	64.0462	66.0047
46.9	4.4859	4.77319	9.4383	10.0618	18.3533	19.268	34.6565	35.9285	64.0507	66.0047
47	4.4872	4.7732	9.4392	10.0619	18.3537	19.268	34.6612	35.9285	64.0634	66.0047
47.1	4.4859	4.77321	9.4393	10.0619	18.3568	19.268	34.6669	35.9285	64.0728	66.0047
47.2	4.4915	4.77322	9.4422	10.0619	18.3603	19.268	34.6694	35.9285	64.0834	66.0047
47.3	4.4893	4.77323	9.4452	10.0619	18.3622	19.268	34.6723	35.9285	64.0918	66.0047
47.4	4.4893	4.77324	9.4479	10.0619	18.3657	19.268	34.6796	35.9285	64.103	66.0047
47.5	4.4904	4.77325	9.4498	10.0619	18.3689	19.268	34.6819	35.9285	64.1077	66.0047
47.6	4.4925	4.77326	9.4565	10.0619	18.371	19.268	34.6859	35.9285	64.1139	66.0047
47.7	4.4935	4.77327	9.4585	10.0619	18.3737	19.268	34.6883	35.9285	64.1226	66.0047
47.8	4.4916	4.77327	9.4621	10.0619	18.3729	19.268	34.6922	35.9285	64.1347	66.0047
47.9	4.4937	4.77328	9.4631	10.0619	18.376	19.268	34.6967	35.9285	64.1444	66.0047
48	4.496	4.77329	9.4703	10.0619	18.376	19.268	34.7071	35.9285	64.155	66.0047
48.1	4.4954	4.7733	9.4774	10.0619	18.3816	19.268	34.7106	35.9285	64.1644	66.0047
48.2	4.4973	4.77331	9.4814	10.062	18.386	19.268	34.7142	35.9285	64.1758	66.0047
48.3	4.4997	4.77331	9.4873	10.062	18.3891	19.268	34.7244	35.9285	64.1872	66.0047
48.4	4.5028	4.77332	9.4916	10.062	18.3958	19.268	34.7296	35.9285	64.1926	66.0047
48.5	4.5063	4.77333	9.4945	10.062	18.3976	19.268	34.7321	35.9285	64.2013	66.0047
48.6	4.506	4.77334	9.4975	10.062	18.4004	19.268	34.7389	35.9285	64.2113	66.0047
48.7	4.5086	4.77334	9.4952	10.062	18.401	19.268	34.7446	35.9285	64.2188	66.0047
48.8	4.5097	4.77335	9.4929	10.062	18.4032	19.268	34.7512	35.9285	64.2301	66.0047
48.9	4.5121	4.77336	9.4953	10.062	18.4039	19.268	34.7548	35.9285	64.2429	66.0047
49	4.5137	4.77336	9.4987	10.062	18.4055	19.268	34.7561	35.9285	64.25	66.0047
49.1	4.5141	4.77337	9.4981	10.062	18.4069	19.2681	34.7607	35.9285	64.2591	66.0047
49.2	4.5131	4.77338	9.5017	10.062	18.4088	19.2681	34.7722	35.9285	64.2734	66.0047
49.3	4.5112	4.77338	9.5044	10.062	18.4156	19.2681	34.7817	35.9285	64.285	66.0047
49.4	4.5179	4.77339	9.5117	10.062	18.421	19.2681	34.7845	35.9285	64.2916	66.0047
49.5	4.5184	4.7734	9.5133	10.062	18.4256	19.2681	34.7859	35.9285	64.2981	66.0047
49.6	4.5166	4.7734	9.5162	10.062	18.4268	19.2681	34.7837	35.9285	64.3039	66.0047
49.7	4.5138	4.77341	9.5158	10.062	18.4258	19.2681	34.7881	35.9285	64.3178	66.0047
49.8	4.5089	4.77341	9.5129	10.062	18.4301	19.2681	34.7953	35.9285	64.3257	66.0047
49.9	4.5145	4.77342	9.5187	10.0621	18.4312	19.2681	34.7941	35.9285	64.3345	66.0047
50	4.5161	4.77342	9.5217	10.0621	18.4319	19.2681	34.7968	35.9285	64.3408	66.0047
50.1	4.5195	4.77343	9.5221	10.0621	18.4321	19.2681	34.8004	35.9285	64.3461	66.0047
50.2	4.5197	4.77343	9.522	10.0621	18.4354	19.2681	34.8063	35.9285	64.3541	66.0047
50.3	4.5189	4.77344	9.5233	10.0621	18.441	19.2681	34.8122	35.9285	64.3599	66.0047
50.4	4.5199	4.77345	9.5265	10.0621	18.4482	19.2681	34.8186	35.9285	64.3715	66.0047
50.5	4.5223	4.77345	9.5317	10.0621	18.4497	19.2681	34.8194	35.9285	64.3777	66.0047
50.6	4.521	4.77346	9.5365	10.0621	18.4473	19.2681	34.8209	35.9285	64.3832	66.0047
50.7	4.5215	4.77346	9.5382	10.0621	18.4446	19.2681	34.8286	35.9285	64.3898	66.0047
50.8	4.518	4.77346	9.5363	10.0621	18.4511	19.2681	34.8332	35.9285	64.3986	66.0047
50.9	4.5173	4.77347	9.5375	10.0621	18.4553	19.2681	34.836	35.9285	64.4039	66.0047
51	4.5167	4.77347	9.5351	10.0621	18.46	19.2681	34.8396	35.9285	64.4099	66.0047
51.1	4.5143	4.77348	9.5363	10.0621	18.4602	19.2681	34.8456	35.9285	64.4176	66.0047
51.2	4.5128	4.77348	9.5343	10.0621	18.4646	19.2681	34.8525	35.9285	64.429	66.0047
51.3	4.5151	4.77349	9.5384	10.0621	18.4687	19.2681	34.8592	35.9285	64.4342	66.0047
51.4	4.5179	4.77349	9.5431	10.0621	18.4669	19.2681	34.8668	35.9285	64.4476	66.0047
51.5	4.5173	4.7735	9.54	10.0621	18.4737	19.2681	34.8703	35.9285	64.4554	66.0047
51.6	4.5244	4.7735	9.5477	10.0621	18.4742	19.2681	34.8774	35.9285	64.4594	66.0047
51.7	4.5248	4.7735	9.5497	10.0621	18.4774	19.2681	34.88	35.9285	64.4684	66.0047
51.8	4.5226	4.77351	9.5511	10.0621	18.4834	19.2681	34.8823	35.9285	64.4722	66.0047
51.9	4.5248	4.77351	9.5563	10.0621	18.4863	19.2681	34.8845	35.9285	64.4793	66.0047
52	4.5255	4.77351	9.5573	10.0621	18.4878	19.2681	34.8855	35.9285	64.4816	66.0047
52.1	4.5216	4.77352	9.5562	10.0621	18.483	19.2681	34.894	35.9285	64.4922	66.0047
52.2	4.5149	4.77352	9.5541	10.0621	18.486	19.2681	34.8992	35.9285	64.5021	66.0047
52.3	4.5192	4.77353	9.557	10.0622	18.4884	19.2681	34.9015	35.9285	64.5077	66.0047
52.4	4.5226	4.77353	9.5576	10.0622	18.4901	19.2681	34.9065	35.9285	64.5145	66.0047
52.5	4.5245	4.77353	9.5563	10.0622	18.4954	19.2681	34.9093	35.9285	64.5264	66.0047
52.6	4.5279	4.77354	9.5599	10.0622	18.4992	19.2681	34.9123	35.9285	64.5338	66.0047
52.7	4.5267	4.77354	9.5598	10.0622	18.5023	19.2681	34.9177	35.9285	64.5438	66.0047
52.8	4.5302	4.77354	9.5612	10.0622	18.5035	19.2681	34.9224	35.9285	64.55	66.0047
52.9	4.5297	4.77355	9.5622	10.0622	18.5103	19.2681	34.9298	35.9285	64.5595	66.0047
53	4.5308	4.77355	9.5616	10.0622	18.5154	19.2681	34.9393	35.9285	64.573	66.0047
53.1	4.5344	4.77355	9.5645	10.0622	18.5196	19.2681	34.9494	35.9285	64.5801	66.0047
53.2	4.5391	4.77355	9.5669	10.0622	18.5254	19.2681	34.9534	35.9285	64.5878	66.0047
53.3	4.5438	4.77356	9.5717	10.0622	18.5279	19.2681	34.9594	35.9285	64.5931	66.0047
53.4	4.5487	4.77356	9.5744	10.0622	18.5328	19.2681	34.9633	35.9285	64.5983	66.0047
53.5	4.5523	4.77356	9.5735	10.0622	18.5386	19.2681	34.9629	35.9285	64.5995	66.0047
53.6	4.5543	4.77357	9.574	10.0622	18.5368	19.2681	34.9689	35.9285	64.6083	66.0047
53.7	4.5498	4.77357	9.5698	10.0622	18.5366	19.2681	34.9726	35.9285	64.6162	66.0047
53.8	4.5473	4.77357	9.5691	10.0622	18.5381	19.2681	34.9755	35.9285	64.6205	66.0047
53.9	4.5491	4.77357	9.5702	10.0622	18.5396	19.2681	34.9786	35.9285	64.6259	66.0047
54	4.5447	4.77358	9.5707	10.0622	18.5418	19.2681	34.9804	35.9285	64.6311	66.0047
54.1	4.5417	4.77358	9.5723	10.0622	18.5417	19.2681	34.985	35.9285	64.6383	66.0047
54.2	4.5437	4.77358	9.5677	10.0622	18.547	19.2681	34.9878	35.9285	64.6436	66.0047
54.3	4.5463	4.77358	9.5717	10.0622	18.5491	19.2681	34.9923	35.9285	64.6517	66.0047
54.4	4.5485	4.77359	9.5704	10.0622	18.5537	19.2681	34.9942	35.9285	64.657	66.0047
54.5	4.5519	4.77359	9.571	10.0622	18.5531	19.2681	35.0015	35.9285	64.6633	66.0047
54.6	4.552	4.77359	9.5728	10.0622	18.5574	19.2681	35.0045	35.9285	64.669	66.0047
54.7	4.5574	4.77359	9.5756	10.0622	18.5568	19.2681	35.0066	35.9285	64.677	66.0047
54.8	4.5566	4.77359	9.5803	10.0622	18.5621	19.2681	35.0104	35.9285	64.6774	66.0047
54.9	4.5571	4.7736	9.5846	10.0622	18.5622	19.2681	35.016	35.9285	64.6842	66.0047
55	4.5554	4.7736	9.5812	10.0622	18.5692	19.2681	35.0242	35.9285	64.6912	66.0047
55.1	4.5563	4.7736	9.5832	10.0622	18.5748	19.2681	35.0251	35.9285	64.6954	66.0047
55.2	4.561	4.7736	9.5901	10.0622	18.5773	19.2681	35.0289	35.9285	64.705	66.0047
55.3	4.5595	4.7736	9.5882	10.0622	18.5804	19.2681	35.0294	35.9285	64.7085	66.0047
55.4	4.5624	4.77361	9.587	10.0622	18.5834	19.2681	35.0308	35.9285	64.7139	66.0047
55.5	4.5595	4.77361	9.5837	10.0622	18.5856	19.2681	35.039	35.9285	64.7215	66.0047
55.6	4.5619	4.77361	9.5859	10.0622	18.5888	19.2681	35.0435	35.9285	64.7271	66.0047
55.7	4.567	4.77361	9.587	10.0622	18.5908	19.2681	35.0515	35.9285	64.7308	66.0047
55.8	4.5691	4.77361	9.5874	10.0622	18.5954	19.2681	35.0543	35.9285	64.7305	66.0047
55.9	4.5719	4.77362	9.5909	10.0622	18.5934	19.2681	35.0568	35.9285	64.7375	66.0047
56	4.5669	4.77362	9.5912	10.0622	18.5947	19.2681	35.0613	35.9285	64.7417	66.0047
56.1	4.5637	4.77362	9.5905	10.0622	18.5969	19.2681	35.0677	35.9285	64.7481	66.0047
56.2	4.5635	4.77362	9.5899	10.0622	18.6029	19.2681	35.0697	35.9285	64.7571	66.0047
56.3	4.5658	4.77362	9.5949	10.0622	18.6063	19.2681	35.077	35.9285	64.7654	66.0047
56.4	4.5666	4.77362	9.5995	10.0622	18.6107	19.2681	35.0794	35.9285	64.7753	66.0047
56.5	4.5692	4.77363	9.6003	10.0622	18.6115	19.2681	35.0782	35.9285	64.7792	66.0047
56.6	4.5678	4.77363	9.6015	10.0622	18.6145	19.2681	35.0821	35.9285	64.7875	66.0047
56.7	4.5671	4.77363	9.6007	10.0622	18.6194	19.2681	35.0876	35.9285	64.7954	66.0047
56.8	4.5656	4.77363	9.6034	10.0622	18.6281	19.2681	35.0856	35.9285	64.7983	66.0047
56.9	4.5658	4.77363	9.6097	10.0622	18.625	19.2681	35.0903	35.9285	64.8053	66.0047
57	4.5622	4.77363	9.6078	10.0622	18.6296	19.2681	35.0948	35.9285	64.8132	66.0047
57.1	4.5635	4.77363	9.611	10.0622	18.633	19.2681	35.0984	35.9285	64.8216	66.0047
57.2	4.567	4.77364	9.6135	10.0622	18.638	19.2681	35.1031	35.9285	64.8316	66.0047
57.3	4.5649	4.77364	9.6179	10.0622	18.6451	19.2681	35.1051	35.9285	64.8395	66.0047
57.4	4.5664	4.77364	9.6196	10.0622	18.6532	19.2681	35.1078	35.9285	64.8487	66.0047
57.5	4.5704	4.77364	9.6214	10.0622	18.6568	19.2681	35.1105	35.9285	64.8479	66.0047
57.6	4.5705	4.77364	9.6271	10.0622	18.6525	19.2681	35.1115	35.9285	64.854	66.0047
57.7	4.5699	4.77364	9.6264	10.0622	18.6578	19.2681	35.1118	35.9285	64.8624	66.0047
57.8	4.5702	4.77364	9.6276	10.0622	18.6595	19.2681	35.1144	35.9285	64.8681	66.0047
57.9	4.5704	4.77364	9.6279	10.0623	18.6588	19.2681	35.1225	35.9285	64.8779	66.0047
58	4.5652	4.77365	9.6254	10.0623	18.6616	19.2681	35.1281	35.9285	64.8888	66.0047
58.1	4.5682	4.77365	9.6263	10.0623	18.6687	19.2681	35.1323	35.9285	64.8977	66.0047
58.2	4.5713	4.77365	9.6315	10.0623	18.6738	19.2681	35.1334	35.9285	64.9007	66.0047
58.3	4.5697	4.77365	9.6337	10.0623	18.6729	19.2681	35.1357	35.9285	64.9077	66.0047
58.4	4.5666	4.77365	9.6326	10.0623	18.6733	19.2681	35.1363	35.9285	64.913	66.0047
58.5	4.5675	4.77365	9.6379	10.0623	18.6749	19.2681	35.139	35.9285	64.917	66.0047
58.6	4.5653	4.77365	9.6384	10.0623	18.6749	19.2681	35.1449	35.9285	64.9174	66.0047
58.7	4.5636	4.77365	9.6411	10.0623	18.6738	19.2681	35.1532	35.9285	64.9284	66.0047
58.8	4.5672	4.77365	9.6448	10.0623	18.6782	19.2681	35.1574	35.9285	64.9307	66.0047
58.9	4.5692	4.77366	9.6464	10.0623	18.6804	19.2681	35.1619	35.9285	64.9372	66.0047
59	4.5696	4.77366	9.6493	10.0623	18.6811	19.2681	35.1623	35.9285	64.942	66.0047
59.1	4.5708	4.77366	9.6526	10.0623	18.6815	19.2681	35.1669	35.9285	64.9487	66.0047
59.2	4.5697	4.77366	9.652	10.0623	18.6841	19.2681	35.1674	35.9285	64.9536	66.0047
59.3	4.5673	4.77366	9.6532	10.0623	18.681	19.2681	35.171	35.9285	64.9581	66.0047
59.4	4.5599	4.77366	9.6498	10.0623	18.6807	19.2681	35.1747	35.9285	64.9639	66.0047
59.5	4.5546	4.77366	9.6468	10.0623	18.6816	19.2681	35.1765	35.9285	64.9715	66.0047
59.6	4.5518	4.77366	9.649	10.0623	18.6827	19.2681	35.1826	35.9285	64.9808	66.0047
59.7	4.5498	4.77366	9.6495	10.0623	18.6878	19.2681	35.189	35.9285	64.985	66.0047
59.8	4.5531	4.77366	9.6525	10.0623	18.6954	19.2681	35.1918	35.9285	64.9878	66.0047
59.9	4.5566	4.77366	9.6548	10.0623	18.6932	19.2681	35.1968	35.9285	64.997	66.0047
60	4.5567	4.77366	9.6556	10.0623	18.6928	19.2681	35.2035	35.9285	65.005	66.0047
60.1	4.5632	4.77367	9.6583	10.0623	18.6934	19.2681	35.2081	35.9285	65.0111	66.0047
60.2	4.5647	4.77367	9.6582	10.0623	18.6972	19.2681	35.2092	35.9285	65.0114	66.0047
60.3	4.5597	4.77367	9.6585	10.0623	18.6915	19.2681	35.214	35.9285	65.0156	66.0047
60.4	4.5531	4.77367	9.6542	10.0623	18.6914	19.2681	35.2162	35.9285	65.0226	66.0047
60.5	4.5488	4.77367	9.6545	10.0623	18.6961	19.2681	35.2179	35.9285	65.0271	66.0047
60.6	4.5494	4.77367	9.6549	10.0623	18.6971	19.2681	35.2171	35.9285	65.0352	66.0047
60.7	4.5489	4.77367	9.6541	10.0623	18.6999	19.2681	35.2216	35.9285	65.0416	66.0047
60.8	4.5459	4.77367	9.6541	10.0623	18.7053	19.2681	35.2264	35.9285	65.0453	66.0047
60.9	4.5468	4.77367	9.6557	10.0623	18.71	19.2681	35.2249	35.9285	65.0511	66.0047
61	4.5502	4.77367	9.6566	10.0623	18.7131	19.2681	35.23	35.9285	65.0598	66.0047
61.1	4.548	4.77367	9.6594	10.0623	18.712	19.2681	35.2324	35.9285	65.0682	66.0047
61.2	4.5515	4.77367	9.6613	10.0623	18.7139	19.2681	35.24	35.9285	65.0769	66.0047
61.3	4.5514	4.77367	9.6602	10.0623	18.7181	19.2681	35.2468	35.9285	65.0842	66.0047
61.4	4.5562	4.77367	9.6617	10.0623	18.7239	19.2681	35.2486	35.9285	65.0969	66.0047
61.5	4.5608	4.77368	9.6663	10.0623	18.7258	19.2681	35.2541	35.9285	65.1046	66.0047
61.6	4.5618	4.77368	9.6698	10.0623	18.7303	19.2681	35.2564	35.9285	65.1122	66.0047
61.7	4.5611	4.77368	9.671	10.0623	18.7311	19.2681	35.2606	35.9285	65.1203	66.0047
61.8	4.5591	4.77368	9.6707	10.0623	18.7342	19.2681	35.2649	35.9285	65.1297	66.0047
61.9	4.5579	4.77368	9.6714	10.0623	18.7364	19.2681	35.2702	35.9285	65.1425	66.0047
62	4.5591	4.77368	9.6729	10.0623	18.7428	19.2681	35.2723	35.9285	65.1488	66.0047
62.1	4.5648	4.77368	9.6796	10.0623	18.7463	19.2681	35.2763	35.9285	65.1594	66.0047
62.2	4.5645	4.77368	9.6826	10.0623	18.7494	19.2681	35.2819	35.9285	65.1702	66.0047
62.3	4.5612	4.77368	9.6805	10.0623	18.7536	19.2681	35.2953	35.9285	65.1802	66.0047
62.4	4.5612	4.77368	9.6826	10.0623	18.7594	19.2681	35.2966	35.9285	65.1856	66.0047
62.5	4.5669	4.77368	9.6843	10.0623	18.7594	19.2681	35.3024	35.9285	65.1917	66.0047
62.6	4.5669	4.77368	9.6866	10.0623	18.7646	19.2681	35.3045	35.9285	65.197	66.0047
62.7	4.5706	4.77368	9.6888	10.0623	18.7615	19.2681	35.3107	35.9285	65.2034	66.0047
62.8	4.5686	4.77368	9.6868	10.0623	18.7651	19.2681	35.3093	35.9285	65.2019	66.0047
62.9	4.5726	4.77368	9.6892	10.0623	18.7581	19.2681	35.3162	35.9285	65.2125	66.0047
63	4.5699	4.77368	9.6819	10.0623	18.7611	19.2681	35.3157	35.9285	65.2184	66.0047
63.1	4.5765	4.77368	9.6867	10.0623	18.7593	19.2681	35.3174	35.9285	65.2223	66.0047
63.2	4.5768	4.77368	9.6847	10.0623	18.759	19.2681	35.3202	35.9285	65.2271	66.0047
63.3	4.5759	4.77368	9.6826	10.0623	18.7574	19.2681	35.3252	35.9285	65.2312	66.0047
63.4	4.576	4.77368	9.6816	10.0623	18.7527	19.2681	35.3293	35.9285	65.2364	66.0047
63.5	4.5702	4.77368	9.6791	10.0623	18.749	19.2681	35.3381	35.9285	65.2457	66.0047
63.6	4.5673	4.77368	9.677	10.0623	18.7511	19.2681	35.3405	35.9285	65.2532	66.0047
63.7	4.5735	4.77369	9.6804	10.0623	18.753	19.2681	35.3453	35.9285	65.2581	66.0047
63.8	4.5685	4.77369	9.682	10.0623	18.7495	19.2681	35.351	35.9285	65.264	66.0047
63.9	4.57	4.77369	9.683	10.0623	18.7497	19.2681	35.3562	35.9285	65.269	66.0047
64	4.5706	4.77369	9.6869	10.0623	18.7516	19.2681	35.3617	35.9285	65.2746	66.0047
64.1	4.5743	4.77369	9.69	10.0623	18.7522	19.2681	35.3631	35.9285	65.2753	66.0047
64.2	4.5714	4.77369	9.6928	10.0623	18.7469	19.2681	35.366	35.9285	65.278	66.0047
64.3	4.5688	4.77369	9.6918	10.0623	18.7494	19.2681	35.3721	35.9285	65.2894	66.0047
64.4	4.5713	4.77369	9.6932	10.0623	18.7569	19.2681	35.3761	35.9285	65.2964	66.0047
64.5	4.5764	4.77369	9.696	10.0623	18.7593	19.2681	35.3807	35.9285	65.3018	66.0047
64.6	4.5753	4.77369	9.6953	10.0623	18.759	19.2681	35.3822	35.9285	65.3064	66.0047
64.7	4.5751	4.77369	9.6955	10.0623	18.761	19.2681	35.383	35.9285	65.315	66.0047
64.8	4.5745	4.77369	9.6921	10.0623	18.7623	19.2681	35.3823	35.9285	65.3184	66.0047
64.9	4.5709	4.77369	9.6933	10.0623	18.7612	19.2681	35.3834	35.9285	65.326	66.0047
65	4.5687	4.77369	9.696	10.0623	18.7671	19.2681	35.3868	35.9285	65.332	66.0047
65.1	4.5693	4.77369	9.6981	10.0623	18.7692	19.2681	35.3933	35.9285	65.3387	66.0047
65.2	4.5688	4.77369	9.7025	10.0623	18.7725	19.2681	35.397	35.9285	65.3436	66.0047
65.3	4.5743	4.77369	9.7056	10.0623	18.7732	19.2681	35.3975	35.9285	65.349	66.0047
65.4	4.5735	4.77369	9.7066	10.0623	18.7755	19.2681	35.3997	35.9285	65.3558	66.0047
65.5	4.5756	4.77369	9.7082	10.0623	18.7763	19.2681	35.4016	35.9285	65.3629	66.0047
65.6	4.5786	4.77369	9.7084	10.0623	18.7767	19.2681	35.4062	35.9285	65.3682	66.0047
65.7	4.5812	4.77369	9.7117	10.0623	18.7767	19.2681	35.41	35.9285	65.3755	66.0047
65.8	4.5833	4.77369	9.7163	10.0623	18.7819	19.2681	35.4096	35.9285	65.388	66.0047
65.9	4.5853	4.77369	9.721	10.0623	18.7811	19.2681	35.4121	35.9285	65.3936	66.0047
66	4.585	4.77369	9.7214	10.0623	18.7809	19.2681	35.4182	35.9285	65.4037	66.0047
66.1	4.5862	4.77369	9.7192	10.0623	18.7881	19.2681	35.4239	35.9285	65.4121	66.0047
66.2	4.5882	4.77369	9.7218	10.0623	18.7958	19.2681	35.4329	35.9285	65.4183	66.0047
66.3	4.5948	4.77369	9.7239	10.0623	18.8027	19.2681	35.4353	35.9285	65.4249	66.0047
66.4	4.5996	4.77369	9.7255	10.0623	18.8077	19.2681	35.4371	35.9285	65.4311	66.0047
66.5	4.6043	4.77369	9.7263	10.0623	18.8087	19.2681	35.4435	35.9285	65.4349	66.0047
66.6	4.6069	4.77369	9.7252	10.0623	18.8055	19.2681	35.4508	35.9285	65.4453	66.0047
66.7	4.6072	4.77369	9.7267	10.0623	18.8139	19.2681	35.4569	35.9285	65.4492	66.0047
66.8	4.6155	4.77369	9.7298	10.0623	18.8181	19.2681	35.4587	35.9285	65.4533	66.0047
66.9	4.6198	4.77369	9.7334	10.0623	18.8184	19.2681	35.4573	35.9285	65.4561	66.0047
67	4.6201	4.77369	9.7351	10.0623	18.8147	19.2681	35.4632	35.9285	65.4691	66.0047
67.1	4.618	4.77369	9.7335	10.0623	18.8195	19.2681	35.4677	35.9285	65.4742	66.0047
67.2	4.6215	4.77369	9.7351	10.0623	18.8231	19.2681	35.4734	35.9285	65.4771	66.0047
67.3	4.6215	4.7737	9.7354	10.0623	18.8245	19.2681	35.475	35.9285	65.4785	66.0047
67.4	4.6231	4.7737	9.7375	10.0623	18.8259	19.2681	35.4756	35.9285	65.4801	66.0047
67.5	4.6203	4.7737	9.7379	10.0623	18.8228	19.2681	35.4741	35.9285	65.4768	66.0047
67.6	4.615	4.7737	9.7343	10.0623	18.82	19.2681	35.4737	35.9285	65.4818	66.0047
67.7	4.613	4.7737	9.7331	10.0623	18.8173	19.2681	35.4782	35.9285	65.4897	66.0047
67.8	4.6147	4.7737	9.7332	10.0623	18.8205	19.2681	35.4826	35.9285	65.4939	66.0047
67.9	4.6184	4.7737	9.7351	10.0623	18.8231	19.2681	35.4852	35.9285	65.4989	66.0047
68	4.6207	4.7737	9.7352	10.0623	18.8251	19.2681	35.4819	35.9285	65.5014	66.0047
68.1	4.6203	4.7737	9.7356	10.0623	18.82	19.2681	35.4856	35.9285	65.5048	66.0047
68.2	4.6119	4.7737	9.7295	10.0623	18.8229	19.2681	35.4877	35.9285	65.5098	66.0047
68.3	4.6159	4.7737	9.7316	10.0623	18.8258	19.2681	35.4846	35.9285	65.511	66.0047
68.4	4.6218	4.7737	9.7367	10.0623	18.8246	19.2681	35.4835	35.9285	65.5188	66.0047
68.5	4.6227	4.7737	9.7332	10.0623	18.8246	19.2681	35.4827	35.9285	65.5227	66.0047
68.6	4.6247	4.7737	9.7371	10.0623	18.8236	19.2681	35.4854	35.9285	65.5266	66.0047
68.7	4.6218	4.7737	9.7355	10.0623	18.821	19.2681	35.4892	35.9285	65.5324	66.0047
68.8	4.6237	4.7737	9.7342	10.0623	18.8253	19.2681	35.4914	35.9285	65.5375	66.0047
68.9	4.6252	4.7737	9.7362	10.0623	18.8244	19.2681	35.4994	35.9285	65.5484	66.0047
69	4.6259	4.7737	9.7341	10.0623	18.834	19.2681	35.5002	35.9285	65.5502	66.0047
69.1	4.6295	4.7737	9.7403	10.0623	18.8386	19.2681	35.5023	35.9285	65.5532	66.0047
69.2	4.6267	4.7737	9.7405	10.0623	18.8419	19.2681	35.5041	35.9285	65.5573	66.0047
69.3	4.6259	4.7737	9.7399	10.0623	18.8429	19.2681	35.5083	35.9285	65.5654	66.0047
69.4	4.6235	4.7737	9.7416	10.0623	18.8491	19.2681	35.5097	35.9285	65.5684	66.0047
69.5	4.6277	4.7737	9.7446	10.0623	18.8539	19.2681	35.5171	35.9285	65.5746	66.0047
69.6	4.63	4.7737	9.7473	10.0623	18.8579	19.2681	35.5174	35.9285	65.5782	66.0047
69.7	4.6296	4.7737	9.7504	10.0623	18.8609	19.2681	35.519	35.9285	65.5844	66.0047
69.8	4.6275	4.7737	9.7465	10.0623	18.8641	19.2681	35.5253	35.9285	65.5935	66.0047
69.9	4.6288	4.7737	9.7468	10.0623	18.8734	19.2681	35.5308	35.9285	65.6013	66.0047
70	4.6323	4.7737	9.7496	10.0623	18.8795	19.2681	35.5296	35.9285	65.6051	66.0047
70.1	4.6342	4.7737	9.7483	10.0623	18.8828	19.2681	35.5306	35.9285	65.6097	66.0047
70.2	4.6322	4.7737	9.748	10.0623	18.8882	19.2681	35.5368	35.9285	65.6178	66.0047
70.3	4.6322	4.7737	9.7467	10.0623	18.8972	19.2681	35.5425	35.9285	65.628	66.0047
70.4	4.6341	4.7737	9.7489	10.0623	18.9033	19.2681	35.5443	35.9285	65.629	66.0047
70.5	4.6384	4.7737	9.756	10.0623	18.9009	19.2681	35.5517	35.9285	65.6355	66.0047
70.6	4.6338	4.7737	9.7573	10.0623	18.9092	19.2681	35.555	35.9285	65.6465	66.0047
70.7	4.6367	4.7737	9.7603	10.0623	18.9109	19.2681	35.5591	35.9285	65.6518	66.0047
70.8	4.6373	4.7737	9.7614	10.0623	18.914	19.2681	35.5628	35.9285	65.6545	66.0047
70.9	4.6358	4.7737	9.7601	10.0623	18.9155	19.2681	35.5637	35.9285	65.6584	66.0047
71	4.6378	4.7737	9.7542	10.0623	18.9191	19.2681	35.5729	35.9285	65.6636	66.0047
71.1	4.6344	4.7737	9.7517	10.0623	18.9213	19.2681	35.5769	35.9285	65.6682	66.0047
71.2	4.6364	4.7737	9.7517	10.0623	18.9243	19.2681	35.578	35.9285	65.6667	66.0047
71.3	4.6393	4.7737	9.7496	10.0623	18.9207	19.2681	35.5793	35.9285	65.6728	66.0047
71.4	4.6302	4.7737	9.7453	10.0623	18.9246	19.2681	35.5835	35.9285	65.6777	66.0047
71.5	4.6315	4.7737	9.7459	10.0623	18.9317	19.2681	35.5842	35.9285	65.6811	66.0047
71.6	4.6289	4.7737	9.7485	10.0623	18.9362	19.2681	35.585	35.9285	65.6844	66.0047
71.7	4.6252	4.7737	9.7514	10.0623	18.936	19.2681	35.5837	35.9285	65.6894	66.0047
71.8	4.6219	4.7737	9.7496	10.0623	18.9356	19.2681	35.5842	35.9285	65.6958	66.0047
71.9	4.6209	4.7737	9.7484	10.0623	18.9389	19.2681	35.5876	35.9285	65.698	66.0047
72	4.6223	4.7737	9.7487	10.0623	18.9412	19.2681	35.5925	35.9285	65.707	66.0047
72.1	4.6239	4.7737	9.7529	10.0623	18.9496	19.2681	35.5926	35.9285	65.707	66.0047
72.2	4.621	4.7737	9.7576	10.0623	18.9495	19.2681	35.5938	35.9285	65.7089	66.0047
72.3	4.6142	4.7737	9.7584	10.0623	18.9476	19.2681	35.5915	35.9285	65.7178	66.0047
72.4	4.6149	4.7737	9.7569	10.0623	18.9467	19.2681	35.5954	35.9285	65.7247	66.0047
72.5	4.6161	4.7737	9.7573	10.0623	18.9533	19.2681	35.6022	35.9285	65.7302	66.0047
72.6	4.6156	4.7737	9.7606	10.0623	18.9594	19.2681	35.6053	35.9285	65.7361	66.0047
72.7	4.6157	4.7737	9.7614	10.0623	18.9635	19.2681	35.6114	35.9285	65.7418	66.0047
72.8	4.6148	4.7737	9.7603	10.0623	18.9671	19.2681	35.6174	35.9285	65.7497	66.0047
72.9	4.6127	4.7737	9.7624	10.0623	18.9713	19.2681	35.6222	35.9285	65.7538	66.0047
73	4.6102	4.7737	9.7649	10.0623	18.9698	19.2681	35.6275	35.9285	65.7586	66.0047
73.1	4.6067	4.7737	9.7627	10.0623	18.9745	19.2681	35.6326	35.9285	65.7658	66.0047
73.2	4.604	4.7737	9.7654	10.0623	18.9771	19.2681	35.6378	35.9285	65.772	66.0047
73.3	4.6064	4.7737	9.7691	10.0623	18.9799	19.2681	35.6425	35.9285	65.7831	66.0047
73.4	4.6084	4.7737	9.7726	10.0623	18.984	19.2681	35.6474	35.9285	65.7905	66.0047
73.5	4.6118	4.7737	9.7781	10.0623	18.9863	19.2681	35.653	35.9285	65.7995	66.0047
73.6	4.6143	4.7737	9.7792	10.0623	18.9941	19.2681	35.662	35.9285	65.8099	66.0047
73.7	4.6175	4.7737	9.7812	10.0623	19.0004	19.2681	35.6701	35.9285	65.8208	66.0047
73.8	4.6187	4.7737	9.7842	10.0623	19.004	19.2681	35.6751	35.9285	65.8265	66.0047
73.9	4.6216	4.7737	9.7864	10.0623	19.0066	19.2681	35.6775	35.9285	65.8332	66.0047
74	4.6196	4.7737	9.7864	10.0623	19.0057	19.2681	35.6788	35.9285	65.8398	66.0047
74.1	4.6219	4.7737	9.7893	10.0623	19.0071	19.2681	35.6912	35.9285	65.8479	66.0047
74.2	4.6253	4.7737	9.7875	10.0623	19.0159	19.2681	35.6959	35.9285	65.8549	66.0047
74.3	4.6344	4.7737	9.7905	10.0623	19.0175	19.2681	35.6989	35.9285	65.8592	66.0047
74.4	4.6309	4.7737	9.7891	10.0623	19.0193	19.2681	35.7061	35.9285	65.8662	66.0047
74.5	4.6265	4.7737	9.7899	10.0623	19.0224	19.2681	35.7058	35.9285	65.8645	66.0047
74.6	4.625	4.7737	9.7909	10.0623	19.0212	19.2681	35.7093	35.9285	65.8671	66.0047
74.7	4.6172	4.7737	9.7856	10.0623	19.0263	19.2681	35.7131	35.9285	65.8713	66.0047
74.8	4.6169	4.7737	9.7848	10.0623	19.0328	19.2681	35.7194	35.9285	65.875	66.0047
74.9	4.615	4.7737	9.7845	10.0623	19.0402	19.2681	35.7232	35.9285	65.879	66.0047
75	4.6164	4.7737	9.7905	10.0623	19.0476	19.2681	35.7238	35.9285	65.884	66.0047
75.1	4.6147	4.7737	9.7922	10.0623	19.0498	19.2681	35.7321	35.9285	65.8902	66.0047
75.2	4.6182	4.7737	9.7932	10.0623	19.0525	19.2681	35.7414	35.9285	65.8949	66.0047
75.3	4.6208	4.7737	9.7957	10.0623	19.054	19.2681	35.7491	35.9285	65.9033	66.0047
75.4	4.622	4.7737	9.7997	10.0623	19.0599	19.2681	35.7546	35.9285	65.9069	66.0047
75.5	4.6252	4.7737	9.8025	10.0623	19.0621	19.2681	35.7559	35.9285	65.914	66.0047
75.6	4.6263	4.7737	9.8034	10.0623	19.0654	19.2681	35.7532	35.9285	65.9144	66.0047
75.7	4.6265	4.7737	9.8046	10.0623	19.0658	19.2681	35.7561	35.9285	65.9171	66.0047
75.8	4.627	4.7737	9.8026	10.0623	19.0686	19.2681	35.7653	35.9285	65.9223	66.0047
75.9	4.6276	4.7737	9.8041	10.0623	19.0732	19.2681	35.7686	35.9285	65.9281	66.0047
76	4.6308	4.7737	9.8065	10.0623	19.0746	19.2681	35.7706	35.9285	65.93	66.0047
76.1	4.6294	4.7737	9.8082	10.0623	19.0714	19.2681	35.7784	35.9285	65.9381	66.0047
76.2	4.6272	4.7737	9.8094	10.0623	19.0752	19.2681	35.7803	35.9285	65.9457	66.0047
76.3	4.633	4.7737	9.816	10.0623	19.0755	19.2681	35.7813	35.9285	65.9514	66.0047
76.4	4.6393	4.7737	9.8235	10.0623	19.0733	19.2681	35.7795	35.9285	65.9543	66.0047
76.5	4.6406	4.7737	9.8214	10.0623	19.0687	19.2681	35.7799	35.9285	65.959	66.0047
76.6	4.6371	4.7737	9.8105	10.0623	19.0715	19.2681	35.7809	35.9285	65.9605	66.0047
76.7	4.6382	4.7737	9.8092	10.0623	19.067	19.2681	35.7839	35.9285	65.9631	66.0047
76.8	4.6385	4.7737	9.8067	10.0623	19.0695	19.2681	35.7878	35.9285	65.9722	66.0047
76.9	4.6412	4.7737	9.8061	10.0623	19.0721	19.2681	35.7919	35.9285	65.9798	66.0047
77	4.6445	4.7737	9.8127	10.0623	19.0779	19.2681	35.8016	35.9285	65.9921	66.0047
77.1	4.6458	4.7737	9.8176	10.0623	19.0834	19.2681	35.8007	35.9285	65.9971	66.0047
77.2	4.6539	4.7737	9.8251	10.0623	19.084	19.2681	35.8044	35.9285	66.0028	66.0047
77.3	4.654	4.7737	9.8247	10.0623	19.0838	19.2681	35.8096	35.9285	66.0111	66.0047
77.4	4.6531	4.7737	9.8264	10.0623	19.0872	19.2681	35.8142	35.9285	66.012	66.0047
77.5	4.6584	4.7737	9.8302	10.0623	19.0854	19.2681	35.8169	35.9285	66.0206	66.0047
77.6	4.6572	4.7737	9.8296	10.0623	19.082	19.2681	35.8225	35.9285	66.0271	66.0047
77.7	4.6579	4.7737	9.8302	10.0623	19.0807	19.2681	35.8293	35.9285	66.0322	66.0047
77.8	4.6621	4.7737	9.8283	10.0623	19.0856	19.2681	35.8374	35.9285	66.0361	66.0047
77.9	4.6653	4.7737	9.829	10.0623	19.0887	19.2681	35.8449	35.9285	66.042	66.0047
78	4.6653	4.7737	9.8276	10.0623	19.0887	19.2681	35.8441	35.9285	66.0429	66.0047
78.1	4.6641	4.7737	9.8268	10.0623	19.0889	19.2681	35.8477	35.9285	66.0497	66.0047
78.2	4.6618	4.7737	9.8236	10.0623	19.091	19.2681	35.8525	35.9285	66.0577	66.0047
78.3	4.6682	4.7737	9.8269	10.0623	19.0945	19.2681	35.8571	35.9285	66.0624	66.0047
78.4	4.6723	4.7737	9.8279	10.0623	19.0965	19.2681	35.8617	35.9285	66.0644	66.0047
78.5	4.6679	4.7737	9.8296	10.0623	19.0941	19.2681	35.8657	35.9285	66.0697	66.0047
78.6	4.6692	4.7737	9.8289	10.0623	19.0937	19.2681	35.8698	35.9285	66.0776	66.0047
78.7	4.6698	4.7737	9.8323	10.0623	19.0942	19.2681	35.8705	35.9285	66.0851	66.0047
78.8	4.6722	4.7737	9.837	10.0623	19.0949	19.2681	35.87	35.9285	66.0897	66.0047
78.9	4.6704	4.7737	9.8417	10.0623	19.0952	19.2681	35.8705	35.9285	66.0936	66.0047
79	4.6696	4.7737	9.8431	10.0623	19.094	19.2681	35.874	35.9285	66.1005	66.0047
79.1	4.6742	4.7737	9.8384	10.0623	19.0966	19.2681	35.8779	35.9285	66.1079	66.0047
79.2	4.6796	4.7737	9.8412	10.0623	19.0962	19.2681	35.8825	35.9285	66.1097	66.0047
79.3	4.6858	4.7737	9.8428	10.0623	19.1005	19.2681	35.8793	35.9285	66.1119	66.0047
79.4	4.6883	4.7737	9.843	10.0623	19.1007	19.2681	35.8759	35.9285	66.1117	66.0047
79.5	4.6837	4.7737	9.84	10.0623	19.0986	19.2681	35.8781	35.9285	66.1205	66.0047
79.6	4.6785	4.7737	9.8341	10.0623	19.1011	19.2681	35.882	35.9285	66.1252	66.0047
79.7	4.6771	4.7737	9.8368	10.0623	19.1038	19.2681	35.8831	35.9285	66.1293	66.0047
79.8	4.6802	4.7737	9.8413	10.0623	19.1059	19.2681	35.8805	35.9285	66.1308	66.0047
79.9	4.6827	4.7737	9.8393	10.0623	19.1058	19.2681	35.8786	35.9285	66.1325	66.0047
80	4.6762	4.7737	9.8393	10.0623	19.1041	19.2681	35.8827	35.9285	66.1381	66.0047
80.1	4.6739	4.7737	9.8374	10.0623	19.1091	19.2681	35.887	35.9285	66.1442	66.0047
80.2	4.6723	4.7737	9.84	10.0623	19.1117	19.2681	35.8871	35.9285	66.1448	66.0047
80.3	4.6715	4.7737	9.8448	10.0623	19.1099	19.2681	35.8877	35.9285	66.1479	66.0047
80.4	4.6679	4.7737	9.8425	10.0623	19.1087	19.2681	35.8905	35.9285	66.1504	66.0047
80.5	4.6696	4.7737	9.8418	10.0623	19.1072	19.2681	35.8952	35.9285	66.1561	66.0047
80.6	4.6693	4.7737	9.8402	10.0623	19.1116	19.2681	35.8988	35.9285	66.1637	66.0047
80.7	4.6722	4.7737	9.8452	10.0623	19.1157	19.2681	35.9035	35.9285	66.1726	66.0047
80.8	4.6765	4.7737	9.8486	10.0623	19.116	19.2681	35.9058	35.9285	66.1796	66.0047
80.9	4.6796	4.7737	9.8496	10.0623	19.1144	19.2681	35.9044	35.9285	66.1852	66.0047
81	4.6816	4.7737	9.8531	10.0623	19.1104	19.2681	35.9047	35.9285	66.1906	66.0047
81.1	4.6833	4.7737	9.845	10.0623	19.1052	19.2681	35.9071	35.9285	66.1945	66.0047
81.2	4.6871	4.7737	9.8458	10.0623	19.1036	19.2681	35.9071	35.9285	66.2013	66.0047
81.3	4.6847	4.7737	9.8442	10.0623	19.103	19.2681	35.9104	35.9285	66.2123	66.0047
81.4	4.6854	4.7737	9.842	10.0623	19.1081	19.2681	35.9132	35.9285	66.2203	66.0047
81.5	4.6877	4.7737	9.8432	10.0623	19.1092	19.2681	35.9161	35.9285	66.2305	66.0047
81.6	4.69	4.7737	9.8421	10.0623	19.11	19.2681	35.9201	35.9285	66.2359	66.0047
81.7	4.6902	4.7737	9.8412	10.0623	19.111	19.2681	35.9245	35.9285	66.2454	66.0047
81.8	4.6942	4.7737	9.841	10.0623	19.1127	19.2681	35.924	35.9285	66.2527	66.0047
81.9	4.6937	4.7737	9.8405	10.0623	19.1153	19.2681	35.9242	35.9285	66.2588	66.0047
82	4.6912	4.7737	9.8415	10.0623	19.1155	19.2681	35.925	35.9285	66.2609	66.0047
82.1	4.693	4.7737	9.8396	10.0623	19.1135	19.2681	35.932	35.9285	66.2706	66.0047
82.2	4.6927	4.7737	9.8386	10.0623	19.1194	19.2681	35.9361	35.9285	66.2785	66.0047
82.3	4.694	4.7737	9.8419	10.0623	19.1211	19.2681	35.9409	35.9285	66.2838	66.0047
82.4	4.6955	4.7737	9.8402	10.0623	19.1236	19.2681	35.9406	35.9285	66.2875	66.0047
82.5	4.6923	4.7737	9.8392	10.0623	19.1265	19.2681	35.9496	35.9285	66.2945	66.0047
82.6	4.6915	4.7737	9.8426	10.0623	19.133	19.2681	35.9574	35.9285	66.3042	66.0047
82.7	4.6977	4.7737	9.8525	10.0623	19.1384	19.2681	35.9597	35.9285	66.3112	66.0047
82.8	4.6988	4.7737	9.8577	10.0623	19.1432	19.2681	35.9657	35.9285	66.317	66.0047
82.9	4.6972	4.7737	9.8574	10.0623	19.1489	19.2681	35.9703	35.9285	66.3255	66.0047
83	4.6979	4.7737	9.8608	10.0623	19.1498	19.2681	35.9744	35.9285	66.3362	66.0047
83.1	4.6999	4.7737	9.8591	10.0623	19.1507	19.2681	35.9742	35.9285	66.3379	66.0047
83.2	4.699	4.7737	9.8616	10.0623	19.1483	19.2681	35.9747	35.9285	66.3413	66.0047
83.3	4.6975	4.7737	9.8612	10.0623	19.1504	19.2681	35.9826	35.9285	66.3504	66.0047
83.4	4.6974	4.7737	9.8605	10.0623	19.1548	19.2681	35.9858	35.9285	66.3536	66.0047
83.5	4.7021	4.7737	9.8635	10.0623	19.1569	19.2681	35.986	35.9285	66.3563	66.0047
83.6	4.6977	4.7737	9.8625	10.0623	19.1599	19.2681	35.9935	35.9285	66.3621	66.0047
83.7	4.696	4.7737	9.864	10.0623	19.1654	19.2681	35.9969	35.9285	66.3667	66.0047
83.8	4.6998	4.7737	9.8683	10.0623	19.1697	19.2681	35.9998	35.9285	66.375	66.0047
83.9	4.6998	4.7737	9.8701	10.0623	19.1746	19.2681	36.0024	35.9285	66.384	66.0047
84	4.6992	4.7737	9.8743	10.0623	19.1805	19.2681	36.0066	35.9285	66.3852	66.0047
84.1	4.7035	4.7737	9.8792	10.0623	19.1822	19.2681	36.0168	35.9285	66.397	66.0047
84.2	4.7038	4.7737	9.8806	10.0623	19.1875	19.2681	36.0223	35.9285	66.4007	66.0047
84.3	4.7064	4.7737	9.885	10.0623	19.1887	19.2681	36.029	35.9285	66.4057	66.0047
84.4	4.7049	4.7737	9.8878	10.0623	19.188	19.2681	36.0278	35.9285	66.4104	66.0047
84.5	4.7077	4.7737	9.891	10.0623	19.1901	19.2681	36.0295	35.9285	66.4102	66.0047
84.6	4.7057	4.7737	9.8931	10.0623	19.195	19.2681	36.0341	35.9285	66.4166	66.0047
84.7	4.7014	4.7737	9.8951	10.0623	19.1969	19.2681	36.0376	35.9285	66.4257	66.0047
84.8	4.7033	4.7737	9.8962	10.0623	19.2016	19.2681	36.0435	35.9285	66.4311	66.0047
84.9	4.7032	4.7737	9.9001	10.0623	19.2042	19.2681	36.0462	35.9285	66.4374	66.0047
85	4.7074	4.7737	9.9006	10.0623	19.2021	19.2681	36.0508	35.9285	66.4404	66.0047
85.1	4.7069	4.7737	9.8995	10.0623	19.2012	19.2681	36.0523	35.9285	66.4472	66.0047
85.2	4.7017	4.7737	9.9024	10.0623	19.2057	19.2681	36.0597	35.9285	66.456	66.0047
85.3	4.6968	4.7737	9.9028	10.0623	19.2108	19.2681	36.0568	35.9285	66.4605	66.0047
85.4	4.6986	4.7737	9.9096	10.0623	19.2084	19.2681	36.0627	35.9285	66.4686	66.0047
85.5	4.6965	4.7737	9.9067	10.0623	19.2145	19.2681	36.0698	35.9285	66.4776	66.0047
85.6	4.7011	4.7737	9.9094	10.0623	19.2198	19.2681	36.0723	35.9285	66.4807	66.0047
85.7	4.7032	4.7737	9.9135	10.0623	19.2247	19.2681	36.0745	35.9285	66.4875	66.0047
85.8	4.7056	4.7737	9.9145	10.0623	19.2282	19.2681	36.0803	35.9285	66.4964	66.0047
85.9	4.7055	4.7737	9.9163	10.0623	19.2307	19.2681	36.0838	35.9285	66.5012	66.0047
86	4.7073	4.7737	9.92	10.0623	19.2349	19.2681	36.0869	35.9285	66.5078	66.0047
86.1	4.7095	4.7737	9.9221	10.0623	19.2375	19.2681	36.091	35.9285	66.5115	66.0047
86.2	4.7091	4.7737	9.9241	10.0623	19.2389	19.2681	36.0946	35.9285	66.5181	66.0047
86.3	4.7113	4.7737	9.9242	10.0623	19.2429	19.2681	36.097	35.9285	66.5263	66.0047
86.4	4.7094	4.7737	9.9267	10.0623	19.2442	19.2681	36.1031	35.9285	66.5367	66.0047
86.5	4.7087	4.7737	9.9294	10.0623	19.25	19.2681	36.1073	35.9285	66.5445	66.0047
86.6	4.7105	4.7737	9.9327	10.0623	19.2567	19.2681	36.1095	35.9285	66.5482	66.0047
86.7	4.7131	4.7737	9.934	10.0623	19.2602	19.2681	36.1125	35.9285	66.5533	66.0047
86.8	4.7123	4.7737	9.9335	10.0623	19.2658	19.2681	36.1128	35.9285	66.5558	66.0047
86.9	4.7135	4.7737	9.9362	10.0623	19.2673	19.2681	36.1133	35.9285	66.5574	66.0047
87	4.7127	4.7737	9.9373	10.0623	19.2696	19.2681	36.1183	35.9285	66.5642	66.0047
87.1	4.7096	4.7737	9.9359	10.0623	19.2726	19.2681	36.1204	35.9285	66.5717	66.0047
87.2	4.7076	4.7737	9.9411	10.0623	19.2794	19.2681	36.1271	35.9285	66.5789	66.0047
87.3	4.7069	4.7737	9.9425	10.0623	19.2859	19.2681	36.1307	35.9285	66.5845	66.0047
87.4	4.7093	4.7737	9.9489	10.0623	19.2911	19.2681	36.1318	35.9285	66.5873	66.0047
87.5	4.71	4.7737	9.9523	10.0623	19.2928	19.2681	36.1328	35.9285	66.5894	66.0047
87.6	4.7102	4.7737	9.9561	10.0623	19.295	19.2681	36.1388	35.9285	66.5932	66.0047
87.7	4.7116	4.7737	9.9603	10.0623	19.2996	19.2681	36.1446	35.9285	66.5987	66.0047
87.8	4.7131	4.7737	9.9651	10.0623	19.3019	19.2681	36.1449	35.9285	66.6002	66.0047
87.9	4.7142	4.7737	9.9694	10.0623	19.3056	19.2681	36.1537	35.9285	66.6078	66.0047
88	4.7164	4.7737	9.973	10.0623	19.3074	19.2681	36.1549	35.9285	66.6109	66.0047
88.1	4.7197	4.7737	9.9737	10.0623	19.309	19.2681	36.1561	35.9285	66.6158	66.0047
88.2	4.718	4.7737	9.9718	10.0623	19.316	19.2681	36.1541	35.9285	66.6211	66.0047
88.3	4.7178	4.7737	9.9739	10.0623	19.3182	19.2681	36.1529	35.9285	66.6231	66.0047
88.4	4.7191	4.7737	9.9734	10.0623	19.3199	19.2681	36.1555	35.9285	66.6295	66.0047
88.5	4.7123	4.7737	9.9738	10.0623	19.3215	19.2681	36.1631	35.9285	66.6348	66.0047
88.6	4.7115	4.7737	9.9743	10.0623	19.324	19.2681	36.1659	35.9285	66.6389	66.0047
88.7	4.715	4.7737	9.9754	10.0623	19.3274	19.2681	36.1623	35.9285	66.6367	66.0047
88.8	4.7142	4.7737	9.9761	10.0623	19.325	19.2681	36.1625	35.9285	66.6414	66.0047
88.9	4.7117	4.7737	9.9713	10.0623	19.3263	19.2681	36.1629	35.9285	66.6466	66.0047
89	4.7115	4.7737	9.9733	10.0623	19.3281	19.2681	36.1666	35.9285	66.6513	66.0047
89.1	4.7106	4.7737	9.9751	10.0623	19.3315	19.2681	36.1717	35.9285	66.6568	66.0047
89.2	4.7127	4.7737	9.9795	10.0623	19.3373	19.2681	36.1748	35.9285	66.6563	66.0047
89.3	4.7218	4.7737	9.9832	10.0623	19.3399	19.2681	36.1768	35.9285	66.6594	66.0047
89.4	4.7225	4.7737	9.9855	10.0623	19.3391	19.2681	36.1726	35.9285	66.6584	66.0047
89.5	4.7185	4.7737	9.9834	10.0623	19.3356	19.2681	36.175	35.9285	66.6679	66.0047
89.6	4.7105	4.7737	9.9764	10.0623	19.3379	19.2681	36.18	35.9285	66.6755	66.0047
89.7	4.7152	4.7737	9.9782	10.0623	19.3366	19.2681	36.1823	35.9285	66.6776	66.0047
89.8	4.7181	4.7737	9.9759	10.0623	19.3406	19.2681	36.1863	35.9285	66.6832	66.0047
89.9	4.7183	4.7737	9.9717	10.0623	19.3446	19.2681	36.1909	35.9285	66.6836	66.0047
90	4.7172	4.7737	9.9754	10.0623	19.3437	19.2681	36.1965	35.9285	66.6865	66.0047
90.1	4.7186	4.7737	9.9736	10.0623	19.3442	19.2681	36.197	35.9285	66.6942	66.0047
90.2	4.717	4.7737	9.9712	10.0623	19.3454	19.2681	36.1951	35.9285	66.6971	66.0047
90.3	4.7189	4.7737	9.9706	10.0623	19.3482	19.2681	36.1929	35.9285	66.7014	66.0047
90.4	4.7209	4.7737	9.9698	10.0623	19.3481	19.2681	36.1937	35.9285	66.7057	66.0047
90.5	4.7197	4.7737	9.9661	10.0623	19.3517	19.2681	36.1998	35.9285	66.7138	66.0047
90.6	4.7216	4.7737	9.9651	10.0623	19.3567	19.2681	36.2045	35.9285	66.7246	66.0047
90.7	4.7285	4.7737	9.9676	10.0623	19.3605	19.2681	36.2052	35.9285	66.7296	66.0047
90.8	4.733	4.7737	9.9703	10.0623	19.3599	19.2681	36.2067	35.9285	66.7275	66.0047
90.9	4.7329	4.7737	9.9705	10.0623	19.358	19.2681	36.2091	35.9285	66.7297	66.0047
91	4.7282	4.7737	9.9644	10.0623	19.3635	19.2681	36.2109	35.9285	66.7313	66.0047
91.1	4.727	4.7737	9.9623	10.0623	19.367	19.2681	36.2105	35.9285	66.7357	66.0047
91.2	4.7286	4.7737	9.9645	10.0623	19.3675	19.2681	36.2124	35.9285	66.7371	66.0047
91.3	4.7305	4.7737	9.9658	10.0623	19.3665	19.2681	36.2101	35.9285	66.7415	66.0047
91.4	4.733	4.7737	9.9684	10.0623	19.3654	19.2681	36.2173	35.9285	66.7437	66.0047
91.5	4.7294	4.7737	9.9622	10.0623	19.3651	19.2681	36.2175	35.9285	66.7424	66.0047
91.6	4.727	4.7737	9.965	10.0623	19.3629	19.2681	36.2162	35.9285	66.7427	66.0047
91.7	4.7226	4.7737	9.9625	10.0623	19.36	19.2681	36.2197	35.9285	66.7458	66.0047
91.8	4.7186	4.7737	9.9612	10.0623	19.3572	19.2681	36.2201	35.9285	66.7486	66.0047
91.9	4.7195	4.7737	9.9605	10.0623	19.3545	19.2681	36.2243	35.9285	66.7501	66.0047
92	4.7187	4.7737	9.9585	10.0623	19.3595	19.2681	36.2301	35.9285	66.7581	66.0047
92.1	4.7212	4.7737	9.9611	10.0623	19.3649	19.2681	36.2348	35.9285	66.764	66.0047
92.2	4.7285	4.7737	9.9635	10.0623	19.3688	19.2681	36.2362	35.9285	66.7727	66.0047
92.3	4.7322	4.7737	9.9663	10.0623	19.3747	19.2681	36.2378	35.9285	66.7745	66.0047
92.4	4.7341	4.7737	9.9707	10.0623	19.3723	19.2681	36.2428	35.9285	66.7794	66.0047
92.5	4.7334	4.7737	9.9663	10.0623	19.3778	19.2681	36.2481	35.9285	66.7791	66.0047
92.6	4.7353	4.7737	9.9684	10.0623	19.3743	19.2681	36.2533	35.9285	66.7803	66.0047
92.7	4.7309	4.7737	9.9683	10.0623	19.3737	19.2681	36.2551	35.9285	66.784	66.0047
92.8	4.7316	4.7737	9.9726	10.0623	19.37	19.2681	36.2588	35.9285	66.7861	66.0047
92.9	4.7318	4.7737	9.9728	10.0623	19.3677	19.2681	36.2668	35.9285	66.792	66.0047
93	4.7316	4.7737	9.9711	10.0623	19.3718	19.2681	36.2727	35.9285	66.7968	66.0047
93.1	4.7369	4.7737	9.9761	10.0623	19.3733	19.2681	36.2715	35.9285	66.7984	66.0047
93.2	4.7386	4.7737	9.9795	10.0623	19.3723	19.2681	36.2772	35.9285	66.8022	66.0047
93.3	4.7361	4.7737	9.981	10.0623	19.3711	19.2681	36.2795	35.9285	66.8086	66.0047
93.4	4.7372	4.7737	9.9838	10.0623	19.3696	19.2681	36.2791	35.9285	66.8083	66.0047
93.5	4.7401	4.7737	9.9866	10.0623	19.3648	19.2681	36.2805	35.9285	66.8098	66.0047
93.6	4.7366	4.7737	9.9858	10.0623	19.3664	19.2681	36.2842	35.9285	66.812	66.0047
93.7	4.7376	4.7737	9.9834	10.0623	19.3671	19.2681	36.2851	35.9285	66.8155	66.0047
93.8	4.736	4.7737	9.9819	10.0623	19.3683	19.2681	36.2822	35.9285	66.8195	66.0047
93.9	4.7373	4.7737	9.9809	10.0623	19.3681	19.2681	36.2875	35.9285	66.8237	66.0047
94	4.7338	4.7737	9.9783	10.0623	19.3683	19.2681	36.287	35.9285	66.8264	66.0047
94.1	4.7342	4.7737	9.98	10.0623	19.3685	19.2681	36.2914	35.9285	66.8305	66.0047
94.2	4.7333	4.7737	9.9826	10.0623	19.3705	19.2681	36.2953	35.9285	66.8334	66.0047
94.3	4.7346	4.7737	9.9854	10.0623	19.3677	19.2681	36.2984	35.9285	66.8315	66.0047
94.4	4.7332	4.7737	9.9842	10.0623	19.3686	19.2681	36.3033	35.9285	66.8369	66.0047
94.5	4.7321	4.7737	9.9832	10.0623	19.3685	19.2681	36.3047	35.9285	66.8377	66.0047
94.6	4.7353	4.7737	9.9825	10.0623	19.3686	19.2681	36.3072	35.9285	66.8399	66.0047
94.7	4.7358	4.7737	9.9811	10.0623	19.3716	19.2681	36.307	35.9285	66.8448	66.0047
94.8	4.7337	4.7737	9.9813	10.0623	19.3717	19.2681	36.3102	35.9285	66.8488	66.0047
94.9	4.7327	4.7737	9.9821	10.0623	19.3735	19.2681	36.3151	35.9285	66.8524	66.0047
95	4.7342	4.7737	9.9857	10.0623	19.3763	19.2681	36.3145	35.9285	66.8549	66.0047
95.1	4.7392	4.7737	9.9861	10.0623	19.373	19.2681	36.3168	35.9285	66.8558	66.0047
95.2	4.7382	4.7737	9.9832	10.0623	19.3746	19.2681	36.3168	35.9285	66.8531	66.0047
95.3	4.7359	4.7737	9.9851	10.0623	19.3692	19.2681	36.319	35.9285	66.8602	66.0047
95.4	4.7265	4.7737	9.983	10.0623	19.3707	19.2681	36.3249	35.9285	66.8665	66.0047
95.5	4.7259	4.7737	9.9799	10.0623	19.3714	19.2681	36.3285	35.9285	66.8708	66.0047
95.6	4.7234	4.7737	9.9834	10.0623	19.3734	19.2681	36.3303	35.9285	66.8738	66.0047
95.7	4.722	4.7737	9.9872	10.0623	19.3747	19.2681	36.3335	35.9285	66.8785	66.0047
95.8	4.7221	4.7737	9.9886	10.0623	19.3788	19.2681	36.3368	35.9285	66.8841	66.0047
95.9	4.724	4.7737	9.997	10.0623	19.3788	19.2681	36.338	35.9285	66.8875	66.0047
96	4.7253	4.7737	10.0005	10.0623	19.3821	19.2681	36.3367	35.9285	66.8918	66.0047
96.1	4.7286	4.7737	10.0003	10.0623	19.3849	19.2681	36.3359	35.9285	66.8955	66.0047
96.2	4.7261	4.7737	10.0017	10.0623	19.3844	19.2681	36.3389	35.9285	66.8991	66.0047
96.3	4.7244	4.7737	10.0036	10.0623	19.3853	19.2681	36.3411	35.9285	66.9034	66.0047
96.4	4.7234	4.7737	10.0068	10.0623	19.3815	19.2681	36.3458	35.9285	66.9092	66.0047
96.5	4.7172	4.7737	10.007	10.0623	19.3844	19.2681	36.3516	35.9285	66.9151	66.0047
96.6	4.7175	4.7737	10.0101	10.0623	19.3887	19.2681	36.3519	35.9285	66.9197	66.0047
96.7	4.7165	4.7737	10.0133	10.0623	19.388	19.2681	36.3546	35.9285	66.9243	66.0047
96.8	4.7132	4.7737	10.0142	10.0623	19.387	19.2681	36.3585	35.9285	66.9287	66.0047
96.9	4.7123	4.7737	10.014	10.0623	19.3921	19.2681	36.3587	35.9285	66.935	66.0047
97	4.7149	4.7737	10.0182	10.0623	19.3924	19.2681	36.3622	35.9285	66.9412	66.0047
97.1	4.716	4.7737	10.0207	10.0623	19.3888	19.2681	36.3647	35.9285	66.9466	66.0047
97.2	4.7153	4.7737	10.0249	10.0623	19.3888	19.2681	36.3721	35.9285	66.9538	66.0047
97.3	4.7121	4.7737	10.0251	10.0623	19.3954	19.2681	36.3789	35.9285	66.9624	66.0047
97.4	4.716	4.7737	10.0259	10.0623	19.3988	19.2681	36.3797	35.9285	66.9627	66.0047
97.5	4.7163	4.7737	10.0248	10.0623	19.3985	19.2681	36.3815	35.9285	66.9718	66.0047
97.6	4.7154	4.7737	10.0243	10.0623	19.4018	19.2681	36.3873	35.9285	66.9841	66.0047
97.7	4.7189	4.7737	10.0255	10.0623	19.404	19.2681	36.3927	35.9285	66.9931	66.0047
97.8	4.7217	4.7737	10.0325	10.0623	19.4088	19.2681	36.3946	35.9285	66.9991	66.0047
97.9	4.7269	4.7737	10.0366	10.0623	19.4123	19.2681	36.3974	35.9285	67.0026	66.0047
98	4.7255	4.7737	10.0389	10.0623	19.4146	19.2681	36.3939	35.9285	67.0084	66.0047
98.1	4.7234	4.7737	10.04	10.0623	19.4076	19.2681	36.3955	35.9285	67.0097	66.0047
98.2	4.7175	4.7737	10.0383	10.0623	19.4051	19.2681	36.4016	35.9285	67.01	66.0047
98.3	4.7118	4.7737	10.0373	10.0623	19.4054	19.2681	36.4021	35.9285	67.0089	66.0047
98.4	4.7117	4.7737	10.0389	10.0623	19.4007	19.2681	36.4092	35.9285	67.0137	66.0047
98.5	4.7066	4.7737	10.0332	10.0623	19.4024	19.2681	36.411	35.9285	67.0159	66.0047
98.6	4.7101	4.7737	10.035	10.0623	19.4002	19.2681	36.4093	35.9285	67.0201	66.0047
98.7	4.7136	4.7737	10.0368	10.0623	19.4071	19.2681	36.4093	35.9285	67.0257	66.0047
98.8	4.7192	4.7737	10.0388	10.0623	19.4066	19.2681	36.4107	35.9285	67.0306	66.0047
98.9	4.7199	4.7737	10.0357	10.0623	19.4085	19.2681	36.4123	35.9285	67.0353	66.0047
99	4.7204	4.7737	10.0362	10.0623	19.4073	19.2681	36.4101	35.9285	67.0373	66.0047
99.1	4.7212	4.7737	10.0339	10.0623	19.4056	19.2681	36.4085	35.9285	67.0406	66.0047
99.2	4.7185	4.7737	10.0338	10.0623	19.4047	19.2681	36.4144	35.9285	67.0479	66.0047
99.3	4.7174	4.7737	10.0349	10.0623	19.4107	19.2681	36.4164	35.9285	67.0541	66.0047
99.4	4.7233	4.7737	10.0363	10.0623	19.4133	19.2681	36.419	35.9285	67.059	66.0047
99.5	4.7273	4.7737	10.0388	10.0623	19.4139	19.2681	36.4226	35.9285	67.0663	66.0047
99.6	4.725	4.7737	10.0368	10.0623	19.4148	19.2681	36.4278	35.9285	67.0771	66.0047
99.7	4.7256	4.7737	10.037	10.0623	19.413	19.2681	36.4314	35.9285	67.0833	66.0047
99.8	4.7276	4.7737	10.0422	10.0623	19.4143	19.2681	36.4293	35.9285	67.0881	66.0047
99.9	4.7269	4.7737	10.0449	10.0623	19.4157	19.2681	36.4355	35.9285	67.0926	66.0047
100	4.724	4.7737	10.0465	10.0623	19.4195	19.2681	36.4406	35.9285	67.0983	66.0047
100.1	4.728	4.7737	10.0526	10.0623	19.4214	19.2681	36.447	35.9285	67.1013	66.0047
100.2	4.7289	4.7737	10.0556	10.0623	19.4252	19.2681	36.4479	35.9285	67.1062	66.0047
100.3	4.7293	4.7737	10.0583	10.0623	19.4244	19.2681	36.4518	35.9285	67.1099	66.0047
100.4	4.73	4.7737	10.0644	10.0623	19.4288	19.2681	36.459	35.9285	67.1154	66.0047
100.5	4.7304	4.7737	10.0675	10.0623	19.4314	19.2681	36.4599	35.9285	67.1142	66.0047
100.6	4.7314	4.7737	10.0694	10.0623	19.4321	19.2681	36.4646	35.9285	67.1238	66.0047
100.7	4.7287	4.7737	10.0672	10.0623	19.436	19.2681	36.4677	35.9285	67.1304	66.0047
100.8	4.7293	4.7737	10.0714	10.0623	19.438	19.2681	36.4701	35.9285	67.1328	66.0047
100.9	4.7318	4.7737	10.0754	10.0623	19.4368	19.2681	36.474	35.9285	67.1399	66.0047
101	4.7315	4.7737	10.0705	10.0623	19.4383	19.2681	36.4783	35.9285	67.1455	66.0047
101.1	4.7299	4.7737	10.0707	10.0623	19.4392	19.2681	36.4807	35.9285	67.1483	66.0047
101.2	4.7272	4.7737	10.0743	10.0623	19.442	19.2681	36.4846	35.9285	67.1547	66.0047
101.3	4.7262	4.7737	10.0787	10.0623	19.4454	19.2681	36.4883	35.9285	67.1628	66.0047
101.4	4.7264	4.7737	10.0784	10.0623	19.4511	19.2681	36.4904	35.9285	67.1688	66.0047
101.5	4.7314	4.7737	10.079	10.0623	19.4537	19.2681	36.4941	35.9285	67.1768	66.0047
101.6	4.7313	4.7737	10.0785	10.0623	19.4599	19.2681	36.495	35.9285	67.1823	66.0047
101.7	4.7375	4.7737	10.0812	10.0623	19.4626	19.2681	36.4999	35.9285	67.1895	66.0047
101.8	4.7414	4.7737	10.0823	10.0623	19.4669	19.2681	36.5029	35.9285	67.1965	66.0047
101.9	4.7443	4.7737	10.0845	10.0623	19.4725	19.2681	36.5042	35.9285	67.2004	66.0047
102	4.7442	4.7737	10.0834	10.0623	19.4742	19.2681	36.509	35.9285	67.207	66.0047
102.1	4.7445	4.7737	10.0838	10.0623	19.4734	19.2681	36.5131	35.9285	67.2121	66.0047
102.2	4.7459	4.7737	10.0889	10.0623	19.475	19.2681	36.5151	35.9285	67.214	66.0047
102.3	4.7458	4.7737	10.0923	10.0623	19.4767	19.2681	36.5195	35.9285	67.2202	66.0047
102.4	4.7467	4.7737	10.094	10.0623	19.482	19.2681	36.527	35.9285	67.2256	66.0047
102.5	4.7509	4.7737	10.0969	10.0623	19.4911	19.2681	36.53	35.9285	67.2271	66.0047
102.6	4.7615	4.7737	10.1024	10.0623	19.4921	19.2681	36.5284	35.9285	67.2269	66.0047
102.7	4.7636	4.7737	10.1008	10.0623	19.4908	19.2681	36.5308	35.9285	67.233	66.0047
102.8	4.7615	4.7737	10.0988	10.0623	19.4937	19.2681	36.5349	35.9285	67.2379	66.0047
102.9	4.7618	4.7737	10.0979	10.0623	19.4967	19.2681	36.5361	35.9285	67.2374	66.0047
103	4.7634	4.7737	10.101	10.0623	19.4956	19.2681	36.542	35.9285	67.2444	66.0047
103.1	4.7587	4.7737	10.0979	10.0623	19.5038	19.2681	36.5407	35.9285	67.2455	66.0047
103.2	4.7655	4.7737	10.1045	10.0623	19.5064	19.2681	36.5423	35.9285	67.2491	66.0047
103.3	4.7652	4.7737	10.1018	10.0623	19.5067	19.2681	36.5425	35.9285	67.2543	66.0047
103.4	4.7666	4.7737	10.0997	10.0623	19.5058	19.2681	36.5394	35.9285	67.2531	66.0047
103.5	4.7643	4.7737	10.0998	10.0623	19.5064	19.2681	36.5423	35.9285	67.2569	66.0047
103.6	4.7642	4.7737	10.0992	10.0623	19.5067	19.2681	36.5455	35.9285	67.2583	66.0047
103.7	4.7641	4.7737	10.1004	10.0623	19.509	19.2681	36.5474	35.9285	67.2648	66.0047
103.8	4.7626	4.7737	10.1012	10.0623	19.5144	19.2681	36.5501	35.9285	67.2691	66.0047
103.9	4.7661	4.7737	10.1019	10.0623	19.5151	19.2681	36.5504	35.9285	67.2729	66.0047
104	4.765	4.7737	10.1034	10.0623	19.5129	19.2681	36.552	35.9285	67.277	66.0047
104.1	4.7646	4.7737	10.1043	10.0623	19.514	19.2681	36.5558	35.9285	67.2797	66.0047
104.2	4.7641	4.7737	10.1025	10.0623	19.5167	19.2681	36.5572	35.9285	67.2842	66.0047
104.3	4.7654	4.7737	10.1027	10.0623	19.5169	19.2681	36.5521	35.9285	67.2868	66.0047
104.4	4.7657	4.7737	10.1016	10.0623	19.5188	19.2681	36.5543	35.9285	67.2938	66.0047
104.5	4.7657	4.7737	10.1004	10.0623	19.5214	19.2681	36.5525	35.9285	67.2966	66.0047
104.6	4.7691	4.7737	10.102	10.0623	19.5248	19.2681	36.5533	35.9285	67.2996	66.0047
104.7	4.7692	4.7737	10.1043	10.0623	19.5272	19.2681	36.5526	35.9285	67.3046	66.0047
104.8	4.7683	4.7737	10.1021	10.0623	19.5239	19.2681	36.5537	35.9285	67.3051	66.0047
104.9	4.7677	4.7737	10.0995	10.0623	19.5243	19.2681	36.5495	35.9285	67.306	66.0047
105	4.767	4.7737	10.0997	10.0623	19.5248	19.2681	36.553	35.9285	67.3121	66.0047
105.1	4.7641	4.7737	10.1003	10.0623	19.5294	19.2681	36.5575	35.9285	67.3173	66.0047
105.2	4.7631	4.7737	10.1063	10.0623	19.5311	19.2681	36.5655	35.9285	67.3259	66.0047
105.3	4.7627	4.7737	10.1086	10.0623	19.5344	19.2681	36.5708	35.9285	67.3278	66.0047
105.4	4.7633	4.7737	10.1067	10.0623	19.5359	19.2681	36.5695	35.9285	67.3261	66.0047
105.5	4.763	4.7737	10.1066	10.0623	19.5385	19.2681	36.5722	35.9285	67.3304	66.0047
105.6	4.7573	4.7737	10.1055	10.0623	19.5459	19.2681	36.5741	35.9285	67.3343	66.0047
105.7	4.7583	4.7737	10.1111	10.0623	19.5527	19.2681	36.5767	35.9285	67.335	66.0047
105.8	4.7615	4.7737	10.1168	10.0623	19.5582	19.2681	36.578	35.9285	67.3396	66.0047
105.9	4.7624	4.7737	10.119	10.0623	19.5582	19.2681	36.5803	35.9285	67.3387	66.0047
106	4.7636	4.7737	10.1182	10.0623	19.5557	19.2681	36.5816	35.9285	67.342	66.0047
106.1	4.7625	4.7737	10.1178	10.0623	19.5545	19.2681	36.5836	35.9285	67.3465	66.0047
106.2	4.7627	4.7737	10.1138	10.0623	19.5573	19.2681	36.5833	35.9285	67.3475	66.0047
106.3	4.7621	4.7737	10.1147	10.0623	19.5548	19.2681	36.5859	35.9285	67.3508	66.0047
106.4	4.7604	4.7737	10.1149	10.0623	19.56	19.2681	36.5881	35.9285	67.3545	66.0047
106.5	4.7613	4.7737	10.1137	10.0623	19.5605	19.2681	36.5894	35.9285	67.3603	66.0047
106.6	4.7589	4.7737	10.1124	10.0623	19.5623	19.2681	36.5945	35.9285	67.3702	66.0047
106.7	4.758	4.7737	10.1157	10.0623	19.5677	19.2681	36.5964	35.9285	67.3691	66.0047
106.8	4.7621	4.7737	10.1231	10.0623	19.5702	19.2681	36.598	35.9285	67.372	66.0047
106.9	4.7652	4.7737	10.1221	10.0623	19.5709	19.2681	36.5993	35.9285	67.3758	66.0047
107	4.764	4.7737	10.1239	10.0623	19.5729	19.2681	36.6042	35.9285	67.3824	66.0047
107.1	4.7652	4.7737	10.1292	10.0623	19.5764	19.2681	36.6025	35.9285	67.3857	66.0047
107.2	4.7701	4.7737	10.1322	10.0623	19.5764	19.2681	36.6078	35.9285	67.3927	66.0047
107.3	4.7701	4.7737	10.1319	10.0623	19.5793	19.2681	36.604	35.9285	67.3927	66.0047
107.4	4.7729	4.7737	10.1331	10.0623	19.5758	19.2681	36.5994	35.9285	67.3922	66.0047
107.5	4.7742	4.7737	10.1316	10.0623	19.5723	19.2681	36.6033	35.9285	67.3927	66.0047
107.6	4.7707	4.7737	10.132	10.0623	19.5728	19.2681	36.6003	35.9285	67.3927	66.0047
107.7	4.771	4.7737	10.1355	10.0623	19.567	19.2681	36.6016	35.9285	67.3948	66.0047
107.8	4.7696	4.7737	10.1363	10.0623	19.5658	19.2681	36.6025	35.9285	67.3984	66.0047
107.9	4.7695	4.7737	10.1369	10.0623	19.5705	19.2681	36.603	35.9285	67.4002	66.0047
108	4.7686	4.7737	10.1402	10.0623	19.574	19.2681	36.6056	35.9285	67.409	66.0047
108.1	4.7684	4.7737	10.146	10.0623	19.5806	19.2681	36.6093	35.9285	67.4129	66.0047
108.2	4.77	4.7737	10.1512	10.0623	19.584	19.2681	36.6103	35.9285	67.4173	66.0047
108.3	4.7689	4.7737	10.1524	10.0623	19.5844	19.2681	36.6129	35.9285	67.4236	66.0047
108.4	4.772	4.7737	10.1514	10.0623	19.5867	19.2681	36.612	35.9285	67.4236	66.0047
108.5	4.7712	4.7737	10.1522	10.0623	19.5826	19.2681	36.6169	35.9285	67.43	66.0047
108.6	4.767	4.7737	10.1466	10.0623	19.5838	19.2681	36.6178	35.9285	67.4355	66.0047
108.7	4.7639	4.7737	10.1485	10.0623	19.586	19.2681	36.6213	35.9285	67.4435	66.0047
108.8	4.7609	4.7737	10.154	10.0623	19.5921	19.2681	36.6261	35.9285	67.4428	66.0047
108.9	4.76	4.7737	10.1553	10.0623	19.5924	19.2681	36.6272	35.9285	67.4444	66.0047
109	4.7596	4.7737	10.1565	10.0623	19.5945	19.2681	36.63	35.9285	67.4532	66.0047
109.1	4.7552	4.7737	10.1609	10.0623	19.6005	19.2681	36.6339	35.9285	67.4545	66.0047
109.2	4.7552	4.7737	10.1669	10.0623	19.6002	19.2681	36.6398	35.9285	67.4585	66.0047
109.3	4.7541	4.7737	10.1675	10.0623	19.603	19.2681	36.6442	35.9285	67.4622	66.0047
109.4	4.7569	4.7737	10.1715	10.0623	19.6114	19.2681	36.6464	35.9285	67.4658	66.0047
109.5	4.7592	4.7737	10.1807	10.0623	19.6154	19.2681	36.6524	35.9285	67.4733	66.0047
109.6	4.7593	4.7737	10.1839	10.0623	19.6166	19.2681	36.6577	35.9285	67.4806	66.0047
109.7	4.7594	4.7737	10.1884	10.0623	19.6235	19.2681	36.66	35.9285	67.4852	66.0047
109.8	4.7611	4.7737	10.194	10.0623	19.6248	19.2681	36.6629	35.9285	67.4854	66.0047
109.9	4.7614	4.7737	10.196	10.0623	19.6244	19.2681	36.6655	35.9285	67.4881	66.0047
110	4.7594	4.7737	10.1965	10.0623	19.6307	19.2681	36.6694	35.9285	67.4925	66.0047
110.1	4.7634	4.7737	10.1987	10.0623	19.6383	19.2681	36.672	35.9285	67.4969	66.0047
110.2	4.7659	4.7737	10.2015	10.0623	19.6416	19.2681	36.6785	35.9285	67.5008	66.0047
110.3	4.7695	4.7737	10.2079	10.0623	19.6469	19.2681	36.683	35.9285	67.5086	66.0047
110.4	4.7741	4.7737	10.2119	10.0623	19.6529	19.2681	36.69	35.9285	67.5179	66.0047
110.5	4.7758	4.7737	10.2206	10.0623	19.6583	19.2681	36.6952	35.9285	67.5208	66.0047
110.6	4.7763	4.7737	10.224	10.0623	19.6616	19.2681	36.7023	35.9285	67.5265	66.0047
110.7	4.7754	4.7737	10.2278	10.0623	19.6656	19.2681	36.7044	35.9285	67.5289	66.0047
110.8	4.7772	4.7737	10.2306	10.0623	19.6707	19.2681	36.7096	35.9285	67.5331	66.0047
110.9	4.777	4.7737	10.2343	10.0623	19.6757	19.2681	36.7147	35.9285	67.5419	66.0047
111	4.7779	4.7737	10.24	10.0623	19.6815	19.2681	36.722	35.9285	67.5442	66.0047
111.1	4.781	4.7737	10.2484	10.0623	19.6832	19.2681	36.7264	35.9285	67.5461	66.0047
111.2	4.7812	4.7737	10.2497	10.0623	19.6861	19.2681	36.7288	35.9285	67.5517	66.0047
111.3	4.7819	4.7737	10.2483	10.0623	19.6911	19.2681	36.7273	35.9285	67.5533	66.0047
111.4	4.7812	4.7737	10.2511	10.0623	19.6954	19.2681	36.7284	35.9285	67.5583	66.0047
111.5	4.7818	4.7737	10.2558	10.0623	19.6978	19.2681	36.7394	35.9285	67.5696	66.0047
111.6	4.7782	4.7737	10.2577	10.0623	19.7003	19.2681	36.7388	35.9285	67.5696	66.0047
111.7	4.7804	4.7737	10.2633	10.0623	19.6971	19.2681	36.7448	35.9285	67.5725	66.0047
111.8	4.7761	4.7737	10.2599	10.0623	19.6976	19.2681	36.7432	35.9285	67.5752	66.0047
111.9	4.7765	4.7737	10.2576	10.0623	19.6948	19.2681	36.7449	35.9285	67.5809	66.0047
112	4.7701	4.7737	10.2541	10.0623	19.6984	19.2681	36.7505	35.9285	67.5882	66.0047
112.1	4.7694	4.7737	10.2592	10.0623	19.7041	19.2681	36.7547	35.9285	67.5975	66.0047
112.2	4.7744	4.7737	10.2647	10.0623	19.7099	19.2681	36.7556	35.9285	67.6004	66.0047
112.3	4.7742	4.7737	10.271	10.0623	19.7105	19.2681	36.7555	35.9285	67.6048	66.0047
112.4	4.7739	4.7737	10.2716	10.0623	19.7139	19.2681	36.756	35.9285	67.6107	66.0047
112.5	4.774	4.7737	10.2684	10.0623	19.7103	19.2681	36.7545	35.9285	67.6165	66.0047
112.6	4.7741	4.7737	10.2687	10.0623	19.709	19.2681	36.7556	35.9285	67.6244	66.0047
112.7	4.7775	4.7737	10.2721	10.0623	19.71	19.2681	36.7556	35.9285	67.6281	66.0047
112.8	4.7801	4.7737	10.2724	10.0623	19.7146	19.2681	36.7596	35.9285	67.6326	66.0047
112.9	4.78	4.7737	10.2734	10.0623	19.7127	19.2681	36.763	35.9285	67.6329	66.0047
113	4.7772	4.7737	10.2773	10.0623	19.7115	19.2681	36.7659	35.9285	67.6351	66.0047
113.1	4.7785	4.7737	10.2793	10.0623	19.7137	19.2681	36.7675	35.9285	67.6344	66.0047
113.2	4.7763	4.7737	10.2817	10.0623	19.7145	19.2681	36.7727	35.9285	67.6375	66.0047
113.3	4.7742	4.7737	10.2845	10.0623	19.7148	19.2681	36.7774	35.9285	67.6404	66.0047
113.4	4.7777	4.7737	10.2854	10.0623	19.7153	19.2681	36.7824	35.9285	67.645	66.0047
113.5	4.7829	4.7737	10.2842	10.0623	19.7171	19.2681	36.7923	35.9285	67.6531	66.0047
113.6	4.78	4.7737	10.2857	10.0623	19.7234	19.2681	36.7945	35.9285	67.6589	66.0047
113.7	4.7871	4.7737	10.2912	10.0623	19.7241	19.2681	36.8019	35.9285	67.6663	66.0047
113.8	4.7869	4.7737	10.2913	10.0623	19.7312	19.2681	36.8069	35.9285	67.6694	66.0047
113.9	4.7907	4.7737	10.2937	10.0623	19.7354	19.2681	36.8114	35.9285	67.6728	66.0047
114	4.7907	4.7737	10.2968	10.0623	19.7329	19.2681	36.8116	35.9285	67.6755	66.0047
114.1	4.792	4.7737	10.2961	10.0623	19.7279	19.2681	36.8066	35.9285	67.6722	66.0047
114.2	4.7922	4.7737	10.2889	10.0623	19.7202	19.2681	36.8039	35.9285	67.6744	66.0047
114.3	4.7867	4.7737	10.2846	10.0623	19.7178	19.2681	36.8093	35.9285	67.6798	66.0047
114.4	4.7835	4.7737	10.2839	10.0623	19.7195	19.2681	36.8102	35.9285	67.6852	66.0047
114.5	4.7844	4.7737	10.2875	10.0623	19.722	19.2681	36.8121	35.9285	67.6919	66.0047
114.6	4.7866	4.7737	10.2883	10.0623	19.728	19.2681	36.8054	35.9285	67.6916	66.0047
114.7	4.7908	4.7737	10.2954	10.0623	19.7252	19.2681	36.8049	35.9285	67.693	66.0047
114.8	4.7918	4.7737	10.2941	10.0623	19.7239	19.2681	36.8036	35.9285	67.6956	66.0047
114.9	4.7931	4.7737	10.2936	10.0623	19.7234	19.2681	36.8035	35.9285	67.7029	66.0047
115	4.7946	4.7737	10.2944	10.0623	19.7266	19.2681	36.8063	35.9285	67.711	66.0047
115.1	4.7971	4.7737	10.2985	10.0623	19.731	19.2681	36.8095	35.9285	67.7165	66.0047
115.2	4.8024	4.7737	10.3015	10.0623	19.7331	19.2681	36.8101	35.9285	67.7209	66.0047
115.3	4.8045	4.7737	10.3012	10.0623	19.733	19.2681	36.8161	35.9285	67.7283	66.0047
115.4	4.8043	4.7737	10.3007	10.0623	19.7368	19.2681	36.8165	35.9285	67.7349	66.0047
115.5	4.8068	4.7737	10.3009	10.0623	19.7338	19.2681	36.8201	35.9285	67.7377	66.0047
115.6	4.8099	4.7737	10.3002	10.0623	19.7299	19.2681	36.8249	35.9285	67.7422	66.0047
115.7	4.8146	4.7737	10.3045	10.0623	19.7357	19.2681	36.8287	35.9285	67.7461	66.0047
115.8	4.8185	4.7737	10.3091	10.0623	19.738	19.2681	36.83	35.9285	67.7495	66.0047
115.9	4.8186	4.7737	10.3086	10.0623	19.7393	19.2681	36.8264	35.9285	67.7512	66.0047
116	4.8206	4.7737	10.311	10.0623	19.7393	19.2681	36.828	35.9285	67.7527	66.0047
116.1	4.8204	4.7737	10.3108	10.0623	19.7352	19.2681	36.8297	35.9285	67.752	66.0047
116.2	4.8152	4.7737	10.3104	10.0623	19.7299	19.2681	36.8324	35.9285	67.7507	66.0047
116.3	4.8137	4.7737	10.3092	10.0623	19.724	19.2681	36.8388	35.9285	67.7617	66.0047
116.4	4.8107	4.7737	10.306	10.0623	19.7274	19.2681	36.841	35.9285	67.7619	66.0047
116.5	4.8137	4.7737	10.3109	10.0623	19.7266	19.2681	36.8453	35.9285	67.7656	66.0047
116.6	4.8156	4.7737	10.3068	10.0623	19.7279	19.2681	36.8499	35.9285	67.7693	66.0047
116.7	4.82	4.7737	10.311	10.0623	19.7319	19.2681	36.8516	35.9285	67.7718	66.0047
116.8	4.8243	4.7737	10.314	10.0623	19.7313	19.2681	36.8572	35.9285	67.7784	66.0047
116.9	4.8216	4.7737	10.3136	10.0623	19.7337	19.2681	36.8598	35.9285	67.784	66.0047
117	4.8198	4.7737	10.3145	10.0623	19.7341	19.2681	36.8632	35.9285	67.7898	66.0047
117.1	4.817	4.7737	10.3158	10.0623	19.7372	19.2681	36.8682	35.9285	67.7993	66.0047
117.2	4.8159	4.7737	10.3151	10.0623	19.7408	19.2681	36.8717	35.9285	67.8087	66.0047
117.3	4.818	4.7737	10.3177	10.0623	19.7469	19.2681	36.8775	35.9285	67.8132	66.0047
117.4	4.8234	4.7737	10.3255	10.0623	19.7492	19.2681	36.8869	35.9285	67.8209	66.0047
117.5	4.8243	4.7737	10.3248	10.0623	19.7517	19.2681	36.8904	35.9285	67.8256	66.0047
117.6	4.8287	4.7737	10.3277	10.0623	19.7524	19.2681	36.8839	35.9285	67.8225	66.0047
117.7	4.8343	4.7737	10.3294	10.0623	19.7512	19.2681	36.8909	35.9285	67.8313	66.0047
117.8	4.8296	4.7737	10.3242	10.0623	19.7577	19.2681	36.8926	35.9285	67.8384	66.0047
117.9	4.8358	4.7737	10.3281	10.0623	19.7621	19.2681	36.8953	35.9285	67.8429	66.0047
118	4.8379	4.7737	10.3315	10.0623	19.7625	19.2681	36.8997	35.9285	67.8449	66.0047
118.1	4.8399	4.7737	10.3331	10.0623	19.7647	19.2681	36.9032	35.9285	67.846	66.0047
118.2	4.8404	4.7737	10.3323	10.0623	19.765	19.2681	36.9054	35.9285	67.8502	66.0047
118.3	4.8347	4.7737	10.3301	10.0623	19.767	19.2681	36.9066	35.9285	67.8582	66.0047
118.4	4.8355	4.7737	10.3285	10.0623	19.7686	19.2681	36.9087	35.9285	67.8643	66.0047
118.5	4.8365	4.7737	10.3313	10.0623	19.7675	19.2681	36.9125	35.9285	67.8679	66.0047
118.6	4.8384	4.7737	10.3331	10.0623	19.7757	19.2681	36.919	35.9285	67.8752	66.0047
118.7	4.842	4.7737	10.3372	10.0623	19.784	19.2681	36.9227	35.9285	67.879	66.0047
118.8	4.8448	4.7737	10.3416	10.0623	19.7865	19.2681	36.925	35.9285	67.8815	66.0047
118.9	4.8462	4.7737	10.3438	10.0623	19.7833	19.2681	36.9251	35.9285	67.8883	66.0047
119	4.8438	4.7737	10.3415	10.0623	19.7882	19.2681	36.9301	35.9285	67.9028	66.0047
119.1	4.8476	4.7737	10.3416	10.0623	19.7941	19.2681	36.9359	35.9285	67.9185	66.0047
119.2	4.8495	4.7737	10.3405	10.0623	19.8	19.2681	36.9376	35.9285	67.9269	66.0047
119.3	4.8574	4.7737	10.3428	10.0623	19.7973	19.2681	36.9377	35.9285	67.9316	66.0047
119.4	4.8622	4.7737	10.3412	10.0623	19.8004	19.2681	36.9406	35.9285	67.9368	66.0047
119.5	4.8619	4.7737	10.3445	10.0623	19.8038	19.2681	36.9421	35.9285	67.9442	66.0047
119.6	4.8617	4.7737	10.3497	10.0623	19.8074	19.2681	36.9426	35.9285	67.9464	66.0047
119.7	4.8639	4.7737	10.3513	10.0623	19.8077	19.2681	36.9452	35.9285	67.9527	66.0047
119.8	4.8618	4.7737	10.3517	10.0623	19.8103	19.2681	36.9453	35.9285	67.9563	66.0047
119.9	4.866	4.7737	10.3555	10.0623	19.8118	19.2681	36.9482	35.9285	67.9661	66.0047
120	4.8646	4.7737	10.3559	10.0623	19.8156	19.2681	36.9503	35.9285	67.9705	66.0047
120.1	4.8677	4.7737	10.3569	10.0623	19.8176	19.2681	36.9581	35.9285	67.978	66.0047
120.2	4.8676	4.7737	10.3612	10.0623	19.824	19.2681	36.9679	35.9285	67.9868	66.0047
120.3	4.869	4.7737	10.3677	10.0623	19.8342	19.2681	36.9726	35.9285	67.9939	66.0047
120.4	4.8719	4.7737	10.3694	10.0623	19.8377	19.2681	36.9769	35.9285	68.0009	66.0047
120.5	4.8751	4.7737	10.369	10.0623	19.8411	19.2681	36.9815	35.9285	68.0068	66.0047
120.6	4.8789	4.7737	10.3687	10.0623	19.8429	19.2681	36.9835	35.9285	68.0108	66.0047
120.7	4.8823	4.7737	10.3722	10.0623	19.8422	19.2681	36.9916	35.9285	68.0175	66.0047
120.8	4.8819	4.7737	10.3715	10.0623	19.8456	19.2681	36.9998	35.9285	68.0237	66.0047
120.9	4.8838	4.7737	10.3742	10.0623	19.851	19.2681	37.0074	35.9285	68.0277	66.0047
121	4.8845	4.7737	10.3737	10.0623	19.8531	19.2681	37.0135	35.9285	68.0291	66.0047
121.1	4.8874	4.7737	10.3759	10.0623	19.8543	19.2681	37.0142	35.9285	68.0296	66.0047
121.2	4.89	4.7737	10.3757	10.0623	19.8495	19.2681	37.0142	35.9285	68.0327	66.0047
121.3	4.8871	4.7737	10.3703	10.0623	19.8459	19.2681	37.0152	35.9285	68.0422	66.0047
121.4	4.8838	4.7737	10.3693	10.0623	19.8503	19.2681	37.0113	35.9285	68.0444	66.0047
121.5	4.8829	4.7737	10.3691	10.0623	19.8531	19.2681	37.0114	35.9285	68.0471	66.0047
121.6	4.8794	4.7737	10.3695	10.0623	19.8528	19.2681	37.0137	35.9285	68.0509	66.0047
121.7	4.876	4.7737	10.3687	10.0623	19.8608	19.2681	37.0149	35.9285	68.0574	66.0047
121.8	4.8739	4.7737	10.3688	10.0623	19.8623	19.2681	37.0167	35.9285	68.064	66.0047
121.9	4.8721	4.7737	10.3678	10.0623	19.8618	19.2681	37.0241	35.9285	68.0689	66.0047
122	4.8751	4.7737	10.3703	10.0623	19.8607	19.2681	37.0282	35.9285	68.0725	66.0047
122.1	4.8758	4.7737	10.3718	10.0623	19.8614	19.2681	37.0324	35.9285	68.078	66.0047
122.2	4.8764	4.7737	10.3716	10.0623	19.8674	19.2681	37.0356	35.9285	68.0912	66.0047
122.3	4.8791	4.7737	10.3729	10.0623	19.8745	19.2681	37.0338	35.9285	68.1001	66.0047
122.4	4.8803	4.7737	10.3768	10.0623	19.8804	19.2681	37.0338	35.9285	68.1018	66.0047
122.5	4.8812	4.7737	10.3738	10.0623	19.8808	19.2681	37.0357	35.9285	68.1056	66.0047
122.6	4.8812	4.7737	10.3713	10.0623	19.8826	19.2681	37.0415	35.9285	68.1107	66.0047
122.7	4.8834	4.7737	10.3729	10.0623	19.8816	19.2681	37.0436	35.9285	68.1185	66.0047
122.8	4.8843	4.7737	10.3731	10.0623	19.8807	19.2681	37.0468	35.9285	68.1279	66.0047
122.9	4.883	4.7737	10.3745	10.0623	19.8864	19.2681	37.0485	35.9285	68.1346	66.0047
123	4.8889	4.7737	10.3791	10.0623	19.885	19.2681	37.051	35.9285	68.134	66.0047
123.1	4.8961	4.7737	10.3789	10.0623	19.8847	19.2681	37.0521	35.9285	68.1347	66.0047
123.2	4.8964	4.7737	10.3751	10.0623	19.8812	19.2681	37.0612	35.9285	68.1452	66.0047
123.3	4.8951	4.7737	10.375	10.0623	19.8854	19.2681	37.0624	35.9285	68.147	66.0047
123.4	4.9033	4.7737	10.3819	10.0623	19.8866	19.2681	37.0682	35.9285	68.1544	66.0047
123.5	4.904	4.7737	10.384	10.0623	19.8928	19.2681	37.0695	35.9285	68.1598	66.0047
123.6	4.91	4.7737	10.3905	10.0623	19.8986	19.2681	37.0717	35.9285	68.1652	66.0047
123.7	4.9118	4.7737	10.3928	10.0623	19.9016	19.2681	37.0787	35.9285	68.1735	66.0047
123.8	4.91	4.7737	10.3945	10.0623	19.9052	19.2681	37.0788	35.9285	68.1733	66.0047
123.9	4.9175	4.7737	10.3968	10.0623	19.9	19.2681	37.0824	35.9285	68.1765	66.0047
124	4.9131	4.7737	10.3901	10.0623	19.9008	19.2681	37.0844	35.9285	68.1781	66.0047
124.1	4.9119	4.7737	10.3869	10.0623	19.9067	19.2681	37.0888	35.9285	68.1851	66.0047
124.2	4.9146	4.7737	10.3906	10.0623	19.9076	19.2681	37.0902	35.9285	68.1926	66.0047
124.3	4.9195	4.7737	10.3964	10.0623	19.9089	19.2681	37.0896	35.9285	68.1906	66.0047
124.4	4.9241	4.7737	10.3981	10.0623	19.9057	19.2681	37.0949	35.9285	68.1919	66.0047
124.5	4.9202	4.7737	10.3951	10.0623	19.9071	19.2681	37.0988	35.9285	68.197	66.0047
124.6	4.9203	4.7737	10.3932	10.0623	19.9117	19.2681	37.1039	35.9285	68.2029	66.0047
124.7	4.9217	4.7737	10.397	10.0623	19.9161	19.2681	37.107	35.9285	68.2056	66.0047
124.8	4.9212	4.7737	10.3966	10.0623	19.9158	19.2681	37.1087	35.9285	68.2081	66.0047
124.9	4.9227	4.7737	10.3936	10.0623	19.9191	19.2681	37.113	35.9285	68.2136	66.0047
125	4.9238	4.7737	10.3953	10.0623	19.9227	19.2681	37.1173	35.9285	68.2197	66.0047
125.1	4.9262	4.7737	10.3966	10.0623	19.9276	19.2681	37.1193	35.9285	68.2202	66.0047
125.2	4.9272	4.7737	10.3986	10.0623	19.9307	19.2681	37.1209	35.9285	68.2174	66.0047
125.3	4.929	4.7737	10.3994	10.0623	19.9312	19.2681	37.1275	35.9285	68.222	66.0047
125.4	4.9247	4.7737	10.3981	10.0623	19.9392	19.2681	37.1352	35.9285	68.2296	66.0047
125.5	4.9209	4.7737	10.3994	10.0623	19.9433	19.2681	37.1371	35.9285	68.2337	66.0047
125.6	4.9222	4.7737	10.4017	10.0623	19.9471	19.2681	37.1382	35.9285	68.2322	66.0047
125.7	4.9235	4.7737	10.4026	10.0623	19.9497	19.2681	37.141	35.9285	68.2371	66.0047
125.8	4.9217	4.7737	10.4008	10.0623	19.9512	19.2681	37.1449	35.9285	68.2392	66.0047
125.9	4.9158	4.7737	10.3995	10.0623	19.952	19.2681	37.1503	35.9285	68.243	66.0047
126	4.9103	4.7737	10.4005	10.0623	19.953	19.2681	37.1517	35.9285	68.2435	66.0047
126.1	4.9118	4.7737	10.4014	10.0623	19.9527	19.2681	37.153	35.9285	68.2473	66.0047
126.2	4.9109	4.7737	10.4046	10.0623	19.9567	19.2681	37.157	35.9285	68.2528	66.0047
126.3	4.9116	4.7737	10.4031	10.0623	19.9555	19.2681	37.1575	35.9285	68.2553	66.0047
126.4	4.9121	4.7737	10.4043	10.0623	19.9537	19.2681	37.1596	35.9285	68.2567	66.0047
126.5	4.9136	4.7737	10.4081	10.0623	19.9558	19.2681	37.1615	35.9285	68.2606	66.0047
126.6	4.9171	4.7737	10.4119	10.0623	19.9585	19.2681	37.1625	35.9285	68.2596	66.0047
126.7	4.918	4.7737	10.4146	10.0623	19.9568	19.2681	37.1687	35.9285	68.2654	66.0047
126.8	4.9142	4.7737	10.4112	10.0623	19.9634	19.2681	37.1706	35.9285	68.2664	66.0047
126.9	4.9167	4.7737	10.4166	10.0623	19.9632	19.2681	37.1725	35.9285	68.2715	66.0047
127	4.9129	4.7737	10.4157	10.0623	19.9666	19.2681	37.1715	35.9285	68.2735	66.0047
127.1	4.9149	4.7737	10.4218	10.0623	19.9692	19.2681	37.1724	35.9285	68.279	66.0047
127.2	4.9117	4.7737	10.4227	10.0623	19.9739	19.2681	37.1782	35.9285	68.2827	66.0047
127.3	4.9101	4.7737	10.4269	10.0623	19.9811	19.2681	37.1818	35.9285	68.2843	66.0047
127.4	4.9152	4.7737	10.431	10.0623	19.9823	19.2681	37.1854	35.9285	68.2817	66.0047
127.5	4.9195	4.7737	10.4307	10.0623	19.9814	19.2681	37.1935	35.9285	68.2894	66.0047
127.6	4.9214	4.7737	10.4301	10.0623	19.9831	19.2681	37.2013	35.9285	68.2965	66.0047
127.7	4.9248	4.7737	10.437	10.0623	19.9904	19.2681	37.2051	35.9285	68.299	66.0047
127.8	4.9266	4.7737	10.4421	10.0623	19.9909	19.2681	37.2103	35.9285	68.3038	66.0047
127.9	4.927	4.7737	10.4411	10.0623	19.9946	19.2681	37.2142	35.9285	68.3045	66.0047
128	4.9349	4.7737	10.4442	10.0623	19.999	19.2681	37.212	35.9285	68.3088	66.0047
128.1	4.9366	4.7737	10.4457	10.0623	20.0016	19.2681	37.2155	35.9285	68.3127	66.0047
128.2	4.935	4.7737	10.4439	10.0623	20.0063	19.2681	37.218	35.9285	68.3172	66.0047
128.3	4.9343	4.7737	10.4463	10.0623	20.0059	19.2681	37.2216	35.9285	68.3158	66.0047
128.4	4.9358	4.7737	10.4452	10.0623	20.0087	19.2681	37.2285	35.9285	68.3207	66.0047
128.5	4.9376	4.7737	10.4458	10.0623	20.012	19.2681	37.2304	35.9285	68.3207	66.0047
128.6	4.9401	4.7737	10.4499	10.0623	20.0176	19.2681	37.2324	35.9285	68.3273	66.0047
128.7	4.9399	4.7737	10.4528	10.0623	20.0208	19.2681	37.2293	35.9285	68.329	66.0047
128.8	4.9385	4.7737	10.4534	10.0623	20.0221	19.2681	37.2315	35.9285	68.3335	66.0047
128.9	4.9357	4.7737	10.4499	10.0623	20.0233	19.2681	37.2315	35.9285	68.3323	66.0047
129	4.9366	4.7737	10.4509	10.0623	20.0189	19.2681	37.2347	35.9285	68.3361	66.0047
129.1	4.9345	4.7737	10.4489	10.0623	20.0219	19.2681	37.2368	35.9285	68.3404	66.0047
129.2	4.9304	4.7737	10.4543	10.0623	20.0278	19.2681	37.2389	35.9285	68.3482	66.0047
129.3	4.9339	4.7737	10.4586	10.0623	20.033	19.2681	37.2343	35.9285	68.3472	66.0047
129.4	4.9388	4.7737	10.4606	10.0623	20.0325	19.2681	37.2341	35.9285	68.3489	66.0047
129.5	4.9314	4.7737	10.454	10.0623	20.03	19.2681	37.2306	35.9285	68.3495	66.0047
129.6	4.926	4.7737	10.4517	10.0623	20.0271	19.2681	37.2274	35.9285	68.3494	66.0047
129.7	4.924	4.7737	10.447	10.0623	20.0236	19.2681	37.2301	35.9285	68.3541	66.0047
129.8	4.9178	4.7737	10.4453	10.0623	20.028	19.2681	37.2347	35.9285	68.3579	66.0047
129.9	4.9198	4.7737	10.4468	10.0623	20.0319	19.2681	37.2396	35.9285	68.3643	66.0047
130	4.9202	4.7737	10.4512	10.0623	20.0396	19.2681	37.2437	35.9285	68.3705	66.0047
130.1	4.9249	4.7737	10.4594	10.0623	20.0436	19.2681	37.2498	35.9285	68.3787	66.0047
130.2	4.9299	4.7737	10.4657	10.0623	20.0439	19.2681	37.2477	35.9285	68.387	66.0047
130.3	4.9331	4.7737	10.4651	10.0623	20.0461	19.2681	37.2519	35.9285	68.3948	66.0047
130.4	4.9341	4.7737	10.4621	10.0623	20.0498	19.2681	37.2574	35.9285	68.4033	66.0047
130.5	4.9361	4.7737	10.4647	10.0623	20.0555	19.2681	37.2593	35.9285	68.409	66.0047
130.6	4.9433	4.7737	10.4722	10.0623	20.0605	19.2681	37.2617	35.9285	68.4138	66.0047
130.7	4.9471	4.7737	10.4714	10.0623	20.0647	19.2681	37.2616	35.9285	68.4133	66.0047
130.8	4.9502	4.7737	10.4737	10.0623	20.0579	19.2681	37.2638	35.9285	68.4165	66.0047
130.9	4.9452	4.7737	10.4731	10.0623	20.0601	19.2681	37.266	35.9285	68.4212	66.0047
131	4.9428	4.7737	10.4714	10.0623	20.0595	19.2681	37.2686	35.9285	68.4271	66.0047
131.1	4.9412	4.7737	10.4719	10.0623	20.0591	19.2681	37.2677	35.9285	68.4276	66.0047
131.2	4.9435	4.7737	10.4757	10.0623	20.0552	19.2681	37.2701	35.9285	68.4315	66.0047
131.3	4.9365	4.7737	10.4717	10.0623	20.0569	19.2681	37.2705	35.9285	68.4339	66.0047
131.4	4.9361	4.7737	10.4738	10.0623	20.0576	19.2681	37.2707	35.9285	68.436	66.0047
131.5	4.9368	4.7737	10.4748	10.0623	20.059	19.2681	37.2712	35.9285	68.4407	66.0047
131.6	4.9389	4.7737	10.4785	10.0623	20.0628	19.2681	37.2751	35.9285	68.445	66.0047
131.7	4.9389	4.7737	10.4781	10.0623	20.061	19.2681	37.2836	35.9285	68.452	66.0047
131.8	4.9383	4.7737	10.4792	10.0623	20.0626	19.2681	37.2892	35.9285	68.4614	66.0047
131.9	4.9413	4.7737	10.4878	10.0623	20.0684	19.2681	37.2884	35.9285	68.4667	66.0047
132	4.9485	4.7737	10.4925	10.0623	20.0729	19.2681	37.2926	35.9285	68.4738	66.0047
132.1	4.952	4.7737	10.4943	10.0623	20.0783	19.2681	37.297	35.9285	68.481	66.0047
132.2	4.9524	4.7737	10.4948	10.0623	20.0788	19.2681	37.3006	35.9285	68.4878	66.0047
132.3	4.9546	4.7737	10.4947	10.0623	20.0791	19.2681	37.2984	35.9285	68.4869	66.0047
132.4	4.9535	4.7737	10.4971	10.0623	20.0808	19.2681	37.298	35.9285	68.4878	66.0047
132.5	4.9506	4.7737	10.495	10.0623	20.0838	19.2681	37.3038	35.9285	68.4933	66.0047
132.6	4.9489	4.7737	10.495	10.0623	20.0894	19.2681	37.3063	35.9285	68.4952	66.0047
132.7	4.9475	4.7737	10.4936	10.0623	20.0908	19.2681	37.3124	35.9285	68.4989	66.0047
132.8	4.9469	4.7737	10.4959	10.0623	20.0975	19.2681	37.3136	35.9285	68.5028	66.0047
132.9	4.9505	4.7737	10.5042	10.0623	20.0981	19.2681	37.3111	35.9285	68.5051	66.0047
133	4.9506	4.7737	10.5025	10.0623	20.1008	19.2681	37.311	35.9285	68.5095	66.0047
133.1	4.9526	4.7737	10.5038	10.0623	20.1015	19.2681	37.3126	35.9285	68.5163	66.0047
133.2	4.9543	4.7737	10.5007	10.0623	20.0984	19.2681	37.3126	35.9285	68.5211	66.0047
133.3	4.9559	4.7737	10.4996	10.0623	20.097	19.2681	37.3145	35.9285	68.5284	66.0047
133.4	4.9571	4.7737	10.4972	10.0623	20.0977	19.2681	37.3155	35.9285	68.5323	66.0047
133.5	4.9565	4.7737	10.496	10.0623	20.1024	19.2681	37.3156	35.9285	68.5384	66.0047
133.6	4.9562	4.7737	10.5013	10.0623	20.1049	19.2681	37.3138	35.9285	68.5391	66.0047
133.7	4.9557	4.7737	10.5069	10.0623	20.1039	19.2681	37.3151	35.9285	68.5413	66.0047
133.8	4.9566	4.7737	10.5062	10.0623	20.1023	19.2681	37.3143	35.9285	68.5481	66.0047
133.9	4.9574	4.7737	10.5033	10.0623	20.1035	19.2681	37.3144	35.9285	68.5495	66.0047
134	4.9565	4.7737	10.5064	10.0623	20.1014	19.2681	37.3166	35.9285	68.5546	66.0047
134.1	4.9559	4.7737	10.5065	10.0623	20.1038	19.2681	37.3192	35.9285	68.5577	66.0047
134.2	4.9546	4.7737	10.5073	10.0623	20.1057	19.2681	37.3248	35.9285	68.5644	66.0047
134.3	4.9557	4.7737	10.5096	10.0623	20.1083	19.2681	37.3279	35.9285	68.5718	66.0047
134.4	4.9593	4.7737	10.5115	10.0623	20.1135	19.2681	37.3329	35.9285	68.5795	66.0047
134.5	4.9603	4.7737	10.513	10.0623	20.1136	19.2681	37.3369	35.9285	68.5852	66.0047
134.6	4.9662	4.7737	10.5154	10.0623	20.1164	19.2681	37.3331	35.9285	68.5844	66.0047
134.7	4.9686	4.7737	10.5195	10.0623	20.1103	19.2681	37.3345	35.9285	68.5867	66.0047
134.8	4.9603	4.7737	10.5123	10.0623	20.1096	19.2681	37.3352	35.9285	68.5939	66.0047
134.9	4.9592	4.7737	10.513	10.0623	20.1101	19.2681	37.3352	35.9285	68.6004	66.0047
135	4.959	4.7737	10.515	10.0623	20.1139	19.2681	37.337	35.9285	68.6056	66.0047
135.1	4.9618	4.7737	10.5183	10.0623	20.1164	19.2681	37.3332	35.9285	68.6071	66.0047
135.2	4.9634	4.7737	10.5217	10.0623	20.1136	19.2681	37.3352	35.9285	68.6123	66.0047
135.3	4.9642	4.7737	10.5169	10.0623	20.112	19.2681	37.3408	35.9285	68.6182	66.0047
135.4	4.9628	4.7737	10.5178	10.0623	20.1163	19.2681	37.3413	35.9285	68.6206	66.0047
135.5	4.9642	4.7737	10.5218	10.0623	20.1162	19.2681	37.341	35.9285	68.6228	66.0047
135.6	4.9639	4.7737	10.5217	10.0623	20.115	19.2681	37.3465	35.9285	68.6285	66.0047
135.7	4.961	4.7737	10.5189	10.0623	20.1175	19.2681	37.354	35.9285	68.6341	66.0047
135.8	4.963	4.7737	10.5177	10.0623	20.1189	19.2681	37.3582	35.9285	68.6391	66.0047
135.9	4.9677	4.7737	10.5213	10.0623	20.1207	19.2681	37.3599	35.9285	68.6463	66.0047
136	4.9708	4.7737	10.5212	10.0623	20.1216	19.2681	37.3655	35.9285	68.6556	66.0047
136.1	4.9739	4.7737	10.5209	10.0623	20.124	19.2681	37.3673	35.9285	68.6593	66.0047
136.2	4.978	4.7737	10.5257	10.0623	20.1241	19.2681	37.3687	35.9285	68.6642	66.0047
136.3	4.9758	4.7737	10.5261	10.0623	20.1265	19.2681	37.3728	35.9285	68.6638	66.0047
136.4	4.9758	4.7737	10.5283	10.0623	20.1336	19.2681	37.3736	35.9285	68.663	66.0047
136.5	4.9738	4.7737	10.5312	10.0623	20.1346	19.2681	37.3749	35.9285	68.6653	66.0047
136.6	4.9732	4.7737	10.5301	10.0623	20.1356	19.2681	37.3739	35.9285	68.6718	66.0047
136.7	4.9694	4.7737	10.5287	10.0623	20.1371	19.2681	37.3761	35.9285	68.6759	66.0047
136.8	4.9693	4.7737	10.5335	10.0623	20.1361	19.2681	37.381	35.9285	68.6861	66.0047
136.9	4.9679	4.7737	10.534	10.0623	20.1415	19.2681	37.3809	35.9285	68.6926	66.0047
137	4.9714	4.7737	10.5374	10.0623	20.1444	19.2681	37.3807	35.9285	68.6965	66.0047
137.1	4.9712	4.7737	10.5427	10.0623	20.1496	19.2681	37.3835	35.9285	68.697	66.0047
137.2	4.9743	4.7737	10.5455	10.0623	20.1527	19.2681	37.3864	35.9285	68.702	66.0047
137.3	4.9727	4.7737	10.5467	10.0623	20.1579	19.2681	37.3855	35.9285	68.7056	66.0047
137.4	4.9801	4.7737	10.552	10.0623	20.1576	19.2681	37.392	35.9285	68.7147	66.0047
137.5	4.9786	4.7737	10.5522	10.0623	20.1601	19.2681	37.3931	35.9285	68.7204	66.0047
137.6	4.9786	4.7737	10.556	10.0623	20.1607	19.2681	37.3952	35.9285	68.723	66.0047
137.7	4.9782	4.7737	10.5563	10.0623	20.1558	19.2681	37.3906	35.9285	68.7248	66.0047
137.8	4.9776	4.7737	10.5585	10.0623	20.1563	19.2681	37.3877	35.9285	68.7264	66.0047
137.9	4.975	4.7737	10.5597	10.0623	20.1568	19.2681	37.3863	35.9285	68.7225	66.0047
138	4.9725	4.7737	10.5577	10.0623	20.1544	19.2681	37.386	35.9285	68.7232	66.0047
138.1	4.9691	4.7737	10.555	10.0623	20.1499	19.2681	37.3851	35.9285	68.7256	66.0047
138.2	4.9673	4.7737	10.5536	10.0623	20.1467	19.2681	37.3882	35.9285	68.7275	66.0047
138.3	4.9687	4.7737	10.5535	10.0623	20.1498	19.2681	37.3895	35.9285	68.7294	66.0047
138.4	4.9695	4.7737	10.5564	10.0623	20.1498	19.2681	37.3914	35.9285	68.7357	66.0047
138.5	4.9724	4.7737	10.5605	10.0623	20.1529	19.2681	37.3951	35.9285	68.7425	66.0047
138.6	4.9747	4.7737	10.5639	10.0623	20.152	19.2681	37.3962	35.9285	68.7509	66.0047
138.7	4.9758	4.7737	10.5629	10.0623	20.1512	19.2681	37.3962	35.9285	68.754	66.0047
138.8	4.9773	4.7737	10.5682	10.0623	20.1512	19.2681	37.3987	35.9285	68.7613	66.0047
138.9	4.9742	4.7737	10.5647	10.0623	20.1556	19.2681	37.3968	35.9285	68.759	66.0047
139	4.9737	4.7737	10.5648	10.0623	20.1507	19.2681	37.4054	35.9285	68.7675	66.0047
139.1	4.9701	4.7737	10.5632	10.0623	20.1529	19.2681	37.4071	35.9285	68.7695	66.0047
139.2	4.9717	4.7737	10.5659	10.0623	20.1514	19.2681	37.4099	35.9285	68.7756	66.0047
139.3	4.969	4.7737	10.5653	10.0623	20.156	19.2681	37.4145	35.9285	68.7809	66.0047
139.4	4.9696	4.7737	10.5674	10.0623	20.1572	19.2681	37.4152	35.9285	68.7844	66.0047
139.5	4.9709	4.7737	10.5697	10.0623	20.1587	19.2681	37.42	35.9285	68.7906	66.0047
139.6	4.9691	4.7737	10.5731	10.0623	20.1604	19.2681	37.4253	35.9285	68.7927	66.0047
139.7	4.9714	4.7737	10.5727	10.0623	20.1629	19.2681	37.4254	35.9285	68.8006	66.0047
139.8	4.9731	4.7737	10.5729	10.0623	20.1662	19.2681	37.4307	35.9285	68.8079	66.0047
139.9	4.9739	4.7737	10.5745	10.0623	20.17	19.2681	37.4335	35.9285	68.8122	66.0047
140	4.9763	4.7737	10.5794	10.0623	20.1714	19.2681	37.4362	35.9285	68.8145	66.0047
140.1	4.9766	4.7737	10.5803	10.0623	20.1775	19.2681	37.4369	35.9285	68.8191	66.0047
140.2	4.9774	4.7737	10.5828	10.0623	20.179	19.2681	37.4438	35.9285	68.8261	66.0047
140.3	4.9765	4.7737	10.5867	10.0623	20.1816	19.2681	37.4435	35.9285	68.8284	66.0047
140.4	4.9805	4.7737	10.5912	10.0623	20.1799	19.2681	37.4414	35.9285	68.8265	66.0047
140.5	4.9793	4.7737	10.5922	10.0623	20.177	19.2681	37.4406	35.9285	68.8289	66.0047
140.6	4.9779	4.7737	10.5934	10.0623	20.1774	19.2681	37.4427	35.9285	68.8299	66.0047
140.7	4.9753	4.7737	10.5921	10.0623	20.1771	19.2681	37.452	35.9285	68.8419	66.0047
140.8	4.9762	4.7737	10.592	10.0623	20.1865	19.2681	37.4548	35.9285	68.8461	66.0047
140.9	4.9878	4.7737	10.6001	10.0623	20.1927	19.2681	37.4619	35.9285	68.8492	66.0047
141	4.991	4.7737	10.6033	10.0623	20.2008	19.2681	37.4615	35.9285	68.8475	66.0047
141.1	4.9981	4.7737	10.6095	10.0623	20.1985	19.2681	37.4662	35.9285	68.8536	66.0047
141.2	4.9954	4.7737	10.6035	10.0623	20.2015	19.2681	37.4709	35.9285	68.8573	66.0047
141.3	4.9933	4.7737	10.6047	10.0623	20.2072	19.2681	37.4721	35.9285	68.8621	66.0047
141.4	4.9943	4.7737	10.61	10.0623	20.21	19.2681	37.4718	35.9285	68.8613	66.0047
141.5	4.9982	4.7737	10.6111	10.0623	20.2065	19.2681	37.4764	35.9285	68.8662	66.0047
141.6	4.9962	4.7737	10.6074	10.0623	20.2117	19.2681	37.4817	35.9285	68.8742	66.0047
141.7	5.001	4.7737	10.6122	10.0623	20.2144	19.2681	37.4846	35.9285	68.8785	66.0047
141.8	5.0064	4.7737	10.615	10.0623	20.2144	19.2681	37.4823	35.9285	68.8809	66.0047
141.9	5.0089	4.7737	10.6175	10.0623	20.2141	19.2681	37.4824	35.9285	68.8813	66.0047
142	5.0093	4.7737	10.6137	10.0623	20.212	19.2681	37.4821	35.9285	68.8816	66.0047
142.1	5.0084	4.7737	10.6157	10.0623	20.2125	19.2681	37.4809	35.9285	68.8853	66.0047
142.2	5.0061	4.7737	10.6189	10.0623	20.2136	19.2681	37.4824	35.9285	68.8919	66.0047
142.3	5.0038	4.7737	10.621	10.0623	20.2191	19.2681	37.4839	35.9285	68.8934	66.0047
142.4	5.0072	4.7737	10.626	10.0623	20.2232	19.2681	37.4845	35.9285	68.8975	66.0047
142.5	5.0078	4.7737	10.6294	10.0623	20.2223	19.2681	37.4854	35.9285	68.9014	66.0047
142.6	5.0081	4.7737	10.6314	10.0623	20.2212	19.2681	37.4874	35.9285	68.9039	66.0047
142.7	5.0094	4.7737	10.6353	10.0623	20.2236	19.2681	37.4933	35.9285	68.9044	66.0047
142.8	5.0122	4.7737	10.6395	10.0623	20.2227	19.2681	37.4948	35.9285	68.9075	66.0047
142.9	5.0125	4.7737	10.6391	10.0623	20.2257	19.2681	37.4974	35.9285	68.9117	66.0047
143	5.0121	4.7737	10.6392	10.0623	20.231	19.2681	37.4993	35.9285	68.9148	66.0047
143.1	5.0163	4.7737	10.641	10.0623	20.229	19.2681	37.5063	35.9285	68.9179	66.0047
143.2	5.0209	4.7737	10.6411	10.0623	20.2291	19.2681	37.5084	35.9285	68.9249	66.0047
143.3	5.0232	4.7737	10.643	10.0623	20.2316	19.2681	37.5102	35.9285	68.9281	66.0047
143.4	5.0256	4.7737	10.645	10.0623	20.2306	19.2681	37.5152	35.9285	68.929	66.0047
143.5	5.0264	4.7737	10.6476	10.0623	20.2315	19.2681	37.5173	35.9285	68.9275	66.0047
143.6	5.026	4.7737	10.6492	10.0623	20.2324	19.2681	37.5251	35.9285	68.9314	66.0047
143.7	5.0291	4.7737	10.6494	10.0623	20.2377	19.2681	37.5262	35.9285	68.9311	66.0047
143.8	5.0334	4.7737	10.6514	10.0623	20.2432	19.2681	37.532	35.9285	68.9378	66.0047
143.9	5.033	4.7737	10.6534	10.0623	20.245	19.2681	37.5332	35.9285	68.9454	66.0047
144	5.0337	4.7737	10.6557	10.0623	20.2455	19.2681	37.5346	35.9285	68.9523	66.0047
144.1	5.036	4.7737	10.6558	10.0623	20.2462	19.2681	37.5383	35.9285	68.9554	66.0047
144.2	5.0385	4.7737	10.6572	10.0623	20.2511	19.2681	37.5391	35.9285	68.9591	66.0047
144.3	5.0399	4.7737	10.6571	10.0623	20.2505	19.2681	37.5372	35.9285	68.9622	66.0047
144.4	5.0385	4.7737	10.6583	10.0623	20.2512	19.2681	37.5346	35.9285	68.9628	66.0047
144.5	5.0378	4.7737	10.6546	10.0623	20.2512	19.2681	37.5357	35.9285	68.9643	66.0047
144.6	5.0383	4.7737	10.6502	10.0623	20.2537	19.2681	37.5391	35.9285	68.9667	66.0047
144.7	5.0395	4.7737	10.6512	10.0623	20.2555	19.2681	37.5361	35.9285	68.9636	66.0047
144.8	5.0418	4.7737	10.6565	10.0623	20.2576	19.2681	37.5353	35.9285	68.9668	66.0047
144.9	5.0416	4.7737	10.6525	10.0623	20.2571	19.2681	37.5315	35.9285	68.97	66.0047
145	5.0445	4.7737	10.6567	10.0623	20.2477	19.2681	37.5365	35.9285	68.9804	66.0047
145.1	5.0436	4.7737	10.6545	10.0623	20.249	19.2681	37.5353	35.9285	68.9847	66.0047
145.2	5.0483	4.7737	10.6582	10.0623	20.2479	19.2681	37.541	35.9285	68.992	66.0047
145.3	5.048	4.7737	10.6598	10.0623	20.2528	19.2681	37.5423	35.9285	68.99	66.0047
145.4	5.0506	4.7737	10.6664	10.0623	20.2508	19.2681	37.5392	35.9285	68.9915	66.0047
145.5	5.0502	4.7737	10.6658	10.0623	20.2474	19.2681	37.5391	35.9285	68.9944	66.0047
145.6	5.048	4.7737	10.6649	10.0623	20.2456	19.2681	37.5367	35.9285	68.9943	66.0047
145.7	5.0539	4.7737	10.6648	10.0623	20.2433	19.2681	37.5349	35.9285	69.0021	66.0047
145.8	5.0548	4.7737	10.6645	10.0623	20.2411	19.2681	37.5382	35.9285	69.0046	66.0047
145.9	5.0561	4.7737	10.6634	10.0623	20.2413	19.2681	37.5378	35.9285	69.008	66.0047
146	5.0569	4.7737	10.6621	10.0623	20.2395	19.2681	37.5391	35.9285	69.0099	66.0047
146.1	5.0568	4.7737	10.6597	10.0623	20.2393	19.2681	37.5387	35.9285	69.0154	66.0047
146.2	5.0552	4.7737	10.6595	10.0623	20.2379	19.2681	37.5379	35.9285	69.0148	66.0047
146.3	5.0516	4.7737	10.6602	10.0623	20.237	19.2681	37.5355	35.9285	69.016	66.0047
146.4	5.0511	4.7737	10.6564	10.0623	20.2407	19.2681	37.5369	35.9285	69.017	66.0047
146.5	5.0516	4.7737	10.6554	10.0623	20.2398	19.2681	37.5374	35.9285	69.0212	66.0047
146.6	5.0539	4.7737	10.6551	10.0623	20.2392	19.2681	37.5363	35.9285	69.0235	66.0047
146.7	5.0551	4.7737	10.6532	10.0623	20.238	19.2681	37.5383	35.9285	69.0317	66.0047
146.8	5.0514	4.7737	10.6549	10.0623	20.2398	19.2681	37.5367	35.9285	69.033	66.0047
146.9	5.0501	4.7737	10.6579	10.0623	20.2352	19.2681	37.5366	35.9285	69.0321	66.0047
147	5.0438	4.7737	10.6573	10.0623	20.2294	19.2681	37.5326	35.9285	69.0336	66.0047
147.1	5.0405	4.7737	10.6533	10.0623	20.229	19.2681	37.5365	35.9285	69.0383	66.0047
147.2	5.0341	4.7737	10.6516	10.0623	20.2333	19.2681	37.5344	35.9285	69.0412	66.0047
147.3	5.0332	4.7737	10.6605	10.0623	20.2384	19.2681	37.535	35.9285	69.046	66.0047
147.4	5.0341	4.7737	10.6608	10.0623	20.2384	19.2681	37.5396	35.9285	69.0526	66.0047
147.5	5.0329	4.7737	10.6604	10.0623	20.2394	19.2681	37.5391	35.9285	69.0558	66.0047
147.6	5.0328	4.7737	10.6614	10.0623	20.2417	19.2681	37.5418	35.9285	69.06	66.0047
147.7	5.0312	4.7737	10.6629	10.0623	20.2446	19.2681	37.5426	35.9285	69.0625	66.0047
147.8	5.0317	4.7737	10.6669	10.0623	20.2472	19.2681	37.5391	35.9285	69.0626	66.0047
147.9	5.0274	4.7737	10.6699	10.0623	20.2473	19.2681	37.5409	35.9285	69.0677	66.0047
148	5.0231	4.7737	10.6736	10.0623	20.2527	19.2681	37.5429	35.9285	69.0723	66.0047
148.1	5.0207	4.7737	10.6776	10.0623	20.2564	19.2681	37.5432	35.9285	69.0761	66.0047
148.2	5.0203	4.7737	10.6835	10.0623	20.2558	19.2681	37.5446	35.9285	69.0759	66.0047
148.3	5.0174	4.7737	10.6831	10.0623	20.2575	19.2681	37.5418	35.9285	69.0737	66.0047
148.4	5.0185	4.7737	10.6826	10.0623	20.2534	19.2681	37.5423	35.9285	69.0772	66.0047
148.5	5.0144	4.7737	10.6769	10.0623	20.2513	19.2681	37.5434	35.9285	69.0799	66.0047
148.6	5.0165	4.7737	10.6728	10.0623	20.249	19.2681	37.5439	35.9285	69.0808	66.0047
148.7	5.0179	4.7737	10.6732	10.0623	20.2474	19.2681	37.5391	35.9285	69.0821	66.0047
148.8	5.0166	4.7737	10.6725	10.0623	20.2446	19.2681	37.538	35.9285	69.0856	66.0047
148.9	5.0134	4.7737	10.6682	10.0623	20.249	19.2681	37.5396	35.9285	69.089	66.0047
149	5.0154	4.7737	10.6725	10.0623	20.2474	19.2681	37.538	35.9285	69.0879	66.0047
149.1	5.0186	4.7737	10.673	10.0623	20.2437	19.2681	37.5443	35.9285	69.092	66.0047
149.2	5.0158	4.7737	10.6715	10.0623	20.2465	19.2681	37.5415	35.9285	69.095	66.0047
149.3	5.0191	4.7737	10.6755	10.0623	20.2423	19.2681	37.5415	35.9285	69.1002	66.0047
149.4	5.0172	4.7737	10.6718	10.0623	20.2407	19.2681	37.5442	35.9285	69.1031	66.0047
149.5	5.0186	4.7737	10.6726	10.0623	20.2433	19.2681	37.5426	35.9285	69.1052	66.0047
149.6	5.0142	4.7737	10.6727	10.0623	20.2414	19.2681	37.5432	35.9285	69.1087	66.0047
149.7	5.0155	4.7737	10.6716	10.0623	20.2394	19.2681	37.5395	35.9285	69.1114	66.0047
149.8	5.0156	4.7737	10.673	10.0623	20.2345	19.2681	37.5452	35.9285	69.12	66.0047
149.9	5.0119	4.7737	10.6765	10.0623	20.2356	19.2681	37.5482	35.9285	69.1216	66.0047
150	5.0128	4.7737	10.6791	10.0623	20.2383	19.2681	37.556	35.9285	69.1321	66.0047
150.1	5.0174	4.7737	10.6792	10.0623	20.2471	19.2681	37.5634	35.9285	69.1383	66.0047
150.2	5.0252	4.7737	10.6861	10.0623	20.251	19.2681	37.5663	35.9285	69.1467	66.0047
150.3	5.0289	4.7737	10.6934	10.0623	20.2543	19.2681	37.5712	35.9285	69.152	66.0047
150.4	5.0318	4.7737	10.6977	10.0623	20.261	19.2681	37.5787	35.9285	69.159	66.0047
150.5	5.0357	4.7737	10.7042	10.0623	20.2679	19.2681	37.583	35.9285	69.164	66.0047
150.6	5.0409	4.7737	10.7128	10.0623	20.2721	19.2681	37.5809	35.9285	69.1648	66.0047
150.7	5.0401	4.7737	10.717	10.0623	20.2686	19.2681	37.584	35.9285	69.1682	66.0047
150.8	5.0349	4.7737	10.7133	10.0623	20.2694	19.2681	37.5866	35.9285	69.1737	66.0047
150.9	5.0335	4.7737	10.7136	10.0623	20.2652	19.2681	37.5903	35.9285	69.1774	66.0047
151	5.034	4.7737	10.714	10.0623	20.266	19.2681	37.5917	35.9285	69.1781	66.0047
151.1	5.0303	4.7737	10.713	10.0623	20.2712	19.2681	37.5948	35.9285	69.1784	66.0047
151.2	5.0278	4.7737	10.7145	10.0623	20.2731	19.2681	37.5991	35.9285	69.1796	66.0047
151.3	5.0248	4.7737	10.7165	10.0623	20.2749	19.2681	37.6013	35.9285	69.1827	66.0047
151.4	5.0251	4.7737	10.7181	10.0623	20.2729	19.2681	37.6104	35.9285	69.1916	66.0047
151.5	5.0261	4.7737	10.7189	10.0623	20.2798	19.2681	37.6156	35.9285	69.1941	66.0047
151.6	5.0329	4.7737	10.7257	10.0623	20.2829	19.2681	37.617	35.9285	69.1976	66.0047
151.7	5.0341	4.7737	10.7314	10.0623	20.2835	19.2681	37.6238	35.9285	69.2043	66.0047
151.8	5.0324	4.7737	10.7329	10.0623	20.2866	19.2681	37.6273	35.9285	69.205	66.0047
151.9	5.0314	4.7737	10.7373	10.0623	20.2896	19.2681	37.63	35.9285	69.2072	66.0047
152	5.029	4.7737	10.7396	10.0623	20.2904	19.2681	37.6288	35.9285	69.2081	66.0047
152.1	5.0279	4.7737	10.7427	10.0623	20.2904	19.2681	37.6329	35.9285	69.215	66.0047
152.2	5.0281	4.7737	10.7495	10.0623	20.2933	19.2681	37.6335	35.9285	69.2161	66.0047
152.3	5.0325	4.7737	10.7581	10.0623	20.2931	19.2681	37.6425	35.9285	69.2245	66.0047
152.4	5.0312	4.7737	10.7573	10.0623	20.2968	19.2681	37.6438	35.9285	69.2296	66.0047
152.5	5.0385	4.7737	10.7656	10.0623	20.2962	19.2681	37.644	35.9285	69.2328	66.0047
152.6	5.04	4.7737	10.7675	10.0623	20.297	19.2681	37.6487	35.9285	69.2378	66.0047
152.7	5.0383	4.7737	10.7686	10.0623	20.3015	19.2681	37.6518	35.9285	69.2429	66.0047
152.8	5.0393	4.7737	10.7733	10.0623	20.3037	19.2681	37.6526	35.9285	69.244	66.0047
152.9	5.0412	4.7737	10.7741	10.0623	20.3049	19.2681	37.6538	35.9285	69.2431	66.0047
153	5.0394	4.7737	10.7764	10.0623	20.3056	19.2681	37.6594	35.9285	69.2532	66.0047
153.1	5.038	4.7737	10.7767	10.0623	20.3132	19.2681	37.6655	35.9285	69.26	66.0047
153.2	5.0418	4.7737	10.7857	10.0623	20.3127	19.2681	37.6667	35.9285	69.2629	66.0047
153.3	5.0431	4.7737	10.787	10.0623	20.3138	19.2681	37.6688	35.9285	69.2619	66.0047
153.4	5.0419	4.7737	10.7888	10.0623	20.3091	19.2681	37.672	35.9285	69.2644	66.0047
153.5	5.0396	4.7737	10.7881	10.0623	20.3098	19.2681	37.6735	35.9285	69.2652	66.0047
153.6	5.0389	4.7737	10.7912	10.0623	20.3124	19.2681	37.6787	35.9285	69.2711	66.0047
153.7	5.0382	4.7737	10.7909	10.0623	20.3132	19.2681	37.6781	35.9285	69.2706	66.0047
153.8	5.0414	4.7737	10.7933	10.0623	20.312	19.2681	37.6818	35.9285	69.2747	66.0047
153.9	5.0384	4.7737	10.791	10.0623	20.3145	19.2681	37.6839	35.9285	69.2803	66.0047
154	5.043	4.7737	10.7915	10.0623	20.3164	19.2681	37.6886	35.9285	69.2842	66.0047
154.1	5.0446	4.7737	10.7947	10.0623	20.3184	19.2681	37.6892	35.9285	69.2876	66.0047
154.2	5.0475	4.7737	10.7973	10.0623	20.3174	19.2681	37.6953	35.9285	69.2904	66.0047
154.3	5.048	4.7737	10.7951	10.0623	20.317	19.2681	37.6962	35.9285	69.2901	66.0047
154.4	5.0528	4.7737	10.7961	10.0623	20.3143	19.2681	37.6986	35.9285	69.2932	66.0047
154.5	5.052	4.7737	10.7944	10.0623	20.3185	19.2681	37.6977	35.9285	69.2929	66.0047
154.6	5.0516	4.7737	10.7993	10.0623	20.3223	19.2681	37.703	35.9285	69.296	66.0047
154.7	5.0437	4.7737	10.8028	10.0623	20.3233	19.2681	37.7088	35.9285	69.3062	66.0047
154.8	5.0413	4.7737	10.8022	10.0623	20.3281	19.2681	37.7179	35.9285	69.3165	66.0047
154.9	5.0412	4.7737	10.8058	10.0623	20.3305	19.2681	37.7212	35.9285	69.3234	66.0047
155	5.0416	4.7737	10.8119	10.0623	20.328	19.2681	37.7213	35.9285	69.3237	66.0047
155.1	5.0411	4.7737	10.8124	10.0623	20.3292	19.2681	37.7253	35.9285	69.3312	66.0047
155.2	5.0363	4.7737	10.8122	10.0623	20.3334	19.2681	37.7222	35.9285	69.334	66.0047
155.3	5.04	4.7737	10.8152	10.0623	20.3322	19.2681	37.7236	35.9285	69.3394	66.0047
155.4	5.0338	4.7737	10.814	10.0623	20.3368	19.2681	37.7236	35.9285	69.3389	66.0047
155.5	5.0329	4.7737	10.8151	10.0623	20.3394	19.2681	37.7232	35.9285	69.3427	66.0047
155.6	5.0318	4.7737	10.8153	10.0623	20.3408	19.2681	37.7275	35.9285	69.3519	66.0047
155.7	5.0385	4.7737	10.8175	10.0623	20.347	19.2681	37.7284	35.9285	69.358	66.0047
155.8	5.0434	4.7737	10.8243	10.0623	20.3503	19.2681	37.7315	35.9285	69.3622	66.0047
155.9	5.0396	4.7737	10.8238	10.0623	20.3548	19.2681	37.7289	35.9285	69.3628	66.0047
156	5.0412	4.7737	10.8215	10.0623	20.3532	19.2681	37.7258	35.9285	69.3662	66.0047
156.1	5.042	4.7737	10.8184	10.0623	20.3552	19.2681	37.7221	35.9285	69.3623	66.0047
156.2	5.039	4.7737	10.8173	10.0623	20.3523	19.2681	37.7166	35.9285	69.3606	66.0047
156.3	5.0325	4.7737	10.8107	10.0623	20.352	19.2681	37.7164	35.9285	69.3589	66.0047
156.4	5.0282	4.7737	10.8059	10.0623	20.3526	19.2681	37.7191	35.9285	69.3616	66.0047
156.5	5.0268	4.7737	10.8055	10.0623	20.3548	19.2681	37.7114	35.9285	69.359	66.0047
156.6	5.0312	4.7737	10.8076	10.0623	20.35	19.2681	37.7117	35.9285	69.3593	66.0047
156.7	5.0276	4.7737	10.8023	10.0623	20.348	19.2681	37.7218	35.9285	69.3668	66.0047
156.8	5.0285	4.7737	10.8016	10.0623	20.3535	19.2681	37.7232	35.9285	69.374	66.0047
156.9	5.0356	4.7737	10.8068	10.0623	20.3601	19.2681	37.7245	35.9285	69.3783	66.0047
157	5.0404	4.7737	10.8064	10.0623	20.3667	19.2681	37.7296	35.9285	69.3844	66.0047
157.1	5.0414	4.7737	10.805	10.0623	20.3743	19.2681	37.7353	35.9285	69.3884	66.0047
157.2	5.0468	4.7737	10.8077	10.0623	20.3781	19.2681	37.7347	35.9285	69.3899	66.0047
157.3	5.0514	4.7737	10.808	10.0623	20.3821	19.2681	37.7337	35.9285	69.3932	66.0047
157.4	5.0505	4.7737	10.8057	10.0623	20.3875	19.2681	37.7316	35.9285	69.3982	66.0047
157.5	5.0512	4.7737	10.8057	10.0623	20.3945	19.2681	37.7236	35.9285	69.398	66.0047
157.6	5.0563	4.7737	10.8065	10.0623	20.391	19.2681	37.7252	35.9285	69.4006	66.0047
157.7	5.0504	4.7737	10.8018	10.0623	20.3931	19.2681	37.7278	35.9285	69.4055	66.0047
157.8	5.0511	4.7737	10.8006	10.0623	20.3987	19.2681	37.7247	35.9285	69.4076	66.0047
157.9	5.0549	4.7737	10.8025	10.0623	20.4003	19.2681	37.7227	35.9285	69.4084	66.0047
158	5.0557	4.7737	10.8009	10.0623	20.3992	19.2681	37.7207	35.9285	69.4076	66.0047
158.1	5.0542	4.7737	10.8011	10.0623	20.3965	19.2681	37.7222	35.9285	69.4119	66.0047
158.2	5.0516	4.7737	10.7967	10.0623	20.3998	19.2681	37.7202	35.9285	69.4081	66.0047
158.3	5.0498	4.7737	10.7934	10.0623	20.3964	19.2681	37.7261	35.9285	69.4166	66.0047
158.4	5.047	4.7737	10.7853	10.0623	20.3985	19.2681	37.7212	35.9285	69.4193	66.0047
158.5	5.0475	4.7737	10.7854	10.0623	20.3968	19.2681	37.7226	35.9285	69.4233	66.0047
158.6	5.0454	4.7737	10.781	10.0623	20.3941	19.2681	37.7258	35.9285	69.4291	66.0047
158.7	5.043	4.7737	10.7802	10.0623	20.3947	19.2681	37.7305	35.9285	69.4347	66.0047
158.8	5.0419	4.7737	10.7822	10.0623	20.3959	19.2681	37.737	35.9285	69.4424	66.0047
158.9	5.0452	4.7737	10.7862	10.0623	20.4001	19.2681	37.7407	35.9285	69.4511	66.0047
159	5.0486	4.7737	10.7907	10.0623	20.4016	19.2681	37.7435	35.9285	69.4572	66.0047
159.1	5.0539	4.7737	10.789	10.0623	20.4013	19.2681	37.7453	35.9285	69.4597	66.0047
159.2	5.0572	4.7737	10.7908	10.0623	20.4009	19.2681	37.7424	35.9285	69.4601	66.0047
159.3	5.0599	4.7737	10.7927	10.0623	20.4024	19.2681	37.7442	35.9285	69.4669	66.0047
159.4	5.0577	4.7737	10.7938	10.0623	20.4039	19.2681	37.7463	35.9285	69.476	66.0047
159.5	5.058	4.7737	10.7899	10.0623	20.4062	19.2681	37.7489	35.9285	69.4811	66.0047
159.6	5.0613	4.7737	10.7921	10.0623	20.411	19.2681	37.7504	35.9285	69.4858	66.0047
159.7	5.0644	4.7737	10.7927	10.0623	20.4138	19.2681	37.7502	35.9285	69.4869	66.0047
159.8	5.0667	4.7737	10.7997	10.0623	20.4165	19.2681	37.7522	35.9285	69.4935	66.0047
159.9	5.0663	4.7737	10.8023	10.0623	20.4171	19.2681	37.7549	35.9285	69.4948	66.0047
160	5.071	4.7737	10.8047	10.0623	20.4136	19.2681	37.7595	35.9285	69.4969	66.0047
160.1	5.0731	4.7737	10.8057	10.0623	20.4127	19.2681	37.7598	35.9285	69.4976	66.0047
160.2	5.072	4.7737	10.8052	10.0623	20.4071	19.2681	37.7623	35.9285	69.5028	66.0047
160.3	5.072	4.7737	10.8032	10.0623	20.409	19.2681	37.7594	35.9285	69.5053	66.0047
160.4	5.0714	4.7737	10.805	10.0623	20.4143	19.2681	37.7607	35.9285	69.511	66.0047
160.5	5.068	4.7737	10.8069	10.0623	20.4174	19.2681	37.7686	35.9285	69.5151	66.0047
160.6	5.0686	4.7737	10.8088	10.0623	20.42	19.2681	37.7737	35.9285	69.5215	66.0047
160.7	5.0767	4.7737	10.8112	10.0623	20.4213	19.2681	37.7757	35.9285	69.5279	66.0047
160.8	5.0825	4.7737	10.8118	10.0623	20.4262	19.2681	37.7738	35.9285	69.5275	66.0047
160.9	5.0844	4.7737	10.8156	10.0623	20.4284	19.2681	37.7744	35.9285	69.5279	66.0047
161	5.0835	4.7737	10.8171	10.0623	20.4319	19.2681	37.7723	35.9285	69.5288	66.0047
161.1	5.089	4.7737	10.817	10.0623	20.4356	19.2681	37.7762	35.9285	69.5338	66.0047
161.2	5.0887	4.7737	10.8173	10.0623	20.4375	19.2681	37.7764	35.9285	69.5334	66.0047
161.3	5.0913	4.7737	10.8201	10.0623	20.4353	19.2681	37.78	35.9285	69.5372	66.0047
161.4	5.0881	4.7737	10.8212	10.0623	20.4377	19.2681	37.7829	35.9285	69.5402	66.0047
161.5	5.0925	4.7737	10.8238	10.0623	20.4415	19.2681	37.7893	35.9285	69.5475	66.0047
161.6	5.0928	4.7737	10.8284	10.0623	20.4418	19.2681	37.7939	35.9285	69.5504	66.0047
161.7	5.0946	4.7737	10.8325	10.0623	20.442	19.2681	37.7948	35.9285	69.5525	66.0047
161.8	5.0911	4.7737	10.8331	10.0623	20.4423	19.2681	37.7946	35.9285	69.5533	66.0047
161.9	5.09	4.7737	10.8326	10.0623	20.4433	19.2681	37.7941	35.9285	69.5525	66.0047
[truncated: 3,881 more rows]
