# Supplementary material for: Antigenic mapping reveals sites of vulnerability on α-HCoV spike protein
Source: Commun Biol. 2022 Nov 4;5:1179. doi: 10.1038/s42003-022-04160-8 (PMC9636267; doi:10.1038/s42003-022-04160-8)
Supplement: Supplementary file 3 — Supplementary Data 1 [file 42003_2022_4160_MOESM3_ESM.zip › Supplementary Data 1/SP Figure 3/SP Figure 3-source data.xlsx]

## Sheet: SP Figure 3 
Source data for SP Figure 3
		with D12		with F07		with D04		with A10		with B10		with B09		with A01		with A11
	peptides ID	Diffrence D repeat 1	Diffrence D repeat 2	Diffrence D repeat 1	Diffrence D repeat 2	Diffrence D repeat 1	Diffrence D repeat 2	Diffrence D repeat 1	Diffrence D repeat 2	Diffrence D repeat 1	Diffrence D repeat 2	Diffrence D repeat 1	Diffrence D repeat 2	Diffrence D repeat 1	Diffrence D repeat 2	Diffrence D repeat 1	Diffrence D repeat 2
	30-40	-0.374	-0.439	-0.386	-0.275	-0.298	-0.514	-0.516	-0.446	-0.454	-0.422	-0.415	-0.327	-0.22	-0.491	-0.315	-0.396
	40-52	-0.238	-0.177	-0.419	-0.276	0.11	0.003	-0.368	-0.128	-0.536	-0.549	-0.187	-0.177	-0.399	-0.593	-0.061	-0.157
	41-52	-0.168	-0.185	-0.366	-0.209	0	-0.098	-0.374	-0.1	-0.591	-0.533	-0.334	-0.34	-0.065	-0.214	-0.035	-0.133
	41-54	-0.456	-0.3	-0.597	-0.242	-0.129	-0.248	-0.677	-0.32	-0.391	-0.324	-0.583	-0.388	-0.348	-0.498	-0.306	-0.392
	42-52	-0.164	-0.274	-0.339	-0.237	-0.058	-0.233	-0.355	-0.207	-0.392	-0.327	-0.636	-0.679	-0.395	-0.397	-0.098	-0.205
	42-57	-0.226	-0.309	-0.174	3.746	0.028	-0.068	-0.009	-0.025	0.147	-0.174	0	-0.245	0.014	0.062	-0.359	-0.381
	55-84	-0.556	-0.552	-0.362	-0.578	-0.043	-0.042	-0.078	-0.13	-0.504	-0.762	-0.592	-0.583	-0.109	-0.161	-0.316	-0.323
	70-78	-0.135	-0.154	-0.138	-0.212	-0.13	-0.142	-0.192	-0.015	-0.186	-0.207	-0.172	-0.186	-0.162	-0.175	-0.001	-0.028
	70-79	-0.221	-0.154	-0.202	-0.382	-0.156	-0.318	-0.16	-0.145	-0.195	-0.271	-0.163	-0.215	-0.137	-0.28	-0.196	-0.294
	79-88	-0.184	0.038	-0.2	-0.318	-0.141	-0.048	-0.249	-0.1	-0.202	-0.266	-0.205	-0.151	0.001	-0.094	-0.121	-0.123
	83-90	-0.162	-0.18	-0.118	-0.088	-0.216	-0.607	-0.206	-0.078	-0.169	-0.191	-0.101	-0.077	-0.095	-0.198	-0.009	-0.068
	83-93	-0.294	-0.347	-0.252	-0.233	-0.126	-0.295	-0.484	-0.358	-0.321	-0.374	-0.281	-0.263	-0.257	-0.419	-0.162	-0.294
	88-94	-0.137	-0.169	-0.159	-0.04	-0.115	-0.085	-0.182	-0.113	-0.115	-0.121	-0.163	-0.094	-0.07	-0.175	-0.121	-0.142
	112-123	0.203	0.265	0.045	3.618	-0.235	-0.201	0.241	0.234	0.049	-0.026	-0.36	-0.334	-0.035	-0.131	0.351	0.299
	114-121	-0.052	-0.05	-0.117	0.035	-0.068	-0.042	-0.078	-0.049	-0.073	-0.072	-0.052	-0.057	-0.04	-0.021	-0.014	-0.009
	114-123	0.149	0.154	0.003	0.015	-0.124	-0.156	0.109	0.113	-0.043	-0.077	-0.385	-0.399	-0.2	-0.191	0.202	0.148
	115-122	0.194	0.083	-0.063	-0.065	-0.11	-0.136	0.209	0.23	0.038	-0.035	-0.277	-0.244	-0.109	-0.129	0.203	0.189
	115-133	-0.032	0.111	0.231	-0.371	-0.644	-1.108	0.167	-0.25	-0.513	-0.586	-0.123	-0.181	-0.08	-0.137	-0.289	-0.505
	116-122	0.2	0.199	-0.046	-0.062	-0.119	-0.126	0.157	0.183	0.022	-0.042	-0.346	-0.337	-0.187	-0.166	0.227	0.197
	116-123	0.149	0.159	-0.043	-0.063	-0.132	-0.153	0.151	0.164	-0.045	-0.073	-0.327	-0.337	-0.185	-0.185	0.219	0.182
	116-133	0.074	-0.048	-0.436	-0.26	-0.065	-0.039	-0.133	-0.096	0.063	-0.053	-0.309	-0.273	-0.122	-0.124	0.02	0.013
	117-123	0.054	0.138	-0.156	2.79	-0.23	-0.156	0.096	0.138	-0.181	-0.065	-0.433	-0.463	-0.28	-0.192	0.177	0.177
	122-134	0.047	-0.09	-0.309	-0.422	-0.788	-0.846	-0.042	-0.261	-0.324	-0.579	-1.068	-1.16	-0.607	-0.585	-0.027	-0.167
	123-134	-0.401	-0.374	-0.108	-0.314	-0.932	-0.998	-0.645	-0.515	-0.731	-0.474	-1.271	-1.385	-0.985	-0.685	-0.303	-0.339
	124-134	-0.173	-0.064	-0.338	-0.319	-0.739	-0.735	-0.252	-0.131	-0.524	-0.501	-1.069	-1.064	-0.642	-0.596	-0.08	-0.119
	134-141	-1.062	-1.081	-0.444	-0.498	-0.198	-0.274	-0.704	-0.703	-0.074	-0.061	-0.167	-0.172	-0.259	-0.333	-0.196	-0.301
	135-144	-0.976	-1.28	-0.276	-0.391	-0.099	-0.629	-0.771	-0.882	-0.07	-0.093	-0.328	-0.403	-0.33	-0.484	-0.171	-0.234
	138-141	-0.855	-1.161	-0.374	-0.439	-0.398	-0.379	-0.682	-0.655	-0.087	-0.082	-0.259	-0.333	-0.158	-0.007	-0.158	-0.007
	148-191	-0.543	-0.768	-0.318	-0.412	-0.216	-0.074	-0.817	-0.416	-0.266	-0.276	-0.507	-0.51	-0.029	-0.911	-0.178	-0.098
	168-208	-0.602	-0.328	-0.182	-0.352	-0.256	-0.355	-0.216	-0.074	-0.61	-0.655	-0.216	-0.074	-0.173	-1.036	-0.46	-0.612
	182-192	-0.439	-0.44	-1.734	-1.893	-1.698	-1.721	-0.426	-0.437	-2.083	-2.131	-1.216	-1.225	-1.687	-1.785	-0.443	-0.533
	182-192	-0.544	-0.575	-1.881	-1.973	-1.526	-1.805	-0.488	-0.501	-2.11	-2.161	-1.28	-1.329	-1.763	-1.859	-0.497	-0.53
	183-192	0.035	0.01	-1.186	-1.285	-1.14	-1.179	-0.678	-0.648	-1.397	-1.478	-0.726	-0.734	-1.15	-1.254	0.129	0.038
	183-192	0.036	-0.009	-1.172	-1.301	-1.143	-1.222	-0.59	-0.545	-1.419	-1.479	-0.733	-0.724	-1.155	-1.274	0.047	-0.073
	183-201	-0.358	-0.381	-1.484	-1.641	-1.38	-1.725	-0.663	-0.579	-1.155	-1.03	-1.196	-1.181	-1.525	-1.69	-0.354	-0.575
	183-205	-0.538	-0.424	-1.285	-1.211	-1.217	-1.359	-0.59	-0.545	-1.407	-1.369	-1.298	-1.195	-1.648	-1.702	-0.513	-0.553
	193-201	-0.062	-0.07	-0.09	-0.049	-0.065	-0.043	-0.086	-0.013	0.005	0.017	-0.041	-0.058	0.1	-0.071	-0.067	-0.088
	193-201	-0.042	-0.057	-0.03	-0.107	-0.063	-0.099	-0.073	-0.056	-0.07	-0.087	-0.132	-0.273	-0.091	-0.108	-0.112	-0.135
	193-205	-0.088	-0.094	-0.088	-0.122	-0.089	-0.121	-0.108	-0.075	-0.111	-0.123	-0.077	-0.111	-0.071	-0.095	-0.101	-0.127
	193-205	-0.102	-0.109	-0.088	-0.072	-0.105	-0.123	-0.113	-0.131	-0.128	-0.133	-0.101	-0.115	-0.12	-0.133	-0.117	-0.136
	193-208	0.046	0.175	-0.252	-0.301	-0.459	-0.519	-0.288	-0.278	-0.451	-0.481	-0.257	-0.275	-0.478	-0.493	-0.121	-0.274
	193-208	-0.232	-0.214	-0.3	-0.354	-0.457	-0.514	-0.294	-0.265	-0.446	-0.46	-0.265	-0.252	-0.471	-0.499	-0.489	-0.538
	202-208	-0.148	-0.136	-0.188	-0.256	-0.398	-0.435	-0.199	-0.187	-0.367	-0.411	-0.194	-0.204	-0.412	-0.442	-0.425	-0.466
	202-215	-1.166	-1.151	-1.836	-1.665	-1.692	-1.716	-1.443	-1.368	-1.292	-1.348	-1.508	-1.513	-1.361	-1.445	-1.669	-1.73
	202-216	-1.105	-1.071	-1.356	-1.614	-1.504	-2.005	-0.906	-1.06	-1.205	-1.252	-1.327	-1.289	-1.584	-1.612	-1.177	-1.202
	206-212	-1.031	-0.944	-1.591	-1.612	-1.364	-1.369	-1.239	-1.222	-1.015	-0.919	-1.339	-1.285	-0.971	-0.962	-1.515	-1.504
	206-215	-0.985	-0.975	-1.567	-1.592	-1.28	-1.307	-1.187	-1.145	-0.879	-0.915	-1.25	-1.245	-0.918	-0.998	-1.305	-1.345
	206-216	-0.988	-1.006	-1.614	-1.646	-1.438	1.873	-1.239	-1.176	-0.91	-0.947	-1.285	-1.271	-0.964	-1.024	-1.362	-1.396
	206-216	-1.251	-1.139	-1.867	1.964	-1.311	-1.346	-1.498	-1.449	-1.245	-1.399	-1.152	-1.013	-0.986	-0.849	-1.395	-1.394
	230-241	-0.125	-0.11	-0.103	-0.139	-0.129	-0.183	-0.202	-0.161	-0.085	-0.119	-0.15	-0.098	-0.118	-0.087	-0.132	-0.137
	232-241	-0.042	-0.04	-0.096	-0.106	-0.045	-0.051	-0.081	-0.085	-0.039	-0.072	-0.019	0.017	-0.044	-0.064	0.061	0.045
	242-266	-0.243	-0.353	0.1	0.024	0.113	-0.371	-0.534	-0.123	-0.381	-0.479	-0.666	-0.591	-0.172	-0.597	-0.168	-0.451
	251-266	-0.167	-0.168	-0.227	-0.211	0.045	-0.23	-0.442	-0.408	-0.089	-0.297	-0.167	-0.206	-0.318	-0.372	-0.176	-0.45
	252-266	-0.366	-0.369	-0.227	-0.337	0.01	-0.279	-0.116	-0.427	-0.302	-0.376	-0.061	-0.251	-0.106	-0.554	0.314	0.145
	253-266	-0.061	-0.073	-0.459	-0.38	-0.223	0.009	-0.3	-0.292	-0.238	-0.223	-0.341	-0.13	-0.49	-0.588	-0.429	-0.42
