# Supplementary material for: Antigenic mapping reveals sites of vulnerability on α-HCoV spike protein
Source: Commun Biol. 2022 Nov 4;5:1179. doi: 10.1038/s42003-022-04160-8 (PMC9636267; doi:10.1038/s42003-022-04160-8)
Supplement: Supplementary file 3 — Supplementary Data 1 [file 42003_2022_4160_MOESM3_ESM.zip › Supplementary Data 1/SP Figure 2/SP Figure 2e-source data.xlsx]

## Sheet: RBD-C04
Source data for SP Figure 2e, RBD-C04
X (Time, sec)	0.195 nM_Y	0.195 nM; Fitted_Y	0.39 nM_Y	0.39 nM; Fitted_Y	0.78 nM_Y	0.78 nM; Fitted_Y	1.55 nM_Y	1.55 nM; Fitted_Y	3.125 nM_Y	3.125 nM; Fitted_Y	6.25 nM_Y	6.25 nM; Fitted_Y
-37.3	0.0421994	0	0.368699	0	0.528599	0	0.842399	0	1.3614	0	2.2524	0
-37.2	0.0200997	0	0.3373	0	0.5047	0	0.8378	0	1.3281	0	2.2425	0
-37.1	0.0085998	0	0.3255	0	0.4929	0	0.8166	0	1.3086	0	2.2196	0
-37	0.0188	0	0.311	0	0.4962	0	0.8154	0	1.3013	0	2.2068	0
-36.9	0.0288	0	0.3198	0	0.4996	0	0.8141	0	1.3014	0	2.1963	0
-36.8	0.0295996	0	0.3308	0	0.4977	0	0.808	0	1.2989	0	2.1943	0
-36.7	0.0135	0	0.3224	0	0.4927	0	0.7887	0	1.2957	0	2.1838	0
-36.6	0.00829947	0	0.3264	0	0.4965	0	0.791699	0	1.2837	0	2.1733	0
-36.5	-0.0112	0	0.322	0	0.4827	0	0.786	0	1.2679	0	2.1537	0
-36.4	-0.00240011	0	0.3308	0	0.491	0	0.7869	0	1.2616	0	2.1434	0
-36.3	-0.00060016	0	0.3239	0	0.4865	0	0.7757	0	1.2672	0	2.1374	0
-36.2	0.0173999	0	0.3231	0	0.4839	0	0.7784	0	1.2634	0	2.1335	0
-36.1	0.0176995	0	0.3245	0	0.4822	0	0.772899	0	1.2631	0	2.1317	0
-36	0.00880002	0	0.3135	0	0.4706	0	0.7642	0	1.2526	0	2.1127	0
-35.9	0.00689966	0	0.3076	0	0.465	0	0.7565	0	1.2418	0	2.1024	0
-35.8	0.00629999	0	0.2987	0	0.4563	0	0.7496	0	1.2254	0	2.092	0
-35.7	0.0104999	0	0.3025	0	0.4533	0	0.7494	0	1.2224	0	2.0913	0
-35.6	0.0102999	0	0.2964	0	0.4516	0	0.7465	0	1.2182	0	2.084	0
-35.5	0.0138	0	0.2957	0	0.4524	0	0.7444	0	1.2115	0	2.0773	0
-35.4	0.0171996	0	0.301	0	0.4561	0	0.7415	0	1.2127	0	2.0749	0
-35.3	0.0118998	0	0.2927	0	0.4474	0	0.7305	0	1.202	0	2.0634	0
-35.2	0.00699985	0	0.2868	0	0.4435	0	0.7257	0	1.195	0	2.0518	0
-35.1	0.00829989	0	0.2846	0	0.4372	0	0.7234	0	1.1878	0	2.0416	0
-35	0.00979998	0	0.2821	0	0.4274	0	0.7156	0	1.1847	0	2.0355	0
-34.9	0.0172	0	0.278	0	0.4249	0	0.7144	0	1.187	0	2.0314	0
-34.8	0.0183	0	0.2737	0	0.4281	0	0.7059	0	1.1857	0	2.019	0
-34.7	0.0226	0	0.2701	0	0.4288	0	0.7081	0	1.1838	0	2.0188	0
-34.6	0.0261	0	0.2651	0	0.4303	0	0.7074	0	1.1818	0	2.0135	0
-34.5	0.0293	0	0.2737	0	0.4326	0	0.7127	0	1.1814	0	2.0081	0
-34.4	0.0348998	0	0.2827	0	0.4386	0	0.7209	0	1.1817	0	2.0047	0
-34.3	0.0344997	0	0.2862	0	0.4369	0	0.722	0	1.1769	0	1.9969	0
-34.2	0.0306999	0	0.2909	0	0.4357	0	0.7163	0	1.1718	0	1.9912	0
-34.1	0.0342996	0	0.292	0	0.438	0	0.7143	0	1.1679	0	1.9862	0
-34	0.027	0	0.2814	0	0.4266	0	0.704	0	1.1534	0	1.9715	0
-33.9	0.0289998	0	0.2797	0	0.424	0	0.7009	0	1.1479	0	1.9607	0
-33.8	0.0311	0	0.2783	0	0.4236	0	0.6956	0	1.1414	0	1.9545	0
-33.7	0.0352998	0	0.2829	0	0.4246	0	0.6949	0	1.1401	0	1.9498	0
-33.6	0.0366999	0	0.2811	0	0.4196	0	0.691	0	1.1356	0	1.9395	0
-33.5	0.0337	0	0.2807	0	0.4196	0	0.6901	0	1.1346	0	1.9319	0
-33.4	0.0318999	0	0.2776	0	0.4172	0	0.6818	0	1.1292	0	1.921	0
-33.3	0.0316998	0	0.2753	0	0.4129	0	0.6719	0	1.1233	0	1.9146	0
-33.2	0.0293998	0	0.2723	0	0.4132	0	0.6679	0	1.1178	0	1.9072	0
-33.1	0.0284998	0	0.2665	0	0.4113	0	0.6648	0	1.1115	0	1.8981	0
-33	0.0248	0	0.2607	0	0.4127	0	0.6624	0	1.1035	0	1.8922	0
-32.9	0.0253998	0	0.26	0	0.4081	0	0.6614	0	1.1005	0	1.8856	0
-32.8	0.0235999	0	0.2555	0	0.402	0	0.6587	0	1.0939	0	1.8773	0
-32.7	0.0273998	0	0.2562	0	0.4028	0	0.662	0	1.0901	0	1.8701	0
-32.6	0.0270998	0	0.2541	0	0.3982	0	0.658	0	1.0849	0	1.8613	0
-32.5	0.0275	0	0.2516	0	0.3953	0	0.6539	0	1.0759	0	1.8525	0
-32.4	0.0303998	0	0.2479	0	0.3906	0	0.651	0	1.0728	0	1.8464	0
-32.3	0.0274999	0	0.2433	0	0.3906	0	0.6489	0	1.0715	0	1.8389	0
-32.2	0.0265997	0	0.2394	0	0.3884	0	0.6455	0	1.0684	0	1.8327	0
-32.1	0.0226999	0	0.2355	0	0.3808	0	0.6365	0	1.0628	0	1.8218	0
-32	0.0204999	0	0.2373	0	0.3799	0	0.6331	0	1.0596	0	1.8159	0
-31.9	0.0179998	0	0.2366	0	0.3795	0	0.6339	0	1.0565	0	1.8112	0
-31.8	0.0132001	0	0.2348	0	0.3769	0	0.6311	0	1.0511	0	1.8008	0
-31.7	0.0194999	0	0.2412	0	0.3833	0	0.6341	0	1.0498	0	1.8017	0
-31.6	0.0208999	0	0.242	0	0.3859	0	0.6302	0	1.0462	0	1.7931	0
-31.5	0.0192999	0	0.2414	0	0.3863	0	0.6257	0	1.0431	0	1.7899	0
-31.4	0.0177999	0	0.2404	0	0.3858	0	0.6269	0	1.0385	0	1.7842	0
-31.3	0.0201999	0	0.2416	0	0.3862	0	0.6256	0	1.033	0	1.7775	0
-31.2	0.0191	0	0.2424	0	0.3884	0	0.6222	0	1.026	0	1.7687	0
-31.1	0.0183998	0	0.2437	0	0.3857	0	0.6209	0	1.0197	0	1.7623	0
-31	0.0153998	0	0.2414	0	0.3856	0	0.6163	0	1.013	0	1.7514	0
-30.9	0.0146998	0	0.2391	0	0.384	0	0.6133	0	1.0097	0	1.7429	0
-30.8	0.0129999	0	0.2364	0	0.3843	0	0.6077	0	1.0052	0	1.7334	0
-30.7	0.0164999	0	0.2348	0	0.3876	0	0.6051	0	1.0064	0	1.7275	0
-30.6	0.0174997	0	0.2327	0	0.3863	0	0.6019	0	1.001	0	1.7187	0
-30.5	0.0153998	0	0.2294	0	0.3804	0	0.5967	0	0.9953	0	1.7078	0
-30.4	0.0109	0	0.2269	0	0.3753	0	0.5947	0	0.988	0	1.6982	0
-30.3	0.0141	0	0.2303	0	0.3751	0	0.5956	0	0.988	0	1.6937	0
-30.2	0.0146999	0	0.2306	0	0.3747	0	0.5966	0	0.9878	0	1.6915	0
-30.1	0.0121	0	0.2265	0	0.3738	0	0.5958	0	0.9833	0	1.6851	0
-30	0.0152998	0	0.2282	0	0.3748	0	0.5982	0	0.984	0	1.6818	0
-29.9	0.0162	0	0.2261	0	0.3726	0	0.5952	0	0.9768	0	1.673	0
-29.8	0.019	0	0.2283	0	0.3728	0	0.595	0	0.9746	0	1.6669	0
-29.7	0.0222999	0	0.2325	0	0.3763	0	0.5971	0	0.9713	0	1.6625	0
-29.6	0.0240997	0	0.2325	0	0.3783	0	0.5976	0	0.9662	0	1.6584	0
-29.5	0.0183998	0	0.2254	0	0.3746	0	0.5884	0	0.9561	0	1.6467	0
-29.4	0.0169999	0	0.223	0	0.3709	0	0.5865	0	0.9486	0	1.6378	0
-29.3	0.0155999	0	0.2263	0	0.3709	0	0.5823	0	0.9432	0	1.6315	0
-29.2	0.0117999	0	0.2228	0	0.3659	0	0.5748	0	0.9354	0	1.6196	0
-29.1	0.0111998	0	0.2196	0	0.3651	0	0.5737	0	0.9284	0	1.6102	0
-29	0.0113997	0	0.2179	0	0.3662	0	0.5708	0	0.9234	0	1.6025	0
-28.9	0.00489985	0	0.2132	0	0.3617	0	0.5633	0	0.912	0	1.5901	0
-28.8	0.00429987	0	0.2115	0	0.3573	0	0.5616	0	0.9088	0	1.581	0
-28.7	9.99521e-05	0	0.2084	0	0.35	0	0.5577	0	0.8995	0	1.5719	0
-28.6	0.000899987	0	0.2065	0	0.3487	0	0.5552	0	0.8954	0	1.5648	0
-28.5	0.00429996	0	0.2073	0	0.3499	0	0.5552	0	0.8911	0	1.5601	0
-28.4	0.00789991	0	0.2123	0	0.351	0	0.553	0	0.8877	0	1.5542	0
-28.3	0.00759999	0	0.212	0	0.3481	0	0.5542	0	0.8848	0	1.552	0
-28.2	0.0112999	0	0.2113	0	0.3512	0	0.5544	0	0.8842	0	1.5468	0
-28.1	0.0103998	0	0.2065	0	0.3468	0	0.5506	0	0.8762	0	1.5334	0
-28	0.0106999	0	0.2019	0	0.3465	0	0.5458	0	0.87	0	1.5234	0
-27.9	0.0106999	0	0.2029	0	0.3482	0	0.542	0	0.8664	0	1.5179	0
-27.8	0.00949994	0	0.2013	0	0.3483	0	0.5399	0	0.862	0	1.513	0
-27.7	0.0105999	0	0.2009	0	0.3488	0	0.5423	0	0.8611	0	1.5061	0
-27.6	0.00879989	0	0.1972	0	0.3436	0	0.5345	0	0.8539	0	1.496	0
-27.5	0.00799981	0	0.1973	0	0.3429	0	0.5305	0	0.8502	0	1.4891	0
-27.4	0.00949979	0	0.1962	0	0.342	0	0.5277	0	0.8452	0	1.4814	0
-27.3	0.00869998	0	0.193	0	0.3384	0	0.5278	0	0.8415	0	1.4726	0
-27.2	0.0143	0	0.1959	0	0.3396	0	0.5297	0	0.84	0	1.4681	0
-27.1	0.0146999	0	0.1974	0	0.3376	0	0.5287	0	0.835	0	1.4619	0
-27	0.0147	0	0.1979	0	0.3349	0	0.5287	0	0.8318	0	1.4529	0
-26.9	0.0206998	0	0.203	0	0.3344	0	0.5284	0	0.8304	0	1.4477	0
-26.8	0.0195	0	0.2012	0	0.3328	0	0.524	0	0.8256	0	1.4385	0
-26.7	0.021	0	0.2039	0	0.333	0	0.5233	0	0.8214	0	1.4318	0
-26.6	0.0218999	0	0.2036	0	0.3313	0	0.5192	0	0.8173	0	1.423	0
-26.5	0.0222	0	0.2019	0	0.3293	0	0.5172	0	0.8136	0	1.4151	0
-26.4	0.0261	0	0.2044	0	0.3323	0	0.5221	0	0.8124	0	1.4115	0
-26.3	0.0262	0	0.2068	0	0.3348	0	0.5218	0	0.8047	0	1.4055	0
-26.2	0.0295	0	0.2114	0	0.3355	0	0.518	0	0.7999	0	1.3994	0
-26.1	0.0322	0	0.2117	0	0.334	0	0.515	0	0.796	0	1.3928	0
-26	0.0344	0	0.2109	0	0.3355	0	0.5167	0	0.7919	0	1.3869	0
-25.9	0.0382998	0	0.2095	0	0.3334	0	0.5171	0	0.7891	0	1.3819	0
-25.8	0.0402	0	0.2089	0	0.3322	0	0.5118	0	0.7826	0	1.374	0
-25.7	0.0401999	0	0.2096	0	0.3303	0	0.5121	0	0.7782	0	1.3701	0
-25.6	0.0392998	0	0.2067	0	0.3262	0	0.5092	0	0.7744	0	1.359	0
-25.5	0.0379999	0	0.2045	0	0.3205	0	0.5054	0	0.7691	0	1.3489	0
-25.4	0.0404999	0	0.2027	0	0.3137	0	0.5064	0	0.7654	0	1.3375	0
-25.3	0.0444	0	0.2028	0	0.311	0	0.5054	0	0.759	0	1.3293	0
-25.2	0.047	0	0.2016	0	0.3122	0	0.505	0	0.7559	0	1.3218	0
-25.1	0.0491998	0	0.1985	0	0.3092	0	0.5035	0	0.7548	0	1.3163	0
-25	0.0447998	0	0.1947	0	0.3059	0	0.5011	0	0.7492	0	1.3066	0
-24.9	0.0439999	0	0.194	0	0.3023	0	0.4971	0	0.7439	0	1.2991	0
-24.8	0.0428	0	0.194	0	0.2992	0	0.4943	0	0.7379	0	1.2904	0
-24.7	0.0423999	0	0.1948	0	0.2984	0	0.4945	0	0.7342	0	1.2814	0
-24.6	0.0427999	0	0.193	0	0.294	0	0.4929	0	0.7279	0	1.2717	0
-24.5	0.0412999	0	0.1941	0	0.2921	0	0.4895	0	0.7245	0	1.2627	0
-24.4	0.0394	0	0.1922	0	0.293	0	0.4864	0	0.7183	0	1.2562	0
-24.3	0.0426	0	0.1934	0	0.2972	0	0.4821	0	0.7158	0	1.2524	0
-24.2	0.0417999	0	0.1935	0	0.2955	0	0.4783	0	0.712	0	1.2474	0
-24.1	0.043	0	0.1912	0	0.293	0	0.4728	0	0.7075	0	1.2369	0
-24	0.0470999	0	0.1923	0	0.2914	0	0.4723	0	0.7076	0	1.2321	0
-23.9	0.0483999	0	0.1933	0	0.288	0	0.4698	0	0.7013	0	1.2221	0
-23.8	0.0480999	0	0.1934	0	0.2869	0	0.4695	0	0.6973	0	1.2148	0
-23.7	0.0463999	0	0.191	0	0.2831	0	0.4658	0	0.6932	0	1.206	0
-23.6	0.0417998	0	0.1851	0	0.2752	0	0.4546	0	0.6886	0	1.1926	0
-23.5	0.0371999	0	0.1805	0	0.2701	0	0.4476	0	0.6842	0	1.1805	0
-23.4	0.0406999	0	0.1825	0	0.2683	0	0.4467	0	0.6816	0	1.1761	0
-23.3	0.0421	0	0.1811	0	0.2663	0	0.4412	0	0.6811	0	1.1707	0
-23.2	0.0413	0	0.1804	0	0.2633	0	0.4383	0	0.6778	0	1.1626	0
-23.1	0.0427999	0	0.1779	0	0.264	0	0.4378	0	0.6726	0	1.1559	0
-23	0.0423	0	0.1748	0	0.257	0	0.4307	0	0.6674	0	1.1491	0
-22.9	0.0453	0	0.1762	0	0.254	0	0.4287	0	0.6657	0	1.1419	0
-22.8	0.0492999	0	0.1795	0	0.2529	0	0.4293	0	0.6653	0	1.1364	0
-22.7	0.0498	0	0.1799	0	0.2508	0	0.427	0	0.6621	0	1.1308	0
-22.6	0.0513999	0	0.1787	0	0.2507	0	0.4241	0	0.6594	0	1.1233	0
-22.5	0.0511998	0	0.1794	0	0.2484	0	0.4185	0	0.6571	0	1.1173	0
-22.4	0.0471998	0	0.1735	0	0.2378	0	0.4102	0	0.6498	0	1.1053	0
-22.3	0.0467	0	0.1721	0	0.2374	0	0.4026	0	0.64	0	1.0958	0
-22.2	0.0452	0	0.1766	0	0.2365	0	0.4039	0	0.6406	0	1.0908	0
-22.1	0.0488999	0	0.179	0	0.2371	0	0.4049	0	0.6372	0	1.081	0
-22	0.0441	0	0.1766	0	0.2321	0	0.403	0	0.6316	0	1.0696	0
-21.9	0.0450999	0	0.1781	0	0.2331	0	0.4021	0	0.6241	0	1.0648	0
-21.8	0.0404	0	0.1759	0	0.2253	0	0.3991	0	0.6208	0	1.0569	0
-21.7	0.0444999	0	0.1779	0	0.2244	0	0.3975	0	0.6197	0	1.0585	0
-21.6	0.0443996	0	0.1838	0	0.223	0	0.3937	0	0.6176	0	1.0557	0
-21.5	0.0385994	0	0.1768	0	0.2117	0	0.3817	0	0.6181	0	1.042	0
-21.4	0.0265001	0	0.1519	0	0.1998	0	0.3599	0	0.6137	0	1.0202	0
-21.3	0.0368001	0	0.1549	0	0.2093	0	0.3664	0	0.6302	0	1.0318	0
-21.2	0.0411	0	0.1471	0	0.2225	0	0.3671	0	0.6441	0	1.0349	0
-21.1	0.0447996	0	0.1528	0	0.218	0	0.3813	0	0.6312	0	1.0282	0
-21	0.0265998	0	0.1416	0	0.2045	0	0.3617	0	0.6183	0	1.0041	0
-20.9	0.0124001	0	0.1372	0	0.1949	0	0.3484	0	0.5954	0	0.9921	0
-20.8	0.031	0	0.148	0	0.2008	0	0.344	0	0.5952	0	0.9818	0
-20.7	0.0175999	0	0.136	0	0.2006	0	0.353	0	0.5906	0	0.9624	0
-20.6	0.00669989	0	0.1457	0	0.1993	0	0.3499	0	0.5919	0	0.9488	0
-20.5	-0.00360004	0	0.1509	0	0.2008	0	0.3532	0	0.589	0	0.9234	0
-20.4	-0.00110018	0	0.1548	0	0.2017	0	0.3469	0	0.5856	0	0.9062	0
-20.3	0.0013001	0	0.1494	0	0.1876	0	0.343	0	0.5753	0	0.8918	0
-20.2	0.0133001	0	0.1509	0	0.1871	0	0.3468	0	0.5748	0	0.8948	0
-20.1	0.0335001	0	0.1548	0	0.1937	0	0.349	0	0.5745	0	0.8988	0
-20	0.0431001	0	0.1556	0	0.1913	0	0.3481	0	0.5683	0	0.9092	0
-19.9	0.0444001	0	0.1548	0	0.1903	0	0.3525	0	0.5619	0	0.9193	0
-19.8	0.0513	0	0.1556	0	0.1927	0	0.3518	0	0.5538	0	0.9321	0
-19.7	0.0584	0	0.1463	0	0.195	0	0.3489	0	0.5531	0	0.9395	0
-19.6	0.0606997	0	0.1376	0	0.1879	0	0.3511	0	0.555	0	0.9472	0
-19.5	0.0529998	0	0.1311	0	0.1818	0	0.3466	0	0.5457	0	0.9382	0
-19.4	0.0527999	0	0.1334	0	0.1752	0	0.3437	0	0.5336	0	0.9276	0
-19.3	0.0409999	0	0.1263	0	0.1783	0	0.3425	0	0.5308	0	0.9193	0
-19.2	0.0423	0	0.1109	0	0.1714	0	0.332	0	0.5224	0	0.8997	0
-19.1	0.0444002	0	0.1198	0	0.1764	0	0.3257	0	0.519	0	0.9013	0
-19	0.0517001	0	0.1287	0	0.19	0	0.3269	0	0.5207	0	0.901	0
-18.9	0.0590001	0	0.1365	0	0.2076	0	0.3441	0	0.5236	0	0.9004	0
-18.8	0.0673001	0	0.1376	0	0.2114	0	0.3634	0	0.5314	0	0.9114	0
-18.7	0.0665001	0	0.135	0	0.2078	0	0.3641	0	0.5354	0	0.9173	0
-18.6	0.0688004	0	0.1352	0	0.2112	0	0.3564	0	0.5409	0	0.9048	0
-18.5	0.0824003	0	0.1396	0	0.2212	0	0.3598	0	0.5545	0	0.894	0
-18.4	0.0911998	0	0.1375	0	0.2262	0	0.3573	0	0.5668	0	0.8919	0
-18.3	0.0810999	0	0.118	0	0.2104	0	0.3469	0	0.5621	0	0.8727	0
-18.2	0.0672999	0	0.1083	0	0.1967	0	0.3297	0	0.5388	0	0.8498	0
-18.1	0.0539004	0	0.1079	0	0.1893	0	0.3123	0	0.522	0	0.8277	0
-18	0.0689002	0	0.121	0	0.2063	0	0.3263	0	0.5262	0	0.8258	0
-17.9	0.0723	0	0.1315	0	0.2255	0	0.3373	0	0.5349	0	0.8396	0
-17.8	0.0742	0	0.1391	0	0.2326	0	0.352	0	0.5422	0	0.8539	0
-17.7	0.0756999	0	0.138	0	0.2408	0	0.3837	0	0.5407	0	0.8722	0
-17.6	0.0638998	0	0.1365	0	0.2363	0	0.3925	0	0.5367	0	0.8729	0
-17.5	0.0574997	0	0.1342	0	0.2338	0	0.3855	0	0.5316	0	0.8697	0
-17.4	0.0527002	0	0.1131	0	0.2093	0	0.381	0	0.5041	0	0.8598	0
-17.3	0.0571001	0	0.1021	0	0.2178	0	0.3684	0	0.5093	0	0.8339	0
-17.2	0.0460001	0	0.1018	0	0.2063	0	0.3609	0	0.5279	0	0.8322	0
-17.1	0.0564	0	0.1071	0	0.2428	0	0.3583	0	0.5367	0	0.8228	0
-17	0.0835999	0	0.1053	0	0.2531	0	0.3838	0	0.5574	0	0.8275	0
-16.9	0.1011	0	0.0999	0	0.2716	0	0.3815	0	0.5522	0	0.8354	0
-16.8	0.1091	0	0.0956	0	0.2596	0	0.3691	0	0.5389	0	0.8258	0
-16.7	0.1064	0	0.0889	0	0.2412	0	0.3432	0	0.5179	0	0.7968	0
-16.6	0.0852	0	0.0772	0	0.2237	0	0.3197	0	0.4927	0	0.767	0
-16.5	0.0655997	0	0.0723999	0	0.2114	0	0.2956	0	0.4733	0	0.745	0
-16.4	0.0425999	0	0.0625	0	0.1742	0	0.2966	0	0.4514	0	0.7094	0
-16.3	0.0208001	0	0.0614	0	0.169	0	0.277	0	0.4415	0	0.7263	0
-16.2	0.0221002	0	0.065	0	0.1779	0	0.297	0	0.4447	0	0.7239	0
-16.1	0.0384	0	0.0715	0	0.1838	0	0.2928	0	0.4466	0	0.7254	0
-16	0.0373001	0	0.0740001	0	0.1768	0	0.2792	0	0.4429	0	0.7048	0
-15.9	0.0337994	0	0.0794	0	0.1748	0	0.2819	0	0.452	0	0.6978	0
-15.8	0.0247999	0	0.0647	0	0.1682	0	0.2608	0	0.4417	0	0.6802	0
-15.7	0.0324996	0	0.0585	0	0.1746	0	0.2458	0	0.4168	0	0.6836	0
-15.6	0.0122999	0	0.0394999	0	0.1543	0	0.2186	0	0.3862	0	0.6623	0
-15.5	0.00450028	0	0.0430001	0	0.1408	0	0.1998	0	0.3637	0	0.64	0
-15.4	0.0146001	0	0.0443	0	0.1369	0	0.1786	0	0.3457	0	0.6253	0
-15.3	0.0195999	0	0.0445	0	0.1226	0	0.1567	0	0.3339	0	0.6045	0
-15.2	0.00259987	0	0.032	0	0.1083	0	0.1299	0	0.3148	0	0.5783	0
-15.1	-0.00720011	0	0.0179999	0	0.0971999	0	0.0985999	0	0.2898	0	0.5481	0
-15	-0.00859982	0	0.0174001	0	0.0881001	0	0.0778001	0	0.2796	0	0.5363	0
-14.9	-0.00789962	0	0.0184	0	0.0903	0	0.0715002	0	0.2819	0	0.5383	0
-14.8	0.00260029	0	0.0298	0	0.1008	0	0.0747003	0	0.3084	0	0.5354	0
-14.7	0.0209003	0	0.0485	0	0.126	0	0.1065	0	0.3351	0	0.5589	0
-14.6	0.0472	0	0.0749	0	0.1496	0	0.1363	0	0.3579	0	0.5937	0
-14.5	0.0577999	0	0.0818	0	0.1444	0	0.1473	0	0.3512	0	0.5872	0
-14.4	0.0462002	0	0.0828	0	0.1458	0	0.16	0	0.3326	0	0.5709	0
-14.3	0.0512001	0	0.0926	0	0.156	0	0.1644	0	0.3328	0	0.5814	0
-14.2	0.0608001	0	0.1069	0	0.1512	0	0.1802	0	0.3437	0	0.5855	0
-14.1	0.0563998	0	0.1037	0	0.1572	0	0.1875	0	0.3612	0	0.5931	0
-14	0.0560996	0	0.1019	0	0.1591	0	0.1854	0	0.3482	0	0.5895	0
-13.9	0.0532996	0	0.101	0	0.155	0	0.1752	0	0.3383	0	0.5824	0
-13.8	0.0313	0	0.1025	0	0.1459	0	0.1695	0	0.3255	0	0.5672	0
-13.7	0.0388001	0	0.1108	0	0.157	0	0.1805	0	0.3311	0	0.5719	0
-13.6	0.0430998	0	0.1178	0	0.1506	0	0.1846	0	0.3332	0	0.5687	0
-13.5	0.0490996	0	0.1172	0	0.1499	0	0.1844	0	0.3256	0	0.5539	0
-13.4	0.0520997	0	0.0968	0	0.1382	0	0.1749	0	0.3159	0	0.5406	0
-13.3	0.0528999	0	0.0822	0	0.1329	0	0.1763	0	0.3081	0	0.5216	0
-13.2	0.0471	0	0.0735	0	0.1218	0	0.1747	0	0.2924	0	0.5065	0
-13.1	0.0614003	0	0.0829002	0	0.1311	0	0.1771	0	0.2841	0	0.5097	0
-13	0.0666996	0	0.0958998	0	0.1397	0	0.1928	0	0.2925	0	0.5096	0
-12.9	0.0499	0	0.0719	0	0.1283	0	0.1851	0	0.2639	0	0.499	0
-12.8	0.0491001	0	0.0716	0	0.1129	0	0.1886	0	0.2603	0	0.4979	0
-12.7	0.0500999	0	0.0793	0	0.1337	0	0.2019	0	0.2693	0	0.5053	0
-12.6	0.0521001	0	0.0668001	0	0.1321	0	0.1915	0	0.2737	0	0.5069	0
-12.5	0.0507994	0	0.0697997	0	0.1194	0	0.1797	0	0.2725	0	0.503	0
-12.4	0.0236998	0	0.0464	0	0.0854	0	0.1502	0	0.2528	0	0.4787	0
-12.3	1.16252e-07	0	0.0354	0	0.0723	0	0.1426	0	0.2469	0	0.4597	0
-12.2	-0.0118996	0	0.041	0	0.0772	0	0.1503	0	0.2548	0	0.443	0
-12.1	-0.0115991	0	0.0598005	0	0.1013	0	0.171601	0	0.2684	0	0.4341	0
-12	0.0116008	0	0.0815004	0	0.1332	0	0.2051	0	0.2869	0	0.4529	0
-11.9	0.0396001	0	0.1014	0	0.1568	0	0.2274	0	0.3095	0	0.4772	0
-11.8	0.0513998	0	0.1003	0	0.1587	0	0.2297	0	0.3094	0	0.4776	0
-11.7	0.0476999	0	0.0918	0	0.1566	0	0.2229	0	0.2998	0	0.467	0
-11.6	0.0479994	0	0.0924997	0	0.1548	0	0.209699	0	0.2867	0	0.4585	0
-11.5	0.0356999	0	0.0817	0	0.1362	0	0.1885	0	0.2734	0	0.448	0
-11.4	0.0403997	0	0.0802	0	0.1347	0	0.1843	0	0.2724	0	0.4378	0
-11.3	0.0304001	0	0.0699	0	0.1252	0	0.1772	0	0.2584	0	0.4142	0
-11.2	0.0273998	0	0.0737	0	0.1256	0	0.1816	0	0.2498	0	0.4107	0
-11.1	0.0160998	0	0.0714999	0	0.1168	0	0.175	0	0.2406	0	0.3893	0
-11	0.0213001	0	0.0697	0	0.1149	0	0.1696	0	0.2299	0	0.381	0
-10.9	0.0291001	0	0.0793	0	0.1212	0	0.1739	0	0.2325	0	0.3759	0
-10.8	0.0444	0	0.0823	0	0.1251	0	0.1733	0	0.2302	0	0.3652	0
-10.7	0.0582	0	0.0914	0	0.1247	0	0.1735	0	0.2231	0	0.361	0
-10.6	0.0728993	0	0.0967997	0	0.1236	0	0.177399	0	0.2183	0	0.3606	0
-10.5	0.0682994	0	0.0867997	0	0.1091	0	0.156	0	0.199	0	0.3484	0
-10.4	0.0695996	0	0.0751	0	0.0971	0	0.1416	0	0.1759	0	0.3381	0
-10.3	0.0679997	0	0.0672	0	0.0908	0	0.1273	0	0.1611	0	0.332	0
-10.2	0.0562997	0	0.0616	0	0.076	0	0.1141	0	0.1409	0	0.3153	0
-10.1	0.0441993	0	0.0565997	0	0.0627997	0	0.0972993	0	0.1253	0	0.3198	0
-10	0.0359995	0	0.0433997	0	0.0434997	0	0.0811997	0	0.1058	0	0.3139	0
-9.9	0.0310997	0	0.0358	0	0.0341	0	0.0667998	0	0.0932	0	0.2985	0
-9.8	0.0290002	0	0.0298	0	0.0245	0	0.0582002	0	0.0761	0	0.2875	0
-9.7	0.0601003	0	0.0486	0	0.0411	0	0.0757003	0	0.0871	0	0.305	0
-9.6	0.0833005	0	0.0774002	0	0.0647002	0	0.0976005	0	0.1002	0	0.3278	0
-9.5	0.0903998	0	0.1033	0	0.0822999	0	0.1115	0	0.1169	0	0.3149	0
-9.4	0.0702999	0	0.097	0	0.0796	0	0.1082	0	0.1157	0	0.3036	0
-9.3	0.0682999	0	0.0891	0	0.0851	0	0.1011	0	0.1306	0	0.2983	0
-9.2	0.0594999	0	0.0776	0	0.0684	0	0.0920999	0	0.1288	0	0.2886	0
-9.1	0.0494001	0	0.0826001	0	0.0516001	0	0.0996001	0	0.1215	0	0.2752	0
-9	0.0467	0	0.0832	0	0.0553	0	0.1057	0	0.1213	0	0.2801	0
-8.9	0.0550994	0	0.0802	0	0.0547	0	0.1092	0	0.1211	0	0.2785	0
-8.8	0.0411	0	0.0612	0	0.0436	0	0.0984	0	0.1076	0	0.2575	0
-8.7	0.0340001	0	0.0573	0	0.0444	0	0.1014	0	0.1068	0	0.2464	0
-8.6	0.0383998	0	0.0579999	0	0.0504999	0	0.1048	0	0.1069	0	0.2433	0
-8.5	0.0369999	0	0.0538999	0	0.0463999	0	0.1021	0	0.106	0	0.2342	0
-8.4	0.0348998	0	0.0516	0	0.0484	0	0.103	0	0.1059	0	0.2218	0
-8.3	0.035	0	0.0449	0	0.042	0	0.1052	0	0.1018	0	0.2093	0
-8.2	0.0425	0	0.0493	0	0.0434	0	0.1024	0	0.0985	0	0.2075	0
-8.1	0.0381999	0	0.0508	0	0.0453	0	0.0999999	0	0.0959	0	0.2003	0
-8	0.0344999	0	0.0508999	0	0.0432999	0	0.0938999	0	0.087	0	0.1952	0
-7.9	0.0285998	0	0.0448	0	0.04	0	0.0930999	0	0.0919	0	0.1859	0
-7.8	0.0261	0	0.0444	0	0.0387	0	0.0873	0	0.0931	0	0.1779	0
-7.7	0.0243999	0	0.0436	0	0.0369	0	0.0839999	0	0.0912	0	0.1755	0
-7.6	0.0227998	0	0.0442999	0	0.0322999	0	0.0831998	0	0.0845	0	0.1693	0
-7.5	0.0211999	0	0.0373999	0	0.0322999	0	0.0807999	0	0.08	0	0.1606	0
-7.4	0.0216997	0	0.0352	0	0.0276	0	0.0752999	0	0.0754	0	0.1522	0
-7.3	0.0186	0	0.0306	0	0.0208	0	0.067	0	0.0686	0	0.1437	0
-7.2	0.015	0	0.0292	0	0.0171	0	0.0602	0	0.0627	0	0.139	0
-7.1	0.0146	0	0.0327	0	0.02	0	0.0565	0	0.0618	0	0.1417	0
-7	0.0146999	0	0.0306	0	0.0213	0	0.0577	0	0.0621	0	0.1355	0
-6.9	0.0158001	0	0.0255	0	0.0193	0	0.0588	0	0.058	0	0.1323	0
-6.8	0.0201999	0	0.0287	0	0.02	0	0.0570999	0	0.0587	0	0.13	0
-6.7	0.0155999	0	0.0249	0	0.0158	0	0.0483999	0	0.0499	0	0.117	0
-6.6	0.0107998	0	0.0186999	0	0.00959988	0	0.0436998	0	0.0421	0	0.1055	0
-6.5	0.00629995	0	0.0139	0	0.00569997	0	0.0352	0	0.0354	0	0.0952	0
-6.4	0.00539993	0	0.0122	0	0.0037	0	0.0316	0	0.0338	0	0.092	0
-6.3	0.00689998	0	0.0119	0	0.0041	0	0.0294	0	0.0317	0	0.0867	0
-6.2	0.00569999	0	0.0105	0	0.0064	0	0.029	0	0.0309	0	0.0831	0
-6.1	0.00489989	0	0.0134999	0	0.00839995	0	0.0273999	0	0.0317	0	0.0803	0
-6	0.00329992	0	0.0142	0	0.00689996	0	0.0268	0	0.0284	0	0.0707	0
-5.9	0.00319995	0	0.0122	0	0.0037	0	0.0249	0	0.0234	0	0.0633	0
-5.8	0.0031	0	0.0153	0	0.0021	0	0.0185	0	0.0202	0	0.057	0
-5.7	0.00429996	0	0.0157	0	0.0021	0	0.0166	0	0.0202	0	0.0496	0
-5.6	0.00159994	0	0.0139	0	0.0025	0	0.0138999	0	0.0188	0	0.0432	0
-5.5	0.00549998	0	0.0104	0	0.00469998	0	0.0124	0	0.0174	0	0.0369	0
-5.4	0.00249979	0	0.0088	0	0.0058	0	0.0115998	0	0.0136	0	0.0305	0
-5.3	-0.000200153	0	0.00399985	0	0.00309985	0	0.00489985	0	0.0073	0	0.0224	0
-5.2	-0.00100011	0	0.0011	0	-0.0011	0	-0.001	0	0.0042	0	0.0125	0
-5.1	-0.00229995	0	-0.0008	0	-0.0016	0	-0.00269995	0	-0.0004	0	0.0029	0
-5	0.0008	0	0.0001	0	0.001	0	0.0018	0	-0.0001	0	-0.0001	0
-4.9	0.00129995	0	0.0005	0	0.0055	0	0.00109995	0	0	0	-0.0007	0
-4.8	0.00179992	0	-0.00020008	0	0.00509992	0	0.00159992	0	-0.004	0	-0.0071	0
-4.7	0.00109984	0	-0.0024	0	0.0029	0	-0.0011	0	-0.0084	0	-0.0117	0
-4.6	-0.000100126	0	-0.0039	0	0.0003	0	-0.00630013	0	-0.0114	0	-0.0183	0
-4.5	-0.0005	0	-0.0066	0	-0.0019	0	-0.012	0	-0.0161	0	-0.0255	0
-4.4	0.00229986	0	-0.005	0	0.0011	0	-0.0127001	0	-0.0199	0	-0.0316	0
-4.3	0.00159986	0	-0.0100001	0	-0.00180014	0	-0.0202001	0	-0.0248	0	-0.0412	0
-4.2	-0.00320006	0	-0.011	0	-0.0055	0	-0.0256	0	-0.0305	0	-0.051	0
-4.1	-0.00419983	0	-0.0098	0	-0.0077	0	-0.0299998	0	-0.0338	0	-0.0553	0
-4	-0.0009	0	-0.002	0	-0.0038	0	-0.0278	0	-0.03	0	-0.0509	0
-3.9	0.00179992	0	0.0008	0	-0.005	0	-0.0302001	0	-0.0349	0	-0.056	0
-3.8	0.00219996	0	0.00129996	0	-0.00580004	0	-0.0323	0	-0.0427	0	-0.0634	0
-3.7	0.000399878	0	-0.0014	0	-0.0082	0	-0.0366	0	-0.0499	0	-0.0695	0
-3.6	-0.00740011	0	-0.000200001	0	-0.0113	0	-0.0434001	0	-0.0579	0	-0.073	0
-3.5	-0.0104	0	-0.0016	0	-0.0184	0	-0.0486	0	-0.0636	0	-0.0791	0
-3.4	-0.00539978	0	0.0043	0	-0.0194	0	-0.0511998	0	-0.0638	0	-0.0801	0
-3.3	-0.000299904	0	0.0121001	0	-0.0106999	0	-0.0476999	0	-0.0594	0	-0.0783	0
-3.2	0.00279999	0	0.0128	0	-0.0076	0	-0.0436	0	-0.0594	0	-0.0781	0
-3.1	0.00179997	0	0.0149	0	-0.0088	0	-0.0452	0	-0.0586	0	-0.0744	0
-3	0.0025	0	0.0121	0	-0.0101	0	-0.0442	0	-0.0608	0	-0.0706	0
-2.9	-0.00829994	0	0.0057	0	-0.0138	0	-0.0482999	0	-0.0698	0	-0.083	0
-2.8	-0.00800005	0	0.00709995	0	-0.00850005	0	-0.0486	0	-0.0683	0	-0.0843	0
-2.7	-0.00889994	0	0.0032	0	-0.0127	0	-0.0517	0	-0.0715	0	-0.0905	0
-2.6	-0.00340012	0	0.0112	0	-0.0134	0	-0.0490001	0	-0.0736	0	-0.0973	0
-2.5	-0.0026	0	0.0102	0	-0.0185	0	-0.0523	0	-0.0788	0	-0.1052	0
-2.4	-0.00389994	0	0.0095	0	-0.0215	0	-0.0562999	0	-0.0797	0	-0.1115	0
-2.3	9.99168e-05	0	0.0124999	0	-0.0209001	0	-0.0577001	0	-0.0788	0	-0.1178	0
-2.2	-0.00610009	0	0.0161	0	-0.0258	0	-0.0633	0	-0.0844	0	-0.1182	0
-2.1	-0.00629983	0	0.0116	0	-0.0265	0	-0.0673998	0	-0.0901	0	-0.1179	0
-2	0.0018	0	0.0191	0	-0.0213	0	-0.0628	0	-0.0944	0	-0.1222	0
-1.9	0.00890007	0	0.0256	0	-0.0135	0	-0.0599999	0	-0.0993	0	-0.1214	0
-1.8	0.00699987	0	0.0209999	0	-0.0106001	0	-0.0636001	0	-0.1026	0	-0.1231	0
-1.7	0.00119995	0	0.0135	0	-0.0214	0	-0.0647	0	-0.1125	0	-0.1342	0
-1.6	-0.00390019	0	0.0057	0	-0.0261	0	-0.0616002	0	-0.127	0	-0.1334	0
-1.5	-0.0051	0	0.0135	0	-0.0316	0	-0.0704	0	-0.137	0	-0.1412	0
-1.4	-0.0094	0	0.0164999	0	-0.0375	0	-0.0704	0	-0.1543	0	-0.1367	0
-1.3	-0.00510001	0	0.0164999	0	-0.0375	0	-0.0886001	0	-0.1543	0	-0.1402	0
-1.2	-0.0051	0	0.0165	0	-0.0399	0	-0.0923003	0	-0.1562	0	-0.1412	0
-1.1	-0.0051	0	0.0222	0	-0.041	0	-0.0942	0	-0.1578	0	-0.1414	0
-1	-0.00510001	0	0.0241	0	-0.0434	0	-0.099	0	-0.158	0	-0.1566	0
-0.899998	-0.00829977	0	0.0222	0	-0.041	0	-0.1025	0	-0.1602	0	-0.1821	0
-0.799999	-0.0094	0	0.0165	0	-0.041	0	-0.1109	0	-0.1632	0	-0.1946	0
-0.699997		0		0		0		0		0		0
-0.599998		0		0		0		0		0		0
-0.5		0		0		0		0		0		0
-0.399998		0		0		0		0		0		0
-0.299999		0		0		0		0		0		0
-0.199997		0		0		0		0		0		0
-0.0999985		0		0		0		0		0		0
0		0		0		0		0		0		0
0.100002		0		0		0		0		0		0
0.200001		0.00618445		0.0123692		0.0247377		0.0491536		0.0990888		0.198133
0.300003		0.012366		0.0247313		0.0494598		0.0982727		0.198089		0.396
0.400002		0.0185441		0.0370867		0.0741672		0.147359		0.296994		0.593586
0.5		0.0247191		0.049436		0.0988609		0.196409		0.39581		0.790907
0.600002		0.0308912		0.0617782		0.123539		0.245426		0.49453		0.987948
0.700001		0.03706		0.0741142		0.148203		0.294407		0.593158		1.18472
0.800003		0.0432258		0.0864431		0.172852		0.343353		0.691699		1.38122
0.900002		0.0493882		0.0987654		0.197486		0.392267		0.790143		1.57744
1		0.0555475		0.111082		0.222107		0.441144		0.8885		1.7734
1.1		0.061704		0.123391		0.246712		0.489989		0.986761		1.96909
1.2		0.067857		0.135694		0.271303		0.538798		1.08493		2.1645
1.3		0.0740071		0.147989		0.295879		0.587572		1.18301		2.35964
1.4		0.0801539		0.160279		0.32044		0.636313		1.281		2.55451
1.5		0.0862976		0.172562		0.344988		0.685019		1.3789		2.74912
1.6		0.0924383		0.184838		0.36952		0.733692		1.4767		2.94345
1.7		0.0985757		0.197108		0.394038		0.782328		1.57442		3.13751
1.8	0.125698	0.10471	0.1994	0.20937	0.1595	0.418541	0.4554	0.830931	0.8482	1.67204	1.7135	3.33131
1.9	0.1257	0.110841	0.2195	0.221627	0.191	0.44303	0.522399	0.879501	1.0386	1.76957	2.0608	3.52484
2	0.1671	0.116969	0.2196	0.233877	0.2056	0.467504	0.612497	0.928035	1.1827	1.86702	2.2624	3.7181
2.1	0.1776	0.123095	0.2198	0.24612	0.2855	0.491964	0.6323	0.976537	1.4042	1.96436	2.4947	3.91109
2.2	0.1843	0.129216	0.2196	0.258357	0.347497	0.516409	0.649397	1.025	1.4616	2.06162	2.5909	4.10381
2.3	0.1843	0.135335	0.2196	0.270587	0.3878	0.54084	0.8023	1.07343	1.4939	2.15879	2.722	4.29626
2.4	0.1776	0.141451	0.2196	0.28281	0.3892	0.565255	0.8496	1.12183	1.5875	2.25587	2.9997	4.48845
2.5	0.1843	0.147563	0.1994	0.295028	0.4047	0.589658	0.9721	1.1702	1.6736	2.35286	3.2737	4.68037
2.6	0.134902	0.153673	0.2059	0.307238	0.4227	0.614044	0.996902	1.21853	1.821	2.44975	3.4813	4.87202
2.7	0.137898	0.159779	0.307398	0.319442	0.466998	0.638418	1.1199	1.26682	2.0074	2.54656	3.8288	5.06341
2.8	0.157099	0.165882	0.2831	0.331639	0.3817	0.662776	1.1294	1.31508	2.1211	2.64328	4.109	5.25454
2.9	0.162699	0.171982	0.3107	0.34383	0.4247	0.687119	1.1592	1.36331	2.2585	2.7399	4.3232	5.44539
3	0.169	0.178079	0.2875	0.356014	0.4639	0.711449	1.1347	1.4115	2.3763	2.83644	4.5285	5.63598
3.1	0.159001	0.184173	0.2573	0.368192	0.4661	0.735763	1.1407	1.45967	2.4577	2.93288	4.7262	5.82631
3.2	0.222999	0.190264	0.349599	0.380363	0.531099	0.760064	1.2331	1.50779	2.6005	3.02924	4.9588	6.01636
3.3	0.191799	0.196352	0.2931	0.392527	0.5646	0.78435	1.2876	1.55588	2.6854	3.1255	5.1467	6.20616
3.4	0.197199	0.202436	0.2994	0.404685	0.5692	0.808621	1.3316	1.60394	2.759	3.22168	5.3462	6.39569
3.5	0.1864	0.208518	0.2839	0.416837	0.5934	0.832879	1.378	1.65196	2.862	3.31776	5.5409	6.58497
3.6	0.201	0.214596	0.31	0.428982	0.6521	0.857121	1.4429	1.69995	2.9882	3.41376	5.7575	6.77397
3.7	0.1933	0.220671	0.3214	0.441121	0.685	0.88135	1.4968	1.74791	3.1015	3.50966	5.9849	6.96271
3.8	0.1982	0.226744	0.3542	0.453252	0.7135	0.905564	1.5567	1.79583	3.2353	3.60548	6.2254	7.15119
3.9	0.2136	0.232813	0.3646	0.465377	0.7584	0.929763	1.6127	1.84372	3.3616	3.7012	6.4675	7.3394
4	0.221	0.238879	0.3915	0.477497	0.7991	0.953949	1.6713	1.89157	3.4814	3.79684	6.7061	7.52736
4.1	0.2242	0.244942	0.4067	0.489609	0.8211	0.978119	1.7511	1.9394	3.5865	3.89239	6.9439	7.71505
4.2	0.2525	0.251002	0.423	0.501715	0.8489	1.00228	1.8058	1.98718	3.707	3.98784	7.1807	7.90247
4.3	0.2678	0.257058	0.4348	0.513814	0.8957	1.02642	1.8654	2.03494	3.8163	4.08321	7.4512	8.08965
4.4	0.2795	0.263112	0.459	0.525907	0.9356	1.05055	1.9303	2.08266	3.9511	4.17849	7.7102	8.27655
4.5	0.2791	0.269163	0.4728	0.537993	0.9719	1.07466	1.9893	2.13034	4.0813	4.27368	7.9397	8.4632
4.6	0.2833	0.27521	0.4822	0.550073	0.9963	1.09876	2.0401	2.17799	4.1951	4.36878	8.1614	8.64958
4.7	0.3019	0.281255	0.5059	0.562147	1.034	1.12284	2.1151	2.22561	4.3242	4.46379	8.4086	8.8357
4.8	0.308	0.287296	0.5175	0.574214	1.0631	1.14691	2.1786	2.2732	4.4343	4.55872	8.65	9.02157
4.9	0.3151	0.293334	0.5238	0.586274	1.093	1.17097	2.2423	2.32075	4.5591	4.65355	8.8841	9.20718
5	0.3231	0.299369	0.5441	0.598328	1.1292	1.19501	2.3074	2.36827	4.6761	4.7483	9.1146	9.39253
5.1	0.3265	0.305402	0.5598	0.610375	1.1554	1.21904	2.3719	2.41575	4.7943	4.84295	9.3406	9.57761
5.2	0.3331	0.311431	0.5817	0.622416	1.1935	1.24305	2.4418	2.4632	4.9195	4.93752	9.5748	9.76243
5.3	0.3382	0.317457	0.6019	0.634451	1.2243	1.26705	2.5045	2.51062	5.043	5.032	9.8072	9.94701
5.4	0.3393	0.32348	0.6163	0.646479	1.2502	1.29104	2.5705	2.558	5.1583	5.12639	10.0208	10.1313
5.5	0.3484	0.329499	0.6312	0.6585	1.2801	1.31501	2.6328	2.60535	5.2718	5.22069	10.2388	10.3154
5.6	0.3604	0.335516	0.6529	0.670515	1.3152	1.33896	2.694	2.65267	5.3853	5.31491	10.4634	10.4992
5.7	0.3679	0.34153	0.6704	0.682524	1.346	1.36291	2.7517	2.69995	5.4992	5.40903	10.6851	10.6827
5.8	0.3794	0.347541	0.6879	0.694526	1.3792	1.38683	2.8164	2.7472	5.6191	5.50307	10.9142	10.866
5.9	0.3881	0.353548	0.7031	0.706522	1.4153	1.41075	2.8777	2.79442	5.738	5.59702	11.1393	11.049
6	0.3941	0.359553	0.7193	0.718511	1.4479	1.43465	2.9416	2.8416	5.8625	5.69088	11.356	11.2318
6.1	0.4037	0.365554	0.7375	0.730494	1.4847	1.45853	3.0011	2.88875	5.988	5.78465	11.5768	11.4143
6.2	0.4135	0.371553	0.754	0.742471	1.5176	1.4824	3.0582	2.93587	6.114	5.87833	11.8062	11.5965
6.3	0.4193	0.377548	0.7699	0.75444	1.5489	1.50626	3.1166	2.98295	6.2323	5.97193	12.0357	11.7786
6.4	0.4293	0.38354	0.7861	0.766404	1.5809	1.5301	3.1819	3.03	6.3458	6.06544	12.2625	11.9603
6.5	0.4312	0.38953	0.7952	0.778361	1.6115	1.55393	3.2421	3.07702	6.4544	6.15887	12.4916	12.1418
6.6	0.4377	0.395516	0.8111	0.790312	1.6373	1.57775	3.3013	3.124	6.568	6.2522	12.7158	12.323
6.7	0.4497	0.401499	0.8259	0.802256	1.6702	1.60155	3.3598	3.17095	6.6866	6.34544	12.938	12.504
6.8	0.458	0.407479	0.8402	0.814194	1.7007	1.62533	3.4195	3.21787	6.8057	6.4386	13.1669	12.6847
6.9	0.4671	0.413456	0.8574	0.826125	1.7332	1.6491	3.4818	3.26475	6.923	6.53167	13.4053	12.8652
7	0.4746	0.41943	0.8752	0.83805	1.7662	1.67286	3.5457	3.3116	7.0394	6.62466	13.6357	13.0454
7.1	0.4873	0.425401	0.895	0.849969	1.8017	1.6966	3.6103	3.35842	7.1618	6.71755	13.8701	13.2254
7.2	0.4933	0.431369	0.909	0.861881	1.8318	1.72033	3.6725	3.40521	7.2816	6.81036	14.1027	13.4051
7.3	0.5024	0.437334	0.9231	0.873787	1.863	1.74405	3.7355	3.45196	7.4061	6.90309	14.3302	13.5846
7.4	0.5123	0.443296	0.9381	0.885686	1.8954	1.76775	3.798	3.49868	7.5251	6.99572	14.5569	13.7638
7.5	0.5199	0.449255	0.9532	0.897579	1.9272	1.79144	3.8566	3.54536	7.6378	7.08827	14.7804	13.9427
7.6	0.5273	0.455211	0.9665	0.909465	1.9568	1.81511	3.9191	3.59201	7.7561	7.18073	15.0029	14.1214
7.7	0.5358	0.461163	0.9818	0.921346	1.9951	1.83877	3.9832	3.63863	7.8766	7.2731	15.2241	14.2999
7.8	0.5442	0.467113	0.9941	0.933219	2.0282	1.86242	4.0439	3.68522	7.9937	7.36539	15.4452	14.4781
7.9	0.5531	0.47306	1.007	0.945087	2.0584	1.88605	4.1058	3.73177	8.1111	7.45759	15.6657	14.6561
8	0.5589	0.479004	1.0212	0.956948	2.0883	1.90966	4.1661	3.77829	8.2314	7.54971	15.8789	14.8338
8.1	0.5659	0.484944	1.0385	0.968802	2.1215	1.93327	4.2235	3.82478	8.3562	7.64173	16.0943	15.0112
8.2	0.5703	0.490882	1.0545	0.980651	2.1531	1.95686	4.2855	3.87123	8.4714	7.73367	16.3152	15.1884
8.3	0.5776	0.496817	1.0718	0.992492	2.1831	1.98043	4.3455	3.91765	8.5833	7.82553	16.5392	15.3654
8.4	0.585	0.502748	1.0898	1.00433	2.2161	2.00399	4.4046	3.96404	8.701	7.91729	16.761	15.5421
8.5	0.5932	0.508677	1.1049	1.01616	2.2495	2.02754	4.4636	4.0104	8.8135	8.00898	16.9717	15.7185
8.6	0.5978	0.514602	1.1201	1.02798	2.2779	2.05107	4.5251	4.05672	8.9298	8.10057	17.184	15.8947
8.7	0.6076	0.520525	1.1372	1.0398	2.3081	2.07459	4.5877	4.10301	9.0442	8.19208	17.4066	16.0707
8.8	0.6141	0.526444	1.1511	1.05161	2.3379	2.09809	4.645	4.14927	9.1551	8.2835	17.6352	16.2464
8.9	0.6215	0.532361	1.1683	1.06341	2.3689	2.12158	4.7074	4.1955	9.2712	8.37484	17.8668	16.4219
9	0.6289	0.538274	1.1864	1.07521	2.4003	2.14506	4.7665	4.24169	9.3848	8.46609	18.0899	16.5971
9.1	0.6376	0.544185	1.2045	1.087	2.436	2.16852	4.8262	4.28785	9.5011	8.55726	18.3093	16.772
9.2	0.6456	0.550092	1.2197	1.09878	2.4686	2.19197	4.8868	4.33397	9.6156	8.64833	18.5239	16.9467
9.3	0.6545	0.555997	1.2371	1.11056	2.5011	2.21541	4.949	4.38007	9.7348	8.73933	18.7435	17.1212
9.4	0.6636	0.561898	1.2529	1.12233	2.5332	2.23883	5.0079	4.42613	9.8549	8.83024	18.9575	17.2954
9.5	0.6702	0.567796	1.2703	1.1341	2.5648	2.26224	5.0626	4.47216	9.9656	8.92106	19.1753	17.4694
9.6	0.6793	0.573692	1.2844	1.14586	2.5973	2.28563	5.118	4.51815	10.0817	9.01179	19.3985	17.6432
9.7	0.6883	0.579584	1.299	1.15761	2.6295	2.30901	5.1765	4.56412	10.1978	9.10244	19.6179	17.8166
9.8	0.6981	0.585474	1.3159	1.16936	2.665	2.33237	5.2367	4.61005	10.3116	9.19301	19.8409	17.9899
9.9	0.702	0.59136	1.329	1.1811	2.6956	2.35572	5.2978	4.65595	10.4191	9.28349	20.0573	18.1629
10	0.7106	0.597243	1.3437	1.19283	2.7273	2.37906	5.3585	4.70181	10.5352	9.37389	20.2649	18.3356
10.1	0.7179	0.603124	1.355	1.20456	2.7585	2.40238	5.4198	4.74765	10.6435	9.4642	20.4674	18.5082
10.2	0.7282	0.609001	1.3678	1.21628	2.7909	2.42569	5.4784	4.79345	10.7521	9.55442	20.6757	18.6804
10.3	0.7387	0.614876	1.3825	1.228	2.8182	2.44899	5.5427	4.83921	10.8667	9.64456	20.8859	18.8524
10.4	0.7519	0.620747	1.4021	1.23971	2.8541	2.47227	5.6059	4.88495	10.9833	9.73462	21.1104	19.0242
10.5	0.7622	0.626616	1.4193	1.25141	2.8868	2.49554	5.6658	4.93065	11.0972	9.82459	21.3368	19.1958
10.6	0.7717	0.632481	1.4351	1.2631	2.9182	2.51879	5.7214	4.97633	11.2062	9.91447	21.543	19.367
10.7	0.7791	0.638344	1.4482	1.2748	2.9487	2.54204	5.7801	5.02197	11.3184	10.0043	21.7486	19.5381
10.8	0.7876	0.644203	1.462	1.28648	2.979	2.56526	5.8399	5.06757	11.4303	10.094	21.9606	19.7089
10.9	0.7942	0.65006	1.4721	1.29816	3.007	2.58847	5.8977	5.11315	11.5428	10.1836	22.1601	19.8795
11	0.8014	0.655913	1.4875	1.30983	3.0362	2.61167	5.9603	5.15869	11.6571	10.2732	22.3675	20.0498
11.1	0.8089	0.661764	1.4996	1.32149	3.0674	2.63486	6.0214	5.2042	11.77	10.3626	22.5764	20.2199
11.2	0.8175	0.667611	1.5156	1.33315	3.099	2.65803	6.0815	5.24967	11.8833	10.452	22.7893	20.3897
11.3	0.8202	0.673456	1.5281	1.3448	3.1299	2.68119	6.1342	5.29512	11.9912	10.5413	23.0049	20.5593
11.4	0.8249	0.679297	1.5424	1.35645	3.1574	2.70433	6.1901	5.34053	12.1035	10.6305	23.224	20.7287
11.5	0.8355	0.685136	1.5606	1.36809	3.1891	2.72746	6.2501	5.38591	12.2187	10.7196	23.4251	20.8978
11.6	0.8459	0.690972	1.5773	1.37972	3.2151	2.75058	6.3073	5.43126	12.3347	10.8087	23.6177	21.0667
11.7	0.8552	0.696804	1.5924	1.39135	3.2434	2.77368	6.3657	5.47658	12.45	10.8976	23.8196	21.2353
11.8	0.862	0.702634	1.6057	1.40297	3.2731	2.79677	6.4208	5.52186	12.5657	10.9865	24.0247	21.4037
11.9	0.8682	0.708461	1.621	1.41458	3.304	2.81984	6.4793	5.56712	12.6816	11.0753	24.2207	21.5718
12	0.8783	0.714285	1.6341	1.42619	3.3301	2.8429	6.5384	5.61233	12.7906	11.164	24.4221	21.7398
12.1	0.8859	0.720105	1.6518	1.4378	3.3607	2.86595	6.5933	5.65752	12.8977	11.2526	24.6296	21.9074
12.2	0.8983	0.725923	1.6665	1.44939	3.3916	2.88899	6.6494	5.70268	13.0068	11.3411	24.8242	22.0749
12.3	0.912	0.731738	1.6834	1.46098	3.4286	2.91201	6.7067	5.7478	13.1184	11.4296	25.0186	22.2421
12.4	0.9215	0.73755	1.698	1.47256	3.4642	2.93501	6.7633	5.79289	13.2268	11.518	25.2171	22.4091
12.5	0.9241	0.743359	1.7126	1.48414	3.4946	2.958	6.8204	5.83795	13.3371	11.6063	25.4051	22.5758
12.6	0.9342	0.749165	1.73	1.49571	3.5223	2.98098	6.8767	5.88298	13.4454	11.6945	25.5933	22.7423
12.7	0.9444	0.754968	1.743	1.50728	3.5506	3.00395	6.9321	5.92798	13.554	11.7826	25.7954	22.9085
12.8	0.9526	0.760768	1.7583	1.51884	3.5793	3.0269	6.9869	5.97294	13.6605	11.8706	26.0006	23.0746
12.9	0.9615	0.766565	1.7759	1.53039	3.6106	3.04984	7.0455	6.01787	13.7724	11.9586	26.2005	23.2403
13	0.9703	0.772359	1.7946	1.54193	3.643	3.07276	7.1044	6.06277	13.883	12.0464	26.4046	23.4059
13.1	0.9776	0.778151	1.8068	1.55347	3.6695	3.09567	7.1577	6.10764	13.9914	12.1342	26.6069	23.5712
13.2	0.9839	0.783939	1.8195	1.56501	3.6958	3.11857	7.2113	6.15248	14.0926	12.2219	26.8078	23.7363
13.3	0.9939	0.789724	1.836	1.57654	3.7248	3.14145	7.2707	6.19728	14.203	12.3095	27.0138	23.9011
13.4	1.0041	0.795507	1.8561	1.58806	3.76	3.16432	7.3294	6.24206	14.3073	12.3971	27.2234	24.0657
13.5	1.0079	0.801286	1.868	1.59957	3.7893	3.18718	7.385	6.2868	14.4089	12.4845	27.4256	24.2301
13.6	1.0192	0.807062	1.884	1.61108	3.8208	3.21002	7.445	6.33151	14.5213	12.5719	27.6304	24.3942
13.7	1.0281	0.812836	1.9013	1.62258	3.8511	3.23285	7.5	6.37618	14.6341	12.6592	27.8354	24.5581
13.8	1.0345	0.818607	1.9174	1.63408	3.8777	3.25566	7.5537	6.42083	14.7403	12.7464	28.0402	24.7218
13.9	1.042	0.824374	1.9341	1.64557	3.9087	3.27847	7.6096	6.46544	14.8466	12.8335	28.2444	24.8852
14	1.0486	0.830139	1.952	1.65706	3.9381	3.30125	7.6665	6.51003	14.9549	12.9206	28.4496	25.0484
14.1	1.0564	0.835901	1.9659	1.66853	3.9667	3.32403	7.7221	6.55458	15.0591	13.0075	28.6533	25.2114
14.2	1.0653	0.841659	1.9771	1.68	3.997	3.34679	7.7755	6.5991	15.1614	13.0944	28.8543	25.3741
14.3	1.0739	0.847416	1.9895	1.69147	4.0263	3.36954	7.8286	6.64358	15.2653	13.1812	29.0566	25.5366
14.4	1.0787	0.853168	2.0001	1.70293	4.0553	3.39227	7.8828	6.68804	15.368	13.2679	29.2596	25.6989
14.5	1.0868	0.858918	2.0124	1.71438	4.0837	3.41499	7.938	6.73246	15.4714	13.3545	29.45	25.8609
14.6	1.0943	0.864666	2.0307	1.72583	4.113	3.4377	7.9946	6.77686	15.5845	13.4411	29.6408	26.0228
14.7	1.1044	0.87041	2.0422	1.73727	4.1428	3.46039	8.0479	6.82122	15.6949	13.5276	29.8333	26.1843
14.8	1.1105	0.876151	2.0554	1.74871	4.1712	3.48307	8.104	6.86555	15.8013	13.6139	30.0262	26.3457
14.9	1.1221	0.881889	2.0749	1.76013	4.2042	3.50574	8.163	6.90985	15.9167	13.7002	30.2175	26.5068
15	1.1282	0.887625	2.0863	1.77156	4.2321	3.52839	8.2144	6.95411	16.0252	13.7865	30.4039	26.6677
15.1	1.1346	0.893357	2.0957	1.78297	4.2592	3.55103	8.2671	6.99835	16.1278	13.8726	30.5879	26.8283
15.2	1.1397	0.899087	2.1045	1.79438	4.28	3.57365	8.3186	7.04255	16.2273	13.9587	30.7697	26.9887
15.3	1.1458	0.904813	2.117	1.80579	4.3073	3.59626	8.3716	7.08672	16.3296	14.0446	30.9529	27.1489
15.4	1.1515	0.910537	2.133	1.81719	4.3384	3.61886	8.4252	7.13086	16.4336	14.1305	31.124	27.3089
15.5	1.1634	0.916258	2.1477	1.82858	4.3687	3.64145	8.4821	7.17497	16.5395	14.2163	31.2965	27.4686
15.6	1.1706	0.921976	2.1621	1.83996	4.3953	3.66402	8.5414	7.21905	16.6445	14.3021	31.4751	27.6281
15.7	1.178	0.927691	2.1783	1.85134	4.4245	3.68658	8.5975	7.2631	16.7526	14.3877	31.6626	27.7874
15.8	1.181	0.933403	2.1951	1.86272	4.452	3.70912	8.6523	7.30711	16.8606	14.4733	31.8519	27.9465
15.9	1.1885	0.939112	2.2082	1.87408	4.4813	3.73165	8.7072	7.3511	16.9705	14.5588	32.0407	28.1053
16	1.202	0.944818	2.2276	1.88544	4.5151	3.75417	8.7613	7.39505	17.0767	14.6442	32.2267	28.2639
16.1	1.2071	0.950522	2.2406	1.8968	4.5379	3.77668	8.8105	7.43897	17.1768	14.7295	32.4069	28.4223
16.2	1.2124	0.956222	2.2523	1.90815	4.5641	3.79917	8.8657	7.48286	17.2846	14.8147	32.5852	28.5804
16.3	1.221	0.96192	2.2649	1.91949	4.588	3.82165	8.9203	7.52672	17.3896	14.8999	32.7611	28.7383
16.4	1.2266	0.967614	2.2772	1.93083	4.6155	3.84411	8.9676	7.57055	17.489	14.985	32.9438	28.896
16.5	1.2322	0.973306	2.2862	1.94216	4.6412	3.86656	9.0196	7.61435	17.5887	15.07	33.1241	29.0535
16.6	1.2377	0.978995	2.2963	1.95348	4.668	3.889	9.0736	7.65812	17.6867	15.1549	33.3065	29.2107
16.7	1.2472	0.984681	2.3091	1.9648	4.696	3.91142	9.1287	7.70185	17.7901	15.2398	33.4988	29.3677
16.8	1.251	0.990364	2.3217	1.97611	4.7232	3.93383	9.1769	7.74555	17.8881	15.3245	33.688	29.5245
16.9	1.2569	0.996044	2.3347	1.98742	4.752	3.95623	9.2303	7.78923	17.9863	15.4092	33.8696	29.681
17	1.2678	1.00172	2.3493	1.99872	4.7834	3.97861	9.2855	7.83287	18.0853	15.4938	34.0545	29.8374
17.1	1.2749	1.0074	2.3599	2.01001	4.8099	4.00098	9.3354	7.87648	18.1817	15.5783	34.2367	29.9935
17.2	1.2829	1.01307	2.3758	2.0213	4.8356	4.02334	9.3875	7.92006	18.2792	15.6627	34.4152	30.1494
17.3	1.2891	1.01874	2.3899	2.03258	4.8603	4.04569	9.4411	7.9636	18.3773	15.7471	34.593	30.305
17.4	1.3023	1.0244	2.4052	2.04386	4.8872	4.06802	9.4985	8.00712	18.4751	15.8314	34.7842	30.4605
17.5	1.3091	1.03006	2.4164	2.05513	4.9144	4.09033	9.5563	8.05061	18.5742	15.9156	34.9773	30.6157
17.6	1.3119	1.03572	2.4261	2.06639	4.9356	4.11264	9.6055	8.09406	18.6715	15.9997	35.1609	30.7707
17.7	1.3149	1.04138	2.4386	2.07765	4.9608	4.13493	9.6568	8.13749	18.7686	16.0837	35.3354	30.9254
17.8	1.318	1.04703	2.4499	2.0889	4.9847	4.15721	9.706	8.18088	18.8641	16.1677	35.5108	31.08
17.9	1.3282	1.05269	2.4645	2.10015	5.0102	4.17947	9.7589	8.22425	18.9655	16.2516	35.6905	31.2343
18	1.3338	1.05833	2.473	2.11139	5.0351	4.20172	9.8089	8.26758	19.0627	16.3354	35.8692	31.3884
18.1	1.3398	1.06398	2.487	2.12262	5.0636	4.22396	9.8624	8.31088	19.1647	16.4191	36.0536	31.5423
18.2	1.35	1.06962	2.498	2.13385	5.0925	4.24618	9.9185	8.35415	19.271	16.5027	36.238	31.6959
18.3	1.3538	1.07526	2.5116	2.14507	5.1222	4.26839	9.9745	8.39739	19.3723	16.5863	36.4163	31.8494
18.4	1.3583	1.0809	2.5232	2.15628	5.1433	4.29059	10.0255	8.4406	19.4659	16.6698	36.5888	32.0026
18.5	1.3628	1.08653	2.5336	2.16749	5.1675	4.31278	10.0745	8.48377	19.5602	16.7532	36.7568	32.1556
18.6	1.3721	1.09216	2.549	2.1787	5.1941	4.33495	10.1237	8.52692	19.6612	16.8365	36.9335	32.3083
18.7	1.3792	1.09779	2.5634	2.18989	5.2174	4.35711	10.1772	8.57004	19.7631	16.9197	37.1139	32.4609
18.8	1.3855	1.10342	2.5797	2.20108	5.2466	4.37925	10.2319	8.61312	19.8613	17.0029	37.2827	32.6132
18.9	1.3914	1.10904	2.5919	2.21227	5.2733	4.40138	10.2859	8.65618	19.9596	17.086	37.4529	32.7653
19	1.3999	1.11466	2.606	2.22345	5.2975	4.4235	10.3382	8.6992	20.0607	17.169	37.6278	32.9172
19.1	1.408	1.12028	2.6173	2.23462	5.319	4.44561	10.3935	8.7422	20.1585	17.2519	37.8064	33.0689
19.2	1.4164	1.12589	2.6302	2.24579	5.3442	4.4677	10.4508	8.78516	20.2573	17.3347	37.9866	33.2204
19.3	1.4214	1.1315	2.6437	2.25695	5.3726	4.48978	10.5058	8.82809	20.3562	17.4175	38.159	33.3716
19.4	1.4267	1.13711	2.656	2.2681	5.396	4.51184	10.5552	8.87099	20.4499	17.5002	38.3311	33.5226
19.5	1.4307	1.14271	2.667	2.27925	5.4193	4.53389	10.6064	8.91386	20.5429	17.5828	38.4942	33.6734
19.6	1.4408	1.14832	2.684	2.2904	5.4466	4.55593	10.6561	8.95671	20.6401	17.6653	38.6621	33.824
19.7	1.4475	1.15392	2.6978	2.30153	5.4715	4.57796	10.7046	8.99952	20.7373	17.7478	38.8307	33.9744
19.8	1.453	1.15951	2.7056	2.31266	5.4991	4.59997	10.7552	9.04229	20.8328	17.8302	39.0007	34.1245
19.9	1.4584	1.16511	2.715	2.32379	5.5232	4.62197	10.8023	9.08504	20.9263	17.9124	39.1722	34.2744
20	1.4679	1.1707	2.7287	2.33491	5.5466	4.64396	10.8558	9.12776	21.0203	17.9947	39.3434	34.4242
20.1	1.4742	1.17629	2.7366	2.34602	5.571	4.66593	10.9066	9.17045	21.1096	18.0768	39.5063	34.5737
20.2	1.483	1.18187	2.7515	2.35713	5.5956	4.68789	10.9563	9.21311	21.2092	18.1589	39.6736	34.7229
20.3	1.4905	1.18745	2.7629	2.36823	5.6172	4.70984	11.0067	9.25574	21.3072	18.2408	39.8409	34.872
20.4	1.4995	1.19303	2.7751	2.37932	5.6434	4.73178	11.0585	9.29833	21.4006	18.3227	40.0083	35.0208
20.5	1.5079	1.19861	2.7859	2.39041	5.6668	4.7537	11.1086	9.3409	21.4887	18.4046	40.1684	35.1695
20.6	1.5179	1.20419	2.8024	2.4015	5.6917	4.7756	11.1611	9.38344	21.5785	18.4863	40.3309	35.3179
20.7	1.5232	1.20976	2.809	2.41257	5.7151	4.7975	11.2069	9.42594	21.6638	18.568	40.4851	35.4661
20.8	1.5284	1.21532	2.8233	2.42364	5.7403	4.81938	11.2572	9.46842	21.7517	18.6496	40.6446	35.6141
20.9	1.5366	1.22089	2.8371	2.43471	5.7676	4.84125	11.3045	9.51086	21.8443	18.7311	40.8115	35.7619
21	1.5448	1.22645	2.8477	2.44577	5.7937	4.86311	11.3527	9.55328	21.9362	18.8125	40.9765	35.9094
21.1	1.5564	1.23201	2.8613	2.45682	5.8209	4.88495	11.401	9.59566	22.0298	18.8939	41.1491	36.0568
21.2	1.5651	1.23757	2.8782	2.46787	5.8474	4.90678	11.4524	9.63802	22.1236	18.9752	41.3213	36.2039
21.3	1.5735	1.24312	2.892	2.47891	5.8746	4.9286	11.5027	9.68034	22.2167	19.0564	41.4864	36.3508
21.4	1.5814	1.24867	2.9065	2.48994	5.8995	4.9504	11.5526	9.72264	22.306	19.1375	41.6476	36.4975
21.5	1.5922	1.25422	2.9189	2.50097	5.9238	4.97219	11.6027	9.7649	22.3988	19.2185	41.8141	36.644
21.6	1.5919	1.25977	2.9315	2.512	5.9437	4.99397	11.6492	9.80714	22.486	19.2995	41.9773	36.7903
21.7	1.5986	1.26531	2.9412	2.52302	5.969	5.01573	11.6982	9.84934	22.5774	19.3804	42.136	36.9364
21.8	1.6063	1.27085	2.9543	2.53403	5.9945	5.03748	11.7441	9.89151	22.669	19.4612	42.2959	37.0822
21.9	1.616	1.27639	2.9649	2.54503	6.019	5.05922	11.7885	9.93366	22.7607	19.5419	42.4537	37.2279
22	1.621	1.28192	2.9755	2.55603	6.0423	5.08095	11.8324	9.97577	22.8466	19.6226	42.61	37.3733
22.1	1.6262	1.28745	2.9837	2.56703	6.0655	5.10266	11.8766	10.0179	22.9362	19.7032	42.7739	37.5185
22.2	1.6345	1.29298	2.9959	2.57801	6.0945	5.12436	11.9282	10.0599	23.0311	19.7837	42.943	37.6636
22.3	1.6417	1.29851	3.0098	2.589	6.1185	5.14605	11.9765	10.1019	23.1246	19.8641	43.1025	37.8084
22.4	1.6435	1.30403	3.0266	2.59997	6.1463	5.16772	12.0233	10.1439	23.2131	19.9445	43.2558	37.9529
22.5	1.6509	1.30955	3.0403	2.61094	6.1744	5.18938	12.0745	10.1859	23.3071	20.0247	43.4143	38.0973
22.6	1.6587	1.31507	3.0524	2.62191	6.1991	5.21103	12.1243	10.2278	23.3914	20.1049	43.5723	38.2415
22.7	1.6641	1.32058	3.0656	2.63286	6.2229	5.23267	12.1718	10.2697	23.4743	20.1851	43.7294	38.3855
22.8	1.6715	1.3261	3.0809	2.64382	6.252	5.25429	12.2212	10.3116	23.5627	20.2651	43.8873	38.5292
22.9	1.6821	1.33161	3.095	2.65476	6.282	5.2759	12.2727	10.3534	23.656	20.3451	44.0447	38.6728
23	1.6838	1.33711	3.1054	2.6657	6.3039	5.29749	12.3199	10.3953	23.7479	20.425	44.1956	38.8161
23.1	1.6893	1.34261	3.1164	2.67664	6.3301	5.31908	12.3685	10.437	23.8359	20.5048	44.3488	38.9592
23.2	1.6948	1.34812	3.1286	2.68757	6.359	5.34065	12.4175	10.4788	23.9239	20.5845	44.5056	39.1021
23.3	1.7021	1.35361	3.1432	2.69849	6.3854	5.3622	12.4693	10.5205	24.0106	20.6642	44.6658	39.2449
23.4	1.706	1.35911	3.1539	2.70941	6.4101	5.38375	12.5134	10.5622	24.0893	20.7438	44.8255	39.3874
23.5	1.7123	1.3646	3.1689	2.72032	6.4371	5.40528	12.5617	10.6039	24.1785	20.8233	44.9818	39.5297
23.6	1.7198	1.37009	3.1824	2.73122	6.4595	5.4268	12.6075	10.6455	24.268	20.9027	45.1339	39.6717
23.7	1.7267	1.37558	3.1959	2.74212	6.4855	5.44831	12.6548	10.6871	24.362	20.9821	45.2842	39.8136
23.8	1.7327	1.38106	3.2064	2.75302	6.5119	5.4698	12.7037	10.7287	24.4559	21.0614	45.4352	39.9553
23.9	1.7404	1.38654	3.2205	2.7639	6.5399	5.49128	12.7539	10.7702	24.5485	21.1406	45.5887	40.0968
24	1.7456	1.39202	3.2323	2.77479	6.5658	5.51275	12.8021	10.8118	24.6323	21.2197	45.7413	40.238
24.1	1.7533	1.39749	3.2475	2.78566	6.5942	5.5342	12.8512	10.8532	24.7189	21.2988	45.8907	40.3791
24.2	1.7607	1.40297	3.2614	2.79653	6.6201	5.55564	12.8982	10.8947	24.8047	21.3777	46.0359	40.5199
24.3	1.7619	1.40844	3.2727	2.8074	6.6424	5.57707	12.9429	10.9361	24.8867	21.4566	46.1746	40.6606
24.4	1.7692	1.4139	3.2848	2.81825	6.6682	5.59849	12.9911	10.9775	24.9745	21.5355	46.3164	40.801
24.5	1.7784	1.41937	3.2982	2.82911	6.6993	5.61989	13.0425	11.0189	25.0663	21.6142	46.4738	40.9413
24.6	1.7849	1.42483	3.3148	2.83995	6.7255	5.64128	13.0935	11.0602	25.1551	21.6929	46.63	41.0813
24.7	1.7922	1.43029	3.3226	2.85079	6.7472	5.66266	13.1417	11.1015	25.2364	21.7715	46.7806	41.2211
24.8	1.7997	1.43574	3.3338	2.86163	6.7751	5.68403	13.1898	11.1428	25.3194	21.85	46.9342	41.3607
24.9	1.8047	1.4412	3.3411	2.87246	6.7984	5.70538	13.2328	11.1841	25.4032	21.9285	47.0867	41.5002
25	1.8104	1.44665	3.3549	2.88328	6.8186	5.72672	13.2802	11.2253	25.491	22.0069	47.2352	41.6394
25.1	1.8161	1.45209	3.3649	2.8941	6.8428	5.74805	13.3254	11.2665	25.5741	22.0852	47.3834	41.7784
25.2	1.8182	1.45754	3.3758	2.90491	6.8685	5.76936	13.3654	11.3076	25.6572	22.1634	47.5304	41.9172
25.3	1.8222	1.46298	3.3849	2.91572	6.8893	5.79066	13.411	11.3488	25.7387	22.2415	47.6773	42.0558
25.4	1.8275	1.46842	3.3952	2.92652	6.9111	5.81195	13.4559	11.3899	25.8222	22.3196	47.8258	42.1942
25.5	1.8379	1.47386	3.409	2.93731	6.9389	5.83323	13.5016	11.431	25.9131	22.3976	47.9726	42.3324
25.6	1.8446	1.47929	3.4196	2.9481	6.9603	5.85449	13.5489	11.472	26.0017	22.4755	48.1198	42.4704
25.7	1.8479	1.48472	3.4319	2.95888	6.9849	5.87574	13.5919	11.513	26.0949	22.5534	48.2664	42.6082
25.8	1.8532	1.49015	3.443	2.96966	7.012	5.89698	13.6382	11.554	26.1882	22.6312	48.4174	42.7458
25.9	1.8607	1.49557	3.4562	2.98043	7.0348	5.9182	13.684	11.595	26.2763	22.7089	48.5688	42.8832
26	1.8675	1.501	3.4664	2.99119	7.0612	5.93942	13.7306	11.6359	26.3639	22.7865	48.715	43.0204
26.1	1.8679	1.50642	3.4743	3.00195	7.0847	5.96061	13.7683	11.6768	26.4456	22.8641	48.8524	43.1574
26.2	1.8738	1.51183	3.4893	3.01271	7.109	5.9818	13.8119	11.7176	26.5312	22.9415	48.9925	43.2942
26.3	1.8786	1.51725	3.5011	3.02345	7.1307	6.00298	13.8609	11.7585	26.6116	23.0189	49.135	43.4308
26.4	1.8855	1.52266	3.5163	3.0342	7.1585	6.02414	13.9083	11.7993	26.6952	23.0963	49.2815	43.5672
26.5	1.8887	1.52807	3.5284	3.04493	7.1825	6.04529	13.9514	11.8401	26.7803	23.1735	49.4236	43.7034
26.6	1.8949	1.53347	3.5464	3.05566	7.2054	6.06642	13.9993	11.8808	26.8682	23.2507	49.5686	43.8394
26.7	1.9017	1.53888	3.5588	3.06639	7.2283	6.08755	14.043	11.9216	26.9522	23.3278	49.7052	43.9752
26.8	1.9106	1.54428	3.5746	3.0771	7.2537	6.10866	14.0924	11.9622	27.0393	23.4049	49.852	44.1107
26.9	1.918	1.54968	3.5869	3.08782	7.2801	6.12976	14.1355	12.0029	27.12	23.4818	49.9951	44.2462
27	1.9192	1.55507	3.5941	3.09852	7.3027	6.15084	14.1823	12.0435	27.1996	23.5587	50.135	44.3814
27.1	1.925	1.56046	3.6044	3.10923	7.3276	6.17192	14.2285	12.0842	27.2837	23.6355	50.2773	44.5164
27.2	1.9285	1.56585	3.6178	3.11992	7.3534	6.19298	14.2733	12.1247	27.3713	23.7122	50.4111	44.6512
27.3	1.929	1.57124	3.6267	3.13061	7.3754	6.21402	14.3174	12.1653	27.4521	23.7889	50.5468	44.7858
27.4	1.9338	1.57662	3.6406	3.1413	7.4007	6.23506	14.3652	12.2058	27.5337	23.8655	50.6885	44.9202
27.5	1.9395	1.582	3.6505	3.15197	7.4227	6.25608	14.4083	12.2463	27.616	23.942	50.8211	45.0544
27.6	1.9442	1.58738	3.6648	3.16265	7.4462	6.27709	14.453	12.2867	27.6946	24.0185	50.954	45.1884
27.7	1.9561	1.59276	3.6794	3.17331	7.4758	6.29809	14.5028	12.3272	27.7788	24.0948	51.093	45.3222
27.8	1.9651	1.59813	3.6961	3.18397	7.5029	6.31908	14.5511	12.3676	27.8636	24.1711	51.2322	45.4558
27.9	1.972	1.6035	3.7071	3.19463	7.5243	6.34005	14.5951	12.408	27.9455	24.2474	51.3726	45.5893
28	1.9764	1.60887	3.7172	3.20528	7.5481	6.36101	14.6383	12.4483	28.025	24.3235	51.5136	45.7225
28.1	1.984	1.61423	3.7313	3.21592	7.574	6.38196	14.6843	12.4886	28.1083	24.3996	51.6584	45.8555
28.2	1.9927	1.6196	3.7427	3.22656	7.5978	6.40289	14.7301	12.5289	28.1895	24.4756	51.7962	45.9884
28.3	2.0008	1.62496	3.7571	3.23719	7.6229	6.42381	14.7783	12.5692	28.2746	24.5515	51.9335	46.121
28.4	2.0082	1.63031	3.7707	3.24782	7.6488	6.44472	14.8246	12.6094	28.3521	24.6274	52.0749	46.2535
28.5	2.0177	1.63567	3.7817	3.25844	7.6683	6.46562	14.8722	12.6496	28.4325	24.7032	52.2154	46.3857
28.6	2.0261	1.64102	3.7944	3.26906	7.6917	6.48651	14.9205	12.6898	28.5106	24.7789	52.3515	46.5178
28.7	2.0335	1.64637	3.8095	3.27966	7.7164	6.50738	14.9693	12.7299	28.5949	24.8545	52.4892	46.6496
28.8	2.0431	1.65171	3.8245	3.29027	7.7409	6.52824	15.0174	12.77	28.6794	24.9301	52.6248	46.7813
28.9	2.0436	1.65705	3.8327	3.30087	7.7635	6.54909	15.0554	12.8101	28.7574	25.0056	52.7484	46.9128
29	2.0448	1.66239	3.8422	3.31146	7.7858	6.56992	15.0935	12.8502	28.8307	25.081	52.8746	47.0441
29.1	2.0519	1.66773	3.8533	3.32205	7.8089	6.59074	15.1359	12.8902	28.9051	25.1563	53.0015	47.1752
29.2	2.0604	1.67307	3.8685	3.33263	7.8328	6.61155	15.1808	12.9302	28.986	25.2316	53.1358	47.306
29.3	2.0715	1.6784	3.8836	3.3432	7.8579	6.63235	15.226	12.9702	29.0683	25.3068	53.2746	47.4368
29.4	2.074	1.68373	3.8909	3.35377	7.8792	6.65314	15.2633	13.0101	29.1478	25.382	53.4037	47.5673
29.5	2.0831	1.68905	3.902	3.36433	7.9018	6.67391	15.3059	13.05	29.2282	25.457	53.5334	47.6976
29.6	2.0874	1.69438	3.9121	3.37489	7.9199	6.69467	15.3488	13.0899	29.3063	25.532	53.6723	47.8277
29.7	2.0933	1.6997	3.9256	3.38544	7.9464	6.71542	15.3938	13.1298	29.3899	25.6069	53.8114	47.9577
29.8	2.1012	1.70502	3.9364	3.39599	7.9703	6.73615	15.4373	13.1696	29.4688	25.6817	53.9417	48.0874
29.9	2.1075	1.71033	3.9473	3.40653	7.9931	6.75688	15.4812	13.2094	29.5459	25.7565	54.0717	48.217
30	2.1156	1.71565	3.9613	3.41707	8.0164	6.77759	15.522	13.2492	29.6206	25.8312	54.2028	48.3463
30.1	2.1208	1.72096	3.9748	3.4276	8.0368	6.79829	15.5603	13.2889	29.6952	25.9058	54.3306	48.4755
30.2	2.123	1.72626	3.9818	3.43812	8.0549	6.81897	15.6009	13.3286	29.7718	25.9804	54.4567	48.6045
30.3	2.1251	1.73157	3.9883	3.44864	8.0752	6.83964	15.641	13.3683	29.8504	26.0549	54.581	48.7333
30.4	2.1305	1.73687	3.9988	3.45915	8.1019	6.86031	15.6867	13.408	29.925	26.1293	54.7133	48.8619
30.5	2.135	1.74217	4.0098	3.46966	8.1256	6.88095	15.728	13.4476	29.998	26.2036	54.8415	48.9903
30.6	2.136	1.74747	4.016	3.48016	8.1421	6.90159	15.7663	13.4872	30.0664	26.2779	54.9571	49.1185
30.7	2.1394	1.75276	4.0248	3.49065	8.161	6.92221	15.8087	13.5268	30.1412	26.3521	55.0812	49.2465
30.8	2.1426	1.75805	4.0366	3.50114	8.1833	6.94283	15.8486	13.5663	30.2199	26.4262	55.2101	49.3744
30.9	2.1445	1.76334	4.0471	3.51163	8.201	6.96343	15.8896	13.6058	30.296	26.5003	55.3356	49.5021
31	2.1504	1.76863	4.0624	3.52211	8.2272	6.98401	15.9338	13.6453	30.374	26.5742	55.4649	49.6295
31.1	2.1553	1.77391	4.0714	3.53258	8.2483	7.00459	15.973	13.6848	30.4473	26.6482	55.5937	49.7568
31.2	2.1612	1.77919	4.0827	3.54305	8.2693	7.02515	16.0165	13.7242	30.5219	26.722	55.7214	49.8839
31.3	2.1683	1.78447	4.0946	3.55351	8.2903	7.0457	16.0594	13.7636	30.5971	26.7958	55.849	50.0108
31.4	2.1734	1.78974	4.1102	3.56396	8.3151	7.06624	16.1005	13.803	30.6743	26.8695	55.9723	50.1375
31.5	2.1818	1.79502	4.1215	3.57441	8.3409	7.08676	16.1447	13.8423	30.7568	26.9431	56.0957	50.2641
31.6	2.183	1.80029	4.1294	3.58486	8.3615	7.10728	16.186	13.8816	30.8328	27.0166	56.2197	50.3904
31.7	2.1896	1.80555	4.1402	3.5953	8.3852	7.12778	16.2207	13.9209	30.908	27.0901	56.3434	50.5165
31.8	2.1984	1.81082	4.1524	3.60573	8.4102	7.14827	16.2645	13.9602	30.9832	27.1635	56.47	50.6425
31.9	2.2057	1.81608	4.1628	3.61616	8.4299	7.16874	16.3008	13.9994	31.0557	27.2369	56.593	50.7683
32	2.2123	1.82134	4.1743	3.62658	8.4501	7.18921	16.3371	14.0386	31.1296	27.3101	56.7204	50.8939
32.1	2.2159	1.82659	4.1864	3.637	8.471	7.20966	16.376	14.0778	31.204	27.3833	56.8504	51.0193
32.2	2.2246	1.83185	4.2003	3.64741	8.4938	7.2301	16.4219	14.117	31.281	27.4565	56.9787	51.1445
32.3	2.2337	1.8371	4.2114	3.65781	8.5156	7.25052	16.4612	14.1561	31.3549	27.5295	57.1088	51.2696
32.4	2.2367	1.84235	4.2199	3.66821	8.5339	7.27094	16.4987	14.1952	31.4274	27.6025	57.2333	51.3944
32.5	2.241	1.84759	4.2304	3.67861	8.5523	7.29134	16.5367	14.2342	31.499	27.6754	57.3568	51.5191
32.6	2.2464	1.85284	4.2425	3.689	8.573	7.31173	16.5791	14.2733	31.5741	27.7483	57.4817	51.6436
32.7	2.2518	1.85808	4.2513	3.69938	8.596	7.33211	16.6191	14.3123	31.6473	27.821	57.6033	51.7679
32.8	2.2556	1.86331	4.2599	3.70976	8.6166	7.35248	16.6583	14.3513	31.7226	27.8937	57.7244	51.892
32.9	2.2622	1.86855	4.2681	3.72013	8.6371	7.37283	16.6975	14.3902	31.7942	27.9664	57.8519	52.016
33	2.2678	1.87378	4.2768	3.73049	8.6566	7.39317	16.7391	14.4291	31.8684	28.0389	57.9739	52.1397
33.1	2.277	1.87901	4.2866	3.74085	8.6766	7.4135	16.7766	14.468	31.9429	28.1114	58.0945	52.2633
33.2	2.2774	1.88424	4.2981	3.75121	8.697	7.43382	16.812	14.5069	32.0176	28.1839	58.2161	52.3867
33.3	2.2831	1.88946	4.3092	3.76156	8.7208	7.45413	16.8517	14.5457	32.0908	28.2562	58.3386	52.5099
33.4	2.2931	1.89468	4.3212	3.7719	8.7436	7.47442	16.8875	14.5846	32.1676	28.3285	58.4636	52.6329
33.5	2.2978	1.8999	4.3283	3.78224	8.7607	7.4947	16.9258	14.6233	32.2398	28.4007	58.5863	52.7557
33.6	2.303	1.90512	4.3409	3.79257	8.7813	7.51497	16.9692	14.6621	32.3114	28.4729	58.706	52.8784
33.7	2.3078	1.91033	4.3521	3.8029	8.8031	7.53523	17.0119	14.7008	32.3847	28.5449	58.8265	53.0009
33.8	2.3098	1.91554	4.3629	3.81322	8.8255	7.55547	17.0542	14.7395	32.457	28.6169	58.9448	53.1231
33.9	2.3138	1.92075	4.3717	3.82353	8.8439	7.5757	17.0925	14.7782	32.5271	28.6889	59.0629	53.2453
34	2.3185	1.92596	4.3845	3.83384	8.8639	7.59592	17.1313	14.8168	32.6011	28.7608	59.1839	53.3672
34.1	2.3246	1.93116	4.3971	3.84415	8.8836	7.61613	17.1728	14.8555	32.6751	28.8325	59.3021	53.4889
34.2	2.3292	1.93636	4.406	3.85445	8.9046	7.63633	17.2136	14.8941	32.7509	28.9043	59.4212	53.6105
34.3	2.333	1.94156	4.4183	3.86474	8.9281	7.65651	17.2562	14.9326	32.8267	28.9759	59.5343	53.7319
34.4	2.337	1.94675	4.4246	3.87503	8.948	7.67668	17.2936	14.9712	32.8977	29.0475	59.6441	53.8531
34.5	2.3437	1.95195	4.4316	3.88531	8.9676	7.69684	17.3307	15.0097	32.969	29.119	59.7562	53.9741
34.6	2.3456	1.95714	4.4393	3.89559	8.9868	7.71699	17.3658	15.0481	33.0376	29.1905	59.8679	54.095
34.7	2.3437	1.96232	4.4474	3.90586	9.0053	7.73713	17.3982	15.0866	33.1076	29.2619	59.9792	54.2156
34.8	2.3447	1.96751	4.4576	3.91613	9.0198	7.75725	17.4359	15.125	33.174	29.3332	60.0959	54.3361
34.9	2.3485	1.97269	4.466	3.92639	9.0371	7.77736	17.4715	15.1634	33.239	29.4044	60.2068	54.4565
35	2.3559	1.97787	4.4782	3.93664	9.0577	7.79746	17.5104	15.2018	33.3087	29.4756	60.3222	54.5766
35.1	2.3623	1.98304	4.4906	3.94689	9.0784	7.81755	17.5503	15.2401	33.3791	29.5467	60.4377	54.6965
35.2	2.3686	1.98822	4.5018	3.95713	9.1022	7.83762	17.588	15.2784	33.4509	29.6177	60.5536	54.8163
35.3	2.3678	1.99339	4.5075	3.96737	9.1227	7.85768	17.6199	15.3167	33.5125	29.6887	60.6605	54.9359
35.4	2.3692	1.99856	4.5163	3.9776	9.1438	7.87774	17.6592	15.355	33.5804	29.7596	60.7685	55.0553
35.5	2.3765	2.00372	4.5311	3.98783	9.1662	7.89777	17.6978	15.3932	33.6515	29.8304	60.8789	55.1746
35.6	2.3807	2.00889	4.5423	3.99805	9.184	7.9178	17.7338	15.4314	33.7183	29.9012	60.9869	55.2936
35.7	2.3833	2.01405	4.5507	4.00827	9.2064	7.93782	17.7672	15.4696	33.7856	29.9719	61.0934	55.4125
35.8	2.3881	2.01921	4.5597	4.01848	9.224	7.95782	17.8022	15.5077	33.8542	30.0425	61.1951	55.5312
35.9	2.3956	2.02436	4.572	4.02868	9.2459	7.97781	17.8428	15.5459	33.9277	30.1131	61.3042	55.6498
36	2.4046	2.02951	4.5845	4.03888	9.268	7.99779	17.8827	15.584	34.001	30.1836	61.4174	55.7681
36.1	2.4093	2.03466	4.5896	4.04908	9.2865	8.01776	17.9185	15.622	34.0694	30.254	61.529	55.8863
36.2	2.415	2.03981	4.5969	4.05927	9.308	8.03771	17.9564	15.6601	34.1388	30.3243	61.6482	56.0043
36.3	2.4229	2.04496	4.6083	4.06945	9.3248	8.05766	17.9951	15.6981	34.2104	30.3946	61.7633	56.1221
36.4	2.4324	2.0501	4.6209	4.07963	9.3456	8.07759	18.034	15.7361	34.2788	30.4648	61.8782	56.2398
36.5	2.4408	2.05524	4.635	4.0898	9.3691	8.09751	18.0675	15.774	34.3497	30.535	61.9884	56.3573
36.6	2.4462	2.06038	4.6477	4.09996	9.3921	8.11742	18.1094	15.812	34.42	30.6051	62.0936	56.4746
36.7	2.4494	2.06551	4.6557	4.11013	9.4113	8.13731	18.1466	15.8499	34.493	30.6751	62.2039	56.5917
36.8	2.459	2.07064	4.6653	4.12028	9.4331	8.15719	18.1813	15.8877	34.5593	30.745	62.3141	56.7086
36.9	2.4637	2.07577	4.6778	4.13043	9.4537	8.17707	18.2183	15.9256	34.6233	30.8149	62.4203	56.8254
37	2.4692	2.0809	4.688	4.14057	9.4737	8.19693	18.2563	15.9634	34.6946	30.8847	62.5314	56.942
37.1	2.4743	2.08602	4.699	4.15071	9.4929	8.21677	18.2947	16.0012	34.7629	30.9544	62.6485	57.0585
37.2	2.4786	2.09114	4.7094	4.16085	9.5137	8.23661	18.3319	16.039	34.8281	31.0241	62.7603	57.1747
37.3	2.4801	2.09626	4.717	4.17098	9.5306	8.25643	18.3662	16.0767	34.8928	31.0937	62.8693	57.2908
37.4	2.4853	2.10138	4.7255	4.1811	9.5486	8.27625	18.4056	16.1144	34.9569	31.1632	62.9794	57.4067
37.5	2.4918	2.10649	4.734	4.19121	9.5691	8.29605	18.4454	16.1521	35.0202	31.2327	63.0891	57.5225
37.6	2.4937	2.1116	4.7424	4.20133	9.5861	8.31583	18.4816	16.1898	35.0848	31.3021	63.1939	57.638
37.7	2.4991	2.11671	4.7543	4.21143	9.6049	8.33561	18.5177	16.2274	35.1536	31.3714	63.3006	57.7534
37.8	2.5083	2.12182	4.7655	4.22153	9.6269	8.35538	18.5557	16.265	35.224	31.4407	63.4087	57.8686
37.9	2.514	2.12692	4.7753	4.23163	9.6457	8.37513	18.5934	16.3026	35.2905	31.5099	63.5122	57.9837
38	2.5192	2.13202	4.7878	4.24172	9.6663	8.39487	18.6322	16.3401	35.3558	31.579	63.6159	58.0986
38.1	2.5267	2.13712	4.7998	4.2518	9.6866	8.4146	18.6729	16.3776	35.4241	31.6481	63.7264	58.2133
38.2	2.5342	2.14221	4.8108	4.26188	9.7049	8.43432	18.7117	16.4151	35.4903	31.7171	63.8344	58.3278
38.3	2.5385	2.1473	4.8198	4.27196	9.7244	8.45402	18.7464	16.4526	35.5537	31.786	63.9409	58.4422
38.4	2.542	2.15239	4.8307	4.28202	9.7441	8.47371	18.7826	16.49	35.6211	31.8549	64.0468	58.5564
38.5	2.5484	2.15748	4.8422	4.29209	9.7626	8.4934	18.8187	16.5275	35.6873	31.9237	64.1514	58.6704
38.6	2.5542	2.16257	4.852	4.30214	9.7802	8.51307	18.8536	16.5649	35.7509	31.9924	64.2554	58.7842
38.7	2.5626	2.16765	4.8623	4.3122	9.8013	8.53272	18.8896	16.6022	35.8212	32.0611	64.3587	58.8979
38.8	2.5701	2.17273	4.874	4.32224	9.823	8.55237	18.9281	16.6395	35.8904	32.1297	64.4652	59.0114
38.9	2.5738	2.17781	4.8846	4.33228	9.8412	8.572	18.9672	16.6769	35.9573	32.1982	64.5665	59.1248
39	2.5752	2.18288	4.894	4.34232	9.8592	8.59163	19.0072	16.7141	36.0277	32.2667	64.6692	59.2379
39.1	2.5799	2.18795	4.9029	4.35235	9.8789	8.61124	19.0441	16.7514	36.0968	32.3351	64.7741	59.3509
39.2	2.5836	2.19302	4.9151	4.36237	9.899	8.63084	19.0807	16.7886	36.1624	32.4034	64.8831	59.4638
39.3	2.5898	2.19809	4.9272	4.37239	9.9169	8.65043	19.1232	16.8258	36.2295	32.4717	64.9929	59.5764
39.4	2.5925	2.20315	4.9331	4.3824	9.9325	8.67	19.1601	16.863	36.2957	32.5399	65.0976	59.6889
39.5	2.5953	2.20821	4.9397	4.39241	9.9511	8.68956	19.1983	16.9001	36.3565	32.608	65.1991	59.8012
39.6	2.6021	2.21327	4.9521	4.40242	9.9715	8.70912	19.2357	16.9373	36.4227	32.6761	65.2991	59.9134
39.7	2.6053	2.21833	4.9561	4.41241	9.9886	8.72866	19.2669	16.9744	36.4865	32.7441	65.3974	60.0254
39.8	2.6142	2.22338	4.9644	4.42241	10.008	8.74819	19.3014	17.0114	36.5503	32.812	65.4951	60.1372
39.9	2.6205	2.22843	4.9702	4.43239	10.024	8.7677	19.3336	17.0485	36.6093	32.8799	65.5917	60.2489
40	2.6265	2.23348	4.9773	4.44237	10.0445	8.78721	19.3637	17.0855	36.6745	32.9477	65.6922	60.3604
40.1	2.6302	2.23853	4.9844	4.45235	10.0625	8.8067	19.3968	17.1225	36.7358	33.0154	65.7905	60.4717
40.2	2.6344	2.24357	4.9917	4.46232	10.0777	8.82619	19.4318	17.1594	36.7983	33.0831	65.8961	60.5828
40.3	2.64	2.24861	5.0013	4.47229	10.0991	8.84566	19.466	17.1963	36.858	33.1507	65.9995	60.6938
40.4	2.6467	2.25365	5.0137	4.48225	10.1213	8.86511	19.5018	17.2333	36.9185	33.2182	66.104	60.8047
40.5	2.6545	2.25869	5.0269	4.4922	10.1455	8.88456	19.5396	17.2701	36.9796	33.2857	66.2123	60.9153
40.6	2.6606	2.26372	5.0427	4.50215	10.1655	8.904	19.5796	17.307	37.0483	33.3531	66.3176	61.0258
40.7	2.669	2.26875	5.0529	4.51209	10.1888	8.92342	19.6184	17.3438	37.1135	33.4204	66.424	61.1361
40.8	2.6758	2.27378	5.062	4.52203	10.2066	8.94283	19.6556	17.3806	37.1743	33.4877	66.525	61.2463
40.9	2.6829	2.2788	5.0713	4.53196	10.2264	8.96223	19.6905	17.4174	37.2351	33.5549	66.621	61.3563
41	2.6882	2.28383	5.0815	4.54189	10.2475	8.98162	19.7262	17.4541	37.3011	33.6221	66.7227	61.4661
41.1	2.6954	2.28885	5.0921	4.55181	10.2687	9.001	19.7644	17.4909	37.3697	33.6891	66.8258	61.5758
41.2	2.7042	2.29387	5.1021	4.56173	10.2858	9.02036	19.7991	17.5276	37.4331	33.7561	66.9249	61.6853
41.3	2.7114	2.29888	5.1131	4.57164	10.3034	9.03972	19.8361	17.5642	37.4987	33.8231	67.0228	61.7946
41.4	2.7236	2.30389	5.1236	4.58155	10.3214	9.05906	19.8773	17.6009	37.5634	33.89	67.1237	61.9038
41.5	2.7305	2.3089	5.1332	4.59145	10.3362	9.07839	19.9133	17.6375	37.6225	33.9568	67.225	62.0128
41.6	2.7372	2.31391	5.1397	4.60134	10.3502	9.09771	19.9487	17.6741	37.6811	34.0236	67.3239	62.1216
41.7	2.7414	2.31892	5.1454	4.61123	10.3692	9.11702	19.9822	17.7106	37.7419	34.0902	67.4222	62.2303
41.8	2.7463	2.32392	5.1546	4.62112	10.3877	9.13631	20.0205	17.7472	37.8042	34.1569	67.519	62.3388
41.9	2.752	2.32892	5.1638	4.631	10.4049	9.15559	20.0576	17.7837	37.8656	34.2234	67.619	62.4472
42	2.7568	2.33392	5.1733	4.64087	10.4243	9.17487	20.0892	17.8202	37.9282	34.2899	67.7146	62.5554
42.1	2.76	2.33891	5.1801	4.65074	10.4424	9.19413	20.1196	17.8566	37.9889	34.3563	67.8089	62.6634
42.2	2.7627	2.3439	5.1888	4.6606	10.4617	9.21338	20.1515	17.893	38.0491	34.4227	67.9022	62.7713
42.3	2.7691	2.34889	5.2003	4.67046	10.4827	9.23262	20.1849	17.9294	38.1085	34.489	68.001	62.879
42.4	2.7738	2.35388	5.21	4.68032	10.5036	9.25184	20.2192	17.9658	38.1655	34.5552	68.0983	62.9865
42.5	2.7788	2.35886	5.2199	4.69016	10.5237	9.27106	20.2555	18.0022	38.2229	34.6214	68.1904	63.0939
42.6	2.7839	2.36385	5.2263	4.70001	10.5374	9.29026	20.2927	18.0385	38.2848	34.6875	68.2867	63.2011
42.7	2.7927	2.36882	5.2331	4.70984	10.5552	9.30945	20.3286	18.0748	38.3505	34.7535	68.3882	63.3082
42.8	2.8023	2.3738	5.2452	4.71967	10.575	9.32863	20.3645	18.1111	38.4092	34.8195	68.4843	63.415
42.9	2.8052	2.37878	5.2556	4.7295	10.5937	9.3478	20.398	18.1473	38.4668	34.8854	68.5789	63.5218
43	2.8122	2.38375	5.2624	4.73932	10.6124	9.36696	20.4315	18.1835	38.527	34.9513	68.6791	63.6284
43.1	2.8201	2.38872	5.2709	4.74914	10.6335	9.3861	20.4664	18.2197	38.5847	35.0171	68.7738	63.7348
43.2	2.8275	2.39368	5.2775	4.75895	10.6532	9.40524	20.4996	18.2559	38.6457	35.0828	68.8645	63.841
43.3	2.8323	2.39865	5.287	4.76875	10.6695	9.42436	20.5345	18.292	38.708	35.1484	68.9594	63.9471
43.4	2.8395	2.40361	5.2973	4.77855	10.6843	9.44347	20.5692	18.3282	38.769	35.214	69.055	64.0531
43.5	2.848	2.40857	5.3077	4.78834	10.7039	9.46257	20.5998	18.3643	38.8298	35.2796	69.1455	64.1588
43.6	2.8531	2.41353	5.3179	4.79813	10.7206	9.48166	20.6271	18.4003	38.8877	35.345	69.2376	64.2644
43.7	2.863	2.41848	5.3312	4.80792	10.7428	9.50073	20.6615	18.4364	38.9496	35.4104	69.3412	64.3699
43.8	2.8681	2.42343	5.3402	4.8177	10.7608	9.5198	20.693	18.4724	39.0061	35.4757	69.4412	64.4752
43.9	2.8708	2.42838	5.349	4.82747	10.7781	9.53885	20.7234	18.5084	39.0603	35.541	69.5361	64.5803
44	2.8754	2.43333	5.3574	4.83724	10.7943	9.55789	20.7539	18.5443	39.1138	35.6062	69.6293	64.6853
44.1	2.8805	2.43827	5.3684	4.847	10.8156	9.57693	20.7882	18.5803	39.175	35.6714	69.7248	64.7901
44.2	2.8819	2.44321	5.3761	4.85676	10.832	9.59595	20.8177	18.6162	39.2323	35.7364	69.8208	64.8948
44.3	2.8858	2.44815	5.3863	4.86651	10.851	9.61495	20.8461	18.652	39.292	35.8015	69.907	64.9993
44.4	2.8893	2.45309	5.3951	4.87626	10.8716	9.63395	20.8784	18.6879	39.3502	35.8664	70.0042	65.1037
44.5	2.8946	2.45802	5.4029	4.886	10.8888	9.65293	20.9104	18.7237	39.4085	35.9313	70.0959	65.2079
44.6	2.8992	2.46295	5.4103	4.89573	10.9114	9.67191	20.9478	18.7595	39.4685	35.9961	70.1869	65.3119
44.7	2.8999	2.46788	5.4126	4.90546	10.9287	9.69087	20.9826	18.7953	39.5293	36.0609	70.2776	65.4158
44.8	2.9029	2.47281	5.4191	4.91519	10.9486	9.70982	21.013	18.8311	39.5898	36.1256	70.3689	65.5195
44.9	2.9079	2.47773	5.4273	4.92491	10.9656	9.72876	21.0462	18.8668	39.6504	36.1902	70.462	65.6231
45	2.9157	2.48265	5.4368	4.93462	10.9852	9.74769	21.0832	18.9025	39.7094	36.2548	70.5575	65.7265
45.1	2.9211	2.48757	5.4489	4.94434	11.0023	9.76661	21.1153	18.9382	39.7706	36.3193	70.6498	65.8297
45.2	2.9273	2.49249	5.4597	4.95404	11.0233	9.78551	21.149	18.9738	39.829	36.3838	70.7418	65.9328
45.3	2.9358	2.4974	5.472	4.96374	11.0465	9.80441	21.1858	19.0094	39.8884	36.4481	70.8299	66.0357
45.4	2.9472	2.50231	5.4825	4.97343	11.0696	9.82329	21.2203	19.045	39.9505	36.5125	70.9221	66.1385
45.5	2.9556	2.50722	5.4931	4.98312	11.0898	9.84216	21.2528	19.0806	40.0093	36.5767	71.0145	66.2412
45.6	2.9623	2.51213	5.5049	4.99281	11.1101	9.86102	21.2846	19.1162	40.0688	36.6409	71.108	66.3436
45.7	2.9662	2.51703	5.5109	5.00248	11.1281	9.87987	21.3113	19.1517	40.1232	36.7051	71.1969	66.446
45.8	2.9733	2.52193	5.5186	5.01216	11.1457	9.89871	21.3432	19.1872	40.18	36.7691	71.2856	66.5481
45.9	2.9739	2.52683	5.5251	5.02183	11.1609	9.91753	21.3747	19.2227	40.2356	36.8331	71.3775	66.6501
46	2.9778	2.53173	5.5365	5.03149	11.178	9.93635	21.4088	19.2581	40.2968	36.8971	71.4676	66.752
46.1	2.9795	2.53662	5.5462	5.04115	11.1931	9.95515	21.4429	19.2935	40.356	36.961	71.5568	66.8537
46.2	2.9843	2.54151	5.5547	5.0508	11.2113	9.97394	21.4743	19.3289	40.4135	37.0248	71.6436	66.9552
46.3	2.9873	2.5464	5.5635	5.06045	11.2343	9.99272	21.5072	19.3643	40.4746	37.0885	71.7319	67.0566
46.4	2.9954	2.55129	5.5741	5.07009	11.2513	10.0115	21.5443	19.3996	40.5384	37.1522	71.8253	67.1579
46.5	3	2.55617	5.5802	5.07972	11.2672	10.0303	21.5784	19.4349	40.5981	37.2159	71.9167	67.259
46.6	3.0022	2.56105	5.5878	5.08936	11.2794	10.049	21.6082	19.4702	40.6535	37.2794	72.0005	67.3599
46.7	3.004	2.56593	5.5918	5.09898	11.2961	10.0677	21.6397	19.5055	40.7115	37.3429	72.0855	67.4607
46.8	3.0038	2.57081	5.5973	5.1086	11.3101	10.0865	21.6692	19.5407	40.7663	37.4064	72.1656	67.5613
46.9	3.0123	2.57568	5.6066	5.11822	11.3281	10.1052	21.7023	19.5759	40.8226	37.4698	72.2551	67.6618
47	3.019	2.58055	5.615	5.12783	11.3436	10.1239	21.7331	19.6111	40.8785	37.5331	72.3483	67.7621
47.1	3.0255	2.58542	5.6239	5.13744	11.3613	10.1426	21.7662	19.6463	40.9332	37.5963	72.4361	67.8623
47.2	3.0292	2.59029	5.6289	5.14704	11.3745	10.1612	21.7949	19.6814	40.9844	37.6595	72.5171	67.9623
47.3	3.0293	2.59515	5.6363	5.15663	11.3918	10.1799	21.8262	19.7166	41.039	37.7227	72.6054	68.0622
47.4	3.033	2.60001	5.6462	5.16622	11.4117	10.1986	21.8579	19.7516	41.0931	37.7858	72.6935	68.1619
47.5	3.0315	2.60487	5.6535	5.1758	11.4299	10.2172	21.887	19.7867	41.1513	37.8488	72.7792	68.2615
47.6	3.0343	2.60973	5.6624	5.18538	11.4488	10.2358	21.9191	19.8217	41.2037	37.9117	72.8642	68.3609
47.7	3.0355	2.61458	5.6715	5.19496	11.4676	10.2545	21.9543	19.8568	41.2586	37.9746	72.9511	68.4602
47.8	3.0378	2.61943	5.6811	5.20453	11.4812	10.2731	21.9876	19.8917	41.3149	38.0374	73.0351	68.5593
47.9	3.0442	2.62428	5.6887	5.21409	11.4953	10.2917	22.0162	19.9267	41.3702	38.1002	73.126	68.6583
48	3.0492	2.62913	5.6955	5.22365	11.5137	10.3103	22.0471	19.9616	41.4253	38.1629	73.214	68.7571
48.1	3.0505	2.63397	5.7027	5.2332	11.5311	10.3289	22.0789	19.9965	41.484	38.2255	73.2985	68.8557
48.2	3.0546	2.63882	5.7128	5.24275	11.5465	10.3474	22.1112	20.0314	41.5411	38.2881	73.384	68.9543
48.3	3.0626	2.64365	5.7215	5.2523	11.5623	10.366	22.1466	20.0663	41.599	38.3506	73.476	69.0526
48.4	3.0638	2.64849	5.7279	5.26183	11.5779	10.3845	22.1766	20.1011	41.6562	38.4131	73.5631	69.1509
48.5	3.07	2.65332	5.7364	5.27137	11.5963	10.4031	22.2085	20.1359	41.7161	38.4755	73.6538	69.2489
48.6	3.0741	2.65816	5.7464	5.2809	11.6131	10.4216	22.24	20.1707	41.7732	38.5378	73.7399	69.3468
48.7	3.0777	2.66299	5.7569	5.29042	11.6337	10.4401	22.2699	20.2055	41.8267	38.6001	73.8247	69.4446
48.8	3.082	2.66781	5.7639	5.29994	11.6462	10.4586	22.2988	20.2402	41.8768	38.6623	73.9056	69.5422
48.9	3.0816	2.67264	5.7701	5.30945	11.6585	10.4771	22.33	20.2749	41.9253	38.7245	73.9882	69.6397
49	3.0868	2.67746	5.7784	5.31895	11.6729	10.4956	22.362	20.3096	41.9786	38.7866	74.067	69.7371
49.1	3.091	2.68228	5.7863	5.32846	11.6882	10.514	22.3915	20.3443	42.0311	38.8486	74.1466	69.8342
49.2	3.0941	2.68709	5.7956	5.33795	11.7065	10.5325	22.4236	20.3789	42.0828	38.9106	74.2287	69.9313
49.3	3.0946	2.69191	5.8045	5.34745	11.7215	10.5509	22.4558	20.4135	42.1346	38.9725	74.3129	70.0281
49.4	3.0999	2.69672	5.8095	5.35693	11.7373	10.5694	22.4866	20.4481	42.1908	39.0343	74.399	70.1249
49.5	3.1079	2.70153	5.8223	5.36641	11.76	10.5878	22.5201	20.4827	42.2454	39.0961	74.4869	70.2215
49.6	3.1113	2.70634	5.8314	5.37589	11.7774	10.6062	22.5538	20.5172	42.3002	39.1578	74.5711	70.3179
49.7	3.1172	2.71114	5.8385	5.38536	11.7966	10.6246	22.588	20.5517	42.3622	39.2195	74.652	70.4142
49.8	3.118	2.71594	5.846	5.39483	11.8107	10.643	22.6184	20.5862	42.4151	39.2811	74.7271	70.5104
49.9	3.1193	2.72074	5.8526	5.40429	11.8274	10.6614	22.6517	20.6206	42.4647	39.3427	74.8055	70.6064
50	3.1196	2.72554	5.8591	5.41374	11.8441	10.6797	22.6824	20.6551	42.514	39.4042	74.8831	70.7022
50.1	3.122	2.73034	5.8641	5.4232	11.8611	10.6981	22.7153	20.6895	42.5669	39.4656	74.9665	70.798
50.2	3.1238	2.73513	5.8687	5.43264	11.8739	10.7164	22.7445	20.7239	42.6183	39.5269	75.0487	70.8935
50.3	3.1303	2.73992	5.8789	5.44208	11.8905	10.7348	22.7777	20.7582	42.672	39.5882	75.1363	70.989
50.4	3.1377	2.74471	5.8867	5.45152	11.9076	10.7531	22.8105	20.7926	42.7276	39.6495	75.2211	71.0842
50.5	3.1412	2.74949	5.8955	5.46095	11.9237	10.7714	22.8408	20.8269	42.782	39.7107	75.2994	71.1794
50.6	3.1425	2.75427	5.9063	5.47037	11.942	10.7897	22.871	20.8611	42.8327	39.7718	75.3763	71.2744
50.7	3.1496	2.75905	5.9169	5.47979	11.9582	10.808	22.9003	20.8954	42.8828	39.8329	75.4534	71.3692
50.8	3.1571	2.76383	5.9301	5.48921	11.9749	10.8263	22.9321	20.9296	42.9348	39.8939	75.54	71.4639
50.9	3.1617	2.76861	5.9412	5.49862	11.99	10.8445	22.9631	20.9639	42.9902	39.9548	75.6224	71.5585
51	3.1614	2.77338	5.9471	5.50802	12.0054	10.8628	22.9899	20.998	43.0436	40.0157	75.6945	71.6529
51.1	3.1612	2.77815	5.9542	5.51742	12.022	10.881	23.0164	21.0322	43.0966	40.0765	75.7704	71.7471
51.2	3.1665	2.78292	5.9613	5.52682	12.0401	10.8993	23.0465	21.0663	43.1508	40.1373	75.8514	71.8413
51.3	3.169	2.78768	5.9689	5.53621	12.0553	10.9175	23.079	21.1004	43.2048	40.198	75.9322	71.9353
51.4	3.169	2.79244	5.9745	5.54559	12.0662	10.9357	23.1072	21.1345	43.2581	40.2586	76.0146	72.0291
51.5	3.1675	2.79721	5.9787	5.55497	12.0743	10.9539	23.1331	21.1686	43.3093	40.3192	76.089	72.1228
51.6	3.1684	2.80196	5.9878	5.56435	12.0894	10.9721	23.1624	21.2026	43.3589	40.3798	76.1681	72.2163
51.7	3.1699	2.80672	5.9947	5.57372	12.1046	10.9903	23.19	21.2366	43.4131	40.4402	76.2465	72.3098
51.8	3.1731	2.81147	6.0016	5.58308	12.1187	11.0085	23.2192	21.2706	43.4664	40.5006	76.3222	72.403
51.9	3.1744	2.81622	6.0128	5.59244	12.1352	11.0266	23.2508	21.3046	43.5175	40.561	76.4029	72.4962
52	3.1787	2.82097	6.023	5.60179	12.1524	11.0448	23.282	21.3385	43.57	40.6213	76.4787	72.5891
52.1	3.1804	2.82572	6.0274	5.61114	12.1665	11.0629	23.3126	21.3724	43.6182	40.6815	76.5521	72.682
52.2	3.1838	2.83046	6.0336	5.62049	12.1807	11.081	23.3427	21.4063	43.6674	40.7417	76.6315	72.7747
52.3	3.1896	2.8352	6.0402	5.62983	12.1962	11.0991	23.3758	21.4402	43.7206	40.8018	76.7111	72.8672
52.4	3.1957	2.83994	6.0475	5.63916	12.2093	11.1172	23.4055	21.474	43.7725	40.8618	76.7858	72.9597
52.5	3.1945	2.84468	6.0519	5.64849	12.2209	11.1353	23.4324	21.5079	43.823	40.9218	76.859	73.0519
52.6	3.195	2.84941	6.0586	5.65781	12.233	11.1534	23.4604	21.5416	43.8711	40.9818	76.9336	73.1441
52.7	3.2011	2.85414	6.0685	5.66713	12.2513	11.1715	23.4905	21.5754	43.923	41.0416	77.012	73.2361
52.8	3.2068	2.85887	6.0797	5.67644	12.265	11.1896	23.5183	21.6092	43.9729	41.1014	77.0902	73.3279
52.9	3.2134	2.8636	6.0912	5.68575	12.2808	11.2076	23.5509	21.6429	44.0255	41.1612	77.1691	73.4197
53	3.214	2.86832	6.1005	5.69506	12.2941	11.2256	23.5769	21.6766	44.0785	41.2209	77.2466	73.5112
53.1	3.2144	2.87304	6.1068	5.70436	12.3087	11.2437	23.6073	21.7102	44.1339	41.2805	77.3223	73.6027
53.2	3.218	2.87776	6.1136	5.71365	12.3256	11.2617	23.6362	21.7439	44.1869	41.3401	77.3948	73.694
53.3	3.2234	2.88248	6.1243	5.72294	12.3438	11.2797	23.6661	21.7775	44.2432	41.3996	77.4725	73.7851
53.4	3.2318	2.8872	6.1348	5.73222	12.3634	11.2977	23.6985	21.8111	44.2963	41.4591	77.5443	73.8761
53.5	3.2354	2.89191	6.1423	5.7415	12.3773	11.3157	23.7311	21.8447	44.3473	41.5185	77.6179	73.967
53.6	3.242	2.89662	6.1554	5.75077	12.3926	11.3336	23.7631	21.8782	44.4021	41.5779	77.6906	74.0578
53.7	3.2445	2.90132	6.1636	5.76004	12.4099	11.3516	23.7934	21.9117	44.4566	41.6372	77.7619	74.1484
53.8	3.2488	2.90603	6.1726	5.76931	12.4256	11.3696	23.8233	21.9452	44.5093	41.6964	77.8357	74.2388
53.9	3.2516	2.91073	6.1809	5.77856	12.4421	11.3875	23.8546	21.9787	44.5608	41.7556	77.9129	74.3292
54	3.2529	2.91543	6.1872	5.78782	12.4569	11.4054	23.883	22.0122	44.6119	41.8147	77.9889	74.4194
54.1	3.2548	2.92013	6.1943	5.79707	12.468	11.4233	23.9103	22.0456	44.6606	41.8737	78.0645	74.5094
54.2	3.2623	2.92483	6.2018	5.80631	12.4814	11.4413	23.939	22.079	44.7112	41.9327	78.1396	74.5993
54.3	3.2669	2.92952	6.2089	5.81555	12.4972	11.4592	23.9676	22.1124	44.7636	41.9917	78.2156	74.6891
54.4	3.2694	2.93421	6.2174	5.82478	12.5137	11.477	23.9948	22.1457	44.8165	42.0505	78.2886	74.7787
54.5	3.2726	2.9389	6.2232	5.83401	12.527	11.4949	24.0261	22.179	44.8677	42.1094	78.3638	74.8682
54.6	3.275	2.94358	6.2306	5.84323	12.5401	11.5128	24.0555	22.2124	44.9173	42.1681	78.4381	74.9576
54.7	3.2768	2.94827	6.238	5.85245	12.5557	11.5306	24.0847	22.2456	44.9695	42.2268	78.5156	75.0468
54.8	3.2845	2.95295	6.2452	5.86166	12.5688	11.5485	24.1131	22.2789	45.0211	42.2855	78.5875	75.1359
54.9	3.2827	2.95763	6.2544	5.87087	12.5845	11.5663	24.1364	22.3121	45.0661	42.3441	78.6572	75.2249
55	3.2904	2.9623	6.2665	5.88008	12.6048	11.5841	24.1665	22.3453	45.1214	42.4026	78.7312	75.3137
55.1	3.2938	2.96697	6.2727	5.88928	12.6243	11.6019	24.1964	22.3785	45.1754	42.4611	78.8038	75.4024
55.2	3.2961	2.97165	6.2796	5.89847	12.6412	11.6198	24.2233	22.4117	45.2241	42.5195	78.8771	75.4909
55.3	3.2996	2.97632	6.2865	5.90766	12.6518	11.6375	24.2491	22.4448	45.2722	42.5779	78.9478	75.5793
55.4	3.3043	2.98098	6.2939	5.91684	12.6677	11.6553	24.2743	22.4779	45.326	42.6362	79.025	75.6676
55.5	3.3053	2.98565	6.3042	5.92602	12.6833	11.6731	24.3037	22.511	45.3692	42.6944	79.0966	75.7558
55.6	3.3035	2.99031	6.3081	5.93519	12.6941	11.6908	24.3299	22.5441	45.4152	42.7526	79.1669	75.8438
55.7	3.3056	2.99497	6.3168	5.94436	12.7068	11.7086	24.3588	22.5771	45.4644	42.8107	79.2402	75.9316
55.8	3.3088	2.99962	6.3269	5.95353	12.7198	11.7263	24.3888	22.6101	45.5135	42.8688	79.3146	76.0194
55.9	3.3135	3.00428	6.3329	5.96268	12.7334	11.7441	24.4185	22.6431	45.5597	42.9268	79.389	76.107
56	3.3225	3.00893	6.3447	5.97184	12.7482	11.7618	24.4484	22.6761	45.6113	42.9848	79.4624	76.1944
56.1	3.3285	3.01358	6.3528	5.98099	12.7593	11.7795	24.4771	22.709	45.6573	43.0427	79.5311	76.2818
56.2	3.3336	3.01823	6.3622	5.99013	12.775	11.7972	24.5045	22.7419	45.7057	43.1005	79.5977	76.369
56.3	3.3359	3.02287	6.3684	5.99927	12.7903	11.8149	24.5292	22.7748	45.7506	43.1583	79.6677	76.4561
56.4	3.3386	3.02752	6.3737	6.0084	12.8056	11.8325	24.5568	22.8077	45.7971	43.2161	79.7349	76.543
56.5	3.3392	3.03216	6.379	6.01753	12.8187	11.8502	24.5838	22.8406	45.8435	43.2737	79.8056	76.6298
56.6	3.3439	3.0368	6.3867	6.02666	12.8305	11.8678	24.6119	22.8734	45.8915	43.3313	79.8802	76.7165
56.7	3.3473	3.04143	6.393	6.03578	12.845	11.8855	24.6415	22.9062	45.9409	43.3889	79.9552	76.803
56.8	3.3475	3.04606	6.3988	6.04489	12.8577	11.9031	24.6701	22.939	45.9875	43.4464	80.0235	76.8894
56.9	3.3527	3.0507	6.4118	6.054	12.8765	11.9207	24.7005	22.9717	46.0364	43.5039	80.0978	76.9757
57	3.3556	3.05532	6.4174	6.0631	12.8899	11.9383	24.7291	23.0045	46.0778	43.5612	80.1728	77.0618
57.1	3.3627	3.05995	6.4254	6.0722	12.9053	11.9559	24.7597	23.0372	46.1255	43.6186	80.2466	77.1478
57.2	3.3724	3.06457	6.4328	6.0813	12.9214	11.9735	24.7905	23.0698	46.1762	43.6759	80.3182	77.2337
57.3	3.3753	3.0692	6.4398	6.09039	12.9352	11.9911	24.8167	23.1025	46.2218	43.7331	80.3864	77.3194
57.4	3.3786	3.07382	6.446	6.09947	12.9473	12.0087	24.8407	23.1351	46.2654	43.7902	80.4558	77.405
57.5	3.3867	3.07843	6.4519	6.10855	12.962	12.0262	24.8693	23.1677	46.3126	43.8474	80.5231	77.4905
57.6	3.3926	3.08305	6.459	6.11763	12.9815	12.0438	24.897	23.2003	46.3592	43.9044	80.5952	77.5759
57.7	3.3965	3.08766	6.4664	6.1267	12.9944	12.0613	24.9247	23.2329	46.4076	43.9614	80.6669	77.6611
57.8	3.4037	3.09227	6.4761	6.13576	13.0091	12.0788	24.9527	23.2654	46.4559	44.0183	80.7391	77.7462
57.9	3.4127	3.09688	6.4889	6.14482	13.0256	12.0963	24.9845	23.2979	46.5085	44.0752	80.8121	77.8311
58	3.4222	3.10148	6.496	6.15388	13.0406	12.1138	25.0132	23.3304	46.5582	44.132	80.8806	77.916
58.1	3.4279	3.10608	6.5033	6.16293	13.0543	12.1313	25.0434	23.3629	46.6075	44.1888	80.9497	78.0007
58.2	3.4368	3.11068	6.5144	6.17197	13.0725	12.1488	25.0734	23.3954	46.6588	44.2455	81.0244	78.0852
58.3	3.4421	3.11528	6.5237	6.18101	13.0918	12.1663	25.1008	23.4278	46.7078	44.3022	81.096	78.1697
58.4	3.4445	3.11988	6.5329	6.19005	13.1082	12.1838	25.1266	23.4602	46.7551	44.3588	81.1698	78.254
58.5	3.4487	3.12447	6.5439	6.19908	13.1228	12.2012	25.1517	23.4925	46.8042	44.4153	81.24	78.3381
58.6	3.4546	3.12906	6.5536	6.2081	13.1408	12.2186	25.1804	23.5249	46.8522	44.4718	81.3118	78.4222
58.7	3.4591	3.13365	6.5624	6.21712	13.159	12.2361	25.2122	23.5572	46.9019	44.5283	81.3824	78.5061
58.8	3.4587	3.13824	6.5643	6.22614	13.1706	12.2535	25.2359	23.5895	46.9487	44.5846	81.4531	78.5899
58.9	3.4587	3.14282	6.5654	6.23515	13.1849	12.2709	25.2568	23.6218	46.9921	44.641	81.5197	78.6736
59	3.4643	3.1474	6.5725	6.24416	13.1991	12.2883	25.2824	23.6541	47.0385	44.6972	81.5894	78.7571
59.1	3.4677	3.15198	6.5752	6.25316	13.2098	12.3057	25.3087	23.6863	47.083	44.7534	81.659	78.8405
59.2	3.4745	3.15656	6.5856	6.26216	13.2267	12.3231	25.3365	23.7185	47.1347	44.8096	81.7309	78.9238
59.3	3.479	3.16113	6.5971	6.27115	13.2432	12.3404	25.3665	23.7507	47.1873	44.8657	81.8002	79.0069
59.4	3.4845	3.1657	6.6079	6.28013	13.2591	12.3578	25.3932	23.7829	47.234	44.9217	81.8709	79.0899
59.5	3.4878	3.17027	6.6136	6.28912	13.271	12.3751	25.4211	23.815	47.2779	44.9777	81.9371	79.1728
59.6	3.4923	3.17484	6.6185	6.29809	13.2879	12.3925	25.448	23.8471	47.3258	45.0337	82.0071	79.2556
59.7	3.4933	3.17941	6.621	6.30707	13.2981	12.4098	25.4732	23.8792	47.3684	45.0895	82.0724	79.3382
59.8	3.4987	3.18397	6.6281	6.31603	13.3098	12.4271	25.5	23.9113	47.4154	45.1454	82.1398	79.4207
59.9	3.5065	3.18853	6.6351	6.325	13.3239	12.4444	25.5308	23.9433	47.4621	45.2011	82.2108	79.5031
60	3.5144	3.19309	6.644	6.33395	13.3406	12.4617	25.5617	23.9754	47.5122	45.2568	82.2822	79.5854
60.1	3.5252	3.19764	6.6564	6.34291	13.3623	12.479	25.5949	24.0074	47.5598	45.3125	82.3558	79.6675
60.2	3.5312	3.2022	6.6673	6.35185	13.3809	12.4963	25.6265	24.0393	47.6101	45.3681	82.4281	79.7495
60.3	3.5316	3.20675	6.677	6.3608	13.3957	12.5135	25.6563	24.0713	47.6555	45.4236	82.4965	79.8314
60.4	3.5328	3.2113	6.6851	6.36973	13.4115	12.5308	25.6856	24.1032	47.7007	45.4791	82.5606	79.9131
60.5	3.5371	3.21584	6.6935	6.37867	13.4276	12.548	25.7159	24.1351	47.7463	45.5346	82.6278	79.9948
60.6	3.5451	3.22039	6.7082	6.3876	13.4456	12.5652	25.7466	24.167	47.7931	45.59	82.6981	80.0763
60.7	3.5503	3.22493	6.7206	6.39652	13.4631	12.5825	25.7731	24.1989	47.8408	45.6453	82.7659	80.1576
60.8	3.5561	3.22947	6.7283	6.40544	13.4765	12.5997	25.7986	24.2307	47.8869	45.7006	82.8294	80.2389
60.9	3.5537	3.23401	6.7358	6.41435	13.4898	12.6169	25.8219	24.2625	47.9342	45.7558	82.8959	80.32
61	3.5615	3.23854	6.7446	6.42326	13.505	12.6341	25.8534	24.2943	47.9822	45.8109	82.9654	80.401
61.1	3.5633	3.24307	6.7518	6.43217	13.5208	12.6512	25.8795	24.3261	48.0286	45.8661	83.031	80.4819
61.2	3.5647	3.2476	6.7604	6.44107	13.5339	12.6684	25.9031	24.3578	48.0773	45.9211	83.1001	80.5626
61.3	3.569	3.25213	6.7696	6.44996	13.549	12.6856	25.9296	24.3895	48.1263	45.9761	83.169	80.6432
61.4	3.576	3.25666	6.7792	6.45885	13.5674	12.7027	25.9598	24.4212	48.1765	46.0311	83.2383	80.7238
61.5	3.5829	3.26118	6.7857	6.46774	13.5836	12.7198	25.9886	24.4529	48.2212	46.0859	83.3004	80.8041
61.6	3.594	3.2657	6.7962	6.47662	13.5999	12.737	26.0176	24.4846	48.2748	46.1408	83.3679	80.8844
61.7	3.6019	3.27022	6.8057	6.48549	13.6194	12.7541	26.049	24.5162	48.3201	46.1956	83.4371	80.9645
61.8	3.608	3.27474	6.8123	6.49436	13.638	12.7712	26.0772	24.5478	48.3657	46.2503	83.5037	81.0445
61.9	3.6135	3.27925	6.8181	6.50323	13.6561	12.7883	26.1051	24.5794	48.4094	46.305	83.57	81.1244
62	3.6197	3.28376	6.8269	6.51209	13.6745	12.8054	26.1319	24.611	48.4569	46.3596	83.635	81.2042
62.1	3.625	3.28827	6.8358	6.52095	13.6897	12.8225	26.16	24.6425	48.5032	46.4142	83.6975	81.2838
62.2	3.6252	3.29278	6.8429	6.5298	13.708	12.8395	26.1862	24.674	48.5493	46.4687	83.7601	81.3633
62.3	3.6295	3.29728	6.8508	6.53864	13.7241	12.8566	26.2159	24.7055	48.5989	46.5231	83.8256	81.4427
62.4	3.6378	3.30179	6.8612	6.54749	13.7386	12.8736	26.248	24.737	48.649	46.5775	83.8939	81.522
62.5	3.6406	3.30629	6.8686	6.55632	13.7506	12.8907	26.2752	24.7684	48.6968	46.6319	83.9598	81.6011
62.6	3.6453	3.31079	6.8772	6.56515	13.7666	12.9077	26.3019	24.7998	48.7467	46.6862	84.0256	81.6801
62.7	3.6486	3.31528	6.884	6.57398	13.7838	12.9247	26.3287	24.8312	48.7933	46.7404	84.0951	81.759
62.8	3.657	3.31977	6.8941	6.5828	13.8009	12.9417	26.3557	24.8626	48.8416	46.7946	84.1609	81.8378
62.9	3.6635	3.32427	6.906	6.59162	13.8177	12.9587	26.3823	24.894	48.89	46.8487	84.2275	81.9165
63	3.6655	3.32875	6.9104	6.60044	13.8307	12.9757	26.4084	24.9253	48.9325	46.9028	84.287	81.995
63.1	3.6659	3.33324	6.9188	6.60924	13.8442	12.9926	26.433	24.9566	48.981	46.9568	84.3497	82.0734
63.2	3.6677	3.33772	6.9256	6.61805	13.8575	13.0096	26.4583	24.9879	49.029	47.0108	84.4136	82.1517
63.3	3.6711	3.34221	6.9358	6.62685	13.8728	13.0266	26.4877	25.0192	49.0745	47.0647	84.4802	82.2299
63.4	3.6772	3.34669	6.9459	6.63564	13.8911	13.0435	26.5176	25.0504	49.1212	47.1186	84.5485	82.3079
63.5	3.6816	3.35116	6.9551	6.64443	13.9067	13.0604	26.5457	25.0816	49.1697	47.1724	84.6137	82.3859
63.6	3.686	3.35564	6.9653	6.65321	13.9249	13.0774	26.579	25.1128	49.2219	47.2262	84.6776	82.4637
63.7	3.6871	3.36011	6.9746	6.66199	13.9394	13.0943	26.6093	25.144	49.2707	47.2799	84.7415	82.5414
63.8	3.6921	3.36458	6.9802	6.67077	13.9548	13.1112	26.6365	25.1751	49.3175	47.3335	84.8067	82.6189
63.9	3.6921	3.36905	6.9846	6.67954	13.9674	13.1281	26.6631	25.2063	49.3595	47.3871	84.8678	82.6964
64	3.6915	3.37352	6.9899	6.6883	13.9816	13.1449	26.6896	25.2374	49.3991	47.4407	84.929	82.7737
64.1	3.6918	3.37798	7.0009	6.69707	13.9967	13.1618	26.7184	25.2684	49.4414	47.4942	84.9928	82.8509
64.2	3.6982	3.38244	7.0083	6.70582	14.0138	13.1787	26.7433	25.2995	49.4855	47.5476	85.0566	82.928
64.3	3.6988	3.3869	7.014	6.71457	14.0271	13.1955	26.7695	25.3305	49.5285	47.601	85.1143	83.005
64.4	3.7037	3.39136	7.021	6.72332	14.0377	13.2124	26.7981	25.3616	49.5718	47.6543	85.1768	83.0819
64.5	3.7065	3.39581	7.0261	6.73206	14.0515	13.2292	26.824	25.3925	49.614	47.7076	85.2376	83.1586
64.6	3.7111	3.40026	7.0314	6.7408	14.07	13.246	26.8502	25.4235	49.6555	47.7609	85.2997	83.2352
64.7	3.7177	3.40471	7.0399	6.74953	14.0835	13.2628	26.8745	25.4545	49.6978	47.814	85.3634	83.3117
64.8	3.7222	3.40916	7.0475	6.75826	14.0967	13.2796	26.8972	25.4854	49.7407	47.8672	85.4295	83.3881
64.9	3.7304	3.41361	7.058	6.76698	14.1158	13.2964	26.9237	25.5163	49.7893	47.9202	85.4939	83.4644
65	3.734	3.41805	7.0685	6.7757	14.1336	13.3132	26.9557	25.5472	49.8369	47.9732	85.5612	83.5405
65.1	3.7382	3.42249	7.0767	6.78441	14.1484	13.33	26.981	25.578	49.8767	48.0262	85.6243	83.6165
65.2	3.7466	3.42693	7.0918	6.79312	14.1703	13.3467	27.0103	25.6089	49.9219	48.0791	85.6914	83.6924
65.3	3.75	3.43136	7.0978	6.80183	14.1875	13.3635	27.0328	25.6397	49.9661	48.132	85.7542	83.7682
65.4	3.7501	3.4358	7.1009	6.81052	14.199	13.3802	27.0525	25.6705	50.0093	48.1848	85.8165	83.8439
65.5	3.7532	3.44023	7.1063	6.81922	14.2142	13.3969	27.0807	25.7012	50.0566	48.2375	85.8766	83.9195
65.6	3.757	3.44466	7.1116	6.82791	14.2301	13.4136	27.1106	25.732	50.102	48.2902	85.9393	83.9949
65.7	3.7608	3.44909	7.1184	6.83659	14.2412	13.4304	27.1348	25.7627	50.1458	48.3429	85.9998	84.0702
65.8	3.767	3.45351	7.1287	6.84527	14.2605	13.4471	27.1611	25.7934	50.1926	48.3955	86.0642	84.1454
65.9	3.7718	3.45793	7.1381	6.85395	14.2788	13.4637	27.1882	25.8241	50.2369	48.448	86.1285	84.2205
66	3.7728	3.46236	7.1443	6.86262	14.2938	13.4804	27.2147	25.8547	50.2789	48.5005	86.1905	84.2955
66.1	3.7752	3.46677	7.1503	6.87129	14.3071	13.4971	27.2439	25.8854	50.3213	48.553	86.2507	84.3704
66.2	3.7748	3.47119	7.1572	6.87995	14.3179	13.5137	27.2682	25.916	50.3653	48.6054	86.3095	84.4451
66.3	3.7778	3.4756	7.1651	6.88861	14.3339	13.5304	27.2914	25.9465	50.406	48.6577	86.3703	84.5197
66.4	3.7841	3.48001	7.1728	6.89726	14.3502	13.547	27.3178	25.9771	50.4521	48.71	86.4311	84.5942
66.5	3.7883	3.48442	7.1802	6.90591	14.3645	13.5637	27.3438	26.0077	50.4972	48.7622	86.4916	84.6686
66.6	3.7886	3.48883	7.1844	6.91455	14.3785	13.5803	27.3701	26.0382	50.5383	48.8144	86.5504	84.7429
66.7	3.7918	3.49324	7.1879	6.92319	14.3922	13.5969	27.3937	26.0687	50.5814	48.8665	86.6078	84.8171
66.8	3.7931	3.49764	7.1897	6.93182	14.4045	13.6135	27.4182	26.0991	50.6254	48.9186	86.6661	84.8911
66.9	3.7951	3.50204	7.1944	6.94045	14.4204	13.6301	27.4409	26.1296	50.6664	48.9706	86.7267	84.9651
67	3.8055	3.50644	7.2034	6.94907	14.4393	13.6466	27.4715	26.16	50.7109	49.0226	86.7905	85.0389
67.1	3.8065	3.51083	7.2091	6.95769	14.4546	13.6632	27.4982	26.1904	50.748	49.0745	86.8472	85.1126
67.2	3.8075	3.51522	7.2134	6.96631	14.4658	13.6798	27.5211	26.2208	50.787	49.1264	86.9043	85.1862
67.3	3.8152	3.51962	7.2205	6.97492	14.4814	13.6963	27.5468	26.2512	50.8285	49.1782	86.9664	85.2596
67.4	3.8217	3.524	7.2295	6.98352	14.4987	13.7129	27.5753	26.2815	50.8719	49.23	87.0284	85.333
67.5	3.8238	3.52839	7.2331	6.99212	14.5112	13.7294	27.5973	26.3119	50.9116	49.2817	87.0861	85.4063
67.6	3.8299	3.53278	7.2448	7.00072	14.5268	13.7459	27.6257	26.3422	50.9539	49.3334	87.1483	85.4794
67.7	3.8279	3.53716	7.2494	7.00931	14.5397	13.7624	27.6469	26.3724	50.9902	49.385	87.2074	85.5524
67.8	3.8261	3.54154	7.2509	7.0179	14.5486	13.7789	27.6682	26.4027	51.029	49.4365	87.2622	85.6253
67.9	3.8262	3.54592	7.2584	7.02648	14.5579	13.7954	27.6936	26.4329	51.0709	49.488	87.322	85.6981
68	3.8292	3.55029	7.2663	7.03506	14.5692	13.8119	27.7154	26.4631	51.114	49.5395	87.3792	85.7708
68.1	3.8286	3.55466	7.272	7.04363	14.5792	13.8283	27.7397	26.4933	51.155	49.5909	87.4402	85.8434
68.2	3.8269	3.55903	7.2722	7.0522	14.5915	13.8448	27.7606	26.5235	51.1945	49.6423	87.4979	85.9158
68.3	3.833	3.5634	7.2781	7.06076	14.6043	13.8612	27.786	26.5536	51.2402	49.6936	87.5602	85.9882
68.4	3.8365	3.56777	7.2864	7.06932	14.6189	13.8777	27.8072	26.5838	51.2768	49.7448	87.619	86.0604
68.5	3.8363	3.57213	7.293	7.07788	14.6321	13.8941	27.8302	26.6139	51.3162	49.796	87.6752	86.1325
68.6	3.8408	3.5765	7.3026	7.08643	14.6479	13.9105	27.8567	26.6439	51.3626	49.8472	87.7357	86.2045
68.7	3.8451	3.58086	7.3128	7.09497	14.6622	13.9269	27.8796	26.674	51.4051	49.8983	87.7974	86.2764
68.8	3.847	3.58521	7.321	7.10351	14.6759	13.9433	27.9021	26.704	51.4484	49.9493	87.8538	86.3482
68.9	3.8495	3.58957	7.3212	7.11205	14.6877	13.9597	27.924	26.734	51.4857	50.0003	87.9094	86.4199
69	3.8537	3.59392	7.3234	7.12058	14.7012	13.9761	27.9463	26.764	51.5269	50.0513	87.9651	86.4914
69.1	3.8549	3.59827	7.327	7.1291	14.7112	13.9925	27.9684	26.794	51.5725	50.1022	88.0229	86.5629
69.2	3.8607	3.60262	7.3338	7.13762	14.7268	14.0088	27.9939	26.8239	51.616	50.153	88.0806	86.6342
69.3	3.8607	3.60697	7.3399	7.14614	14.7376	14.0252	28.0174	26.8539	51.6548	50.2038	88.1351	86.7055
69.4	3.8609	3.61131	7.3453	7.15465	14.7463	14.0415	28.042	26.8838	51.6967	50.2546	88.1893	86.7766
69.5	3.8647	3.61565	7.3498	7.16316	14.7567	14.0578	28.0683	26.9137	51.7363	50.3053	88.244	86.8476
69.6	3.871	3.61999	7.3579	7.17167	14.7711	14.0742	28.0975	26.9435	51.7782	50.3559	88.3025	86.9185
69.7	3.8754	3.62433	7.3651	7.18016	14.7837	14.0905	28.1201	26.9733	51.8165	50.4065	88.358	86.9893
69.8	3.8856	3.62867	7.3739	7.18866	14.7982	14.1068	28.1469	27.0032	51.8617	50.4571	88.4173	87.0599
69.9	3.8911	3.633	7.3828	7.19715	14.8129	14.1231	28.1734	27.033	51.9068	50.5076	88.4768	87.1305
70	3.9	3.63733	7.3933	7.20563	14.8292	14.1393	28.1997	27.0627	51.9494	50.558	88.5367	87.201
70.1	3.9054	3.64166	7.3994	7.21411	14.843	14.1556	28.2267	27.0925	51.9907	50.6084	88.5906	87.2713
70.2	3.9079	3.64599	7.4038	7.22259	14.8557	14.1719	28.2477	27.1222	52.0327	50.6587	88.6442	87.3416
70.3	3.9087	3.65031	7.409	7.23106	14.8682	14.1881	28.2734	27.1519	52.0744	50.709	88.7018	87.4117
70.4	3.9114	3.65463	7.4126	7.23953	14.879	14.2044	28.2958	27.1816	52.1135	50.7593	88.7554	87.4817
70.5	3.9142	3.65895	7.4223	7.24799	14.8926	14.2206	28.3216	27.2113	52.1545	50.8095	88.8125	87.5516
70.6	3.9205	3.66327	7.4313	7.25645	14.906	14.2368	28.3516	27.2409	52.1986	50.8596	88.8695	87.6214
70.7	3.9234	3.66759	7.4355	7.2649	14.9138	14.253	28.3761	27.2705	52.2377	50.9097	88.928	87.6911
70.8	3.9239	3.6719	7.4407	7.27335	14.9256	14.2692	28.3981	27.3001	52.2801	50.9597	88.9821	87.7607
70.9	3.9245	3.67621	7.4463	7.28179	14.9404	14.2854	28.4228	27.3297	52.3207	51.0097	89.0349	87.8302
71	3.9258	3.68052	7.4517	7.29023	14.9548	14.3016	28.4448	27.3593	52.3618	51.0597	89.0921	87.8995
71.1	3.9328	3.68482	7.4588	7.29867	14.9689	14.3178	28.4693	27.3888	52.4048	51.1096	89.1482	87.9688
71.2	3.9345	3.68913	7.4655	7.30709	14.9833	14.3339	28.4951	27.4183	52.4499	51.1594	89.2058	88.038
71.3	3.9356	3.69343	7.4657	7.31552	14.993	14.3501	28.5152	27.4478	52.4909	51.2092	89.26	88.107
71.4	3.9377	3.69773	7.4691	7.32394	15.002	14.3662	28.5346	27.4773	52.5292	51.259	89.3189	88.1759
71.5	3.9413	3.70203	7.4717	7.33236	15.0125	14.3824	28.5591	27.5067	52.567	51.3087	89.3744	88.2448
71.6	3.9443	3.70632	7.4738	7.34077	15.0233	14.3985	28.5804	27.5361	52.606	51.3583	89.4295	88.3135
71.7	3.9473	3.71062	7.4793	7.34918	15.0364	14.4146	28.5994	27.5655	52.6495	51.4079	89.4864	88.3821
71.8	3.9505	3.71491	7.4856	7.35758	15.0507	14.4307	28.6243	27.5949	52.6945	51.4574	89.5421	88.4506
71.9	3.9559	3.7192	7.4917	7.36598	15.0636	14.4468	28.6499	27.6243	52.738	51.5069	89.5964	88.519
72	3.9582	3.72348	7.4959	7.37437	15.0753	14.4629	28.673	27.6536	52.7792	51.5564	89.6512	88.5873
72.1	3.9649	3.72777	7.5049	7.38276	15.0919	14.4789	28.7022	27.683	52.8237	51.6058	89.7089	88.6555
72.2	3.9709	3.73205	7.5121	7.39114	15.1082	14.495	28.7285	27.7123	52.8675	51.6551	89.7635	88.7236
72.3	3.9762	3.73633	7.5168	7.39952	15.1216	14.5111	28.7565	27.7415	52.9095	51.7044	89.8202	88.7916
72.4	3.9805	3.74061	7.519	7.4079	15.1311	14.5271	28.7818	27.7708	52.9478	51.7537	89.8761	88.8594
72.5	3.985	3.74489	7.5222	7.41627	15.1442	14.5431	28.8085	27.8	52.9887	51.8029	89.9301	88.9272
72.6	3.9937	3.74916	7.5295	7.42463	15.1589	14.5592	28.8377	27.8292	53.0302	51.852	89.9861	88.9948
72.7	4.0006	3.75343	7.5367	7.433	15.1711	14.5752	28.8633	27.8584	53.0686	51.9011	90.0414	89.0624
72.8	4.0034	3.7577	7.5418	7.44135	15.183	14.5912	28.8845	27.8876	53.1046	51.9502	90.0943	89.1298
72.9	4.0068	3.76197	7.5502	7.4497	15.1947	14.6072	28.9072	27.9167	53.1416	51.9992	90.1462	89.1972
73	4.0141	3.76623	7.5572	7.45805	15.2061	14.6232	28.9323	27.9459	53.1852	52.0481	90.2004	89.2644
73.1	4.0125	3.7705	7.5584	7.4664	15.2117	14.6391	28.9509	27.975	53.2195	52.0971	90.2499	89.3316
73.2	4.0157	3.77476	7.5633	7.47474	15.2207	14.6551	28.9733	28.0041	53.2555	52.1459	90.304	89.3986
73.3	4.0218	3.77901	7.5731	7.48307	15.235	14.6711	28.9996	28.0331	53.2978	52.1947	90.3626	89.4655
73.4	4.0225	3.78327	7.5817	7.4914	15.2468	14.687	29.0245	28.0622	53.338	52.2435	90.4157	89.5323
73.5	4.0253	3.78752	7.5884	7.49973	15.2548	14.703	29.0498	28.0912	53.3757	52.2922	90.4705	89.5991
73.6	4.0292	3.79178	7.5988	7.50805	15.2675	14.7189	29.0775	28.1202	53.4173	52.3409	90.5302	89.6657
73.7	4.0263	3.79603	7.6012	7.51636	15.2766	14.7348	29.0942	28.1492	53.4547	52.3895	90.5823	89.7322
73.8	4.031	3.80027	7.6092	7.52467	15.291	14.7507	29.1167	28.1781	53.4984	52.438	90.6379	89.7986
73.9	4.0368	3.80452	7.6206	7.53298	15.3066	14.7666	29.1422	28.207	53.5398	52.4866	90.6955	89.8649
74	4.0431	3.80876	7.6262	7.54128	15.3225	14.7825	29.1678	28.236	53.5775	52.535	90.7487	89.9311
74.1	4.0433	3.813	7.6288	7.54958	15.3327	14.7984	29.1894	28.2649	53.6148	52.5834	90.8011	89.9972
74.2	4.049	3.81724	7.6364	7.55788	15.345	14.8143	29.2133	28.2937	53.6558	52.6318	90.8539	90.0632
74.3	4.0517	3.82148	7.6447	7.56617	15.3547	14.8301	29.2355	28.3226	53.6957	52.6801	90.9047	90.129
74.4	4.0557	3.82571	7.6536	7.57445	15.3668	14.846	29.2602	28.3514	53.7339	52.7284	90.9589	90.1948
74.5	4.0579	3.82995	7.6579	7.58273	15.3755	14.8618	29.284	28.3802	53.7749	52.7766	91.0159	90.2605
74.6	4.0622	3.83418	7.6629	7.59101	15.3879	14.8776	29.3068	28.409	53.8182	52.8248	91.0748	90.3261
74.7	4.0661	3.8384	7.6683	7.59928	15.4	14.8935	29.3309	28.4378	53.8577	52.873	91.13	90.3916
74.8	4.07	3.84263	7.6752	7.60754	15.4127	14.9093	29.3579	28.4665	53.8996	52.921	91.1856	90.4569
74.9	4.079	3.84685	7.6809	7.61581	15.4289	14.9251	29.3822	28.4952	53.9388	52.9691	91.2408	90.5222
75	4.081	3.85107	7.6899	7.62406	15.4441	14.9409	29.4081	28.5239	53.9809	53.0171	91.295	90.5874
75.1	4.0857	3.85529	7.6974	7.63232	15.4593	14.9567	29.435	28.5526	54.0193	53.065	91.3486	90.6524
75.2	4.0927	3.85951	7.7048	7.64057	15.4764	14.9724	29.4615	28.5813	54.0587	53.1129	91.4034	90.7174
75.3	4.0952	3.86373	7.7114	7.64881	15.4886	14.9882	29.4858	28.6099	54.0988	53.1607	91.4575	90.7823
75.4	4.1047	3.86794	7.7251	7.65705	15.5045	15.004	29.5125	28.6386	54.1438	53.2085	91.5177	90.847
75.5	4.1092	3.87215	7.7329	7.66529	15.5197	15.0197	29.5399	28.6672	54.184	53.2563	91.5754	90.9117
75.6	4.113	3.87636	7.7411	7.67352	15.5361	15.0354	29.5678	28.6957	54.2259	53.304	91.6337	90.9763
75.7	4.1129	3.88056	7.746	7.68174	15.55	15.0512	29.5926	28.7243	54.2649	53.3516	91.6833	91.0407
75.8	4.1134	3.88477	7.7545	7.68997	15.5619	15.0669	29.6162	28.7528	54.3068	53.3992	91.7383	91.1051
75.9	4.1113	3.88897	7.7569	7.69818	15.572	15.0826	29.6344	28.7813	54.3447	53.4468	91.788	91.1693
76	4.1145	3.89317	7.763	7.7064	15.5857	15.0983	29.6561	28.8098	54.3802	53.4943	91.8386	91.2335
76.1	4.1142	3.89737	7.7663	7.71461	15.5938	15.114	29.6762	28.8383	54.412	53.5418	91.8867	91.2975
76.2	4.1157	3.90156	7.7726	7.72281	15.6078	15.1297	29.6985	28.8668	54.4486	53.5892	91.939	91.3615
76.3	4.12	3.90576	7.7806	7.73101	15.6248	15.1453	29.7225	28.8952	54.4843	53.6365	91.9935	91.4254
76.4	4.1235	3.90995	7.7896	7.7392	15.6394	15.161	29.7459	28.9236	54.5236	53.6839	92.0489	91.4891
76.5	4.1269	3.91414	7.7993	7.7474	15.6544	15.1767	29.7722	28.952	54.5649	53.7311	92.1047	91.5528
76.6	4.1288	3.91833	7.7993	7.75558	15.6671	15.1923	29.7911	28.9804	54.6029	53.7783	92.1557	91.6163
76.7	4.129	3.92251	7.803	7.76376	15.6773	15.2079	29.8119	29.0087	54.6408	53.8255	92.2075	91.6798
76.8	4.1345	3.92669	7.8148	7.77194	15.6968	15.2236	29.8391	29.037	54.6841	53.8727	92.264	91.7431
76.9	4.1381	3.93087	7.8248	7.78011	15.7132	15.2392	29.8676	29.0653	54.723	53.9197	92.3208	91.8064
77	4.1456	3.93505	7.8303	7.78828	15.7265	15.2548	29.8911	29.0936	54.7605	53.9668	92.3732	91.8696
77.1	4.1494	3.93923	7.8428	7.79645	15.7431	15.2704	29.9204	29.1219	54.8028	54.0138	92.4321	91.9326
77.2	4.1521	3.9434	7.8493	7.80461	15.7539	15.286	29.9425	29.1501	54.8426	54.0607	92.4863	91.9956
77.3	4.1592	3.94757	7.8544	7.81276	15.7675	15.3015	29.9686	29.1784	54.8797	54.1076	92.5369	92.0585
77.4	4.1646	3.95174	7.8652	7.82091	15.7847	15.3171	29.9951	29.2066	54.9189	54.1544	92.5906	92.1212
77.5	4.1655	3.95591	7.8715	7.82906	15.7982	15.3327	30.018	29.2348	54.9567	54.2012	92.6405	92.1839
77.6	4.17	3.96008	7.8786	7.8372	15.8125	15.3482	30.0439	29.2629	54.996	54.248	92.6944	92.2465
77.7	4.1724	3.96424	7.8851	7.84534	15.8212	15.3637	30.0668	29.2911	55.0309	54.2947	92.7429	92.3089
77.8	4.1748	3.9684	7.8955	7.85347	15.8323	15.3793	30.0923	29.3192	55.0709	54.3414	92.7931	92.3713
77.9	4.1741	3.97256	7.8988	7.8616	15.8427	15.3948	30.1113	29.3473	55.1059	54.388	92.8384	92.4336
78	4.1788	3.97672	7.9072	7.86973	15.857	15.4103	30.1355	29.3754	55.1427	54.4345	92.8892	92.4958
78.1	4.1811	3.98087	7.9116	7.87785	15.8669	15.4258	30.1578	29.4034	55.1773	54.4811	92.9382	92.5578
78.2	4.1815	3.98503	7.9175	7.88596	15.8754	15.4413	30.1795	29.4315	55.2154	54.5275	92.9872	92.6198
78.3	4.1825	3.98918	7.926	7.89407	15.8859	15.4568	30.2008	29.4595	55.2502	54.574	93.0381	92.6817
78.4	4.1852	3.99333	7.9357	7.90218	15.901	15.4722	30.2228	29.4875	55.2879	54.6203	93.0912	92.7435
78.5	4.1888	3.99747	7.9446	7.91028	15.917	15.4877	30.2471	29.5155	55.3289	54.6667	93.1454	92.8052
78.6	4.19	4.00162	7.9517	7.91838	15.9316	15.5032	30.2673	29.5434	55.3671	54.713	93.2011	92.8668
78.7	4.1916	4.00576	7.9592	7.92648	15.9473	15.5186	30.2906	29.5713	55.4059	54.7592	93.2565	92.9283
78.8	4.195	4.0099	7.969	7.93457	15.9601	15.534	30.3141	29.5993	55.4437	54.8054	93.3081	92.9897
78.9	4.2024	4.01404	7.9786	7.94265	15.9757	15.5495	30.3422	29.6272	55.4888	54.8516	93.3619	93.051
79	4.2069	4.01817	7.9854	7.95073	15.9884	15.5649	30.3674	29.655	55.5316	54.8977	93.415	93.1122
79.1	4.2091	4.02231	7.9944	7.95881	16.0066	15.5803	30.3923	29.6829	55.5719	54.9437	93.4683	93.1733
79.2	4.2132	4.02644	8.0047	7.96688	16.0239	15.5957	30.4168	29.7107	55.6124	54.9897	93.5193	93.2343
79.3	4.2179	4.03057	8.0167	7.97495	16.0392	15.6111	30.4412	29.7385	55.6558	55.0357	93.5709	93.2953
79.4	4.2238	4.0347	8.0252	7.98301	16.055	15.6265	30.4672	29.7663	55.6979	55.0816	93.6255	93.3561
79.5	4.2291	4.03882	8.0326	7.99107	16.0716	15.6418	30.4904	29.7941	55.7383	55.1275	93.6803	93.4168
79.6	4.2309	4.04295	8.0358	7.99912	16.0823	15.6572	30.509	29.8219	55.7722	55.1733	93.7298	93.4775
79.7	4.2361	4.04707	8.0416	8.00717	16.0958	15.6725	30.5314	29.8496	55.8068	55.2191	93.78	93.538
79.8	4.2432	4.05119	8.0495	8.01522	16.1127	15.6879	30.5571	29.8773	55.8443	55.2648	93.8364	93.5984
79.9	4.2462	4.0553	8.0526	8.02326	16.1235	15.7032	30.5793	29.905	55.8813	55.3105	93.8855	93.6588
80	4.2503	4.05942	8.0572	8.03129	16.1374	15.7185	30.6008	29.9327	55.9193	55.3561	93.9358	93.7191
80.1	4.2545	4.06353	8.0675	8.03933	16.1532	15.7338	30.6261	29.9603	55.9639	55.4017	93.9894	93.7792
80.2	4.2603	4.06764	8.0785	8.04735	16.1694	15.7492	30.6528	29.9879	56.0055	55.4473	94.0422	93.8393
80.3	4.2656	4.07175	8.0871	8.05538	16.1841	15.7644	30.6763	30.0156	56.044	55.4928	94.0964	93.8993
80.4	4.2699	4.07586	8.0933	8.0634	16.199	15.7797	30.6984	30.0431	56.0821	55.5382	94.1549	93.9591
80.5	4.2752	4.07996	8.1031	8.07141	16.2174	15.795	30.7237	30.0707	56.1223	55.5837	94.2109	94.0189
80.6	4.2793	4.08406	8.1098	8.07942	16.2334	15.8103	30.7447	30.0983	56.1581	55.629	94.2611	94.0786
80.7	4.2864	4.08816	8.1165	8.08743	16.2457	15.8255	30.7673	30.1258	56.1945	55.6743	94.3089	94.1382
80.8	4.2954	4.09226	8.1273	8.09543	16.2625	15.8408	30.791	30.1533	56.2318	55.7196	94.359	94.1977
80.9	4.302	4.09636	8.1298	8.10343	16.2747	15.856	30.8132	30.1808	56.266	55.7649	94.4052	94.2571
81	4.3057	4.10045	8.1377	8.11142	16.286	15.8713	30.8368	30.2083	56.3056	55.81	94.4558	94.3164
81.1	4.3088	4.10454	8.1435	8.11941	16.2954	15.8865	30.8563	30.2357	56.344	55.8552	94.5023	94.3757
81.2	4.3104	4.10863	8.1508	8.1274	16.3068	15.9017	30.8824	30.2631	56.3846	55.9003	94.5474	94.4348
81.3	4.3166	4.11272	8.1619	8.13538	16.3207	15.9169	30.9084	30.2906	56.4256	55.9453	94.6	94.4938
81.4	4.3196	4.11681	8.1645	8.14335	16.3322	15.9321	30.9318	30.3179	56.4672	55.9903	94.6508	94.5528
81.5	4.3181	4.12089	8.1645	8.15132	16.3438	15.9473	30.9507	30.3453	56.501	56.0353	94.6958	94.6116
81.6	4.3209	4.12497	8.1695	8.15929	16.3573	15.9624	30.9687	30.3727	56.5342	56.0802	94.743	94.6704
81.7	4.3236	4.12905	8.1752	8.16725	16.3669	15.9776	30.9875	30.4	56.5724	56.1251	94.7909	94.7291
81.8	4.3287	4.13313	8.1787	8.17521	16.3749	15.9928	31.0053	30.4273	56.6087	56.1699	94.8432	94.7876
81.9	4.3343	4.1372	8.1814	8.18317	16.3863	16.0079	31.0298	30.4546	56.6471	56.2147	94.8963	94.8461
82	4.3386	4.14127	8.1899	8.19112	16.3992	16.0231	31.0542	30.4819	56.6862	56.2594	94.9472	94.9045
82.1	4.3436	4.14534	8.1994	8.19906	16.4138	16.0382	31.0804	30.5091	56.7313	56.3041	95.0008	94.9628
82.2	4.3476	4.14941	8.2083	8.207	16.4309	16.0533	31.1061	30.5363	56.7732	56.3487	95.0554	95.021
82.3	4.3539	4.15348	8.2171	8.21494	16.4436	16.0684	31.132	30.5635	56.813	56.3933	95.1082	95.0791
82.4	4.3568	4.15754	8.2209	8.22287	16.4539	16.0835	31.1575	30.5907	56.8484	56.4379	95.1558	95.1372
82.5	4.3578	4.16161	8.2271	8.2308	16.4625	16.0986	31.1796	30.6179	56.8817	56.4824	95.1998	95.1951
82.6	4.3667	4.16567	8.2375	8.23873	16.4812	16.1137	31.2069	30.6451	56.9178	56.5269	95.2527	95.2529
82.7	4.3728	4.16973	8.2478	8.24664	16.4973	16.1288	31.2342	30.6722	56.9553	56.5713	95.3028	95.3107
82.8	4.375	4.17378	8.2542	8.25456	16.5087	16.1438	31.2549	30.6993	56.9891	56.6157	95.3516	95.3683
82.9	4.3779	4.17784	8.2607	8.26247	16.5179	16.1589	31.2778	30.7264	57.0277	56.66	95.3994	95.4259
83	4.3816	4.18189	8.264	8.27038	16.5288	16.1739	31.2998	30.7534	57.0628	56.7043	95.4449	95.4834
83.1	4.3832	4.18594	8.2735	8.27828	16.541	16.189	31.3261	30.7805	57.0966	56.7485	95.4941	95.5408
83.2	4.386	4.18999	8.2775	8.28618	16.5494	16.204	31.3454	30.8075	57.1301	56.7927	95.5371	95.5981
83.3	4.3902	4.19403	8.2837	8.29407	16.5636	16.219	31.3669	30.8345	57.1651	56.8369	95.5832	95.6553
83.4	4.3912	4.19808	8.2904	8.30196	16.5751	16.234	31.3882	30.8615	57.2005	56.881	95.6324	95.7124
83.5	4.3932	4.20212	8.2981	8.30985	16.585	16.249	31.4109	30.8885	57.2361	56.9251	95.6803	95.7694
83.6	4.3983	4.20616	8.3065	8.31773	16.5974	16.264	31.4384	30.9154	57.2777	56.9691	95.7288	95.8264
83.7	4.401	4.2102	8.3142	8.32561	16.6091	16.279	31.4607	30.9424	57.3175	57.013	95.7781	95.8832
83.8	4.4059	4.21423	8.3246	8.33348	16.6264	16.294	31.4857	30.9693	57.3587	57.057	95.8325	95.94
83.9	4.4154	4.21826	8.3321	8.34135	16.6437	16.309	31.5113	30.9962	57.3991	57.1009	95.8876	95.9967
84	4.4201	4.2223	8.34	8.34921	16.6545	16.3239	31.5339	31.023	57.4361	57.1447	95.9403	96.0532
84.1	4.4244	4.22633	8.3466	8.35707	16.6692	16.3389	31.5544	31.0499	57.4735	57.1885	95.9882	96.1097
84.2	4.4289	4.23035	8.3579	8.36493	16.6845	16.3538	31.5788	31.0767	57.5096	57.2323	96.0367	96.1661
84.3	4.4336	4.23438	8.3631	8.37278	16.7006	16.3687	31.5986	31.1035	57.5445	57.276	96.0839	96.2224
84.4	4.4366	4.2384	8.3671	8.38062	16.7135	16.3836	31.6209	31.1303	57.5825	57.3196	96.1344	96.2787
84.5	4.4409	4.24242	8.372	8.38847	16.723	16.3986	31.6448	31.1571	57.6213	57.3633	96.1848	96.3348
84.6	4.4444	4.24644	8.379	8.39631	16.7337	16.4135	31.6668	31.1839	57.657	57.4068	96.2329	96.3909
84.7	4.4494	4.25046	8.387	8.40414	16.7437	16.4283	31.6901	31.2106	57.6944	57.4504	96.283	96.4468
84.8	4.4534	4.25447	8.3973	8.41197	16.7534	16.4432	31.7136	31.2373	57.7331	57.4939	96.3328	96.5027
84.9	4.4539	4.25849	8.4012	8.41979	16.765	16.4581	31.7343	31.264	57.7699	57.5373	96.373	96.5585
85	4.4544	4.2625	8.406	8.42762	16.7752	16.473	31.7568	31.2907	57.8041	57.5807	96.4171	96.6142
85.1	4.4582	4.26651	8.4127	8.43543	16.7876	16.4878	31.7753	31.3173	57.8406	57.6241	96.464	96.6698
85.2	4.4634	4.27051	8.4233	8.44325	16.8016	16.5027	31.8031	31.344	57.8803	57.6674	96.5143	96.7253
85.3	4.4693	4.27452	8.4295	8.45106	16.8125	16.5175	31.8263	31.3706	57.916	57.7107	96.5596	96.7807
85.4	4.4769	4.27852	8.4344	8.45886	16.829	16.5323	31.8529	31.3972	57.9506	57.7539	96.6094	96.8361
85.5	4.4807	4.28252	8.4404	8.46666	16.8433	16.5472	31.8762	31.4238	57.9864	57.7971	96.6553	96.8913
85.6	4.484	4.28652	8.4481	8.47446	16.8545	16.562	31.898	31.4503	58.021	57.8402	96.704	96.9465
85.7	4.4904	4.29052	8.4567	8.48225	16.8733	16.5768	31.9247	31.4769	58.0626	57.8833	96.7559	97.0016
85.8	4.495	4.29451	8.464	8.49004	16.8882	16.5916	31.9497	31.5034	58.101	57.9264	96.8061	97.0566
85.9	4.4969	4.2985	8.4696	8.49782	16.8987	16.6064	31.9741	31.5299	58.1351	57.9694	96.8534	97.1115
86	4.5001	4.30249	8.4794	8.5056	16.9138	16.6211	32.0019	31.5563	58.1685	58.0124	96.9034	97.1663
86.1	4.5006	4.30648	8.4871	8.51337	16.9259	16.6359	32.0248	31.5828	58.2037	58.0553	96.9484	97.2211
86.2	4.5027	4.31047	8.4926	8.52114	16.9364	16.6507	32.0477	31.6092	58.2369	58.0982	96.9961	97.2757
86.3	4.5057	4.31445	8.4994	8.52891	16.9493	16.6654	32.0744	31.6357	58.271	58.141	97.044	97.3303
86.4	4.5084	4.31843	8.5035	8.53667	16.9649	16.6801	32.0983	31.6621	58.31	58.1838	97.0899	97.3848
86.5	4.5087	4.32241	8.5077	8.54443	16.9747	16.6949	32.1231	31.6885	58.348	58.2266	97.128	97.4391
86.6	4.5141	4.32639	8.5097	8.55218	16.9837	16.7096	32.1459	31.7148	58.384	58.2693	97.1723	97.4935
86.7	4.5204	4.33037	8.5192	8.55993	16.9957	16.7243	32.171	31.7412	58.4247	58.3119	97.2199	97.5477
86.8	4.5195	4.33434	8.5238	8.56768	17.0045	16.739	32.1901	31.7675	58.4578	58.3546	97.2641	97.6018
86.9	4.5192	4.33831	8.5278	8.57542	17.0151	16.7537	32.2129	31.7938	58.4965	58.3972	97.3091	97.6559
87	4.5171	4.34228	8.5343	8.58316	17.0285	16.7684	32.2359	31.8201	58.531	58.4397	97.3546	97.7098
87.1	4.5171	4.34625	8.5402	8.59089	17.0435	16.7831	32.2583	31.8463	58.5682	58.4822	97.4	97.7637
87.2	4.5209	4.35022	8.5482	8.59862	17.0569	16.7977	32.2814	31.8726	58.6045	58.5246	97.446	97.8175
87.3	4.5227	4.35418	8.5516	8.60634	17.0667	16.8124	32.2987	31.8988	58.6368	58.567	97.4915	97.8712
87.4	4.5253	4.35814	8.5556	8.61406	17.0816	16.8271	32.3191	31.925	58.6746	58.6094	97.5399	97.9248
87.5	4.5315	4.3621	8.5631	8.62178	17.0954	16.8417	32.3422	31.9512	58.714	58.6517	97.5871	97.9784
87.6	4.5385	4.36606	8.5697	8.62949	17.1089	16.8563	32.369	31.9774	58.7544	58.694	97.6324	98.0318
87.7	4.5454	4.37002	8.5759	8.6372	17.1217	16.871	32.3906	32.0035	58.792	58.7363	97.6793	98.0852
87.8	4.5471	4.37397	8.5817	8.6449	17.134	16.8856	32.4104	32.0297	58.8267	58.7785	97.7226	98.1385
87.9	4.5471	4.37792	8.5906	8.6526	17.1481	16.9002	32.4346	32.0558	58.8643	58.8206	97.7668	98.1917
88	4.5514	4.38187	8.6032	8.66029	17.164	16.9148	32.4581	32.0819	58.9006	58.8627	97.8135	98.2448
88.1	4.5541	4.38582	8.6083	8.66799	17.1774	16.9294	32.479	32.1079	58.9331	58.9048	97.8563	98.2978
88.2	4.5572	4.38977	8.6145	8.67567	17.1911	16.9439	32.5	32.134	58.9634	58.9468	97.899	98.3508
88.3	4.5605	4.39371	8.6177	8.68335	17.2005	16.9585	32.5211	32.16	58.9954	58.9888	97.9399	98.4037
88.4	4.5634	4.39765	8.6237	8.69103	17.2122	16.9731	32.5435	32.186	59.028	59.0308	97.9802	98.4564
88.5	4.5651	4.40159	8.6314	8.69871	17.2216	16.9876	32.5598	32.212	59.0631	59.0727	98.0212	98.5091
88.6	4.5721	4.40553	8.6349	8.70638	17.2355	17.0022	32.5796	32.238	59.0957	59.1145	98.0665	98.5618
88.7	4.5715	4.40946	8.6371	8.71404	17.2414	17.0167	32.6001	32.264	59.1278	59.1563	98.1096	98.6143
88.8	4.5761	4.4134	8.6451	8.7217	17.2544	17.0312	32.6258	32.2899	59.1641	59.1981	98.1589	98.6667
88.9	4.5758	4.41733	8.6474	8.72936	17.2662	17.0458	32.6466	32.3158	59.1939	59.2398	98.202	98.7191
89	4.5789	4.42126	8.6534	8.73701	17.2777	17.0603	32.6657	32.3417	59.2287	59.2815	98.2459	98.7714
89.1	4.5815	4.42519	8.6587	8.74466	17.2896	17.0748	32.6863	32.3676	59.2649	59.3232	98.2896	98.8236
89.2	4.5844	4.42911	8.6644	8.75231	17.2997	17.0893	32.7075	32.3935	59.3003	59.3648	98.3332	98.8757
89.3	4.5909	4.43304	8.6743	8.75995	17.3131	17.1037	32.7306	32.4193	59.338	59.4063	98.3785	98.9278
89.4	4.5929	4.43696	8.684	8.76758	17.3259	17.1182	32.752	32.4452	59.3769	59.4479	98.4214	98.9797
89.5	4.5965	4.44088	8.6921	8.77522	17.338	17.1327	32.7748	32.471	59.4158	59.4893	98.4625	99.0316
89.6	4.6018	4.44479	8.696	8.78285	17.3517	17.1471	32.7988	32.4968	59.4506	59.5308	98.508	99.0834
89.7	4.6067	4.44871	8.7034	8.79047	17.3639	17.1616	32.8218	32.5225	59.4878	59.5722	98.5567	99.1351
89.8	4.6116	4.45262	8.7121	8.79809	17.3764	17.176	32.8465	32.5483	59.5235	59.6135	98.606	99.1867
89.9	4.6122	4.45653	8.7154	8.80571	17.3858	17.1905	32.8658	32.574	59.5569	59.6548	98.6498	99.2383
90	4.6126	4.46044	8.722	8.81332	17.3985	17.2049	32.89	32.5997	59.5923	59.6961	98.6958	99.2897
90.1	4.6134	4.46435	8.7262	8.82093	17.4105	17.2193	32.9147	32.6254	59.6268	59.7373	98.7385	99.3411
90.2	4.6164	4.46826	8.7351	8.82853	17.424	17.2337	32.9419	32.6511	59.6625	59.7785	98.7851	99.3924
90.3	4.6238	4.47216	8.7415	8.83613	17.4357	17.2481	32.967	32.6767	59.6984	59.8197	98.8319	99.4436
90.4	4.6277	4.47606	8.7465	8.84372	17.4438	17.2625	32.9927	32.7024	59.7363	59.8608	98.8752	99.4948
90.5	4.6296	4.47996	8.7512	8.85132	17.4549	17.2769	33.0139	32.728	59.7733	59.9018	98.917	99.5458
90.6	4.6313	4.48386	8.7575	8.8589	17.469	17.2912	33.0333	32.7536	59.806	59.9429	98.9617	99.5968
90.7	4.6333	4.48775	8.7615	8.86648	17.4815	17.3056	33.0491	32.7792	59.8407	59.9838	99.0068	99.6477
90.8	4.6362	4.49165	8.7681	8.87406	17.4948	17.3199	33.0714	32.8047	59.8765	60.0248	99.0482	99.6985
90.9	4.6408	4.49554	8.7727	8.88164	17.5091	17.3343	33.096	32.8303	59.9155	60.0657	99.0903	99.7493
91	4.6493	4.49943	8.7823	8.88921	17.5243	17.3486	33.1224	32.8558	59.9569	60.1065	99.1395	99.7999
91.1	4.6523	4.50332	8.7884	8.89678	17.5381	17.3629	33.1442	32.8813	59.9911	60.1473	99.1832	99.8505
91.2	4.6562	4.5072	8.7951	8.90434	17.5525	17.3772	33.1679	32.9068	60.0276	60.1881	99.2267	99.901
91.3	4.657	4.51108	8.7994	8.9119	17.5607	17.3916	33.1844	32.9323	60.0617	60.2288	99.266	99.9514
91.4	4.6573	4.51497	8.8029	8.91945	17.5698	17.4059	33.2026	32.9577	60.0913	60.2695	99.3083	100.002
91.5	4.6599	4.51885	8.8106	8.927	17.5834	17.4201	33.2271	32.9831	60.1238	60.3102	99.3509	100.052
91.6	4.6645	4.52272	8.8178	8.93455	17.5945	17.4344	33.2506	33.0085	60.1548	60.3508	99.396	100.102
91.7	4.6709	4.5266	8.8236	8.94209	17.608	17.4487	33.2748	33.0339	60.1894	60.3914	99.4426	100.152
91.8	4.6722	4.53047	8.8279	8.94963	17.6166	17.463	33.2965	33.0593	60.2169	60.4319	99.4854	100.202
91.9	4.6734	4.53434	8.8363	8.95716	17.6277	17.4772	33.3182	33.0847	60.2501	60.4724	99.53	100.252
92	4.6797	4.53821	8.844	8.96469	17.6419	17.4915	33.3427	33.11	60.2838	60.5128	99.5749	100.302
92.1	4.6827	4.54208	8.8468	8.97221	17.6519	17.5057	33.3609	33.1353	60.3158	60.5532	99.6138	100.352
92.2	4.6877	4.54595	8.8507	8.97973	17.6622	17.5199	33.3813	33.1606	60.3491	60.5936	99.6572	100.402
92.3	4.6957	4.54981	8.8578	8.98725	17.6776	17.5342	33.4061	33.1859	60.3865	60.6339	99.7015	100.451
92.4	4.6977	4.55367	8.8628	8.99477	17.6872	17.5484	33.4245	33.2112	60.4174	60.6742	99.7451	100.501
92.5	4.706	4.55753	8.8741	9.00227	17.7026	17.5626	33.4499	33.2364	60.4535	60.7144	99.792	100.55
92.6	4.714	4.56139	8.8836	9.00978	17.721	17.5768	33.4736	33.2616	60.4887	60.7546	99.8389	100.6
92.7	4.7205	4.56525	8.8944	9.01728	17.7384	17.591	33.4952	33.2868	60.5265	60.7948	99.8853	100.649
92.8	4.7207	4.5691	8.8964	9.02478	17.7497	17.6051	33.5135	33.312	60.5577	60.8349	99.9233	100.698
92.9	4.7236	4.57295	8.9019	9.03227	17.7657	17.6193	33.5345	33.3372	60.5948	60.875	99.9666	100.747
93	4.7273	4.5768	8.9102	9.03976	17.7783	17.6335	33.5562	33.3623	60.6283	60.915	100.008	100.796
93.1	4.7313	4.58065	8.9164	9.04724	17.7879	17.6476	33.5754	33.3875	60.6614	60.955	100.053	100.845
93.2	4.7371	4.58449	8.9202	9.05472	17.7976	17.6618	33.5979	33.4126	60.6954	60.995	100.096	100.894
93.3	4.742	4.58834	8.9269	9.0622	17.8102	17.6759	33.6208	33.4377	60.7303	61.0349	100.141	100.943
93.4	4.7454	4.59218	8.9353	9.06967	17.8268	17.69	33.6467	33.4627	60.7703	61.0748	100.185	100.992
93.5	4.7513	4.59602	8.9459	9.07714	17.8425	17.7041	33.6745	33.4878	60.8101	61.1146	100.227	101.041
93.6	4.7538	4.59986	8.9521	9.0846	17.8542	17.7183	33.6933	33.5128	60.8448	61.1544	100.267	101.089
93.7	4.7549	4.60369	8.9578	9.09206	17.8673	17.7324	33.7134	33.5379	60.8787	61.1942	100.31	101.138
93.8	4.761	4.60753	8.9656	9.09952	17.8808	17.7464	33.7379	33.5629	60.9168	61.2339	100.354	101.186
93.9	4.7645	4.61136	8.972	9.10697	17.8948	17.7605	33.7615	33.5879	60.9488	61.2736	100.395	101.235
94	4.7673	4.61519	8.9772	9.11442	17.9084	17.7746	33.7805	33.6128	60.9819	61.3132	100.433	101.283
94.1	4.7699	4.61902	8.9807	9.12186	17.9227	17.7887	33.8027	33.6378	61.0167	61.3528	100.475	101.331
94.2	4.7707	4.62285	8.9836	9.1293	17.9334	17.8027	33.8213	33.6627	61.0481	61.3923	100.516	101.379
94.3	4.7747	4.62667	8.9927	9.13674	17.9474	17.8168	33.8422	33.6876	61.0831	61.4318	100.56	101.427
94.4	4.7785	4.63049	9.0015	9.14417	17.9593	17.8308	33.864	33.7125	61.1186	61.4713	100.602	101.475
94.5	4.7831	4.63431	9.0083	9.1516	17.9713	17.8449	33.8856	33.7374	61.1531	61.5108	100.645	101.523
94.6	4.7898	4.63813	9.0145	9.15902	17.9852	17.8589	33.9113	33.7622	61.1887	61.5502	100.691	101.571
94.7	4.7925	4.64195	9.0239	9.16644	18	17.8729	33.9358	33.7871	61.2218	61.5895	100.738	101.619
94.8	4.7966	4.64576	9.032	9.17386	18.0146	17.8869	33.9605	33.8119	61.2551	61.6288	100.779	101.666
94.9	4.8017	4.64957	9.0398	9.18127	18.0281	17.9009	33.9863	33.8367	61.2909	61.6681	100.824	101.714
95	4.807	4.65339	9.0495	9.18868	18.0413	17.9149	34.0086	33.8615	61.3261	61.7073	100.867	101.762
95.1	4.8101	4.65719	9.0529	9.19608	18.0513	17.9289	34.03	33.8862	61.3577	61.7465	100.908	101.809
95.2	4.8168	4.661	9.0611	9.20348	18.0647	17.9428	34.0527	33.911	61.3923	61.7857	100.949	101.856
95.3	4.8239	4.6648	9.0686	9.21088	18.0787	17.9568	34.0748	33.9357	61.4295	61.8248	100.994	101.904
95.4	4.823	4.66861	9.0711	9.21827	18.0849	17.9708	34.0931	33.9604	61.4575	61.8639	101.029	101.951
95.5	4.8306	4.67241	9.077	9.22566	18.0978	17.9847	34.1156	33.9851	61.4899	61.9029	101.068	101.998
95.6	4.8333	4.67621	9.0828	9.23304	18.1099	17.9987	34.1362	34.0098	61.5219	61.9419	101.109	102.045
95.7	4.8307	4.68	9.0877	9.24042	18.1172	18.0126	34.1493	34.0344	61.5526	61.9809	101.145	102.092
95.8	4.8343	4.6838	9.0924	9.24779	18.1298	18.0265	34.1708	34.0591	61.5861	62.0198	101.187	102.139
95.9	4.8359	4.68759	9.0985	9.25517	18.1411	18.0404	34.1906	34.0837	61.6182	62.0587	101.229	102.186
96	4.8393	4.69138	9.1047	9.26253	18.1536	18.0543	34.2145	34.1083	61.6554	62.0975	101.273	102.233
96.1	4.8442	4.69517	9.1111	9.2699	18.1663	18.0682	34.2363	34.1329	61.6883	62.1363	101.313	102.28
96.2	4.8504	4.69896	9.1232	9.27726	18.1797	18.0821	34.2577	34.1574	61.7221	62.1751	101.356	102.326
96.3	4.8548	4.70275	9.1301	9.28461	18.1897	18.096	34.2772	34.182	61.7551	62.2138	101.399	102.373
96.4	4.8517	4.70653	9.1324	9.29196	18.1983	18.1099	34.2931	34.2065	61.7852	62.2525	101.434	102.419
96.5	4.8551	4.71031	9.1417	9.29931	18.214	18.1237	34.3135	34.231	61.8211	62.2911	101.475	102.466
96.6	4.8646	4.71409	9.1546	9.30665	18.2321	18.1376	34.3398	34.2555	61.8626	62.3297	101.523	102.512
96.7	4.8674	4.71787	9.1605	9.31399	18.2419	18.1514	34.3595	34.28	61.8991	62.3683	101.565	102.558
96.8	4.8708	4.72164	9.1667	9.32133	18.2519	18.1653	34.3822	34.3044	61.9333	62.4068	101.607	102.605
96.9	4.8774	4.72542	9.174	9.32866	18.2625	18.1791	34.4044	34.3289	61.9707	62.4453	101.65	102.651
97	4.8795	4.72919	9.1759	9.33599	18.2707	18.1929	34.4233	34.3533	62.0029	62.4838	101.688	102.697
97.1	4.8781	4.73296	9.1756	9.34331	18.2785	18.2067	34.4409	34.3777	62.0366	62.5222	101.725	102.743
97.2	4.8815	4.73673	9.1819	9.35063	18.2889	18.2205	34.4618	34.4021	62.0685	62.5605	101.766	102.789
97.3	4.8827	4.74049	9.1873	9.35795	18.3005	18.2343	34.4795	34.4264	62.0979	62.5989	101.808	102.834
97.4	4.8852	4.74426	9.193	9.36526	18.3132	18.2481	34.4993	34.4508	62.1302	62.6372	101.849	102.88
97.5	4.8884	4.74802	9.2002	9.37257	18.327	18.2619	34.5212	34.4751	62.1654	62.6754	101.889	102.926
97.6	4.8899	4.75178	9.2041	9.37987	18.3346	18.2757	34.5383	34.4994	62.1974	62.7136	101.932	102.972
97.7	4.8911	4.75554	9.2102	9.38717	18.3462	18.2894	34.5571	34.5237	62.2321	62.7518	101.973	103.017
97.8	4.8946	4.75929	9.2191	9.39446	18.3558	18.3032	34.5773	34.548	62.2617	62.79	102.007	103.063
97.9	4.8986	4.76305	9.2259	9.40176	18.3689	18.3169	34.5981	34.5723	62.2968	62.8281	102.046	103.108
98	4.9016	4.7668	9.231	9.40904	18.3826	18.3307	34.6182	34.5965	62.3264	62.8661	102.084	103.153
98.1	4.8997	4.77055	9.2361	9.41633	18.3903	18.3444	34.6338	34.6207	62.3559	62.9041	102.119	103.198
98.2	4.8998	4.7743	9.24	9.42361	18.4003	18.3581	34.655	34.6449	62.3903	62.9421	102.162	103.244
98.3	4.9046	4.77805	9.2455	9.43088	18.4148	18.3718	34.6783	34.6691	62.4239	62.9801	102.206	103.289
98.4	4.9067	4.78179	9.2523	9.43816	18.4249	18.3855	34.6971	34.6933	62.455	63.018	102.248	103.334
98.5	4.9162	4.78553	9.2621	9.44542	18.4445	18.3992	34.7263	34.7174	62.4943	63.0558	102.295	103.379
98.6	4.917	4.78927	9.2665	9.45269	18.4539	18.4129	34.7488	34.7416	62.5262	63.0937	102.336	103.424
98.7	4.9166	4.79301	9.2692	9.45995	18.4603	18.4266	34.7714	34.7657	62.5599	63.1315	102.375	103.469
98.8	4.9167	4.79675	9.2727	9.4672	18.4709	18.4403	34.7923	34.7898	62.5912	63.1692	102.41	103.513
98.9	4.9167	4.80049	9.276	9.47446	18.4792	18.4539	34.8105	34.8139	62.6222	63.2069	102.452	103.558
99	4.92	4.80422	9.2807	9.4817	18.4889	18.4676	34.8337	34.8379	62.6531	63.2446	102.49	103.603
99.1	4.925	4.80795	9.2868	9.48895	18.5048	18.4812	34.8553	34.862	62.687	63.2822	102.53	103.647
99.2	4.9288	4.81168	9.2934	9.49619	18.5202	18.4949	34.8783	34.886	62.7225	63.3198	102.573	103.692
99.3	4.9318	4.81541	9.3038	9.50342	18.5334	18.5085	34.8991	34.91	62.757	63.3574	102.616	103.736
99.4	4.9307	4.81913	9.3097	9.51066	18.5445	18.5221	34.9162	34.934	62.7885	63.3949	102.651	103.78
99.5	4.9348	4.82286	9.3139	9.51789	18.5506	18.5357	34.9331	34.958	62.8181	63.4324	102.689	103.825
99.6	4.936	4.82658	9.318	9.52511	18.5607	18.5493	34.954	34.9819	62.8475	63.4699	102.728	103.869
99.7	4.9383	4.8303	9.325	9.53233	18.5726	18.5629	34.979	35.0059	62.8808	63.5073	102.768	103.913
99.8	4.9405	4.83402	9.3274	9.53955	18.5813	18.5765	34.9975	35.0298	62.913	63.5446	102.806	103.957
99.9	4.9357	4.83773	9.3302	9.54676	18.5884	18.5901	35.0157	35.0537	62.94	63.582	102.841	104.001
100	4.9371	4.84145	9.3336	9.55397	18.5985	18.6037	35.0354	35.0776	62.9704	63.6193	102.884	104.045
100.1	4.9387	4.84516	9.3396	9.56117	18.6086	18.6172	35.0576	35.1014	63.0002	63.6565	102.929	104.089
100.2	4.9413	4.84887	9.3445	9.56837	18.6169	18.6308	35.0772	35.1253	63.0322	63.6938	102.968	104.132
100.3	4.9433	4.85258	9.3517	9.57557	18.6266	18.6443	35.0935	35.1491	63.0648	63.7309	103.007	104.176
100.4	4.9456	4.85628	9.3539	9.58277	18.6374	18.6579	35.1148	35.1729	63.0981	63.7681	103.042	104.22
100.5	4.9466	4.85999	9.3588	9.58995	18.6504	18.6714	35.1355	35.1967	63.1284	63.8052	103.081	104.263
100.6	4.9492	4.86369	9.361	9.59714	18.6609	18.6849	35.1502	35.2205	63.1588	63.8423	103.117	104.307
100.7	4.9517	4.86739	9.3696	9.60432	18.6751	18.6984	35.1679	35.2443	63.1944	63.8793	103.154	104.35
100.8	4.9587	4.87109	9.3754	9.6115	18.6865	18.7119	35.1933	35.268	63.2312	63.9163	103.189	104.393
100.9	4.9651	4.87479	9.3823	9.61867	18.698	18.7254	35.2175	35.2917	63.264	63.9533	103.23	104.437
101	4.9675	4.87848	9.3869	9.62584	18.7108	18.7389	35.2331	35.3154	63.2965	63.9902	103.268	104.48
101.1	4.9717	4.88218	9.3925	9.63301	18.7228	18.7524	35.2548	35.3391	63.325	64.0271	103.307	104.523
101.2	4.9736	4.88587	9.3984	9.64017	18.739	18.7659	35.2773	35.3628	63.3558	64.0639	103.345	104.566
101.3	4.9775	4.88956	9.4072	9.64733	18.7524	18.7793	35.2981	35.3865	63.3868	64.1007	103.386	104.609
101.4	4.9801	4.89325	9.4151	9.65448	18.7668	18.7928	35.318	35.4101	63.4186	64.1375	103.425	104.652
101.5	4.987	4.89693	9.4233	9.66163	18.7859	18.8062	35.3417	35.4337	63.4526	64.1742	103.467	104.695
101.6	4.9856	4.90062	9.4253	9.66878	18.7956	18.8197	35.3614	35.4573	63.4815	64.2109	103.502	104.738
101.7	4.9921	4.9043	9.432	9.67592	18.8076	18.8331	35.3814	35.4809	63.5139	64.2476	103.541	104.78
101.8	4.9995	4.90798	9.4413	9.68306	18.8235	18.8465	35.4056	35.5045	63.5478	64.2842	103.587	104.823
101.9	5.001	4.91166	9.4506	9.6902	18.8356	18.8599	35.4262	35.528	63.5754	64.3208	103.626	104.866
102	5.006	4.91533	9.4567	9.69733	18.8489	18.8733	35.449	35.5516	63.6076	64.3573	103.67	104.908
102.1	5.0108	4.91901	9.4636	9.70445	18.8636	18.8867	35.4713	35.5751	63.6375	64.3938	103.708	104.951
102.2	5.0132	4.92268	9.4722	9.71158	18.8719	18.9001	35.4915	35.5986	63.6666	64.4303	103.743	104.993
102.3	5.0131	4.92635	9.4714	9.7187	18.8795	18.9135	35.5089	35.6221	63.6948	64.4667	103.776	105.035
102.4	5.0136	4.93002	9.4772	9.72581	18.8937	18.9269	35.5336	35.6455	63.727	64.5031	103.814	105.078
102.5	5.0154	4.93369	9.4808	9.73292	18.9032	18.9403	35.5546	35.669	63.7615	64.5395	103.85	105.12
102.6	5.0167	4.93735	9.4851	9.74003	18.9135	18.9536	35.5705	35.6924	63.7924	64.5758	103.883	105.162
102.7	5.0153	4.94101	9.4851	9.74713	18.9211	18.967	35.5838	35.7158	63.8185	64.6121	103.914	105.204
102.8	5.0186	4.94468	9.491	9.75423	18.9325	18.9803	35.6039	35.7392	63.852	64.6483	103.955	105.246
102.9	5.0221	4.94834	9.5017	9.76133	18.9465	18.9936	35.6263	35.7626	63.8857	64.6846	103.995	105.288
103	5.0208	4.95199	9.5072	9.76842	18.9596	19.007	35.6471	35.786	63.9144	64.7207	104.034	105.33
103.1	5.0211	4.95565	9.5147	9.77551	18.9748	19.0203	35.6708	35.8093	63.9466	64.7569	104.071	105.372
103.2	5.026	4.9593	9.5274	9.78259	18.9897	19.0336	35.6932	35.8326	63.9794	64.793	104.107	105.413
103.3	5.0311	4.96295	9.5341	9.78967	19.0034	19.0469	35.7119	35.8559	64.0152	64.829	104.144	105.455
103.4	5.0347	4.9666	9.5395	9.79675	19.0133	19.0602	35.7313	35.8792	64.0454	64.8651	104.181	105.497
103.5	5.0389	4.97025	9.5448	9.80382	19.0234	19.0735	35.7511	35.9025	64.0766	64.9011	104.217	105.538
103.6	5.0368	4.9739	9.5489	9.81089	19.0345	19.0868	35.7692	35.9258	64.1064	64.937	104.251	105.58
103.7	5.0401	4.97754	9.5541	9.81796	19.0475	19.1	35.7883	35.949	64.138	64.9729	104.288	105.621
103.8	5.0422	4.98119	9.5571	9.82502	19.0586	19.1133	35.8048	35.9722	64.1663	65.0088	104.324	105.662
103.9	5.0452	4.98483	9.5612	9.83208	19.0733	19.1265	35.8235	35.9954	64.2001	65.0447	104.365	105.703
104	5.0474	4.98847	9.5653	9.83913	19.084	19.1398	35.8404	36.0186	64.2308	65.0805	104.402	105.745
104.1	5.0503	4.9921	9.5708	9.84618	19.0956	19.153	35.8602	36.0418	64.264	65.1163	104.442	105.786
104.2	5.0532	4.99574	9.5766	9.85323	19.1111	19.1662	35.881	36.065	64.2964	65.152	104.482	105.827
104.3	5.0583	4.99937	9.5869	9.86027	19.1283	19.1795	35.9007	36.0881	64.3275	65.1877	104.52	105.868
104.4	5.0586	5.003	9.5939	9.86731	19.1373	19.1927	35.9187	36.1112	64.3576	65.2234	104.555	105.909
104.5	5.0614	5.00663	9.5988	9.87434	19.1495	19.2059	35.9379	36.1343	64.3901	65.259	104.593	105.95
104.6	5.0575	5.01026	9.598	9.88137	19.1561	19.2191	35.9494	36.1574	64.4152	65.2946	104.626	105.99
104.7	5.0603	5.01389	9.6045	9.8884	19.1697	19.2323	35.9691	36.1805	64.4448	65.3301	104.666	106.031
104.8	5.0666	5.01751	9.6143	9.89542	19.1835	19.2454	35.9843	36.2035	64.4759	65.3657	104.706	106.072
104.9	5.0679	5.02113	9.6215	9.90244	19.1934	19.2586	36.0021	36.2266	64.5053	65.4011	104.743	106.112
105	5.0735	5.02475	9.629	9.90946	19.2099	19.2718	36.0245	36.2496	64.5339	65.4366	104.78	106.153
105.1	5.0763	5.02837	9.6369	9.91647	19.22	19.2849	36.0449	36.2726	64.5619	65.472	104.816	106.193
105.2	5.076	5.03199	9.6407	9.92348	19.2292	19.2981	36.0678	36.2956	64.5907	65.5074	104.85	106.234
105.3	5.0793	5.0356	9.6504	9.93048	19.2443	19.3112	36.0901	36.3185	64.6242	65.5427	104.889	106.274
105.4	5.083	5.03921	9.6527	9.93748	19.2563	19.3244	36.1089	36.3415	64.6568	65.578	104.926	106.314
105.5	5.0878	5.04283	9.6584	9.94448	19.2667	19.3375	36.1307	36.3644	64.6916	65.6133	104.965	106.355
105.6	5.0884	5.04643	9.6648	9.95147	19.2792	19.3506	36.1502	36.3873	64.7241	65.6485	105.002	106.395
105.7	5.0896	5.05004	9.6675	9.95846	19.2879	19.3637	36.1626	36.4102	64.7518	65.6837	105.037	106.435
105.8	5.0941	5.05365	9.6763	9.96544	19.2977	19.3768	36.1799	36.4331	64.7831	65.7189	105.076	106.475
105.9	5.0967	5.05725	9.6861	9.97242	19.3101	19.3899	36.2006	36.456	64.8157	65.754	105.114	106.515
106	5.1038	5.06085	9.6946	9.9794	19.3261	19.403	36.2243	36.4788	64.849	65.7891	105.156	106.555
106.1	5.111	5.06445	9.7041	9.98637	19.3405	19.4161	36.2489	36.5017	64.8823	65.8242	105.194	106.595
106.2	5.1184	5.06805	9.7089	9.99334	19.3516	19.4291	36.2696	36.5245	64.9165	65.8592	105.232	106.634
106.3	5.1212	5.07165	9.7158	10.0003	19.3616	19.4422	36.2877	36.5473	64.9421	65.8942	105.27	106.674
106.4	5.1252	5.07524	9.722	10.0073	19.3723	19.4552	36.3091	36.5701	64.9718	65.9291	105.309	106.714
106.5	5.129	5.07883	9.7279	10.0142	19.3798	19.4683	36.3271	36.5928	65.0028	65.964	105.346	106.753
106.6	5.1326	5.08242	9.7323	10.0212	19.3885	19.4813	36.3418	36.6156	65.0341	65.9989	105.381	106.793
106.7	5.1358	5.08601	9.7419	10.0281	19.4008	19.4944	36.3633	36.6383	65.0673	66.0337	105.417	106.832
106.8	5.1371	5.0896	9.7444	10.0351	19.4074	19.5074	36.3805	36.661	65.0954	66.0685	105.452	106.872
106.9	5.1356	5.09319	9.7485	10.042	19.4137	19.5204	36.3944	36.6837	65.1178	66.1033	105.484	106.911
107	5.133	5.09677	9.7513	10.049	19.4223	19.5334	36.4094	36.7064	65.143	66.138	105.516	106.95
107.1	5.134	5.10035	9.7599	10.0559	19.4348	19.5464	36.4318	36.7291	65.1719	66.1727	105.553	106.989
107.2	5.1373	5.10393	9.7666	10.0628	19.4453	19.5594	36.4493	36.7517	65.2052	66.2074	105.588	107.028
107.3	5.1414	5.10751	9.7747	10.0698	19.4547	19.5724	36.4703	36.7743	65.238	66.242	105.625	107.068
107.4	5.144	5.11108	9.7786	10.0767	19.4647	19.5853	36.4914	36.7969	65.2695	66.2766	105.665	107.107
107.5	5.1466	5.11466	9.7835	10.0836	19.4729	19.5983	36.5093	36.8195	65.2951	66.3112	105.7	107.146
107.6	5.1498	5.11823	9.7852	10.0905	19.481	19.6113	36.5262	36.8421	65.324	66.3457	105.738	107.184
107.7	5.1552	5.1218	9.7943	10.0974	19.4929	19.6242	36.5471	36.8647	65.3543	66.3802	105.777	107.223
107.8	5.1568	5.12537	9.7991	10.1043	19.5038	19.6371	36.5657	36.8872	65.386	66.4146	105.814	107.262
107.9	5.1548	5.12894	9.7992	10.1112	19.5159	19.6501	36.5832	36.9098	65.4139	66.449	105.848	107.301
108	5.1557	5.1325	9.8016	10.1182	19.5273	19.663	36.5996	36.9323	65.4456	66.4834	105.88	107.339
108.1	5.1576	5.13606	9.8078	10.125	19.537	19.6759	36.618	36.9548	65.4736	66.5178	105.917	107.378
108.2	5.1566	5.13963	9.8145	10.1319	19.547	19.6888	36.6336	36.9773	65.503	66.5521	105.953	107.416
108.3	5.1595	5.14319	9.8196	10.1388	19.5605	19.7017	36.6539	36.9997	65.5387	66.5864	105.989	107.455
108.4	5.1666	5.14674	9.8295	10.1457	19.5749	19.7146	36.6751	37.0222	65.5772	66.6206	106.03	107.493
108.5	5.1752	5.1503	9.833	10.1526	19.5839	19.7275	36.6929	37.0446	65.6079	66.6548	106.066	107.532
108.6	5.183	5.15385	9.8428	10.1595	19.5982	19.7404	36.715	37.067	65.6412	66.689	106.107	107.57
108.7	5.1889	5.15741	9.8507	10.1664	19.6106	19.7533	36.7396	37.0894	65.6784	66.7231	106.148	107.608
108.8	5.1925	5.16096	9.8609	10.1732	19.6217	19.7661	36.7604	37.1118	65.7073	66.7572	106.184	107.646
108.9	5.1964	5.1645	9.866	10.1801	19.6341	19.779	36.7742	37.1341	65.7358	66.7913	106.215	107.684
109	5.1977	5.16805	9.8688	10.187	19.6449	19.7918	36.7904	37.1565	65.7636	66.8253	106.246	107.722
109.1	5.2024	5.1716	9.8737	10.1938	19.6553	19.8047	36.8093	37.1788	65.7954	66.8593	106.278	107.76
109.2	5.2081	5.17514	9.882	10.2007	19.662	19.8175	36.8278	37.2011	65.8232	66.8933	106.313	107.798
109.3	5.2071	5.17868	9.885	10.2075	19.6665	19.8303	36.8482	37.2234	65.8488	66.9272	106.348	107.836
109.4	5.2044	5.18222	9.89	10.2144	19.6744	19.8431	36.8689	37.2457	65.8731	66.9611	106.381	107.874
109.5	5.207	5.18576	9.896	10.2212	19.6848	19.8559	36.8885	37.268	65.9005	66.995	106.415	107.911
109.6	5.2082	5.18929	9.9004	10.2281	19.6921	19.8688	36.9067	37.2902	65.93	67.0288	106.45	107.949
109.7	5.2159	5.19283	9.9087	10.2349	19.7013	19.8815	36.9291	37.3125	65.9618	67.0626	106.489	107.987
109.8	5.2156	5.19636	9.9109	10.2417	19.7097	19.8943	36.9458	37.3347	65.9868	67.0963	106.516	108.024
109.9	5.2185	5.19989	9.9154	10.2486	19.7185	19.9071	36.9672	37.3569	66.0139	67.1301	106.548	108.062
110	5.2215	5.20342	9.9234	10.2554	19.7295	19.9199	36.9857	37.3791	66.0454	67.1637	106.584	108.099
110.1	5.2233	5.20695	9.9312	10.2622	19.7391	19.9326	37.0051	37.4012	66.0773	67.1974	106.619	108.137
110.2	5.2254	5.21047	9.9377	10.269	19.7451	19.9454	37.023	37.4234	66.1032	67.231	106.652	108.174
110.3	5.233	5.21399	9.9449	10.2759	19.7546	19.9581	37.0452	37.4455	66.1315	67.2646	106.689	108.211
110.4	5.2326	5.21752	9.9476	10.2827	19.758	19.9709	37.0634	37.4676	66.1595	67.2982	106.718	108.248
110.5	5.234	5.22104	9.9528	10.2895	19.7658	19.9836	37.0782	37.4897	66.1859	67.3317	106.751	108.285
110.6	5.2371	5.22455	9.9606	10.2963	19.7775	19.9963	37.0966	37.5118	66.21	67.3651	106.787	108.322
110.7	5.242	5.22807	9.973	10.3031	19.7879	20.009	37.1202	37.5339	66.2401	67.3986	106.824	108.359
110.8	5.2432	5.23158	9.978	10.3099	19.7946	20.0218	37.1374	37.5559	66.2643	67.432	106.856	108.396
110.9	5.2416	5.2351	9.9796	10.3167	19.8023	20.0345	37.1539	37.578	66.2904	67.4654	106.889	108.433
111	5.2454	5.23861	9.9838	10.3235	19.8134	20.0471	37.1684	37.6	66.3207	67.4987	106.928	108.47
111.1	5.2511	5.24212	9.9928	10.3302	19.8236	20.0598	37.1887	37.622	66.3521	67.532	106.964	108.507
111.2	5.2549	5.24562	9.9994	10.337	19.8351	20.0725	37.2082	37.644	66.3857	67.5653	107.002	108.543
111.3	5.2616	5.24913	10.0053	10.3438	19.8451	20.0852	37.2261	37.6659	66.4164	67.5986	107.039	108.58
111.4	5.2647	5.25263	10.0047	10.3506	19.8521	20.0978	37.2441	37.6879	66.4409	67.6318	107.072	108.617
111.5	5.2687	5.25613	10.0114	10.3574	19.8619	20.1105	37.2654	37.7098	66.4684	67.6649	107.108	108.653
111.6	5.2771	5.25963	10.021	10.3641	19.8766	20.1231	37.2874	37.7317	66.4984	67.6981	107.147	108.69
111.7	5.2843	5.26313	10.0301	10.3709	19.888	20.1358	37.31	37.7536	66.5303	67.7312	107.185	108.726
111.8	5.2903	5.26663	10.0409	10.3776	19.8991	20.1484	37.3351	37.7755	66.5616	67.7643	107.224	108.762
111.9	5.2966	5.27012	10.046	10.3844	19.9108	20.161	37.3578	37.7974	66.5898	67.7973	107.261	108.799
112	5.304	5.27361	10.0518	10.3912	19.9247	20.1736	37.3791	37.8193	66.6194	67.8303	107.296	108.835
112.1	5.3085	5.2771	10.0576	10.3979	19.9347	20.1862	37.394	37.8411	66.6479	67.8633	107.33	108.871
112.2	5.31	5.28059	10.0651	10.4047	19.9433	20.1988	37.4116	37.8629	66.6782	67.8962	107.365	108.907
112.3	5.3112	5.28408	10.0724	10.4114	19.954	20.2114	37.4305	37.8847	66.7083	67.9291	107.4	108.943
112.4	5.3161	5.28757	10.0793	10.4181	19.9698	20.224	37.4532	37.9065	66.7432	67.962	107.435	108.979
112.5	5.3202	5.29105	10.0834	10.4249	19.9831	20.2366	37.4735	37.9283	66.7757	67.9948	107.47	109.015
112.6	5.3245	5.29453	10.0949	10.4316	19.9977	20.2492	37.4933	37.9501	66.8063	68.0277	107.508	109.051
112.7	5.3302	5.29801	10.1039	10.4383	20.0118	20.2617	37.5169	37.9718	66.8409	68.0604	107.546	109.087
112.8	5.3287	5.30149	10.1052	10.4451	20.0191	20.2743	37.5346	37.9935	66.867	68.0932	107.574	109.123
112.9	5.3332	5.30497	10.1126	10.4518	20.0296	20.2868	37.5511	38.0152	66.8951	68.1259	107.608	109.159
113	5.3356	5.30844	10.1197	10.4585	20.0422	20.2994	37.5704	38.0369	66.9274	68.1585	107.645	109.194
113.1	5.3421	5.31191	10.1276	10.4652	20.0539	20.3119	37.5912	38.0586	66.9569	68.1912	107.682	109.23
113.2	5.3496	5.31539	10.1332	10.4719	20.0651	20.3244	37.6135	38.0803	66.9876	68.2238	107.713	109.265
113.3	5.3541	5.31886	10.136	10.4786	20.0776	20.3369	37.6363	38.1019	67.0209	68.2564	107.749	109.301
113.4	5.3558	5.32232	10.1376	10.4853	20.0872	20.3494	37.6482	38.1236	67.0493	68.2889	107.778	109.336
113.5	5.3538	5.32579	10.1415	10.492	20.0965	20.3619	37.6644	38.1452	67.0749	68.3214	107.808	109.372
113.6	5.3551	5.32925	10.1428	10.4987	20.1078	20.3744	37.6804	38.1668	67.1028	68.3539	107.84	109.407
113.7	5.36	5.33272	10.1494	10.5054	20.1221	20.3869	37.7003	38.1883	67.1316	68.3863	107.874	109.442
113.8	5.3645	5.33618	10.1564	10.5121	20.1357	20.3994	37.7221	38.2099	67.1604	68.4187	107.906	109.477
113.9	5.369	5.33964	10.1668	10.5188	20.1446	20.4119	37.7423	38.2315	67.1839	68.4511	107.936	109.513
114	5.3798	5.34309	10.179	10.5254	20.1571	20.4243	37.7652	38.253	67.2124	68.4834	107.969	109.548
114.1	5.3909	5.34655	10.1877	10.5321	20.1708	20.4368	37.7867	38.2745	67.2407	68.5157	108.007	109.583
114.2	5.3963	5.35	10.192	10.5388	20.1825	20.4492	37.8045	38.296	67.2682	68.548	108.037	109.618
114.3	5.404	5.35345	10.1976	10.5455	20.193	20.4617	37.825	38.3175	67.2966	68.5802	108.07	109.653
114.4	5.4047	5.3569	10.2027	10.5521	20.2025	20.4741	37.8393	38.339	67.3235	68.6124	108.102	109.687
114.5	5.4066	5.36035	10.2076	10.5588	20.2142	20.4865	37.8586	38.3604	67.3499	68.6446	108.135	109.722
114.6	5.4059	5.3638	10.2146	10.5655	20.2257	20.4989	37.8772	38.3819	67.3798	68.6768	108.166	109.757
114.7	5.4088	5.36724	10.2194	10.5721	20.2386	20.5113	37.898	38.4033	67.4079	68.7089	108.196	109.792
114.8	5.4111	5.37068	10.2223	10.5788	20.2471	20.5237	37.9128	38.4247	67.4354	68.7409	108.226	109.826
114.9	5.415	5.37413	10.2262	10.5854	20.2584	20.5361	37.931	38.4461	67.4673	68.773	108.261	109.861
115	5.4199	5.37757	10.2318	10.592	20.2674	20.5485	37.9527	38.4675	67.4942	68.805	108.296	109.895
115.1	5.4294	5.381	10.2396	10.5987	20.2795	20.5609	37.9737	38.4888	67.523	68.837	108.332	109.93
115.2	5.4334	5.38444	10.2462	10.6053	20.2884	20.5733	37.9939	38.5102	67.5507	68.8689	108.365	109.964
115.3	5.4385	5.38787	10.2511	10.612	20.3018	20.5856	38.0122	38.5315	67.5811	68.9008	108.398	109.999
115.4	5.4448	5.3913	10.255	10.6186	20.3147	20.598	38.0309	38.5528	67.611	68.9327	108.433	110.033
115.5	5.4523	5.39474	10.2615	10.6252	20.3278	20.6103	38.0499	38.5741	67.6447	68.9646	108.469	110.067
115.6	5.4556	5.39816	10.267	10.6318	20.3396	20.6227	38.0672	38.5954	67.6782	68.9964	108.502	110.101
115.7	5.461	5.40159	10.2734	10.6384	20.3521	20.635	38.0818	38.6166	67.7055	69.0282	108.538	110.136
115.8	5.4647	5.40502	10.2781	10.6451	20.3645	20.6473	38.0985	38.6379	67.7345	69.0599	108.571	110.17
115.9	5.4683	5.40844	10.2881	10.6517	20.3757	20.6597	38.1172	38.6591	67.7639	69.0916	108.605	110.204
116	5.4767	5.41186	10.2957	10.6583	20.391	20.672	38.1387	38.6803	67.7953	69.1233	108.639	110.238
116.1	5.4797	5.41528	10.2996	10.6649	20.403	20.6843	38.1555	38.7015	67.8235	69.155	108.671	110.272
116.2	5.4845	5.4187	10.3031	10.6715	20.4131	20.6966	38.17	38.7227	67.8471	69.1866	108.701	110.305
116.3	5.4875	5.42212	10.306	10.6781	20.4245	20.7089	38.1895	38.7439	67.8752	69.2182	108.733	110.339
116.4	5.487	5.42553	10.3084	10.6847	20.4342	20.7211	38.2079	38.7651	67.8995	69.2497	108.762	110.373
116.5	5.4942	5.42894	10.316	10.6913	20.4493	20.7334	38.2298	38.7862	67.9282	69.2812	108.8	110.407
116.6	5.5003	5.43236	10.3224	10.6979	20.4614	20.7457	38.2493	38.8073	67.9565	69.3127	108.836	110.44
116.7	5.5037	5.43576	10.3265	10.7044	20.47	20.7579	38.265	38.8284	67.9867	69.3442	108.866	110.474
116.8	5.5065	5.43917	10.328	10.711	20.4771	20.7702	38.2813	38.8495	68.0157	69.3756	108.895	110.508
116.9	5.5103	5.44258	10.3341	10.7176	20.4871	20.7824	38.3034	38.8706	68.047	69.407	108.929	110.541
117	5.5152	5.44598	10.3438	10.7242	20.5028	20.7947	38.3222	38.8917	68.0768	69.4384	108.964	110.574
117.1	5.5188	5.44939	10.3519	10.7307	20.5152	20.8069	38.3415	38.9127	68.1082	69.4697	108.995	110.608
117.2	5.5196	5.45279	10.358	10.7373	20.529	20.8191	38.3602	38.9337	68.1428	69.501	109.031	110.641
117.3	5.5222	5.45618	10.3634	10.7439	20.5408	20.8313	38.3787	38.9547	68.1717	69.5323	109.065	110.674
117.4	5.52	5.45958	10.3663	10.7504	20.5484	20.8435	38.3919	38.9757	68.1969	69.5635	109.095	110.708
117.5	5.5231	5.46298	10.3738	10.757	20.5578	20.8557	38.4081	38.9967	68.2267	69.5947	109.128	110.741
117.6	5.5251	5.46637	10.3781	10.7635	20.5663	20.8679	38.4204	39.0177	68.2509	69.6259	109.159	110.774
117.7	5.5232	5.46976	10.3778	10.7701	20.5738	20.8801	38.4326	39.0386	68.2778	69.657	109.19	110.807
117.8	5.5242	5.47315	10.3794	10.7766	20.5822	20.8923	38.448	39.0596	68.3009	69.6881	109.218	110.84
117.9	5.5256	5.47654	10.3796	10.7831	20.5934	20.9044	38.4613	39.0805	68.328	69.7192	109.246	110.873
118	5.5258	5.47993	10.3868	10.7897	20.6036	20.9166	38.4782	39.1014	68.3583	69.7502	109.277	110.906
118.1	5.5295	5.48331	10.3938	10.7962	20.6135	20.9288	38.4945	39.1223	68.3826	69.7812	109.308	110.939
118.2	5.5334	5.4867	10.3993	10.8027	20.6235	20.9409	38.5118	39.1432	68.4106	69.8122	109.341	110.972
118.3	5.537	5.49008	10.4031	10.8093	20.6352	20.953	38.5278	39.164	68.4377	69.8432	109.377	111.004
118.4	5.5369	5.49346	10.4046	10.8158	20.6436	20.9652	38.5417	39.1849	68.4615	69.8741	109.408	111.037
118.5	5.5396	5.49684	10.4105	10.8223	20.6533	20.9773	38.5584	39.2057	68.4928	69.905	109.442	111.07
118.6	5.5444	5.50021	10.4194	10.8288	20.6628	20.9894	38.5776	39.2265	68.52	69.9358	109.475	111.102
118.7	5.5473	5.50359	10.4212	10.8353	20.6725	21.0015	38.5914	39.2473	68.541	69.9666	109.507	111.135
118.8	5.5496	5.50696	10.4272	10.8418	20.6844	21.0136	38.61	39.2681	68.5639	69.9974	109.539	111.167
118.9	5.5534	5.51033	10.4352	10.8483	20.6964	21.0257	38.6247	39.2888	68.5924	70.0282	109.571	111.2
119	5.555	5.5137	10.4388	10.8548	20.708	21.0378	38.6431	39.3096	68.6203	70.0589	109.599	111.232
119.1	5.5551	5.51707	10.4402	10.8613	20.7178	21.0499	38.6595	39.3303	68.6473	70.0896	109.628	111.264
119.2	5.5562	5.52044	10.4426	10.8678	20.7285	21.062	38.675	39.351	68.6742	70.1203	109.655	111.297
119.3	5.5604	5.5238	10.4476	10.8743	20.7386	21.074	38.6915	39.3718	68.7027	70.1509	109.685	111.329
119.4	5.5602	5.52716	10.4522	10.8808	20.7478	21.0861	38.7057	39.3924	68.7274	70.1815	109.711	111.361
119.5	5.5626	5.53052	10.4625	10.8873	20.7602	21.0981	38.7264	39.4131	68.7618	70.2121	109.75	111.393
119.6	5.5707	5.53388	10.4699	10.8938	20.7714	21.1102	38.7426	39.4338	68.7934	70.2426	109.783	111.425
119.7	5.5715	5.53724	10.4772	10.9002	20.7782	21.1222	38.7621	39.4544	68.8228	70.2731	109.813	111.457
119.8	5.5702	5.5406	10.4826	10.9067	20.7855	21.1342	38.7801	39.475	68.85	70.3036	109.844	111.489
119.9	5.5703	5.54395	10.4866	10.9132	20.7923	21.1463	38.7936	39.4957	68.8736	70.334	109.877	111.521
120	5.5678	5.5473	10.4851	10.9196	20.8022	21.1583	38.8092	39.5163	68.8981	70.3644	109.906	111.553
120.1	5.5659	5.55065	10.4848	10.9261	20.81	21.1703	38.8269	39.5368	68.9249	70.3948	109.936	111.585
120.2	5.5615	5.554	10.4884	10.9326	20.8171	21.1823	38.8405	39.5574	68.9478	70.4252	109.961	111.617
120.3	5.561	5.55735	10.4956	10.939	20.8271	21.1943	38.8569	39.5779	68.9766	70.4555	109.995	111.648
120.4	5.5626	5.56069	10.5017	10.9455	20.8382	21.2063	38.877	39.5985	69.0063	70.4858	110.029	111.68
120.5	5.5655	5.56404	10.5075	10.9519	20.848	21.2182	38.896	39.619	69.035	70.516	110.06	111.711
120.6	5.5682	5.56738	10.5141	10.9584	20.8574	21.2302	38.9112	39.6395	69.0645	70.5463	110.089	111.743
120.7	5.5667	5.57072	10.516	10.9648	20.8694	21.2422	38.9252	39.66	69.0868	70.5765	110.118	111.775
120.8	5.5679	5.57406	10.5204	10.9712	20.8787	21.2541	38.9401	39.6805	69.1128	70.6066	110.144	111.806
120.9	5.5714	5.5774	10.5283	10.9777	20.8925	21.2661	38.9594	39.7009	69.1398	70.6368	110.179	111.837
121	5.5745	5.58073	10.5359	10.9841	20.9035	21.278	38.983	39.7214	69.1648	70.6669	110.211	111.869
121.1	5.5774	5.58406	10.5459	10.9905	20.9193	21.2899	39.0034	39.7418	69.1934	70.6969	110.244	111.9
121.2	5.5783	5.5874	10.5516	10.997	20.9313	21.3019	39.0226	39.7622	69.2201	70.727	110.274	111.931
121.3	5.5783	5.59073	10.5542	11.0034	20.9418	21.3138	39.0377	39.7826	69.2448	70.757	110.302	111.962
121.4	5.5768	5.59405	10.5562	11.0098	20.9488	21.3257	39.0543	39.803	69.2702	70.787	110.328	111.994
121.5	5.5789	5.59738	10.5632	11.0162	20.9603	21.3376	39.0729	39.8234	69.2976	70.8169	110.359	112.025
121.6	5.5818	5.60071	10.5715	11.0226	20.9707	21.3495	39.0912	39.8437	69.3242	70.8468	110.39	112.056
121.7	5.5881	5.60403	10.5774	11.029	20.9826	21.3614	39.1099	39.8641	69.349	70.8767	110.421	112.087
121.8	5.592	5.60735	10.5835	11.0354	20.9951	21.3733	39.1309	39.8844	69.3762	70.9066	110.45	112.118
121.9	5.5943	5.61067	10.59	11.0418	21.007	21.3852	39.1474	39.9047	69.402	70.9364	110.481	112.149
122	5.6024	5.61399	10.5954	11.0482	21.0199	21.397	39.1673	39.925	69.4313	70.9662	110.518	112.179
122.1	5.6034	5.6173	10.6027	11.0546	21.03	21.4089	39.1869	39.9453	69.4606	70.996	110.55	112.21
122.2	5.6051	5.62062	10.6055	11.061	21.0364	21.4207	39.2061	39.9655	69.486	71.0257	110.579	112.241
122.3	5.6077	5.62393	10.6152	11.0674	21.0507	21.4326	39.2255	39.9858	69.5195	71.0554	110.614	112.272
122.4	5.6121	5.62724	10.6232	11.0738	21.0649	21.4444	39.2422	40.006	69.5507	71.0851	110.646	112.302
122.5	5.6171	5.63055	10.6347	11.0801	21.0806	21.4563	39.2643	40.0262	69.5825	71.1147	110.676	112.333
122.6	5.6205	5.63386	10.6388	11.0865	21.0892	21.4681	39.2831	40.0464	69.6077	71.1443	110.704	112.364
122.7	5.6257	5.63717	10.6461	11.0929	21.1025	21.4799	39.3045	40.0666	69.6364	71.1739	110.736	112.394
122.8	5.6285	5.64047	10.6517	11.0992	21.1159	21.4917	39.323	40.0868	69.6652	71.2035	110.768	112.424
122.9	5.6317	5.64377	10.6601	11.1056	21.1288	21.5035	39.3417	40.1069	69.6906	71.233	110.802	112.455
123	5.635	5.64708	10.6637	11.112	21.1367	21.5153	39.3569	40.1271	69.7125	71.2625	110.829	112.485
123.1	5.6432	5.65037	10.6686	11.1183	21.1448	21.5271	39.3754	40.1472	69.7416	71.2919	110.86	112.516
123.2	5.6463	5.65367	10.6734	11.1247	21.1559	21.5389	39.3927	40.1673	69.7714	71.3214	110.89	112.546
123.3	5.6473	5.65697	10.6753	11.131	21.1625	21.5506	39.4088	40.1874	69.7936	71.3508	110.916	112.576
123.4	5.6504	5.66026	10.6809	11.1374	21.1726	21.5624	39.4275	40.2075	69.8202	71.3801	110.945	112.606
123.5	5.6577	5.66356	10.6901	11.1437	21.1895	21.5742	39.4539	40.2276	69.8537	71.4095	110.977	112.636
123.6	5.6578	5.66685	10.6941	11.1501	21.2019	21.5859	39.4724	40.2476	69.8799	71.4388	111.004	112.666
123.7	5.6596	5.67014	10.6996	11.1564	21.2136	21.5977	39.4942	40.2677	69.9069	71.4681	111.033	112.696
123.8	5.6618	5.67342	10.7057	11.1627	21.2224	21.6094	39.5113	40.2877	69.934	71.4973	111.06	112.726
123.9	5.6651	5.67671	10.7133	11.1691	21.2376	21.6211	39.5276	40.3077	69.96	71.5265	111.089	112.756
124	5.6681	5.67999	10.7223	11.1754	21.2472	21.6329	39.5519	40.3277	69.9853	71.5557	111.122	112.786
124.1	5.6693	5.68328	10.725	11.1817	21.2586	21.6446	39.5709	40.3477	70.006	71.5849	111.152	112.816
124.2	5.6718	5.68656	10.7305	11.188	21.2688	21.6563	39.5914	40.3676	70.0349	71.614	111.183	112.846
124.3	5.6764	5.68984	10.7395	11.1943	21.2822	21.668	39.6115	40.3876	70.0613	71.6431	111.217	112.875
124.4	5.6808	5.69311	10.7447	11.2006	21.2909	21.6797	39.6294	40.4075	70.0845	71.6722	111.246	112.905
124.5	5.6859	5.69639	10.752	11.207	21.3051	21.6914	39.6491	40.4274	70.111	71.7012	111.278	112.935
124.6	5.6868	5.69966	10.7572	11.2133	21.3141	21.7031	39.6694	40.4473	70.1316	71.7303	111.304	112.964
124.7	5.6904	5.70294	10.7621	11.2196	21.3267	21.7147	39.6866	40.4672	70.156	71.7592	111.334	112.994
124.8	5.6923	5.70621	10.766	11.2259	21.3369	21.7264	39.7056	40.4871	70.1846	71.7882	111.362	113.023
124.9	5.6971	5.70948	10.7693	11.2322	21.3454	21.7381	39.7228	40.507	70.2106	71.8171	111.385	113.053
125	5.697	5.71274	10.7734	11.2384	21.3548	21.7497	39.7444	40.5268	70.2361	71.846	111.411	113.082
125.1	5.7001	5.71601	10.7778	11.2447	21.3635	21.7614	39.764	40.5466	70.2625	71.8749	111.437	113.112
125.2	5.7072	5.71927	10.7861	11.251	21.3762	21.773	39.7844	40.5664	70.2908	71.9037	111.464	113.141
125.3	5.7085	5.72253	10.7949	11.2573	21.3856	21.7846	39.8027	40.5862	70.3199	71.9325	111.492	113.17
125.4	5.7081	5.7258	10.8009	11.2636	21.3954	21.7963	39.8222	40.606	70.3482	71.9613	111.525	113.199
125.5	5.7127	5.72905	10.811	11.2698	21.4069	21.8079	39.845	40.6258	70.38	71.99	111.56	113.228
125.6	5.7149	5.73231	10.814	11.2761	21.4176	21.8195	39.8644	40.6456	70.4078	72.0187	111.586	113.258
125.7	5.715	5.73557	10.8202	11.2824	21.4275	21.8311	39.8858	40.6653	70.4331	72.0474	111.613	113.287
125.8	5.7217	5.73882	10.8247	11.2886	21.4422	21.8427	39.903	40.685	70.4568	72.0761	111.646	113.316
125.9	5.7247	5.74207	10.8313	11.2949	21.4521	21.8543	39.9208	40.7047	70.4781	72.1047	111.674	113.345
126	5.7245	5.74532	10.8338	11.3012	21.4631	21.8658	39.9396	40.7244	70.5004	72.1333	111.7	113.374
126.1	5.7336	5.74857	10.8431	11.3074	21.4784	21.8774	39.9609	40.7441	70.5321	72.1619	111.734	113.402
126.2	5.7378	5.75182	10.8522	11.3137	21.4922	21.889	39.9771	40.7638	70.5641	72.1904	111.764	113.431
126.3	5.7428	5.75507	10.8601	11.3199	21.5038	21.9005	39.9939	40.7834	70.5944	72.2189	111.795	113.46
126.4	5.7489	5.75831	10.8656	11.3262	21.5137	21.9121	40.0106	40.8031	70.6205	72.2474	111.826	113.489
126.5	5.7518	5.76155	10.8678	11.3324	21.5247	21.9236	40.023	40.8227	70.6449	72.2758	111.855	113.517
126.6	5.7541	5.76479	10.874	11.3386	21.5342	21.9352	40.0398	40.8423	70.6702	72.3043	111.88	113.546
126.7	5.7556	5.76803	10.8807	11.3449	21.5443	21.9467	40.0558	40.8619	70.6968	72.3327	111.907	113.575
126.8	5.7624	5.77127	10.8878	11.3511	21.5512	21.9582	40.0795	40.8815	70.7212	72.361	111.935	113.603
126.9	5.7653	5.77451	10.8965	11.3573	21.5625	21.9698	40.0984	40.9011	70.7468	72.3894	111.967	113.632
127	5.7676	5.77774	10.8994	11.3635	21.5709	21.9813	40.1138	40.9206	70.7704	72.4177	111.994	113.66
127.1	5.7712	5.78097	10.9007	11.3698	21.5814	21.9928	40.1307	40.9401	70.798	72.4459	112.021	113.689
127.2	5.7734	5.7842	10.9014	11.376	21.5875	22.0043	40.1426	40.9597	70.822	72.4742	112.049	113.717
127.3	5.776	5.78743	10.9062	11.3822	21.5968	22.0158	40.1584	40.9792	70.8473	72.5024	112.078	113.745
127.4	5.7824	5.79066	10.9133	11.3884	21.6082	22.0272	40.1769	40.9987	70.8767	72.5306	112.109	113.774
127.5	5.7848	5.79388	10.917	11.3946	21.6181	22.0387	40.1966	41.0182	70.8987	72.5587	112.137	113.802
127.6	5.7896	5.79711	10.9236	11.4008	21.6297	22.0502	40.2161	41.0376	70.9239	72.5869	112.166	113.83
127.7	5.7916	5.80033	10.9275	11.407	21.64	22.0617	40.2347	41.0571	70.9482	72.615	112.198	113.858
127.8	5.7878	5.80355	10.9305	11.4132	21.6484	22.0731	40.2518	41.0765	70.9683	72.643	112.229	113.886
127.9	5.7879	5.80677	10.9355	11.4194	21.6579	22.0846	40.2676	41.0959	70.9923	72.6711	112.261	113.914
128	5.7918	5.80999	10.9363	11.4256	21.6641	22.096	40.2846	41.1153	71.0166	72.6991	112.286	113.942
128.1	5.7906	5.8132	10.9435	11.4318	21.675	22.1074	40.3041	41.1347	71.0461	72.7271	112.315	113.97
128.2	5.7912	5.81642	10.9475	11.438	21.6811	22.1189	40.3167	41.1541	71.0674	72.7551	112.338	113.998
128.3	5.7956	5.81963	10.9545	11.4441	21.6927	22.1303	40.3366	41.1735	71.0952	72.783	112.371	114.026
128.4	5.7998	5.82284	10.9611	11.4503	21.7011	22.1417	40.3536	41.1928	71.1196	72.8109	112.4	114.054
128.5	5.7974	5.82605	10.9655	11.4565	21.7088	22.1531	40.3704	41.2121	71.1395	72.8388	112.425	114.082
128.6	5.8014	5.82926	10.9661	11.4627	21.7134	22.1645	40.3868	41.2315	71.1631	72.8666	112.454	114.109
128.7	5.8016	5.83247	10.9732	11.4688	21.7247	22.1759	40.406	41.2508	71.1905	72.8944	112.483	114.137
128.8	5.804	5.83567	10.9799	11.475	21.7349	22.1873	40.4234	41.2701	71.2183	72.9222	112.512	114.165
128.9	5.8029	5.83887	10.9796	11.4811	21.739	22.1986	40.4378	41.2893	71.2379	72.9499	112.535	114.192
129	5.8061	5.84207	10.9829	11.4873	21.7477	22.21	40.4565	41.3086	71.2629	72.9777	112.561	114.22
129.1	5.8085	5.84527	10.9882	11.4934	21.7597	22.2214	40.4757	41.3279	71.2918	73.0054	112.595	114.247
129.2	5.8053	5.84847	10.9943	11.4996	21.7687	22.2327	40.4928	41.3471	71.3157	73.0331	112.624	114.275
129.3	5.8082	5.85167	10.9997	11.5057	21.7783	22.2441	40.512	41.3663	71.3407	73.0607	112.653	114.302
129.4	5.8113	5.85486	11.0043	11.5119	21.7887	22.2554	40.5293	41.3855	71.3695	73.0883	112.681	114.329
129.5	5.8106	5.85805	11.0063	11.518	21.7982	22.2668	40.5423	41.4047	71.3967	73.1159	112.707	114.357
129.6	5.8113	5.86124	11.0106	11.5242	21.8036	22.2781	40.5514	41.4239	71.4187	73.1435	112.731	114.384
129.7	5.8129	5.86443	11.0185	11.5303	21.812	22.2894	40.5693	41.443	71.4461	73.171	112.761	114.411
129.8	5.8171	5.86762	11.0265	11.5364	21.824	22.3007	40.5886	41.4622	71.4769	73.1985	112.794	114.439
129.9	5.8243	5.87081	11.0341	11.5425	21.8394	22.312	40.6116	41.4813	71.5033	73.226	112.826	114.466
130	5.8271	5.87399	11.0385	11.5487	21.8477	22.3233	40.6262	41.5004	71.5331	73.2534	112.855	114.493
130.1	5.8308	5.87718	11.0446	11.5548	21.8617	22.3346	40.6401	41.5196	71.5591	73.2808	112.884	114.52
130.2	5.8345	5.88036	11.0517	11.5609	21.8712	22.3459	40.6587	41.5386	71.5878	73.3082	112.915	114.547
130.3	5.8362	5.88354	11.0586	11.567	21.8797	22.3572	40.6735	41.5577	71.6129	73.3356	112.939	114.574
130.4	5.8344	5.88671	11.0607	11.5731	21.8839	22.3685	40.691	41.5768	71.6364	73.3629	112.964	114.601
130.5	5.837	5.88989	11.0674	11.5792	21.892	22.3798	40.7095	41.5958	71.6594	73.3902	112.991	114.628
130.6	5.8377	5.89307	11.0726	11.5853	21.8993	22.391	40.7256	41.6149	71.6833	73.4175	113.018	114.655
130.7	5.8425	5.89624	11.0784	11.5914	21.9102	22.4023	40.7431	41.6339	71.7108	73.4447	113.051	114.681
130.8	5.8444	5.89941	11.0809	11.5975	21.9171	22.4135	40.7634	41.6529	71.7333	73.4719	113.081	114.708
130.9	5.8457	5.90258	11.0888	11.6036	21.9262	22.4248	40.78	41.6719	71.7574	73.4991	113.11	114.735
131	5.845	5.90575	11.0951	11.6097	21.9359	22.436	40.7975	41.6909	71.7816	73.5263	113.138	114.761
131.1	5.85	5.90892	11.1017	11.6158	21.9478	22.4472	40.8134	41.7098	71.8061	73.5534	113.169	114.788
131.2	5.8522	5.91208	11.1093	11.6219	21.9581	22.4584	40.8269	41.7288	71.8319	73.5805	113.198	114.815
131.3	5.8536	5.91524	11.116	11.6279	21.9664	22.4696	40.8413	41.7477	71.8564	73.6076	113.225	114.841
131.4	5.8608	5.91841	11.1229	11.634	21.9818	22.4809	40.8602	41.7666	71.8829	73.6347	113.256	114.868
131.5	5.8605	5.92157	11.124	11.6401	21.9924	22.492	40.8754	41.7855	71.9082	73.6617	113.282	114.894
131.6	5.861	5.92473	11.1277	11.6462	21.9992	22.5032	40.8885	41.8044	71.93	73.6887	113.306	114.921
131.7	5.8653	5.92788	11.1354	11.6522	22.0085	22.5144	40.903	41.8233	71.9518	73.7157	113.335	114.947
131.8	5.8681	5.93104	11.1405	11.6583	22.0189	22.5256	40.9157	41.8422	71.975	73.7426	113.362	114.973
131.9	5.871	5.93419	11.1465	11.6643	22.0258	22.5368	40.9304	41.861	72.0028	73.7695	113.386	115
132	5.8777	5.93734	11.1543	11.6704	22.0382	22.5479	40.9525	41.8799	72.0341	73.7964	113.417	115.026
132.1	5.8835	5.94049	11.1603	11.6764	22.0496	22.5591	40.9683	41.8987	72.0585	73.8233	113.448	115.052
132.2	5.8811	5.94364	11.1652	11.6825	22.0564	22.5702	40.9854	41.9175	72.0828	73.8501	113.478	115.078
132.3	5.8859	5.94679	11.1719	11.6885	22.0659	22.5814	41.0061	41.9363	72.1062	73.8769	113.508	115.104
132.4	5.889	5.94994	11.1757	11.6946	22.0766	22.5925	41.027	41.9551	72.1309	73.9037	113.537	115.13
132.5	5.8898	5.95308	11.1801	11.7006	22.0858	22.6037	41.0487	41.9738	72.1563	73.9304	113.564	115.156
132.6	5.8908	5.95622	11.188	11.7067	22.0961	22.6148	41.0666	41.9926	72.1814	73.9571	113.589	115.182
132.7	5.8961	5.95936	11.1922	11.7127	22.1075	22.6259	41.0843	42.0113	72.2059	73.9838	113.62	115.208
132.8	5.902	5.9625	11.1924	11.7187	22.1196	22.637	41.1016	42.0301	72.2279	74.0105	113.647	115.234
132.9	5.9033	5.96564	11.1963	11.7247	22.1295	22.6481	41.1158	42.0488	72.2518	74.0371	113.672	115.26
133	5.908	5.96878	11.2021	11.7308	22.1386	22.6592	41.1322	42.0675	72.2778	74.0637	113.699	115.286
133.1	5.9088	5.97191	11.2106	11.7368	22.1492	22.6703	41.1494	42.0862	72.3002	74.0903	113.727	115.312
133.2	5.9099	5.97504	11.2183	11.7428	22.1559	22.6814	41.1664	42.1048	72.3249	74.1169	113.753	115.338
133.3	5.913	5.97817	11.2253	11.7488	22.1676	22.6925	41.1826	42.1235	72.3518	74.1434	113.781	115.363
133.4	5.9145	5.9813	11.2317	11.7548	22.1795	22.7035	41.1983	42.1421	72.3802	74.1699	113.81	115.389
133.5	5.9165	5.98443	11.2395	11.7608	22.1916	22.7146	41.2155	42.1608	72.4046	74.1964	113.839	115.414
133.6	5.9209	5.98756	11.2474	11.7668	22.2055	22.7256	41.233	42.1794	72.4321	74.2228	113.869	115.44
133.7	5.925	5.99068	11.2533	11.7728	22.2167	22.7367	41.249	42.198	72.4564	74.2493	113.896	115.466
133.8	5.9277	5.99381	11.2551	11.7788	22.2264	22.7477	41.2625	42.2166	72.4815	74.2756	113.92	115.491
133.9	5.935	5.99693	11.2621	11.7848	22.2406	22.7588	41.2813	42.2351	72.5125	74.302	113.949	115.517
134	5.9408	6.00005	11.268	11.7908	22.2493	22.7698	41.2992	42.2537	72.5413	74.3283	113.977	115.542
134.1	5.9424	6.00317	11.279	11.7968	22.2635	22.7808	41.3208	42.2722	72.5708	74.3547	114.004	115.567
134.2	5.9472	6.00628	11.2813	11.8028	22.2719	22.7918	41.3351	42.2908	72.5907	74.3809	114.027	115.593
134.3	5.9503	6.0094	11.2845	11.8088	22.2835	22.8028	41.3541	42.3093	72.614	74.4072	114.055	115.618
134.4	5.9549	6.01251	11.288	11.8147	22.2943	22.8138	41.3669	42.3278	72.6375	74.4334	114.079	115.643
134.5	5.9562	6.01562	11.2916	11.8207	22.3029	22.8248	41.3796	42.3463	72.6612	74.4596	114.103	115.668
134.6	5.9628	6.01873	11.2969	11.8267	22.3138	22.8358	41.3982	42.3647	72.6906	74.4858	114.134	115.694
134.7	5.9622	6.02184	11.3035	11.8326	22.3255	22.8468	41.4139	42.3832	72.7153	74.5119	114.161	115.719
134.8	5.9637	6.02495	11.3081	11.8386	22.3309	22.8578	41.4283	42.4017	72.735	74.5381	114.186	115.744
134.9	5.9645	6.02805	11.3099	11.8446	22.3363	22.8688	41.4403	42.4201	72.7531	74.5642	114.208	115.769
135	5.9699	6.03116	11.3211	11.8505	22.349	22.8797	41.4599	42.4385	72.7807	74.5902	114.239	115.794
135.1	5.9741	6.03426	11.3282	11.8565	22.3619	22.8907	41.4744	42.4569	72.8072	74.6163	114.266	115.819
135.2	5.9766	6.03736	11.3342	11.8624	22.3715	22.9016	41.4906	42.4753	72.8319	74.6423	114.293	115.844
135.3	5.979	6.04046	11.3373	11.8684	22.3812	22.9126	41.5076	42.4937	72.8564	74.6683	114.318	115.869
135.4	5.9782	6.04356	11.3442	11.8743	22.3903	22.9235	41.5249	42.5121	72.883	74.6942	114.345	115.893
135.5	5.9825	6.04665	11.3528	11.8803	22.4007	22.9344	41.5427	42.5304	72.9065	74.7202	114.371	115.918
135.6	5.9868	6.04975	11.3592	11.8862	22.408	22.9453	41.5608	42.5487	72.9256	74.7461	114.399	115.943
135.7	5.9892	6.05284	11.3649	11.8921	22.4175	22.9563	41.5798	42.5671	72.9503	74.772	114.426	115.968
135.8	5.996	6.05593	11.3727	11.8981	22.4312	22.9672	41.6019	42.5854	72.9781	74.7978	114.455	115.992
135.9	5.9992	6.05902	11.3775	11.904	22.4399	22.9781	41.6203	42.6037	72.9998	74.8236	114.482	116.017
136	5.9983	6.06211	11.3823	11.9099	22.4457	22.989	41.6341	42.622	73.0226	74.8494	114.511	116.042
136.1	5.9983	6.0652	11.3832	11.9158	22.4548	22.9999	41.6514	42.6402	73.0412	74.8752	114.539	116.066
136.2	5.9987	6.06828	11.3851	11.9218	22.4611	23.0107	41.663	42.6585	73.0585	74.901	114.561	116.091
136.3	6.0017	6.07137	11.3875	11.9277	22.4698	23.0216	41.6772	42.6767	73.0798	74.9267	114.581	116.115
136.4	6.0067	6.07445	11.3909	11.9336	22.4836	23.0325	41.6935	42.695	73.1057	74.9524	114.609	116.14
136.5	6.0107	6.07753	11.3953	11.9395	22.4964	23.0433	41.7055	42.7132	73.1324	74.978	114.634	116.164
136.6	6.0119	6.08061	11.4018	11.9454	22.5075	23.0542	41.7219	42.7314	73.1595	75.0037	114.662	116.188
136.7	6.017	6.08368	11.41	11.9513	22.5177	23.065	41.7401	42.7496	73.1851	75.0293	114.691	116.213
136.8	6.0179	6.08676	11.4133	11.9572	22.5239	23.0759	41.7542	42.7677	73.2084	75.0549	114.715	116.237
136.9	6.0199	6.08983	11.4213	11.9631	22.5346	23.0867	41.7706	42.7859	73.2341	75.0804	114.742	116.261
137	6.0259	6.0929	11.426	11.969	22.546	23.0975	41.7875	42.804	73.2602	75.106	114.768	116.285
137.1	6.0315	6.09598	11.4325	11.9749	22.557	23.1084	41.8074	42.8222	73.2843	75.1315	114.796	116.31
137.2	6.0385	6.09904	11.4412	11.9808	22.5683	23.1192	41.8246	42.8403	73.3101	75.157	114.823	116.334
137.3	6.0439	6.10211	11.4469	11.9866	22.5797	23.13	41.8425	42.8584	73.3359	75.1824	114.85	116.358
137.4	6.0457	6.10518	11.4504	11.9925	22.5893	23.1408	41.8581	42.8765	73.3562	75.2078	114.872	116.382
137.5	6.0478	6.10824	11.4575	11.9984	22.5957	23.1516	41.8744	42.8946	73.3804	75.2333	114.896	116.406
137.6	6.0503	6.11131	11.4599	12.0043	22.6017	23.1624	41.8851	42.9126	73.4025	75.2586	114.921	116.43
137.7	6.0496	6.11437	11.4624	12.0101	22.6117	23.1732	41.9026	42.9307	73.4251	75.284	114.945	116.454
137.8	6.052	6.11743	11.4645	12.016	22.6192	23.1839	41.9174	42.9487	73.4507	75.3093	114.972	116.478
137.9	6.0553	6.12048	11.4672	12.0219	22.6287	23.1947	41.939	42.9668	73.4778	75.3346	114.996	116.501
138	6.0564	6.12354	11.4706	12.0277	22.6377	23.2055	41.9585	42.9848	73.5005	75.3599	115.02	116.525
138.1	6.0564	6.1266	11.4708	12.0336	22.6447	23.2162	41.9728	43.0028	73.5225	75.3851	115.045	116.549
138.2	6.0585	6.12965	11.4783	12.0394	22.6511	23.227	41.9893	43.0208	73.543	75.4103	115.07	116.573
138.3	6.061	6.1327	11.4825	12.0453	22.6603	23.2377	42.0025	43.0387	73.5632	75.4355	115.094	116.596
138.4	6.0624	6.13575	11.485	12.0511	22.668	23.2484	42.016	43.0567	73.5875	75.4607	115.119	116.62
138.5	6.0666	6.1388	11.487	12.057	22.6755	23.2592	42.034	43.0746	73.6129	75.4859	115.144	116.644
138.6	6.0696	6.14185	11.4923	12.0628	22.6839	23.2699	42.0487	43.0926	73.6354	75.511	115.167	116.667
138.7	6.0748	6.14489	11.499	12.0687	22.6926	23.2806	42.0688	43.1105	73.6581	75.5361	115.195	116.691
138.8	6.0746	6.14794	11.5025	12.0745	22.7009	23.2913	42.0886	43.1284	73.6789	75.5611	115.215	116.714
138.9	6.0748	6.15098	11.5096	12.0803	22.7107	23.302	42.1092	43.1463	73.7031	75.5862	115.24	116.738
139	6.0778	6.15402	11.5125	12.0862	22.7185	23.3127	42.1244	43.1642	73.7263	75.6112	115.263	116.761
139.1	6.0825	6.15706	11.517	12.092	22.73	23.3234	42.1401	43.182	73.7522	75.6362	115.29	116.785
139.2	6.0869	6.1601	11.5224	12.0978	22.7403	23.3341	42.156	43.1999	73.7783	75.6611	115.317	116.808
139.3	6.0941	6.16313	11.5293	12.1036	22.7553	23.3448	42.1745	43.2177	73.8013	75.6861	115.343	116.831
139.4	6.098	6.16617	11.5343	12.1094	22.7662	23.3554	42.1927	43.2356	73.8229	75.711	115.369	116.855
139.5	6.1003	6.1692	11.5377	12.1153	22.7744	23.3661	42.211	43.2534	73.8439	75.7359	115.394	116.878
139.6	6.1034	6.17223	11.5422	12.1211	22.7839	23.3768	42.2284	43.2712	73.8685	75.7607	115.421	116.901
139.7	6.1075	6.17526	11.5487	12.1269	22.7907	23.3874	42.2447	43.289	73.8917	75.7856	115.446	116.924
139.8	6.1043	6.17829	11.553	12.1327	22.797	23.3981	42.2601	43.3067	73.916	75.8104	115.469	116.947
139.9	6.105	6.18132	11.5604	12.1385	22.8071	23.4087	42.2788	43.3245	73.9404	75.8351	115.497	116.97
140	6.1058	6.18434	11.5669	12.1443	22.8132	23.4193	42.2922	43.3422	73.9606	75.8599	115.518	116.993
140.1	6.1055	6.18737	11.5678	12.1501	22.8197	23.4299	42.3044	43.36	73.9756	75.8846	115.537	117.016
140.2	6.113	6.19039	11.5716	12.1559	22.8308	23.4406	42.3193	43.3777	73.9953	75.9093	115.561	117.039
140.3	6.1163	6.19341	11.5775	12.1616	22.8405	23.4512	42.3363	43.3954	74.0189	75.934	115.586	117.062
140.4	6.1214	6.19643	11.5872	12.1674	22.854	23.4618	42.3549	43.4131	74.049	75.9587	115.614	117.085
140.5	6.1215	6.19945	11.5943	12.1732	22.8634	23.4724	42.3735	43.4308	74.0737	75.9833	115.64	117.108
140.6	6.124	6.20246	11.5969	12.179	22.8719	23.483	42.3929	43.4484	74.0973	76.0079	115.667	117.131
140.7	6.1253	6.20548	11.5998	12.1848	22.8808	23.4936	42.4079	43.4661	74.119	76.0325	115.689	117.154
140.8	6.1291	6.20849	11.6037	12.1905	22.889	23.5041	42.4237	43.4837	74.1396	76.057	115.714	117.176
140.9	6.1375	6.2115	11.6105	12.1963	22.9048	23.5147	42.4435	43.5013	74.1633	76.0816	115.742	117.199
141	6.1424	6.21451	11.6174	12.2021	22.918	23.5253	42.4651	43.519	74.1859	76.1061	115.771	117.222
141.1	6.1482	6.21752	11.6227	12.2078	22.9292	23.5358	42.4827	43.5366	74.2086	76.1305	115.793	117.245
141.2	6.1508	6.22053	11.6239	12.2136	22.9352	23.5464	42.4957	43.5541	74.2313	76.155	115.815	117.267
141.3	6.1537	6.22353	11.627	12.2193	22.9455	23.5569	42.5133	43.5717	74.2523	76.1794	115.838	117.29
141.4	6.1597	6.22653	11.6347	12.2251	22.9559	23.5675	42.5286	43.5893	74.2753	76.2038	115.867	117.312
141.5	6.1628	6.22954	11.638	12.2308	22.9629	23.578	42.5413	43.6068	74.2963	76.2282	115.887	117.335
141.6	6.1655	6.23254	11.644	12.2366	22.9713	23.5885	42.5597	43.6244	74.3221	76.2525	115.911	117.357
141.7	6.1694	6.23554	11.6502	12.2423	22.9816	23.5991	42.5772	43.6419	74.3498	76.2769	115.934	117.38
141.8	6.1709	6.23853	11.6507	12.2481	22.989	23.6096	42.5882	43.6594	74.3711	76.3012	115.956	117.402
141.9	6.1747	6.24153	11.6527	12.2538	22.9958	23.6201	42.6009	43.6769	74.3914	76.3254	115.984	117.424
142	6.1753	6.24452	11.6555	12.2595	23.0054	23.6306	42.6127	43.6944	74.4121	76.3497	116.006	117.447
142.1	6.1783	6.24752	11.6628	12.2653	23.0179	23.6411	42.6317	43.7118	74.4342	76.3739	116.026	117.469
142.2	6.1833	6.25051	11.6711	12.271	23.0282	23.6516	42.6489	43.7293	74.4551	76.3981	116.05	117.491
142.3	6.1925	6.2535	11.6791	12.2767	23.0399	23.662	42.6701	43.7467	74.4845	76.4223	116.079	117.513
142.4	6.1972	6.25649	11.6864	12.2824	23.0518	23.6725	42.6884	43.7642	74.5107	76.4464	116.108	117.536
142.5	6.197	6.25947	11.6931	12.2882	23.0603	23.683	42.7007	43.7816	74.5325	76.4706	116.132	117.558
142.6	6.1991	6.26246	11.6999	12.2939	23.0682	23.6935	42.7189	43.799	74.5539	76.4947	116.157	117.58
142.7	6.2007	6.26544	11.7021	12.2996	23.0813	23.7039	42.7343	43.8164	74.5743	76.5188	116.182	117.602
142.8	6.2026	6.26842	11.7047	12.3053	23.0897	23.7144	42.7512	43.8338	74.5951	76.5428	116.206	117.624
142.9	6.21	6.2714	11.7117	12.311	23.1029	23.7248	42.7731	43.8511	74.6221	76.5668	116.232	117.646
143	6.2139	6.27438	11.7172	12.3167	23.114	23.7352	42.7877	43.8685	74.6492	76.5908	116.255	117.668
143.1	6.2144	6.27736	11.7186	12.3224	23.1222	23.7457	42.8032	43.8858	74.6694	76.6148	116.275	117.69
143.2	6.2154	6.28034	11.7217	12.3281	23.1313	23.7561	42.818	43.9032	74.6908	76.6388	116.293	117.712
143.3	6.2209	6.28331	11.7284	12.3338	23.1464	23.7665	42.8399	43.9205	74.7155	76.6627	116.319	117.733
143.4	6.2288	6.28628	11.7375	12.3395	23.1597	23.7769	42.8606	43.9378	74.7416	76.6866	116.346	117.755
143.5	6.2334	6.28926	11.7432	12.3452	23.1699	23.7873	42.8768	43.9551	74.7655	76.7105	116.374	117.777
143.6	6.2351	6.29223	11.7437	12.3509	23.1779	23.7977	42.8916	43.9723	74.7856	76.7343	116.395	117.799
143.7	6.24	6.29519	11.7545	12.3565	23.1908	23.8081	42.9111	43.9896	74.8084	76.7581	116.419	117.821
143.8	6.2482	6.29816	11.763	12.3622	23.2014	23.8185	42.926	44.0068	74.8333	76.7819	116.445	117.842
143.9	6.2528	6.30113	11.773	12.3679	23.2153	23.8289	42.9446	44.0241	74.8586	76.8057	116.471	117.864
144	6.2557	6.30409	11.7805	12.3736	23.2249	23.8393	42.9603	44.0413	74.882	76.8295	116.496	117.885
144.1	6.2584	6.30705	11.7875	12.3792	23.2357	23.8496	42.9755	44.0585	74.9047	76.8532	116.522	117.907
144.2	6.2625	6.31001	11.7956	12.3849	23.2462	23.86	42.9929	44.0757	74.924	76.8769	116.544	117.929
144.3	6.2701	6.31297	11.8034	12.3906	23.2587	23.8704	43.0136	44.0929	74.9545	76.9006	116.575	117.95
144.4	6.276	6.31593	11.8071	12.3962	23.2677	23.8807	43.0291	44.1101	74.9777	76.9242	116.599	117.971
144.5	6.276	6.31889	11.8113	12.4019	23.2763	23.891	43.0437	44.1272	74.9974	76.9479	116.619	117.993
144.6	6.2776	6.32184	11.8225	12.4075	23.2892	23.9014	43.0595	44.1444	75.0211	76.9715	116.644	118.014
144.7	6.2804	6.3248	11.8286	12.4132	23.3018	23.9117	43.0755	44.1615	75.046	76.9951	116.671	118.036
144.8	6.2848	6.32775	11.834	12.4188	23.3131	23.922	43.0931	44.1786	75.0698	77.0186	116.698	118.057
144.9	6.2937	6.3307	11.8404	12.4245	23.3252	23.9323	43.1139	44.1957	75.0971	77.0422	116.73	118.078
145	6.2979	6.33365	11.8462	12.4301	23.3316	23.9427	43.1307	44.2128	75.122	77.0657	116.754	118.1
145.1	6.3004	6.33659	11.852	12.4357	23.3411	23.953	43.148	44.2299	75.1462	77.0892	116.778	118.121
145.2	6.3004	6.33954	11.8566	12.4414	23.3494	23.9633	43.1629	44.247	75.1673	77.1126	116.804	118.142
145.3	6.3014	6.34248	11.8597	12.447	23.3575	23.9735	43.1765	44.264	75.1916	77.1361	116.826	118.163
145.4	6.3004	6.34542	11.8608	12.4526	23.3645	23.9838	43.1899	44.2811	75.2127	77.1595	116.85	118.184
145.5	6.3017	6.34837	11.8647	12.4583	23.3702	23.9941	43.2049	44.2981	75.2338	77.1829	116.872	118.205
145.6	6.3043	6.35131	11.8692	12.4639	23.3777	24.0044	43.2173	44.3151	75.2546	77.2062	116.891	118.226
145.7	6.3081	6.35424	11.8738	12.4695	23.386	24.0147	43.2336	44.3321	75.274	77.2296	116.91	118.247
145.8	6.3102	6.35718	11.8763	12.4751	23.3969	24.0249	43.2473	44.3491	75.2953	77.2529	116.934	118.268
145.9	6.3172	6.36011	11.8822	12.4807	23.4097	24.0352	43.2662	44.3661	75.3225	77.2762	116.96	118.289
146	6.323	6.36305	11.8876	12.4863	23.421	24.0454	43.2839	44.3831	75.3494	77.2994	116.983	118.31
146.1	6.3288	6.36598	11.8931	12.492	23.4288	24.0557	43.304	44.4	75.3741	77.3227	117.007	118.331
146.2	6.335	6.36891	11.9008	12.4976	23.4409	24.0659	43.3246	44.417	75.4012	77.3459	117.037	118.352
146.3	6.334	6.37184	11.9047	12.5032	23.4464	24.0761	43.3376	44.4339	75.4191	77.3691	117.057	118.373
146.4	6.3365	6.37477	11.9127	12.5088	23.4572	24.0863	43.357	44.4508	75.4422	77.3923	117.081	118.393
146.5	6.3375	6.37769	11.9168	12.5143	23.4636	24.0966	43.3698	44.4677	75.4607	77.4154	117.103	118.414
146.6	6.3362	6.38062	11.9222	12.5199	23.4712	24.1068	43.3839	44.4846	75.4817	77.4385	117.124	118.435
146.7	6.3377	6.38354	11.9263	12.5255	23.4804	24.117	43.3962	44.5015	75.5047	77.4616	117.145	118.456
146.8	6.343	6.38646	11.9333	12.5311	23.4931	24.1272	43.4148	44.5184	75.5293	77.4847	117.171	118.476
146.9	6.3468	6.38938	11.9381	12.5367	23.505	24.1374	43.4323	44.5352	75.5495	77.5078	117.195	118.497
147	6.3452	6.3923	11.9394	12.5423	23.5106	24.1475	43.4454	44.5521	75.5706	77.5308	117.219	118.517
147.1	6.3465	6.39522	11.9433	12.5479	23.521	24.1577	43.461	44.5689	75.5942	77.5538	117.241	118.538
147.2	6.3466	6.39813	11.9463	12.5534	23.5308	24.1679	43.475	44.5857	75.6192	77.5768	117.268	118.558
147.3	6.349	6.40105	11.9538	12.559	23.5429	24.1781	43.492	44.6025	75.6394	77.5997	117.293	118.579
147.4	6.3534	6.40396	11.9602	12.5646	23.5563	24.1882	43.5103	44.6193	75.6657	77.6227	117.319	118.599
147.5	6.3595	6.40687	11.964	12.5701	23.566	24.1984	43.5295	44.6361	75.689	77.6456	117.342	118.62
147.6	6.3654	6.40978	11.9689	12.5757	23.5778	24.2085	43.5445	44.6529	75.713	77.6685	117.367	118.64
147.7	6.3668	6.41269	11.9723	12.5812	23.5884	24.2187	43.5595	44.6696	75.734	77.6913	117.392	118.66
147.8	6.3712	6.4156	11.9757	12.5868	23.5995	24.2288	43.5768	44.6863	75.7551	77.7142	117.414	118.681
147.9	6.3795	6.4185	11.9851	12.5924	23.6135	24.2389	43.5975	44.7031	75.7805	77.737	117.441	118.701
148	6.3788	6.4214	11.9892	12.5979	23.6247	24.249	43.6138	44.7198	75.8031	77.7598	117.463	118.721
148.1	6.3826	6.42431	11.9944	12.6034	23.6358	24.2592	43.6339	44.7365	75.8265	77.7825	117.487	118.741
148.2	6.3886	6.42721	11.9949	12.609	23.6417	24.2693	43.6484	44.7532	75.8459	77.8053	117.511	118.762
148.3	6.3915	6.43011	11.9996	12.6145	23.6491	24.2794	43.6655	44.7699	75.8669	77.828	117.533	118.782
148.4	6.3883	6.433	12.0026	12.6201	23.6573	24.2895	43.6782	44.7865	75.8855	77.8507	117.552	118.802
148.5	6.3884	6.4359	12.0043	12.6256	23.6635	24.2996	43.6914	44.8032	75.9035	77.8734	117.57	118.822
148.6	6.3928	6.43879	12.0081	12.6311	23.6712	24.3097	43.7095	44.8198	75.9261	77.896	117.593	118.842
148.7	6.3988	6.44169	12.0173	12.6367	23.6864	24.3197	43.725	44.8365	75.952	77.9187	117.619	118.862
148.8	6.4046	6.44458	12.0234	12.6422	23.6959	24.3298	43.7413	44.8531	75.9771	77.9412	117.647	118.882
148.9	6.4123	6.44747	12.0295	12.6477	23.7079	24.3399	43.7588	44.8697	76.0009	77.9638	117.672	118.902
149	6.4145	6.45036	12.0337	12.6532	23.7199	24.3499	43.7737	44.8863	76.0203	77.9864	117.691	118.922
149.1	6.4155	6.45325	12.0367	12.6587	23.7299	24.36	43.7893	44.9028	76.0388	78.0089	117.713	118.942
149.2	6.419	6.45613	12.0421	12.6642	23.7389	24.37	43.8068	44.9194	76.0621	78.0314	117.74	118.962
149.3	6.4234	6.45901	12.0476	12.6698	23.7519	24.3801	43.8233	44.936	76.0878	78.0539	117.77	118.981
149.4	6.4231	6.4619	12.0479	12.6753	23.7531	24.3901	43.8349	44.9525	76.1047	78.0764	117.791	119.001
149.5	6.4224	6.46478	12.0481	12.6808	23.7585	24.4001	43.8422	44.969	76.1234	78.0988	117.809	119.021
149.6	6.425	6.46766	12.0534	12.6863	23.7686	24.4102	43.8593	44.9855	76.1461	78.1212	117.831	119.041
149.7	6.4265	6.47054	12.0604	12.6918	23.7799	24.4202	43.875	45.0021	76.1669	78.1436	117.853	119.06
149.8	6.4271	6.47341	12.0644	12.6973	23.7859	24.4302	43.892	45.0185	76.1911	78.166	117.878	119.08
149.9	6.4322	6.47629	12.0685	12.7028	23.7965	24.4402	43.9071	45.035	76.2118	78.1883	117.9	119.1
150	6.4377	6.47916	12.0695	12.7082	23.8062	24.4502	43.9236	45.0515	76.2355	78.2107	117.922	119.119
150.1	6.4437	6.48204	12.0767	12.7137	23.8193	24.4602	43.9414	45.0679	76.261	78.233	117.947	119.139
150.2	6.4446	6.48491	12.0794	12.7192	23.8277	24.4702	43.9544	45.0844	76.2794	78.2552	117.965	119.158
150.3	6.444	6.48778	12.0829	12.7247	23.8352	24.4802	43.9675	45.1008	76.2981	78.2775	117.985	119.178
150.4	6.4417	6.49064	12.0851	12.7302	23.8441	24.4901	43.9805	45.1172	76.318	78.2997	118.004	119.197
150.5	6.444	6.49351	12.093	12.7356	23.8554	24.5001	43.9962	45.1336	76.3448	78.3219	118.027	119.217
150.6	6.4474	6.49638	12.0989	12.7411	23.8662	24.5101	44.0117	45.15	76.3691	78.3441	118.051	119.236
150.7	6.4486	6.49924	12.0996	12.7466	23.8723	24.52	44.0233	45.1664	76.3904	78.3663	118.072	119.255
150.8	6.4543	6.5021	12.1055	12.752	23.8816	24.53	44.0406	45.1828	76.416	78.3884	118.093	119.275
150.9	6.4584	6.50496	12.1107	12.7575	23.8908	24.5399	44.0546	45.1991	76.4361	78.4105	118.111	119.294
151	6.4584	6.50782	12.1146	12.763	23.8982	24.5499	44.0641	45.2155	76.4521	78.4326	118.128	119.313
151.1	6.4587	6.51068	12.1172	12.7684	23.9084	24.5598	44.0757	45.2318	76.4729	78.4547	118.149	119.333
151.2	6.4612	6.51354	12.1264	12.7739	23.9228	24.5697	44.0912	45.2481	76.4975	78.4768	118.175	119.352
151.3	6.4627	6.51639	12.131	12.7793	23.9317	24.5796	44.1045	45.2645	76.5201	78.4988	118.194	119.371
151.4	6.4684	6.51924	12.1369	12.7848	23.941	24.5895	44.1223	45.2808	76.5432	78.5208	118.215	119.39
151.5	6.473	6.5221	12.1465	12.7902	23.9514	24.5995	44.1387	45.297	76.5649	78.5428	118.241	119.409
151.6	6.4765	6.52495	12.151	12.7957	23.9638	24.6094	44.1536	45.3133	76.5841	78.5647	118.264	119.428
151.7	6.4785	6.5278	12.1523	12.8011	23.9746	24.6193	44.1691	45.3296	76.6058	78.5867	118.287	119.447
151.8	6.4795	6.53064	12.1536	12.8065	23.9847	24.6291	44.1842	45.3458	76.6309	78.6086	118.306	119.466
151.9	6.4825	6.53349	12.1616	12.812	23.9931	24.639	44.2002	45.362	76.6548	78.6305	118.329	119.485
152	6.4853	6.53633	12.1637	12.8174	24.0002	24.6489	44.2124	45.3783	76.6771	78.6523	118.351	119.504
152.1	6.4894	6.53918	12.1698	12.8228	24.0088	24.6588	44.2289	45.3945	76.6982	78.6742	118.378	119.523
152.2	6.4907	6.54202	12.1739	12.8282	24.0197	24.6686	44.2429	45.4107	76.7202	78.696	118.402	119.542
152.3	6.4904	6.54486	12.1768	12.8337	24.0269	24.6785	44.2574	45.4269	76.7379	78.7178	118.42	119.561
152.4	6.491	6.5477	12.1827	12.8391	24.0351	24.6884	44.2718	45.443	76.7599	78.7396	118.441	119.58
152.5	6.4901	6.55053	12.1824	12.8445	24.043	24.6982	44.2839	45.4592	76.7781	78.7613	118.459	119.599
152.6	6.4931	6.55337	12.1849	12.8499	24.0521	24.708	44.3001	45.4754	76.7983	78.783	118.48	119.618
152.7	6.5024	6.5562	12.1919	12.8553	24.0647	24.7179	44.3162	45.4915	76.8251	78.8047	118.505	119.636
152.8	6.509	6.55904	12.2014	12.8607	24.0762	24.7277	44.3357	45.5076	76.8488	78.8264	118.53	119.655
152.9	6.5099	6.56187	12.2043	12.8661	24.0816	24.7375	44.3458	45.5237	76.8692	78.8481	118.548	119.674
153	6.5138	6.5647	12.2127	12.8715	24.0924	24.7473	44.3605	45.5398	76.8922	78.8697	118.572	119.692
153.1	6.5187	6.56753	12.2184	12.8769	24.1043	24.7572	44.3752	45.5559	76.914	78.8914	118.59	119.711
153.2	6.5213	6.57035	12.2225	12.8823	24.1125	24.767	44.3876	45.572	76.9352	78.9129	118.612	119.73
153.3	6.5266	6.57318	12.2325	12.8877	24.1227	24.7768	44.4053	45.5881	76.9592	78.9345	118.633	119.748
153.4	6.5274	6.576	12.2368	12.8931	24.1303	24.7866	44.4203	45.6041	76.9811	78.9561	118.654	119.767
153.5	6.5297	6.57883	12.241	12.8985	24.1379	24.7963	44.4311	45.6202	77.0053	78.9776	118.675	119.785
153.6	6.5245	6.58165	12.2414	12.9038	24.1451	24.8061	44.4461	45.6362	77.0294	78.9991	118.694	119.804
153.7	6.5258	6.58447	12.2466	12.9092	24.1529	24.8159	44.4624	45.6522	77.0474	79.0206	118.714	119.822
153.8	6.5301	6.58729	12.2539	12.9146	24.1594	24.8257	44.4784	45.6682	77.0712	79.042	118.734	119.841
153.9	6.5331	6.5901	12.2607	12.92	24.1693	24.8354	44.4913	45.6842	77.0909	79.0635	118.76	119.859
154	6.5336	6.59292	12.2666	12.9253	24.1771	24.8452	44.505	45.7002	77.11	79.0849	118.779	119.877
154.1	6.5356	6.59573	12.2697	12.9307	24.182	24.8549	44.5177	45.7162	77.1297	79.1063	118.797	119.896
154.2	6.5358	6.59854	12.2725	12.9361	24.1893	24.8647	44.5298	45.7321	77.1503	79.1277	118.818	119.914
154.3	6.5353	6.60136	12.2823	12.9414	24.2016	24.8744	44.5476	45.7481	77.1754	79.149	118.843	119.932
154.4	6.54	6.60417	12.2906	12.9468	24.2131	24.8841	44.5637	45.764	77.2005	79.1703	118.869	119.95
154.5	6.542	6.60697	12.2959	12.9521	24.2222	24.8939	44.5787	45.7799	77.222	79.1917	118.889	119.969
154.6	6.5422	6.60978	12.3028	12.9575	24.232	24.9036	44.5921	45.7958	77.2453	79.2129	118.911	119.987
154.7	6.5412	6.61259	12.3044	12.9628	24.2411	24.9133	44.6066	45.8117	77.2637	79.2342	118.928	120.005
154.8	6.5382	6.61539	12.3017	12.9682	24.2467	24.923	44.6167	45.8276	77.2788	79.2554	118.941	120.023
154.9	6.5412	6.61819	12.3101	12.9735	24.2571	24.9327	44.633	45.8435	77.3003	79.2767	118.965	120.041
155	6.5425	6.62099	12.3153	12.9789	24.267	24.9424	44.6497	45.8594	77.3228	79.2979	118.989	120.059
155.1	6.5407	6.62379	12.3188	12.9842	24.2749	24.9521	44.6633	45.8752	77.3418	79.319	119.011	120.077
155.2	6.5441	6.62659	12.3247	12.9896	24.2835	24.9618	44.6799	45.891	77.3631	79.3402	119.035	120.095
155.3	6.5445	6.62939	12.3298	12.9949	24.2915	24.9715	44.6929	45.9069	77.3851	79.3613	119.054	120.113
155.4	6.5442	6.63218	12.3352	13.0002	24.297	24.9812	44.7075	45.9227	77.4032	79.3824	119.07	120.131
155.5	6.5454	6.63498	12.3395	13.0055	24.3081	24.9908	44.7217	45.9385	77.4275	79.4035	119.093	120.149
155.6	6.5479	6.63777	12.3449	13.0109	24.3195	25.0005	44.7413	45.9543	77.4505	79.4246	119.118	120.167
155.7	6.5494	6.64056	12.3472	13.0162	24.3262	25.0101	44.7538	45.9701	77.466	79.4456	119.137	120.185
155.8	6.5533	6.64335	12.3505	13.0215	24.3349	25.0198	44.7673	45.9858	77.4883	79.4666	119.158	120.203
155.9	6.5573	6.64614	12.353	13.0268	24.346	25.0294	44.7808	46.0016	77.508	79.4876	119.179	120.22
156	6.5567	6.64892	12.3566	13.0321	24.354	25.0391	44.796	46.0173	77.5299	79.5086	119.202	120.238
156.1	6.5544	6.65171	12.3604	13.0374	24.3587	25.0487	44.8057	46.0331	77.551	79.5296	119.221	120.256
156.2	6.5527	6.65449	12.3609	13.0427	24.3631	25.0583	44.8181	46.0488	77.5697	79.5505	119.241	120.274
156.3	6.5561	6.65728	12.3664	13.048	24.3715	25.0679	44.8344	46.0645	77.5897	79.5714	119.267	120.291
156.4	6.5603	6.66006	12.3702	13.0533	24.3837	25.0776	44.8505	46.0802	77.6137	79.5923	119.292	120.309
156.5	6.5636	6.66284	12.3767	13.0586	24.3926	25.0872	44.8647	46.0959	77.6323	79.6132	119.313	120.327
156.6	6.5648	6.66561	12.3772	13.0639	24.3988	25.0968	44.8777	46.1115	77.6476	79.634	119.333	120.344
156.7	6.5707	6.66839	12.3855	13.0692	24.4101	25.1064	44.8952	46.1272	77.6701	79.6548	119.356	120.362
156.8	6.5737	6.67117	12.392	13.0745	24.4191	25.116	44.9151	46.1429	77.6908	79.6756	119.378	120.379
156.9	6.5726	6.67394	12.3919	13.0798	24.4252	25.1255	44.9276	46.1585	77.7089	79.6964	119.4	120.397
157	6.574	6.67671	12.3963	13.0851	24.436	25.1351	44.9464	46.1741	77.7331	79.7172	119.425	120.414
157.1	6.5734	6.67948	12.4012	13.0904	24.4435	25.1447	44.963	46.1897	77.7581	79.7379	119.448	120.432
157.2	6.5794	6.68225	12.4089	13.0956	24.4528	25.1543	44.9808	46.2053	77.7821	79.7586	119.471	120.449
157.3	6.581	6.68502	12.4127	13.1009	24.4575	25.1638	44.994	46.2209	77.8033	79.7793	119.49	120.466
157.4	6.5829	6.68779	12.4169	13.1062	24.4652	25.1734	45.0086	46.2365	77.8232	79.8	119.511	120.484
157.5	6.5836	6.69055	12.4199	13.1114	24.4759	25.1829	45.025	46.2521	77.8435	79.8207	119.535	120.501
157.6	6.5848	6.69332	12.4243	13.1167	24.4819	25.1925	45.0378	46.2676	77.8646	79.8413	119.554	120.518
157.7	6.5832	6.69608	12.4302	13.122	24.4894	25.202	45.053	46.2832	77.8869	79.8619	119.579	120.536
157.8	6.5869	6.69884	12.4381	13.1272	24.4977	25.2115	45.0683	46.2987	77.9106	79.8825	119.6	120.553
157.9	6.5881	6.7016	12.4452	13.1325	24.5038	25.2211	45.0825	46.3142	77.9277	79.9031	119.621	120.57
158	6.591	6.70436	12.45	13.1377	24.5142	25.2306	45.098	46.3297	77.9455	79.9236	119.643	120.587
158.1	6.5939	6.70712	12.4577	13.143	24.5233	25.2401	45.1158	46.3452	77.9649	79.9441	119.667	120.605
158.2	6.5946	6.70987	12.4612	13.1482	24.5315	25.2496	45.1298	46.3607	77.9845	79.9646	119.687	120.622
158.3	6.5936	6.71262	12.4644	13.1535	24.538	25.2591	45.1441	46.3762	78.0021	79.9851	119.707	120.639
158.4	6.597	6.71538	12.4709	13.1587	24.5508	25.2686	45.1568	46.3917	78.0247	80.0056	119.731	120.656
158.5	6.6002	6.71813	12.4737	13.164	24.561	25.2781	45.1724	46.4071	78.0485	80.026	119.752	120.673
158.6	6.603	6.72088	12.4831	13.1692	24.5699	25.2876	45.1885	46.4226	78.0691	80.0464	119.777	120.69
158.7	6.6031	6.72363	12.4888	13.1744	24.5774	25.2971	45.2028	46.438	78.0915	80.0668	119.799	120.707
158.8	6.6027	6.72637	12.4885	13.1797	24.5829	25.3065	45.2148	46.4534	78.111	80.0872	119.822	120.724
158.9	6.6019	6.72912	12.4901	13.1849	24.5936	25.316	45.2278	46.4688	78.1331	80.1076	119.841	120.741
159	6.606	6.73186	12.4966	13.1901	24.6032	25.3255	45.247	46.4842	78.1544	80.1279	119.865	120.758
159.1	6.6067	6.73461	12.4996	13.1953	24.6087	25.3349	45.2615	46.4996	78.1731	80.1482	119.886	120.775
159.2	6.6066	6.73735	12.5071	13.2006	24.6142	25.3444	45.2766	46.515	78.1929	80.1685	119.907	120.792
159.3	6.6111	6.74009	12.5118	13.2058	24.6245	25.3538	45.2923	46.5303	78.2154	80.1888	119.931	120.808
159.4	6.6119	6.74283	12.5108	13.211	24.6305	25.3633	45.3072	46.5457	78.2314	80.209	119.95	120.825
159.5	6.6156	6.74556	12.5124	13.2162	24.6364	25.3727	45.3215	46.561	78.2488	80.2292	119.966	120.842
159.6	6.6177	6.7483	12.5166	13.2214	24.6445	25.3821	45.3352	46.5763	78.2654	80.2495	119.985	120.859
159.7	6.621	6.75103	12.5236	13.2266	24.6554	25.3915	45.3459	46.5916	78.2854	80.2696	120.007	120.875
159.8	6.6265	6.75376	12.5282	13.2318	24.666	25.401	45.361	46.6069	78.3083	80.2898	120.031	120.892
159.9	6.6285	6.7565	12.5306	13.237	24.6798	25.4104	45.3733	46.6222	78.3282	80.3099	120.051	120.909
160	6.6322	6.75923	12.5359	13.2422	24.6889	25.4198	45.3881	46.6375	78.3492	80.3301	120.07	120.925
160.1	6.6366	6.76196	12.5429	13.2474	24.6998	25.4292	45.4048	46.6528	78.3728	80.3502	120.091	120.942
160.2	6.6426	6.76468	12.5527	13.2526	24.7123	25.4386	45.4239	46.668	78.3975	80.3703	120.116	120.959
160.3	6.6447	6.76741	12.5593	13.2578	24.7194	25.4479	45.4405	46.6833	78.4201	80.3903	120.137	120.975
160.4	6.648	6.77013	12.5591	13.263	24.7259	25.4573	45.4485	46.6985	78.437	80.4104	120.154	120.992
160.5	6.6499	6.77286	12.5614	13.2682	24.7339	25.4667	45.4611	46.7137	78.4534	80.4304	120.175	121.008
160.6	6.6534	6.77558	12.5645	13.2733	24.7411	25.4761	45.4714	46.7289	78.4707	80.4504	120.198	121.025
160.7	6.659	6.7783	12.5694	13.2785	24.7499	25.4854	45.487	46.7441	78.4934	80.4704	120.219	121.041
160.8	6.6663	6.78102	12.5753	13.2837	24.7582	25.4948	45.5019	46.7593	78.5167	80.4903	120.242	121.058
160.9	6.672	6.78373	12.5846	13.2889	24.7671	25.5041	45.5185	46.7745	78.5353	80.5102	120.265	121.074
161	6.6763	6.78645	12.5892	13.294	24.7777	25.5135	45.5334	46.7897	78.5543	80.5302	120.285	121.09
161.1	6.6763	6.78916	12.5929	13.2992	24.7857	25.5228	45.5422	46.8048	78.5714	80.5501	120.304	121.107
161.2	6.6808	6.79188	12.5976	13.3044	24.7931	25.5322	45.5567	46.82	78.591	80.5699	120.323	121.123
161.3	6.6817	6.79459	12.6048	13.3095	24.8015	25.5415	45.5691	46.8351	78.6085	80.5898	120.344	121.139
161.4	6.685	6.7973	12.6107	13.3147	24.8144	25.5508	45.5841	46.8502	78.6305	80.6096	120.367	121.156
161.5	6.6923	6.80001	12.617	13.3198	24.8248	25.5601	45.5984	46.8653	78.6544	80.6294	120.387	121.172
161.6	6.6954	6.80272	12.6252	13.325	24.8328	25.5695	45.6132	46.8804	78.6745	80.6492	120.407	121.188
161.7	6.6933	6.80542	12.6314	13.3301	24.8373	25.5788	45.6238	46.8955	78.6905	80.669	120.428	121.204
161.8	6.6966	6.80813	12.6386	13.3353	24.8506	25.5881	45.6392	46.9106	78.7118	80.6887	120.451	121.22
161.9	6.701	6.81083	12.6427	13.3404	24.8589	25.5974	45.6525	46.9256	78.7309	80.7085	120.469	121.237
162	6.7	6.81353	12.6494	13.3456	24.8651	25.6066	45.6648	46.9407	78.7508	80.7282	120.487	121.253
162.1	6.7011	6.81623	12.6559	13.3507	24.8709	25.6159	45.6772	46.9557	78.7702	80.7479	120.507	121.269
162.2	6.7036	6.81893	12.6627	13.3558	24.8805	25.6252	45.6918	46.9708	78.7902	80.7675	120.524	121.285
162.3	6.7108	6.82163	12.6692	13.361	24.8907	25.6345	45.7077	46.9858	78.8098	80.7872	120.546	121.301
162.4	6.7184	6.82433	12.6756	13.3661	24.904	25.6437	45.7258	47.0008	78.8337	80.8068	120.572	121.317
[truncated: 6,276 more rows]
