# Supplementary material for: Antigenic mapping reveals sites of vulnerability on α-HCoV spike protein
Source: Commun Biol. 2022 Nov 4;5:1179. doi: 10.1038/s42003-022-04160-8 (PMC9636267; doi:10.1038/s42003-022-04160-8)
Supplement: Supplementary file 3 — Supplementary Data 1 [file 42003_2022_4160_MOESM3_ESM.zip › Supplementary Data 1/SP Figure 2/SP Figure 2d-source data.xlsx]

## Sheet: NTD-F12
Source data for SP Figure 2d, NTD-F12
X (Time, sec)	1 nM_Y	5 nM_Y	10 nM_Y	25 nM_Y	50 nM_Y	100 nM_Y
-37.5	0.0965	-0.0082	0.0468	0.1322	0.1301	0.0603
-37.4	0.00790352	-0.1129	-0.0420965	0.00470352	0.0238035	-0.0313
-37.3	0.0314	-0.0894	-0.018	0.0251	0.0359992	-0.0073
-37.2	0.064799	-0.0636	0.00259902	0.059299	0.070699	0.032499
-37.1	0.0606002	-0.0635	-0.00519999	0.0634	0.0542002	0.0217
-37	0.0602	-0.0571	-0.0053	0.0611	0.0464	0.0131
-36.9	0.0625	-0.0496	-0.00120001	0.067	0.0425	0.0107
-36.8	0.06085	-0.03965	0.00135	0.07105	0.0347501	0.000750003
-36.7	0.0652	-0.037	0.00830004	0.0752	0.0275	0.00740004
-36.6	0.0666001	-0.0328	0.0114	0.0796	0.0339001	0.0186
-36.5	0.0597	-0.0441	0.01	0.0834	0.0368	0.0188
-36.4	0.06065	-0.04535	0.01425	0.09375	0.04565	0.02625
-36.3	0.0588	-0.0487	0.0172	0.0988	0.0479001	0.0237
-36.2	0.0516002	-0.0514	0.0177002	0.0965002	0.0455002	0.0191002
-36.1	0.0495001	-0.0486	0.0204	0.1022	0.0480001	0.0213
-36	0.0484	-0.0451	0.0223	0.1079	0.0498	0.0241
-35.9	0.04845	-0.03995	0.02785	0.10575	0.04965	0.02525
-35.8	0.04365	-0.04535	0.02015	0.09855	0.0492502	0.01795
-35.7	0.04035	-0.03785	0.01395	0.10155	0.04925	0.01845
-35.6	0.0459501	-0.03565	0.01595	0.10295	0.0473501	0.01845
-35.5	0.04665	-0.03065	0.01845	0.09925	0.04815	0.01535
-35.4	0.0459	-0.026	0.0126	0.103	0.0517	0.0165
-35.3	0.0426	-0.0245	0.00709999	0.1038	0.0415001	0.0148
-35.2	0.0369501	-0.03755	-0.00614987	0.11075	0.0278501	0.0139501
-35.1	0.0299502	-0.05165	-0.00795001	0.10595	0.0125502	0.00914999
-35	0.02525	-0.05535	-0.00735	0.10485	0.00895	0.00715
-34.9	0.0239501	-0.04535	5.00922e-05	0.10595	0.00165009	-0.00515
-34.8	0.0242	-0.0383	0.00399999	0.0979	0.0022001	-0.00580001
-34.7	0.0255999	-0.0282	0.00719991	0.0993999	0.0168999	0.000199915
-34.6	0.0281998	-0.0216	0.0103	0.1059	0.0324998	0.0091
-34.5	0.02545	-0.02145	0.01865	0.10695	0.03375	0.01115
-34.4	0.026	-0.0203	0.0228	0.1112	0.0411	0.0182
-34.3	0.01825	-0.02505	0.02125	0.10965	0.0412502	0.01625
-34.2	0.0160001	-0.0232	0.0204001	0.1064	0.0382001	0.0167001
-34.1	0.0122001	-0.0213	0.0218	0.1026	0.0381001	0.0156
-34	0.01155	-0.01985	0.02445	0.10345	0.03835	0.01815
-33.9	0.00995008	-0.01845	0.0230501	0.10355	0.0375501	0.01515
-33.8	0.00835	-0.01885	0.02195	0.10325	0.0358501	0.01205
-33.7	0.0111	-0.0148	0.025	0.1073	0.0386	0.0153
-33.6	0.01035	-0.01365	0.02405	0.10735	0.03815	0.01545
-33.5	0.00919999	-0.0137	0.0258	0.1057	0.0365	0.0168
-33.4	0.00850002	-0.0098	0.0269	0.1075	0.0378	0.0192
-33.3	0.00665	-0.00785	0.03025	0.10975	0.04295	0.02355
-33.2	0.00515	-0.01015	0.03295	0.10835	0.04565	0.02575
-33.1	0.00575001	-0.01145	0.03605	0.11145	0.04595	0.02625
-33	0.0025	-0.0111	0.0368	0.1119	0.0501	0.0276
-32.9	0.00165005	-0.01175	0.03465	0.10925	0.05075	0.03105
-32.8	0.00275	-0.01165	0.03705	0.10995	0.05395	0.03555
-32.7	-0.00189994	-0.0113	0.0384001	0.1074	0.0547001	0.0322001
-32.6	-0.00269989	-0.0153	0.0358	0.1047	0.0561001	0.0297
-32.5	-0.00360001	-0.0179	0.033	0.1052	0.0577	0.0266
-32.4	-0.00185002	-0.01815	0.03345	0.10325	0.05925	0.02505
-32.3	-0.00284999	-0.01885	0.03085	0.10025	0.05665	0.02445
-32.2	-0.00370002	-0.0153	0.0332	0.1	0.0566	0.0231
-32.1	-0.00534998	-0.01515	0.03415	0.09815	0.05635	0.02065
-32	-0.00500003	-0.013	0.0341	0.0977	0.0535	0.0206
-31.9	-0.00295007	-0.01195	0.03635	0.09785	0.0544499	0.02375
-31.8	-0.00260003	-0.0102	0.0358	0.0986	0.0557	0.0283
-31.7	-0.0023	-0.009	0.0358	0.098	0.0532	0.0285
-31.6	-0.00484997	-0.00925	0.03565	0.09745	0.0506501	0.02465
-31.5	-0.00659997	-0.0087	0.0306	0.0943	0.0479001	0.0207
-31.4	-0.0109	-0.0113	0.0291	0.0919	0.0456	0.0208
-31.3	-0.01315	-0.01395	0.02655	0.09015	0.04395	0.01885
-31.2	-0.01075	-0.01225	0.02965	0.08865	0.04685	0.01925
-31.1	-0.01215	-0.01215	0.02915	0.08535	0.04555	0.01885
-31	-0.01035	-0.01185	0.02815	0.08665	0.04795	0.01865
-30.9	-0.0143499	-0.01395	0.02505	0.08475	0.0481501	0.01835
-30.8	-0.0145	-0.0173	0.0229	0.0838	0.0433	0.0171
-30.7	-0.0126	-0.0187	0.0239	0.084	0.0421	0.0158
-30.6	-0.01025	-0.01795	0.02645	0.08375	0.04285	0.01705
-30.5	-0.00815001	-0.01695	0.02985	0.08365	0.04205	0.01965
-30.4	-0.00994997	-0.01825	0.03125	0.08145	0.04005	0.01965
-30.3	-0.00989997	-0.0235	0.0275	0.0786	0.0393	0.0189
-30.2	-0.00680003	-0.0262	0.0297	0.0808	0.0398	0.0209
-30.1	-0.00615002	-0.02535	0.03155	0.08555	0.04205	0.02085
-30	-0.00749998	-0.0272	0.0273	0.083	0.0395001	0.0162
-29.9	-0.00660005	-0.0266	0.0266	0.0829	0.041	0.0163
-29.8	-0.00505002	-0.02725	0.02755	0.08105	0.04115	0.02055
-29.7	0.00104995	-0.02615	0.0325499	0.0825499	0.0472499	0.02205
-29.6	0.00324996	-0.02235	0.03035	0.08505	0.0503499	0.02265
-29.5	0.00694998	-0.02215	0.03485	0.08635	0.05275	0.02375
-29.4	0.00870001	-0.0225	0.0352	0.0855	0.054	0.0196
-29.3	0.0085	-0.0228	0.0372	0.0855	0.0534	0.0198
-29.2	0.0111	-0.0212	0.0367	0.086	0.0539	0.0238
-29.1	0.01245	-0.02055	0.03585	0.08495	0.0530499	0.02695
-29	0.00930002	-0.0242	0.0308	0.0824	0.0523	0.0238
-28.9	0.00770003	-0.0262	0.0282	0.0818	0.0516	0.0228
-28.8	0.0118999	-0.0234	0.0273	0.0833	0.0519999	0.0237
-28.7	0.0138	-0.0275	0.027	0.0799	0.0508	0.0188
-28.6	0.0145	-0.0276	0.0249	0.0792	0.0523	0.0159
-28.5	0.01105	-0.02795	0.02425	0.07695	0.05025	0.01365
-28.4	0.01055	-0.02785	0.02525	0.07825	0.05065	0.01235
-28.3	0.01285	-0.02765	0.02565	0.07695	0.04795	0.01305
-28.2	0.0162999	-0.027	0.0253999	0.0750999	0.0488999	0.0157
-28.1	0.01805	-0.02765	0.02245	0.07335	0.05215	0.01375
-28	0.01535	-0.03185	0.01715	0.07205	0.0508501	0.01095
-27.9	0.01785	-0.03315	0.01555	0.07205	0.05165	0.00925002
-27.8	0.01875	-0.03445	0.01795	0.07265	0.05155	0.01055
-27.7	0.017	-0.0357	0.0161	0.0737	0.0496	0.0105
-27.6	0.01285	-0.04005	0.01255	0.07015	0.0444501	0.00325
-27.5	0.01095	-0.04315	0.01055	0.06895	0.04175	-0.000249987
-27.4	0.00985004	-0.04335	0.00615003	0.06845	0.04105	-0.00284997
-27.3	0.011	-0.0456	0.00569999	0.0662	0.0382	-0.00390001
-27.2	0.01005	-0.04725	0.00495	0.06605	0.03575	-0.00535
-27.1	0.00890003	-0.0474	0.00340003	0.0657	0.0333	-0.0069
-27	0.00720005	-0.0478	0.00210005	0.0638001	0.0333001	-0.00929995
-26.9	0.01125	-0.04795	0.00335001	0.06395	0.03225	-0.00904999
-26.8	0.012	-0.0444	0.00669999	0.0665	0.0321	-0.00990001
-26.7	0.0111	-0.0452	0.00200002	0.0652	0.0287	-0.0179
-26.6	0.0166	-0.0454	0.00119997	0.0677	0.0292	-0.0131
-26.5	0.01545	-0.04685	0.00215002	0.06635	0.02625	-0.01335
-26.4	0.01815	-0.04705	0.00244999	0.06775	0.02345	-0.01355
-26.3	0.02085	-0.04325	0.00355	0.07155	0.02445	-0.00975
-26.2	0.01965	-0.04545	0.00275002	0.07185	0.02175	-0.01055
-26.1	0.02085	-0.04975	0.00244999	0.07195	0.02215	-0.01075
-26	0.0193	-0.0529	0.00300001	0.0736	0.0198	-0.0132
-25.9	0.0156001	-0.0524	0.000500026	0.0724	0.0188001	-0.0136
-25.8	0.0158	-0.047	0.00200001	0.0734	0.0206	-0.0137
-25.7	0.01635	-0.04835	0.00255004	0.06965	0.01865	-0.02005
-25.6	0.01515	-0.04825	-0.000149995	0.06505	0.01915	-0.02085
-25.5	0.0199	-0.047	0.000299961	0.0626	0.0206999	-0.0178
-25.4	0.0182	-0.0496	0.000500001	0.0606	0.0211	-0.0191
-25.3	0.02085	-0.04675	-0.00205001	0.06415	0.01765	-0.01965
-25.2	0.01855	-0.04695	-0.00604997	0.06105	0.01435	-0.02245
-25.1	0.0182	-0.0508	-0.00989998	0.0587	0.0127	-0.0239
-25	0.0173	-0.0531	-0.00910002	0.0576	0.0134	-0.0215
-24.9	0.0189499	-0.05345	-0.00875002	0.05465	0.0136499	-0.01825
-24.8	0.0188	-0.0537	-0.00940001	0.0573	0.0126	-0.016
-24.7	0.0174	-0.0505	-0.00830001	0.0577	0.0133	-0.0142
-24.6	0.01755	-0.05105	-0.01065	0.05595	0.01365	-0.01235
-24.5	0.01655	-0.05255	-0.00964999	0.05355	0.01325	-0.01425
-24.4	0.0169999	-0.0514	-0.00810004	0.0543	0.0191999	-0.0117
-24.3	0.01595	-0.05525	-0.00934999	0.04925	0.02045	-0.01515
-24.2	0.0148	-0.055	-0.0091	0.0462	0.0184	-0.0162
-24.1	0.01175	-0.05245	-0.00904998	0.04565	0.01555	-0.01805
-24	0.0111	-0.0494	-0.00960001	0.0409	0.0144	-0.0147
-23.9	0.00785011	-0.05385	-0.0121499	0.0398501	0.0111501	-0.0166499
-23.8	0.00690002	-0.058	-0.0135	0.0365	0.00810002	-0.0175
-23.7	0.00889998	-0.0571	-0.0157	0.0362	0.00669998	-0.0183
-23.6	0.00959999	-0.0567	-0.0165	0.0338	0.00279999	-0.0187
-23.5	0.007	-0.059	-0.0139	0.0325	0.0011	-0.0187
-23.4	0.00475	-0.06035	-0.01415	0.03015	-0.00235	-0.01795
-23.3	0.00305	-0.05955	-0.01305	0.03085	-0.00285	-0.01465
-23.2	0.00235002	-0.06075	-0.01625	0.03045	-0.00254998	-0.01405
-23.1	-0.00214996	-0.06525	-0.01725	0.02745	-0.00494995	-0.01755
-23	-0.00265	-0.06665	-0.01705	0.02735	-0.00614998	-0.01625
-22.9	-0.00100012	-0.0654	-0.0118001	0.0285999	-0.00490012	-0.0120001
-22.8	-0.000200023	-0.0651	-0.00879999	0.0297	-0.00450002	-0.0106
-22.7	-0.00399993	-0.0676	-0.0113999	0.0289001	-0.00639993	-0.0101
-22.6	-0.0148499	-0.07615	-0.0146499	0.0257501	-0.0188498	-0.00985
-22.5	-0.0157001	-0.0778	-0.0160001	0.0297999	-0.0130002	-0.0102001
-22.4	-0.0139	-0.0817	-0.0139	0.0269	-0.0123	-0.00740001
-22.3	-0.01575	-0.08225	-0.01405	0.02925	-0.01645	-0.00994999
-22.2	-0.0171	-0.0848	-0.0118	0.0265	-0.0192	-0.0112
-22.1	-0.01405	-0.08285	-0.01305	0.02735	-0.01495	-0.00985
-22	-0.01365	-0.08105	-0.01075	0.02635	-0.01385	-0.00674999
-21.9	-0.01425	-0.08095	-0.00605	0.02575	-0.01385	-0.00445
-21.8	-0.01095	-0.08575	-0.00925	0.02105	-0.01715	-0.00775
-21.7	-0.0153	-0.0854	-0.0148	0.018	-0.0214	-0.0059
-21.6	-0.0232499	-0.09465	-0.0183499	0.00865006	-0.0239499	-0.00805
-21.5	-0.02105	-0.10305	-0.01655	0.00304995	-0.0272501	-0.00315005
-21.4	-0.0165502	-0.11105	-0.0124501	0.00444989	-0.0276502	0.00254989
-21.3	-0.0127501	-0.10175	-0.00444999	0.00825001	-0.0333501	0.01435
-21.2	-0.0117	-0.0938	0.000899957	0.00939996	-0.0464	0.0344
-21.1	-0.01645	-0.09465	-0.00114995	0.01105	-0.0491499	0.03395
-21	-0.01805	-0.09425	-0.00704995	0.00485005	-0.0469499	0.03415
-20.9	-0.0204498	-0.10215	-0.0100499	-0.00114992	-0.0488498	0.0338501
-20.8	-0.0174499	-0.10225	-0.01395	-0.00594999	-0.0435499	0.03425
-20.7	-0.0183999	-0.1051	-0.0204999	-0.00639993	-0.0465999	0.0345
-20.6	-0.01615	-0.10145	-0.01825	-0.00394998	-0.04755	0.04565
-20.5	-0.01315	-0.09915	-0.01005	0.000450035	-0.0483499	0.04955
-20.4	-0.00724993	-0.09205	-0.00754996	0.00815004	-0.0469499	0.05645
-20.3	-0.00854989	-0.08445	-0.00594999	0.00555001	-0.0437499	0.06025
-20.2	-0.00849986	-0.0803	-0.00459986	0.000100135	-0.0351999	0.0557
-20.1	-0.0110498	-0.07555	-0.00984983	-0.00644983	-0.0228497	0.03855
-20	-0.0137499	-0.07645	-0.0109499	-0.00404988	-0.0136497	0.0303501
-19.9	-0.0191498	-0.07815	-0.00944991	-0.00274991	-0.0110498	0.0262501
-19.8	-0.0233999	-0.0756	-0.0113	-0.000600004	-0.0138999	0.0226
-19.7	-0.0275499	-0.07095	-0.0136499	0.00375012	-0.0137499	0.01755
-19.6	-0.0354499	-0.07125	-0.0129499	0.00315008	-0.00294985	0.01485
-19.5	-0.0331999	-0.0701	-0.0151999	0.00300011	0.00360021	0.0146001
-19.4	-0.0363498	-0.06425	-0.0161499	0.00525009	0.00815019	0.0114501
-19.3	-0.0418998	-0.0699	-0.017	0.0083	0.00530016	0.0073
-19.2	-0.0421999	-0.0718	-0.0208999	0.0133001	-0.000399897	0.0052
-19.1	-0.0412498	-0.07335	-0.0232498	0.0158502	-0.00304969	0.00625
-19	-0.0407499	-0.07195	-0.0141499	0.0214501	-0.00264976	0.00635012
-18.9	-0.0390497	-0.06335	-0.0152498	0.0203502	-0.00524965	0.00275017
-18.8	-0.0322499	-0.05395	-0.00885	0.03245	0.00965006	0.00825
-18.7	-0.0338998	-0.0482	-0.0080998	0.0316002	0.0157002	0.0042
-18.6	-0.0298498	-0.04545	-0.0132498	0.0326502	0.0212505	-0.00135
-18.5	-0.0297998	-0.0419	-0.0149998	0.0342002	0.0269004	-0.00649979
-18.4	-0.0286496	-0.03555	-0.0186498	0.0423502	0.0356504	-0.00654979
-18.3	-0.0232997	-0.0351	-0.0192	0.0383	0.0425003	-0.0118
-18.2	-0.0231997	-0.036	-0.0259997	0.0292003	0.0413003	-0.0195
-18.1	-0.0206997	-0.0279	-0.0288997	0.0271003	0.0397005	-0.023
-18	-0.0188998	-0.0184	-0.0299998	0.0253002	0.0350004	-0.0264998
-17.9	-0.0138498	-0.01215	-0.0249499	0.0400501	0.0293502	-0.0251499
-17.8	-0.0162999	-0.0114	-0.0226	0.0498	0.0284001	-0.0214
-17.7	-0.0102999	-0.0106	-0.0162999	0.0522001	0.0309001	-0.0168
-17.6	-0.00774986	-0.00925	-0.0123499	0.0492501	0.0287503	-0.01825
-17.5	0.00999987	0.0119	-0.00140013	0.0508999	0.0422997	0.000999871
-17.4	0.0287999	0.0264	0.0167999	0.0598999	0.0526999	0.0192999
-17.3	0.0472001	0.022	0.0117	0.0576	0.0769001	0.0239
-17.2	0.0483501	0.01525	0.0302501	0.0688501	0.0866501	0.02525
-17.1	0.0355002	0.0048	0.0346002	0.0641002	0.0789004	0.0295
-17	0.0279502	-0.00545	0.0361502	0.0686502	0.0676504	0.0317502
-16.9	0.0151006	-0.0197	0.0308003	0.0664003	0.0513006	0.0283003
-16.8	0.00505017	-0.02095	0.03905	0.06515	0.0418502	0.02235
-16.7	-0.00214993	-0.01605	0.0452501	0.0566501	0.0456501	0.03295
-16.6	6.90234e-08	-0.0233	0.0488001	0.0580001	0.0541001	0.0435
-16.5	0.00555014	-0.02515	0.0559501	0.0510501	0.0660503	0.0417501
-16.4	0.0127002	-0.0194	0.0533001	0.0548001	0.0758002	0.0412001
-16.3	0.0195502	-0.01875	0.05145	0.05505	0.0750502	0.03465
-16.2	0.0353001	-0.0059	0.0583001	0.0579001	0.0882001	0.0331
-16.1	0.0363503	-0.02225	0.0596503	0.0496503	0.0894505	0.02055
-16	0.0472501	-0.03445	0.0688501	0.0509501	0.10075	0.0227501
-15.9	0.0567001	-0.0302	0.0821001	0.0538001	0.1085	0.0279001
-15.8	0.0570501	-0.03345	0.08725	0.04935	0.11205	0.03695
-15.7	0.0372501	-0.03825	0.0934501	0.0504501	0.11515	0.04065
-15.6	0.0344001	-0.0411	0.0982001	0.0472001	0.1155	0.0428
-15.5	0.03	-0.0302	0.0996	0.0455	0.0940001	0.0463
-15.4	0.01735	-0.01915	0.09985	0.04935	0.08445	0.05265
-15.3	0.01835	-0.01505	0.09795	0.05215	0.06855	0.05685
-15.2	0.00250003	-0.0148	0.0776	0.0497	0.0501	0.0587
-15.1	0.00934985	-0.00205	0.0798499	0.0466499	0.0509497	0.07385
-15	0.00574997	-0.00125	0.07615	0.04765	0.04825	0.07395
-14.9	0.00205008	0.00405	0.06905	0.04685	0.0402501	0.07115
-14.8	-0.0024999	-0.0014	0.0569	0.0358	0.0353001	0.0667
-14.7	0.00144997	0.00545	0.05775	0.03965	0.03595	0.06625
-14.6	-0.000199989	-0.000600004	0.0538	0.0404	0.0374	0.0636
-14.5	-0.00539997	-0.0032	0.0477	0.0427	0.0317001	0.0619
-14.4	-0.00444994	-0.00635	0.04365	0.04135	0.0332501	0.05965
-14.3	-0.00524996	-0.00754999	0.03325	0.04125	0.02995	0.05635
-14.2	-0.00785001	-0.00155	0.03165	0.03765	0.03415	0.05535
-14.1	-0.00700002	0.0025	0.0305	0.0418	0.0351	0.048
-14	-0.00560004	-0.002	0.03	0.0448	0.0353999	0.0491
-13.9	-0.00710014	0.00120001	0.0365999	0.0457999	0.0376999	0.0463999
-13.8	-0.00855002	0.00655	0.03275	0.04705	0.03075	0.04085
-13.7	-0.0105499	-0.000550004	0.0283501	0.0409501	0.0266501	0.03375
-13.6	-0.00749998	-0.005	0.0237	0.0398	0.0267	0.0281
-13.5	-0.00919996	-0.0112	0.022	0.0393	0.0210001	0.0221
-13.4	-0.00719999	-0.00919999	0.0179	0.0377	0.0162	0.0194
-13.3	-0.00374996	-0.01245	0.00954999	0.03955	0.01765	0.01665
-13.2	-0.0113999	-0.0159	0.0111001	0.0268001	0.0172001	0.0104
-13.1	-0.00830021	-0.0014	0.0132998	0.0316998	0.0210996	0.0106
-13	-0.00405019	0.00675	0.0102498	0.0312498	0.0100496	0.0143498
-12.9	-0.00350031	0.0014	0.0209999	0.0347999	0.0123997	0.00939985
-12.8	-0.0153001	-0.00750001	0.0169	0.0265	0.0159999	0.0119
-12.7	-0.0142001	-0.00660001	0.00939995	0.0103999	0.0162999	0.00119999
-12.6	-0.00730003	-0.0131	0.00639997	0.0264	0.00929996	0.0041
-12.5	-0.00874996	-0.00485	0.01635	0.03275	0.00235009	-0.00574996
-12.4	-0.00789991	-0.0044	0.0173	0.0399	-0.00149991	-0.00929996
-12.3	-0.00120005	0.0012	0.0361	0.0394	-0.00140005	-0.0124
-12.2	0.00144995	0.00295	0.04005	0.03705	-0.00315005	-0.01165
-12.1	0.00029997	0.0072	0.046	0.0322	-0.00610006	-0.0124
-12	-0.00345001	-0.000250007	0.04455	0.02115	-0.01065	-0.01995
-11.9	-0.00575008	-0.00625	0.04365	0.00984997	-0.0164501	-0.02565
-11.8	-0.0101001	-0.0147	0.0463	0.0013	-0.0180001	-0.0288
-11.7	-0.02505	-0.02885	0.04335	-0.00315001	-0.02605	-0.03585
-11.6	-0.0338001	-0.0344	0.0462999	-0.00450009	-0.0302002	-0.0421
-11.5	-0.0355501	-0.03265	0.0495499	-0.00175015	-0.0245503	-0.0421501
-11.4	-0.0436001	-0.0369	0.0411	-0.00680003	-0.0247001	-0.0423
-11.3	-0.0511	-0.0392	0.0303	-0.0138	-0.0286	-0.0467
-11.2	-0.0490502	-0.04135	0.0265498	-0.00595017	-0.0207502	-0.03895
-11.1	-0.0500501	-0.04815	0.0229499	0.00214989	-0.0206502	-0.03815
-11	-0.0473001	-0.0479	0.0230999	0.00329985	-0.0172003	-0.0328001
-10.9	-0.0476001	-0.0503	0.0153	0.000599953	-0.0187001	-0.0353
-10.8	-0.0400502	-0.04255	0.01135	-0.00525	-0.0183502	-0.03625
-10.7	-0.0347002	-0.0405	0.00899983	-0.00220017	-0.0165002	-0.035
-10.6	-0.0376001	-0.0443	-1.12035e-07	-0.00710011	-0.0159002	-0.0408
-10.5	-0.0322001	-0.0435	-0.00600015	-0.00750015	-0.0138003	-0.0399001
-10.4	-0.0300003	-0.0468	-0.0148002	-0.00940017	-0.00730033	-0.0413002
-10.3	-0.0336501	-0.04855	-0.02385	-0.01505	-0.0141501	-0.04765
-10.2	-0.0320501	-0.04885	-0.0340501	-0.0145501	-0.0114501	-0.04515
-10.1	-0.0370501	-0.05025	-0.0463501	-0.0219501	-0.0149502	-0.04855
-10	-0.0366002	-0.0445	-0.0533002	-0.0281002	-0.0119003	-0.0448002
-9.9	-0.0363004	-0.0442	-0.0554002	-0.0277002	-0.00260043	-0.0349002
-9.8	-0.0279002	-0.0408	-0.0569	-0.0267	0.00259976	-0.0239
-9.7	-0.0228003	-0.0395	-0.0595003	-0.0201003	0.0119997	-0.0201
-9.6	-0.0233502	-0.03915	-0.0585502	-0.0204502	0.0128496	-0.01635
-9.5	-0.0259501	-0.03855	-0.0531501	-0.0160501	0.0109497	-0.0223501
-9.4	-0.0256503	-0.03785	-0.0278501	-0.00185013	0.0135497	-0.0229501
-9.3	-0.0179501	-0.03475	-0.01025	0.02745	0.0147499	-0.02145
-9.2	-0.0205999	-0.0332	-0.00719986	0.0347001	0.00670014	-0.0232
-9.1	-0.0240497	-0.04045	-0.0111497	0.0185503	-0.0023494	-0.03045
-9	-0.0179499	-0.03455	-0.0086499	0.0157501	-0.00244979	-0.0288499
-8.9	-0.0286997	-0.0294	-0.0210999	0.00350013	0.00490026	-0.0231999
-8.8	-0.0233001	-0.0158	-0.0134	0.0089	0.00959987	-0.0124
-8.7	-0.0319999	-0.017	-0.0154999	0.00270008	0.00190008	-0.0164
-8.6	-0.0303501	-0.01365	-0.0103501	0.00194992	0.00914985	-0.00685
-8.5	-0.02815	-0.01215	-0.00955002	0.00384998	0.00734996	0.00154998
-8.4	-0.0285999	-0.0153	-0.0117	-0.00199996	0.00890007	0.00180004
-8.3	-0.0239501	-0.01035	-0.00415	0.00055	0.0167499	0.00835
-8.2	-0.02095	-0.01195	-0.000749969	-0.00144997	0.01275	0.00875
-8.1	-0.0194	-0.0125	0.000499986	0.00259999	0.0111	0.0107
-8	-0.01555	-0.00785	-0.00225003	0.00294997	0.0130499	0.00914997
-7.9	-0.0194499	-0.01415	-0.00744994	-0.00174994	0.00855013	0.00795006
-7.8	-0.0209499	-0.01785	-0.00815	-0.00315	0.00375005	0.00815
-7.7	-0.01675	-0.01765	-0.00804999	-0.00144999	0.00565001	0.00865
-7.6	-0.01625	-0.01625	-0.00355003	0.00324997	0.00834993	0.00775
-7.5	-0.0167	-0.0184	0.000600009	-0.000399991	0.00970002	0.00690001
-7.4	-0.0149001	-0.0178	0.00509996	0.00249996	0.0123999	0.00719996
-7.3	-0.01475	-0.01645	0.00625	0.00435	0.01295	0.00695
-7.2	-0.0159	-0.0153	0.0053	0.0033	0.0115	0.0078
-7.1	-0.0104	-0.0109	0.00749996	0.00529996	0.0103999	0.0101
-7	-0.00805002	-0.00845	0.00784998	0.00954998	0.01185	0.00814998
-6.9	-0.00784996	-0.00965	0.00745002	0.00465002	0.01295	0.00775002
-6.8	-0.00729999	-0.0107	0.0104	0.0017	0.0139	0.0072
-6.7	-0.00919995	-0.0129	0.0101	-0.00109995	0.00970005	0.0036
-6.6	-0.00819999	-0.0123	0.00910001	-0.00279999	0.00880001	0.0018
-6.5	-0.00419999	-0.0086	0.00720001	-0.00399999	0.00740002	0.00110001
-6.4	-0.000399954	-0.0098	0.00260002	-0.00659998	0.00410005	-0.00199998
-6.3	-0.003	-0.0108	0.0011	-0.0067	-0.0016	-0.0028
-6.2	-0.00270001	-0.0092	-0.00290001	-0.00450001	-0.00130001	-0.0014
-6.1	-0.00294997	-0.00905	-0.00134999	-0.00474999	-0.00174997	0.00055
-6	-0.00115002	-0.00795002	0.000749981	-0.00485002	-0.00165004	-0.000650019
-5.9	0.000899994	-0.0081	-0.00190001	-0.00350001	0.000599994	-0.0022
-5.8	0.00195	-0.00765	0.00095	-0.00275	0.000649952	0.00185
-5.7	0.00479996	-0.0052	-0.00250004	-0.00380004	0.00349996	0.00549996
-5.6	0.000199996	-0.0023	-0.0053	-0.0014	0.0053	0.0064
-5.5	5e-05	-0.00185	-0.00295	0.00175	0.00905	0.00785
-5.4	0.00239996	0.0016	0.00109996	0.00549996	0.0114	0.008
-5.3	0.00225	0.00085	-0.00085	0.00635	0.00775004	0.00675
-5.2	-0.000349886	0.00025	-0.00634989	0.00255011	0.00385011	0.00235011
-5.1	0.000400017	0.0027	-0.0051	0.0036	0.00250002	0.0011
-5	0.00375	0.00115	-0.00625	0.00655	0.00235	0.00065
-4.9	0.0068	0.0016	-0.0083	0.0055	0.0016	0.001
-4.8	0.0034	-0.0004	-0.0122	-0.0004	0.000200103	-0.0015
-4.7	0.00340008	-0.0017	-0.0146999	-0.00619992	-0.00179992	-0.00209992
-4.6	0.00819995	-0.0006	-0.0113	-0.003	0.00249995	-0.0011
-4.5	0.0079	-0.0016	-0.0138	-0.0031	-0.0006	-0.0031
-4.4	0.00715008	-0.00125	-0.0123499	-0.00714992	-0.00314992	-0.00705
-4.3	0.00525	-0.00135	-0.01305	-0.00505	-0.00664991	-0.00645
-4.2	0.00454998	0.00085	-0.01065	-0.00485002	-0.00815002	-0.00505002
-4.1	0.00239996	0.0021	-0.0073	-0.005	-0.00880004	-0.0058
-4	0.0024	-0.0014	-0.0105	-0.0091	-0.013	-0.0041
-3.9	0.00279998	-0.0002	-0.00950002	-0.00650002	-0.0126	-0.0047
-3.8	5e-05	0.00345	-0.00815	-0.00525	-0.0112501	-0.00325
-3.7	0.00209996	0.0026	-0.00510004	-0.00470004	-0.0141	-0.00590004
-3.6	0.00455007	0.00685	-0.00825	-0.00925	-0.0134499	-0.00975
-3.5	0.0015	0.0018	-0.0085	-0.0153	-0.02	-0.013
-3.4	0.00284994	0.00865	-0.000750063	-0.00995006	-0.0183501	-0.01225
-3.3	0.00425	0.01285	0.00645	-0.00375	-0.0196501	-0.01205
-3.2	-0.00465003	0.01465	0.00564997	-0.00635003	-0.02005	-0.01405
-3.1	-0.01225	0.01465	0.00845	-0.00485	-0.01915	-0.01625
-3	-0.0152	0.0131	0.0025	-0.006	-0.0244	-0.0258
-2.9	-0.0130998	0.002	-0.00749979	-0.0142998	-0.0249998	-0.0318
-2.8	-0.00725	0.00855	-0.01005	-0.01695	-0.02345	-0.03385
-2.7	-0.00785009	0.01245	-0.00805009	-0.0129501	-0.0229501	-0.0357501
-2.6	-0.0027002	0.0177	0.0001	-0.0025	-0.0185002	-0.0332
-2.5	-0.00265	0.02415	-0.00015	-0.00175	-0.02275	-0.03055
-2.4	-0.00180011	0.0303	0.00209989	-0.00370011	-0.0207001	-0.0288
-2.3	-0.004	0.032	0.0012	-0.0058	-0.0203	-0.0246
-2.2	-0.00980002	0.0319	-0.00320002	0.00259998	-0.0187	-0.0273
-2.1	-0.00784995	0.02775	-0.00815	-0.00225	-0.02245	-0.02845
-2	-0.0105	0.0244	-0.008	-0.0016	-0.0202	-0.0264
-1.9	-0.00874992	0.02065	-0.0110499	-0.00674992	-0.0201499	-0.02785
-1.8	-0.0058	0.0292	-0.007	-0.0047	-0.0137001	-0.0252
-1.7	-0.0103	0.0307	-0.00260002	-0.00190002	-0.0142	-0.0288
-1.6	-0.0152499	0.03165	0.00115	-0.00115	-0.0173499	-0.02435
-1.5	-0.0155	0.0276	0.0036	-0.0079	-0.0284	-0.0393
-1.4	-0.0162498	0.02235	-5.00006e-05	-0.0177498	-0.0350498	-0.04685
-1.3	-0.02255	0.0178	0.0029	-0.0164501	-0.0337501	-0.047
-1.2	-0.0317501	0.01525	0.0029	-0.0092	-0.0305001	-0.04685
-1.1	-0.0372001	0.01355	-5.00006e-05	-0.0092	-0.0284	-0.047
-1	-0.03915	0.00605	-0.0016498	-0.0092	-0.0284	-0.047
-0.900002	-0.0372001	0.0108	-0.0016498	-0.01005	-0.02645	-0.0487501
-0.799999	-0.0370499	0.0108	-0.00145	-0.01175	-0.02575	-0.04935
-0.700001
-0.600002
-0.5
-0.400002
-0.299999
-0.200001
-0.100002
0
0.0999985
0.200001
0.299999
0.399998
0.5
0.599998
0.700001
0.799999
0.899998
1
1.1
1.2
1.3
1.4
1.5
1.6
1.7
1.8	-0.0651577	-0.06065	0.01265	0.0715901	0.136542	0.28189
1.9	-0.0656	-0.0911	0.01265	-0.00345001	0.10769	0.15275
2	-0.09155	-0.10845	-0.15605	-0.06275	0.02895	0.04045
2.1	-0.14225	-0.10845	-0.169003	-0.0684028	-0.130254	-0.0636
2.2	-0.170304	-0.1495	-0.182102	-0.20535	-0.173804	-0.21865
2.3	-0.196403	-0.1495	-0.182102	-0.2636	-0.17645	-0.3011
2.4	-0.170304	-0.1495	-0.2272	-0.2636	-0.17645	-0.32445
2.5	-0.09155	-0.10845	-0.36735	-0.20535	-0.17645	-0.32445
2.6	-0.136401	-0.1457	-0.282601	-0.180701	-0.239701	-0.3602
2.7	-0.1199	-0.1607	-0.1881	-0.1866	-0.258502	-0.3937
2.8	-0.148501	-0.2288	-0.199701	-0.220501	-0.214201	-0.404401
2.9	-0.178	-0.1872	-0.1957	-0.1954	-0.2924	-0.4244
3	-0.1434	-0.2319	-0.1709	-0.2176	-0.281	-0.3924
3.1	-0.165601	-0.2214	-0.171101	-0.186901	-0.219101	-0.4047
3.2	-0.15095	-0.18405	-0.20905	-0.20375	-0.24595	-0.36515
3.3	-0.14305	-0.18675	-0.17935	-0.20405	-0.22715	-0.35775
3.4	-0.13585	-0.18665	-0.18075	-0.19895	-0.23305	-0.35515
3.5	-0.1572	-0.2089	-0.1723	-0.2044	-0.2198	-0.3651
3.6	-0.14425	-0.22055	-0.17845	-0.19855	-0.26225	-0.37295
3.7	-0.1404	-0.2019	-0.1719	-0.1787	-0.249001	-0.3746
3.8	-0.1423	-0.2101	-0.1988	-0.1655	-0.2631	-0.363
3.9	-0.13785	-0.21955	-0.19745	-0.17615	-0.26205	-0.35425
4	-0.1185	-0.2175	-0.1831	-0.1889	-0.2491	-0.357
4.1	-0.1196	-0.2145	-0.192	-0.1842	-0.2442	-0.3574
4.2	-0.107	-0.2156	-0.1967	-0.1721	-0.2405	-0.3343
4.3	-0.1095	-0.2137	-0.1933	-0.1632	-0.2403	-0.3296
4.4	-0.11065	-0.23285	-0.19165	-0.17625	-0.24565	-0.34665
4.5	-0.1126	-0.211	-0.178	-0.1641	-0.2286	-0.3474
4.6	-0.11205	-0.22055	-0.17235	-0.15515	-0.23025	-0.32525
4.7	-0.1172	-0.2186	-0.1814	-0.1635	-0.2344	-0.3257
4.8	-0.10895	-0.20705	-0.18685	-0.16135	-0.22245	-0.32425
4.9	-0.1069	-0.2066	-0.1842	-0.1606	-0.2235	-0.3264
5	-0.103	-0.2022	-0.1808	-0.1561	-0.222	-0.3192
5.1	-0.10145	-0.20165	-0.18705	-0.15685	-0.22555	-0.31575
5.2	-0.0982	-0.1956	-0.1819	-0.157	-0.2202	-0.3129
5.3	-0.0988	-0.1951	-0.1836	-0.1612	-0.2189	-0.3119
5.4	-0.0919001	-0.1951	-0.1796	-0.1574	-0.2205	-0.3102
5.5	-0.09145	-0.18425	-0.18415	-0.16235	-0.22165	-0.30595
5.6	-0.0897	-0.1816	-0.1835	-0.1598	-0.2213	-0.3022
5.7	-0.09295	-0.18245	-0.18675	-0.15615	-0.22255	-0.30335
5.8	-0.0895001	-0.1778	-0.1879	-0.1578	-0.2194	-0.3015
5.9	-0.0850501	-0.17165	-0.18485	-0.15405	-0.21485	-0.29955
6	-0.08575	-0.17195	-0.18465	-0.15115	-0.21385	-0.29395
6.1	-0.08285	-0.17725	-0.18845	-0.15385	-0.21605	-0.29505
6.2	-0.07995	-0.17595	-0.18385	-0.14845	-0.21525	-0.29505
6.3	-0.0839999	-0.1772	-0.1887	-0.1528	-0.2181	-0.2973
6.4	-0.0851499	-0.17825	-0.19025	-0.15105	-0.21965	-0.29785
6.5	-0.08115	-0.18115	-0.18975	-0.15305	-0.22065	-0.30155
6.6	-0.0783501	-0.17655	-0.18865	-0.15135	-0.22325	-0.30365
6.7	-0.07745	-0.17805	-0.18965	-0.15075	-0.22655	-0.30025
6.8	-0.0783	-0.1777	-0.1931	-0.1506	-0.2255	-0.2991
6.9	-0.0791001	-0.1748	-0.191	-0.1489	-0.2236	-0.297
7	-0.0785	-0.1709	-0.1898	-0.1471	-0.221	-0.2923
7.1	-0.0782001	-0.1673	-0.189	-0.1459	-0.2204	-0.2882
7.2	-0.07645	-0.16415	-0.18555	-0.14765	-0.21405	-0.28235
7.3	-0.0712502	-0.16165	-0.18275	-0.14725	-0.21045	-0.27635
7.4	-0.06915	-0.16135	-0.18375	-0.14885	-0.21075	-0.27425
7.5	-0.0698	-0.1574	-0.1814	-0.1488	-0.2099	-0.2746
7.6	-0.0703	-0.1549	-0.1824	-0.1518	-0.2092	-0.2744
7.7	-0.06925	-0.15175	-0.18295	-0.15045	-0.20825	-0.27465
7.8	-0.0661502	-0.14885	-0.17835	-0.14715	-0.20335	-0.27135
7.9	-0.06425	-0.15055	-0.17725	-0.14425	-0.20445	-0.26825
8	-0.06595	-0.15315	-0.17635	-0.14455	-0.20375	-0.26705
8.1	-0.06195	-0.15235	-0.17485	-0.14245	-0.20345	-0.26255
8.2	-0.05835	-0.14595	-0.16835	-0.13785	-0.19895	-0.26075
8.3	-0.0568501	-0.14185	-0.16855	-0.13635	-0.19665	-0.26225
8.4	-0.05985	-0.14195	-0.17135	-0.13625	-0.19775	-0.26315
8.5	-0.0609	-0.138	-0.1697	-0.1384	-0.1987	-0.2591
8.6	-0.0580501	-0.13295	-0.16895	-0.13515	-0.19575	-0.25585
8.7	-0.0588	-0.1347	-0.1675	-0.1331	-0.1947	-0.2535
8.8	-0.0535001	-0.1347	-0.1667	-0.1343	-0.1919	-0.2506
8.9	-0.05245	-0.13475	-0.16915	-0.13375	-0.19305	-0.25275
9	-0.05225	-0.13095	-0.16905	-0.13275	-0.19135	-0.25485
9.1	-0.0506001	-0.1287	-0.1663	-0.1302	-0.1879	-0.2509
9.2	-0.0479	-0.1268	-0.163	-0.1301	-0.1863	-0.2469
9.3	-0.0451001	-0.1254	-0.1583	-0.1268	-0.1878	-0.2443
9.4	-0.0425501	-0.12355	-0.15765	-0.12735	-0.18855	-0.24445
9.5	-0.04425	-0.12465	-0.15845	-0.12855	-0.18975	-0.24305
9.6	-0.0438	-0.1232	-0.1562	-0.1309	-0.1889	-0.2413
9.7	-0.0417	-0.1236	-0.1572	-0.1327	-0.1852	-0.2395
9.8	-0.0439	-0.1237	-0.155	-0.1345	-0.1853	-0.2422
9.9	-0.0471	-0.1221	-0.1533	-0.1348	-0.1848	-0.2453
10	-0.04735	-0.12105	-0.15535	-0.13275	-0.18205	-0.24475
10.1	-0.0483	-0.121	-0.1552	-0.1313	-0.1844	-0.2443
10.2	-0.04585	-0.11965	-0.15485	-0.13115	-0.18165	-0.24585
10.3	-0.0437001	-0.1189	-0.1539	-0.1303	-0.181	-0.2447
10.4	-0.04395	-0.11655	-0.15445	-0.12875	-0.18075	-0.24585
10.5	-0.04065	-0.11575	-0.15215	-0.12705	-0.17645	-0.24665
10.6	-0.0431001	-0.1175	-0.1505	-0.1264	-0.1734	-0.2491
10.7	-0.04245	-0.11925	-0.14985	-0.12675	-0.17155	-0.25245
10.8	-0.0390001	-0.1201	-0.148	-0.1276	-0.1681	-0.2541
10.9	-0.04095	-0.11705	-0.14555	-0.12755	-0.16735	-0.25405
11	-0.04225	-0.11595	-0.14435	-0.12965	-0.16725	-0.25455
11.1	-0.0433	-0.1168	-0.1426	-0.1293	-0.1685	-0.2512
11.2	-0.0398	-0.119	-0.1432	-0.131	-0.1707	-0.2518
11.3	-0.0378501	-0.12045	-0.14075	-0.12795	-0.17025	-0.24835
11.4	-0.0356001	-0.1175	-0.1379	-0.1273	-0.1676	-0.2451
11.5	-0.037	-0.1196	-0.1369	-0.1283	-0.1675	-0.2438
11.6	-0.0386	-0.118	-0.1346	-0.1298	-0.165	-0.244
11.7	-0.0349	-0.1155	-0.131	-0.1291	-0.1624	-0.2402
11.8	-0.03625	-0.11725	-0.12875	-0.13005	-0.16395	-0.23865
11.9	-0.0371	-0.1175	-0.1295	-0.1328	-0.1625	-0.2367
12	-0.0386	-0.1146	-0.1311	-0.1341	-0.1626	-0.2366
12.1	-0.03835	-0.11625	-0.13055	-0.13695	-0.16065	-0.23635
12.2	-0.03675	-0.11725	-0.12945	-0.13915	-0.16035	-0.23415
12.3	-0.0360001	-0.1165	-0.1269	-0.1397	-0.1582	-0.231
12.4	-0.0351501	-0.11515	-0.12495	-0.13735	-0.15725	-0.22975
12.5	-0.02985	-0.11095	-0.12395	-0.13695	-0.15405	-0.22355
12.6	-0.0307001	-0.1062	-0.1212	-0.132	-0.1544	-0.2165
12.7	-0.03015	-0.10895	-0.12035	-0.12895	-0.15225	-0.21625
12.8	-0.03135	-0.11025	-0.12195	-0.12725	-0.14775	-0.21625
12.9	-0.03135	-0.11045	-0.12055	-0.12675	-0.14485	-0.21625
13	-0.03075	-0.11255	-0.12255	-0.12535	-0.14735	-0.21765
13.1	-0.0290001	-0.1138	-0.1206	-0.1256	-0.1449	-0.2178
13.2	-0.0279	-0.1163	-0.1257	-0.1274	-0.1458	-0.2198
13.3	-0.0295	-0.1152	-0.1257	-0.1264	-0.1451	-0.2202
13.4	-0.0329	-0.1157	-0.1253	-0.1278	-0.1477	-0.223
13.5	-0.03315	-0.11625	-0.12385	-0.12765	-0.14495	-0.22065
13.6	-0.03485	-0.11685	-0.12715	-0.13135	-0.14735	-0.22115
13.7	-0.03325	-0.11645	-0.12475	-0.12825	-0.14585	-0.21995
13.8	-0.0339499	-0.11825	-0.12705	-0.13035	-0.14655	-0.22125
13.9	-0.0357	-0.1196	-0.1315	-0.1322	-0.1493	-0.2237
14	-0.04045	-0.11785	-0.13395	-0.13425	-0.14945	-0.22545
14.1	-0.0419501	-0.11645	-0.13545	-0.13275	-0.14915	-0.22715
14.2	-0.04395	-0.11585	-0.13315	-0.13465	-0.14775	-0.22725
14.3	-0.0468	-0.1223	-0.1375	-0.1399	-0.1509	-0.2277
14.4	-0.04655	-0.12445	-0.14045	-0.13995	-0.15445	-0.23125
14.5	-0.04575	-0.12255	-0.13925	-0.14045	-0.15425	-0.23205
14.6	-0.0474	-0.1229	-0.1432	-0.144	-0.1524	-0.235
14.7	-0.05205	-0.12715	-0.14585	-0.14625	-0.15735	-0.23875
14.8	-0.0533	-0.1264	-0.1483	-0.1485	-0.1588	-0.2393
14.9	-0.0569499	-0.12775	-0.15115	-0.14995	-0.16035	-0.24175
15	-0.05825	-0.12835	-0.15205	-0.15345	-0.16045	-0.24365
15.1	-0.06025	-0.12735	-0.15385	-0.15485	-0.16205	-0.24055
15.2	-0.06095	-0.12725	-0.15555	-0.15635	-0.16435	-0.24395
15.3	-0.063	-0.1254	-0.1577	-0.157	-0.1657	-0.2465
15.4	-0.06505	-0.12625	-0.16055	-0.15745	-0.16525	-0.24835
15.5	-0.06715	-0.12835	-0.16035	-0.15465	-0.16365	-0.24585
15.6	-0.0659	-0.1271	-0.1569	-0.1541	-0.1618	-0.2447
15.7	-0.06635	-0.13075	-0.15925	-0.15565	-0.16275	-0.24505
15.8	-0.0631	-0.1294	-0.1574	-0.1551	-0.1624	-0.2425
15.9	-0.06145	-0.13105	-0.15925	-0.15435	-0.16215	-0.24565
16	-0.05965	-0.13355	-0.16065	-0.15365	-0.16115	-0.24205
16.1	-0.0620999	-0.1366	-0.1638	-0.1561	-0.1645	-0.2422
16.2	-0.06215	-0.13605	-0.16395	-0.15785	-0.16455	-0.23945
16.3	-0.0633	-0.1391	-0.1638	-0.1579	-0.1666	-0.2373
16.4	-0.067	-0.143	-0.165	-0.1598	-0.1667	-0.2344
16.5	-0.06505	-0.14175	-0.16405	-0.16365	-0.16645	-0.23105
16.6	-0.0670999	-0.1421	-0.1676	-0.1658	-0.1704	-0.234
16.7	-0.07015	-0.14135	-0.16705	-0.16735	-0.17445	-0.23535
16.8	-0.0738999	-0.1455	-0.1668	-0.1667	-0.1773	-0.2368
16.9	-0.0790999	-0.1461	-0.1687	-0.1683	-0.1817	-0.2393
17	-0.0779	-0.1494	-0.1689	-0.1674	-0.183	-0.2381
17.1	-0.0774	-0.1467	-0.1687	-0.1671	-0.1846	-0.2367
17.2	-0.075	-0.146	-0.168	-0.1678	-0.1821	-0.2373
17.3	-0.0768	-0.1442	-0.1661	-0.1684	-0.1807	-0.2426
17.4	-0.07525	-0.14185	-0.16525	-0.16665	-0.18175	-0.24045
17.5	-0.0746	-0.1438	-0.1665	-0.1665	-0.1776	-0.2406
17.6	-0.0740001	-0.1458	-0.1684	-0.1666	-0.1783	-0.2408
17.7	-0.0744	-0.1479	-0.1692	-0.1638	-0.1806	-0.2406
17.8	-0.07525	-0.14935	-0.16905	-0.16235	-0.18105	-0.23785
17.9	-0.0759501	-0.14855	-0.16725	-0.16225	-0.17865	-0.23975
18	-0.07575	-0.14285	-0.16255	-0.15645	-0.17755	-0.23965
18.1	-0.0759001	-0.1417	-0.1608	-0.154	-0.1763	-0.238
18.2	-0.0762	-0.1394	-0.1605	-0.152	-0.1765	-0.2369
18.3	-0.076	-0.1395	-0.1609	-0.1493	-0.178	-0.2358
18.4	-0.0743	-0.1393	-0.1597	-0.1498	-0.179	-0.2386
18.5	-0.074	-0.1404	-0.16	-0.1488	-0.1791	-0.2374
18.6	-0.0784001	-0.1408	-0.1567	-0.146	-0.1793	-0.2405
18.7	-0.0836	-0.1444	-0.1583	-0.1505	-0.1801	-0.2405
18.8	-0.0865499	-0.14285	-0.16095	-0.15645	-0.18235	-0.24195
18.9	-0.0876	-0.144	-0.1601	-0.1584	-0.185	-0.2414
19	-0.08355	-0.14505	-0.16025	-0.15935	-0.18865	-0.23975
19.1	-0.0838	-0.1434	-0.1574	-0.1592	-0.188	-0.2405
19.2	-0.0841	-0.1429	-0.1613	-0.1588	-0.1882	-0.2439
19.3	-0.0818501	-0.14055	-0.15845	-0.15465	-0.18565	-0.24455
19.4	-0.08005	-0.13935	-0.15655	-0.14985	-0.18695	-0.24355
19.5	-0.0792	-0.1419	-0.1602	-0.1483	-0.185	-0.2442
19.6	-0.0764501	-0.14005	-0.15995	-0.14635	-0.18805	-0.24335
19.7	-0.0702	-0.1391	-0.1542	-0.143	-0.1838	-0.2427
19.8	-0.06835	-0.14115	-0.15405	-0.14295	-0.18685	-0.24385
19.9	-0.06625	-0.14045	-0.15335	-0.14045	-0.18805	-0.24605
20	-0.06655	-0.14015	-0.15305	-0.14115	-0.18775	-0.24495
20.1	-0.0621001	-0.1401	-0.1502	-0.1379	-0.1875	-0.2423
20.2	-0.06085	-0.13915	-0.14725	-0.13815	-0.18925	-0.23765
20.3	-0.0625999	-0.139	-0.1494	-0.139	-0.1933	-0.238
20.4	-0.0630999	-0.1367	-0.1509	-0.1415	-0.1958	-0.2379
20.5	-0.06415	-0.13515	-0.14735	-0.14395	-0.19445	-0.23975
20.6	-0.06345	-0.13325	-0.14695	-0.14345	-0.19515	-0.24115
20.7	-0.06245	-0.13315	-0.14275	-0.14015	-0.19625	-0.24175
20.8	-0.0573001	-0.1334	-0.1388	-0.1384	-0.1948	-0.2363
20.9	-0.0508001	-0.132	-0.1322	-0.1359	-0.1926	-0.2343
21	-0.04695	-0.12805	-0.13005	-0.13175	-0.19305	-0.23455
21.1	-0.0451501	-0.12715	-0.12595	-0.12885	-0.19305	-0.23215
21.2	-0.04165	-0.12695	-0.12275	-0.12915	-0.19205	-0.23355
21.3	-0.042	-0.128	-0.1233	-0.1267	-0.1943	-0.2358
21.4	-0.0410501	-0.12745	-0.12175	-0.12495	-0.19605	-0.23645
21.5	-0.0415	-0.1273	-0.1203	-0.127	-0.1945	-0.2375
21.6	-0.0405	-0.1274	-0.119	-0.1308	-0.1954	-0.2395
21.7	-0.03785	-0.12375	-0.11805	-0.13105	-0.19575	-0.23615
21.8	-0.0360001	-0.1204	-0.1171	-0.1307	-0.1963	-0.237
21.9	-0.04005	-0.12145	-0.12145	-0.13035	-0.19775	-0.23805
22	-0.03965	-0.12105	-0.11835	-0.12935	-0.19765	-0.23745
22.1	-0.0424501	-0.12055	-0.11665	-0.12845	-0.19785	-0.24195
22.2	-0.0403	-0.1178	-0.1148	-0.1287	-0.1962	-0.2435
22.3	-0.0388001	-0.1181	-0.1137	-0.1265	-0.197	-0.2445
22.4	-0.0388	-0.117	-0.113	-0.1262	-0.1971	-0.2458
22.5	-0.03775	-0.11525	-0.11465	-0.12475	-0.19865	-0.24695
22.6	-0.0422	-0.1155	-0.1175	-0.1225	-0.2015	-0.2507
22.7	-0.04255	-0.11525	-0.11605	-0.12225	-0.20095	-0.25045
22.8	-0.0394001	-0.1147	-0.1162	-0.1177	-0.1991	-0.2479
22.9	-0.0369001	-0.1114	-0.1143	-0.1145	-0.1983	-0.2472
23	-0.03165	-0.10945	-0.11245	-0.10885	-0.19345	-0.24445
23.1	-0.0301	-0.1071	-0.1132	-0.1089	-0.1937	-0.2448
23.2	-0.0308	-0.1118	-0.114	-0.1112	-0.1932	-0.2493
23.3	-0.0334	-0.1123	-0.1144	-0.1114	-0.1931	-0.2517
23.4	-0.0317501	-0.11155	-0.11415	-0.10885	-0.19425	-0.24905
23.5	-0.0327	-0.1123	-0.1144	-0.1099	-0.1932	-0.2461
23.6	-0.03245	-0.11115	-0.11195	-0.10665	-0.19545	-0.24735
23.7	-0.0328	-0.1094	-0.1119	-0.1049	-0.195	-0.2501
23.8	-0.0308501	-0.10745	-0.11125	-0.10515	-0.19365	-0.24995
23.9	-0.03065	-0.10845	-0.11495	-0.10575	-0.19425	-0.25225
24	-0.03005	-0.10815	-0.11695	-0.10805	-0.19685	-0.25705
24.1	-0.0298499	-0.11055	-0.12085	-0.11205	-0.19845	-0.25825
24.2	-0.0307	-0.1133	-0.1231	-0.1101	-0.2002	-0.2575
24.3	-0.03135	-0.11505	-0.12335	-0.11185	-0.20385	-0.25825
24.4	-0.0325	-0.1163	-0.1243	-0.1112	-0.2038	-0.258
24.5	-0.03585	-0.11805	-0.12585	-0.11265	-0.20225	-0.26045
24.6	-0.0357999	-0.1182	-0.1259	-0.116	-0.2015	-0.2608
24.7	-0.0377	-0.1193	-0.1256	-0.1199	-0.2015	-0.2612
24.8	-0.0330501	-0.11745	-0.12315	-0.11625	-0.19845	-0.25725
24.9	-0.0325501	-0.11505	-0.12155	-0.11255	-0.19485	-0.25645
25	-0.03155	-0.11325	-0.12245	-0.11205	-0.19765	-0.25775
25.1	-0.03215	-0.11475	-0.12185	-0.11145	-0.19465	-0.25695
25.2	-0.03425	-0.11645	-0.12265	-0.11525	-0.19505	-0.25735
25.3	-0.03335	-0.11655	-0.12095	-0.11625	-0.19655	-0.25565
25.4	-0.0363499	-0.11945	-0.12335	-0.11845	-0.20045	-0.26185
25.5	-0.0369	-0.1224	-0.1279	-0.1234	-0.2039	-0.2661
25.6	-0.0398999	-0.1244	-0.1275	-0.1256	-0.2065	-0.272
25.7	-0.0467	-0.1293	-0.1286	-0.1256	-0.2068	-0.2714
25.8	-0.05185	-0.13075	-0.12855	-0.12645	-0.20705	-0.27205
25.9	-0.054	-0.1312	-0.1302	-0.1288	-0.2057	-0.2725
26	-0.0583	-0.1332	-0.131	-0.1322	-0.204	-0.2738
26.1	-0.06195	-0.13395	-0.13135	-0.13155	-0.20305	-0.27475
26.2	-0.06395	-0.13325	-0.13325	-0.13055	-0.20035	-0.27605
26.3	-0.0637	-0.1354	-0.1329	-0.1322	-0.2003	-0.2753
26.4	-0.06385	-0.14025	-0.13385	-0.13175	-0.19915	-0.27685
26.5	-0.0638501	-0.14025	-0.13205	-0.12505	-0.19785	-0.27515
26.6	-0.06565	-0.14105	-0.13335	-0.12435	-0.19765	-0.27485
26.7	-0.06505	-0.14565	-0.13385	-0.12485	-0.19715	-0.27125
26.8	-0.06475	-0.14595	-0.13265	-0.12655	-0.20035	-0.27045
26.9	-0.0688499	-0.14845	-0.13805	-0.12835	-0.19795	-0.27405
27	-0.0700499	-0.15125	-0.14185	-0.13055	-0.19755	-0.27385
27.1	-0.07275	-0.15545	-0.14235	-0.13415	-0.19775	-0.27235
27.2	-0.07385	-0.15595	-0.14465	-0.13515	-0.19735	-0.27265
27.3	-0.07605	-0.15895	-0.14755	-0.13365	-0.19935	-0.27405
27.4	-0.07605	-0.15725	-0.14905	-0.13635	-0.19795	-0.27335
27.5	-0.077	-0.1597	-0.1479	-0.1363	-0.1939	-0.2739
27.6	-0.07825	-0.16255	-0.15065	-0.13625	-0.19695	-0.27355
27.7	-0.07785	-0.16095	-0.15305	-0.13325	-0.19855	-0.27565
27.8	-0.07875	-0.16295	-0.15495	-0.13265	-0.19835	-0.27885
27.9	-0.0821	-0.1635	-0.1554	-0.1284	-0.1985	-0.2789
28	-0.0828001	-0.1648	-0.1544	-0.1269	-0.1981	-0.2736
28.1	-0.0844999	-0.1676	-0.1566	-0.129	-0.199	-0.2743
28.2	-0.0825501	-0.16665	-0.15625	-0.12965	-0.19725	-0.27025
28.3	-0.08195	-0.16755	-0.15595	-0.12865	-0.19885	-0.26845
28.4	-0.0816	-0.1688	-0.1534	-0.1317	-0.2006	-0.268
28.5	-0.0822	-0.1692	-0.1511	-0.1331	-0.2012	-0.267
28.6	-0.0806499	-0.16625	-0.14725	-0.13205	-0.19795	-0.26525
28.7	-0.0777001	-0.1641	-0.1427	-0.1299	-0.1916	-0.2615
28.8	-0.0775	-0.1664	-0.1431	-0.13	-0.1908	-0.2614
28.9	-0.07805	-0.16815	-0.14445	-0.13395	-0.18855	-0.26245
29	-0.08025	-0.17095	-0.14715	-0.13755	-0.18815	-0.26495
29.1	-0.08145	-0.17585	-0.14755	-0.13895	-0.18925	-0.26925
29.2	-0.0836	-0.1766	-0.1457	-0.1378	-0.186	-0.2666
29.3	-0.0842	-0.1775	-0.1474	-0.1349	-0.1867	-0.264
29.4	-0.0836	-0.1771	-0.147	-0.1378	-0.1895	-0.2615
29.5	-0.0842001	-0.1774	-0.1453	-0.1383	-0.1879	-0.2616
29.6	-0.0844	-0.1782	-0.146	-0.1375	-0.1869	-0.2615
29.7	-0.0843	-0.179	-0.1485	-0.1394	-0.1883	-0.2642
29.8	-0.0838	-0.1793	-0.1506	-0.1421	-0.1902	-0.2625
29.9	-0.0858999	-0.1795	-0.1519	-0.1423	-0.1912	-0.2652
30	-0.0867999	-0.1811	-0.1503	-0.142	-0.1936	-0.2661
30.1	-0.08875	-0.18215	-0.14995	-0.13865	-0.19565	-0.26735
30.2	-0.09155	-0.18155	-0.14995	-0.13875	-0.19565	-0.26785
30.3	-0.0917	-0.1819	-0.1509	-0.1389	-0.195	-0.2676
30.4	-0.09305	-0.18345	-0.15215	-0.13755	-0.19125	-0.26905
30.5	-0.0932001	-0.1795	-0.15	-0.1377	-0.1899	-0.2675
30.6	-0.0928	-0.1768	-0.1516	-0.1353	-0.1904	-0.2689
30.7	-0.0932	-0.1756	-0.1529	-0.1358	-0.1927	-0.2684
30.8	-0.0919	-0.1761	-0.1571	-0.134	-0.195	-0.2681
30.9	-0.0931	-0.1794	-0.1626	-0.1359	-0.1961	-0.2701
31	-0.0927	-0.1821	-0.1639	-0.1338	-0.1979	-0.2712
31.1	-0.0921999	-0.1829	-0.1619	-0.1339	-0.1957	-0.2695
31.2	-0.0916001	-0.178	-0.161	-0.1329	-0.1946	-0.2696
31.3	-0.08995	-0.17665	-0.16465	-0.13415	-0.19535	-0.27085
31.4	-0.08905	-0.17335	-0.16135	-0.13125	-0.19435	-0.27005
31.5	-0.0902	-0.1728	-0.1609	-0.1329	-0.195	-0.2673
31.6	-0.0898499	-0.17015	-0.15885	-0.13095	-0.19185	-0.26375
31.7	-0.0839001	-0.1684	-0.1545	-0.1296	-0.1932	-0.2597
31.8	-0.08045	-0.16665	-0.15525	-0.13085	-0.19065	-0.26025
31.9	-0.0807	-0.1686	-0.1565	-0.13	-0.1951	-0.2628
32	-0.07755	-0.16635	-0.15675	-0.12815	-0.19745	-0.26145
32.1	-0.07365	-0.16615	-0.15625	-0.12425	-0.19825	-0.25775
32.2	-0.0722001	-0.1648	-0.156	-0.1227	-0.1996	-0.2585
32.3	-0.0709999	-0.1672	-0.158	-0.1259	-0.2046	-0.258
32.4	-0.0733	-0.1681	-0.163	-0.1281	-0.2051	-0.2599
32.5	-0.0723	-0.1666	-0.1634	-0.129	-0.2074	-0.2576
32.6	-0.07145	-0.16495	-0.16255	-0.12925	-0.20715	-0.25775
32.7	-0.07025	-0.16525	-0.16415	-0.13185	-0.20685	-0.25855
32.8	-0.06835	-0.16345	-0.16135	-0.13475	-0.20505	-0.26235
32.9	-0.0667	-0.1625	-0.1624	-0.134	-0.2009	-0.2627
33	-0.0639501	-0.15695	-0.15905	-0.13305	-0.20135	-0.25955
33.1	-0.0662499	-0.15475	-0.15905	-0.13345	-0.20455	-0.26045
33.2	-0.0636501	-0.15345	-0.15725	-0.12885	-0.20225	-0.26005
33.3	-0.06285	-0.15435	-0.15725	-0.12825	-0.20105	-0.25875
33.4	-0.0610001	-0.1538	-0.1547	-0.1294	-0.1975	-0.2567
33.5	-0.0632	-0.1578	-0.1551	-0.1293	-0.198	-0.2566
33.6	-0.0623499	-0.15675	-0.15825	-0.12925	-0.19665	-0.25305
33.7	-0.0606501	-0.15145	-0.15315	-0.12715	-0.19345	-0.24955
33.8	-0.0610501	-0.15045	-0.15235	-0.12835	-0.19055	-0.24895
33.9	-0.0618	-0.1537	-0.1506	-0.1294	-0.1923	-0.2499
34	-0.06045	-0.15325	-0.14745	-0.13085	-0.19205	-0.24865
34.1	-0.0584499	-0.15255	-0.14385	-0.13225	-0.19235	-0.25435
34.2	-0.0555001	-0.1494	-0.1392	-0.1284	-0.1893	-0.2526
34.3	-0.05355	-0.14785	-0.13785	-0.12745	-0.19055	-0.25255
34.4	-0.05365	-0.14515	-0.13435	-0.12625	-0.18845	-0.25245
34.5	-0.056	-0.1444	-0.1395	-0.1274	-0.1878	-0.2531
34.6	-0.05315	-0.14405	-0.14085	-0.12385	-0.18905	-0.25285
34.7	-0.0543	-0.146	-0.142	-0.124	-0.1896	-0.2545
34.8	-0.0544	-0.1463	-0.1438	-0.1259	-0.194	-0.2515
34.9	-0.0513001	-0.1431	-0.1431	-0.1246	-0.1926	-0.2506
35	-0.05075	-0.14205	-0.14355	-0.12445	-0.19715	-0.25085
35.1	-0.0482999	-0.1401	-0.1436	-0.1237	-0.1962	-0.249
35.2	-0.0476501	-0.13635	-0.14335	-0.12305	-0.19685	-0.24695
35.3	-0.0479499	-0.14045	-0.14505	-0.12295	-0.19995	-0.24965
35.4	-0.0489	-0.1403	-0.145	-0.1263	-0.2008	-0.2541
35.5	-0.0467	-0.1387	-0.147	-0.1244	-0.1977	-0.2539
35.6	-0.0472	-0.1413	-0.1499	-0.1252	-0.1967	-0.2546
35.7	-0.0495	-0.1419	-0.1503	-0.1258	-0.1986	-0.256
35.8	-0.0534	-0.1416	-0.1517	-0.1279	-0.1986	-0.2556
35.9	-0.05555	-0.14475	-0.14995	-0.12835	-0.19825	-0.25755
36	-0.05565	-0.14545	-0.15105	-0.13145	-0.19875	-0.25915
36.1	-0.0531499	-0.14205	-0.15065	-0.13085	-0.19575	-0.25795
36.2	-0.0495001	-0.1396	-0.1499	-0.1318	-0.1919	-0.2554
36.3	-0.0481001	-0.1406	-0.1506	-0.1289	-0.1937	-0.254
36.4	-0.0469001	-0.1388	-0.1494	-0.128	-0.1925	-0.2548
36.5	-0.0440501	-0.13485	-0.14925	-0.12775	-0.19275	-0.25135
36.6	-0.04195	-0.13965	-0.14975	-0.12395	-0.19315	-0.25245
36.7	-0.04115	-0.14425	-0.15105	-0.12355	-0.19425	-0.25135
36.8	-0.0418	-0.1442	-0.151	-0.1232	-0.1923	-0.2533
36.9	-0.0431	-0.1459	-0.1491	-0.1239	-0.1925	-0.2539
37	-0.0437	-0.1423	-0.1471	-0.1227	-0.1952	-0.2571
37.1	-0.04075	-0.14095	-0.14525	-0.12395	-0.19685	-0.25485
37.2	-0.0409	-0.1414	-0.1443	-0.1213	-0.1964	-0.2521
37.3	-0.0417	-0.1447	-0.1445	-0.1209	-0.1975	-0.2506
37.4	-0.04055	-0.14395	-0.14155	-0.11615	-0.19535	-0.24695
37.5	-0.04065	-0.14745	-0.14515	-0.11805	-0.19595	-0.24275
37.6	-0.0366	-0.1471	-0.1431	-0.1172	-0.1949	-0.2416
37.7	-0.03565	-0.14855	-0.14365	-0.11725	-0.19565	-0.24355
37.8	-0.0382	-0.147	-0.145	-0.117	-0.1935	-0.2424
37.9	-0.0409	-0.1462	-0.1439	-0.1181	-0.1952	-0.2424
38	-0.0386501	-0.14275	-0.14285	-0.11695	-0.19245	-0.23875
38.1	-0.0434499	-0.14445	-0.14075	-0.11805	-0.19215	-0.24035
38.2	-0.0425501	-0.14305	-0.14015	-0.11865	-0.19075	-0.24085
38.3	-0.0389001	-0.1431	-0.1374	-0.1197	-0.1903	-0.238
38.4	-0.04025	-0.14185	-0.13705	-0.11925	-0.18705	-0.23895
38.5	-0.0384501	-0.13785	-0.13305	-0.11515	-0.18605	-0.23525
38.6	-0.04045	-0.13485	-0.13205	-0.11385	-0.18365	-0.23285
38.7	-0.04075	-0.13375	-0.13405	-0.11615	-0.18265	-0.23385
38.8	-0.0381501	-0.13615	-0.13325	-0.11405	-0.18395	-0.23485
38.9	-0.03995	-0.13745	-0.13675	-0.11395	-0.18525	-0.23435
39	-0.0440999	-0.1424	-0.141	-0.1168	-0.1846	-0.2367
39.1	-0.0443	-0.1436	-0.1406	-0.119	-0.185	-0.2388
39.2	-0.04345	-0.14385	-0.14165	-0.11525	-0.18075	-0.23885
39.3	-0.0468	-0.1412	-0.1441	-0.1192	-0.1841	-0.2388
39.4	-0.0447	-0.1397	-0.1434	-0.1188	-0.1867	-0.2409
39.5	-0.0480999	-0.14	-0.1473	-0.1206	-0.1924	-0.243
39.6	-0.0464499	-0.13875	-0.14705	-0.11955	-0.19155	-0.24175
39.7	-0.0452501	-0.13895	-0.14395	-0.12055	-0.19395	-0.24245
39.8	-0.04615	-0.14495	-0.14715	-0.12275	-0.19785	-0.24535
39.9	-0.0445001	-0.1497	-0.1462	-0.1213	-0.1993	-0.2452
40	-0.04445	-0.14755	-0.14845	-0.12335	-0.19695	-0.24525
40.1	-0.04645	-0.15135	-0.15055	-0.12505	-0.19705	-0.24765
40.2	-0.0475	-0.1525	-0.1534	-0.1233	-0.1999	-0.2441
40.3	-0.0481	-0.1537	-0.1571	-0.1237	-0.202	-0.2469
40.4	-0.04885	-0.15465	-0.15915	-0.12395	-0.20495	-0.24605
40.5	-0.05345	-0.15945	-0.16435	-0.12345	-0.20775	-0.24525
40.6	-0.05425	-0.16065	-0.16305	-0.11975	-0.20515	-0.24255
40.7	-0.0564	-0.1613	-0.1658	-0.12	-0.2058	-0.2427
40.8	-0.0574999	-0.1654	-0.1702	-0.1225	-0.2096	-0.2428
40.9	-0.05795	-0.16785	-0.17275	-0.12445	-0.20805	-0.24605
41	-0.06135	-0.16865	-0.17475	-0.12655	-0.21005	-0.24525
41.1	-0.061	-0.1674	-0.1724	-0.1243	-0.2079	-0.243
41.2	-0.0604	-0.167	-0.1731	-0.1239	-0.2105	-0.244
41.3	-0.0649499	-0.17005	-0.17505	-0.12385	-0.21205	-0.24115
41.4	-0.06375	-0.16795	-0.17435	-0.12745	-0.21125	-0.24295
41.5	-0.0602001	-0.1655	-0.1728	-0.1261	-0.2078	-0.2403
41.6	-0.0612999	-0.1642	-0.1695	-0.1226	-0.2073	-0.2369
41.7	-0.0600001	-0.1605	-0.1657	-0.1201	-0.2065	-0.2324
41.8	-0.0585501	-0.15925	-0.16415	-0.11955	-0.20455	-0.23255
41.9	-0.0557501	-0.15915	-0.16185	-0.11945	-0.20185	-0.23225
42	-0.05315	-0.15855	-0.15995	-0.11895	-0.20165	-0.23475
42.1	-0.04985	-0.15605	-0.15985	-0.11705	-0.19865	-0.23125
42.2	-0.05035	-0.15845	-0.16095	-0.11645	-0.20125	-0.23115
42.3	-0.05205	-0.16035	-0.16425	-0.11595	-0.20135	-0.22995
42.4	-0.053	-0.1591	-0.1643	-0.1184	-0.1977	-0.2322
42.5	-0.05325	-0.15685	-0.16445	-0.12305	-0.19825	-0.23295
42.6	-0.0547501	-0.15775	-0.16645	-0.12595	-0.20095	-0.23725
42.7	-0.0591999	-0.1602	-0.1672	-0.1333	-0.2052	-0.2408
42.8	-0.0582	-0.157	-0.1649	-0.1345	-0.2034	-0.2412
42.9	-0.0561	-0.1571	-0.1641	-0.1341	-0.2047	-0.2399
43	-0.0564	-0.157	-0.1657	-0.1356	-0.204	-0.2411
43.1	-0.05575	-0.15555	-0.16775	-0.13395	-0.20195	-0.23935
43.2	-0.05825	-0.15655	-0.17015	-0.13015	-0.20035	-0.24045
43.3	-0.0603499	-0.15715	-0.17325	-0.13205	-0.20165	-0.24625
43.4	-0.0614	-0.1562	-0.1736	-0.132	-0.2022	-0.2485
43.5	-0.0625	-0.1561	-0.1727	-0.1356	-0.2017	-0.248
43.6	-0.06315	-0.15565	-0.17225	-0.13575	-0.20285	-0.25135
43.7	-0.0673	-0.1568	-0.1733	-0.1371	-0.2044	-0.2534
43.8	-0.0729	-0.1601	-0.174	-0.1392	-0.205	-0.253
43.9	-0.0750999	-0.1613	-0.1754	-0.1394	-0.2064	-0.2552
44	-0.07255	-0.16385	-0.17475	-0.13605	-0.20425	-0.25255
44.1	-0.07585	-0.16735	-0.17845	-0.13725	-0.20635	-0.25735
44.2	-0.07745	-0.16815	-0.18165	-0.13875	-0.20375	-0.25875
44.3	-0.08115	-0.16745	-0.18315	-0.13985	-0.20335	-0.25985
44.4	-0.08285	-0.16615	-0.18385	-0.13955	-0.20075	-0.26045
44.5	-0.0850501	-0.16505	-0.17925	-0.13805	-0.20055	-0.26025
44.6	-0.08495	-0.16505	-0.17825	-0.13785	-0.20125	-0.26345
44.7	-0.0832999	-0.1686	-0.1813	-0.139	-0.2044	-0.2676
44.8	-0.08445	-0.17275	-0.18055	-0.13905	-0.20695	-0.26655
44.9	-0.0876499	-0.17005	-0.18045	-0.13735	-0.20935	-0.26615
45	-0.09015	-0.17025	-0.18145	-0.13495	-0.21105	-0.26775
45.1	-0.0908499	-0.16905	-0.18205	-0.13365	-0.21515	-0.26845
45.2	-0.0911501	-0.16665	-0.18175	-0.12865	-0.21265	-0.26595
45.3	-0.0912	-0.1633	-0.1814	-0.1295	-0.2142	-0.2638
45.4	-0.09255	-0.16555	-0.18365	-0.13055	-0.21625	-0.26745
45.5	-0.09555	-0.16535	-0.18415	-0.13315	-0.21345	-0.26675
45.6	-0.09435	-0.16765	-0.18365	-0.13205	-0.21125	-0.26665
45.7	-0.0933001	-0.1662	-0.1821	-0.1324	-0.2127	-0.2675
45.8	-0.0945	-0.1678	-0.1865	-0.1318	-0.2139	-0.2687
45.9	-0.09285	-0.16635	-0.18955	-0.13145	-0.21175	-0.26975
46	-0.0934501	-0.16155	-0.18815	-0.13035	-0.21205	-0.27065
46.1	-0.0969	-0.1609	-0.1898	-0.1284	-0.2172	-0.2713
46.2	-0.09605	-0.15765	-0.19065	-0.12745	-0.21715	-0.26805
46.3	-0.0959	-0.1552	-0.1876	-0.1293	-0.2166	-0.2672
46.4	-0.09795	-0.15305	-0.18905	-0.13095	-0.21585	-0.26495
46.5	-0.0979	-0.1528	-0.1909	-0.1295	-0.2136	-0.264
46.6	-0.094	-0.1468	-0.1882	-0.1289	-0.2096	-0.2621
46.7	-0.09235	-0.14725	-0.18965	-0.13235	-0.21395	-0.26675
46.8	-0.0943499	-0.14945	-0.18995	-0.13765	-0.21755	-0.26985
46.9	-0.09585	-0.14785	-0.18745	-0.13605	-0.21675	-0.27315
47	-0.09425	-0.14765	-0.18755	-0.13685	-0.21905	-0.27675
47.1	-0.0937999	-0.1472	-0.1874	-0.1359	-0.2161	-0.2787
47.2	-0.09455	-0.14855	-0.19015	-0.13595	-0.21515	-0.27885
47.3	-0.09515	-0.14975	-0.18775	-0.13685	-0.21385	-0.27805
47.4	-0.09405	-0.14955	-0.19145	-0.13875	-0.21485	-0.28055
47.5	-0.09665	-0.14925	-0.19215	-0.13485	-0.21545	-0.27805
47.6	-0.098	-0.1507	-0.1942	-0.1322	-0.2179	-0.2778
47.7	-0.0962	-0.1538	-0.1949	-0.133	-0.2191	-0.2811
47.8	-0.0958	-0.1567	-0.197	-0.1366	-0.2206	-0.2853
47.9	-0.093	-0.1537	-0.198	-0.1348	-0.2209	-0.2839
48	-0.0922499	-0.15345	-0.19955	-0.13245	-0.22465	-0.28185
48.1	-0.0936501	-0.15345	-0.20315	-0.13235	-0.22455	-0.27685
48.2	-0.0971499	-0.15745	-0.20585	-0.13645	-0.22935	-0.28135
48.3	-0.0962499	-0.15855	-0.20765	-0.14045	-0.23015	-0.28505
48.4	-0.0992499	-0.16115	-0.20725	-0.14455	-0.23345	-0.28725
48.5	-0.09635	-0.15925	-0.20695	-0.14175	-0.23315	-0.28705
48.6	-0.09645	-0.16235	-0.20795	-0.13925	-0.23445	-0.28745
48.7	-0.1013	-0.1618	-0.2071	-0.1406	-0.2332	-0.2867
48.8	-0.0957502	-0.15525	-0.20735	-0.13455	-0.22795	-0.28335
48.9	-0.0972	-0.1548	-0.2068	-0.1342	-0.2296	-0.2837
49	-0.0958001	-0.1578	-0.2069	-0.1326	-0.2298	-0.2844
49.1	-0.09725	-0.15935	-0.20695	-0.13355	-0.23415	-0.28405
49.2	-0.09755	-0.16025	-0.20445	-0.13595	-0.23615	-0.28365
49.3	-0.0979	-0.1605	-0.2036	-0.1388	-0.237	-0.2842
49.4	-0.0967501	-0.16065	-0.20165	-0.13875	-0.23775	-0.28075
49.5	-0.09815	-0.16115	-0.20155	-0.14185	-0.24075	-0.28245
49.6	-0.0993499	-0.16355	-0.20365	-0.14275	-0.24545	-0.28595
49.7	-0.0997501	-0.16365	-0.20235	-0.14275	-0.24505	-0.28695
49.8	-0.0985	-0.1617	-0.2026	-0.1395	-0.2447	-0.2854
49.9	-0.0977	-0.1579	-0.206	-0.1406	-0.2469	-0.2875
50	-0.0977501	-0.15685	-0.20755	-0.14365	-0.24475	-0.28545
50.1	-0.0970499	-0.15255	-0.20915	-0.14815	-0.24645	-0.28535
50.2	-0.09385	-0.15155	-0.20945	-0.14995	-0.24445	-0.28135
50.3	-0.0901001	-0.1504	-0.2081	-0.1464	-0.2439	-0.2792
50.4	-0.08755	-0.14955	-0.20575	-0.14485	-0.24395	-0.27775
50.5	-0.0899	-0.1518	-0.2057	-0.1418	-0.2483	-0.278
50.6	-0.0886501	-0.15215	-0.20865	-0.14285	-0.24965	-0.27985
50.7	-0.08995	-0.15635	-0.20985	-0.14625	-0.24995	-0.28255
50.8	-0.0897	-0.1558	-0.2062	-0.1451	-0.2495	-0.2823
50.9	-0.0883001	-0.1535	-0.2041	-0.1434	-0.2466	-0.2825
51	-0.0832501	-0.15185	-0.20125	-0.14055	-0.24125	-0.27865
51.1	-0.08275	-0.15185	-0.20155	-0.14015	-0.24305	-0.27765
51.2	-0.08135	-0.15235	-0.20125	-0.13835	-0.24285	-0.27765
51.3	-0.0821499	-0.15765	-0.20305	-0.14365	-0.24955	-0.28255
51.4	-0.0821	-0.1594	-0.202	-0.1426	-0.2512	-0.2825
51.5	-0.0796	-0.1606	-0.2035	-0.1412	-0.2483	-0.2826
51.6	-0.07645	-0.16225	-0.20355	-0.13685	-0.25085	-0.28525
51.7	-0.0765	-0.1611	-0.2028	-0.1366	-0.2522	-0.286
51.8	-0.07625	-0.16055	-0.20695	-0.13805	-0.24985	-0.28795
51.9	-0.07655	-0.16155	-0.20335	-0.13895	-0.25085	-0.28865
52	-0.0777001	-0.161	-0.1976	-0.136	-0.2499	-0.2875
52.1	-0.0768499	-0.16245	-0.20075	-0.13565	-0.25055	-0.28485
52.2	-0.0729501	-0.16695	-0.20265	-0.13405	-0.24945	-0.28305
52.3	-0.07315	-0.16845	-0.20295	-0.13215	-0.24825	-0.28515
52.4	-0.0756999	-0.1713	-0.208	-0.1344	-0.2486	-0.2891
52.5	-0.07705	-0.17325	-0.20875	-0.13535	-0.25055	-0.29035
52.6	-0.0767	-0.1744	-0.2086	-0.1369	-0.2521	-0.2913
52.7	-0.0767	-0.1779	-0.2089	-0.1366	-0.2537	-0.2922
52.8	-0.07625	-0.17935	-0.20725	-0.13505	-0.25065	-0.28885
52.9	-0.0771501	-0.17805	-0.20705	-0.13145	-0.24515	-0.28845
53	-0.07565	-0.17785	-0.20745	-0.13395	-0.24405	-0.28715
53.1	-0.07425	-0.17655	-0.20605	-0.13135	-0.24195	-0.28675
53.2	-0.0761999	-0.1801	-0.2085	-0.1322	-0.2471	-0.2877
53.3	-0.0772499	-0.17955	-0.21025	-0.13245	-0.25155	-0.29085
53.4	-0.0796499	-0.18085	-0.21115	-0.13285	-0.25435	-0.29465
53.5	-0.0789	-0.1823	-0.206	-0.1347	-0.2569	-0.2939
53.6	-0.0779	-0.1828	-0.2082	-0.1381	-0.2589	-0.2952
53.7	-0.07815	-0.18475	-0.20755	-0.13975	-0.26215	-0.29465
53.8	-0.0812999	-0.1871	-0.2113	-0.1441	-0.265	-0.297
53.9	-0.08355	-0.18785	-0.21095	-0.14325	-0.26495	-0.29625
54	-0.0864	-0.1903	-0.2119	-0.1446	-0.2669	-0.2993
54.1	-0.0878	-0.1877	-0.2108	-0.1442	-0.2671	-0.3007
54.2	-0.08925	-0.18785	-0.20925	-0.14505	-0.26765	-0.30435
54.3	-0.0870501	-0.18465	-0.20875	-0.14305	-0.26435	-0.30135
54.4	-0.0860001	-0.1826	-0.2063	-0.1407	-0.2641	-0.2976
54.5	-0.0823002	-0.1783	-0.205	-0.1384	-0.2635	-0.2961
54.6	-0.08495	-0.18085	-0.20515	-0.14065	-0.26585	-0.29625
54.7	-0.0878	-0.1795	-0.2067	-0.143	-0.2668	-0.2977
54.8	-0.0848	-0.1829	-0.2052	-0.1414	-0.2684	-0.2997
54.9	-0.0888	-0.1844	-0.2046	-0.1431	-0.2736	-0.299
55	-0.0917999	-0.1878	-0.2094	-0.1459	-0.2767	-0.3006
55.1	-0.0928999	-0.1868	-0.2107	-0.1486	-0.2775	-0.3011
55.2	-0.0906	-0.1865	-0.208	-0.1461	-0.2748	-0.3027
55.3	-0.0909	-0.1888	-0.209	-0.15	-0.2745	-0.305
55.4	-0.0907001	-0.1866	-0.2075	-0.1486	-0.2719	-0.3038
55.5	-0.09135	-0.18715	-0.20895	-0.14985	-0.27255	-0.30535
55.6	-0.09055	-0.18855	-0.20965	-0.14595	-0.27325	-0.30395
55.7	-0.0912	-0.1868	-0.2106	-0.1473	-0.2714	-0.3054
55.8	-0.09355	-0.18935	-0.21355	-0.14835	-0.27225	-0.30565
55.9	-0.09425	-0.18955	-0.21425	-0.15045	-0.27105	-0.30645
56	-0.0911501	-0.18985	-0.21015	-0.14885	-0.26845	-0.30415
56.1	-0.09265	-0.19405	-0.21015	-0.14815	-0.27295	-0.30755
56.2	-0.0966	-0.1971	-0.2112	-0.1467	-0.2752	-0.311
56.3	-0.09785	-0.19825	-0.21155	-0.14785	-0.27795	-0.31445
56.4	-0.09805	-0.19905	-0.21005	-0.14975	-0.28025	-0.31575
56.5	-0.0955	-0.1982	-0.2099	-0.1486	-0.2794	-0.3164
56.6	-0.09385	-0.20065	-0.20825	-0.15195	-0.27685	-0.31345
56.7	-0.0930501	-0.20265	-0.21065	-0.15045	-0.27635	-0.31235
56.8	-0.0923001	-0.1998	-0.2142	-0.147	-0.2768	-0.3099
56.9	-0.09455	-0.19925	-0.21605	-0.14705	-0.27675	-0.31185
57	-0.0954	-0.2021	-0.2191	-0.1503	-0.2819	-0.3159
57.1	-0.09845	-0.20265	-0.21985	-0.15195	-0.28575	-0.32065
57.2	-0.10095	-0.20165	-0.21955	-0.15425	-0.28595	-0.32135
57.3	-0.10075	-0.20035	-0.21735	-0.15285	-0.28365	-0.32135
57.4	-0.10175	-0.19825	-0.21635	-0.14855	-0.28075	-0.32205
57.5	-0.102	-0.199	-0.2185	-0.1508	-0.2814	-0.3277
57.6	-0.1026	-0.1989	-0.2156	-0.1484	-0.2799	-0.3247
57.7	-0.1045	-0.1971	-0.2151	-0.1484	-0.2779	-0.3233
57.8	-0.10455	-0.19315	-0.21535	-0.14875	-0.27785	-0.32325
57.9	-0.10345	-0.19505	-0.21145	-0.14665	-0.28035	-0.31955
58	-0.1049	-0.193	-0.215	-0.1473	-0.2834	-0.3217
58.1	-0.10505	-0.19265	-0.21735	-0.15045	-0.28595	-0.32385
58.2	-0.1087	-0.1944	-0.2182	-0.1509	-0.2844	-0.3257
58.3	-0.1096	-0.1926	-0.2162	-0.1518	-0.2832	-0.3269
58.4	-0.10485	-0.19005	-0.21515	-0.14975	-0.28175	-0.32485
58.5	-0.1021	-0.1906	-0.2149	-0.1492	-0.2815	-0.326
58.6	-0.09955	-0.19135	-0.21275	-0.14895	-0.28005	-0.32735
58.7	-0.10095	-0.19265	-0.21185	-0.14935	-0.27685	-0.33045
58.8	-0.09985	-0.19025	-0.21285	-0.14845	-0.27425	-0.33175
58.9	-0.0992501	-0.18685	-0.21185	-0.14755	-0.27465	-0.33155
59	-0.09415	-0.18565	-0.20895	-0.14895	-0.27475	-0.32875
59.1	-0.0950999	-0.1861	-0.2107	-0.1457	-0.2764	-0.3274
59.2	-0.0959501	-0.18625	-0.20795	-0.14545	-0.27535	-0.32215
59.3	-0.0969501	-0.18275	-0.20655	-0.14625	-0.27325	-0.32065
59.4	-0.09665	-0.18205	-0.20635	-0.14935	-0.26865	-0.32055
59.5	-0.09695	-0.18195	-0.20775	-0.14925	-0.26635	-0.31915
59.6	-0.09835	-0.18295	-0.21165	-0.14855	-0.26225	-0.31875
59.7	-0.09825	-0.18415	-0.21295	-0.15005	-0.26545	-0.31885
59.8	-0.0982501	-0.18215	-0.21225	-0.15045	-0.26235	-0.31865
59.9	-0.0967501	-0.17875	-0.20915	-0.14845	-0.26075	-0.32025
60	-0.0969	-0.1769	-0.2102	-0.147	-0.263	-0.319
60.1	-0.0966	-0.1765	-0.212	-0.15	-0.2626	-0.3169
60.2	-0.09375	-0.17635	-0.21305	-0.14645	-0.25955	-0.31745
60.3	-0.0941999	-0.1794	-0.2162	-0.1477	-0.2608	-0.3191
60.4	-0.09595	-0.18075	-0.21275	-0.14965	-0.26265	-0.32105
60.5	-0.09885	-0.18325	-0.21485	-0.14915	-0.26305	-0.32365
60.6	-0.10075	-0.18725	-0.22005	-0.14845	-0.26215	-0.32565
60.7	-0.09865	-0.19035	-0.22005	-0.15055	-0.26245	-0.32395
60.8	-0.09935	-0.19665	-0.22335	-0.14925	-0.26475	-0.32675
60.9	-0.09945	-0.19785	-0.22365	-0.15015	-0.26315	-0.32765
61	-0.0985	-0.2	-0.2274	-0.1517	-0.2609	-0.3291
61.1	-0.0937	-0.1975	-0.2231	-0.1462	-0.2555	-0.328
61.2	-0.0950999	-0.1975	-0.2236	-0.1449	-0.2553	-0.3272
61.3	-0.0969999	-0.1992	-0.2298	-0.1464	-0.2554	-0.3278
61.4	-0.09795	-0.20015	-0.23025	-0.14195	-0.25525	-0.32705
61.5	-0.09775	-0.19945	-0.23075	-0.14295	-0.25515	-0.32505
61.6	-0.0960499	-0.19715	-0.23105	-0.13945	-0.25235	-0.32315
61.7	-0.0921501	-0.19575	-0.22715	-0.13545	-0.24555	-0.31815
61.8	-0.0880001	-0.1943	-0.2226	-0.1303	-0.243	-0.3119
61.9	-0.0844501	-0.19235	-0.22365	-0.13055	-0.23915	-0.31175
62	-0.0825	-0.195	-0.2241	-0.1298	-0.2388	-0.3134
62.1	-0.0822999	-0.1965	-0.2226	-0.1293	-0.2368	-0.3135
62.2	-0.0775001	-0.1956	-0.2229	-0.1268	-0.2315	-0.3128
62.3	-0.0754	-0.1985	-0.2243	-0.1291	-0.2322	-0.315
62.4	-0.07855	-0.19885	-0.22355	-0.12735	-0.23185	-0.31695
62.5	-0.08065	-0.19845	-0.22495	-0.12725	-0.23345	-0.31925
62.6	-0.07935	-0.19875	-0.22515	-0.12745	-0.23665	-0.32215
62.7	-0.07525	-0.19395	-0.22835	-0.12635	-0.23815	-0.32615
62.8	-0.07565	-0.19425	-0.22815	-0.12835	-0.23905	-0.32625
62.9	-0.0748	-0.1959	-0.2291	-0.1287	-0.2372	-0.3266
63	-0.07195	-0.19785	-0.23055	-0.12895	-0.23585	-0.32565
63.1	-0.07165	-0.19685	-0.23065	-0.12885	-0.23605	-0.32335
63.2	-0.0699	-0.2	-0.2317	-0.1287	-0.2364	-0.3239
63.3	-0.0672	-0.2029	-0.234	-0.1291	-0.2368	-0.3262
63.4	-0.0651	-0.2046	-0.2337	-0.1293	-0.2382	-0.3245
63.5	-0.0623	-0.2071	-0.2372	-0.1318	-0.2389	-0.3213
63.6	-0.0618	-0.2086	-0.2387	-0.1311	-0.2386	-0.3174
63.7	-0.0633	-0.2074	-0.2385	-0.1331	-0.2393	-0.3178
63.8	-0.0671998	-0.2106	-0.2446	-0.1386	-0.2434	-0.3209
63.9	-0.0718999	-0.2202	-0.2507	-0.1418	-0.2457	-0.3247
64	-0.0725	-0.219	-0.2505	-0.1399	-0.2406	-0.3245
64.1	-0.0754499	-0.22325	-0.24995	-0.14055	-0.23755	-0.32635
64.2	-0.0754501	-0.22325	-0.24935	-0.13725	-0.23395	-0.32705
64.3	-0.07405	-0.22415	-0.24955	-0.13745	-0.23625	-0.32675
64.4	-0.0747001	-0.2226	-0.2482	-0.1352	-0.2329	-0.3257
64.5	-0.07885	-0.22515	-0.24615	-0.13675	-0.23345	-0.32725
64.6	-0.0767998	-0.2227	-0.2459	-0.1346	-0.2337	-0.3274
64.7	-0.0765501	-0.21875	-0.24625	-0.13195	-0.23205	-0.32505
64.8	-0.07905	-0.22005	-0.25055	-0.13455	-0.23805	-0.32555
64.9	-0.0817001	-0.2212	-0.2487	-0.1389	-0.2388	-0.3259
65	-0.0811	-0.2191	-0.2467	-0.1369	-0.2354	-0.3243
65.1	-0.08505	-0.22155	-0.24995	-0.13395	-0.23905	-0.32655
65.2	-0.0817501	-0.22085	-0.24845	-0.13495	-0.23935	-0.32925
65.3	-0.07935	-0.22135	-0.24905	-0.13175	-0.23935	-0.32965
65.4	-0.0781501	-0.22305	-0.24805	-0.12845	-0.23835	-0.32955
65.5	-0.07855	-0.22355	-0.24395	-0.12685	-0.23965	-0.32835
65.6	-0.0769997	-0.2225	-0.2434	-0.1268	-0.2406	-0.3275
65.7	-0.0748503	-0.21775	-0.24155	-0.12255	-0.23865	-0.32565
65.8	-0.07395	-0.21475	-0.23855	-0.11785	-0.23545	-0.32555
65.9	-0.07415	-0.21305	-0.23875	-0.11745	-0.23435	-0.32655
66	-0.07575	-0.21165	-0.24255	-0.11915	-0.23525	-0.32785
66.1	-0.0756498	-0.21195	-0.23905	-0.12225	-0.23335	-0.33095
66.2	-0.0759502	-0.21005	-0.23685	-0.11955	-0.23145	-0.32855
66.3	-0.07705	-0.21175	-0.23405	-0.12185	-0.23235	-0.32605
66.4	-0.0762501	-0.21235	-0.23405	-0.12165	-0.23405	-0.32525
66.5	-0.0748	-0.2123	-0.2357	-0.1212	-0.2317	-0.326
66.6	-0.0746	-0.2104	-0.2353	-0.1214	-0.2297	-0.3233
66.7	-0.0731	-0.2094	-0.2325	-0.1223	-0.2305	-0.3231
66.8	-0.07225	-0.20625	-0.23445	-0.12005	-0.23125	-0.32455
66.9	-0.0702	-0.2061	-0.2324	-0.1213	-0.2315	-0.3237
67	-0.0718	-0.2046	-0.2346	-0.1216	-0.2347	-0.3244
67.1	-0.0727001	-0.2022	-0.2334	-0.1183	-0.2359	-0.3258
67.2	-0.0752999	-0.2012	-0.2352	-0.1228	-0.2409	-0.3262
67.3	-0.0735	-0.2009	-0.2336	-0.1209	-0.2428	-0.3255
67.4	-0.0723	-0.1996	-0.2317	-0.1197	-0.2444	-0.327
67.5	-0.06985	-0.19765	-0.23345	-0.11915	-0.24675	-0.32915
67.6	-0.0700999	-0.1989	-0.2328	-0.1176	-0.2491	-0.3329
67.7	-0.0686501	-0.19865	-0.23055	-0.11955	-0.24615	-0.33285
67.8	-0.06515	-0.19445	-0.22815	-0.11925	-0.24415	-0.33415
67.9	-0.0633001	-0.1936	-0.2285	-0.1194	-0.2413	-0.3361
68	-0.06235	-0.19225	-0.21995	-0.11485	-0.24135	-0.33495
68.1	-0.0637	-0.1898	-0.2193	-0.1117	-0.2407	-0.3331
68.2	-0.06415	-0.18765	-0.22145	-0.10955	-0.24415	-0.33295
68.3	-0.06475	-0.18285	-0.21775	-0.10745	-0.24365	-0.33015
68.4	-0.0650001	-0.1809	-0.2149	-0.1069	-0.2418	-0.3299
68.5	-0.06035	-0.17875	-0.21215	-0.10885	-0.24125	-0.32615
68.6	-0.0555	-0.1751	-0.2096	-0.1063	-0.2366	-0.3216
68.7	-0.05895	-0.17345	-0.21305	-0.10555	-0.23155	-0.31605
68.8	-0.06235	-0.17595	-0.21215	-0.10625	-0.23075	-0.31505
68.9	-0.0612	-0.1759	-0.2109	-0.1057	-0.2312	-0.3148
69	-0.0629	-0.1759	-0.2092	-0.1078	-0.2332	-0.3153
69.1	-0.0624999	-0.1724	-0.2056	-0.1078	-0.2357	-0.3132
69.2	-0.0603502	-0.17165	-0.20375	-0.10505	-0.23275	-0.31375
69.3	-0.0627	-0.1698	-0.2047	-0.1067	-0.2325	-0.3091
69.4	-0.0595002	-0.1662	-0.2025	-0.1015	-0.2284	-0.304
69.5	-0.06285	-0.16685	-0.20645	-0.10355	-0.23165	-0.30655
69.6	-0.0668001	-0.1646	-0.2047	-0.1038	-0.2305	-0.3077
69.7	-0.0680999	-0.1656	-0.2024	-0.1065	-0.2321	-0.3113
69.8	-0.0632	-0.1645	-0.2013	-0.1052	-0.2316	-0.3107
69.9	-0.0630499	-0.16585	-0.20085	-0.10595	-0.23285	-0.30955
70	-0.06015	-0.16275	-0.19895	-0.10525	-0.23575	-0.30795
70.1	-0.0583501	-0.16285	-0.19665	-0.10385	-0.23845	-0.30865
70.2	-0.0583499	-0.16075	-0.19835	-0.10575	-0.24365	-0.31015
70.3	-0.05685	-0.15755	-0.19745	-0.10815	-0.24255	-0.30685
70.4	-0.0559501	-0.15495	-0.19655	-0.10645	-0.23885	-0.30615
70.5	-0.0548	-0.1548	-0.1965	-0.107	-0.2396	-0.3047
70.6	-0.0513	-0.1514	-0.197	-0.1074	-0.2384	-0.3048
70.7	-0.05265	-0.15215	-0.19525	-0.10985	-0.23685	-0.30405
70.8	-0.05545	-0.15625	-0.19485	-0.11345	-0.23805	-0.30595
70.9	-0.05655	-0.15785	-0.19345	-0.11465	-0.23715	-0.30605
71	-0.0561	-0.16	-0.1957	-0.115	-0.2402	-0.306
71.1	-0.0569499	-0.16325	-0.19815	-0.11485	-0.24165	-0.30705
71.2	-0.0575002	-0.1623	-0.1954	-0.1146	-0.2406	-0.305
71.3	-0.05785	-0.16105	-0.19535	-0.11355	-0.23925	-0.30195
71.4	-0.062	-0.1624	-0.1948	-0.1167	-0.2389	-0.3014
71.5	-0.0609	-0.1588	-0.1937	-0.1182	-0.2386	-0.3019
71.6	-0.0580502	-0.15865	-0.19505	-0.11605	-0.23755	-0.29995
71.7	-0.0597497	-0.16325	-0.19935	-0.11935	-0.24095	-0.30255
71.8	-0.0608	-0.1656	-0.1996	-0.1221	-0.2415	-0.3046
71.9	-0.06175	-0.16615	-0.20085	-0.12385	-0.23875	-0.30315
72	-0.05975	-0.16715	-0.20255	-0.12525	-0.23945	-0.30305
72.1	-0.0573001	-0.1683	-0.1989	-0.124	-0.2401	-0.3006
72.2	-0.0554499	-0.16985	-0.20325	-0.12225	-0.24035	-0.29785
72.3	-0.0551	-0.17	-0.203	-0.1238	-0.2438	-0.3003
72.4	-0.0548499	-0.16965	-0.20465	-0.12545	-0.24525	-0.30165
72.5	-0.0535	-0.1685	-0.204	-0.1257	-0.244	-0.2997
72.6	-0.0525999	-0.1664	-0.2039	-0.1221	-0.2425	-0.2951
72.7	-0.0556001	-0.1665	-0.2046	-0.1227	-0.2438	-0.2946
72.8	-0.05725	-0.16585	-0.20535	-0.12225	-0.24465	-0.29335
72.9	-0.058	-0.1664	-0.2041	-0.1218	-0.2451	-0.2923
73	-0.05945	-0.16545	-0.20535	-0.12175	-0.24135	-0.28955
73.1	-0.0605001	-0.1682	-0.2081	-0.1243	-0.2423	-0.289
73.2	-0.0633499	-0.17245	-0.20565	-0.12805	-0.24385	-0.28915
73.3	-0.06395	-0.17645	-0.20855	-0.12765	-0.24605	-0.28985
73.4	-0.06395	-0.17775	-0.20965	-0.12925	-0.24245	-0.29245
73.5	-0.06655	-0.17735	-0.20875	-0.12975	-0.24175	-0.29405
73.6	-0.07	-0.1807	-0.2101	-0.1357	-0.2365	-0.2949
73.7	-0.06995	-0.18215	-0.21115	-0.13735	-0.23545	-0.29335
73.8	-0.0701	-0.1829	-0.2131	-0.1358	-0.2388	-0.2946
73.9	-0.0717501	-0.18285	-0.21455	-0.13375	-0.23795	-0.29305
74	-0.0751	-0.1823	-0.2151	-0.1327	-0.2413	-0.2928
74.1	-0.0777501	-0.18185	-0.21835	-0.13425	-0.24295	-0.29285
74.2	-0.0804499	-0.18245	-0.21835	-0.13945	-0.24465	-0.29375
74.3	-0.08115	-0.18515	-0.21865	-0.14475	-0.24385	-0.29375
74.4	-0.0786	-0.1876	-0.218	-0.1432	-0.2459	-0.2926
74.5	-0.0801	-0.1867	-0.2226	-0.1437	-0.2484	-0.2937
74.6	-0.083	-0.1875	-0.2251	-0.1422	-0.2511	-0.2925
74.7	-0.08335	-0.18725	-0.22685	-0.14375	-0.25035	-0.29215
74.8	-0.0828	-0.1908	-0.226	-0.1444	-0.2532	-0.2917
74.9	-0.0838999	-0.1891	-0.2296	-0.1466	-0.2543	-0.2911
75	-0.0844	-0.1887	-0.2298	-0.1462	-0.2528	-0.2908
75.1	-0.0821001	-0.1883	-0.2276	-0.1475	-0.2524	-0.2913
75.2	-0.0832	-0.1912	-0.2295	-0.1492	-0.2476	-0.2919
75.3	-0.08325	-0.18925	-0.22895	-0.14735	-0.24465	-0.28825
75.4	-0.0832	-0.1887	-0.2279	-0.1469	-0.2428	-0.2902
75.5	-0.08495	-0.18805	-0.22475	-0.14795	-0.24285	-0.29125
75.6	-0.0856499	-0.18765	-0.22475	-0.14995	-0.24235	-0.28875
75.7	-0.0833001	-0.1865	-0.2244	-0.1509	-0.2428	-0.2874
75.8	-0.0791	-0.1808	-0.2243	-0.1492	-0.2383	-0.2823
75.9	-0.0803	-0.1844	-0.2223	-0.1496	-0.2388	-0.283
76	-0.08	-0.1845	-0.2212	-0.1486	-0.2403	-0.2832
76.1	-0.0803998	-0.1854	-0.2215	-0.1485	-0.238	-0.2806
76.2	-0.0789002	-0.1842	-0.2232	-0.1475	-0.2315	-0.2775
76.3	-0.0789	-0.1865	-0.2248	-0.1495	-0.2294	-0.2766
76.4	-0.0816998	-0.1924	-0.2264	-0.1516	-0.2341	-0.2801
76.5	-0.0803	-0.1941	-0.2254	-0.1527	-0.2347	-0.2825
76.6	-0.0782998	-0.1917	-0.2223	-0.151	-0.2335	-0.2813
76.7	-0.0760002	-0.1886	-0.2189	-0.1454	-0.2337	-0.2774
76.8	-0.0766	-0.1889	-0.2174	-0.1411	-0.2358	-0.2754
76.9	-0.0743001	-0.1876	-0.2182	-0.1394	-0.2392	-0.2733
77	-0.0754	-0.1843	-0.2183	-0.1393	-0.239	-0.2721
77.1	-0.0733999	-0.1822	-0.2158	-0.1356	-0.2354	-0.2717
77.2	-0.0693	-0.1803	-0.2175	-0.1365	-0.2333	-0.2705
77.3	-0.0653	-0.1769	-0.2176	-0.1383	-0.2307	-0.2667
77.4	-0.0654	-0.1784	-0.2149	-0.1382	-0.2314	-0.2682
77.5	-0.06315	-0.17995	-0.21855	-0.14015	-0.23465	-0.27355
77.6	-0.0608	-0.1793	-0.2156	-0.1387	-0.2338	-0.2696
77.7	-0.0594	-0.1765	-0.2168	-0.1388	-0.2339	-0.2694
77.8	-0.05875	-0.17815	-0.21615	-0.14045	-0.23135	-0.26855
77.9	-0.05545	-0.17595	-0.21745	-0.14095	-0.23265	-0.26755
78	-0.0507	-0.1742	-0.2148	-0.1369	-0.231	-0.2646
78.1	-0.0535	-0.177	-0.2156	-0.1359	-0.2341	-0.2657
78.2	-0.0553	-0.1769	-0.2184	-0.1366	-0.2341	-0.2628
78.3	-0.0519	-0.1747	-0.2182	-0.1339	-0.2305	-0.2595
78.4	-0.0463503	-0.17355	-0.21645	-0.13025	-0.22345	-0.25545
78.5	-0.0449	-0.1714	-0.2155	-0.1306	-0.2226	-0.2553
78.6	-0.0483501	-0.17175	-0.21575	-0.12925	-0.22475	-0.25765
78.7	-0.0521499	-0.17535	-0.21725	-0.13135	-0.22635	-0.26155
78.8	-0.05055	-0.17655	-0.21745	-0.13095	-0.22495	-0.26155
78.9	-0.0492999	-0.1805	-0.2187	-0.1318	-0.2253	-0.2626
79	-0.0508	-0.1819	-0.218	-0.1332	-0.2245	-0.2622
79.1	-0.0493999	-0.178	-0.216	-0.1355	-0.2243	-0.2619
79.2	-0.0487501	-0.17665	-0.21395	-0.13595	-0.22305	-0.26135
79.3	-0.04675	-0.17085	-0.21485	-0.13355	-0.22135	-0.26055
79.4	-0.0454002	-0.1711	-0.21	-0.1328	-0.2176	-0.2576
79.5	-0.04795	-0.17155	-0.21025	-0.13315	-0.21995	-0.25525
79.6	-0.0429999	-0.1715	-0.2118	-0.1318	-0.2185	-0.2501
79.7	-0.0404001	-0.1691	-0.2074	-0.1292	-0.2192	-0.2447
79.8	-0.0382	-0.1658	-0.2046	-0.1277	-0.2189	-0.2453
79.9	-0.0396	-0.1622	-0.203	-0.1302	-0.2163	-0.2439
80	-0.04035	-0.16155	-0.20155	-0.13345	-0.21805	-0.24285
80.1	-0.0390001	-0.163	-0.1988	-0.1309	-0.216	-0.242
80.2	-0.0383499	-0.16355	-0.20135	-0.13285	-0.22195	-0.24285
80.3	-0.0346	-0.1631	-0.1978	-0.1297	-0.2247	-0.2415
80.4	-0.0333001	-0.1632	-0.1966	-0.1268	-0.226	-0.2433
80.5	-0.0333	-0.1595	-0.195	-0.1252	-0.2204	-0.242
80.6	-0.03275	-0.16145	-0.19275	-0.12245	-0.21825	-0.23995
80.7	-0.0313	-0.1626	-0.1921	-0.1202	-0.2133	-0.2417
80.8	-0.034	-0.1625	-0.191	-0.1213	-0.2136	-0.2428
80.9	-0.0311002	-0.1603	-0.1874	-0.1207	-0.211	-0.2427
81	-0.0308	-0.1622	-0.1869	-0.1168	-0.2108	-0.2454
81.1	-0.03285	-0.16425	-0.18465	-0.11785	-0.21065	-0.24505
81.2	-0.03415	-0.16595	-0.18665	-0.11645	-0.21145	-0.24415
81.3	-0.0315	-0.1642	-0.1873	-0.1134	-0.2137	-0.242
81.4	-0.0334999	-0.1658	-0.1908	-0.1141	-0.2169	-0.2454
81.5	-0.0293	-0.1638	-0.1851	-0.1113	-0.2136	-0.2398
81.6	-0.0269	-0.1623	-0.1836	-0.1117	-0.2125	-0.2389
81.7	-0.0261501	-0.16135	-0.18275	-0.10885	-0.21035	-0.24145
81.8	-0.0306	-0.1631	-0.1845	-0.1075	-0.211	-0.2453
81.9	-0.03185	-0.16645	-0.18505	-0.10505	-0.21135	-0.24645
82	-0.0318	-0.1624	-0.1891	-0.1043	-0.2131	-0.2475
82.1	-0.0316499	-0.16405	-0.19085	-0.10325	-0.21175	-0.24945
82.2	-0.0326001	-0.1642	-0.1911	-0.1046	-0.2123	-0.2533
82.3	-0.0331	-0.1617	-0.1885	-0.1042	-0.2153	-0.2541
82.4	-0.0293501	-0.16005	-0.18505	-0.09775	-0.21445	-0.25125
82.5	-0.02735	-0.15555	-0.18395	-0.09435	-0.21065	-0.24715
82.6	-0.0287501	-0.15645	-0.18535	-0.09525	-0.21195	-0.24715
82.7	-0.02925	-0.15835	-0.18995	-0.09725	-0.21075	-0.24765
82.8	-0.02825	-0.15825	-0.19055	-0.10265	-0.20775	-0.24665
82.9	-0.02815	-0.15745	-0.19395	-0.10415	-0.20485	-0.24515
83	-0.0282	-0.1554	-0.1939	-0.1006	-0.2008	-0.2414
83.1	-0.0268498	-0.16025	-0.19755	-0.10085	-0.20225	-0.24265
83.2	-0.0261501	-0.15845	-0.19845	-0.0990501	-0.20295	-0.24185
83.3	-0.02755	-0.15705	-0.19465	-0.09825	-0.20315	-0.23965
83.4	-0.0268001	-0.155	-0.1911	-0.093	-0.1992	-0.24
83.5	-0.0269	-0.1535	-0.1939	-0.0949	-0.1994	-0.239
83.6	-0.0284999	-0.1531	-0.1939	-0.0954	-0.1978	-0.2371
83.7	-0.0263501	-0.15095	-0.19455	-0.0934501	-0.19655	-0.23775
83.8	-0.026	-0.1527	-0.195	-0.0948	-0.1952	-0.2379
83.9	-0.0250502	-0.14855	-0.19255	-0.08905	-0.19585	-0.23815
84	-0.02575	-0.14975	-0.19235	-0.08705	-0.19635	-0.23865
84.1	-0.0304499	-0.15365	-0.19675	-0.08945	-0.19815	-0.23885
84.2	-0.0291001	-0.1523	-0.195	-0.0878001	-0.1958	-0.2366
84.3	-0.02795	-0.15405	-0.19335	-0.08465	-0.19355	-0.23545
84.4	-0.0297	-0.1534	-0.1903	-0.0836	-0.1936	-0.24
84.5	-0.0327	-0.1567	-0.1885	-0.0827	-0.1976	-0.2423
84.6	-0.03165	-0.15795	-0.19045	-0.08165	-0.19795	-0.24255
84.7	-0.0284501	-0.15855	-0.18975	-0.0824501	-0.19625	-0.24285
84.8	-0.02415	-0.15415	-0.18395	-0.07815	-0.19455	-0.23765
84.9	-0.0224502	-0.15115	-0.18235	-0.07605	-0.19335	-0.23745
85	-0.02365	-0.14775	-0.17765	-0.07345	-0.19005	-0.23725
85.1	-0.0215999	-0.1455	-0.177	-0.0688	-0.1901	-0.2366
85.2	-0.0191501	-0.14715	-0.17375	-0.0626501	-0.19055	-0.23435
85.3	-0.0189	-0.146	-0.1731	-0.0602	-0.1906	-0.2359
85.4	-0.0198498	-0.14995	-0.17595	-0.06355	-0.18915	-0.23685
85.5	-0.0188	-0.1496	-0.1812	-0.0643	-0.1886	-0.2405
85.6	-0.0157498	-0.15275	-0.18215	-0.06595	-0.19065	-0.24515
85.7	-0.0168501	-0.15095	-0.18055	-0.0664501	-0.18785	-0.24465
85.8	-0.0185	-0.1505	-0.1829	-0.0637	-0.1867	-0.2465
85.9	-0.0186501	-0.15135	-0.18575	-0.06455	-0.18415	-0.24305
86	-0.0168	-0.1528	-0.1851	-0.0622	-0.184	-0.2404
86.1	-0.0124	-0.1527	-0.1847	-0.0563	-0.1804	-0.2372
86.2	-0.013	-0.1532	-0.1856	-0.0582	-0.1794	-0.2356
86.3	-0.01295	-0.15315	-0.18115	-0.05495	-0.17265	-0.23215
86.4	-0.0131	-0.1517	-0.1828	-0.0564	-0.1694	-0.2334
86.5	-0.01225	-0.14875	-0.18345	-0.05315	-0.16565	-0.22955
86.6	-0.0134	-0.1493	-0.1844	-0.0562	-0.1676	-0.2344
86.7	-0.0135	-0.1478	-0.1868	-0.0569	-0.1682	-0.2377
86.8	-0.01115	-0.14825	-0.18785	-0.05665	-0.16975	-0.23765
86.9	-0.00950009	-0.1501	-0.1895	-0.0536	-0.172	-0.24
87	-0.00954998	-0.14445	-0.19095	-0.05085	-0.17315	-0.24215
87.1	-0.00569987	-0.1411	-0.1887	-0.0514	-0.1691	-0.24
87.2	-0.00270008	-0.137	-0.1891	-0.0496001	-0.168	-0.24
87.3	-0.00539997	-0.1384	-0.19	-0.051	-0.1686	-0.242
87.4	-0.00829988	-0.1405	-0.1919	-0.0534	-0.1669	-0.2452
87.5	-0.00665001	-0.14235	-0.18825	-0.05215	-0.16435	-0.24625
87.6	-0.00729996	-0.1442	-0.1923	-0.0504	-0.1656	-0.2494
87.7	-0.00785008	-0.14615	-0.19245	-0.0473501	-0.16625	-0.24975
87.8	-0.00504995	-0.14295	-0.18885	-0.0493499	-0.16745	-0.24765
87.9	-0.00240004	-0.1453	-0.1878	-0.0526	-0.1673	-0.2458
88	-0.00240006	-0.1459	-0.1846	-0.0539001	-0.1685	-0.2478
88.1	-0.00189995	-0.148	-0.1803	-0.0509999	-0.1649	-0.2462
88.2	-0.00265005	-0.14435	-0.17865	-0.0511501	-0.16235	-0.24605
88.3	-0.00170001	-0.142	-0.1746	-0.0499	-0.1594	-0.2431
88.4	-0.00175002	-0.14285	-0.17505	-0.05035	-0.15985	-0.24155
88.5	-0.00300003	-0.145	-0.1757	-0.0511	-0.1586	-0.2402
88.6	-0.00194987	-0.14875	-0.17535	-0.05205	-0.15935	-0.24535
88.7	0.00159987	-0.1468	-0.1724	-0.0491001	-0.1587	-0.2437
88.8	0.00234999	-0.14865	-0.16775	-0.04555	-0.15995	-0.24115
88.9	0.00119993	-0.1483	-0.1669	-0.0418999	-0.1601	-0.2414
89	0.00369994	-0.1472	-0.1642	-0.0413001	-0.1597	-0.2426
89.1	0.00305004	-0.14815	-0.16175	-0.04415	-0.16045	-0.24785
89.2	0.00464992	-0.14615	-0.15925	-0.0447501	-0.16025	-0.24985
89.3	0.00325006	-0.14865	-0.15615	-0.0462499	-0.16075	-0.24945
89.4	0.00420007	-0.1486	-0.1582	-0.0442	-0.1597	-0.2504
89.5	0.00299996	-0.1491	-0.1623	-0.0482	-0.1621	-0.2513
89.6	0.00459998	-0.1477	-0.163	-0.0456	-0.1592	-0.2507
89.7	0.00439998	-0.1467	-0.1647	-0.0438	-0.1593	-0.2522
89.8	0.00414999	-0.15035	-0.16695	-0.04335	-0.16015	-0.25055
89.9	0.00419994	-0.1494	-0.1654	-0.0409999	-0.16	-0.2476
90	0.00345002	-0.14865	-0.16725	-0.04345	-0.16145	-0.24895
90.1	0.00315005	-0.14845	-0.16555	-0.0441499	-0.16095	-0.24965
90.2	0.00254991	-0.14875	-0.16305	-0.0433501	-0.16365	-0.25225
90.3	0.00274998	-0.14915	-0.16425	-0.04395	-0.16535	-0.25475
90.4	0.00419998	-0.1464	-0.164	-0.0437	-0.1653	-0.2546
90.5	0.00425002	-0.14695	-0.16445	-0.04595	-0.16615	-0.25145
90.6	0.00444992	-0.14715	-0.16785	-0.0478501	-0.16475	-0.25245
90.7	1.63844e-07	-0.149	-0.1689	-0.0495998	-0.1649	-0.253
90.8	-0.00205034	-0.14885	-0.16985	-0.0489503	-0.16835	-0.25385
90.9	-0.00395005	-0.15425	-0.17465	-0.0529497	-0.17225	-0.25775
91	-0.0055499	-0.15535	-0.17565	-0.0558499	-0.17545	-0.25955
91.1	-0.00344995	-0.15455	-0.17655	-0.0565499	-0.17605	-0.25875
91.2	-0.00685005	-0.15505	-0.17625	-0.05825	-0.17545	-0.25795
91.3	-0.01085	-0.15515	-0.17905	-0.06105	-0.17385	-0.25905
91.4	-0.0117499	-0.15605	-0.17865	-0.0601499	-0.17375	-0.25995
91.5	-0.0109501	-0.15695	-0.17765	-0.0607501	-0.17625	-0.26195
91.6	-0.00884986	-0.15205	-0.17305	-0.0591499	-0.17515	-0.25825
91.7	-0.00860017	-0.148	-0.1699	-0.0545002	-0.17	-0.2548
91.8	-0.00909988	-0.1483	-0.1677	-0.0549999	-0.1696	-0.2529
91.9	-0.00919996	-0.1501	-0.1645	-0.0573001	-0.1733	-0.2506
92	-0.0108501	-0.15235	-0.16135	-0.0553501	-0.17485	-0.25195
92.1	-0.0108499	-0.15465	-0.16345	-0.0554499	-0.17565	-0.25295
92.2	-0.0103501	-0.15105	-0.16295	-0.0566501	-0.17585	-0.25215
92.3	-0.00829998	-0.1497	-0.1642	-0.0562	-0.1772	-0.2549
92.4	-0.00504993	-0.14895	-0.16655	-0.05475	-0.17525	-0.25565
92.5	-0.00480004	-0.1505	-0.1666	-0.054	-0.1731	-0.254
92.6	-0.00894992	-0.15175	-0.16645	-0.0589499	-0.17485	-0.25565
92.7	-0.0108001	-0.1531	-0.1677	-0.0589001	-0.1761	-0.251
92.8	-0.0130001	-0.1563	-0.1679	-0.0611001	-0.1791	-0.2496
92.9	-0.0158499	-0.15335	-0.16665	-0.06065	-0.17915	-0.24685
93	-0.0145501	-0.15255	-0.16255	-0.0609501	-0.17755	-0.24345
93.1	-0.0175001	-0.1563	-0.1612	-0.0611001	-0.1785	-0.2397
93.2	-0.0215499	-0.15865	-0.16115	-0.0626499	-0.18315	-0.24095
93.3	-0.0219997	-0.1592	-0.1589	-0.0616997	-0.1818	-0.2389
93.4	-0.0162499	-0.15305	-0.15415	-0.0589503	-0.17915	-0.23525
93.5	-0.01685	-0.15115	-0.15155	-0.05905	-0.17885	-0.23385
93.6	-0.02065	-0.15155	-0.15455	-0.05975	-0.18305	-0.23355
93.7	-0.0224999	-0.1525	-0.1555	-0.0616999	-0.1847	-0.2311
93.8	-0.0215501	-0.14985	-0.15855	-0.0633501	-0.18315	-0.22945
93.9	-0.0226502	-0.15295	-0.16515	-0.06395	-0.18305	-0.22875
94	-0.0216998	-0.1532	-0.168	-0.0652998	-0.1842	-0.2303
94.1	-0.0234998	-0.1545	-0.1724	-0.0688998	-0.187	-0.2317
94.2	-0.0211502	-0.15095	-0.17065	-0.0693502	-0.18395	-0.22715
94.3	-0.02095	-0.15425	-0.17045	-0.06825	-0.18865	-0.22785
94.4	-0.02115	-0.15765	-0.17345	-0.06785	-0.19025	-0.23025
94.5	-0.0214001	-0.1577	-0.1727	-0.0670001	-0.1909	-0.2317
94.6	-0.0235499	-0.15655	-0.16965	-0.0696499	-0.19335	-0.23345
94.7	-0.0243502	-0.15385	-0.16865	-0.0694502	-0.19295	-0.22935
94.8	-0.0286002	-0.1539	-0.1703	-0.0729002	-0.1945	-0.2277
94.9	-0.03065	-0.15195	-0.17415	-0.0774499	-0.19725	-0.23025
95	-0.0309	-0.1517	-0.1741	-0.078	-0.1942	-0.231
95.1	-0.03265	-0.15325	-0.17755	-0.07875	-0.19625	-0.23175
95.2	-0.031	-0.1536	-0.1797	-0.0765	-0.1949	-0.2301
95.3	-0.0310001	-0.1511	-0.1794	-0.0745001	-0.1938	-0.228
95.4	-0.033	-0.1531	-0.1839	-0.077	-0.1947	-0.2296
95.5	-0.0345001	-0.1537	-0.1801	-0.0756001	-0.1966	-0.2286
95.6	-0.0345002	-0.1547	-0.1795	-0.0756002	-0.2012	-0.2295
95.7	-0.0396499	-0.16035	-0.17915	-0.0786499	-0.20655	-0.23325
95.8	-0.04	-0.1617	-0.177	-0.079	-0.2068	-0.2322
95.9	-0.0427	-0.1632	-0.1768	-0.0795	-0.2055	-0.2331
96	-0.04455	-0.16465	-0.17595	-0.08145	-0.20545	-0.23595
96.1	-0.0463	-0.1658	-0.1758	-0.081	-0.2036	-0.2358
96.2	-0.0467	-0.165	-0.1766	-0.0814	-0.2046	-0.2353
96.3	-0.04485	-0.16405	-0.17605	-0.08125	-0.20075	-0.23275
96.4	-0.0468501	-0.16355	-0.17565	-0.0825501	-0.19645	-0.23085
96.5	-0.0485499	-0.16995	-0.17755	-0.0873499	-0.19935	-0.23645
96.6	-0.0511497	-0.17045	-0.17915	-0.0868497	-0.20215	-0.23755
96.7	-0.0501502	-0.16775	-0.17665	-0.0839502	-0.20225	-0.23335
96.8	-0.0469998	-0.1704	-0.1775	-0.0833998	-0.2021	-0.233
96.9	-0.0457997	-0.1673	-0.1777	-0.0839001	-0.198	-0.2296
97	-0.0431004	-0.1622	-0.1745	-0.0797004	-0.194201	-0.2261
97.1	-0.0417999	-0.1624	-0.1762	-0.0800999	-0.1939	-0.2251
97.2	-0.0451002	-0.1619	-0.1753	-0.0807002	-0.1949	-0.2225
97.3	-0.0431501	-0.16145	-0.17555	-0.0823501	-0.19615	-0.22475
97.4	-0.0400999	-0.1623	-0.1763	-0.0841	-0.1984	-0.2275
97.5	-0.0407001	-0.163	-0.1779	-0.0843001	-0.1966	-0.2244
97.6	-0.0446998	-0.1667	-0.1818	-0.0877998	-0.2005	-0.2235
97.7	-0.0431502	-0.16795	-0.17945	-0.0841502	-0.19815	-0.22065
97.8	-0.0421999	-0.1647	-0.1812	-0.0852999	-0.1967	-0.2158
97.9	-0.0424001	-0.1653	-0.1833	-0.0848001	-0.1965	-0.2181
98	-0.04005	-0.16305	-0.18315	-0.08305	-0.19365	-0.22195
98.1	-0.03835	-0.16255	-0.18405	-0.08245	-0.19215	-0.22045
98.2	-0.0388	-0.1597	-0.1845	-0.0846	-0.1925	-0.2215
98.3	-0.0422001	-0.1644	-0.1862	-0.0891001	-0.1967	-0.2221
98.4	-0.04455	-0.16435	-0.18835	-0.0894499	-0.19865	-0.22125
98.5	-0.0459999	-0.1667	-0.1911	-0.0911999	-0.2018	-0.2236
98.6	-0.0436	-0.1675	-0.1925	-0.0908	-0.2032	-0.2227
98.7	-0.0426	-0.168	-0.1956	-0.0901	-0.2042	-0.2242
98.8	-0.0391	-0.1692	-0.1957	-0.0885	-0.2051	-0.2248
98.9	-0.04075	-0.17125	-0.19745	-0.0897501	-0.20495	-0.22595
99	-0.0419	-0.1744	-0.1995	-0.0916	-0.2069	-0.2281
99.1	-0.0408	-0.1745	-0.2035	-0.0914	-0.2069	-0.2252
99.2	-0.04015	-0.17855	-0.20415	-0.09505	-0.20725	-0.22585
99.3	-0.0401002	-0.182	-0.2035	-0.0952002	-0.207	-0.224
99.4	-0.0396001	-0.1851	-0.2084	-0.0966999	-0.2106	-0.2272
99.5	-0.0427999	-0.1882	-0.2108	-0.0962999	-0.2093	-0.2301
99.6	-0.0410998	-0.19	-0.211	-0.0966998	-0.2092	-0.2298
99.7	-0.0370503	-0.18745	-0.21245	-0.0975503	-0.20625	-0.22775
99.8	-0.03635	-0.18565	-0.21275	-0.09975	-0.20915	-0.23015
99.9	-0.0372999	-0.1879	-0.2128	-0.0974	-0.2112	-0.23
100	-0.03605	-0.18915	-0.20965	-0.09605	-0.21235	-0.23305
100.1	-0.03525	-0.18795	-0.20755	-0.09205	-0.21035	-0.23235
100.2	-0.0352501	-0.18535	-0.20585	-0.0911501	-0.20525	-0.23175
100.3	-0.0356499	-0.18635	-0.20545	-0.0916499	-0.20635	-0.23665
100.4	-0.0350001	-0.185	-0.2056	-0.0946001	-0.2026	-0.2323
100.5	-0.0383499	-0.18515	-0.20445	-0.0966499	-0.20345	-0.23545
100.6	-0.0381501	-0.18735	-0.20525	-0.0987501	-0.20255	-0.23515
100.7	-0.0358999	-0.1888	-0.211	-0.0996999	-0.2011	-0.2371
100.8	-0.0367499	-0.18875	-0.21215	-0.10065	-0.20065	-0.23635
100.9	-0.03425	-0.18815	-0.21195	-0.0997501	-0.19745	-0.23695
101	-0.0346001	-0.1898	-0.2132	-0.0999001	-0.1976	-0.2402
101.1	-0.0349499	-0.18875	-0.21405	-0.0961499	-0.19835	-0.24025
101.2	-0.0379501	-0.18855	-0.21225	-0.0960501	-0.19825	-0.24175
101.3	-0.0403998	-0.1881	-0.2125	-0.0981998	-0.2008	-0.2402
101.4	-0.03715	-0.18975	-0.20915	-0.0961502	-0.19835	-0.23675
101.5	-0.03505	-0.18825	-0.20925	-0.09635	-0.19915	-0.23685
101.6	-0.0338498	-0.18635	-0.21095	-0.10015	-0.19785	-0.23675
101.7	-0.0339001	-0.1864	-0.2123	-0.0978001	-0.1953	-0.2351
101.8	-0.03285	-0.18205	-0.21065	-0.09465	-0.19425	-0.23215
101.9	-0.0349499	-0.18175	-0.21235	-0.09355	-0.19855	-0.23285
102	-0.0330001	-0.1786	-0.2117	-0.0956001	-0.2007	-0.2341
102.1	-0.0343	-0.1807	-0.2133	-0.0972	-0.2062	-0.2327
102.2	-0.0336	-0.1817	-0.2156	-0.1014	-0.2082	-0.2287
102.3	-0.03575	-0.18465	-0.21755	-0.10195	-0.20785	-0.22955
102.4	-0.0344498	-0.18295	-0.21755	-0.10215	-0.20925	-0.22925
102.5	-0.0301501	-0.18095	-0.21435	-0.10065	-0.20805	-0.22685
102.6	-0.0306002	-0.176	-0.2139	-0.0982002	-0.203	-0.2244
102.7	-0.0318998	-0.1775	-0.216	-0.0996998	-0.2048	-0.2287
102.8	-0.0303001	-0.1756	-0.2172	-0.0997001	-0.2038	-0.2293
102.9	-0.0336499	-0.17455	-0.21895	-0.10145	-0.20515	-0.23085
103	-0.0322001	-0.1746	-0.217	-0.0992001	-0.2061	-0.2335
103.1	-0.0305998	-0.1751	-0.2198	-0.0998998	-0.2089	-0.2358
103.2	-0.0278002	-0.1732	-0.2148	-0.0962002	-0.206	-0.2329
103.3	-0.0259001	-0.1722	-0.2173	-0.0953001	-0.2053	-0.2339
103.4	-0.02865	-0.17265	-0.22015	-0.09635	-0.20475	-0.23355
103.5	-0.03075	-0.16995	-0.21865	-0.09675	-0.20405	-0.23115
103.6	-0.0264499	-0.16705	-0.21725	-0.0969499	-0.20545	-0.23035
103.7	-0.0264001	-0.1667	-0.22	-0.0939001	-0.2043	-0.2313
103.8	-0.0302	-0.172	-0.2221	-0.0979	-0.2082	-0.2352
103.9	-0.03145	-0.17655	-0.21935	-0.0965499	-0.20995	-0.23905
104	-0.0308499	-0.17575	-0.21865	-0.0972499	-0.21045	-0.24235
104.1	-0.03535	-0.17995	-0.22005	-0.10065	-0.21225	-0.24205
104.2	-0.0363501	-0.17845	-0.21845	-0.10195	-0.21315	-0.24465
104.3	-0.03475	-0.18035	-0.21515	-0.10055	-0.20945	-0.24365
104.4	-0.0351499	-0.18055	-0.21505	-0.09985	-0.20545	-0.24805
104.5	-0.0337502	-0.17845	-0.21395	-0.0982502	-0.20415	-0.24545
104.6	-0.0327999	-0.1745	-0.2128	-0.0971999	-0.2013	-0.243
104.7	-0.0372001	-0.1735	-0.2106	-0.0973001	-0.2023	-0.2435
104.8	-0.0363499	-0.17425	-0.20945	-0.0969499	-0.20195	-0.24285
104.9	-0.0378	-0.1711	-0.2055	-0.0956001	-0.2009	-0.2431
105	-0.0354501	-0.16755	-0.20405	-0.0946501	-0.20085	-0.24165
105.1	-0.0334999	-0.1647	-0.2037	-0.0936999	-0.199	-0.2423
105.2	-0.0343501	-0.16195	-0.19965	-0.0930501	-0.19815	-0.24405
105.3	-0.0387499	-0.15925	-0.20025	-0.0933499	-0.19845	-0.24675
105.4	-0.0373499	-0.15595	-0.19925	-0.0921502	-0.19655	-0.24565
105.5	-0.0351502	-0.15195	-0.19825	-0.0909502	-0.19605	-0.24215
105.6	-0.03395	-0.15105	-0.19775	-0.09295	-0.19905	-0.23805
105.7	-0.0345001	-0.149	-0.1954	-0.0937001	-0.2001	-0.2362
105.8	-0.0381999	-0.1507	-0.1908	-0.0968999	-0.1999	-0.2363
105.9	-0.0377999	-0.1486	-0.1907	-0.0955001	-0.195	-0.2362
106	-0.0374001	-0.1482	-0.1887	-0.0990001	-0.1936	-0.2357
106.1	-0.03725	-0.14265	-0.18425	-0.09935	-0.19105	-0.23015
106.2	-0.0351001	-0.142	-0.1813	-0.1006	-0.1921	-0.2287
106.3	-0.0350999	-0.1439	-0.1823	-0.0991999	-0.1948	-0.2275
106.4	-0.0346501	-0.14195	-0.18375	-0.09775	-0.19545	-0.22415
106.5	-0.0352499	-0.14285	-0.18545	-0.0970499	-0.19665	-0.22875
106.6	-0.0320499	-0.14245	-0.18675	-0.0962499	-0.19385	-0.22495
106.7	-0.0303502	-0.13825	-0.18495	-0.0940502	-0.19075	-0.22415
106.8	-0.02725	-0.13515	-0.18075	-0.09145	-0.18765	-0.22075
106.9	-0.0273001	-0.1364	-0.1838	-0.0921	-0.1904	-0.2225
107	-0.0298999	-0.1384	-0.1873	-0.0927999	-0.1937	-0.2241
107.1	-0.0316001	-0.1401	-0.1875	-0.0923001	-0.1943	-0.2217
107.2	-0.031	-0.1441	-0.1836	-0.0962	-0.195	-0.2219
107.3	-0.0275499	-0.14445	-0.18245	-0.0949499	-0.19215	-0.21735
107.4	-0.0247001	-0.1456	-0.1817	-0.0964001	-0.1906	-0.2173
107.5	-0.0260999	-0.1457	-0.1829	-0.0972999	-0.1913	-0.2202
107.6	-0.0277999	-0.1466	-0.1848	-0.0965999	-0.1944	-0.2187
107.7	-0.031	-0.1478	-0.185	-0.0966	-0.1955	-0.217
107.8	-0.0322	-0.1509	-0.1825	-0.1003	-0.1971	-0.2194
107.9	-0.03165	-0.15195	-0.18405	-0.10235	-0.19625	-0.22095
108	-0.03095	-0.15025	-0.18285	-0.10525	-0.19075	-0.21905
108.1	-0.0336998	-0.1522	-0.1833	-0.1036	-0.1889	-0.2181
108.2	-0.0327501	-0.14875	-0.18015	-0.10035	-0.18135	-0.21735
108.3	-0.0317499	-0.14915	-0.17965	-0.0955499	-0.17975	-0.21825
108.4	-0.0278499	-0.15135	-0.17635	-0.0946502	-0.17645	-0.21755
108.5	-0.0274499	-0.15345	-0.17555	-0.0953499	-0.17475	-0.21695
108.6	-0.02815	-0.15635	-0.17625	-0.09645	-0.17725	-0.21615
108.7	-0.0291999	-0.159	-0.1783	-0.0947999	-0.1793	-0.2155
108.8	-0.02655	-0.15645	-0.17605	-0.09235	-0.17665	-0.21035
108.9	-0.02975	-0.15875	-0.17405	-0.09425	-0.17515	-0.20905
109	-0.0309	-0.1579	-0.17	-0.0935	-0.1765	-0.209
109.1	-0.0339	-0.16	-0.1729	-0.0991	-0.1768	-0.2093
109.2	-0.03795	-0.16105	-0.16855	-0.10035	-0.17645	-0.20905
109.3	-0.04325	-0.16515	-0.16995	-0.10175	-0.18005	-0.21225
109.4	-0.0451998	-0.1674	-0.1674	-0.1009	-0.1819	-0.2112
109.5	-0.0426502	-0.16575	-0.16575	-0.0990502	-0.18085	-0.20985
109.6	-0.0415	-0.1658	-0.1655	-0.0966	-0.1822	-0.2073
109.7	-0.0445499	-0.16925	-0.16525	-0.0988499	-0.18185	-0.20785
109.8	-0.0411498	-0.16815	-0.16095	-0.10105	-0.17865	-0.20805
109.9	-0.04015	-0.16415	-0.16245	-0.10085	-0.17745	-0.20815
110	-0.04145	-0.16355	-0.16615	-0.10365	-0.18035	-0.21045
110.1	-0.0395499	-0.16315	-0.16575	-0.10135	-0.18265	-0.20685
110.2	-0.0384001	-0.1634	-0.1684	-0.0998001	-0.1832	-0.2044
110.3	-0.0388	-0.1667	-0.1713	-0.1027	-0.1853	-0.2033
110.4	-0.0388999	-0.1672	-0.1727	-0.1042	-0.189	-0.2058
110.5	-0.0372501	-0.16575	-0.17175	-0.10185	-0.19155	-0.20465
110.6	-0.0375	-0.1681	-0.1685	-0.1035	-0.1927	-0.2067
110.7	-0.0385001	-0.1683	-0.1662	-0.1052	-0.1933	-0.2067
110.8	-0.0363499	-0.16805	-0.16705	-0.10655	-0.19525	-0.20765
110.9	-0.03765	-0.16685	-0.16555	-0.10355	-0.19375	-0.20665
111	-0.0371001	-0.1676	-0.1684	-0.1042	-0.1917	-0.2049
111.1	-0.04035	-0.16965	-0.16875	-0.10485	-0.19245	-0.20615
111.2	-0.0407	-0.1743	-0.1664	-0.1095	-0.1942	-0.2071
111.3	-0.0416999	-0.1803	-0.1687	-0.1114	-0.1936	-0.2073
111.4	-0.0355002	-0.1813	-0.1663	-0.1083	-0.1929	-0.2075
111.5	-0.0368998	-0.1822	-0.1696	-0.1099	-0.1975	-0.2104
111.6	-0.0367499	-0.18205	-0.16985	-0.10935	-0.19755	-0.21035
111.7	-0.0367	-0.1827	-0.1691	-0.1071	-0.1947	-0.2128
111.8	-0.0359001	-0.1836	-0.168	-0.1042	-0.1935	-0.2141
111.9	-0.0343	-0.1843	-0.1725	-0.104	-0.1948	-0.2188
112	-0.03565	-0.18705	-0.17385	-0.10335	-0.19535	-0.21845
112.1	-0.0350001	-0.1868	-0.1737	-0.1034	-0.194	-0.2188
112.2	-0.0377499	-0.18985	-0.17665	-0.10515	-0.19255	-0.22105
112.3	-0.0395	-0.1914	-0.1808	-0.1059	-0.1937	-0.2214
112.4	-0.03995	-0.19285	-0.17975	-0.10915	-0.19445	-0.22115
112.5	-0.04045	-0.19225	-0.18105	-0.10635	-0.19325	-0.22045
112.6	-0.04185	-0.19435	-0.18015	-0.10695	-0.19645	-0.22095
112.7	-0.0422	-0.1951	-0.1798	-0.1091	-0.1978	-0.2221
112.8	-0.04445	-0.19855	-0.18185	-0.11305	-0.20295	-0.22505
112.9	-0.0497	-0.2016	-0.1835	-0.117	-0.206	-0.2273
113	-0.0518999	-0.2026	-0.1818	-0.1193	-0.2064	-0.2265
113.1	-0.0501999	-0.2007	-0.1769	-0.1194	-0.2038	-0.2254
113.2	-0.0480501	-0.20045	-0.17425	-0.12005	-0.20485	-0.22435
113.3	-0.0485501	-0.19625	-0.17515	-0.12125	-0.20655	-0.22345
113.4	-0.0493	-0.1936	-0.1754	-0.1228	-0.21	-0.2266
113.5	-0.0496001	-0.1894	-0.1749	-0.1213	-0.2096	-0.2277
113.6	-0.0501999	-0.1884	-0.1758	-0.1228	-0.2116	-0.2275
113.7	-0.0512501	-0.18895	-0.17425	-0.12335	-0.20945	-0.22785
113.8	-0.0495498	-0.18905	-0.17435	-0.12505	-0.20915	-0.22945
113.9	-0.0468	-0.1855	-0.17	-0.1227	-0.2042	-0.2273
114	-0.0445501	-0.18645	-0.16915	-0.12205	-0.20095	-0.22595
114.1	-0.0436999	-0.1894	-0.17	-0.1216	-0.2057	-0.2283
114.2	-0.0420001	-0.1872	-0.1686	-0.1218	-0.204	-0.2292
114.3	-0.0402499	-0.18765	-0.16875	-0.12255	-0.20655	-0.23075
114.4	-0.0420998	-0.1869	-0.1638	-0.1253	-0.2065	-0.2322
114.5	-0.0407502	-0.18085	-0.16195	-0.12075	-0.20655	-0.22985
114.6	-0.0432499	-0.17925	-0.16105	-0.12025	-0.20785	-0.23205
114.7	-0.0441001	-0.1749	-0.1604	-0.1195	-0.2072	-0.2345
114.8	-0.04335	-0.17165	-0.15645	-0.12365	-0.20885	-0.23485
114.9	-0.04275	-0.17285	-0.15615	-0.12635	-0.20905	-0.23835
115	-0.04025	-0.17215	-0.15775	-0.12685	-0.21085	-0.23945
115.1	-0.0390498	-0.17335	-0.15735	-0.12685	-0.21005	-0.23825
115.2	-0.0404001	-0.1721	-0.1563	-0.1251	-0.2107	-0.2389
115.3	-0.0420498	-0.17445	-0.15795	-0.12375	-0.20825	-0.23825
115.4	-0.0407999	-0.1718	-0.1588	-0.1233	-0.207	-0.237
115.5	-0.0379002	-0.17	-0.1575	-0.123	-0.2052	-0.238
115.6	-0.0373	-0.1718	-0.1586	-0.123	-0.202	-0.2365
115.7	-0.0397499	-0.17235	-0.16005	-0.12495	-0.19905	-0.24095
115.8	-0.0400499	-0.17265	-0.15975	-0.12405	-0.19705	-0.24165
115.9	-0.04275	-0.17125	-0.16145	-0.12335	-0.19725	-0.24095
116	-0.04305	-0.17115	-0.15795	-0.12225	-0.19605	-0.23885
116.1	-0.0399002	-0.1705	-0.1562	-0.121	-0.1921	-0.2351
116.2	-0.0433499	-0.17175	-0.15715	-0.12225	-0.19295	-0.23635
116.3	-0.0411998	-0.1686	-0.1565	-0.1238	-0.1938	-0.2358
116.4	-0.0386001	-0.1641	-0.1545	-0.1181	-0.1897	-0.2339
116.5	-0.0415499	-0.16355	-0.15495	-0.11845	-0.19045	-0.23475
116.6	-0.0418	-0.1616	-0.1555	-0.1196	-0.1886	-0.2307
116.7	-0.0430501	-0.16055	-0.15915	-0.12185	-0.18695	-0.23235
116.8	-0.0441498	-0.16515	-0.16255	-0.12255	-0.18675	-0.23365
116.9	-0.0425001	-0.164	-0.1586	-0.119	-0.1822	-0.2303
117	-0.0404	-0.1645	-0.1603	-0.1214	-0.1824	-0.2292
117.1	-0.0412501	-0.16515	-0.16015	-0.12355	-0.18455	-0.22665
117.2	-0.04045	-0.16615	-0.15975	-0.12905	-0.18665	-0.22735
117.3	-0.0403	-0.1614	-0.1611	-0.1236	-0.1858	-0.2244
117.4	-0.0405	-0.1594	-0.1618	-0.1226	-0.1856	-0.2237
117.5	-0.03965	-0.15885	-0.16235	-0.12375	-0.18435	-0.22105
117.6	-0.0381	-0.1568	-0.1602	-0.1213	-0.1798	-0.2175
117.7	-0.0409	-0.157	-0.1561	-0.122	-0.178	-0.2198
117.8	-0.0409	-0.1554	-0.1578	-0.1224	-0.1787	-0.2189
117.9	-0.04265	-0.15425	-0.16075	-0.12565	-0.17925	-0.22045
118	-0.0443	-0.152	-0.1589	-0.1264	-0.1796	-0.2202
118.1	-0.04595	-0.15085	-0.15725	-0.12835	-0.18055	-0.22095
118.2	-0.0492	-0.1505	-0.1585	-0.1301	-0.1816	-0.2227
118.3	-0.04955	-0.14585	-0.15665	-0.12885	-0.18205	-0.22495
118.4	-0.0509999	-0.1447	-0.154	-0.1259	-0.1818	-0.2214
118.5	-0.0514501	-0.14265	-0.15445	-0.12365	-0.18335	-0.22375
118.6	-0.0535	-0.1447	-0.1523	-0.127	-0.1848	-0.2239
118.7	-0.05335	-0.14415	-0.15255	-0.12765	-0.18145	-0.22495
118.8	-0.0569501	-0.14525	-0.15665	-0.12845	-0.18475	-0.22565
118.9	-0.05825	-0.14405	-0.15885	-0.12735	-0.18735	-0.22555
119	-0.0588	-0.1438	-0.16	-0.1251	-0.1887	-0.2255
119.1	-0.0566501	-0.14115	-0.15745	-0.12075	-0.18675	-0.22865
119.2	-0.0581	-0.1394	-0.1593	-0.1198	-0.1879	-0.2295
119.3	-0.0622	-0.1354	-0.1596	-0.12	-0.1865	-0.2312
119.4	-0.062	-0.1384	-0.1593	-0.1187	-0.1851	-0.2303
119.5	-0.0622	-0.1424	-0.1577	-0.1178	-0.1816	-0.2306
119.6	-0.06605	-0.14825	-0.15985	-0.11775	-0.18195	-0.23155
119.7	-0.0651499	-0.14955	-0.16135	-0.11795	-0.17925	-0.23325
119.8	-0.0629498	-0.15025	-0.15905	-0.11735	-0.17835	-0.23435
119.9	-0.0612001	-0.1499	-0.158	-0.1124	-0.1766	-0.2338
120	-0.06435	-0.15045	-0.16495	-0.11375	-0.17865	-0.23405
120.1	-0.0669499	-0.15235	-0.16765	-0.11695	-0.18525	-0.23445
120.2	-0.06675	-0.15175	-0.16555	-0.11515	-0.18415	-0.23305
120.3	-0.06525	-0.15315	-0.16315	-0.11465	-0.18555	-0.23185
120.4	-0.06595	-0.15185	-0.16435	-0.11555	-0.18665	-0.23225
120.5	-0.0646001	-0.1527	-0.1676	-0.1142	-0.1884	-0.2318
120.6	-0.0683499	-0.15695	-0.17175	-0.12175	-0.19105	-0.23395
120.7	-0.0682501	-0.15575	-0.17355	-0.12255	-0.18935	-0.23395
120.8	-0.07035	-0.16075	-0.17675	-0.12455	-0.18965	-0.23595
120.9	-0.06955	-0.16305	-0.17645	-0.12215	-0.18645	-0.23545
121	-0.07255	-0.16415	-0.17815	-0.12375	-0.18805	-0.23555
121.1	-0.07275	-0.16255	-0.17705	-0.12435	-0.18775	-0.23715
121.2	-0.07235	-0.16335	-0.17885	-0.12785	-0.18785	-0.24035
121.3	-0.0690002	-0.1659	-0.1774	-0.126	-0.1854	-0.2411
121.4	-0.06935	-0.16735	-0.17935	-0.13095	-0.19035	-0.24305
121.5	-0.0688999	-0.1704	-0.1789	-0.135	-0.1925	-0.2444
121.6	-0.0716499	-0.17485	-0.18285	-0.13715	-0.19345	-0.24715
121.7	-0.0685001	-0.1735	-0.1796	-0.1376	-0.1953	-0.2507
121.8	-0.0655998	-0.1753	-0.1782	-0.1354	-0.1974	-0.2509
121.9	-0.0623499	-0.17265	-0.17885	-0.13115	-0.19495	-0.24845
122	-0.0611501	-0.17245	-0.17705	-0.12975	-0.19315	-0.24615
122.1	-0.0646999	-0.1749	-0.1812	-0.1348	-0.1962	-0.2498
122.2	-0.0658001	-0.1727	-0.1809	-0.1329	-0.1965	-0.2497
122.3	-0.0625499	-0.16915	-0.17955	-0.12985	-0.19185	-0.24685
122.4	-0.0614999	-0.1697	-0.1776	-0.1281	-0.1878	-0.2475
122.5	-0.06415	-0.17105	-0.17775	-0.12785	-0.18805	-0.24845
122.6	-0.06295	-0.17015	-0.17625	-0.12565	-0.18525	-0.24495
122.7	-0.06375	-0.17245	-0.17525	-0.12415	-0.18175	-0.24915
122.8	-0.06205	-0.17275	-0.17405	-0.12255	-0.18095	-0.24815
122.9	-0.0626	-0.1727	-0.1725	-0.1225	-0.1826	-0.2502
123	-0.06135	-0.17375	-0.17485	-0.12215	-0.18065	-0.25335
123.1	-0.0611	-0.174	-0.1739	-0.1215	-0.1812	-0.2553
123.2	-0.0611501	-0.17335	-0.17515	-0.12175	-0.17945	-0.25715
123.3	-0.05825	-0.16995	-0.17555	-0.11375	-0.17595	-0.25485
123.4	-0.0601	-0.1718	-0.1767	-0.1159	-0.1748	-0.2556
123.5	-0.0606	-0.1711	-0.1761	-0.1167	-0.1734	-0.2572
123.6	-0.0624001	-0.1703	-0.175	-0.1171	-0.1717	-0.2561
123.7	-0.0637999	-0.1774	-0.1763	-0.1205	-0.1729	-0.2599
123.8	-0.0663999	-0.1824	-0.1793	-0.1227	-0.1754	-0.2593
123.9	-0.0628499	-0.18425	-0.18025	-0.12535	-0.17385	-0.26035
124	-0.0606001	-0.1871	-0.1803	-0.1231	-0.1736	-0.2571
124.1	-0.0601	-0.1879	-0.184	-0.1211	-0.1736	-0.2532
124.2	-0.0592	-0.1889	-0.1858	-0.1226	-0.1732	-0.2531
124.3	-0.0556	-0.1877	-0.187	-0.1192	-0.173	-0.252
124.4	-0.0557	-0.1937	-0.1888	-0.1172	-0.1746	-0.2525
124.5	-0.0545999	-0.1937	-0.1878	-0.1191	-0.1741	-0.2545
124.6	-0.0531501	-0.19415	-0.18615	-0.11945	-0.17215	-0.25365
124.7	-0.0539498	-0.19675	-0.18985	-0.11915	-0.17265	-0.25565
124.8	-0.05545	-0.19725	-0.19045	-0.12035	-0.17165	-0.25385
124.9	-0.0558498	-0.19635	-0.18785	-0.11855	-0.17155	-0.25435
125	-0.0529002	-0.1952	-0.1834	-0.1163	-0.1647	-0.2526
125.1	-0.0516	-0.1963	-0.1854	-0.1166	-0.1624	-0.2529
125.2	-0.0507	-0.1979	-0.1887	-0.1204	-0.1621	-0.2515
125.3	-0.0505	-0.2014	-0.1906	-0.123	-0.1625	-0.252
125.4	-0.0471499	-0.20125	-0.19155	-0.12195	-0.16245	-0.25085
125.5	-0.0448001	-0.2013	-0.1924	-0.1191	-0.1618	-0.2483
125.6	-0.0459498	-0.20045	-0.19515	-0.11645	-0.16375	-0.24985
125.7	-0.0430001	-0.198	-0.1943	-0.1156	-0.1656	-0.2509
125.8	-0.0430501	-0.19675	-0.19285	-0.11315	-0.16645	-0.25015
125.9	-0.04435	-0.19925	-0.19585	-0.11235	-0.16775	-0.25065
126	-0.0451	-0.1996	-0.1973	-0.1149	-0.1668	-0.2495
126.1	-0.0438498	-0.19805	-0.19535	-0.11315	-0.16595	-0.24935
126.2	-0.0427502	-0.19745	-0.19305	-0.11185	-0.16145	-0.25045
126.3	-0.0433499	-0.19545	-0.19435	-0.11065	-0.16115	-0.24985
126.4	-0.04435	-0.19475	-0.19565	-0.10925	-0.16135	-0.24985
126.5	-0.0442	-0.197	-0.1941	-0.1078	-0.1593	-0.2476
126.6	-0.0465499	-0.19865	-0.19675	-0.10985	-0.15805	-0.24795
126.7	-0.0444	-0.1994	-0.1955	-0.1064	-0.1561	-0.2485
126.8	-0.0413499	-0.19885	-0.19255	-0.10395	-0.15515	-0.24545
126.9	-0.0382	-0.1968	-0.1914	-0.1013	-0.1546	-0.2436
127	-0.0383501	-0.19325	-0.19445	-0.0999501	-0.15765	-0.24255
127.1	-0.0384	-0.1962	-0.1956	-0.0974	-0.158	-0.2423
127.2	-0.03925	-0.20005	-0.19605	-0.09455	-0.15685	-0.24125
127.3	-0.0399499	-0.20065	-0.19495	-0.0912499	-0.15615	-0.23915
127.4	-0.0408	-0.1974	-0.1932	-0.0902001	-0.1577	-0.2381
127.5	-0.03935	-0.19485	-0.19135	-0.08875	-0.15875	-0.23565
127.6	-0.0395998	-0.1946	-0.1921	-0.0898998	-0.1597	-0.2364
127.7	-0.0345502	-0.18885	-0.18965	-0.0903502	-0.15835	-0.23155
127.8	-0.0335999	-0.1896	-0.1885	-0.0884999	-0.1578	-0.2299
127.9	-0.0339502	-0.19005	-0.19105	-0.0895501	-0.15765	-0.22795
128	-0.03845	-0.19145	-0.19195	-0.09495	-0.16365	-0.23185
128.1	-0.0388	-0.1924	-0.1931	-0.0931	-0.1662	-0.2341
128.2	-0.0371503	-0.18955	-0.19275	-0.0891503	-0.16645	-0.23105
128.3	-0.0403004	-0.1897	-0.1959	-0.0927004	-0.1712	-0.2319
128.4	-0.0454499	-0.19535	-0.19915	-0.09885	-0.17875	-0.23635
128.5	-0.0436	-0.1929	-0.1988	-0.0986	-0.1814	-0.2364
128.6	-0.0394	-0.1924	-0.1981	-0.1008	-0.1822	-0.2345
128.7	-0.0402	-0.1952	-0.1981	-0.1014	-0.1849	-0.2367
128.8	-0.0397998	-0.1951	-0.1993	-0.1018	-0.1894	-0.2355
128.9	-0.0412996	-0.1972	-0.199	-0.1007	-0.1899	-0.237
129	-0.0401501	-0.19475	-0.19875	-0.0977501	-0.18665	-0.23375
129.1	-0.04125	-0.19635	-0.19895	-0.10035	-0.18935	-0.23125
129.2	-0.04085	-0.19655	-0.19985	-0.10375	-0.19235	-0.23185
129.3	-0.0423003	-0.1954	-0.1971	-0.104	-0.1939	-0.2316
129.4	-0.0443499	-0.19935	-0.19815	-0.10895	-0.19735	-0.23375
129.5	-0.0405	-0.1975	-0.1968	-0.1079	-0.1974	-0.2333
129.6	-0.0393501	-0.19645	-0.19595	-0.10685	-0.19985	-0.23265
129.7	-0.0406996	-0.198	-0.1972	-0.1076	-0.2025	-0.2351
129.8	-0.0393997	-0.1924	-0.1961	-0.1061	-0.1987	-0.2347
129.9	-0.0350999	-0.1916	-0.1955	-0.1047	-0.1984	-0.2353
130	-0.03985	-0.19115	-0.19285	-0.10475	-0.20225	-0.23335
130.1	-0.03875	-0.18715	-0.19295	-0.10325	-0.20375	-0.23495
130.2	-0.0353002	-0.1878	-0.1905	-0.1011	-0.2054	-0.2336
130.3	-0.0374003	-0.1894	-0.1897	-0.1003	-0.2071	-0.2337
130.4	-0.0412998	-0.1933	-0.1877	-0.1023	-0.2093	-0.2339
130.5	-0.0408	-0.1923	-0.1875	-0.1016	-0.21	-0.2324
130.6	-0.0413	-0.1903	-0.1873	-0.1007	-0.2109	-0.2308
130.7	-0.0445502	-0.19295	-0.19225	-0.10075	-0.21295	-0.22905
130.8	-0.0429998	-0.1898	-0.1908	-0.1011	-0.2127	-0.2283
130.9	-0.0418997	-0.1865	-0.1905	-0.1004	-0.2146	-0.2273
131	-0.0392	-0.1869	-0.1915	-0.1	-0.214	-0.2262
131.1	-0.04275	-0.18855	-0.19765	-0.10445	-0.22035	-0.22765
131.2	-0.0395004	-0.1858	-0.197	-0.1015	-0.2197	-0.226
131.3	-0.0392998	-0.1851	-0.1947	-0.0996998	-0.2198	-0.2228
131.4	-0.0364	-0.1835	-0.1935	-0.0984	-0.2203	-0.2228
131.5	-0.0366	-0.1858	-0.1942	-0.0977	-0.2195	-0.225
131.6	-0.0402	-0.1843	-0.1963	-0.0994	-0.2202	-0.2259
131.7	-0.0395999	-0.1828	-0.1964	-0.1049	-0.2199	-0.2242
131.8	-0.0424502	-0.18375	-0.19665	-0.10565	-0.21855	-0.22345
131.9	-0.0456997	-0.185	-0.1977	-0.1085	-0.2192	-0.2224
132	-0.04625	-0.18145	-0.19615	-0.10985	-0.21835	-0.22245
132.1	-0.04535	-0.17775	-0.19575	-0.11065	-0.21935	-0.22615
132.2	-0.0465499	-0.17975	-0.19565	-0.11335	-0.22035	-0.22785
132.3	-0.0444497	-0.17795	-0.19345	-0.11055	-0.22095	-0.22525
132.4	-0.0432501	-0.17735	-0.19395	-0.10655	-0.21835	-0.22275
132.5	-0.0431	-0.1798	-0.1973	-0.1073	-0.2205	-0.226
132.6	-0.0436	-0.1813	-0.1978	-0.1083	-0.2227	-0.2289
132.7	-0.0432501	-0.18405	-0.19715	-0.10605	-0.22545	-0.23135
132.8	-0.0487002	-0.1827	-0.1969	-0.1089	-0.2301	-0.2314
132.9	-0.0489499	-0.18275	-0.19575	-0.10915	-0.23025	-0.23305
133	-0.04805	-0.18115	-0.19485	-0.10795	-0.22995	-0.23015
133.1	-0.0488	-0.1872	-0.1936	-0.1101	-0.2319	-0.2315
133.2	-0.0467999	-0.1841	-0.1935	-0.1122	-0.2308	-0.232
133.3	-0.0439998	-0.1798	-0.1911	-0.1125	-0.2303	-0.233
133.4	-0.0447997	-0.177	-0.1918	-0.1124	-0.2278	-0.2321
133.5	-0.0419	-0.1761	-0.1922	-0.1105	-0.2254	-0.2282
133.6	-0.03995	-0.17365	-0.19065	-0.10835	-0.22415	-0.23045
133.7	-0.0383005	-0.1702	-0.1873	-0.1017	-0.2182	-0.2271
133.8	-0.0431003	-0.1724	-0.1898	-0.1005	-0.2196	-0.2299
133.9	-0.0477498	-0.17475	-0.19285	-0.10335	-0.22285	-0.23025
134	-0.04865	-0.17125	-0.19065	-0.10265	-0.21895	-0.23015
134.1	-0.0481	-0.1714	-0.1925	-0.1024	-0.2184	-0.228
134.2	-0.0450502	-0.17085	-0.19185	-0.10475	-0.21765	-0.22795
134.3	-0.0399499	-0.16915	-0.19015	-0.10265	-0.21905	-0.22905
134.4	-0.0409995	-0.1691	-0.1867	-0.1005	-0.2162	-0.2291
134.5	-0.0364	-0.1665	-0.1811	-0.0952	-0.2102	-0.2233
134.6	-0.0370499	-0.16565	-0.18075	-0.0977499	-0.20795	-0.22265
134.7	-0.0402999	-0.1648	-0.1806	-0.0986999	-0.2076	-0.2226
134.8	-0.0421502	-0.16215	-0.18415	-0.10125	-0.20765	-0.22335
134.9	-0.0466501	-0.16395	-0.18385	-0.10495	-0.20755	-0.22375
135	-0.04625	-0.16255	-0.18415	-0.10785	-0.20935	-0.21955
135.1	-0.0456	-0.1625	-0.183	-0.1082	-0.2104	-0.2195
135.2	-0.0476999	-0.1598	-0.1839	-0.1094	-0.2106	-0.2213
135.3	-0.05095	-0.16015	-0.18415	-0.10925	-0.20865	-0.22335
135.4	-0.0479002	-0.1597	-0.1859	-0.1083	-0.2097	-0.2237
135.5	-0.04945	-0.16195	-0.18485	-0.11165	-0.21235	-0.22625
135.6	-0.0551499	-0.16695	-0.18815	-0.11555	-0.21125	-0.22765
135.7	-0.0572502	-0.16815	-0.18955	-0.11375	-0.20975	-0.22735
135.8	-0.0596002	-0.1662	-0.187	-0.1154	-0.2071	-0.2269
135.9	-0.0608502	-0.16795	-0.18935	-0.11745	-0.21145	-0.22565
136	-0.06485	-0.16565	-0.19115	-0.11835	-0.21375	-0.22695
136.1	-0.0655	-0.1632	-0.1919	-0.1139	-0.2111	-0.228
136.2	-0.0684001	-0.1634	-0.1926	-0.1158	-0.2095	-0.2266
136.3	-0.0722	-0.162	-0.1934	-0.1177	-0.2078	-0.2281
136.4	-0.0686497	-0.16295	-0.19235	-0.11745	-0.20615	-0.22855
136.5	-0.06695	-0.15945	-0.19055	-0.11615	-0.20515	-0.22655
136.6	-0.0663	-0.1592	-0.1883	-0.1169	-0.2027	-0.2259
136.7	-0.0685995	-0.16	-0.19	-0.1187	-0.2041	-0.2292
136.8	-0.0662	-0.1587	-0.1861	-0.1168	-0.2032	-0.2311
136.9	-0.0641002	-0.1595	-0.1836	-0.1192	-0.2033	-0.2311
137	-0.0639	-0.1618	-0.1841	-0.1207	-0.2064	-0.2332
137.1	-0.0635	-0.1583	-0.1802	-0.1204	-0.2041	-0.2308
137.2	-0.0603004	-0.1554	-0.1733	-0.1168	-0.1997	-0.2306
137.3	-0.0641501	-0.15425	-0.17065	-0.11975	-0.20045	-0.23095
137.4	-0.0657998	-0.154	-0.1715	-0.1174	-0.2008	-0.2321
137.5	-0.0688999	-0.1562	-0.1705	-0.1171	-0.1999	-0.2297
137.6	-0.0674	-0.1527	-0.1659	-0.1161	-0.1984	-0.2262
137.7	-0.06595	-0.15225	-0.16485	-0.11915	-0.19705	-0.22765
137.8	-0.0695499	-0.15515	-0.16385	-0.12025	-0.19815	-0.22935
137.9	-0.0680997	-0.1539	-0.1622	-0.1219	-0.201	-0.2274
138	-0.0667	-0.1523	-0.1599	-0.1191	-0.2017	-0.2273
138.1	-0.06095	-0.15195	-0.15915	-0.11845	-0.20235	-0.22475
138.2	-0.0592001	-0.1539	-0.1574	-0.1175	-0.2027	-0.2233
138.3	-0.0580503	-0.15285	-0.15365	-0.11605	-0.20255	-0.22195
138.4	-0.0635502	-0.15245	-0.15615	-0.12175	-0.20305	-0.22505
138.5	-0.06655	-0.15435	-0.15435	-0.12765	-0.20425	-0.22725
138.6	-0.066	-0.1522	-0.1525	-0.1272	-0.2024	-0.2222
138.7	-0.0661501	-0.14875	-0.15135	-0.12785	-0.20165	-0.22235
138.8	-0.0675496	-0.14425	-0.15245	-0.13205	-0.20055	-0.22295
138.9	-0.0619498	-0.14115	-0.15215	-0.13025	-0.19755	-0.22295
139	-0.0606999	-0.1414	-0.1539	-0.1292	-0.1975	-0.2218
139.1	-0.064	-0.1448	-0.1538	-0.134	-0.1999	-0.2267
139.2	-0.0639501	-0.14285	-0.15465	-0.13325	-0.19835	-0.22845
139.3	-0.0663502	-0.14515	-0.15365	-0.13175	-0.19855	-0.22765
139.4	-0.0708003	-0.1488	-0.1533	-0.1324	-0.2004	-0.2268
139.5	-0.07375	-0.15145	-0.15585	-0.13435	-0.20415	-0.22885
139.6	-0.0761	-0.1507	-0.1583	-0.1344	-0.2055	-0.2286
139.7	-0.0819998	-0.1538	-0.1615	-0.1351	-0.2056	-0.229
139.8	-0.0818999	-0.1539	-0.164	-0.1378	-0.2065	-0.2307
139.9	-0.082	-0.1537	-0.1616	-0.1374	-0.2055	-0.2297
140	-0.0828	-0.1529	-0.1642	-0.1374	-0.2051	-0.2323
140.1	-0.08615	-0.15405	-0.16685	-0.13785	-0.21025	-0.23485
140.2	-0.0870502	-0.15245	-0.16305	-0.13615	-0.20825	-0.23465
140.3	-0.09205	-0.15415	-0.16225	-0.13395	-0.21035	-0.23575
140.4	-0.0962498	-0.15905	-0.16215	-0.13725	-0.20715	-0.23495
140.5	-0.09395	-0.15965	-0.16235	-0.13515	-0.20705	-0.23365
140.6	-0.09605	-0.15925	-0.16405	-0.13665	-0.20905	-0.23675
140.7	-0.10085	-0.16415	-0.16925	-0.13635	-0.21385	-0.24055
140.8	-0.0994498	-0.16555	-0.17075	-0.13685	-0.21545	-0.23965
140.9	-0.0991997	-0.1676	-0.1692	-0.137	-0.2153	-0.2364
141	-0.0942	-0.1657	-0.1687	-0.1338	-0.2145	-0.2345
141.1	-0.0926	-0.1635	-0.1674	-0.1298	-0.2118	-0.2351
141.2	-0.0951501	-0.16345	-0.16475	-0.13315	-0.21255	-0.23745
141.3	-0.0955497	-0.16385	-0.16095	-0.13015	-0.21055	-0.23665
141.4	-0.0940999	-0.1636	-0.1577	-0.1269	-0.211	-0.2344
141.5	-0.0965001	-0.1625	-0.1577	-0.1264	-0.2082	-0.235
141.6	-0.0937	-0.1599	-0.1593	-0.1232	-0.2038	-0.2339
141.7	-0.0926002	-0.1593	-0.1582	-0.1212	-0.2077	-0.2344
141.8	-0.0895996	-0.1547	-0.1562	-0.1207	-0.2093	-0.2316
141.9	-0.0864998	-0.1531	-0.1571	-0.1187	-0.2102	-0.229
142	-0.0871	-0.1508	-0.1563	-0.1154	-0.2097	-0.2313
142.1	-0.0857999	-0.1518	-0.1537	-0.1166	-0.2085	-0.2306
142.2	-0.0851	-0.154	-0.1526	-0.1186	-0.2095	-0.2304
142.3	-0.0857499	-0.15815	-0.15205	-0.11885	-0.21225	-0.23275
142.4	-0.0852	-0.1599	-0.152	-0.1192	-0.2109	-0.2361
142.5	-0.08755	-0.15715	-0.15265	-0.11915	-0.21145	-0.23565
142.6	-0.0879	-0.1598	-0.156	-0.1192	-0.2098	-0.24
142.7	-0.0871499	-0.16205	-0.15945	-0.12005	-0.21245	-0.24495
142.8	-0.0881999	-0.162	-0.1588	-0.1181	-0.211	-0.2474
142.9	-0.0896498	-0.15985	-0.15915	-0.11975	-0.21205	-0.24585
143	-0.09245	-0.15725	-0.16005	-0.11685	-0.20975	-0.24575
143.1	-0.09345	-0.15705	-0.15895	-0.11495	-0.20535	-0.24375
143.2	-0.0919002	-0.1581	-0.1596	-0.1155	-0.2053	-0.2452
143.3	-0.0935501	-0.15955	-0.16405	-0.11475	-0.20805	-0.24385
143.4	-0.0938	-0.1628	-0.1659	-0.1133	-0.2069	-0.2456
143.5	-0.095	-0.1639	-0.1678	-0.1158	-0.2058	-0.2468
143.6	-0.0953	-0.1625	-0.1681	-0.1175	-0.2071	-0.2474
143.7	-0.0942	-0.1624	-0.1694	-0.117	-0.2084	-0.2478
143.8	-0.0934994	-0.1614	-0.169699	-0.115899	-0.21	-0.247199
143.9	-0.0882499	-0.15845	-0.16895	-0.11125	-0.20795	-0.24335
144	-0.0892499	-0.16055	-0.17065	-0.10995	-0.20665	-0.24535
144.1	-0.0906	-0.1612	-0.1723	-0.1116	-0.2069	-0.2458
144.2	-0.0955999	-0.1613	-0.1712	-0.1135	-0.2066	-0.2451
144.3	-0.0985502	-0.16405	-0.17215	-0.11445	-0.20925	-0.24355
144.4	-0.10025	-0.16215	-0.17715	-0.11355	-0.21145	-0.24335
144.5	-0.098	-0.162	-0.1744	-0.1082	-0.2113	-0.2401
144.6	-0.0966499	-0.16495	-0.17595	-0.10915	-0.21235	-0.24005
144.7	-0.1006	-0.1683	-0.1793	-0.1104	-0.216	-0.2431
144.8	-0.10175	-0.17025	-0.18115	-0.10965	-0.21775	-0.24255
144.9	-0.10255	-0.17265	-0.17995	-0.10845	-0.21795	-0.24015
145	-0.10605	-0.17575	-0.18005	-0.10845	-0.21835	-0.23895
145.1	-0.1093	-0.1755	-0.1828	-0.1097	-0.2186	-0.2369
145.2	-0.1077	-0.173	-0.1815	-0.1064	-0.2177	-0.2325
145.3	-0.10975	-0.17485	-0.18085	-0.10795	-0.21665	-0.23055
145.4	-0.10645	-0.16985	-0.18095	-0.10725	-0.21485	-0.23045
145.5	-0.1086	-0.1671	-0.1833	-0.1076	-0.2145	-0.2311
145.6	-0.10615	-0.16625	-0.17975	-0.10625	-0.21445	-0.22935
145.7	-0.1094	-0.1704	-0.1814	-0.1093	-0.2137	-0.2326
145.8	-0.10785	-0.17065	-0.18425	-0.10925	-0.21085	-0.23415
145.9	-0.1122	-0.1725	-0.1854	-0.1085	-0.2118	-0.2336
146	-0.11055	-0.17525	-0.18535	-0.10845	-0.21185	-0.23375
146.1	-0.10715	-0.17305	-0.17925	-0.10315	-0.20905	-0.229751
146.2	-0.10525	-0.17395	-0.17575	-0.10285	-0.20715	-0.22965
146.3	-0.10525	-0.17695	-0.17875	-0.10585	-0.20925	-0.22825
146.4	-0.10265	-0.17435	-0.17635	-0.10995	-0.20635	-0.22515
146.5	-0.10135	-0.17135	-0.17635	-0.10835	-0.20655	-0.22765
146.6	-0.1001	-0.1692	-0.172	-0.1116	-0.2065	-0.227
146.7	-0.1004	-0.171	-0.1744	-0.1132	-0.2082	-0.2289
146.8	-0.0975	-0.1685	-0.1713	-0.1099	-0.2055	-0.2271
146.9	-0.0993	-0.1681	-0.172	-0.1112	-0.2041	-0.2323
147	-0.09975	-0.16875	-0.17085	-0.11015	-0.20355	-0.23465
147.1	-0.1013	-0.1688	-0.1704	-0.1089	-0.2048	-0.2348
147.2	-0.1032	-0.1738	-0.1709	-0.1096	-0.2065	-0.2378
147.3	-0.0995501	-0.17355	-0.17235	-0.10725	-0.20875	-0.23525
147.4	-0.0993499	-0.17365	-0.17585	-0.10635	-0.21155	-0.23595
147.5	-0.1028	-0.1731	-0.1783	-0.1087	-0.2133	-0.236
147.6	-0.1028	-0.1735	-0.1764	-0.1073	-0.2153	-0.2368
147.7	-0.1055	-0.1736	-0.1747	-0.1049	-0.215	-0.2361
147.8	-0.10635	-0.17225	-0.17435	-0.10375	-0.21265	-0.23375
147.9	-0.1096	-0.1765	-0.1769	-0.1078	-0.2118	-0.2348
148	-0.1109	-0.1808	-0.1792	-0.109	-0.2132	-0.2376
148.1	-0.11115	-0.18055	-0.17865	-0.10945	-0.21235	-0.23575
148.2	-0.1102	-0.1814	-0.1802	-0.109	-0.2108	-0.2332
148.3	-0.10825	-0.18185	-0.18125	-0.10875	-0.20925	-0.23405
148.4	-0.10555	-0.17735	-0.17915	-0.10605	-0.20705	-0.23305
148.5	-0.10575	-0.17785	-0.17945	-0.10775	-0.20965	-0.23125
148.6	-0.1056	-0.1804	-0.1809	-0.1108	-0.211	-0.2341
148.7	-0.10665	-0.17895	-0.18035	-0.11225	-0.21145	-0.23425
148.8	-0.10595	-0.17645	-0.17925	-0.11285	-0.21075	-0.23085
148.9	-0.105	-0.1757	-0.1809	-0.1129	-0.2113	-0.2251
149	-0.1069	-0.1767	-0.1863	-0.1123	-0.2093	-0.2255
149.1	-0.10595	-0.17975	-0.18685	-0.11075	-0.21235	-0.22475
149.2	-0.1084	-0.1791	-0.1891	-0.1148	-0.2156	-0.2258
149.3	-0.11245	-0.18165	-0.19165	-0.11665	-0.21785	-0.22705
149.4	-0.114	-0.1824	-0.1921	-0.1188	-0.218	-0.2279
149.5	-0.1139	-0.1823	-0.1928	-0.1212	-0.2181	-0.226
149.6	-0.11595	-0.18405	-0.19535	-0.12265	-0.21995	-0.22655
149.7	-0.11815	-0.18145	-0.19765	-0.12075	-0.21825	-0.22615
149.8	-0.1223	-0.1847	-0.2011	-0.1219	-0.2181	-0.2267
149.9	-0.12215	-0.18605	-0.20005	-0.12215	-0.22005	-0.22785
150	-0.12365	-0.18325	-0.20135	-0.12365	-0.22195	-0.22755
150.1	-0.12135	-0.18485	-0.20245	-0.12415	-0.21885	-0.22785
150.2	-0.11905	-0.18415	-0.20235	-0.12755	-0.21785	-0.22955
150.3	-0.11665	-0.18205	-0.20495	-0.12535	-0.21805	-0.23265
150.4	-0.1148	-0.1812	-0.2065	-0.1264	-0.2179	-0.236
150.5	-0.11555	-0.18735	-0.20685	-0.12775	-0.21565	-0.23745
150.6	-0.11695	-0.19015	-0.20905	-0.13125	-0.21645	-0.24045
150.7	-0.1138	-0.185	-0.2063	-0.1285	-0.2126	-0.2393
150.8	-0.11395	-0.18025	-0.20275	-0.12825	-0.20855	-0.23605
150.9	-0.11165	-0.18065	-0.20165	-0.13135	-0.20805	-0.23725
151	-0.10965	-0.17885	-0.19915	-0.12995	-0.20655	-0.23685
151.1	-0.10995	-0.17845	-0.19975	-0.13385	-0.20875	-0.23775
151.2	-0.10625	-0.17655	-0.19685	-0.13535	-0.20725	-0.24105
151.3	-0.10435	-0.17675	-0.19905	-0.13575	-0.20545	-0.24115
151.4	-0.10195	-0.17235	-0.20065	-0.13485	-0.20735	-0.24185
151.5	-0.10625	-0.17465	-0.19965	-0.13445	-0.20955	-0.24075
151.6	-0.1038	-0.1753	-0.2006	-0.1347	-0.2096	-0.2397
151.7	-0.1021	-0.1751	-0.2022	-0.1344	-0.2062	-0.2394
151.8	-0.0997997	-0.1733	-0.2	-0.1303	-0.2068	-0.2367
151.9	-0.0984998	-0.1695	-0.1958	-0.1278	-0.2069	-0.233
152	-0.0938	-0.1674	-0.1953	-0.1254	-0.2062	-0.23
152.1	-0.0939	-0.1637	-0.1968	-0.1242	-0.2068	-0.2306
152.2	-0.09685	-0.16185	-0.20075	-0.12735	-0.20825	-0.22995
152.3	-0.0966498	-0.16335	-0.20255	-0.12825	-0.21125	-0.22745
152.4	-0.0966003	-0.1608	-0.2021	-0.1248	-0.2091	-0.2279
152.5	-0.09935	-0.16325	-0.20795	-0.12505	-0.21245	-0.23055
152.6	-0.09995	-0.16395	-0.21175	-0.12805	-0.21315	-0.22965
152.7	-0.0999499	-0.16625	-0.21465	-0.12785	-0.21595	-0.23325
152.8	-0.10025	-0.16495	-0.21225	-0.12855	-0.21315	-0.23065
152.9	-0.0998999	-0.1638	-0.2097	-0.127	-0.212	-0.2322
153	-0.0996001	-0.1645	-0.2075	-0.1251	-0.2127	-0.2305
153.1	-0.0995	-0.1651	-0.2098	-0.1265	-0.2139	-0.2283
153.2	-0.1006	-0.1683	-0.211	-0.1276	-0.2139	-0.2306
153.3	-0.0987	-0.1655	-0.2126	-0.1293	-0.2149	-0.2292
153.4	-0.1005	-0.1641	-0.2142	-0.1296	-0.213	-0.232
153.5	-0.09935	-0.16335	-0.21445	-0.13365	-0.21265	-0.23405
153.6	-0.094	-0.1612	-0.2139	-0.1316	-0.2099	-0.2315
153.7	-0.0901501	-0.16315	-0.21515	-0.13265	-0.20765	-0.23095
153.8	-0.0894503	-0.16255	-0.21855	-0.13595	-0.20765	-0.22975
153.9	-0.0912997	-0.1636	-0.2185	-0.1403	-0.2079	-0.234
154	-0.0884	-0.1608	-0.2177	-0.1357	-0.2071	-0.2333
154.1	-0.0849	-0.1573	-0.2145	-0.1331	-0.2061	-0.2317
154.2	-0.0817503	-0.15765	-0.21125	-0.12895	-0.20565	-0.22925
154.3	-0.0846001	-0.1586	-0.2144	-0.1302	-0.2072	-0.2337
154.4	-0.0861501	-0.15835	-0.21505	-0.13085	-0.21055	-0.23395
154.5	-0.0873499	-0.16105	-0.21515	-0.13175	-0.21075	-0.23325
154.6	-0.0865499	-0.15945	-0.21365	-0.13255	-0.20875	-0.23515
154.7	-0.0866004	-0.1558	-0.2119	-0.1291	-0.207	-0.2298
154.8	-0.0829	-0.1538	-0.2103	-0.1245	-0.2059	-0.2246
154.9	-0.0834499	-0.15205	-0.21135	-0.12325	-0.20535	-0.22365
155	-0.08175	-0.15435	-0.21325	-0.12525	-0.20475	-0.22685
155.1	-0.0753	-0.1543	-0.2093	-0.1252	-0.205	-0.2291
155.2	-0.0736	-0.1529	-0.2077	-0.126	-0.2022	-0.2307
155.3	-0.0695495	-0.15255	-0.20505	-0.12315	-0.19895	-0.23285
155.4	-0.0675498	-0.14825	-0.20205	-0.11995	-0.19755	-0.23005
155.5	-0.06765	-0.14855	-0.20055	-0.11705	-0.19685	-0.22785
155.6	-0.0654501	-0.14685	-0.19755	-0.11395	-0.19825	-0.22865
155.7	-0.0575503	-0.14345	-0.18995	-0.10865	-0.19835	-0.22665
155.8	-0.0544998	-0.1461	-0.1888	-0.1085	-0.1999	-0.2275
155.9	-0.0521999	-0.1471	-0.1894	-0.1076	-0.199	-0.2295
156	-0.0548501	-0.14935	-0.18995	-0.10435	-0.19765	-0.22815
156.1	-0.05425	-0.15085	-0.18825	-0.10085	-0.19825	-0.23075
156.2	-0.0525001	-0.1484	-0.1862	-0.0997001	-0.2008	-0.2309
156.3	-0.0526502	-0.14735	-0.18675	-0.0936502	-0.19705	-0.22865
156.4	-0.0538499	-0.15115	-0.18735	-0.09475	-0.19785	-0.23045
156.5	-0.05495	-0.14925	-0.18655	-0.09415	-0.19875	-0.22875
156.6	-0.0532	-0.1462	-0.1842	-0.0947	-0.1998	-0.2291
156.7	-0.0501504	-0.14325	-0.18625	-0.0916504	-0.19655	-0.22635
156.8	-0.0514502	-0.14325	-0.18695	-0.0931502	-0.19875	-0.22775
156.9	-0.0477996	-0.145	-0.1887	-0.0945	-0.2004	-0.2301
157	-0.0476	-0.1437	-0.1892	-0.0896	-0.2011	-0.2279
157.1	-0.0467	-0.1464	-0.1907	-0.0925	-0.2022	-0.2285
157.2	-0.0463002	-0.1451	-0.1902	-0.0899002	-0.2012	-0.23
157.3	-0.0485	-0.1459	-0.187	-0.0878	-0.202	-0.2292
157.4	-0.0514498	-0.14555	-0.18455	-0.08985	-0.20345	-0.22805
157.5	-0.0505	-0.1444	-0.1823	-0.089	-0.2016	-0.2244
157.6	-0.04625	-0.14245	-0.18055	-0.08925	-0.19775	-0.22635
157.7	-0.0403005	-0.1401	-0.1762	-0.0868005	-0.1941	-0.2232
157.8	-0.0418498	-0.14045	-0.17625	-0.0898498	-0.19665	-0.22405
157.9	-0.0417999	-0.1379	-0.1736	-0.0929	-0.1969	-0.2254
158	-0.03885	-0.13885	-0.17215	-0.09445	-0.19815	-0.22695
158.1	-0.0421	-0.1393	-0.1702	-0.0987	-0.2019	-0.2297
158.2	-0.0422002	-0.1393	-0.1659	-0.0978002	-0.2005	-0.2298
158.3	-0.0398998	-0.1404	-0.1636	-0.0960998	-0.1996	-0.2311
158.4	-0.0381496	-0.13735	-0.16015	-0.09445	-0.19705	-0.23165
158.5	-0.03405	-0.13215	-0.15605	-0.09175	-0.19685	-0.23165
158.6	-0.03045	-0.13005	-0.15245	-0.08815	-0.19335	-0.23095
158.7	-0.0294504	-0.12905	-0.15165	-0.0840504	-0.19225	-0.22925
158.8	-0.0308001	-0.1294	-0.156	-0.0847001	-0.1901	-0.2265
158.9	-0.0297498	-0.12955	-0.15845	-0.0850499	-0.19215	-0.22655
159	-0.028	-0.1295	-0.159	-0.0891	-0.1919	-0.2236
159.1	-0.0281	-0.1288	-0.1627	-0.0892	-0.1945	-0.2222
159.2	-0.0271001	-0.1266	-0.1618	-0.0892001	-0.196	-0.2234
159.3	-0.0283494	-0.12305	-0.162449	-0.0888494	-0.19805	-0.223049
159.4	-0.0277497	-0.11855	-0.16135	-0.08645	-0.19645	-0.22035
159.5	-0.02615	-0.11965	-0.16085	-0.08395	-0.19655	-0.21765
159.6	-0.0222	-0.1192	-0.1613	-0.0775	-0.1957	-0.2105
159.7	-0.0206002	-0.1207	-0.1588	-0.0770002	-0.1962	-0.2104
159.8	-0.0200995	-0.1211	-0.156	-0.0760995	-0.1948	-0.2103
159.9	-0.0160998	-0.1168	-0.1509	-0.0705001	-0.1949	-0.2088
160	-0.01095	-0.11355	-0.14875	-0.06735	-0.19775	-0.20835
160.1	-0.0108	-0.1146	-0.1471	-0.0712	-0.1993	-0.2097
160.2	-0.0137998	-0.1156	-0.1515	-0.0713998	-0.2004	-0.2109
160.3	-0.0161999	-0.1157	-0.1539	-0.0767999	-0.2036	-0.2128
160.4	-0.0151	-0.1148	-0.1492	-0.077	-0.2022	-0.2104
160.5	-0.0145999	-0.1156	-0.1504	-0.0776999	-0.1992	-0.2083
160.6	-0.01605	-0.11555	-0.15285	-0.08055	-0.20085	-0.20715
160.7	-0.0155503	-0.11445	-0.15445	-0.0780503	-0.20145	-0.20365
160.8	-0.0157004	-0.1161	-0.1543	-0.0778004	-0.2036	-0.2073
160.9	-0.0199498	-0.12025	-0.15635	-0.08255	-0.20905	-0.21065
161	-0.0198501	-0.12035	-0.15305	-0.0805501	-0.20705	-0.20965
161.1	-0.01945	-0.11735	-0.15085	-0.07855	-0.20665	-0.20625
161.2	-0.0236498	-0.11695	-0.14875	-0.0804498	-0.20795	-0.20385
161.3	-0.0245498	-0.11655	-0.14775	-0.0805498	-0.20955	-0.19895
161.4	-0.026	-0.1157	-0.1488	-0.0791	-0.2125	-0.1955
161.5	-0.02685	-0.11705	-0.14965	-0.07995	-0.21365	-0.19605
161.6	-0.0233	-0.1155	-0.1464	-0.0791	-0.2105	-0.1965
161.7	-0.0215501	-0.11485	-0.14705	-0.0795501	-0.20845	-0.19495
161.8	-0.0278498	-0.11705	-0.15015	-0.0810498	-0.20525	-0.19305
161.9	-0.0295497	-0.11505	-0.14765	-0.07985	-0.20335	-0.19305
162	-0.0305	-0.1122	-0.1434	-0.0789	-0.2044	-0.1902
162.1	-0.026	-0.1077	-0.1436	-0.0795	-0.2047	-0.1876
162.2	-0.02495	-0.10745	-0.14175	-0.08105	-0.20635	-0.18575
[truncated: 4,778 more rows]

## Sheet: RBD-F12
Source data for SP Figure 2d, RBD-F12
X (Time, sec)	1.56 nM_Y	3.125 nM_Y	6.25 nM_Y	12.5 nM_Y	25 nM_Y	50 nM_Y	100 nM_Y
-37.3	-0.165498	-0.132898	-0.169998	-0.194598	-0.1737	-0.198998	-0.236798
-37.2	-0.0808999	-0.0777	-0.0907	-0.1219	-0.103	-0.1385	-0.1528
-37.1	-0.0759006	-0.0775	-0.0696	-0.115301	-0.0922	-0.140501	-0.139801
-37	-0.0875	-0.082	-0.0854	-0.1298	-0.1099	-0.1563	-0.1578
-36.9	-0.0948	-0.0794	-0.0854	-0.1236	-0.1135	-0.1572	-0.1634
-36.8	-0.0876997	-0.0696997	-0.0756997	-0.113	-0.1093	-0.1562	-0.1578
-36.7	-0.0816999	-0.0544	-0.0564	-0.1082	-0.0874	-0.1427	-0.1475
-36.6	-0.0734005	-0.0456	-0.0449	-0.106301	-0.0884	-0.140501	-0.141201
-36.5	-0.0867	-0.0569	-0.0581	-0.121	-0.1036	-0.1484	-0.1492
-36.4	-0.0796002	-0.0455	-0.0436	-0.11	-0.0942	-0.1368	-0.1382
-36.3	-0.0826001	-0.0493001	-0.0503001	-0.1075	-0.0984	-0.143	-0.1434
-36.2	-0.0878001	-0.0475	-0.0559	-0.1051	-0.0954	-0.1486	-0.1457
-36.1	-0.0878	-0.0525	-0.0581	-0.106	-0.0943	-0.1512	-0.1478
-36	-0.0805	-0.0498	-0.0623	-0.1011	-0.0899	-0.1501	-0.143
-35.9	-0.0867	-0.0562	-0.0716	-0.1051	-0.094	-0.1525	-0.1503
-35.8	-0.0849	-0.0553	-0.0759	-0.1057	-0.0951	-0.1525	-0.1539
-35.7	-0.0811	-0.0554	-0.0734	-0.1045	-0.0959	-0.1506	-0.1527
-35.6	-0.0759	-0.0479	-0.0735	-0.105	-0.0935	-0.1506	-0.1533
-35.5	-0.0642	-0.0463	-0.0729	-0.1094	-0.0939	-0.1636	-0.1511
-35.4	-0.0599002	-0.0389	-0.0707	-0.1031	-0.0807	-0.1675	-0.1472
-35.3	-0.0622001	-0.0458001	-0.0761001	-0.1082	-0.0775	-0.1724	-0.1499
-35.2	-0.0704001	-0.0442	-0.067	-0.1227	-0.0711	-0.1701	-0.1508
-35.1	-0.0587001	-0.0481	-0.0601	-0.1227	-0.0649	-0.1677	-0.1513
-35	-0.048	-0.0502	-0.0538	-0.1208	-0.0635	-0.1592	-0.1522
-34.9	-0.0393001	-0.0588	-0.0497	-0.1255	-0.0749	-0.1562	-0.1538
-34.8	-0.0449	-0.0685	-0.0472	-0.1258	-0.076	-0.1507	-0.1535
-34.7	-0.0493001	-0.0641	-0.053	-0.113	-0.082	-0.1432	-0.1501
-34.6	-0.0633999	-0.0642	-0.0606	-0.1096	-0.0864	-0.1476	-0.1523
-34.5	-0.0725	-0.0601	-0.0589	-0.1061	-0.0903	-0.1443	-0.1508
-34.4	-0.0746	-0.0547	-0.0636	-0.1076	-0.0935	-0.148	-0.146
-34.3	-0.0750997	-0.0498997	-0.0709997	-0.1001	-0.0956	-0.1544	-0.1397
-34.2	-0.0691	-0.0365	-0.0684	-0.0935	-0.0931	-0.1531	-0.1382
-34.1	-0.0732998	-0.0378	-0.0685	-0.0993998	-0.0959	-0.151	-0.1419
-34	-0.0714	-0.0375	-0.0606	-0.0911	-0.0884	-0.143	-0.1314
-33.9	-0.0717002	-0.0346	-0.0651	-0.0881002	-0.0833	-0.1438	-0.1279
-33.8	-0.0678002	-0.0353002	-0.0702002	-0.0932002	-0.0835	-0.1483	-0.1328
-33.7	-0.0744001	-0.0412	-0.074	-0.0974	-0.0917	-0.1534	-0.142
-33.6	-0.0742001	-0.04	-0.0758	-0.0969001	-0.0937	-0.1571	-0.1408
-33.5	-0.0729	-0.0406	-0.0778	-0.097	-0.0966	-0.1578	-0.1376
-33.4	-0.0713001	-0.0412	-0.0759	-0.0950001	-0.0958	-0.157	-0.1402
-33.3	-0.0707001	-0.0402001	-0.0762001	-0.0945001	-0.0952	-0.1586	-0.1428
-33.2	-0.0704001	-0.0409	-0.0783	-0.0965	-0.0976	-0.1574	-0.1454
-33.1	-0.0730001	-0.0399	-0.0801	-0.0964001	-0.0969	-0.1584	-0.1483
-33	-0.0757	-0.044	-0.0819	-0.0995	-0.0964	-0.1618	-0.1488
-32.9	-0.0764002	-0.0469	-0.0859	-0.1038	-0.0965	-0.1629	-0.1489
-32.8	-0.0781	-0.0474	-0.0906	-0.106	-0.1	-0.1656	-0.1497
-32.7	-0.0779	-0.0453	-0.0908	-0.1033	-0.0987	-0.1649	-0.1482
-32.6	-0.0787001	-0.0425	-0.0923	-0.1008	-0.1012	-0.1638	-0.1486
-32.5	-0.0816	-0.045	-0.095	-0.1024	-0.1054	-0.1678	-0.1513
-32.4	-0.0808	-0.0446	-0.094	-0.1038	-0.1046	-0.1666	-0.1517
-32.3	-0.0815999	-0.0436999	-0.0964999	-0.1045	-0.1038	-0.1666	-0.1533
-32.2	-0.0782	-0.039	-0.093	-0.0994	-0.0986	-0.1601	-0.1469
-32.1	-0.0762	-0.039	-0.0949	-0.1	-0.0944	-0.157	-0.1435
-32	-0.0762	-0.0394	-0.0935	-0.0976	-0.0934	-0.1586	-0.1464
-31.9	-0.0761	-0.0412	-0.0937	-0.0984	-0.0937	-0.1608	-0.1483
-31.8	-0.0726	-0.04	-0.0899	-0.0958	-0.0901	-0.1553	-0.1443
-31.7	-0.0692001	-0.0376	-0.086	-0.0972001	-0.0904	-0.1523	-0.1429
-31.6	-0.0735	-0.0407	-0.0904	-0.1009	-0.095	-0.1564	-0.1448
-31.5	-0.0744	-0.0393	-0.088	-0.0992	-0.0946	-0.1547	-0.1449
-31.4	-0.074	-0.0376	-0.0839	-0.1002	-0.0949	-0.151	-0.1439
-31.3	-0.072	-0.0351	-0.0837	-0.1	-0.0937	-0.1488	-0.1451
-31.2	-0.0747	-0.0358	-0.0851	-0.1014	-0.0948	-0.1524	-0.1461
-31.1	-0.0779	-0.037	-0.0856	-0.1057	-0.096	-0.1568	-0.1493
-31	-0.0778	-0.0379	-0.0854	-0.1029	-0.0919	-0.1552	-0.1465
-30.9	-0.0781	-0.0397	-0.0828	-0.1046	-0.0907	-0.1556	-0.1473
-30.8	-0.0773	-0.035	-0.0812	-0.102	-0.0891	-0.1536	-0.1431
-30.7	-0.0771	-0.0337	-0.0823	-0.0997	-0.0859	-0.1548	-0.1437
-30.6	-0.0785001	-0.0334	-0.0792	-0.0981001	-0.0819	-0.154	-0.1405
-30.5	-0.0845001	-0.0367	-0.0789	-0.0983	-0.0821	-0.155	-0.1383
-30.4	-0.0904	-0.037	-0.0803	-0.097	-0.0835	-0.1565	-0.1414
-30.3	-0.0904	-0.0346	-0.0807	-0.0952	-0.0834	-0.1558	-0.1399
-30.2	-0.0854	-0.0337	-0.0783	-0.0911	-0.0792	-0.1519	-0.1358
-30.1	-0.0835	-0.0313	-0.0738	-0.0887	-0.0783	-0.148	-0.1339
-30	-0.0849	-0.0268	-0.072	-0.0895	-0.0766	-0.1497	-0.1305
-29.9	-0.0844999	-0.026	-0.0702	-0.0890999	-0.0754	-0.1495	-0.1291
-29.8	-0.0756	-0.0253	-0.0628	-0.0831	-0.0723	-0.1475	-0.1268
-29.7	-0.0755	-0.0267	-0.064	-0.0815	-0.0718	-0.1486	-0.1291
-29.6	-0.0744999	-0.0226	-0.0603	-0.0776999	-0.0703	-0.1475	-0.1226
-29.5	-0.0736	-0.0183	-0.0569	-0.0751	-0.0684	-0.1448	-0.12
-29.4	-0.0703	-0.0147	-0.0531	-0.0707	-0.0682	-0.1427	-0.1179
-29.3	-0.067	-0.0149	-0.0512	-0.0705	-0.0654	-0.1403	-0.1183
-29.2	-0.0641	-0.0163	-0.052	-0.0722	-0.0622	-0.1389	-0.1176
-29.1	-0.0606	-0.0105	-0.0527	-0.0703	-0.0593	-0.1367	-0.1152
-29	-0.0555001	-0.00640003	-0.0544	-0.0696	-0.0578	-0.1375	-0.1131
-28.9	-0.0557001	-0.0066	-0.0552	-0.073	-0.06	-0.1365	-0.1159
-28.8	-0.0587	-0.0082	-0.0556	-0.0749	-0.0609	-0.1349	-0.1169
-28.7	-0.0611	-0.0086	-0.055	-0.0746	-0.0594	-0.1376	-0.1145
-28.6	-0.061	-0.00910001	-0.0549	-0.077	-0.0586	-0.1357	-0.1132
-28.5	-0.0605	-0.00860002	-0.0574	-0.0771	-0.0608	-0.1351	-0.116
-28.4	-0.0603	-0.0093	-0.0591	-0.08	-0.065	-0.1354	-0.1181
-28.3	-0.0609	-0.0097	-0.058	-0.0819	-0.0668	-0.1359	-0.1163
-28.2	-0.0589	-0.0072	-0.0575	-0.08	-0.0622	-0.1335	-0.1176
-28.1	-0.0564	-0.00459999	-0.0567	-0.0789	-0.0598	-0.1293	-0.1181
-28	-0.0546001	-0.00280005	-0.0565001	-0.0787001	-0.057	-0.1288	-0.1194
-27.9	-0.0558002	-0.0059	-0.0598	-0.0825001	-0.0572	-0.1309	-0.1235
-27.8	-0.0586	-0.0079	-0.0635	-0.0861	-0.0595	-0.1357	-0.1258
-27.7	-0.0561	-0.008	-0.0629	-0.0839	-0.0586	-0.1359	-0.1256
-27.6	-0.0524	-0.00260001	-0.0643	-0.085	-0.055	-0.1308	-0.1243
-27.5	-0.0528999	-0.00229996	-0.0639	-0.0857	-0.0566	-0.1284	-0.1244
-27.4	-0.0520001	0.0017	-0.0602	-0.0837	-0.0518	-0.1266	-0.1238
-27.3	-0.0535	0.000199999	-0.061	-0.0849	-0.052	-0.1267	-0.1224
-27.2	-0.0526999	0.000600001	-0.0587	-0.0843999	-0.0538	-0.1253	-0.12
-27.1	-0.0507	0.00480002	-0.0535	-0.0806	-0.0519	-0.1224	-0.1153
-27	-0.0484999	0.00770004	-0.0498	-0.0797	-0.0507	-0.1213	-0.1102
-26.9	-0.0442	0.0108	-0.0478	-0.0766	-0.0523	-0.1184	-0.1067
-26.8	-0.0431999	0.0114	-0.0467	-0.0746999	-0.0531	-0.1168	-0.1041
-26.7	-0.0406	0.0117	-0.0426	-0.0712	-0.047	-0.1138	-0.1001
-26.6	-0.0366	0.00999999	-0.0429	-0.0697	-0.0473	-0.1124	-0.1008
-26.5	-0.0345999	0.00930004	-0.0428	-0.0716	-0.0435	-0.1125	-0.0991
-26.4	-0.0317	0.0081	-0.0398	-0.0673	-0.0415	-0.1086	-0.0942
-26.3	-0.0318	0.0081	-0.0393	-0.0647	-0.0395	-0.1082	-0.0918
-26.2	-0.0295001	0.0097	-0.0356	-0.0641001	-0.0402	-0.109	-0.0912
-26.1	-0.0313	0.0078	-0.0388	-0.0669	-0.0437	-0.113	-0.0951
-26	-0.0290001	0.00589997	-0.0372	-0.0637	-0.0436	-0.1134	-0.0959
-25.9	-0.0321999	0.0059	-0.04	-0.0703	-0.0421	-0.1157	-0.0963
-25.8	-0.0297	0.0097	-0.0383	-0.0691	-0.0397	-0.1123	-0.0946
-25.7	-0.0297	0.0086	-0.0395	-0.0714	-0.0427	-0.1139	-0.0972
-25.6	-0.0323	0.00370002	-0.0443	-0.0709	-0.0436	-0.1154	-0.0968
-25.5	-0.0280999	0.00590003	-0.0407	-0.0694	-0.0415	-0.1156	-0.0957
-25.4	-0.0258	0.0079	-0.0399	-0.0685	-0.0405	-0.1151	-0.0927
-25.3	-0.0258	0.0067	-0.0393	-0.0667	-0.0406	-0.1157	-0.0898
-25.2	-0.0243	0.008	-0.0376	-0.067	-0.04	-0.1151	-0.0865
-25.1	-0.0225	0.00880002	-0.0327	-0.067	-0.0399	-0.1125	-0.0836
-25	-0.0203999	0.0113	-0.0301	-0.0623	-0.0413	-0.1047	-0.08
-24.9	-0.0185001	0.0165	-0.0251	-0.0595001	-0.0384	-0.1029	-0.0787001
-24.8	-0.0208	0.0148	-0.0293	-0.0654	-0.0418	-0.1057	-0.0802
-24.7	-0.0187	0.0129	-0.0301	-0.0642	-0.0398	-0.1068	-0.0814
-24.6	-0.0174	0.0144	-0.0289	-0.0642	-0.0405	-0.105	-0.0765
-24.5	-0.0141999	0.0147	-0.0312	-0.0643	-0.0416	-0.1038	-0.0754
-24.4	-0.0115999	0.0159	-0.0273	-0.0642999	-0.0395	-0.1038	-0.0734999
-24.3	-0.00710003	0.0172	-0.0235	-0.0609	-0.0367	-0.0982	-0.0692
-24.2	-0.00969997	0.0147	-0.0258	-0.0592	-0.0368	-0.0961	-0.0698
-24.1	-0.0109	0.0156	-0.023	-0.0552	-0.0352	-0.0948	-0.0675
-24	-0.0123	0.0176	-0.0229	-0.0557	-0.0315	-0.0935	-0.07
-23.9	-0.0128	0.016	-0.024	-0.0535	-0.0297	-0.091	-0.0724
-23.8	-0.0117	0.0182	-0.0235	-0.0536	-0.0288	-0.092	-0.0729
-23.7	-0.0138	0.0187	-0.0264	-0.0578	-0.0281	-0.0922	-0.0721
-23.6	-0.0122	0.0217	-0.0233	-0.0562	-0.0251	-0.0905	-0.0701
-23.5	-0.0126	0.0222	-0.0217	-0.0556	-0.0228	-0.0891	-0.0731
-23.4	-0.0107	0.0222	-0.0215	-0.0565	-0.021	-0.091	-0.0727
-23.3	-0.00900003	0.0219	-0.0247	-0.0571	-0.0197	-0.0931	-0.074
-23.2	-0.0126	0.0212	-0.0258	-0.0588	-0.0258	-0.0958	-0.0739
-23.1	-0.0154001	0.0182	-0.0268	-0.0602001	-0.0287	-0.0962	-0.0759
-23	-0.0184	0.0141	-0.025	-0.0626	-0.0305	-0.0978	-0.0771
-22.9	-0.0223998	0.0089	-0.0236	-0.0669999	-0.0328	-0.0972999	-0.0761999
-22.8	-0.0144	0.0159	-0.0186	-0.0612	-0.0274	-0.0898	-0.0677
-22.7	-0.0108001	0.019	-0.0188	-0.0594001	-0.0242	-0.0907	-0.066
-22.6	-0.00400001	0.0193	-0.0194	-0.0597	-0.0242	-0.0953	-0.0714
-22.5	-0.00779996	0.0177	-0.0141	-0.0568	-0.0293	-0.0982	-0.074
-22.4	-0.00570007	0.0205	-0.0137	-0.0526	-0.0255	-0.0976	-0.0745
-22.3	-0.00409997	0.0186	-0.0143	-0.0522	-0.027	-0.1016	-0.0734
-22.2	-0.0034	0.0201	-0.0116	-0.0478	-0.0274	-0.0983	-0.0688
-22.1	-0.00879989	0.0213001	-0.00939995	-0.0485999	-0.0301	-0.0963999	-0.0652999
-22	-0.00739997	0.0188	-0.00399998	-0.0446	-0.0287	-0.09	-0.0591
-21.9	-0.00749975	0.0174	-0.0043	-0.0454999	-0.0252	-0.0843999	-0.0580999
-21.8	0.0010999	0.0239	0.001	-0.0369001	-0.0264	-0.0782001	-0.0551001
-21.7	-0.00399986	0.0173	0.0045	-0.0482999	-0.0333	-0.0817	-0.0567
-21.6	0.00459998	0.0261	0.0113	-0.0314	-0.028	-0.0699	-0.0484
-21.5	0.00139991	0.026	0.0104	-0.0342	-0.0263	-0.068	-0.0511
-21.4	0.0116	0.0251	0.0077	-0.0351	-0.0215	-0.0668	-0.0517
-21.3	0.0139	0.0311	0.0015	-0.0316	-0.0158	-0.0655	-0.0383
-21.2	0.0168	0.031	-0.0023	-0.0429	-0.0035	-0.0756	-0.0398
-21.1	0.0144999	0.0276999	-0.0101001	-0.0463001	0.0086	-0.0681001	-0.0305001
-21	0.00739989	0.0257999	-0.0195001	-0.0591001	0.0144	-0.0676001	-0.0414001
-20.9	0.00849995	0.0228	-0.0261	-0.0589	0.0207	-0.0662	-0.0392
-20.8	0.00889994	0.0084	-0.0327	-0.0590001	0.0221	-0.0622001	-0.0364001
-20.7	0.00639993	-0.0033	-0.0488	-0.0602001	0.0345	-0.0636	-0.0389
-20.6	0.00809987	-0.00630007	-0.0650001	-0.0614001	0.0406	-0.0660001	-0.0428001
-20.5	0.00649998	-0.00570001	-0.0679	-0.0621	0.0476	-0.064	-0.0471
-20.4	0.00989989	-0.0059	-0.0659	-0.0639001	0.0545	-0.0551001	-0.0455001
-20.3	0.0132999	-0.0038	-0.0628	-0.0606001	0.0525	-0.0491001	-0.0437001
-20.2	0.00919986	-0.0044	-0.0581	-0.0564001	0.0498	-0.0548	-0.0462
-20.1	0.00319993	-0.000400038	-0.0454	-0.0566001	0.0305	-0.0569	-0.0515
-20	0.00179974	0.0124999	-0.0311001	-0.0535001	0.0137	-0.0569001	-0.0457001
-19.9	-0.00100024	0.0168	-0.0231	-0.0598001	-0.0097	-0.0650001	-0.0467001
-19.8	-0.00180005	0.0153	-0.0175	-0.0641001	-0.0234	-0.0692001	-0.0484001
-19.7	-0.00450014	0.0191	-0.0115	-0.0620001	-0.0269	-0.0673	-0.0549
-19.6	-0.00950031	0.0177998	-0.00740016	-0.0654003	-0.0355	-0.0719002	-0.0579002
-19.5	-0.0123004	0.0115998	-0.00850021	-0.0688002	-0.0354	-0.0744002	-0.0572002
-19.4	-0.0161002	0.0107	-0.0122	-0.0759001	-0.0456	-0.0854001	-0.0666001
-19.3	-0.0111002	0.0116	-0.0135	-0.0784002	-0.0503	-0.0827002	-0.0582002
-19.2	-0.00990005	0.0063	-0.0154	-0.0854001	-0.053	-0.0814	-0.0514
-19.1	-0.00130055	0.00209973	-0.0165003	-0.0741005	-0.0488	-0.0764003	-0.0455003
-19	0.00249914	-0.00740043	-0.0187004	-0.0766004	-0.0534	-0.0796004	-0.0432004
-18.9	-0.0248001	-0.0166	-0.0235	-0.0895001	-0.0513	-0.0957001	-0.0674001
-18.8	-0.00109984	-0.0105	-0.0212	-0.0850998	-0.0446	-0.0920998	-0.0534998
-18.7	0.0232994	0.0196	0.01	-0.0684006	-0.0319	-0.0705	-0.0209
-18.6	-0.0131002	0.00119991	-0.0193001	-0.0870002	-0.0561	-0.0785001	-0.0594001
-18.5	-0.0326993	0.00850036	-0.0203996	-0.0799996	-0.0598	-0.0575996	-0.0809996
-18.4	-0.0200001	0.0247	0.000100005	-0.0518	-0.0372	-0.011	-0.0741
-18.3	-0.0292003	0.0234	-0.002	-0.0469003	-0.0275	0.00149969	-0.0770003
-18.2	-0.0392002	0.0123	-0.0185	-0.0559002	-0.0391	-0.0057	-0.0762
-18.1	-0.0410005	0.00409976	-0.00890024	-0.0618005	-0.0488	-0.0146002	-0.0716002
-18	-0.0360005	-0.00250026	0.0230997	-0.0642003	-0.0509	-0.0339003	-0.0662003
-17.9	-0.0324004	-0.00530001	0.0361	-0.0670002	-0.0626	-0.0515002	-0.0621002
-17.8	-0.0271	-0.0119	0.0271	-0.0758	-0.0582	-0.0672	-0.0594
-17.7	-0.0157999	-0.00429999	0.0284	-0.0722999	-0.0549	-0.0737	-0.0586
-17.6	-0.0146994	0.0159003	0.0345003	-0.0548994	-0.0544	-0.0697997	-0.0598997
-17.5	-0.00579972	0.0427001	0.0452001	-0.0359999	-0.0452	-0.0509999	-0.0551999
-17.4	0.000399882	0.0504	0.0385	-0.0286001	-0.0264	-0.0434001	-0.0509001
-17.3	-0.00290011	0.0523	0.0308	-0.0346001	-0.0183	-0.0411001	-0.0496001
-17.2	-0.000500339	0.0507	0.0277	-0.0392003	-0.0081	-0.0398	-0.0531
-17.1	-0.00340098	0.0419995	0.0227995	-0.049001	0.00150001	-0.0398005	-0.0452005
-17	0.0062987	0.0299993	0.0233993	-0.0621007	0.0053	-0.0348007	-0.0332007
-16.9	0.0106991	0.00940001	0.019	-0.0761005	-0.00619999	-0.0386005	-0.0285005
-16.8	0.0115997	-0.000300014	0.0199	-0.0624003	-0.0138	-0.0407003	-0.0194003
-16.7	0.00589962	-0.0076	0.0191	-0.0487004	-0.0223	-0.0411	-0.000599998
-16.6	-0.00470045	-0.0155002	0.0122998	-0.0487005	-0.0433	-0.0448002	0.0105998
-16.5	-0.00820001	-0.0152	0.0104	-0.0562	-0.06	-0.0588	0.0231
-16.4	-0.0153997	-0.00420001	0.00869999	-0.0527999	-0.087	-0.0563999	0.0232001
-16.3	-0.0255992	-0.000799987	-0.000999987	-0.0519992	-0.0812	-0.0578992	0.0122008
-16.2	-0.0256997	0.0204	-0.00489999	-0.0253997	-0.0454	-0.036	-0.00749999
-16.1	-0.0289998	0.0245001	-0.0124999	-0.0256998	-0.029	-0.0312999	-0.0149999
-16	-0.0309999	0.0174	-0.00329998	-0.0334	-0.0268	-0.0368	-0.0274
-15.9	-0.0356999	-0.00519999	0.000300006	-0.0432	-0.0173	-0.0539	-0.0339
-15.8	-0.0446	0.00980001	-0.00419999	-0.0486	-0.00969999	-0.0608	-0.0335
-15.7	-0.0481999	0.011	-0.0189	-0.0553999	-0.0135	-0.0674	-0.03
-15.6	-0.0404998	0.0162001	-0.0229999	-0.0631998	-0.0301	-0.0584999	-0.0196999
-15.5	-0.0250002	0.0106999	-0.0161001	-0.0522001	-0.0321	-0.0430001	-0.0239001
-15.4	-0.0175003	0.005	-0.0104	-0.0555002	-0.0346	-0.0359002	-0.0359002
-15.3	-0.0173999	0.00160001	-0.0158	-0.0692999	-0.0412	-0.0451999	-0.0551999
-15.2	-0.0151998	0.0173	-0.0113	-0.0682998	-0.0414	-0.0363	-0.0538
-15.1	-0.0195001	0.0412999	-0.00480006	-0.0522001	-0.0309	-0.0372001	-0.0452001
-15	-0.0410997	0.0478002	-0.00709984	-0.0452998	-0.0426	-0.0473998	-0.0562998
-14.9	-0.0559995	0.0517	-0.0094	-0.0383997	-0.0332	-0.0595997	-0.0640997
-14.8	-0.0599998	0.0521	-0.0171	-0.0274998	-0.0205	-0.0613998	-0.0601998
-14.7	-0.0614998	0.0397	-0.0219	-0.0252998	-0.0133	-0.0662	-0.0586
-14.6	-0.0608997	0.0343001	-0.0213999	-0.0191997	-0.0043	-0.0601999	-0.0592999
-14.5	-0.0539	0.0268	-0.0254	-0.0197	0.0029	-0.0527	-0.0587
-14.4	-0.0545	0.0208	-0.0359	-0.0276	0.0027	-0.0527	-0.0581
-14.3	-0.0503998	0.016	-0.0474	-0.0332998	0.0022	-0.0596998	-0.0577998
-14.2	-0.0311999	0.0221	-0.0404	-0.0233999	0.0131	-0.0525	-0.0437
-14.1	-0.0254	0.0181	-0.0254	-0.0264	0.0194	-0.054	-0.034
-14	-0.0304	0.0193	-0.0222	-0.0296	0.0177	-0.0539	-0.0329
-13.9	-0.0327001	0.0199	-0.0229	-0.0312	0.0154	-0.0557	-0.0331
-13.8	-0.0303998	0.0151	-0.0273	-0.0358998	0.0187	-0.0572998	-0.0346998
-13.7	-0.0180999	0.0222	-0.0202	-0.0189999	0.023	-0.0529	-0.0247
-13.6	-0.0160998	0.0262001	-0.0166999	-0.0150998	0.0262	-0.0533999	-0.0220999
-13.5	-0.00979994	0.0314	-0.0155	-0.0123	0.0274	-0.0512	-0.0162
-13.4	-0.0103997	0.0283	-0.0081	-0.0143999	0.0249	-0.0551999	-0.0137999
-13.3	-0.00460005	0.0335	0.000399994	-0.0109001	0.0252	-0.0570001	-0.0146001
-13.2	-0.00619996	0.0291	-0.00629999	-0.0173	0.00730001	-0.0737	-0.0318
-13.1	-0.0171988	0.0098006	-0.0051994	-0.0248988	-0.0104	-0.0887994	-0.0379994
-13	-0.00859949	0.0160003	0.0197003	-0.00549974	0.0157	-0.0581997	-0.0231997
-12.9	-0.00749949	0.0289	0.0168	0.00330025	0.0343	-0.0392997	-0.0243997
-12.8	0.0113001	0.052	0.0179	0.0125001	0.0281	-0.0286999	-0.0148999
-12.7	0.0175002	0.0522	0.0209	0.0119002	0.0271	-0.0292	-0.0141
-12.6	0.0315003	0.0696002	0.0275002	0.00990031	0.0372	-0.00539985	-0.00419985
-12.5	0.0347001	0.0855001	0.0316001	0.0121001	0.0378	0.00180005	0.000900053
-12.4	0.0375002	0.1008	0.033	0.00660012	0.033	0.00230012	0.00610012
-12.3	0.0388001	0.1087	0.0425	0.0102001	0.0403	0.00620012	0.0149001
-12.2	0.0415	0.1102	0.0487	0.0147	0.0469	0.0138	0.0142
-12.1	0.0364	0.102	0.0446	0.013	0.0467	0.00679999	0.0185
-12	0.0319001	0.0907	0.0413	0.00650004	0.0461	0.00400004	0.0227
-11.9	0.0294998	0.0819	0.0382	0.00219988	0.041	-0.00170012	0.0275999
-11.8	0.0196	0.0634	0.0203	-0.0018	0.0279	-0.0123	0.0255
-11.7	0.0183001	0.051	0.0199	-0.00789986	0.0229	-0.026	0.026
-11.6	0.0225001	0.0514001	0.0308001	-0.00599985	0.0274	-0.0252999	0.0338001
-11.5	0.0201	0.0532	0.0218	-0.00689997	0.0271	-0.0209	0.038
-11.4	0.0143002	0.0508	0.0114	-0.00709992	0.0244	-0.0169999	0.0337001
-11.3	0.0170002	0.0475	0.0123	-0.00329985	0.0267	-0.0195998	0.0338002
-11.2	0.0200001	0.0556	0.0223	0.00470014	0.0319	-0.0229	0.0356
-11.1	0.0199005	0.0573002	0.0263002	0.0107005	0.034	-0.0243998	0.0361002
-11	0.0270001	0.0645001	0.0341001	0.0260001	0.0364	-0.0161999	0.0387001
-10.9	0.0296001	0.0591	0.0349	0.0276	0.0306	-0.0184	0.0321
-10.8	0.0325	0.0492	0.0336	0.0281	0.0238	-0.0161	0.0264
-10.7	0.027	0.0348	0.0257	0.0247	0.0164	-0.0251	0.0203
-10.6	0.0241002	0.0264001	0.0202001	0.0235002	0.0091	-0.0259999	0.0118001
-10.5	0.0274001	0.0187001	0.0237001	0.0271001	0.0121	-0.0265999	0.0101001
-10.4	0.0216	0.0162	0.0248	0.0294	0.0069	-0.0236	0.0094
-10.3	0.0142001	0.009	0.0221	0.0237001	-0.0042	-0.0316999	0.00190006
-10.2	0.00810005	0.0035	0.0195	0.0246001	-0.0082	-0.0322	-0.0017
-10.1	0.0035001	-0.00389995	0.0198001	0.0234001	-0.0086	-0.0361999	-0.0109999
-10	-0.00119982	-0.0144999	0.0156001	0.0286001	-0.012	-0.0388999	-0.0177999
-9.9	-0.00349982	-0.0279	0.0122	0.0257001	-0.0178	-0.0449999	-0.0222999
-9.8	-0.0116	-0.0406	0.0058	0.0301	-0.0189	-0.0523	-0.0196
-9.7	-0.0209999	-0.0533	-0.0018	0.0298001	-0.0243	-0.0592	-0.0261
-9.6	-0.0208998	-0.0568999	-0.0031999	0.0314002	-0.0271	-0.0588999	-0.0291999
-9.5	-0.025	-0.0538	-0.00379998	0.036	-0.0281	-0.0503	-0.0292
-9.4	-0.0271001	-0.0517	-0.0081	0.0377999	-0.0339	-0.0438001	-0.0351001
-9.3	-0.0284	-0.0442	-0.0145	0.0325	-0.0409	-0.0355	-0.0421
-9.2	-0.0186	-0.0301	-0.0143	0.0363	-0.0331	-0.0216	-0.045
-9.1	-0.00890045	-0.0211002	-0.0121002	0.0349996	-0.0139	-0.0158002	-0.0368002
-9	-0.0139002	-0.0191001	-0.0236001	0.0183999	-0.0153	-0.0346001	-0.0466001
-8.9	-0.0111002	-0.0234	-0.0186	0.00619988	-0.0181	-0.0400001	-0.0424001
-8.8	-0.0203	-0.0261	-0.0356	-0.000300021	-0.0232	-0.0375	-0.0415
-8.7	-0.0184999	-0.0194	-0.0325	0.0039001	-0.016	-0.0288	-0.0313
-8.6	-0.00789992	-0.0217	-0.0387	0.0109001	-0.009	-0.021	-0.0151
-8.5	-0.00680011	-0.0217001	-0.0338001	0.00559995	-0.0071	-0.0223001	-0.0183001
-8.4	-0.00950009	-0.0289	-0.0344	0.00199996	-0.0086	-0.0229	-0.0206
-8.3	-0.015	-0.0252	-0.0343	-0.000599972	-0.0193	-0.0208	-0.0238
-8.2	-0.0139	-0.0216	-0.0298	0.00120001	-0.02	-0.0184	-0.0154
-8.1	-0.0103998	-0.0163999	-0.0292999	0.00160019	-0.0196	-0.0142999	-0.0114999
-8	-0.0078999	-0.0105	-0.0242	0.00410005	-0.0143	-0.00899995	-0.0129
-7.9	-0.0100001	-0.0075	-0.0198	0.00429993	-0.0138	-0.00490007	-0.0191001
-7.8	-0.0166999	-0.0092	-0.0232	0.00320005	-0.0194	-0.00989995	-0.0262999
-7.7	-0.0182999	-0.009	-0.0269	0.00640012	-0.0165	-0.0066	-0.0307
-7.6	-0.0173	-0.00469998	-0.023	0.0114	-0.0114	2.25009e-08	-0.0302
-7.5	-0.0184999	-0.00299996	-0.021	0.0179	-0.012	-0.00299996	-0.0304
-7.4	-0.0188999	-0.0037	-0.0188	0.0177	-0.0098	-0.00219996	-0.0334
-7.3	-0.0201	-0.0037	-0.0193	0.0236	-0.0078	-0.000899964	-0.0313
-7.2	-0.015	-0.004	-0.0108	0.0274	-0.0063	-0.0002	-0.027
-7.1	-0.0104001	-0.00730006	-0.00860006	0.0252999	-0.0009	-0.00260006	-0.0267001
-7	-0.00990007	-0.00600003	-0.0116	0.0181	-0.0079	-0.00590003	-0.0268
-6.9	-0.0109999	-0.0109	-0.015	0.0123	-0.0092	-0.00449997	-0.0246
-6.8	-0.00810001	-0.0094	-0.0147	0.00949999	-0.0078	-0.00310001	-0.0182
-6.7	-0.00959998	-0.0116	-0.011	0.00580002	-0.0084	-0.0017	-0.0168
-6.6	-0.00989989	-0.0125999	-0.00829994	0.00800011	-0.006	-0.00189995	-0.0128999
-6.5	-0.00780002	-0.01	-0.00560001	0.0109	-0.0054	9.99886e-05	-0.01
-6.4	-0.00920008	-0.0114	-0.0063	0.00899996	-0.0063	-0.00240004	-0.0107
-6.3	-0.0114001	-0.0145	-0.0038	0.00619994	-0.0068	-0.00360006	-0.0103001
-6.2	-0.0149999	-0.0154	-0.0065	-0.00129993	-0.01	-0.0073	-0.0127
-6.1	-0.00929998	-0.011	-0.00449999	0.00140002	-0.0077	-0.00049999	-0.00609999
-6	-0.0106	-0.0104	-0.00350001	0.00179999	-0.0082	0.000699986	-0.00320001
-5.9	-0.0116	-0.0101	-0.002	0.000399983	-0.0099	-0.0001	-0.007
-5.8	-0.0162	-0.0128	-0.0019	-0.00209997	-0.00979998	-0.00709997	-0.0109
-5.7	-0.0192999	-0.0132	-1.20053e-10	0.0002	-0.0087	-0.0074	-0.0123
-5.6	-0.0178	-0.009	0.003	0.00320003	-0.008	-0.00539997	-0.00959997
-5.5	-0.0153	-0.00659996	0.00230004	0.000500036	-0.00749996	-0.00189996	-0.00889996
-5.4	-0.0117999	-0.0028	0.0028	0.0025001	-0.0065	-0.0022	-0.0037
-5.3	-0.00840004	-4.19604e-08	0.00499996	0.00399996	-0.0031	-0.00140004	-0.000300042
-5.2	-0.00890008	-0.0021	0.0043	0.001	-0.0018	-0.0022	0.0014
-5.1	-0.00679995	-0.0055	0.0025	-0.00209995	-0.0029	-0.00139995	4.95675e-08
-5	-0.0011	-0.0017	0.0032	-0.0017	0.0003	-0.0026	0.0043
-4.9	-0.000999973	0.0028	0.0051	-0.00219997	0.0014	-0.0011	0.0072
-4.8	-0.000599939	0.00200006	0.00400006	-0.00309994	0.004	-0.000399939	0.00760006
-4.7	0.00190004	0.0046	0.007	-0.0026	0.0053	-0.0007	0.0077
-4.6	0.00110005	0.0054	0.009	-0.00129995	0.0059	-0.00169995	0.00790005
-4.5	0.0025	0.0096	0.0075	0.0016	0.0087	0.0006	0.0082
-4.4	0.00420023	0.0104	0.0059	2.25042e-07	0.0096	0.0012	0.0078
-4.3	0.0132001	0.0160001	0.0110001	0.00610005	0.0164	0.00410005	0.0135001
-4.2	0.0161001	0.0166	0.0123	0.0061	0.0158	0.0099	0.015
-4.1	0.018	0.0175	0.0104	0.00899998	0.019	0.0131	0.0197
-4	0.0177	0.0188	0.0083	0.0079	0.015	0.0142	0.0172
-3.9	0.0157	0.0147	0.0053	0.00330003	0.0095	0.011	0.015
-3.8	0.0165001	0.0157001	0.00540008	0.00410008	0.0079	0.00910008	0.0154001
-3.7	0.0160999	0.0166	0.0052	0.0059	0.0091	0.0097	0.0152
-3.6	0.0155	0.0173	0.0063	0.0053	0.0009	0.0114	0.0183
-3.5	0.0154	0.0135	0.0024	0.0008	-0.0043	0.0099	0.0136
-3.4	0.0144001	0.0169	-0.0015	-0.00449987	-0.003	0.0075	0.0128
-3.3	0.0207	0.0213	0.000700027	0.000200027	0.0035	0.00860003	0.0173
-3.2	0.0207	0.0187	9.99994e-05	0.002	-0.0024	0.0145	0.0152
-3.1	0.0267998	0.0122	-0.0057	-0.00490022	-0.0077	0.0198998	0.0139998
-3	0.0236	0.0007	-0.0195	-0.0085	-0.0159	0.0145	0.0124
-2.9	0.0197999	-0.0023	-0.0314	-0.0182001	-0.0137	-0.0002	0.0052
-2.8	0.0171002	-0.00889982	-0.0338998	-0.0216998	-0.0164	-0.00259982	-0.000399825
-2.7	0.0206001	-0.0055	-0.0282	-0.0124	-0.0135	0.0012	0.0031
-2.6	0.0231	-0.0044	-0.0317	-0.0111	-0.0143	0.00139998	0.00419998
-2.5	0.0212	-0.0071	-0.0324	-0.0125	-0.0132	0.0008	0.0008
-2.4	0.0230999	-0.0026	-0.0347	-0.00720013	-0.0129	0.0076	0.0034
-2.3	0.0169001	-0.00689989	-0.0403999	-0.00879989	-0.0205	0.00600011	-0.00229989
-2.2	0.0218002	0.0014	-0.0428	-0.006	-0.0219	0.0084	0.0025
-2.1	0.0328002	0.0052	-0.0462	-0.00439983	-0.0183	0.0104002	0.00510017
-2	0.0431	0.0125	-0.0395	-0.0084	-0.0174	0.0167	0.0163
-1.9	0.0438001	0.0137	-0.0499	-0.0110999	-0.0256	0.0192	0.0167
-1.8	0.0460999	0.0211999	-0.0540001	-0.0115001	-0.0224	0.0177999	0.0153999
-1.7	0.0438001	0.0221	-0.0665	-0.0131	-0.02	0.0194	0.0085
-1.6	0.0620001	0.0142	-0.0659	-0.0162999	-0.0221	0.0231001	0.0161001
-1.5	0.0657	0.0146	-0.0697	-0.0215	-0.0198	0.0319	0.0244
-1.4	0.0657	0.0146	-0.0839	-0.0215	-0.0198	0.0338	0.0185
-1.3	0.0668002	0.021	-0.0789	-0.0203	-0.0198	0.0359	0.0185
-1.2	0.0668	0.0306	-0.0697	-0.018	-0.0177	0.0338	0.024
-1.1	0.0657	0.0426	-0.0657	0.000800027	-0.0134	0.0319	0.0244
-1	0.0657	0.0447	-0.0605	0.0123	-0.0127	0.0319	0.0277
-0.899998	0.0656998	0.0448	-0.0357	0.0219	-0.0127	0.0338	0.0277
-0.799999	0.0627002	0.0451	-0.0292	0.0219	-0.0123	0.0359	0.0277
-0.699997
-0.599998
-0.5
-0.399998
-0.299999
-0.199997
-0.0999985
0
0.100002
0.200001
0.300003
0.400002
0.5
0.600002
0.700001
0.800003
0.900002
1
1.1
1.2
1.3
1.4
1.5
1.6
1.7
1.8	-0.1235	-0.0674	-0.0133	-0.0282989	-0.0309	-0.0429995	0.0354
1.9	-0.143315	-0.0976989	-0.0133	-0.0443	-0.0365	-0.124299	-0.0764
2	-0.187289	-0.1063	0.0206	-0.0585945	-0.0508	-0.129289	-0.0764
2.1	-0.1235	-0.0976989	0.0461	-0.0282989	-0.0365	-0.124299	0.0354
2.2	-0.0911989	-0.0674	0.0479	-0.0251	-0.0365	-0.0429995	0.0364011
2.3	-0.0612945	0.00729999	0.0479	-0.0242	-0.0365	-0.0429995	0.0622
2.4	-0.0587995	0.00729999	0.0206	0.1191	0.1044	-0.0429995	0.1521
2.5	-0.0467	0.00729999	0.0206	0.1191	0.1044	-0.0309	0.1521
2.6	-0.0568957	-0.0907	-0.0303	0.0544043	0.0618	-0.0844	-0.0157
2.7	0.0698022	-0.0618978	0.0337022	0.0788022	0.1344	-0.00799777	0.00890223
2.8	0.0363982	-0.063	0.0825	0.0496	0.0309	0.0212	0.0218
2.9	-0.0932977	-0.0798	0.000700014	-0.0174977	-0.0276	-0.0442977	-0.0259977
3	-0.0561	-0.0222	0.0113	-0.0231	0.00180002	-0.00669998	-0.0288
3.1	-0.0739985	-0.0695	-0.0107	-0.0514985	-0.0697	-0.063	-0.0294
3.2	-0.0289997	-0.00809969	-0.00499969	0.0207003	-0.0451	-0.0117997	-0.0661997
3.3	-0.0317996	0.00620002	-0.0434	-0.0166	-0.00749998	-0.0246	-0.0717
3.4	-0.0360996	0.0133	0.000999974	0.00170039	-0.00930003	-0.0306996	-0.0442996
3.5	-0.0302	0.0278	0.0174	-0.0098	-0.0098	-0.0212	-0.0561
3.6	-0.00419882	0.0318	0.00619998	-0.00409882	-0.00100002	-0.0252	-0.0559
3.7	0.00230024	0.0348002	0.0295002	0.0103002	0.006	-0.00599976	-0.0214998
3.8	-0.00199996	0.0409	0.0101	0.0221	-0.00650002	0.00399998	-0.00590002
3.9	-0.00820015	0.0313	-0.00900003	-0.00240015	-0.00140003	0.0148999	-0.0221001
4	-0.029	-0.00230002	-0.022	0.00559998	-0.0255	-0.00570002	-0.0121
4.1	-0.0326993	-0.0039	-0.0204	-0.0115993	-0.0417	-0.0254	-0.0083
4.2	0.00369999	0.0157	-0.022	0.0198	-0.0274	-0.022	0.00599999
4.3	0.000599911	0.00990003	-0.024	0.0181	-0.00869997	-0.0241	-0.00489997
4.4	-0.0184003	-0.00459997	-0.03	-0.00640027	-0.0256	-0.0296003	-0.0133003
4.5	-0.0178	-0.0069	-0.0337	-0.0167	-0.0375	-0.0471	-0.0228
4.6	-0.0024002	-0.00750002	-0.0275	-0.0107002	-0.0309	-0.04	-0.00340002
4.7	-0.00850003	-0.0122	-0.0401	-0.0113	-0.0334	-0.0472	-0.0181
4.8	-0.0166001	-0.0214	-0.0423	-0.0157	-0.0305	-0.0408	-0.022
4.9	-0.0261998	-0.0253	-0.0337	-0.0237998	-0.0359	-0.0435998	-0.0266998
5	-0.0247	-0.0253	-0.0304	-0.0188	-0.0261	-0.0433	-0.0213
5.1	-0.021	-0.0187	-0.0163	-0.00800005	-0.0133	-0.0302	-0.00799999
5.2	-0.0216	-0.0164	-0.0215	-0.0121	-0.00950003	-0.0271	-0.0101
5.3	-0.0266001	-0.014	-0.0183	-0.0114	-0.00710002	-0.0287	-0.0104
5.4	-0.0350001	-0.0202	-0.0276	-0.0174001	-0.0073	-0.0331001	-0.0199001
5.5	-0.0395	-0.024	-0.0315	-0.0207	-0.0123	-0.0396	-0.0212
5.6	-0.0336001	-0.0172	-0.0271	-0.0144001	-9.99737e-05	-0.031	-0.0153
5.7	-0.0382998	-0.0218998	-0.0347998	-0.0152998	-0.00700002	-0.0359998	-0.0209998
5.8	-0.0342998	-0.0212	-0.0323	-0.0113	-0.00550002	-0.0316	-0.0161
5.9	-0.0328999	-0.0138	-0.0295	-0.0130999	-0.00329999	-0.0283999	-0.0146999
6	-0.0308	-0.00789999	-0.0278	-0.00729999	0.00500001	-0.0249	-0.00809999
6.1	-0.0326999	-0.00760001	-0.0241	-0.00769995	0.00789999	-0.0233	-0.00400001
6.2	-0.0317999	-0.00599986	-0.0238999	-0.00439986	0.0141	-0.0224999	-0.00729986
6.3	-0.0302001	-0.00749998	-0.0198	-0.00409998	0.0138	-0.0193	-0.00759998
6.4	-0.0308001	-0.012	-0.0196	-0.00950011	0.012	-0.0177001	-0.0111001
6.5	-0.0351	-0.0181	-0.024	-0.0121	0.00819997	-0.0187	-0.0105
6.6	-0.0329	-0.0202	-0.0223	-0.0134	0.0116	-0.0203	-0.011
6.7	-0.0379	-0.0199	-0.024	-0.0184	0.00790001	-0.0193	-0.0128
6.8	-0.0392999	-0.0223	-0.0255	-0.019	0.00579999	-0.0188	-0.0122
6.9	-0.0406	-0.0229	-0.0297	-0.0173	0.00670001	-0.0202	-0.014
7	-0.0433	-0.024	-0.0355	-0.0176	0.00769998	-0.0213	-0.0134
7.1	-0.0439999	-0.0244	-0.0391	-0.0134999	0.00940003	-0.0227	-0.0132
7.2	-0.0469001	-0.0233001	-0.0385001	-0.0123001	0.012	-0.0227001	-0.0118001
7.3	-0.0459	-0.0263	-0.0416	-0.017	0.0126	-0.0244	-0.0153
7.4	-0.0452999	-0.0261	-0.0444	-0.0154999	0.0163	-0.0275999	-0.0154999
7.5	-0.0414	-0.0227	-0.0422	-0.0149	0.019	-0.0274	-0.0147
7.6	-0.0372999	-0.02	-0.0392	-0.0118999	0.0234	-0.0284	-0.0125
7.7	-0.0383999	-0.0144999	-0.0379999	-0.0111999	0.0283	-0.0269999	-0.0114999
7.8	-0.0356	-0.00919998	-0.0379	-0.0105	0.0325	-0.0268	-0.0127
7.9	-0.0342999	-0.008	-0.0374	-0.00839988	0.0376	-0.0237999	-0.0126999
8	-0.0328	-0.00810002	-0.0346	-0.00240002	0.0412	-0.019	-0.00860002
8.1	-0.0332999	-0.0043	-0.0331	-0.00269988	0.0412	-0.0118	-0.0078
8.2	-0.0344999	-0.00389992	-0.0303999	-0.00309992	0.0429	-0.00699992	-0.00529992
8.3	-0.0319999	-0.00440001	-0.0279	-0.00240001	0.0438	-0.00560001	-0.00240001
8.4	-0.0314999	-0.0038	-0.0302	-0.00129994	0.0434	-0.00149994	-0.00299994
8.5	-0.0298	-0.0052	-0.0307	0.0025	0.0442	-0.0024	-0.0041
8.6	-0.033	-0.008	-0.0253	0.0089	0.0498	-0.0016	-0.0055
8.7	-0.0361999	-0.0109999	-0.0268999	0.0109001	0.0526	-0.00129995	-0.00749995
8.8	-0.0382999	-0.0107	-0.0302	0.0146	0.0556	0.00159999	-0.00710001
8.9	-0.0355999	-0.0059	-0.0265	0.0164001	0.0618	0.00290009	-0.00669991
9	-0.035	-0.000200011	-0.0255	0.0165	0.0607	0.00449999	-0.00660001
9.1	-0.0337	0.00379999	-0.0243	0.0168	0.0615	0.00799999	-0.00340001
9.2	-0.0352999	0.00410011	-0.0247999	0.0104001	0.0656	0.00350011	-0.00619989
9.3	-0.0306999	0.0051	-0.0263	0.013	0.069	0.0059	-0.0043
9.4	-0.0283001	0.0036	-0.03	0.0148999	0.0685	0.00639991	-0.00220009
9.5	-0.0317	0.000900001	-0.0325	0.014	0.0606	0.0036	-0.0054
9.6	-0.0328	-0.000499993	-0.0339	0.0125	0.0565	0.000100007	-0.00339999
9.7	-0.0317999	0.00180008	-0.0353999	0.0113001	0.0548	0.000200077	-0.00419992
9.8	-0.0312999	0.00390001	-0.0349	0.0133	0.0553	-0.000799995	-0.00319999
9.9	-0.0306	0.00529999	-0.0346	0.0147	0.0575	-0.00239995	-0.00309995
10	-0.0322	0.00370001	-0.0334	0.0124	0.0569	-0.00319999	-0.00289999
10.1	-0.0335999	0.0011	-0.0358	0.0122001	0.0562	-0.003	-0.0029
10.2	-0.0303	0.00250005	-0.0373	0.0131	0.0537	-0.00129995	-0.00199995
10.3	-0.0292998	0.00230001	-0.0362	0.0125	0.0551	-0.000599989	0.00150001
10.4	-0.0234999	0.00890001	-0.0322	0.0156001	0.0614	0.00450013	0.00760013
10.5	-0.0211	0.0118	-0.0309	0.0173	0.0649	0.00759999	0.0108
10.6	-0.0180001	0.00920001	-0.0302	0.0165999	0.0649	0.00990001	0.00970001
10.7	-0.0238999	0.00370008	-0.0316999	0.0124001	0.0619	0.00680008	0.00640008
10.8	-0.0224999	0.00549999	-0.0279	0.0146	0.0626	0.00659999	0.00689999
10.9	-0.0202999	0.00859999	-0.0269	0.0136001	0.0602	0.00990011	0.00700011
11	-0.0172	0.0108	-0.0249	0.0165	0.062	0.01	0.00940001
11.1	-0.0171	0.0107	-0.0258	0.0157	0.0625	0.00800001	0.0111
11.2	-0.0192	0.00990003	-0.0308	0.0152	0.061	0.00520003	0.0114
11.3	-0.0193	0.0125	-0.0303	0.0145	0.0639	0.00350001	0.0117
11.4	-0.0204999	0.0094	-0.0305	0.0193001	0.0642	0.00340006	0.0107001
11.5	-0.0194	0.00700001	-0.0294	0.0215	0.0608	-9.99921e-05	0.0105
11.6	-0.0222	0.0022	-0.0292	0.0187	0.0567	-0.0035	0.0073
11.7	-0.0236	0.00159996	-0.0298	0.018	0.0539	-0.00410004	0.00519996
11.8	-0.0239	-0.00240001	-0.0311	0.016	0.0544	-0.00630001	0.00189999
11.9	-0.0231999	-0.00400001	-0.0296	0.0148001	0.0537	-0.00629992	0.00300008
12	-0.0221	-0.00439999	-0.0288	0.0132	0.0526	-0.00469999	0.00470001
12.1	-0.0248998	-0.00669999	-0.0321	0.0140002	0.0495	-0.00559999	0.00430001
12.2	-0.0232	-0.00259997	-0.0274	0.0185	0.0573	-0.00089997	0.0102
12.3	-0.0199999	-0.00179999	-0.0286	0.0208	0.0571	-0.00249999	0.0108
12.4	-0.0202	0.00309999	-0.0302	0.0237	0.0601	-0.00469995	0.0107
12.5	-0.0197	0.00490001	-0.0308	0.0218	0.0623	-0.00509999	0.00920001
12.6	-0.0183	0.00620001	-0.0305	0.0249	0.0608	-0.00629999	0.00780001
12.7	-0.0212999	0.00740015	-0.0325999	0.0246001	0.0618	-0.00659985	0.00810015
12.8	-0.0166999	0.00660001	-0.0279	0.0277	0.0635	-0.00509999	0.0142
12.9	-0.0178	0.00840001	-0.0263	0.0313	0.0647	-0.00429999	0.0165
13	-0.0171	0.00680001	-0.0234	0.0289	0.0628	-0.00409999	0.0166
13.1	-0.0178	0.00799999	-0.0221	0.0264	0.063	-0.00690001	0.0159
13.2	-0.0172	0.00790002	-0.0202	0.0258	0.0644	-0.00539998	0.0153
13.3	-0.0161	0.00530001	-0.0208	0.0249	0.0636	-0.00389999	0.0117
13.4	-0.0190999	0.00490001	-0.0193	0.0260001	0.0605	-0.00429993	0.0112001
13.5	-0.0177	0.00610001	-0.0166	0.0259	0.0621	-0.000499989	0.0118
13.6	-0.021	0.0021	-0.0203	0.024	0.0567	-0.0038	0.0118
13.7	-0.0242	-0.0026	-0.023	0.0196	0.0545	-0.0047	0.0103
13.8	-0.0226	-0.0072	-0.0238	0.0158	0.0515	-0.0058	0.01
13.9	-0.0217999	-0.00929999	-0.0218	0.0143001	0.0499	-0.00919993	0.0130001
14	-0.021	-0.00819999	-0.0205	0.0147	0.0486	-0.00929999	0.0134
14.1	-0.0251	-0.0155	-0.0243	0.00959997	0.0452	-0.0127	0.0068
14.2	-0.0249	-0.0174	-0.0267	0.00969997	0.0457	-0.0176	0.00729997
14.3	-0.0267999	-0.0178	-0.0298	0.00950001	0.0461	-0.0189	0.00570001
14.4	-0.0260999	-0.0134	-0.028	0.0131001	0.0526	-0.0156999	0.00880008
14.5	-0.025	-0.0109	-0.0238	0.0132	0.0551	-0.0161	0.012
14.6	-0.0251999	-0.0106	-0.0249	0.0129001	0.0542	-0.0164	0.0149
14.7	-0.0256999	-0.00549993	-0.0259999	0.0105001	0.0542	-0.0148999	0.0196001
14.8	-0.0226	-0.0025	-0.025	0.0089	0.0543	-0.0123	0.026
14.9	-0.0209	-0.00280001	-0.0216	0.00570002	0.0524	-0.0127	0.0269
15	-0.0227	-0.0048	-0.021	0.0054	0.0535	-0.0154	0.0282
15.1	-0.0197	-0.00430001	-0.0193	0.0117	0.055	-0.0136	0.032
15.2	-0.0203	-0.00720001	-0.021	0.0117	0.0518	-0.0177	0.0308
15.3	-0.0204001	-0.011	-0.0243	0.0109	0.048	-0.0147	0.0327
15.4	-0.0227001	-0.0125	-0.0236	0.0102999	0.0463	-0.0157001	0.0310999
15.5	-0.026	-0.0126	-0.0236	0.00930001	0.0456	-0.021	0.0298
15.6	-0.0220999	-0.0095	-0.0231	0.0128001	0.0486	-0.0161	0.0336
15.7	-0.022	-0.0109	-0.0225	0.0123	0.0508	-0.0143	0.0306
15.8	-0.0229	-0.0145	-0.0237	0.0132	0.0505	-0.0147	0.0297
15.9	-0.0216	-0.0163	-0.0238	0.0113	0.049	-0.016	0.0284
16	-0.0211	-0.0201	-0.0259	0.0095	0.0478	-0.0193	0.0274
16.1	-0.0174999	-0.0146	-0.0237	0.0130001	0.0505	-0.0162	0.0279
16.2	-0.0126	-0.00979999	-0.0192	0.0156	0.0524	-0.0124	0.0288
16.3	-0.0138	-0.00969999	-0.0187	0.0166	0.0526	-0.0121	0.0286
16.4	-0.0163999	-0.0114	-0.0212	0.0185001	0.0509	-0.0141999	0.0280001
16.5	-0.0128	-0.0108	-0.0176	0.0214	0.0523	-0.0118	0.0336
16.6	-0.012	-0.00989999	-0.0154	0.021	0.0494	-0.012	0.0339
16.7	-0.0153	-0.00849998	-0.0182	0.0227	0.0493	-0.0127	0.0314
16.8	-0.0177999	-0.00729999	-0.0201	0.0239	0.0504	-0.0127	0.0322
16.9	-0.0137999	-0.00650001	-0.0227	0.0252001	0.0503	-0.00919992	0.0342001
17	-0.0128	-0.00759999	-0.022	0.0272	0.0524	-0.00679999	0.0342
17.1	-0.0149	-0.00759999	-0.022	0.0262	0.0548	-0.00659999	0.033
17.2	-0.0173	-0.00659996	-0.0202	0.027	0.0566	-0.00449996	0.034
17.3	-0.0158999	-0.00460001	-0.0181	0.0283	0.0601	-0.00330001	0.0338
17.4	-0.0128	-0.00549999	-0.018	0.0307	0.0581	-0.00359996	0.0357
17.5	-0.0104	-0.0032	-0.0167	0.0301	0.0568	-0.0031	0.0372
17.6	-0.00819991	0.000800005	-0.0173	0.0309001	0.0595	0.00190001	0.038
17.7	-0.00720005	0.00279995	-0.0189	0.0355	0.0635	0.00709995	0.0388
17.8	-0.0062999	-0.000799988	-0.0226	0.037	0.061	0.00620001	0.0377
17.9	-0.00349998	0.000799987	-0.0234	0.0372	0.0608	0.00980002	0.0398
18	-0.00480001	0.00199999	-0.0267	0.036	0.0587	0.00869999	0.0416
18.1	-0.00610004	0.00049999	-0.0277	0.0366	0.0568	0.00659999	0.0406
18.2	-0.00699999	0.00120001	-0.0297	0.0339	0.0585	0.00360001	0.0395
18.3	-0.00549988	0.0018	-0.0325	0.0322	0.0574	0.0008	0.0373
18.4	-0.00690005	0.00420001	-0.0312	0.0328999	0.0602	0.00119995	0.0419999
18.5	-0.00890001	0.000299987	-0.0342	0.0289	0.0575	-0.000500013	0.0404
18.6	-0.00939996	0.000600007	-0.0327	0.0297	0.0593	0.00100001	0.0438
18.7	-0.00929994	0.00470006	-0.0315999	0.0296001	0.0604	0.000700064	0.0458001
18.8	-0.00649997	0.0072	-0.0307	0.0308	0.0615	0.000200005	0.0476
18.9	-0.00849996	0.00669999	-0.0328	0.0296	0.0594	0.00140004	0.0459
19	-0.0075	0.0053	-0.0312	0.0293	0.0609	0.0017	0.047
19.1	-0.00469997	0.0056	-0.0301	0.0305	0.0622	0.0043	0.0493
19.2	-0.00440007	0.00169993	-0.0309001	0.0313999	0.0607	0.00499993	0.0478999
19.3	-0.00899989	-0.000200004	-0.0338	0.0272	0.0538	-0.000600004	0.0464
19.4	-0.00689988	0.0022	-0.0315	0.0289001	0.0545	-0.00139988	0.0517001
19.5	-0.0032	0.0037	-0.0315	0.0305	0.0567	-0.000599995	0.0539
19.6	-0.00169994	0.005	-0.0323	0.0336001	0.0574	-0.0014	0.056
19.7	0.000399986	0.00389999	-0.0307	0.0319	0.0589	0.00249999	0.0539
19.8	-1.41117e-08	0.00189999	-0.0314	0.0312	0.0588	0.00149999	0.0531
19.9	-0.00200001	0.00269999	-0.0315	0.032	0.0587	0.00339999	0.0543
20	-0.00389999	0.00390001	-0.0332	0.0313	0.0595	0.00570001	0.0507
20.1	-0.00289988	0.0054	-0.0313	0.0326001	0.0619	0.0089	0.0534
20.2	-0.00169995	0.00970005	-0.0314	0.0325	0.064	0.00980005	0.0578
20.3	-0.00329995	0.00859999	-0.0303	0.0315	0.0643	0.00989999	0.0569
20.4	-0.00230002	0.00780001	-0.0287	0.0308	0.0627	0.00929998	0.0583
20.5	-0.00259999	0.00330001	-0.0305	0.0298	0.0589	0.00940001	0.0559
20.6	-0.000999954	0.00719999	-0.0298	0.0315	0.0613	0.015	0.0581
20.7	-0.000900023	0.00939998	-0.0275	0.0287	0.0604	0.0184	0.059
20.8	0.00179999	0.00539999	-0.027	0.0281	0.0624	0.0173	0.0542
20.9	-3.00133e-09	0.0025	-0.0308	0.0268	0.0597	0.014	0.0516
21	-0.00289999	0.00210001	-0.0333	0.0256	0.0572	0.0124	0.0513
21.1	-0.00349998	0.00309999	-0.0342	0.0248	0.0537	0.0159	0.0502
21.2	-0.00309982	0.00270018	-0.0332998	0.0224002	0.0558	0.0179002	0.0490002
21.3	-0.000299935	0.00620001	-0.0283	0.0247	0.0619	0.0229	0.0548
21.4	0.00110003	0.0096	-0.026	0.0281	0.066	0.0193	0.0554
21.5	0.000800003	0.0108	-0.0292	0.0261	0.0676	0.0214	0.0541
21.6	0.00230002	0.0142	-0.0272	0.0239	0.0707	0.0252	0.0538
21.7	0.00150016	0.0151002	-0.0250998	0.0232002	0.0738	0.0233002	0.0534002
21.8	0.0075001	0.0186	-0.0222	0.0281	0.0788	0.0277	0.0597
21.9	0.011	0.0211	-0.0204	0.0317	0.0834	0.0281	0.0638
22	0.0107	0.0216	-0.0219	0.0324	0.0835	0.0279	0.0607
22.1	0.0118	0.0232	-0.0198	0.033	0.0861	0.0299	0.0591
22.2	0.0129	0.0241	-0.019	0.0317	0.0866	0.0302	0.062
22.3	0.013	0.0224	-0.0204	0.0296	0.0898	0.0266	0.0628
22.4	0.0117001	0.0203	-0.0237	0.0270001	0.0878	0.0239001	0.0635001
22.5	0.0146	0.0227	-0.0174	0.0272	0.0877	0.0269	0.0607
22.6	0.0073001	0.0189	-0.0206	0.0242001	0.085	0.0235	0.0563
22.7	0.0068001	0.0176001	-0.0186999	0.0252001	0.0896	0.0243001	0.0582001
22.8	0.0105001	0.0174	-0.0154	0.0275	0.0911	0.0255	0.0622
22.9	0.0146998	0.0188	-0.0145	0.0253998	0.0933	0.0240998	0.0614998
23	0.00680001	0.0126	-0.0188	0.0194	0.0883	0.0168	0.0575
23.1	0.00530002	0.0107	-0.0206	0.0181	0.0883	0.0164	0.058
23.2	0.00569998	0.00939998	-0.0201	0.0176	0.0861	0.0155	0.0597
23.3	0.00540003	0.0093	-0.0199	0.0151	0.0836	0.0115	0.057
23.4	0.00720001	0.00850001	-0.0188	0.0165	0.0807	0.0124	0.0558
23.5	0.00739999	0.00979999	-0.0201	0.0145	0.0824	0.014	0.0548
23.6	0.00569999	0.00839999	-0.0216	0.0132	0.0828	0.0132	0.0555
23.7	0.00480007	0.00410007	-0.0229999	0.0142001	0.0823	0.0120001	0.0549001
23.8	0.00630017	0.00749999	-0.0183	0.0141	0.0809	0.0128	0.0565
23.9	0.00859997	0.0113	-0.0166	0.017	0.0843	0.0167	0.06
24	0.00560001	0.0106	-0.016	0.0159	0.0853	0.0178	0.0582
24.1	0.00680003	0.0133	-0.0141	0.0184	0.089	0.0191	0.0594
24.2	0.00700003	0.0135	-0.0147	0.0178	0.0897	0.0198	0.0581
24.3	0.0052	0.014	-0.0146	0.0166	0.0908	0.0223	0.0598
24.4	-0.00020001	0.0106	-0.0167	0.0142	0.0899	0.0233	0.0591
24.5	0.0008	0.0065	-0.0173	0.0129	0.0881	0.0237	0.0567
24.6	0.000799997	0.0052	-0.0167	0.0133	0.0889	0.024	0.0578
24.7	-0.00040003	0.00559997	-0.0177	0.0134	0.0889	0.0247	0.057
24.8	-0.000299974	0.0022	-0.0198	0.0129	0.0877	0.022	0.0542
24.9	0.00070005	0.00139999	-0.0215	0.00960005	0.0859	0.0213	0.0543
25	0.004	0.0042	-0.0211	0.0128	0.0908	0.0198	0.0563
25.1	0.00290005	0.00509999	-0.0227	0.0117001	0.0896	0.0182	0.0563
25.2	0.00260006	0.00730006	-0.0270999	0.0114001	0.0888	0.0177001	0.0591001
25.3	0.00560017	0.0104	-0.0259	0.0142	0.0905	0.0203	0.0627
25.4	0.0124	0.0133	-0.0222	0.0179	0.0967	0.0268	0.0667
25.5	0.0142	0.0147	-0.0205	0.0179	0.0968	0.0288	0.0664
25.6	0.0135	0.019	-0.0166	0.0188	0.0983	0.0321	0.0675
25.7	0.0104001	0.0204001	-0.0152999	0.0159001	0.0971	0.0326001	0.0667001
25.8	0.0109001	0.0215	-0.0158	0.021	0.0979	0.0318	0.0693
25.9	0.0142	0.0262	-0.0105	0.0265	0.0987	0.0354	0.0727
26	0.0132	0.0249	-0.0095	0.0289	0.0989	0.033	0.0708
26.1	0.0110999	0.0223	-0.00769999	0.0310999	0.0985	0.032	0.0716
26.2	0.00529998	0.018	-0.00950002	0.0294	0.096	0.0272	0.0694
26.3	0.00510001	0.0174	-0.00909999	0.0297	0.0947	0.027	0.0674
26.4	0.00469994	0.0182	-0.0085	0.0315	0.0920999	0.0288999	0.0703999
26.5	0.0046	0.0178001	-0.00939994	0.0297001	0.0902	0.029	0.0684
26.6	0.00629999	0.0214	-0.00880004	0.0298	0.0901	0.0304	0.0703
26.7	0.00369983	0.0193999	-0.00800008	0.0282999	0.0864	0.0268	0.0697
26.8	0.00330012	0.0154001	-0.0135999	0.0304001	0.0844	0.0237001	0.0666001
26.9	0.00400001	0.0171	-0.0158	0.0305	0.0835	0.0258	0.0692
27	0.0063	0.0184999	-0.0140001	0.0320001	0.0855	0.0253	0.0714
27.1	0.00509999	0.0201	-0.0136	0.0347	0.0881	0.0269	0.0741
27.2	0.00580008	0.0194001	-0.0161999	0.0337001	0.0897	0.0255	0.0734
27.3	0.00909995	0.0212	-0.0181	0.0325	0.0905	0.0279999	0.0745999
27.4	0.00480001	0.0191	-0.0207	0.0325	0.0868	0.0266	0.0735
27.5	0.00530001	0.0179	-0.0162	0.0346	0.0852	0.029	0.0743
27.6	0.00829999	0.0171	-0.0142	0.0378	0.0836	0.029	0.0769
27.7	0.0097002	0.0136001	-0.0147999	0.0389001	0.0838	0.0322	0.0795
27.8	0.0103	0.0144	-0.0134	0.0393	0.0857	0.0367	0.0824
27.9	0.0096	0.0143	-0.016	0.0354	0.0807	0.0347	0.0803
28	0.0104	0.0167999	-0.0189001	0.0350001	0.0767	0.0371	0.0755
28.1	0.0121	0.0147	-0.0183	0.0351	0.0767	0.0393	0.0795
28.2	0.0130999	0.0135	-0.0169	0.0382	0.0755	0.0409	0.0846
28.3	0.0114001	0.0114001	-0.0158999	0.0393001	0.0734	0.0401001	0.0840001
28.4	0.0123	0.00879995	-0.0177001	0.0408999	0.0751	0.0438	0.0855
28.5	0.0135	0.00979989	-0.0133001	0.0453	0.0778	0.0474	0.0872
28.6	0.0148	0.00760002	-0.0144	0.047	0.0801	0.0485	0.0887
28.7	0.0183999	0.00639994	-0.0135001	0.0460999	0.079	0.0506	0.0864
28.8	0.0159999	0.00349994	-0.0167001	0.0461999	0.0763	0.0490999	0.0845999
28.9	0.013	0.00360007	-0.0168999	0.0434001	0.0752	0.0484	0.0827
29	0.0133	0.00489993	-0.0152001	0.0487002	0.074	0.0521	0.0866
29.1	0.0188	0.00970005	-0.0114999	0.0517001	0.0775	0.0546	0.0911
29.2	0.0196	0.0146	-0.0105	0.0517	0.0787	0.0519	0.0918
29.3	0.0221001	0.0135	-0.00839996	0.0483	0.0778	0.0533001	0.0900001
29.4	0.0209	0.00869997	-0.00940003	0.0501	0.0782	0.0547	0.0896
29.5	0.0182	0.00770005	-0.0109999	0.0450001	0.0754	0.0539	0.0888
29.6	0.019	0.00809995	-0.00920005	0.0439	0.0766	0.0553	0.0884
29.7	0.0157002	0.00820009	-0.00989991	0.0425001	0.0767	0.0558	0.0866
29.8	0.0161	0.0131	-0.00759998	0.0413	0.0778	0.0555	0.0899
29.9	0.0174	0.0137	-0.00980001	0.04	0.079	0.0537	0.0898
30	0.0163	0.0135	-0.0111	0.0383001	0.079	0.0512	0.0886
30.1	0.0192	0.0149	-0.00919998	0.0408	0.0783	0.0495	0.0906
30.2	0.0212001	0.0132	-0.00609995	0.0421	0.0801	0.0512	0.089
30.3	0.0233004	0.0133002	-0.00469983	0.0415002	0.0806	0.0514004	0.0913004
30.4	0.0284	0.0181998	-0.00140017	0.0454998	0.082	0.0541	0.0936
30.5	0.0289	0.0197	0.00199996	0.0486001	0.0822	0.0564	0.094
30.6	0.0334	0.0244001	0.00290007	0.0516001	0.0833	0.0588	0.0961
30.7	0.0351003	0.0250001	0.00620011	0.0553001	0.0845	0.0611	0.0957
30.8	0.0353002	0.0250001	0.0110001	0.0561001	0.083	0.0639002	0.0968002
30.9	0.0365	0.0240999	0.0124999	0.0554999	0.0839	0.0655	0.0991
31	0.0315	0.0225	0.0118	0.0560999	0.083	0.0666	0.0951
31.1	0.0294	0.0196	0.00900003	0.0523	0.0782	0.0631	0.0914
31.2	0.0293001	0.0186	0.00990003	0.0546	0.0766	0.0629	0.0921
31.3	0.0277001	0.0177001	0.0149001	0.0547001	0.0786	0.0607001	0.0874001
31.4	0.0269	0.0185999	0.0142999	0.0550999	0.0798	0.0603	0.0882
31.5	0.0215	0.0173	0.0142	0.0551	0.0782	0.06	0.0857
31.6	0.0225	0.0182999	0.0132999	0.0551999	0.0795	0.0572	0.0842
31.7	0.0192	0.012	0.00640001	0.0518	0.0794	0.0537	0.0808
31.8	0.0181002	0.00910011	0.00510011	0.0517001	0.081	0.0532002	0.0779002
31.9	0.0212	0.0141999	0.00799989	0.0546999	0.0831	0.0551	0.0795
32	0.0162	0.0109001	-9.99327e-05	0.0526	0.0822	0.0534	0.0799
32.1	0.0161	0.0134001	-0.000499896	0.0527001	0.0825	0.0542	0.0825
32.2	0.0180001	0.0168001	0.000200079	0.0549001	0.0831	0.0557	0.0836
32.3	0.0217002	0.0164001	6.6233e-08	0.0549001	0.0854	0.0585002	0.0841002
32.4	0.0231	0.0159999	-0.00230009	0.0570999	0.0866	0.0603	0.0836
32.5	0.0242	0.0152999	-0.00540006	0.0575001	0.0872	0.0597	0.0817
32.6	0.0226	0.013	-0.00839997	0.0593	0.0884	0.0575	0.0827
32.7	0.0228002	0.0108001	-0.0060999	0.0589001	0.089	0.0555	0.0814
32.8	0.0227001	0.0123001	-0.00599995	0.0619001	0.0946	0.0607001	0.0824001
32.9	0.0255	0.0113	-0.00300005	0.0611	0.094	0.0606	0.083
33	0.0228	0.0117	-0.00230003	0.0605	0.0931	0.0609	0.0861
33.1	0.0232	0.0101001	-0.00129995	0.0614001	0.0918	0.0596	0.0838
33.2	0.0226002	0.0101001	0.00050011	0.0634001	0.0899	0.0611	0.0819
33.3	0.0218999	0.0125	0.00129998	0.0686	0.0922	0.0620999	0.0839999
33.4	0.0217	0.0105	0.00150002	0.0691	0.0893	0.0586	0.0812
33.5	0.0226	0.00880002	0.00170002	0.0675	0.0877	0.056	0.0782
33.6	0.0216	0.0107001	-0.00369991	0.0643001	0.0882	0.0547	0.0751
33.7	0.0207	0.0142	-0.00459999	0.0643	0.0902	0.0565	0.0752
33.8	0.0209999	0.0136999	-0.00680005	0.0666999	0.0887	0.0502999	0.0726999
33.9	0.0205	0.0115	-0.00879996	0.067	0.0859	0.0455	0.0707
34	0.0215	0.0121	-0.0091	0.0676	0.0873	0.0445	0.0677
34.1	0.0164	0.00799989	-0.00670011	0.0652999	0.0872	0.0438	0.0672
34.2	0.0117	0.00760003	-0.00879997	0.0638	0.0825	0.0417	0.0623
34.3	0.0089001	0.00880004	-0.0109	0.0634	0.0794	0.0416001	0.0614001
34.4	0.00850001	0.00979995	-0.0126001	0.0636999	0.0803	0.0413	0.0595
34.5	0.0084	0.0127	-0.0112	0.0646001	0.077	0.0375	0.0573
34.6	0.0108	0.0156	-0.00989996	0.0627	0.077	0.0398	0.0585
34.7	0.00620001	0.0202	-0.0115	0.0619	0.0769	0.0391	0.0596
34.8	0.00579994	0.0217	-0.0141	0.06	0.0771	0.0353999	0.0598999
34.9	0.0036	0.0212	-0.0146	0.0562	0.079	0.0351	0.0591
35	0.00650001	0.0195999	-0.0157001	0.0584	0.0801	0.0352	0.0602
35.1	0.0041	0.0190001	-0.0173999	0.0580001	0.0801	0.0366	0.0631
35.2	0.00670026	0.0189001	-0.0164999	0.0616001	0.079	0.0396	0.0625
35.3	0.00840006	0.0199	-0.0129	0.0653	0.0809	0.0420001	0.0669001
35.4	0.0082	0.0236	-0.0154	0.0655	0.0778	0.0407	0.0676
35.5	0.00689999	0.0278999	-0.0136001	0.0659002	0.0775	0.0455	0.0698
35.6	0.00889999	0.0306	-0.00959995	0.0685	0.0823	0.0488	0.0712
35.7	0.0100001	0.0341	-0.00859996	0.0727	0.0837	0.048	0.0757
35.8	0.0107	0.0335	-0.0072	0.0751	0.0844	0.0474	0.0759
35.9	0.00760001	0.0307	-0.00690002	0.0756	0.0842	0.0495	0.0754
36	0.0057	0.0258	-0.00549997	0.0742999	0.0834	0.0494	0.073
36.1	0.0039	0.0222001	-0.00619994	0.0719001	0.0805	0.0489	0.0684
36.2	0.00310014	0.0221001	-0.00539992	0.0732001	0.0798	0.0501	0.0675
36.3	0.00330006	0.0226	-0.00609997	0.0743	0.0789	0.0514001	0.0680001
36.4	0.00699999	0.0239	-0.00630004	0.077	0.0799	0.0524	0.0681
36.5	0.00330001	0.0212001	-0.0064999	0.0761	0.0758	0.0488	0.0647
36.6	-0.000300013	0.0202	-0.00800004	0.0784	0.0729	0.0453	0.0638
36.7	-0.00119986	0.0173001	-0.00919992	0.0757001	0.0707	0.0439	0.0614
36.8	0.000600116	0.0187001	-0.0115999	0.0748001	0.0715	0.0459001	0.0641001
36.9	0.000399991	0.0202	-0.0136	0.0751	0.076	0.0463	0.0681
37	-0.000500006	0.0192001	-0.0177999	0.0724001	0.0723	0.0467	0.0629
37.1	0.00219999	0.0177001	-0.0172999	0.0738001	0.0732	0.0473	0.066
37.2	0.00439997	0.0154	-0.0151	0.0737	0.0747	0.0484	0.0675
37.3	0.00289998	0.0161	-0.0177	0.072	0.0764	0.0468	0.0648
37.4	0.000700004	0.0149	-0.019	0.0725	0.0737	0.0484	0.0666
37.5	0.0032	0.0151999	-0.0163001	0.0720001	0.0727	0.0495	0.0692
37.6	0.00270001	0.0178	-0.0149	0.0744	0.0741	0.049	0.0737
37.7	0.0030001	0.0169	-0.0157	0.0746	0.0737	0.05	0.0743
37.8	0.00480012	0.0188001	-0.0150999	0.0757001	0.0709	0.0495001	0.0740001
37.9	0.00640001	0.0208999	-0.0138001	0.0784999	0.0711	0.0529	0.0767
38	0.0035	0.0174	-0.0156	0.0739001	0.0707	0.0548	0.0762
38.1	0.0071	0.02	-0.0105	0.0755	0.0712	0.057	0.0784
38.2	0.00929984	0.0188999	-0.0112001	0.0736999	0.0742	0.0592	0.0768
38.3	0.00750002	0.0148	-0.0148	0.0687	0.074	0.0568	0.0766
38.4	0.0052	0.0186	-0.0131	0.0679	0.0726	0.0565	0.076
38.5	0.007	0.0208999	-0.00820012	0.072	0.0767	0.0593	0.0794
38.6	0.0088	0.0250001	-0.00409985	0.0706001	0.0774	0.0627	0.0803
38.7	0.0118001	0.029	-0.000299953	0.0749	0.081	0.0671	0.0816
38.8	0.0107999	0.0334	-0.00130004	0.0773	0.0828	0.0704999	0.0852999
38.9	0.0088	0.0311	-0.00299995	0.0781	0.0795	0.0668	0.0856
39	0.0083	0.0312999	-0.00510007	0.0793	0.0808	0.0683	0.0859
39.1	0.0113	0.0317	-0.00539997	0.0807	0.0825	0.0689	0.0832
39.2	0.0102999	0.0344999	-0.00700005	0.0808999	0.0849	0.0721	0.0826
39.3	0.0066001	0.0322001	-0.00879994	0.0774001	0.085	0.0704001	0.0833001
39.4	0.00830001	0.0311999	-0.00620005	0.0765999	0.086	0.0732	0.083
39.5	0.00820001	0.0315999	-0.00460007	0.0758	0.0882	0.0746	0.084
39.6	0.00879999	0.0355001	-0.0021999	0.0765001	0.0914	0.0765	0.0842
39.7	0.00989984	0.0350999	0.00129992	0.0793999	0.0917	0.0779	0.0869
39.8	0.01	0.0297	0.00270002	0.0788	0.0897	0.0755	0.0847
39.9	0.0078	0.0299	0.00639998	0.0754	0.0947	0.0799	0.0884
40	0.004	0.028	0.00490001	0.0723	0.0946	0.0788	0.0895
40.1	0.0022	0.0267001	0.00440012	0.0697001	0.0921	0.0779	0.0891
40.2	0.00470039	0.0299002	0.00450019	0.0734002	0.0934	0.0795	0.094
40.3	0.00810004	0.0342	0.00790003	0.0755	0.1	0.0819	0.0981
40.4	0.0105	0.0356	0.00389998	0.074	0.1035	0.0838	0.0974
40.5	0.0113	0.0359999	0.00419992	0.0750001	0.1067	0.0867	0.1029
40.6	0.0129	0.039	0.00569997	0.0758	0.1083	0.0895	0.1049
40.7	0.0104	0.0365	0.0021	0.0749	0.1072	0.086	0.1039
40.8	0.0132	0.0338	0.0013	0.0751	0.1067	0.083	0.1019
40.9	0.0127	0.0308	3.57613e-09	0.0782	0.1053	0.0818	0.1
41	0.0139	0.0344999	-0.00150007	0.0796	0.1029	0.0818	0.1007
41.1	0.0138	0.0384001	-0.00119992	0.0778001	0.1026	0.0817	0.1017
41.2	0.0181001	0.0395	0.000900035	0.0772	0.1081	0.0828	0.1017
41.3	0.0189999	0.0382	0.00249996	0.074	0.1094	0.0813999	0.1038
41.4	0.0147	0.0338	0.00130003	0.073	0.1094	0.0828	0.1018
41.5	0.0146	0.029	0.00289999	0.0759001	0.1125	0.0829	0.0996
41.6	0.0163	0.0292	0.00300004	0.0788	0.1164	0.0832	0.1002
41.7	0.0183	0.0285	0.000900007	0.0804	0.1188	0.085	0.1037
41.8	0.0176001	0.0246001	0.00160007	0.0790001	0.1186	0.0856001	0.1037
41.9	0.0186	0.0266999	0.00139993	0.0784999	0.1203	0.0867	0.1071
42	0.0197	0.027	0.00249997	0.0786	0.1231	0.0855	0.1084
42.1	0.0224	0.0298002	0.00110015	0.0781002	0.1243	0.0847	0.1087
42.2	0.0247	0.0322	0.00440001	0.0822	0.1273	0.086	0.1131
42.3	0.0242	0.0309	0.00239999	0.0821	0.1276	0.0827	0.1135
42.4	0.0221	0.0317	0.00180002	0.0818	0.1268	0.0798	0.1131
42.5	0.02	0.0295001	0.000700058	0.0780001	0.125	0.0803	0.1096
42.6	0.0231	0.0291001	-0.000799934	0.0794001	0.1291	0.0798	0.1131
42.7	0.0239001	0.0301001	-0.00139993	0.0769001	0.1317	0.0802	0.1139
42.8	0.0240999	0.031	0.000599963	0.0815	0.1332	0.0795999	0.1154
42.9	0.024	0.0329	0.00220004	0.0824	0.132	0.0792	0.1144
43	0.0237	0.0326	0.00120005	0.0821001	0.1293	0.0768	0.1116
43.1	0.0274	0.0358	0.00569997	0.0855	0.1345	0.0785	0.1146
43.2	0.0245002	0.0353001	0.00170009	0.0839001	0.1327	0.0763	0.1119
43.3	0.0259002	0.0378001	0.00310011	0.0874001	0.1347	0.0798002	0.1159
43.4	0.0314	0.0383999	0.00729988	0.0890999	0.1362	0.0849	0.1197
43.5	0.0355	0.0399999	0.00509994	0.0897	0.1359	0.0855	0.1214
43.6	0.038	0.0385	0.00289998	0.0909	0.1379	0.088	0.1192
43.7	0.0367999	0.0371999	0.000199933	0.0902999	0.1378	0.0893	0.119
43.8	0.033	0.0338	-0.00190001	0.0884	0.1353	0.0885	0.119
43.9	0.0308	0.0331	0.000399994	0.0893	0.1353	0.0893	0.1224
44	0.0298	0.0317	-0.00179997	0.0875	0.135	0.0889	0.1215
44.1	0.027	0.0308999	-0.00220005	0.0887999	0.1348	0.083	0.119
44.2	0.0241	0.0302	-0.00439997	0.086	0.1326	0.0787	0.116
44.3	0.0249	0.0309	-0.00140001	0.0868	0.1319	0.0765	0.119
44.4	0.0257	0.0313	-0.00109999	0.0895	0.1302	0.0776	0.118
44.5	0.0306	0.0329999	-0.000600117	0.0924	0.1323	0.0824	0.1196
44.6	0.031	0.0332001	-0.00139991	0.0924001	0.1323	0.0801	0.122
44.7	0.0307998	0.0319999	-0.0025001	0.0956999	0.1346	0.0779	0.1217
44.8	0.0262	0.0282	-0.00379999	0.093	0.1285	0.0727	0.1184
44.9	0.0246	0.0248	-0.00359999	0.0926	0.1292	0.0673	0.1159
45	0.0254	0.0246	-0.00490002	0.0905	0.1314	0.0659	0.1153
45.1	0.0266	0.0269	-0.00390005	0.0907	0.1306	0.0653	0.1162
45.2	0.0228	0.0266	-0.00890002	0.088	0.1283	0.0606	0.1157
45.3	0.0223001	0.0229001	-0.0102999	0.0854001	0.1275	0.0579001	0.1149
45.4	0.0248	0.0239999	-0.00740007	0.0867999	0.1301	0.0576	0.1185
45.5	0.0225	0.025	-0.0088	0.0846	0.1303	0.0562	0.1193
45.6	0.0233	0.0264001	-0.00839994	0.0864001	0.1317	0.0552	0.1218
45.7	0.0235001	0.0247	-0.0108	0.0871	0.1325	0.0582	0.124
45.8	0.0241002	0.0260001	-0.0100999	0.0886001	0.1345	0.0587002	0.127
45.9	0.0243	0.0305999	-0.00850011	0.0897999	0.1357	0.0605	0.1301
46	0.024	0.0319	-0.0111	0.0944001	0.1319	0.0609	0.1305
46.1	0.0253	0.0348	-0.00749998	0.1015	0.1361	0.0642	0.1325
46.2	0.0273	0.0351	-0.00500001	0.1038	0.1396	0.0645	0.1329
46.3	0.0266998	0.0329999	-0.00410009	0.1013	0.1408	0.0609998	0.1328
46.4	0.0225	0.0312001	-0.00629991	0.0994001	0.1395	0.061	0.1319
46.5	0.0212	0.0301	-0.00180004	0.1001	0.1406	0.0603	0.1316
46.6	0.0192	0.0284	-0.00109997	0.1025	0.1371	0.0569	0.1293
46.7	0.0189001	0.0249	-0.00179996	0.1043	0.1364	0.0567	0.1261
46.8	0.0177003	0.0234001	0.00160013	0.1075	0.1383	0.0606003	0.1288
46.9	0.018	0.0249999	0.00449987	0.1117	0.1401	0.0674	0.1349
47	0.017	0.0264	0.00439998	0.1106	0.1406	0.0703	0.1361
47.1	0.0182	0.0286	0.00800001	0.1152	0.1426	0.0729	0.1378
47.2	0.0181999	0.0272	0.00899996	0.1166	0.1418	0.0752	0.1386
47.3	0.0154998	0.0281999	0.00839992	0.1181	0.1364	0.0724998	0.1356
47.4	0.0108	0.0291001	0.00300008	0.1179	0.1335	0.071	0.132
47.5	0.0142	0.0304	0.00379998	0.1195	0.1315	0.0686	0.1317
47.6	0.014	0.0321	0.0025	0.1178	0.1323	0.0684	0.1332
47.7	0.0134	0.0329	0.00339998	0.1131	0.1327	0.0652	0.1347
47.8	0.0140002	0.0323001	0.00310008	0.1112	0.1299	0.0620002	0.1329
47.9	0.0165	0.0350999	0.00199992	0.1121	0.1317	0.0667	0.13
48	0.0155	0.0313001	-0.00109994	0.1104	0.1281	0.0657	0.1257
48.1	0.0151	0.0266001	-0.00329986	0.1078	0.123	0.0657	0.122
48.2	0.0161	0.0269	-0.00179997	0.1145	0.1251	0.069	0.1246
48.3	0.0162	0.0281	-0.00259999	0.1166	0.1282	0.0714	0.1268
48.4	0.0158	0.0307	-0.00190001	0.1169	0.1312	0.072	0.1257
48.5	0.0156	0.0299999	-0.000300057	0.1192	0.1331	0.0739	0.1267
48.6	0.016	0.0348	0.000400044	0.1235	0.1362	0.0716	0.1324
48.7	0.0159001	0.0363	0.00210004	0.1237	0.1364	0.0741	0.1326
48.8	0.0173	0.0353	0.00080002	0.1236	0.1368	0.0781	0.1326
48.9	0.0188	0.0347	-0.00190002	0.1211	0.1348	0.0798	0.1327
49	0.0189	0.0335	-0.00390003	0.1218	0.1349	0.0776	0.133
49.1	0.018	0.0307001	-0.00409994	0.1235	0.1346	0.0781	0.131
49.2	0.0168002	0.0308001	-0.00159988	0.1272	0.134	0.0807	0.1355
49.3	0.0189001	0.0324	0.00230004	0.1293	0.1372	0.0837001	0.1378
49.4	0.0179	0.0344	0.00119997	0.1274	0.1379	0.0854	0.1356
49.5	0.0137	0.0332001	-0.0034999	0.1267	0.1326	0.0834	0.1324
49.6	0.0152	0.0351	0.0028	0.127	0.1337	0.0843	0.1338
49.7	0.0133001	0.0354	0.00580004	0.1263	0.134	0.0813	0.1355
49.8	0.0161002	0.0339001	0.00890012	0.1259	0.1337	0.0799002	0.1369
49.9	0.0209	0.0374999	0.0113999	0.1259	0.1365	0.08	0.1394
50	0.0223	0.0384999	0.0117999	0.1267	0.1387	0.0815	0.1377
50.1	0.0199	0.0380001	0.0110001	0.1258	0.1356	0.0768	0.1374
50.2	0.0269003	0.0406001	0.0144001	0.1263	0.1369	0.0809	0.1409
50.3	0.0284	0.0443	0.0192	0.1298	0.1413	0.0886	0.1461
50.4	0.0276	0.0449	0.0172	0.1298	0.1416	0.0905	0.1446
50.5	0.0294	0.0472999	0.0195999	0.1309	0.1424	0.0922	0.1483
50.6	0.0228	0.0451	0.0182	0.1279	0.1379	0.0856	0.1472
50.7	0.0197	0.0451	0.0181	0.1254	0.1345	0.087	0.146
50.8	0.0189	0.0455	0.0181	0.1255	0.1351	0.0875	0.1482
50.9	0.0202	0.0475	0.0171	0.1237	0.1368	0.0897	0.1483
51	0.0225	0.0483	0.0186	0.1232	0.1326	0.0932	0.1475
51.1	0.0225	0.0479	0.0195	0.1232	0.1311	0.0951	0.1476
51.2	0.0224002	0.0490001	0.0205001	0.1241	0.1309	0.0967	0.1478
51.3	0.0261003	0.0488001	0.0258001	0.1303	0.133	0.1	0.1501
51.4	0.0276	0.0541998	0.0308998	0.136	0.1364	0.1054	0.1555
51.5	0.0275	0.0551	0.0309	0.1383	0.1339	0.1068	0.1516
51.6	0.0288	0.0539999	0.0288999	0.1421	0.1295	0.1063	0.1503
51.7	0.0289	0.0504	0.0232	0.1402	0.1256	0.1056	0.146
51.8	0.0279998	0.0472999	0.0237999	0.1436	0.1256	0.1013	0.1466
51.9	0.0242	0.0422001	0.0200001	0.1393	0.1221	0.0973	0.1423
52	0.0227	0.0388	0.0169	0.1386	0.1217	0.0946	0.1411
52.1	0.023	0.0382001	0.0154001	0.1322	0.1196	0.0918	0.1352
52.2	0.0242001	0.0413001	0.0165001	0.1309	0.1189	0.0948	0.1374
52.3	0.0226	0.0436	0.0165	0.1328	0.1208	0.0997	0.1415
52.4	0.0229	0.0421	0.0148	0.1341	0.1209	0.1021	0.1397
52.5	0.0234	0.0408	0.0154	0.1346	0.1217	0.1	0.1398
52.6	0.0222	0.0408999	0.0143999	0.1331	0.1177	0.0993	0.1407
52.7	0.0225999	0.0395999	0.0118999	0.1296	0.1195	0.0973	0.1353
52.8	0.019	0.0385	0.00750002	0.1258	0.1204	0.0969	0.1368
52.9	0.0211	0.0424	0.00649999	0.1252	0.1211	0.0954	0.1359
53	0.0208	0.0415	0.00400004	0.122	0.1205	0.0909	0.1344
53.1	0.0263	0.0458999	0.00799994	0.1225	0.1241	0.0896	0.1382
53.2	0.0255	0.0418	0.00699999	0.1201	0.1226	0.0874	0.1363
53.3	0.0250999	0.0426	0.00579998	0.1193	0.1199	0.0843999	0.1355
53.4	0.0257	0.0405	0.00330004	0.1135	0.12	0.0849	0.1333
53.5	0.0304	0.0418998	0.00999984	0.1165	0.1246	0.0891	0.1355
53.6	0.0278	0.0429001	0.00950009	0.1162	0.1247	0.0903	0.1334
53.7	0.0315001	0.0451	0.0108	0.121	0.1252	0.0929	0.1359
53.8	0.0315	0.0404	0.012	0.1268	0.124	0.0935	0.1352
53.9	0.0262	0.0372	0.0117	0.1289	0.1239	0.0906	0.1336
54	0.0243	0.0355001	0.0105001	0.1263	0.1217	0.0832	0.1333
54.1	0.0241	0.0405	0.0145	0.1266	0.125	0.0834	0.1361
54.2	0.0217997	0.0430999	0.0133999	0.1265	0.1262	0.0813	0.1357
54.3	0.0196999	0.0395999	0.00739994	0.1202	0.1193	0.0791999	0.1353
54.4	0.0178	0.0365001	0.00770006	0.1139	0.115	0.0749	0.1332
54.5	0.021	0.0358	0.00799998	0.1133	0.1125	0.0759	0.1369
54.6	0.0212	0.0356	0.00499995	0.1083	0.11	0.076	0.1373
54.7	0.0212	0.0324	0.00439997	0.1057	0.1041	0.0781	0.1347
54.8	0.0205999	0.0331	0.00219995	0.1054	0.1008	0.0785999	0.1354
54.9	0.0193	0.0317	0.000100046	0.1033	0.0968	0.0763	0.1361
55	0.0184	0.0344999	0.00259994	0.1037	0.0995	0.0753	0.1374
55.1	0.0174	0.0354	0.00319995	0.1015	0.1017	0.0777	0.1395
55.2	0.0151002	0.0342001	0.000200098	0.0979001	0.0983	0.0738	0.1393
55.3	0.0166002	0.0385001	0.00240008	0.0974001	0.1019	0.0749002	0.1422
55.4	0.0185	0.0415999	0.00689992	0.0998999	0.1055	0.0758	0.1441
55.5	0.0155	0.0374001	0.00460009	0.0985001	0.1036	0.0717	0.1396
55.6	0.0179	0.0417001	0.00700006	0.1007	0.1082	0.0736	0.1427
55.7	0.0162999	0.0427	0.00649995	0.1025	0.1113	0.0742	0.1435
55.8	0.0152998	0.0432999	0.00339987	0.1011	0.1062	0.0750998	0.1409
55.9	0.00969999	0.0408001	0.000400127	0.0965001	0.1009	0.0725	0.1335
56	0.011	0.0434999	0.00429987	0.0992002	0.1044	0.0791	0.1354
56.1	0.0144	0.0486001	0.00730014	0.1008	0.1077	0.0803	0.1384
56.2	0.0193998	0.0490999	0.0110999	0.1048	0.1106	0.0825	0.1403
56.3	0.0148002	0.0449001	0.00600008	0.1022	0.1086	0.0784002	0.1359
56.4	0.0164	0.0423999	0.00619993	0.1019	0.1083	0.0751	0.1346
56.5	0.0184	0.0427999	0.00789992	0.1037	0.1112	0.0751	0.1371
56.6	0.0151	0.0380001	0.00560009	0.1023	0.1104	0.0728	0.1344
56.7	0.0213	0.0353	0.00750002	0.1026	0.1124	0.0752	0.1353
56.8	0.0239999	0.0346	0.00939996	0.1022	0.1136	0.0753999	0.1337
56.9	0.0226	0.0312	0.00910004	0.1	0.1147	0.071	0.1316
57	0.022	0.0288	0.00850001	0.0975	0.118	0.0695	0.1313
57.1	0.0213	0.0270001	0.00620007	0.0962001	0.1192	0.0687	0.1319
57.2	0.0232	0.0301	0.00639999	0.0955	0.1218	0.0692	0.1313
57.3	0.0209	0.0259	0.00729999	0.0924	0.1227	0.0665	0.1286
57.4	0.017	0.0258	0.00640001	0.089	0.1213	0.0655	0.1238
57.5	0.0148	0.0251	0.00480003	0.0858	0.1171	0.0633	0.1228
57.6	0.0142	0.0243	0.00380003	0.0841	0.1186	0.0627	0.1253
57.7	0.0151001	0.0247001	0.00660006	0.0818001	0.1209	0.0611	0.1264
57.8	0.0107	0.0252	0.0121	0.0818	0.1218	0.062	0.127
57.9	0.0098	0.0259	0.0126	0.0759	0.1204	0.0659	0.1232
58	0.0103	0.0277999	0.0105999	0.0775002	0.1221	0.0681	0.1251
58.1	0.0147	0.0318	0.0127	0.0801	0.1265	0.0737	0.1283
58.2	0.0133998	0.0305999	0.0114999	0.0833999	0.1276	0.0733	0.1319
58.3	0.0110999	0.0269999	0.00869994	0.0818999	0.1255	0.0692999	0.1279
58.4	0.0093	0.0254001	0.00520007	0.0767001	0.1217	0.0657	0.1226
58.5	0.00769999	0.0256	0.00420001	0.075	0.1202	0.0662	0.1235
58.6	0.0081	0.0227001	0.0043001	0.0762001	0.1186	0.066	0.1253
58.7	0.0117002	0.0240001	0.00700009	0.0783001	0.1206	0.0686	0.1256
58.8	0.0117003	0.0271001	0.0110001	0.0812001	0.1186	0.0729003	0.1312
58.9	0.0155	0.0307998	0.0178998	0.0835998	0.1181	0.0759	0.1349
59	0.0163	0.0315	0.0204	0.0824001	0.1159	0.0764	0.1345
59.1	0.0188	0.0343	0.023	0.0816	0.1182	0.0774	0.1353
59.2	0.0174	0.0337	0.0214	0.0823	0.1162	0.0763	0.131
59.3	0.0158	0.0319	0.0198	0.0786	0.1158	0.0771	0.1303
59.4	0.0146	0.0286	0.0185	0.0754	0.1187	0.0792	0.127
59.5	0.015	0.0319999	0.0214999	0.0804	0.1205	0.078	0.1309
59.6	0.0118	0.0328001	0.0200001	0.0775001	0.1169	0.0763	0.1297
59.7	0.0138999	0.0337	0.0207	0.078	0.1195	0.0769	0.1336
59.8	0.0134	0.032	0.0176	0.0725	0.1171	0.0746	0.1339
59.9	0.0124	0.0345	0.0158	0.0711	0.1175	0.0764	0.134
60	0.0144	0.0378	0.0168	0.069	0.1171	0.079	0.1348
60.1	0.0157	0.0374	0.0145	0.071	0.1148	0.0809	0.1336
60.2	0.0161001	0.0354	0.013	0.0726	0.1167	0.0819	0.132
60.3	0.0168002	0.0335001	0.0138001	0.0722001	0.1179	0.0825002	0.134
60.4	0.0209	0.0368999	0.0188999	0.0757999	0.1244	0.0831	0.1349
60.5	0.0219	0.0379999	0.0164999	0.0798001	0.1248	0.0856	0.137
60.6	0.022	0.0398001	0.0171001	0.0822001	0.129	0.0898	0.1379
60.7	0.0246002	0.0427001	0.0183001	0.0852001	0.1315	0.0918	0.1381
60.8	0.0247002	0.0445001	0.0182001	0.0870001	0.1364	0.0940002	0.139
60.9	0.0303	0.0455999	0.0234999	0.0889999	0.1428	0.0949	0.1404
61	0.0345	0.0477999	0.0250999	0.0916	0.1458	0.0962	0.1433
61.1	0.0375	0.0477	0.0257	0.0956	0.149	0.0974	0.1435
61.2	0.0393003	0.0466001	0.0270001	0.0966001	0.1501	0.0967	0.144
61.3	0.0426	0.0515	0.033	0.098	0.1549	0.1019	0.149
61.4	0.0422	0.0487	0.0289	0.0967	0.1534	0.1023	0.1459
61.5	0.0406	0.0471	0.0253	0.0976002	0.1531	0.1037	0.1487
61.6	0.0473	0.0525	0.029	0.1033	0.1587	0.108	0.154
61.7	0.0475999	0.0510999	0.0278999	0.1016	0.1573	0.1086	0.1542
61.8	0.0434002	0.0480001	0.0248001	0.0999001	0.1552	0.1069	0.1512
61.9	0.0436	0.0477999	0.0275999	0.1027	0.1586	0.1068	0.1516
62	0.0491	0.0507998	0.0294998	0.1062	0.1641	0.1109	0.1576
62.1	0.0488	0.0478999	0.0254999	0.1063	0.1596	0.1046	0.1555
62.2	0.0458002	0.0433001	0.0213001	0.1074	0.159	0.1025	0.1574
62.3	0.0478003	0.0462001	0.0239001	0.1078	0.1618	0.1052	0.1622
62.4	0.0512	0.0515998	0.0302998	0.1107	0.1634	0.1072	0.1649
62.5	0.049	0.0523	0.0286	0.1107	0.1682	0.1065	0.1644
62.6	0.0505	0.0523001	0.0307001	0.1105	0.168	0.1091	0.162
62.7	0.0522001	0.0565001	0.0346001	0.1107	0.1709	0.1105	0.1608
62.8	0.0493999	0.0601	0.0337	0.114	0.1743	0.1125	0.1592
62.9	0.0474	0.0591	0.0288	0.1129	0.1734	0.112	0.1596
63	0.0501	0.0636999	0.0310999	0.1129	0.1729	0.1172	0.1619
63.1	0.0493	0.0639	0.0333	0.1186	0.1717	0.1163	0.1626
63.2	0.0475	0.0648	0.033	0.1189	0.1738	0.1166	0.1613
63.3	0.0469001	0.064	0.0356	0.1184	0.1746	0.115	0.1623
63.4	0.0494	0.0676	0.0351	0.1202	0.1778	0.1173	0.1674
63.5	0.0516	0.0677999	0.0385999	0.1206	0.1771	0.1214	0.1729
63.6	0.0549	0.0689	0.0407	0.1233	0.1803	0.1235	0.1734
63.7	0.0567001	0.0704001	0.0401001	0.1224	0.1795	0.1229	0.1735
63.8	0.0579	0.0714	0.0411	0.1223	0.1791	0.1269	0.1794
63.9	0.0577	0.0726	0.0407	0.121	0.1781	0.1255	0.1821
64	0.0557	0.0735	0.0408	0.1229	0.1772	0.1251	0.1835
64.1	0.0585	0.0760998	0.0464998	0.1244	0.1806	0.1271	0.1841
64.2	0.0550001	0.0727	0.0454	0.1203	0.1759	0.1236	0.1819
64.3	0.0573001	0.0754001	0.0452001	0.1218	0.1752	0.1274	0.1842
64.4	0.0554	0.0768999	0.0468999	0.1234	0.1767	0.1308	0.1837
64.5	0.0557	0.0783	0.05	0.127	0.1788	0.1311	0.1872
64.6	0.0565	0.0775001	0.0500001	0.1295	0.1795	0.1293	0.1878
64.7	0.0565	0.079	0.0503	0.1276	0.1818	0.1336	0.1887
64.8	0.0526	0.0777	0.0481	0.1276	0.1847	0.1337	0.1891
64.9	0.0517	0.0753	0.0458	0.1263	0.1872	0.1325	0.1895
65	0.0509	0.0757	0.0448	0.1259	0.1909	0.1325	0.1912
65.1	0.051	0.0765	0.0455	0.1286	0.1947	0.1322	0.1945
65.2	0.0501	0.076	0.0433	0.1309	0.193	0.1336	0.1959
65.3	0.0500002	0.0744002	0.0434002	0.1326	0.1924	0.1368	0.2016
65.4	0.0537	0.0766998	0.0466998	0.1365	0.1941	0.1377	0.2044
65.5	0.0553	0.0765	0.045	0.1372	0.1933	0.1358	0.2091
65.6	0.0506	0.0729001	0.0418001	0.1332	0.1922	0.1361	0.2067
65.7	0.053	0.0707	0.0423	0.1334	0.1963	0.1366	0.2077
65.8	0.0504002	0.0691002	0.0408002	0.1329	0.1936	0.1354	0.2069
65.9	0.0504	0.0721998	0.0463998	0.1368	0.1963	0.1374	0.2078
66	0.0521	0.0742	0.0462	0.1374	0.196	0.1356	0.2096
66.1	0.0529	0.0732	0.0441	0.1396	0.1967	0.1356	0.2099
66.2	0.0512999	0.074	0.0422	0.1397	0.1998	0.1357	0.2099
66.3	0.0496001	0.0718001	0.0402001	0.1407	0.1973	0.136	0.2113
66.4	0.05	0.0743999	0.0402999	0.1438	0.1999	0.138	0.213
66.5	0.0469	0.0751	0.0405	0.1434	0.1987	0.1378	0.2133
66.6	0.0483	0.0772998	0.0434998	0.1433	0.2003	0.1377	0.2119
66.7	0.0456001	0.0739	0.041	0.1402	0.1981	0.1324	0.21
66.8	0.0461001	0.0736001	0.0433001	0.1405	0.1996	0.1318	0.2126
66.9	0.0466	0.0730999	0.0471999	0.1421	0.2014	0.1331	0.2144
67	0.0448	0.0726	0.0432	0.1407	0.1981	0.133	0.2142
67.1	0.0457	0.0759	0.0464	0.1405	0.2015	0.1348	0.2131
67.2	0.0442	0.0747	0.0471	0.1392	0.1994	0.1352	0.2115
67.3	0.0438	0.0715	0.047	0.1391	0.1974	0.1353	0.21
67.4	0.0445	0.0703	0.0437	0.1398	0.1954	0.1352	0.2081
67.5	0.0442	0.0727	0.0415	0.1401	0.1945	0.1321	0.2089
67.6	0.0449	0.0738998	0.0425998	0.1371	0.1933	0.1324	0.2074
67.7	0.0419	0.0701	0.0406	0.1342	0.1879	0.1271	0.2032
67.8	0.0418998	0.0673998	0.0420998	0.1337	0.1909	0.1269	0.2013
67.9	0.042	0.0662002	0.0405002	0.1309	0.1883	0.1234	0.1994
68	0.0424	0.0676	0.0407	0.1303	0.1887	0.1262	0.2003
68.1	0.0387	0.0667001	0.0400001	0.129	0.1877	0.1266	0.1995
68.2	0.0370002	0.0686	0.0397	0.1301	0.1909	0.1288	0.1996
68.3	0.0395	0.072	0.0443	0.1289	0.1915	0.1294	0.1979
68.4	0.0383	0.0727	0.0407	0.1261	0.1906	0.129	0.1955
68.5	0.0371	0.0731	0.0397	0.1267	0.1945	0.1332	0.1976
68.6	0.0402	0.0735001	0.0394001	0.1285	0.1908	0.1359	0.1979
68.7	0.0412001	0.0747	0.0385	0.1307	0.1899	0.1345	0.1997
68.8	0.0426999	0.0749999	0.0377999	0.1308	0.1897	0.1366	0.2027
68.9	0.0454	0.0731001	0.0365001	0.1283	0.1877	0.1343	0.2035
69	0.0477	0.0764	0.0415	0.1284	0.1886	0.1363	0.2052
69.1	0.0461	0.0757003	0.0405003	0.1279	0.1857	0.1359	0.2029
69.2	0.0504003	0.0793	0.0433	0.1264	0.1875	0.141	0.2064
69.3	0.0541001	0.0800001	0.0458001	0.1324	0.1892	0.1421	0.2109
69.4	0.0513	0.0785999	0.0449999	0.1335	0.1877	0.1433	0.2115
69.5	0.0479	0.0797	0.0454	0.1342	0.187	0.144	0.2094
69.6	0.0478	0.0784998	0.0420998	0.1325	0.1891	0.1421	0.2052
69.7	0.0480002	0.075	0.0379	0.1286	0.1894	0.1418	0.2033
69.8	0.0505999	0.0794999	0.0406999	0.1296	0.1915	0.1452	0.2022
69.9	0.0481	0.0781001	0.0395001	0.128	0.1914	0.1451	0.1957
70	0.0542	0.0823	0.0423	0.1315	0.1958	0.1502	0.1977
70.1	0.0577	0.0831999	0.0419999	0.1302	0.1968	0.1493	0.1997
70.2	0.0618002	0.0821	0.0393	0.1286	0.1956	0.1468	0.1998
70.3	0.0653001	0.0842001	0.0411001	0.1344	0.1994	0.1505	0.1999
70.4	0.0669	0.0834999	0.0446999	0.1342	0.2022	0.1489	0.1969
70.5	0.0697	0.0844	0.0472	0.1332	0.2028	0.1466	0.1979
70.6	0.0701	0.0837001	0.0460001	0.1338	0.2014	0.1455	0.1959
70.7	0.0710001	0.0875	0.0482	0.1336	0.2031	0.1461	0.1959
70.8	0.0736999	0.0910999	0.0499999	0.1365	0.2053	0.1427	0.1949
70.9	0.0745	0.0905001	0.0490001	0.1337	0.2035	0.1368	0.1932
71	0.0753	0.0905	0.0464	0.1358	0.2012	0.1355	0.1908
71.1	0.0755	0.0898997	0.0467997	0.1357	0.1971	0.1353	0.1852
71.2	0.0716	0.0862	0.0415	0.1327	0.193	0.133	0.1796
71.3	0.0699	0.0842	0.0436	0.1333	0.1921	0.1312	0.1748
71.4	0.0688	0.0838	0.0457	0.1323	0.1957	0.132	0.1742
71.5	0.0643	0.0825	0.043	0.13	0.1938	0.1291	0.1718
71.6	0.0671	0.0881001	0.0482001	0.136	0.1975	0.1312	0.1715
71.7	0.0694	0.0869	0.0478	0.1373	0.1948	0.1305	0.1713
71.8	0.0678	0.0887	0.0455	0.1372	0.1913	0.1298	0.1739
71.9	0.0687	0.0885	0.0445	0.1378	0.192	0.1293	0.1709
72	0.0685	0.0877	0.0443	0.1368	0.1926	0.1304	0.1699
72.1	0.0654	0.0856999	0.0427999	0.1324	0.1911	0.1298	0.1672
72.2	0.0643002	0.0858	0.0423	0.1294	0.1908	0.1286	0.1674
72.3	0.0640002	0.0855002	0.0482002	0.1301	0.1902	0.1339	0.1717
72.4	0.0683	0.0878998	0.0520998	0.1316	0.1921	0.1352	0.1744
72.5	0.0695	0.0888	0.0531	0.1336	0.1915	0.1362	0.1776
72.6	0.0727	0.0883	0.0526	0.1329	0.1916	0.1354	0.1772
72.7	0.0698002	0.0884	0.0483	0.1302	0.1905	0.1328	0.177
72.8	0.0706003	0.0925003	0.0525003	0.1341	0.1905	0.1379	0.1766
72.9	0.0748	0.0946997	0.0532997	0.1397	0.194	0.1417	0.1788
73	0.0771	0.0958	0.0523	0.1397	0.1934	0.1423	0.1798
73.1	0.0759	0.0945	0.0554	0.1408	0.1938	0.144	0.1773
73.2	0.0731	0.0914	0.0534	0.1416	0.1913	0.1441	0.1793
73.3	0.0697999	0.0902999	0.0525999	0.1387	0.19	0.1429	0.1799
73.4	0.069	0.0903001	0.0524001	0.1373	0.1906	0.1416	0.1784
73.5	0.0675	0.0863	0.0492	0.1358	0.1876	0.141	0.1763
73.6	0.0669	0.0815	0.0488	0.1348	0.184	0.1418	0.1744
73.7	0.0669003	0.0784	0.0474	0.1352	0.1817	0.1397	0.1723
73.8	0.0655002	0.0799002	0.0519002	0.1365	0.1838	0.1464	0.1786
73.9	0.064	0.0810998	0.0547998	0.139	0.1824	0.1472	0.1798
74	0.0639	0.0807	0.0552	0.1423	0.1857	0.1512	0.1795
74.1	0.0627	0.0784001	0.0521001	0.1398	0.1831	0.149	0.1777
74.2	0.0662001	0.0799	0.0503	0.1416	0.1846	0.1486	0.1791
74.3	0.0668998	0.0768998	0.0532998	0.1412	0.1835	0.1494	0.1784
74.4	0.0642	0.0718002	0.0500002	0.1402	0.1799	0.148	0.1755
74.5	0.0623	0.0684	0.0516	0.1411	0.1805	0.1464	0.1746
74.6	0.0609	0.0636998	0.0499998	0.14	0.1761	0.1423	0.1712
74.7	0.0565999	0.062	0.0506	0.1371	0.1719	0.1368	0.1688
74.8	0.0523	0.0607	0.0471	0.1362	0.1698	0.1327	0.1689
74.9	0.0527	0.063	0.0431	0.1375	0.1683	0.1307	0.1698
75	0.0535	0.0657	0.0449	0.1433	0.173	0.134	0.1727
75.1	0.0514	0.0661001	0.0413001	0.1461	0.1748	0.1327	0.1726
75.2	0.0526	0.0668	0.0406	0.1483	0.1775	0.1318	0.1754
75.3	0.0520998	0.0691998	0.0395998	0.1472	0.1785	0.1304	0.1746
75.4	0.0492	0.0688002	0.0354002	0.1427	0.1763	0.1289	0.171
75.5	0.0517	0.0694	0.0373	0.1443	0.1754	0.13	0.1725
75.6	0.0542	0.0665002	0.0354002	0.1457	0.1761	0.1305	0.1734
75.7	0.0540001	0.0664	0.0382	0.1504	0.1763	0.1305	0.177
75.8	0.0524999	0.0682999	0.0390999	0.1525	0.1751	0.1276	0.1798
75.9	0.0483	0.0628001	0.0392001	0.1542	0.1727	0.1272	0.1782
76	0.0472	0.0589	0.0393	0.1557	0.1745	0.1257	0.1759
76.1	0.0457	0.0567001	0.0397001	0.1572	0.1738	0.1249	0.1769
76.2	0.0443001	0.0557	0.0385	0.1602	0.1751	0.1233	0.1761
76.3	0.0381001	0.0534001	0.0381001	0.1603	0.1765	0.1241	0.1777
76.4	0.0367	0.0552999	0.0378999	0.1606	0.1786	0.1232	0.1804
76.5	0.035	0.0553	0.0364	0.1606	0.179	0.125	0.1827
76.6	0.0346	0.0554002	0.0363002	0.1626	0.1779	0.1278	0.1826
76.7	0.0371	0.0562	0.0384	0.1635	0.1812	0.1318	0.1872
76.8	0.0369	0.0557	0.0369	0.1641	0.1812	0.1329	0.1855
76.9	0.0341	0.0551	0.0346	0.1627	0.1746	0.1335	0.1847
77	0.0396	0.0601	0.038	0.1678	0.177	0.1411	0.1891
77.1	0.0433	0.0653	0.0422	0.1685	0.181	0.1436	0.1904
77.2	0.0416004	0.0643	0.0419	0.1664	0.1838	0.1421	0.1929
77.3	0.0465	0.0719	0.0496	0.1694	0.1894	0.1449	0.1963
77.4	0.0469	0.0749	0.0492	0.1684	0.1898	0.1453	0.1989
77.5	0.0488	0.0753	0.0469	0.1672	0.1879	0.1446	0.1959
77.6	0.0528	0.0775001	0.0500001	0.1701	0.1918	0.15	0.1969
77.7	0.0536001	0.0752	0.0489	0.1697	0.1933	0.1501	0.198
77.8	0.0529999	0.0750999	0.0499999	0.1676	0.1946	0.1513	0.1973
77.9	0.0501	0.0737001	0.0505001	0.1673	0.1962	0.1505	0.1951
78	0.0514	0.0723	0.0534	0.167	0.1988	0.1517	0.1993
78.1	0.0517	0.0697003	0.0483003	0.1657	0.1983	0.1497	0.1958
78.2	0.0560001	0.0717	0.0512	0.1671	0.1992	0.1544	0.1991
78.3	0.0564	0.0716	0.05	0.1662	0.1998	0.1543	0.1977
78.4	0.0562	0.0741	0.0466	0.1673	0.2015	0.1537	0.1965
78.5	0.0561	0.0731	0.0438	0.1653	0.2022	0.1515	0.1935
78.6	0.0551	0.0724999	0.0427999	0.1628	0.1997	0.1502	0.1887
78.7	0.0497003	0.0732	0.0428	0.1622	0.2003	0.1522	0.187
78.8	0.0534998	0.0743998	0.0474998	0.1654	0.2061	0.1567	0.1912
78.9	0.0516	0.0704002	0.0425002	0.1579	0.2043	0.1552	0.1894
79	0.0483	0.0647	0.0385	0.1508	0.2023	0.152	0.1865
79.1	0.0466	0.063	0.0374	0.149	0.2041	0.1472	0.1862
79.2	0.0467999	0.063	0.0356	0.151	0.2052	0.1433	0.1888
79.3	0.0431	0.0648	0.0367	0.1494	0.2043	0.1374	0.1874
79.4	0.0447	0.0666	0.038	0.1507	0.2072	0.1372	0.1909
79.5	0.0438	0.0714	0.0398	0.1521	0.2064	0.1394	0.1934
79.6	0.0428	0.0717001	0.0414001	0.1522	0.2079	0.1356	0.1917
79.7	0.0420001	0.0702	0.0419	0.1494	0.2114	0.1344	0.1935
79.8	0.0418	0.0721	0.0426	0.1511	0.2127	0.136	0.196
79.9	0.0431	0.0724	0.0398	0.1486	0.2114	0.1339	0.1939
80	0.0466	0.0738	0.0378	0.146	0.2118	0.1366	0.1978
80.1	0.0515	0.0749002	0.0406002	0.1451	0.2129	0.1378	0.201
80.2	0.0521003	0.0741	0.0445	0.1455	0.2167	0.1406	0.2025
80.3	0.0540002	0.0746002	0.0503002	0.1482	0.2206	0.1458	0.2041
80.4	0.0543	0.0787998	0.0507998	0.1512	0.2212	0.1478	0.2031
80.5	0.054	0.083	0.051	0.1538	0.2242	0.1522	0.2059
80.6	0.0543	0.0832001	0.0488001	0.1542	0.2212	0.1524	0.2046
80.7	0.0560004	0.0864	0.0487	0.1534	0.2198	0.1535	0.2067
80.8	0.0631001	0.0905001	0.0523001	0.1577	0.2241	0.1609	0.2115
80.9	0.0625	0.0915999	0.0532999	0.1574	0.2235	0.1645	0.2086
81	0.0581	0.0856	0.0548	0.1551	0.2232	0.1626	0.2053
81.1	0.0539	0.0814002	0.0490002	0.1483	0.2171	0.1601	0.2001
81.2	0.0585002	0.0816	0.0547	0.1504	0.2171	0.1636	0.2011
81.3	0.0604999	0.0805999	0.0573999	0.151	0.2195	0.1681	0.201
81.4	0.058	0.0799001	0.0542001	0.1527	0.2167	0.1693	0.1991
81.5	0.0613	0.0791	0.0577	0.1486	0.2169	0.1692	0.2021
81.6	0.0628	0.0812	0.0569	0.1471	0.2192	0.1699	0.2021
81.7	0.0621	0.0826	0.059	0.1432	0.2169	0.1679	0.2005
81.8	0.0640001	0.0835001	0.0568001	0.1413	0.2168	0.1677	0.1996
81.9	0.066	0.0829999	0.0578999	0.1381	0.2171	0.1701	0.1958
82	0.0672	0.0839	0.0567	0.1364	0.2189	0.1675	0.1976
82.1	0.067	0.0866	0.0576	0.135	0.2173	0.1662	0.1977
82.2	0.0665	0.0856	0.0555	0.1348	0.2164	0.1631	0.1969
82.3	0.0658	0.0864	0.0558	0.1345	0.2145	0.164	0.1955
82.4	0.0656	0.0895	0.0562	0.1358	0.2121	0.166	0.1931
82.5	0.0651	0.0898	0.0602	0.1362	0.2104	0.1657	0.195
82.6	0.0655	0.0894	0.0646	0.1373	0.2132	0.1625	0.1921
82.7	0.0670999	0.0883	0.0638	0.1353	0.2121	0.1607	0.1905
82.8	0.0668999	0.0873999	0.0628999	0.1333	0.2078	0.1574	0.1888
82.9	0.0655	0.0840001	0.0618001	0.1284	0.2056	0.1553	0.1901
83	0.0652	0.0855	0.0631	0.129	0.2102	0.1571	0.1895
83.1	0.0615	0.0859998	0.0625998	0.1268	0.21	0.1556	0.1882
83.2	0.0594	0.0831	0.061	0.1245	0.209	0.1554	0.1887
83.3	0.0610999	0.0853999	0.0572999	0.1277	0.209	0.1558	0.1875
83.4	0.0611	0.0809001	0.0537001	0.1281	0.207	0.1561	0.1873
83.5	0.0624	0.0784	0.054	0.1242	0.2067	0.1551	0.1869
83.6	0.0618	0.0779	0.0527	0.1248	0.2091	0.1558	0.1882
83.7	0.0607	0.074	0.0485	0.1229	0.2066	0.1539	0.1893
83.8	0.0591002	0.0750002	0.0486002	0.1218	0.2044	0.1558	0.1898
83.9	0.0621	0.0794998	0.0494998	0.1263	0.207	0.1582	0.1935
84	0.0656	0.0786	0.0507	0.1272	0.2051	0.1589	0.194
84.1	0.0655	0.0813001	0.0503001	0.1284	0.2039	0.1621	0.1917
84.2	0.0647999	0.0824	0.0526	0.129	0.2047	0.1616	0.1905
84.3	0.0605	0.0801	0.05	0.1272	0.205	0.1571	0.1879
84.4	0.0589	0.0778	0.0536	0.1282	0.2037	0.1572	0.1883
84.5	0.0609	0.0754	0.0581	0.1254	0.2049	0.1551	0.19
84.6	0.0577	0.0736001	0.0567001	0.1209	0.2017	0.1538	0.1884
84.7	0.0592003	0.0727	0.058	0.1216	0.2015	0.1524	0.1901
84.8	0.0637	0.073	0.0594	0.1255	0.2012	0.1532	0.1945
84.9	0.0645	0.0722	0.0615	0.1243	0.1984	0.1544	0.1937
85	0.0645	0.0724	0.0628	0.1301	0.1982	0.1519	0.196
85.1	0.0635	0.0723	0.0634	0.1349	0.1967	0.151	0.1965
85.2	0.0619	0.0705	0.0634	0.1367	0.1943	0.152	0.196
85.3	0.0622002	0.0730002	0.0649002	0.1344	0.1943	0.1525	0.1928
85.4	0.065	0.0732998	0.0670998	0.1343	0.1946	0.1592	0.1918
85.5	0.0689	0.0742	0.0695	0.1375	0.1954	0.1624	0.1921
85.6	0.0714	0.0752004	0.0716004	0.1399	0.1976	0.1606	0.1912
85.7	0.0743	0.0819	0.0779	0.1418	0.2021	0.1663	0.1961
85.8	0.0738	0.0822	0.0801	0.1441	0.2015	0.1672	0.1935
85.9	0.0741	0.0821	0.0799	0.145	0.2042	0.1662	0.1937
86	0.0742	0.0819	0.0807	0.1485	0.2064	0.1662	0.1937
86.1	0.0693	0.0801998	0.0803998	0.1496	0.2064	0.1597	0.1897
86.2	0.0649	0.079	0.079	0.1467	0.2045	0.1593	0.1861
86.3	0.0664001	0.0826001	0.0763001	0.1475	0.204	0.1546	0.1888
86.4	0.0667	0.0860999	0.0753999	0.1487	0.2032	0.1521	0.191
86.5	0.0631	0.0809	0.0721	0.1453	0.201	0.1462	0.1908
86.6	0.0652	0.0776002	0.0744002	0.1417	0.2016	0.1447	0.1922
86.7	0.0683	0.0778	0.0765	0.1422	0.2038	0.1452	0.1936
86.8	0.0670998	0.0742998	0.0770998	0.1416	0.2027	0.1441	0.1925
86.9	0.0632	0.0710002	0.0739002	0.1388	0.2028	0.1401	0.1883
87	0.0644	0.0706	0.0762	0.1397	0.2046	0.1376	0.191
87.1	0.0677	0.0757003	0.0791003	0.143	0.2064	0.1402	0.1913
87.2	0.0706998	0.0803	0.0845	0.1453	0.2096	0.1402	0.1975
87.3	0.0652997	0.0787997	0.0802997	0.1424	0.2102	0.1357	0.1969
87.4	0.0624	0.0761003	0.0778003	0.141	0.2039	0.1286	0.1932
87.5	0.0658	0.0764	0.0826	0.1418	0.2083	0.1274	0.1963
87.6	0.0628	0.0767001	0.0809001	0.1442	0.2097	0.1287	0.1947
87.7	0.0615003	0.0758	0.0832	0.1461	0.2106	0.1281	0.1947
87.8	0.0642001	0.0781001	0.0880001	0.152	0.2138	0.1321	0.1988
87.9	0.0623	0.0809999	0.0907999	0.1499	0.2135	0.133	0.1986
88	0.0611	0.0816	0.0943	0.1538	0.2156	0.1322	0.2034
88.1	0.0647	0.0841003	0.0972003	0.1591	0.2192	0.1341	0.2045
88.2	0.0686999	0.0859	0.0978	0.1626	0.2215	0.136	0.2129
88.3	0.0683001	0.0861001	0.0960001	0.1603	0.2195	0.1347	0.2127
88.4	0.0692	0.0858999	0.0958999	0.1591	0.2195	0.1339	0.2121
88.5	0.0703	0.0879	0.1012	0.1612	0.2213	0.1351	0.216
88.6	0.0691	0.0853001	0.0985001	0.1581	0.2186	0.133	0.2123
88.7	0.0723002	0.0896	0.0974	0.1592	0.2165	0.1374	0.2166
88.8	0.0729001	0.0910001	0.0968001	0.1612	0.22	0.1388	0.2197
88.9	0.0711	0.0909999	0.0972999	0.1626	0.2223	0.1423	0.2197
89	0.0725	0.0939	0.0997	0.1667	0.2239	0.1448	0.2204
89.1	0.072	0.0923001	0.1	0.163	0.2244	0.1415	0.2216
89.2	0.0735	0.0909	0.1023	0.1645	0.2284	0.1438	0.2228
89.3	0.0703	0.0867	0.1026	0.1653	0.2274	0.1424	0.2226
89.4	0.0679	0.0843	0.1046	0.1647	0.2246	0.1424	0.2236
89.5	0.0677	0.0871	0.1037	0.1665	0.2256	0.1448	0.2271
89.6	0.0692	0.0890002	0.1053	0.1766	0.228	0.1474	0.2291
89.7	0.0709003	0.0929	0.1083	0.1793	0.2277	0.15	0.2299
89.8	0.0751	0.0989	0.1117	0.1832	0.2305	0.1515	0.2334
89.9	0.0768	0.0997	0.1137	0.1852	0.2311	0.1501	0.2324
90	0.0751	0.0962	0.1132	0.1843	0.231	0.1488	0.2309
90.1	0.0752	0.0981999	0.1119	0.1848	0.2339	0.1501	0.2319
90.2	0.0735	0.0982	0.1113	0.1809	0.2324	0.1446	0.2321
90.3	0.0715001	0.0984001	0.1109	0.1807	0.23	0.1457	0.2357
90.4	0.0733	0.1008	0.113	0.1833	0.2309	0.15	0.2365
90.5	0.0738999	0.1034	0.1113	0.1821	0.2319	0.1507	0.2396
90.6	0.0729	0.1029	0.1101	0.1851	0.2306	0.1508	0.2375
90.7	0.0778	0.1057	0.1164	0.1915	0.2346	0.1576	0.2435
90.8	0.078	0.1078	0.1164	0.1899	0.2372	0.1604	0.2422
90.9	0.0745	0.1085	0.1145	0.1865	0.2377	0.1591	0.2407
91	0.0712005	0.1095	0.1131	0.1867	0.2369	0.1559	0.2392
91.1	0.0725	0.1136	0.1159	0.187	0.2418	0.1605	0.2403
91.2	0.068	0.1141	0.1178	0.183	0.2399	0.1607	0.2396
91.3	0.0694	0.1155	0.1199	0.1853	0.2417	0.1607	0.2389
91.4	0.0649	0.1128	0.1164	0.1849	0.2403	0.1602	0.241
91.5	0.0665999	0.1122	0.1151	0.1861	0.2442	0.1577	0.2412
91.6	0.0652	0.1111	0.1115	0.1837	0.2436	0.1571	0.241
91.7	0.065	0.1111	0.11	0.181	0.2414	0.1606	0.2444
91.8	0.0621	0.1054	0.1046	0.1805	0.2389	0.1588	0.245
91.9	0.0626	0.1064	0.1057	0.1818	0.2392	0.16	0.2481
92	0.0595999	0.1049	0.1058	0.1802	0.2383	0.1591	0.2456
92.1	0.0584	0.1046	0.1075	0.1773	0.2381	0.1579	0.2452
92.2	0.0596	0.1044	0.1062	0.176	0.2374	0.1628	0.2445
92.3	0.0617	0.103	0.1054	0.179	0.2373	0.1628	0.245
92.4	0.063	0.1011	0.109	0.182	0.2392	0.1681	0.2437
92.5	0.0573001	0.0956	0.1031	0.1781	0.2383	0.1657	0.2392
92.6	0.0584	0.0969999	0.1021	0.1756	0.2395	0.1685	0.2385
92.7	0.0566	0.0975001	0.1023	0.1779	0.2406	0.1669	0.2368
92.8	0.0541	0.0964003	0.1017	0.1774	0.2407	0.1646	0.2346
92.9	0.0547	0.1017	0.103	0.182	0.245	0.1692	0.2384
93	0.0526	0.1026	0.1017	0.1825	0.2433	0.1693	0.2396
93.1	0.0516	0.1017	0.0989	0.1818	0.2434	0.1701	0.2404
93.2	0.0522	0.0997	0.0987	0.1798	0.2419	0.1705	0.2421
93.3	0.0525	0.099	0.0981	0.1824	0.2412	0.1701	0.2408
93.4	0.0526	0.0990002	0.1009	0.1809	0.2396	0.1708	0.2395
93.5	0.0535998	0.1008	0.102	0.1805	0.2441	0.1745	0.2407
93.6	0.0508	0.0975003	0.0994003	0.1773	0.2396	0.1736	0.2397
93.7	0.0514	0.0974997	0.1024	0.1841	0.241	0.1782	0.2442
93.8	0.0506	0.0999999	0.0989999	0.1848	0.2379	0.1772	0.2438
93.9	0.0494	0.0998001	0.0916001	0.1798	0.236	0.1741	0.239
94	0.0502998	0.1014	0.0891999	0.1817	0.2381	0.1728	0.2402
94.1	0.0486	0.0989	0.0834	0.1821	0.234	0.1718	0.2362
94.2	0.0486	0.1	0.0817	0.181	0.2359	0.1736	0.2393
94.3	0.0478	0.1003	0.0797	0.1769	0.2375	0.1756	0.2333
94.4	0.0465	0.0985002	0.0797002	0.1759	0.2371	0.1787	0.2295
94.5	0.0489003	0.1014	0.0820002	0.177	0.2412	0.1843	0.2329
94.6	0.0507	0.1012	0.0805	0.1773	0.2423	0.1842	0.2335
94.7	0.0509	0.098	0.0784	0.1756	0.2435	0.1842	0.2308
94.8	0.0478	0.0942	0.0757	0.1719	0.2454	0.1822	0.2281
94.9	0.0473	0.0941	0.0749	0.1706	0.246	0.1822	0.2291
95	0.0491002	0.0972001	0.0760001	0.1713	0.2477	0.1811	0.2299
95.1	0.0508	0.0969001	0.0778001	0.1734	0.2495	0.1818	0.2307
95.2	0.0541	0.0939999	0.0763999	0.1773	0.2489	0.1849	0.2318
95.3	0.0531	0.0924002	0.0719002	0.1769	0.2452	0.1831	0.2299
95.4	0.0559	0.0958002	0.0714002	0.1769	0.2476	0.1873	0.2334
95.5	0.0575997	0.0970998	0.0722998	0.177	0.2521	0.1883	0.2347
95.6	0.0551	0.0944999	0.0701999	0.1748	0.2509	0.185	0.2311
95.7	0.0503	0.0919001	0.0691001	0.169	0.2488	0.1834	0.2308
95.8	0.05	0.0908	0.0715	0.1692	0.2507	0.1837	0.2326
95.9	0.0483	0.0893999	0.0725999	0.166	0.2523	0.1829	0.2309
96	0.0425002	0.0885001	0.0693001	0.1634	0.2512	0.1812	0.2288
96.1	0.0449	0.0897	0.072	0.1652	0.2523	0.1823	0.231
96.2	0.0404	0.0882	0.0745	0.1665	0.251	0.1815	0.2309
96.3	0.0382	0.0858	0.0728	0.1697	0.2503	0.1811	0.2293
96.4	0.0393	0.0851	0.0732	0.1688	0.2524	0.1808	0.2295
96.5	0.0420006	0.0858003	0.0718003	0.1669	0.2528	0.1782	0.2293
96.6	0.0467	0.0896001	0.0760001	0.1717	0.2575	0.1806	0.2302
96.7	0.0458	0.0927999	0.0725999	0.1692	0.2553	0.1802	0.2291
96.8	0.0432	0.0930999	0.0680999	0.1674	0.2508	0.176	0.2263
96.9	0.0399	0.0911002	0.0636002	0.1667	0.2511	0.1745	0.226
97	0.0445004	0.0930002	0.0658002	0.1699	0.2532	0.1777	0.2283
97.1	0.0455	0.0930002	0.0648002	0.1732	0.256	0.1806	0.2297
97.2	0.047	0.0939998	0.0658998	0.1766	0.259	0.1808	0.2337
97.3	0.0537	0.0953001	0.0683001	0.1817	0.2646	0.1843	0.2374
97.4	0.0544	0.0956001	0.0678001	0.1773	0.2656	0.188	0.2377
97.5	0.0561999	0.0939999	0.0697999	0.178	0.2678	0.1902	0.2389
97.6	0.0527	0.0908	0.0686	0.1793	0.2628	0.1887	0.2384
97.7	0.048	0.0917	0.0686	0.1792	0.2604	0.1869	0.2378
97.8	0.0452	0.0911002	0.0664002	0.1803	0.2588	0.1858	0.2368
97.9	0.0502	0.0947	0.071	0.1821	0.2598	0.186	0.2343
98	0.0495002	0.0981001	0.0684001	0.1823	0.2605	0.1839	0.2316
98.1	0.0531	0.1024	0.0698999	0.1832	0.261	0.1848	0.2337
98.2	0.0495	0.1016	0.0661001	0.1843	0.2575	0.1832	0.2344
98.3	0.0452	0.0968	0.0598	0.1812	0.2536	0.1767	0.2334
98.4	0.045	0.0992001	0.0574001	0.1807	0.2564	0.1746	0.2356
98.5	0.0461008	0.0998004	0.0570004	0.1794	0.2592	0.1736	0.2356
98.6	0.0514	0.1046	0.0655004	0.1826	0.2623	0.1784	0.2385
98.7	0.0538	0.108	0.0695996	0.1869	0.2646	0.1819	0.2435
98.8	0.0532	0.1114	0.0681	0.1872	0.2634	0.1834	0.2442
98.9	0.0525	0.1144	0.0676	0.1871	0.2626	0.1848	0.2471
99	0.0507004	0.1121	0.0703002	0.1851	0.2637	0.1859	0.2463
99.1	0.0521	0.1119	0.0746001	0.1857	0.2672	0.1883	0.2496
99.2	0.054	0.1129	0.0744999	0.1868	0.2682	0.192	0.2508
99.3	0.0566	0.1146	0.0755001	0.1883	0.2733	0.1929	0.2543
99.4	0.0554	0.1138	0.0769001	0.1874	0.2768	0.1946	0.2555
99.5	0.0608	0.1127	0.0771	0.1885	0.2785	0.1929	0.2564
99.6	0.0597	0.1118	0.0772001	0.1884	0.2765	0.1928	0.258
99.7	0.0607	0.115	0.0766999	0.1906	0.2776	0.1956	0.2551
99.8	0.0611	0.1164	0.078	0.1874	0.2777	0.1918	0.251
99.9	0.0611	0.1119	0.0782999	0.1846	0.2812	0.1945	0.2513
100	0.0600001	0.1071	0.0784001	0.185	0.2804	0.1947	0.2511
100.1	0.0607	0.1039	0.0802003	0.1849	0.2797	0.196	0.254
100.2	0.0639	0.1094	0.0854997	0.1861	0.2855	0.2006	0.257
100.3	0.0622	0.1084	0.0844	0.185	0.281	0.2012	0.2525
100.4	0.0604	0.1073	0.0858002	0.1882	0.2776	0.199	0.2553
100.5	0.0634998	0.1082	0.0895999	0.1908	0.2812	0.1982	0.2597
100.6	0.0622	0.1057	0.0876999	0.1884	0.2783	0.1953	0.26
100.7	0.0624	0.1057	0.0880001	0.186	0.2776	0.1969	0.2582
100.8	0.063	0.1105	0.0888	0.1883	0.2812	0.201	0.2637
100.9	0.0621	0.109	0.0891002	0.1909	0.2782	0.1998	0.2616
101	0.0628999	0.1122	0.0944	0.1928	0.2785	0.2014	0.2607
101.1	0.0605	0.1105	0.0932002	0.1896	0.279	0.1995	0.2606
101.2	0.0629	0.1132	0.0915998	0.1888	0.2829	0.1995	0.2638
101.3	0.0642	0.1158	0.0930003	0.1915	0.2847	0.2007	0.2653
101.4	0.0651	0.1177	0.0988	0.1905	0.2891	0.202	0.2687
101.5	0.0647995	0.1201	0.1011	0.1896	0.2868	0.1995	0.2675
101.6	0.0599	0.117	0.099	0.1862	0.2832	0.1961	0.2629
101.7	0.0586	0.1148	0.1016	0.1848	0.2827	0.1942	0.263
101.8	0.0605	0.1135	0.0997999	0.1855	0.2831	0.1938	0.2631
101.9	0.0598	0.113	0.0956001	0.1838	0.2784	0.1916	0.2641
102	0.0595007	0.1141	0.0952003	0.1867	0.2784	0.1939	0.2668
102.1	0.0645	0.1144	0.0960001	0.1878	0.2802	0.198	0.2728
102.2	0.0634	0.1159	0.0960999	0.1857	0.2811	0.1977	0.2717
102.3	0.0674	0.1156	0.0947002	0.183	0.282	0.1967	0.2714
102.4	0.0741	0.1173	0.0978	0.1815	0.2838	0.1996	0.2754
102.5	0.0721001	0.1149	0.0973	0.1808	0.2822	0.1986	0.2742
102.6	0.0685	0.1147	0.0994996	0.1839	0.2831	0.2001	0.2756
102.7	0.0611	0.1084	0.0958004	0.179	0.2738	0.1947	0.2696
102.8	0.0625	0.105	0.0998001	0.1779	0.2748	0.195	0.2704
102.9	0.0595	0.1019	0.1017	0.1763	0.2779	0.1982	0.2726
103	0.0632998	0.1036	0.1077	0.1803	0.2766	0.2014	0.2772
103.1	0.0609	0.0986	0.1073	0.1801	0.2744	0.2011	0.2759
103.2	0.0632	0.0969	0.1071	0.179	0.2722	0.2014	0.2777
103.3	0.0617	0.0962001	0.1036	0.1763	0.2668	0.2009	0.2742
103.4	0.0602	0.097	0.1042	0.1746	0.2659	0.2012	0.2738
103.5	0.0590999	0.0983999	0.1049	0.1751	0.2639	0.2006	0.2756
103.6	0.0609	0.0993002	0.1044	0.1707	0.2638	0.1999	0.2743
103.7	0.0652	0.1041	0.1067	0.1689	0.2673	0.2052	0.2777
103.8	0.0669	0.0994001	0.1073	0.168	0.2662	0.2075	0.2752
103.9	0.071	0.0997998	0.1086	0.1713	0.2677	0.2061	0.2729
104	0.0662005	0.0967003	0.1027	0.1674	0.2657	0.2029	0.2722
104.1	0.07	0.0986	0.1074	0.1703	0.2689	0.2045	0.2762
104.2	0.0685	0.0953	0.1068	0.1657	0.2687	0.2042	0.2752
104.3	0.0666	0.0942003	0.1073	0.1634	0.2689	0.2049	0.2719
104.4	0.0728	0.0992003	0.1118	0.1645	0.276	0.212	0.2769
104.5	0.0759999	0.1033	0.1184	0.1627	0.2784	0.2173	0.2815
104.6	0.0732	0.1036	0.1166	0.1622	0.2753	0.2162	0.2838
104.7	0.0693	0.1001	0.1108	0.1592	0.2694	0.2113	0.2837
104.8	0.0652	0.0928997	0.1068	0.1536	0.2647	0.2042	0.2768
104.9	0.0638	0.0857001	0.1014	0.1502	0.2625	0.2012	0.2714
105	0.0642999	0.0873	0.102	0.1507	0.2644	0.2021	0.2692
105.1	0.0634	0.0838	0.0988	0.1505	0.2638	0.2021	0.2678
105.2	0.0661	0.0849	0.0984	0.1515	0.2596	0.2027	0.2657
105.3	0.0683	0.0858002	0.1036	0.1526	0.2638	0.2041	0.2697
105.4	0.0685	0.0888999	0.106	0.1547	0.2646	0.2045	0.27
105.5	0.0694004	0.0870002	0.1048	0.1512	0.2625	0.2023	0.2686
105.6	0.0701	0.0906002	0.1046	0.1529	0.2668	0.2079	0.2728
105.7	0.0697	0.0919998	0.1057	0.1546	0.2718	0.2064	0.2735
105.8	0.0692	0.0916	0.1076	0.1571	0.2775	0.2086	0.2755
105.9	0.071	0.0901999	0.1044	0.1555	0.2778	0.209	0.2784
106	0.0689001	0.0885	0.1019	0.1557	0.2752	0.2034	0.2759
106.1	0.0676	0.0913001	0.105	0.1569	0.2754	0.2024	0.2768
106.2	0.0677	0.0928999	0.1073	0.1579	0.2764	0.2062	0.2755
106.3	0.0674	0.0892999	0.103	0.1548	0.2749	0.2055	0.2748
106.4	0.0658	0.0885	0.1033	0.1555	0.2751	0.2046	0.2754
106.5	0.0635001	0.0877001	0.1018	0.1548	0.2758	0.2044	0.2739
106.6	0.0616	0.0895002	0.0990002	0.1545	0.2756	0.2032	0.2733
106.7	0.0626	0.0913998	0.1025	0.1592	0.2812	0.2051	0.2743
106.8	0.0613	0.0898001	0.1009	0.16	0.2818	0.2046	0.2754
106.9	0.0631	0.0906002	0.1051	0.1632	0.2805	0.2036	0.2756
107	0.0659998	0.0924999	0.1075	0.1642	0.281	0.2045	0.2784
107.1	0.0644	0.0885	0.1035	0.1641	0.2788	0.2029	0.2792
107.2	0.062	0.0866	0.1014	0.1668	0.2773	0.2051	0.2767
107.3	0.0543	0.0831998	0.0981998	0.1616	0.2714	0.203	0.2725
107.4	0.0494	0.0798999	0.0960999	0.159	0.269	0.2005	0.2701
107.5	0.0475003	0.0790001	0.0935001	0.1623	0.2652	0.2022	0.2674
107.6	0.0488	0.0772002	0.0933002	0.1634	0.2667	0.2035	0.2685
107.7	0.0532	0.0786998	0.0943998	0.1651	0.2676	0.2061	0.272
107.8	0.0559	0.0796999	0.0927999	0.1656	0.2673	0.2099	0.2717
107.9	0.0547	0.0796	0.092	0.165	0.2672	0.2095	0.2685
108	0.0542997	0.0783999	0.0948999	0.1655	0.2706	0.2078	0.2672
108.1	0.0524	0.0770001	0.0938001	0.165	0.2674	0.2058	0.2646
108.2	0.0535	0.0789999	0.0958999	0.168	0.2697	0.2065	0.2639
108.3	0.0546	0.0807003	0.0946003	0.1702	0.2682	0.2071	0.2659
108.4	0.0574	0.0843002	0.0967002	0.1738	0.2712	0.2129	0.2665
108.5	0.0560003	0.0861001	0.0975001	0.1765	0.2724	0.2168	0.2673
108.6	0.0553	0.0888	0.0971	0.1769	0.2726	0.2192	0.2689
108.7	0.0547	0.0895	0.0956	0.1756	0.27	0.2197	0.2696
108.8	0.0582	0.0927002	0.0957002	0.1779	0.2729	0.2237	0.2741
108.9	0.0597	0.0967001	0.0958001	0.1833	0.2741	0.2263	0.2755
109	0.0634002	0.1003	0.0951001	0.1882	0.2727	0.2237	0.2727
109.1	0.0612	0.1035	0.0971002	0.1883	0.2747	0.2222	0.2696
109.2	0.0613	0.1044	0.0990998	0.1876	0.2776	0.2232	0.2687
109.3	0.0594	0.1065	0.101	0.1868	0.2813	0.2212	0.266
109.4	0.0602	0.1038	0.1035	0.1868	0.2816	0.22	0.2618
109.5	0.0612004	0.1044	0.1014	0.1834	0.2784	0.2161	0.2603
109.6	0.0638	0.1077	0.1028	0.186	0.2798	0.2176	0.2603
109.7	0.0645	0.111	0.104	0.1885	0.2763	0.2171	0.2607
109.8	0.0614	0.1089	0.0996001	0.1881	0.2752	0.2119	0.2589
109.9	0.0635	0.1105	0.1011	0.1875	0.2791	0.2082	0.2633
110	0.0623006	0.1097	0.1012	0.185	0.2791	0.2084	0.2646
110.1	0.0653	0.1134	0.1053	0.1901	0.2858	0.2118	0.2689
110.2	0.0658	0.1091	0.1042	0.1887	0.2867	0.2135	0.2678
110.3	0.0675	0.1119	0.103	0.1948	0.2869	0.2136	0.2681
110.4	0.0744	0.1164	0.106	0.1989	0.2899	0.2181	0.2731
110.5	0.0738	0.1179	0.1082	0.1988	0.2904	0.219	0.2753
110.6	0.0698	0.1162	0.1064	0.2016	0.2865	0.2194	0.2724
110.7	0.0681	0.1157	0.1054	0.2046	0.2858	0.2198	0.2694
110.8	0.073	0.1158	0.1089	0.2097	0.2893	0.2243	0.2696
110.9	0.0768	0.1207	0.1091	0.214	0.2907	0.229	0.2735
111	0.0788003	0.126	0.1127	0.2167	0.2909	0.233	0.2788
111.1	0.0793	0.1255	0.1127	0.2186	0.2918	0.2348	0.2823
111.2	0.0818	0.1304	0.1117	0.2209	0.2916	0.2324	0.2842
111.3	0.0826	0.1297	0.11	0.2223	0.2945	0.2295	0.285
111.4	0.0795	0.1283	0.1063	0.2191	0.291	0.2261	0.2799
111.5	0.0772003	0.1252	0.1015	0.2161	0.2883	0.2265	0.2817
111.6	0.0796	0.1308	0.1031	0.221	0.2877	0.2294	0.2832
111.7	0.0769	0.1334	0.1016	0.2208	0.2854	0.2282	0.2807
111.8	0.078	0.1336	0.1003	0.2222	0.2836	0.231	0.2801
111.9	0.0795	0.1309	0.0997001	0.2205	0.2794	0.2272	0.2801
112	0.0793005	0.1322	0.1022	0.2224	0.2823	0.2282	0.2807
112.1	0.0824	0.1388	0.1046	0.223	0.2855	0.233	0.2833
112.2	0.0839	0.1421	0.1035	0.2229	0.2867	0.2344	0.2828
112.3	0.0834	0.1419	0.104	0.2246	0.2858	0.2324	0.2809
112.4	0.0824	0.1417	0.107	0.2278	0.2847	0.2307	0.2824
112.5	0.0820003	0.1387	0.1072	0.2244	0.2842	0.2278	0.2833
112.6	0.0839	0.1378	0.1093	0.2209	0.286	0.2287	0.2841
112.7	0.0825	0.1355	0.1089	0.2179	0.2859	0.2274	0.2809
112.8	0.0813	0.134	0.1061	0.2156	0.2792	0.226	0.2796
112.9	0.0806	0.136	0.1057	0.2153	0.2783	0.225	0.2813
113	0.0798002	0.1359	0.0994001	0.213	0.281	0.223	0.2795
113.1	0.0785	0.1355	0.0985	0.2125	0.2838	0.2216	0.2823
113.2	0.0808	0.1352	0.0968	0.2088	0.2846	0.2189	0.2792
113.3	0.0855	0.1391	0.0999003	0.2104	0.2859	0.2202	0.2824
113.4	0.0912	0.1448	0.1038	0.2142	0.2861	0.2227	0.2865
113.5	0.0945997	0.1479	0.1047	0.213	0.2877	0.2228	0.2875
113.6	0.0942	0.1458	0.101	0.2074	0.2873	0.2196	0.2867
113.7	0.0972	0.1504	0.103	0.2096	0.2913	0.2206	0.2878
113.8	0.1007	0.1505	0.1038	0.2118	0.2952	0.2219	0.2891
113.9	0.1	0.1489	0.1036	0.2114	0.2969	0.2185	0.2904
114	0.1002	0.1505	0.1022	0.208	0.2962	0.2184	0.2915
114.1	0.1001	0.1495	0.1009	0.208	0.2943	0.2199	0.2897
114.2	0.1018	0.1518	0.1007	0.2081	0.2954	0.2199	0.2898
114.3	0.0984	0.1528	0.0988	0.2067	0.2938	0.2199	0.2875
114.4	0.0957	0.1482	0.0980999	0.2089	0.2938	0.2176	0.2864
114.5	0.0953999	0.1456	0.0969	0.2074	0.2957	0.2116	0.2877
114.6	0.098	0.1454	0.0973	0.2084	0.2977	0.2095	0.2857
114.7	0.099	0.1448	0.0973	0.2095	0.3	0.2113	0.2863
114.8	0.1017	0.1418	0.0957	0.21	0.3028	0.2089	0.2858
114.9	0.1005	0.1398	0.0957999	0.2119	0.3052	0.2098	0.282
115	0.0958	0.1379	0.0933	0.208	0.3051	0.2091	0.2794
115.1	0.094	0.1368	0.0933	0.2034	0.3071	0.2078	0.2796
115.2	0.0956	0.1346	0.0899	0.2018	0.3057	0.209	0.2814
115.3	0.0947	0.137	0.0872999	0.2004	0.3031	0.2073	0.2828
115.4	0.095	0.1349	0.0835	0.2007	0.2994	0.2086	0.2836
115.5	0.0935999	0.1323	0.0819999	0.1993	0.2967	0.2055	0.2854
115.6	0.0862	0.1314	0.0779999	0.1996	0.2971	0.2035	0.2826
115.7	0.0858	0.1291	0.0758001	0.1973	0.2981	0.1991	0.2816
115.8	0.084	0.1267	0.0774003	0.1992	0.3015	0.2016	0.2842
115.9	0.0867	0.1285	0.0827001	0.2002	0.3041	0.2067	0.2841
116	0.0862002	0.1306	0.0840001	0.1995	0.3052	0.2084	0.2799
116.1	0.0852	0.1326	0.0845999	0.2028	0.3056	0.2102	0.2814
116.2	0.0823	0.134	0.0822001	0.2013	0.3005	0.212	0.2788
116.3	0.0793	0.1339	0.0796998	0.1997	0.2993	0.2093	0.2787
116.4	0.0752	0.1292	0.0770998	0.193	0.2979	0.2078	0.2787
116.5	0.0706997	0.1257	0.0749999	0.1888	0.2933	0.204	0.2762
116.6	0.0686	0.1237	0.073	0.1919	0.2886	0.2027	0.2723
116.7	0.07	0.1232	0.0718	0.1928	0.2913	0.1993	0.2744
116.8	0.0677	0.1221	0.0718997	0.1903	0.2881	0.1976	0.2764
116.9	0.062	0.1214	0.0688001	0.1863	0.285	0.193	0.2759
117	0.0627	0.1224	0.0716	0.1876	0.2849	0.1954	0.2781
117.1	0.0625	0.1234	0.0724	0.1904	0.2864	0.1951	0.279
117.2	0.0628	0.1228	0.0762	0.1909	0.2894	0.1964	0.2791
117.3	0.0632	0.121	0.0762	0.1878	0.2893	0.1966	0.2762
117.4	0.0602	0.12	0.0749001	0.1845	0.2867	0.2007	0.2753
117.5	0.0618003	0.1216	0.0768001	0.1834	0.2875	0.2026	0.2751
117.6	0.0635	0.1228	0.0789	0.1839	0.2897	0.2009	0.271
117.7	0.0603	0.1184	0.0776	0.1791	0.29	0.2029	0.2717
117.8	0.0586	0.1128	0.0767001	0.1772	0.2872	0.202	0.2702
117.9	0.0594	0.1163	0.0797002	0.1767	0.2881	0.203	0.2712
118	0.0561999	0.1198	0.0779999	0.1782	0.2892	0.2066	0.2732
118.1	0.0559	0.1197	0.0754999	0.1805	0.2846	0.2055	0.2718
118.2	0.0561	0.1167	0.0735001	0.184	0.2825	0.2033	0.2733
118.3	0.055	0.1138	0.0746002	0.1857	0.2801	0.2058	0.2791
118.4	0.0577	0.1158	0.0735001	0.1878	0.2829	0.2066	0.2831
118.5	0.0578003	0.1172	0.0739002	0.189	0.2856	0.2089	0.2845
118.6	0.0584	0.1207	0.0741001	0.1932	0.2881	0.2144	0.2859
118.7	0.0609	0.1226	0.0736999	0.2	0.2884	0.2144	0.2875
118.8	0.061	0.1201	0.0755001	0.2023	0.2861	0.2144	0.2908
118.9	0.0599	0.1196	0.0729001	0.2054	0.2886	0.2148	0.293
119	0.0618002	0.1183	0.0740001	0.2064	0.2926	0.2182	0.2927
119.1	0.0631	0.119	0.0786999	0.2072	0.291	0.2206	0.2955
119.2	0.0624	0.121	0.0794001	0.206	0.2876	0.2212	0.2932
119.3	0.063	0.1214	0.0827	0.2102	0.2886	0.226	0.299
119.4	0.0623	0.1189	0.0820001	0.2088	0.289	0.2245	0.2993
119.5	0.0630002	0.1168	0.0849001	0.2095	0.2931	0.2243	0.2989
119.6	0.063	0.1216	0.0891001	0.2118	0.2922	0.2279	0.3014
119.7	0.0614	0.1248	0.0902999	0.2144	0.2909	0.229	0.303
119.8	0.0561	0.1195	0.0882998	0.2127	0.2871	0.2301	0.2992
119.9	0.0505	0.1196	0.0869002	0.2111	0.2807	0.2284	0.2962
120	0.0515003	0.1214	0.0896001	0.2154	0.2805	0.2312	0.2986
120.1	0.0517	0.1206	0.0924002	0.2205	0.2847	0.233	0.3008
120.2	0.0528	0.1237	0.0949998	0.2206	0.2869	0.2361	0.3055
120.3	0.0526	0.1212	0.0935999	0.2193	0.2855	0.2367	0.3029
120.4	0.0528	0.1173	0.0937001	0.219	0.2841	0.2359	0.303
120.5	0.0545003	0.1196	0.0975001	0.2188	0.2859	0.2419	0.3039
120.6	0.0526	0.1229	0.0976999	0.2205	0.2836	0.2439	0.306
120.7	0.0477	0.1226	0.0936001	0.218	0.2818	0.2439	0.3064
120.8	0.0492	0.1263	0.0956	0.2225	0.2818	0.2447	0.3093
120.9	0.0465	0.1285	0.0969	0.2238	0.2808	0.2461	0.3086
121	0.0466005	0.1322	0.0972003	0.2236	0.2818	0.2445	0.3109
121.1	0.0507	0.1356	0.1012	0.2276	0.2841	0.245	0.3159
121.2	0.0537	0.1389	0.1052	0.2335	0.2891	0.2512	0.3185
121.3	0.0559	0.1397	0.1088	0.2358	0.2937	0.2533	0.3192
121.4	0.0514	0.1354	0.1088	0.2335	0.2915	0.2488	0.3175
121.5	0.055	0.1363	0.1132	0.2335	0.2925	0.2476	0.3207
121.6	0.0554	0.1386	0.11	0.2315	0.2923	0.2481	0.3208
121.7	0.0587	0.1376	0.1141	0.2323	0.2919	0.2503	0.3222
121.8	0.0578	0.1363	0.1133	0.2339	0.2894	0.2528	0.3222
121.9	0.06	0.1367	0.1141	0.2357	0.2889	0.2501	0.3213
122	0.0580001	0.1338	0.1092	0.2368	0.2866	0.2447	0.3225
122.1	0.0595	0.137	0.1082	0.2399	0.2873	0.2481	0.3263
122.2	0.0576	0.1327	0.1053	0.2355	0.2881	0.2465	0.3247
122.3	0.0592	0.1305	0.1066	0.2359	0.2891	0.2464	0.3245
122.4	0.0623	0.1324	0.1073	0.2383	0.2893	0.2485	0.3251
122.5	0.0651002	0.1351	0.1116	0.2411	0.2903	0.2497	0.3259
122.6	0.0671	0.1371	0.1098	0.2434	0.2944	0.2514	0.3278
122.7	0.0694	0.1419	0.1141	0.2451	0.2992	0.252	0.33
122.8	0.0703	0.1405	0.1161	0.2448	0.2973	0.2545	0.3254
122.9	0.0752	0.1432	0.1185	0.246	0.2992	0.2578	0.3238
123	0.0762002	0.1432	0.119	0.2469	0.303	0.2601	0.3229
123.1	0.078	0.143	0.1183	0.2483	0.3085	0.2607	0.3254
123.2	0.0821	0.1417	0.1227	0.2469	0.3102	0.262	0.3281
123.3	0.0807	0.1376	0.1193	0.2462	0.305	0.2574	0.3256
123.4	0.0814	0.1374	0.1197	0.2475	0.3046	0.2586	0.3274
123.5	0.0802998	0.1381	0.1191	0.2489	0.3054	0.2552	0.3276
123.6	0.0779	0.1357	0.1162	0.2511	0.3039	0.2513	0.3286
123.7	0.0788	0.137	0.1179	0.2535	0.3058	0.2555	0.3301
123.8	0.0825	0.1396	0.1206	0.258	0.3084	0.2562	0.3303
123.9	0.0854	0.1442	0.1247	0.2644	0.3113	0.2588	0.3324
124	0.0845999	0.1406	0.121	0.2656	0.3086	0.257	0.3317
124.1	0.0864	0.138	0.1228	0.2635	0.307	0.2549	0.331
124.2	0.0848	0.1344	0.1242	0.2571	0.3052	0.2544	0.3299
124.3	0.0843	0.1345	0.1242	0.253	0.301	0.2533	0.3267
124.4	0.0828	0.1332	0.1208	0.2507	0.3027	0.2517	0.3239
124.5	0.0790004	0.1278	0.1212	0.2474	0.2996	0.253	0.322
124.6	0.0818	0.1286	0.1224	0.2486	0.3004	0.253	0.3236
124.7	0.0862	0.1321	0.1248	0.251	0.3014	0.2531	0.3273
124.8	0.0851	0.1322	0.1269	0.2501	0.3	0.253	0.3247
124.9	0.0862	0.1364	0.1242	0.2517	0.304	0.2571	0.3264
125	0.0870999	0.1382	0.1299	0.2509	0.3067	0.2594	0.3252
125.1	0.0864	0.1412	0.1269	0.2508	0.3032	0.2574	0.3228
125.2	0.0819	0.1399	0.1253	0.2493	0.3014	0.2575	0.3191
125.3	0.0822	0.1389	0.123	0.2487	0.3029	0.2598	0.3191
125.4	0.0788	0.1406	0.1222	0.2463	0.3026	0.2558	0.3169
125.5	0.0790002	0.1435	0.1237	0.247	0.3035	0.2563	0.3169
125.6	0.0788	0.1425	0.1215	0.2476	0.3045	0.2582	0.3188
125.7	0.0811	0.1391	0.12	0.2493	0.3049	0.2603	0.3175
125.8	0.0825	0.1384	0.1201	0.2523	0.3051	0.2594	0.3194
125.9	0.0826	0.1386	0.1192	0.2529	0.3046	0.2519	0.3216
126	0.0844001	0.1405	0.1209	0.2568	0.3091	0.2538	0.3237
126.1	0.0849	0.1415	0.1219	0.2572	0.3118	0.2573	0.3225
126.2	0.0879	0.1439	0.1225	0.2564	0.3107	0.2582	0.3224
126.3	0.0855	0.1425	0.1183	0.2563	0.309	0.2545	0.3185
126.4	0.0858	0.1449	0.1201	0.2621	0.3132	0.2563	0.3231
126.5	0.0856999	0.1459	0.1204	0.2626	0.3118	0.2557	0.3225
126.6	0.0871	0.1432	0.1175	0.2606	0.3112	0.2512	0.3221
126.7	0.0851	0.1414	0.1158	0.2591	0.3089	0.2501	0.3194
126.8	0.0877	0.1425	0.1182	0.2597	0.3072	0.2508	0.3233
126.9	0.0916	0.1427	0.1186	0.2586	0.3095	0.2486	0.3239
127	0.0954003	0.1463	0.1205	0.2596	0.3135	0.2501	0.3267
127.1	0.0966	0.1477	0.1218	0.2606	0.3139	0.2544	0.3283
127.2	0.0962	0.144	0.1164	0.2554	0.3146	0.2517	0.3246
127.3	0.0996	0.143	0.1161	0.2567	0.3131	0.2517	0.3263
127.4	0.0943	0.1393	0.1108	0.2532	0.3098	0.2475	0.3237
127.5	0.0956998	0.1413	0.1077	0.2552	0.3115	0.2496	0.3204
127.6	0.0902	0.1413	0.1036	0.2556	0.3113	0.2513	0.3166
127.7	0.0927	0.1432	0.107	0.2557	0.3164	0.2546	0.3197
127.8	0.0955	0.1453	0.1083	0.2587	0.3193	0.2575	0.3218
127.9	0.0951	0.1456	0.1122	0.2627	0.32	0.2585	0.3232
128	0.0943002	0.1435	0.1089	0.2605	0.319	0.2576	0.3227
128.1	0.0982	0.146	0.1116	0.2605	0.3199	0.2615	0.3231
128.2	0.0997	0.1472	0.1126	0.2638	0.3202	0.2622	0.3258
128.3	0.102	0.1505	0.117	0.2674	0.3227	0.2647	0.3277
128.4	0.1026	0.1524	0.1187	0.2663	0.3222	0.2654	0.3286
128.5	0.0996	0.1525	0.1197	0.2655	0.3225	0.2645	0.3279
128.6	0.0969	0.1545	0.1166	0.2674	0.3244	0.2647	0.3273
128.7	0.1006	0.1574	0.1206	0.2717	0.3262	0.266	0.3286
128.8	0.0969	0.1545	0.1183	0.2709	0.3239	0.2644	0.3258
128.9	0.0947	0.1543	0.1167	0.2721	0.3258	0.262	0.3278
129	0.0928	0.1514	0.1136	0.272	0.3277	0.2597	0.3279
129.1	0.0952	0.1546	0.1144	0.2723	0.3256	0.2639	0.3299
129.2	0.093	0.1564	0.1152	0.2697	0.3227	0.2616	0.326
129.3	0.091	0.156901	0.108201	0.272901	0.3196	0.260101	0.322801
129.4	0.0922	0.163	0.1098	0.2751	0.3202	0.2625	0.3242
129.5	0.091	0.1651	0.1094	0.2761	0.321	0.2602	0.3251
129.6	0.089	0.1629	0.1104	0.2758	0.3217	0.2586	0.3233
129.7	0.0911	0.1662	0.1134	0.2794	0.3253	0.2637	0.3267
129.8	0.0867	0.1634	0.1118	0.2786	0.3224	0.2598	0.3266
129.9	0.0845	0.1635	0.1097	0.2796	0.3226	0.258	0.3271
130	0.0866	0.1616	0.108	0.2777	0.3234	0.2582	0.3281
130.1	0.0895	0.1635	0.1096	0.2796	0.3288	0.2617	0.3317
130.2	0.0912	0.1675	0.1116	0.2843	0.3328	0.2628	0.3358
130.3	0.0926	0.171	0.1101	0.2867	0.3359	0.2631	0.3359
130.4	0.0942	0.1706	0.1116	0.2876	0.341	0.2654	0.3395
130.5	0.0965	0.1722	0.1148	0.288	0.3439	0.2661	0.3401
130.6	0.0954	0.1735	0.1118	0.2874	0.3465	0.2636	0.3389
130.7	0.0948	0.1754	0.111	0.2859	0.3465	0.2669	0.3383
130.8	0.0949	0.175	0.1121	0.285	0.348	0.2705	0.3401
130.9	0.0975	0.1741	0.11	0.2813	0.3465	0.2705	0.3422
131	0.0973	0.1725	0.1107	0.2794	0.343	0.2681	0.3406
131.1	0.1005	0.1739	0.1123	0.2799	0.343	0.2687	0.3423
131.2	0.1016	0.1712	0.1142	0.2783	0.3422	0.269	0.3402
131.3	0.1063	0.1723	0.1154	0.2812	0.3426	0.2724	0.3431
131.4	0.1066	0.1719	0.116	0.283	0.3428	0.272	0.3452
131.5	0.1089	0.1719	0.1149	0.285	0.3405	0.2759	0.3431
131.6	0.1097	0.1714	0.1128	0.2867	0.3387	0.2749	0.3446
131.7	0.1081	0.1707	0.1122	0.2887	0.3357	0.275	0.3431
131.8	0.1051	0.1712	0.1132	0.2863	0.3346	0.2716	0.3408
131.9	0.1053	0.1692	0.1155	0.2852	0.3355	0.2738	0.3406
132	0.1059	0.1689	0.1155	0.2855	0.337	0.2798	0.342
132.1	0.1107	0.1693	0.1189	0.284099	0.3414	0.2808	0.3464
132.2	0.1082	0.1702	0.1204	0.2814	0.3404	0.2773	0.3467
132.3	0.109	0.1733	0.1245	0.2855	0.3416	0.2806	0.3503
132.4	0.1083	0.1718	0.1258	0.2861	0.3416	0.2775	0.3487
132.5	0.1067	0.1696	0.1254	0.2797	0.3405	0.2755	0.3449
132.6	0.1028	0.1669	0.1244	0.2774	0.3411	0.2748	0.3457
132.7	0.1015	0.1693	0.1268	0.279	0.3399	0.2741	0.3476
132.8	0.1047	0.1681	0.1271	0.2804	0.3413	0.2763	0.3494
132.9	0.1014	0.1666	0.1215	0.2786	0.3439	0.2743	0.3457
133	0.1001	0.167	0.1175	0.2777	0.3443	0.2762	0.3432
133.1	0.0993	0.1672	0.1208	0.2792	0.3428	0.2767	0.3425
133.2	0.1016	0.1623	0.1212	0.2792	0.3421	0.2772	0.3437
133.3	0.1027	0.165699	0.125099	0.285999	0.3412	0.281899	0.346899
133.4	0.0956	0.1606	0.1204	0.2809	0.3348	0.2782	0.3428
133.5	0.0952	0.1621	0.1216	0.2786	0.3309	0.2788	0.342
133.6	0.097	0.1643	0.125	0.2795	0.3321	0.281	0.3464
133.7	0.0995	0.1653	0.1291	0.2794	0.3321	0.2779	0.3495
133.8	0.0986	0.1681	0.1319	0.2836	0.3315	0.2769	0.35
133.9	0.0982	0.17	0.1316	0.2838	0.3312	0.2765	0.3499
134	0.0984	0.1718	0.1295	0.2813	0.3335	0.2756	0.3489
134.1	0.1019	0.1772	0.1319	0.285799	0.3382	0.2808	0.353
134.2	0.0976	0.1743	0.1308	0.2858	0.3364	0.2778	0.3511
134.3	0.0964	0.174	0.1325	0.2848	0.3365	0.2763	0.3506
134.4	0.0979	0.1732	0.133	0.2837	0.3368	0.2751	0.3496
134.5	0.0978	0.1702	0.1324	0.2844	0.3393	0.2744	0.3521
134.6	0.0995	0.1714	0.1326	0.2806	0.3372	0.2763	0.352
134.7	0.1004	0.1703	0.136	0.2785	0.3357	0.2767	0.3541
134.8	0.0984	0.1661	0.135	0.2757	0.3365	0.2748	0.351
134.9	0.1032	0.1665	0.1365	0.2763	0.3376	0.276	0.3511
135	0.1038	0.1705	0.1359	0.2761	0.336	0.2765	0.3519
135.1	0.1054	0.1745	0.1384	0.278599	0.3357	0.2792	0.3542
135.2	0.1074	0.1773	0.1409	0.2801	0.3382	0.2803	0.3547
135.3	0.1095	0.1761	0.1393	0.2818	0.3404	0.2822	0.359
135.4	0.1087	0.175	0.1403	0.2767	0.3403	0.2797	0.3593
135.5	0.1106	0.1722	0.1396	0.2751	0.3423	0.2799	0.3596
135.6	0.1121	0.1703	0.1426	0.2734	0.3423	0.2815	0.3614
135.7	0.1158	0.1725	0.1432	0.2745	0.3424	0.2816	0.364
135.8	0.1127	0.1704	0.1411	0.2681	0.338	0.2799	0.3583
135.9	0.1143	0.171899	0.138599	0.2666	0.3369	0.2808	0.356
136	0.1112	0.1683	0.1356	0.2635	0.3335	0.2786	0.3506
136.1	0.1062	0.1694	0.1354	0.2615	0.3306	0.278	0.3494
136.2	0.1039	0.169	0.1341	0.2558	0.3277	0.274	0.3492
136.3	0.1047	0.1646	0.1327	0.2548	0.3258	0.2733	0.346
136.4	0.1025	0.1619	0.1322	0.2533	0.3257	0.2743	0.3463
136.5	0.1004	0.1624	0.133	0.2542	0.3225	0.275	0.349
136.6	0.1019	0.166	0.1352	0.2572	0.322	0.2756	0.3499
136.7	0.1037	0.1705	0.1387	0.2594	0.3209	0.2767	0.3523
136.8	0.1041	0.167399	0.141599	0.259099	0.3195	0.273899	0.351899
136.9	0.0992	0.1613	0.1362	0.2554	0.3136	0.2642	0.3466
137	0.0934	0.1586	0.1323	0.2562	0.315	0.2636	0.3456
137.1	0.0944	0.1613	0.1327	0.2562	0.3162	0.2641	0.3439
137.2	0.0886	0.158301	0.130001	0.249501	0.3122	0.260801	0.341301
137.3	0.0852	0.1566	0.1297	0.2515	0.3134	0.2586	0.3462
137.4	0.0814	0.1537	0.1286	0.2502	0.3132	0.255	0.3446
137.5	0.0771	0.1524	0.1301	0.2486	0.3122	0.2546	0.34
137.6	0.0739	0.1483	0.1281	0.2476	0.3128	0.2545	0.3372
137.7	0.0699	0.1423	0.1271	0.2442	0.3112	0.2539	0.3344
137.8	0.0719	0.142	0.1284	0.2456	0.3156	0.2548	0.335
137.9	0.0731	0.1409	0.1264	0.2469	0.3187	0.2549	0.3392
138	0.076	0.1412	0.125	0.246	0.3192	0.2536	0.3421
138.1	0.0767	0.1418	0.1242	0.244	0.3186	0.2523	0.3407
138.2	0.0758	0.1403	0.1244	0.2419	0.318	0.2536	0.3397
138.3	0.0801	0.1391	0.1258	0.2439	0.3187	0.2572	0.3406
138.4	0.0779	0.135401	0.123101	0.2387	0.3163	0.2556	0.3379
138.5	0.0825	0.1408	0.1277	0.2418	0.3197	0.2635	0.344
138.6	0.0843	0.1434	0.1287	0.2434	0.3193	0.2645	0.3465
138.7	0.0887	0.1436	0.1283	0.2453	0.32	0.264	0.3452
138.8	0.0889	0.1447	0.1288	0.2439	0.3219	0.2677	0.3438
138.9	0.0896	0.1478	0.1317	0.2447	0.3233	0.2706	0.3427
139	0.0904	0.1462	0.1368	0.2441	0.3208	0.2716	0.3426
139.1	0.0869	0.1424	0.1391	0.2399	0.3167	0.2694	0.3401
139.2	0.0862	0.1402	0.1355	0.2371	0.3159	0.268	0.3407
139.3	0.0835	0.1429	0.1355	0.2357	0.3168	0.2641	0.341
139.4	0.0828	0.140701	0.134801	0.2343	0.3173	0.2626	0.3423
139.5	0.0897	0.1443	0.1402	0.2399	0.324	0.2655	0.348
139.6	0.094	0.146	0.141	0.2462	0.3294	0.267	0.3504
139.7	0.0965	0.1468	0.1418	0.2479	0.3303	0.2683	0.3487
139.8	0.0987	0.1478	0.1437	0.2494	0.3309	0.2723	0.3471
139.9	0.0977	0.1454	0.1427	0.2495	0.3299	0.2736	0.3472
140	0.0982	0.1425	0.1428	0.2466	0.3276	0.2736	0.3466
140.1	0.0979	0.1403	0.1418	0.2458	0.3285	0.2766	0.3489
140.2	0.0962	0.1387	0.1434	0.2431	0.326	0.2781	0.3486
140.3	0.099	0.1377	0.1454	0.2443	0.3278	0.2805	0.3518
140.4	0.098	0.1376	0.1424	0.243	0.3316	0.2829	0.3521
140.5	0.0941	0.1365	0.1384	0.2399	0.3274	0.2826	0.3512
140.6	0.0896	0.1375	0.1369	0.2376	0.3218	0.2806	0.3493
140.7	0.0882	0.1363	0.1353	0.2422	0.3214	0.2808	0.3498
140.8	0.0929	0.1374	0.1347	0.2449	0.3236	0.2805	0.348
140.9	0.0947	0.1409	0.135	0.2455	0.3228	0.2803	0.3505
141	0.0938	0.1427	0.1349	0.2464	0.3247	0.2815	0.3534
141.1	0.092	0.1392	0.1355	0.2462	0.3256	0.2842	0.3507
141.2	0.0922	0.1387	0.137	0.2444	0.3263	0.2833	0.3519
141.3	0.0888	0.1329	0.133	0.2428	0.3232	0.2792	0.3483
141.4	0.087	0.132201	0.133901	0.2421	0.3206	0.2775	0.3458
141.5	0.0857	0.1361	0.1391	0.2467	0.3252	0.2818	0.3476
141.6	0.0815	0.1358	0.1372	0.2444	0.3243	0.2831	0.3445
141.7	0.082	0.138	0.1361	0.2469	0.3254	0.2838	0.3448
141.8	0.0854	0.1416	0.1374	0.2489	0.3321	0.288	0.3461
141.9	0.0882	0.1424	0.1391	0.2517	0.332	0.2887	0.3496
142	0.0897	0.1429	0.1406	0.2536	0.3335	0.2905	0.3537
142.1	0.0912	0.1467	0.144	0.2515	0.333	0.2927	0.3557
142.2	0.0904	0.1424	0.1405	0.2482	0.3295	0.2883	0.3527
142.3	0.0897	0.1426	0.1406	0.2511	0.327	0.2875	0.3508
142.4	0.0879	0.1434	0.1384	0.2485	0.3253	0.2848	0.351
142.5	0.0867	0.1463	0.1373	0.2517	0.3215	0.2848	0.3528
142.6	0.0895	0.1493	0.1398	0.2529	0.3252	0.286	0.3513
142.7	0.0897	0.149	0.1401	0.2526	0.3281	0.2869	0.3535
142.8	0.09	0.1466	0.1376	0.2525	0.3304	0.2864	0.3549
142.9	0.0885	0.146701	0.136101	0.2551	0.3314	0.2871	0.3555
143	0.0885	0.1502	0.1414	0.2591	0.3388	0.2927	0.3556
143.1	0.0932	0.154	0.1467	0.263299	0.3429	0.2969	0.3567
143.2	0.0962	0.155299	0.148399	0.266899	0.3462	0.302499	0.359699
143.3	0.101	0.157201	0.150701	0.274301	0.3491	0.305401	0.360701
143.4	0.1069	0.163401	0.154301	0.275	0.3531	0.3094	0.3625
143.5	0.1114	0.1673	0.1568	0.2764	0.3571	0.3116	0.366
143.6	0.1143	0.1667	0.1545	0.2777	0.3561	0.3112	0.3674
143.7	0.1179	0.1684	0.1552	0.278	0.3591	0.3112	0.3732
143.8	0.1208	0.1728	0.1572	0.2803	0.361	0.3103	0.3708
143.9	0.1178	0.1718	0.1578	0.276	0.3578	0.3056	0.3676
144	0.1205	0.1736	0.1617	0.2782	0.3589	0.3102	0.3674
144.1	0.1182	0.1753	0.164	0.279	0.3611	0.3136	0.3671
144.2	0.1149	0.1743	0.1641	0.2801	0.3603	0.3123	0.3669
144.3	0.111	0.1717	0.1615	0.2827	0.3582	0.3125	0.364
144.4	0.1091	0.1722	0.1584	0.2807	0.3576	0.3099	0.3653
144.5	0.1107	0.1734	0.1578	0.2833	0.3572	0.3085	0.3676
144.6	0.1098	0.1707	0.154	0.2808	0.3556	0.3064	0.3642
144.7	0.1089	0.1696	0.1544	0.2829	0.3541	0.3064	0.365
144.8	0.1097	0.1719	0.1563	0.2851	0.3566	0.3082	0.3658
144.9	0.1095	0.1708	0.1537	0.2855	0.355	0.3045	0.365
145	0.1077	0.17	0.1534	0.2854	0.3572	0.3025	0.3649
145.1	0.1103	0.1727	0.1524	0.2858	0.3605	0.3032	0.3656
145.2	0.1148	0.177599	0.154599	0.292099	0.3625	0.305799	0.371199
145.3	0.1144	0.1779	0.1547	0.2956	0.3627	0.3059	0.3718
145.4	0.1156	0.1802	0.1549	0.2994	0.3644	0.3074	0.3751
145.5	0.1137	0.1788	0.1574	0.2969	0.3631	0.3076	0.3749
145.6	0.1118	0.1794	0.1548	0.2985	0.3599	0.3057	0.3744
145.7	0.1153	0.1805	0.1534	0.2981	0.3615	0.3091	0.3784
145.8	0.1141	0.1787	0.1534	0.2973	0.3608	0.3099	0.3779
145.9	0.1142	0.179	0.1486	0.2976	0.3623	0.3095	0.3786
146	0.1144	0.1808	0.1471	0.2969	0.3661	0.3102	0.3809
146.1	0.1174	0.1846	0.1485	0.3005	0.3694	0.3113	0.3863
146.2	0.1213	0.1872	0.1501	0.304	0.3706	0.308	0.3871
146.3	0.1214	0.1895	0.1477	0.3041	0.3714	0.3075	0.3841
146.4	0.1209	0.1939	0.1465	0.3054	0.3734	0.3066	0.3839
146.5	0.1192	0.1902	0.1467	0.3042	0.3674	0.3011	0.3802
146.6	0.1204	0.1898	0.148	0.3058	0.37	0.2973	0.3799
146.7	0.1231	0.1883	0.1501	0.3102	0.3752	0.299	0.3805
146.8	0.127	0.1913	0.1528	0.3114	0.38	0.3004	0.3856
146.9	0.1255	0.1912	0.151	0.3099	0.3773	0.3005	0.3858
147	0.125	0.1915	0.1529	0.3117	0.3783	0.3024	0.3871
147.1	0.1228	0.188	0.1516	0.3084	0.3749	0.2985	0.3854
147.2	0.1272	0.1877	0.1531	0.3083	0.3748	0.298	0.3903
147.3	0.1251	0.185401	0.152901	0.309901	0.3747	0.298301	0.390401
147.4	0.125	0.19	0.1576	0.312	0.382	0.2991	0.3953
147.5	0.1239	0.1909	0.1577	0.312	0.3844	0.2971	0.3949
147.6	0.1247	0.1885	0.1554	0.3102	0.3837	0.2962	0.3931
147.7	0.1283	0.191	0.1566	0.3118	0.3866	0.2975	0.3957
147.8	0.1276	0.1912	0.155	0.3122	0.3892	0.2991	0.3965
147.9	0.1232	0.1886	0.1551	0.309	0.3837	0.2963	0.398
148	0.1222	0.1886	0.1565	0.3111	0.3846	0.2979	0.3975
148.1	0.1223	0.1873	0.157	0.3102	0.3819	0.2992	0.3921
148.2	0.1228	0.1849	0.1568	0.3109	0.3829	0.2986	0.3942
148.3	0.1254	0.188	0.1596	0.3135	0.3872	0.3017	0.3953
148.4	0.1279	0.1883	0.1592	0.3132	0.3888	0.3023	0.3972
148.5	0.1289	0.1906	0.1605	0.3146	0.3923	0.3049	0.3995
148.6	0.129	0.1903	0.159	0.3146	0.3948	0.3029	0.3957
148.7	0.127	0.1863	0.1553	0.3134	0.3957	0.3011	0.3933
148.8	0.128	0.1868	0.1556	0.3162	0.3946	0.3063	0.3928
148.9	0.1317	0.1885	0.158	0.3168	0.3947	0.3068	0.394
149	0.1346	0.1901	0.1588	0.3124	0.3939	0.3061	0.3906
149.1	0.1399	0.1935	0.1597	0.3123	0.391	0.3073	0.3931
149.2	0.138	0.1959	0.1605	0.3101	0.3869	0.305	0.3956
149.3	0.1331	0.1945	0.1621	0.3103	0.3854	0.2985	0.3979
149.4	0.1321	0.193899	0.158799	0.3055	0.3855	0.2998	0.4003
149.5	0.1266	0.1861	0.1503	0.3	0.3784	0.2949	0.392
149.6	0.1259	0.1866	0.1488	0.3005	0.3744	0.2931	0.3899
149.7	0.1267	0.1879	0.1473	0.2993	0.3765	0.2946	0.3942
149.8	0.125	0.1916	0.1513	0.3004	0.3774	0.2979	0.3956
149.9	0.1248	0.1934	0.1527	0.2995	0.3799	0.3031	0.4016
150	0.1261	0.1956	0.1515	0.3025	0.3814	0.3053	0.4047
150.1	0.1251	0.1944	0.1484	0.3026	0.3781	0.3029	0.4062
150.2	0.1271	0.196	0.1499	0.3044	0.3801	0.301	0.4068
150.3	0.1305	0.2002	0.15	0.3054	0.383	0.303	0.409
150.4	0.1305	0.200499	0.148899	0.3026	0.3812	0.3003	0.409
150.5	0.1279	0.1969	0.1453	0.3012	0.3788	0.2982	0.4053
150.6	0.1277	0.1974	0.1444	0.3015	0.3818	0.2966	0.4045
150.7	0.1234	0.1988	0.1428	0.2987	0.3785	0.2947	0.4039
150.8	0.1207	0.1968	0.1396	0.2948	0.3769	0.2923	0.3994
150.9	0.1178	0.1951	0.137	0.292	0.3753	0.2888	0.4022
151	0.1155	0.1942	0.1379	0.2904	0.376	0.2892	0.4027
151.1	0.1155	0.1945	0.1384	0.2886	0.373	0.2886	0.4061
151.2	0.1105	0.1931	0.1401	0.2877	0.3685	0.2843	0.4029
151.3	0.1084	0.1909	0.1411	0.2858	0.3682	0.2841	0.3986
151.4	0.1094	0.1911	0.1411	0.2842	0.3665	0.2851	0.3983
151.5	0.1098	0.1901	0.1392	0.2796	0.3648	0.2817	0.3947
151.6	0.1132	0.1928	0.1405	0.2823	0.3652	0.2792	0.3966
151.7	0.1099	0.1924	0.135	0.2756	0.3638	0.2782	0.3944
151.8	0.1061	0.1927	0.1353	0.2758	0.3627	0.2764	0.3931
151.9	0.107	0.1946	0.1358	0.2752	0.3665	0.276	0.3984
152	0.1075	0.1922	0.1387	0.276	0.3696	0.2765	0.3996
152.1	0.1077	0.1879	0.1393	0.2735	0.3658	0.2757	0.3955
152.2	0.1021	0.1854	0.1373	0.2705	0.3653	0.2733	0.3916
152.3	0.0977	0.1809	0.1334	0.2653	0.3625	0.273	0.3864
152.4	0.0962	0.1768	0.1351	0.2643	0.3597	0.2696	0.3862
152.5	0.0961	0.1784	0.1374	0.2624	0.358	0.2712	0.386
152.6	0.1009	0.1796	0.1384	0.2636	0.3586	0.2756	0.3877
152.7	0.1051	0.184799	0.142799	0.268799	0.3656	0.284699	0.392199
152.8	0.1042	0.1867	0.1408	0.2686	0.3669	0.2873	0.3919
152.9	0.0988	0.1836	0.1377	0.2666	0.3627	0.2843	0.3874
153	0.0962	0.1815	0.1391	0.2662	0.36	0.2855	0.3865
153.1	0.0922	0.1808	0.136	0.2661	0.3562	0.2844	0.3848
153.2	0.0917	0.1802	0.1364	0.2685	0.3593	0.2856	0.3845
153.3	0.0918	0.1817	0.1343	0.2674	0.3615	0.285	0.3822
153.4	0.0953	0.1826	0.1342	0.2684	0.362	0.2856	0.3828
153.5	0.0969	0.1802	0.1306	0.2661	0.3582	0.2856	0.3786
153.6	0.0944	0.1781	0.1271	0.2633	0.3569	0.2872	0.3773
153.7	0.0958	0.1762	0.1293	0.2637	0.359	0.2882	0.3791
153.8	0.0955	0.1754	0.1307	0.2648	0.3599	0.2878	0.3799
153.9	0.0971	0.1766	0.1311	0.2669	0.3591	0.2896	0.3797
154	0.0985	0.1775	0.1319	0.2709	0.3595	0.2913	0.378
154.1	0.0996	0.176	0.1292	0.2682	0.363	0.2879	0.3792
154.2	0.098	0.1715	0.1275	0.2689	0.3641	0.2831	0.383
154.3	0.0966	0.1717	0.1268	0.2718	0.3641	0.2828	0.3816
154.4	0.0966	0.1722	0.1291	0.2743	0.3661	0.2833	0.3851
154.5	0.0938	0.1714	0.1304	0.2758	0.3661	0.2857	0.3842
154.6	0.0921	0.1682	0.1287	0.2745	0.3635	0.2846	0.3811
154.7	0.0956	0.1678	0.1317	0.2729	0.3667	0.2847	0.3841
154.8	0.0988	0.1678	0.1317	0.2723	0.3637	0.2843	0.384
154.9	0.0975	0.167	0.1289	0.271	0.3623	0.2778	0.3806
155	0.0949	0.164	0.1256	0.2676	0.3578	0.2753	0.3769
155.1	0.092	0.162	0.1241	0.2683	0.3586	0.2747	0.3778
155.2	0.088	0.1567	0.1212	0.2642	0.3591	0.272	0.3746
155.3	0.0883	0.1547	0.1158	0.2647	0.3591	0.271	0.3705
155.4	0.088	0.1529	0.1118	0.2623	0.3579	0.2739	0.368
155.5	0.0891	0.1509	0.1105	0.266	0.3594	0.2683	0.3663
155.6	0.0924	0.1543	0.1179	0.274399	0.3629	0.2746	0.3733
155.7	0.0935	0.1514	0.1182	0.2709	0.363	0.2769	0.3735
155.8	0.0964	0.1567	0.1244	0.2759	0.3664	0.2796	0.3748
155.9	0.0958	0.1521	0.1219	0.2763	0.3627	0.2739	0.3699
156	0.0939	0.1463	0.118	0.2764	0.3588	0.2683	0.3678
156.1	0.0946	0.1468	0.1227	0.2755	0.3572	0.2694	0.3686
156.2	0.0947	0.1492	0.1215	0.2745	0.3594	0.2666	0.3663
156.3	0.0941	0.1444	0.1176	0.2706	0.355	0.2604	0.3613
156.4	0.0927	0.1413	0.1183	0.2689	0.3548	0.2602	0.3596
156.5	0.0952	0.1425	0.1184	0.2709	0.3545	0.262	0.3615
156.6	0.1001	0.1452	0.1225	0.2727	0.3563	0.2687	0.3619
156.7	0.1014	0.1438	0.125	0.2729	0.3601	0.2763	0.3621
156.8	0.1051	0.1435	0.1264	0.2739	0.3642	0.2778	0.3616
156.9	0.1065	0.1463	0.129	0.2754	0.3675	0.2796	0.3658
157	0.1078	0.1469	0.1326	0.2758	0.3691	0.2844	0.365
157.1	0.1086	0.1453	0.1323	0.2761	0.3706	0.286	0.3639
157.2	0.1099	0.146	0.1337	0.2768	0.3693	0.2877	0.3635
157.3	0.1137	0.1469	0.1324	0.2788	0.3727	0.2919	0.3665
157.4	0.1123	0.1454	0.1283	0.2781	0.3732	0.2915	0.3661
157.5	0.114	0.1432	0.1273	0.2774	0.3737	0.2894	0.365
157.6	0.1139	0.1428	0.13	0.2793	0.3752	0.2928	0.3628
157.7	0.1088	0.1389	0.1246	0.2767	0.3716	0.2924	0.3572
157.8	0.1118	0.1407	0.1312	0.2814	0.376	0.295	0.3582
157.9	0.1094	0.1364	0.1343	0.2777	0.3748	0.2949	0.3548
158	0.107	0.1361	0.135	0.2777	0.3709	0.2944	0.3519
158.1	0.1039	0.1384	0.135	0.2759	0.3672	0.2944	0.3514
158.2	0.1031	0.1421	0.1366	0.2778	0.3688	0.2927	0.3537
158.3	0.1039	0.1416	0.1376	0.2781	0.366	0.2945	0.3519
158.4	0.1077	0.1459	0.1406	0.2805	0.3666	0.299	0.3565
158.5	0.1065	0.1483	0.1398	0.2789	0.3693	0.3015	0.357
158.6	0.1019	0.1424	0.1361	0.2796	0.3666	0.2992	0.3545
158.7	0.097	0.1387	0.1326	0.2787	0.3654	0.2949	0.3517
158.8	0.0947	0.1394	0.1328	0.2784	0.3629	0.2931	0.3512
158.9	0.0944	0.1425	0.1329	0.278	0.3611	0.2897	0.3533
159	0.0984	0.1434	0.1347	0.2817	0.3629	0.2911	0.3554
159.1	0.1008	0.1449	0.1359	0.2839	0.3669	0.2911	0.3576
159.2	0.1053	0.1441	0.1395	0.2849	0.3708	0.2952	0.3584
159.3	0.1053	0.1472	0.1374	0.2821	0.3684	0.295	0.3548
159.4	0.1002	0.1466	0.1362	0.2821	0.3637	0.2933	0.352
159.5	0.0943	0.1455	0.1351	0.2782	0.3638	0.291	0.3501
159.6	0.0943	0.149	0.1369	0.2789	0.3627	0.2926	0.3536
159.7	0.1002	0.150799	0.140999	0.281499	0.363	0.295799	0.356999
159.8	0.0994	0.153	0.137	0.2792	0.3605	0.2949	0.3557
159.9	0.0989	0.1525	0.1357	0.2771	0.3556	0.2948	0.3548
160	0.0944	0.1475	0.1349	0.2699	0.3532	0.2903	0.3514
160.1	0.0943	0.148	0.1355	0.2687	0.3538	0.29	0.3504
160.2	0.094	0.1493	0.1337	0.2719	0.352	0.2909	0.3492
160.3	0.0931	0.1529	0.1358	0.272	0.355	0.2945	0.35
160.4	0.0919	0.1531	0.1352	0.2702	0.3562	0.2946	0.3509
160.5	0.0942	0.1544	0.1361	0.2701	0.3551	0.2953	0.3519
160.6	0.0962	0.1583	0.1372	0.2705	0.3571	0.2958	0.352
160.7	0.0956	0.1612	0.1394	0.2712	0.359	0.2976	0.3532
160.8	0.095	0.1626	0.1426	0.2741	0.3593	0.3009	0.3533
160.9	0.092	0.1632	0.144	0.2759	0.3604	0.3025	0.3528
161	0.0916	0.1607	0.1448	0.2757	0.3636	0.304	0.3549
161.1	0.0903	0.1604	0.1452	0.277	0.3627	0.3045	0.3551
161.2	0.0916	0.163	0.1444	0.2777	0.3626	0.3031	0.3582
161.3	0.0881	0.163601	0.144701	0.280501	0.3616	0.301901	0.361501
161.4	0.0908	0.1668	0.1506	0.2835	0.3644	0.3053	0.3668
161.5	0.092	0.167	0.1507	0.2824	0.3626	0.3049	0.3668
161.6	0.0902	0.1691	0.1511	0.2805	0.3592	0.3092	0.3693
161.7	0.0906	0.1688	0.1491	0.2754	0.3597	0.3073	0.3714
161.8	0.0864	0.168399	0.145999	0.275799	0.3598	0.306599	0.371399
161.9	0.0817	0.1632	0.1421	0.2721	0.3572	0.3019	0.3662
162	0.0799	0.1652	0.1421	0.2703	0.3545	0.3021	0.3662
162.1	0.0825	0.1672	0.1441	0.2707	0.3579	0.3047	0.3654
162.2	0.0822	0.1672	0.1386	0.2687	0.3583	0.3029	0.3626
162.3	0.0812	0.1649	0.1405	0.2679	0.3568	0.3047	0.3628
162.4	0.082	0.1704	0.1409	0.2708	0.3574	0.3106	0.3635
[truncated: 6,276 more rows]

## Sheet: S2-F12
Source data for SP Figure 2d, S2-F12
X (Time, sec)	6.25 nM_Y	6.25 nM; Fitted_Y	25 nM_Y	25 nM; Fitted_Y	100 nM_Y	100 nM, Fited_Y	200 nM_Y	200 nM; Fitted_Y	500 nM_Y	500 nM; Fitted_Y
-37.3	0.0341	0	0.231298	0	-0.1404	0	-0.1922	0	-0.4345	0
-37.2	0.00699997	0	0.2088	0	-0.1809	0	-0.220101	0	-0.440901	0
-37.1	-0.0128995	0	0.173701	0	-0.1863	0	-0.246	0	-0.457	0
-37	-0.0071	0	0.1719	0	-0.1857	0	-0.252	0	-0.4537	0
-36.9	-0.000999984	0	0.1958	0	-0.1609	0	-0.230399	0	-0.437399	0
-36.8	0.0246	0	0.213599	0	-0.1422	0	-0.2181	0	-0.4089	0
-36.7	0.0292	0	0.2169	0	-0.1351	0	-0.2091	0	-0.3935	0
-36.6	0.0233	0	0.2144	0	-0.1344	0	-0.2131	0	-0.3818	0
-36.5	0.021	0	0.2074	0	-0.1404	0	-0.2139	0	-0.3779	0
-36.4	0.017	0	0.2031	0	-0.1427	0	-0.2175	0	-0.3716	0
-36.3	0.0327	0	0.2094	0	-0.1454	0	-0.2165	0	-0.3608	0
-36.2	0.0414	0	0.2117	0	-0.1328	0	-0.2134	0	-0.3533	0
-36.1	0.0434999	0	0.2189	0	-0.1255	0	-0.2073	0	-0.3437	0
-36	0.0394	0	0.2154	0	-0.1316	0	-0.2139	0	-0.3467	0
-35.9	0.0401	0	0.2197	0	-0.1246	0	-0.2043	0	-0.3365	0
-35.8	0.0385	0	0.2237	0	-0.1185	0	-0.1985	0	-0.3263	0
-35.7	0.045	0	0.2235	0	-0.1123	0	-0.1934	0	-0.311	0
-35.6	0.0466002	0	0.2219	0	-0.1066	0	-0.191	0	-0.304	0
-35.5	0.0461	0	0.2127	0	-0.1062	0	-0.2035	0	-0.2965	0
-35.4	0.0493	0	0.2009	0	-0.1063	0	-0.2164	0	-0.3005	0
-35.3	0.051	0	0.1916	0	-0.1128	0	-0.2181	0	-0.31	0
-35.2	0.0525	0	0.1856	0	-0.1193	0	-0.224	0	-0.3153	0
-35.1	0.0498	0	0.1878	0	-0.1167	0	-0.2293	0	-0.3091	0
-35	0.0547	0	0.1911	0	-0.1142	0	-0.2192	0	-0.3097	0
-34.9	0.0596	0	0.2016	0	-0.11	0	-0.2133	0	-0.3046	0
-34.8	0.0681	0	0.2161	0	-0.099	0	-0.2061	0	-0.2993	0
-34.7	0.0741	0	0.2141	0	-0.0955	0	-0.2076	0	-0.2897	0
-34.6	0.0742001	0	0.2198	0	-0.0958	0	-0.215	0	-0.2892	0
-34.5	0.0764	0	0.2232	0	-0.0979	0	-0.2114	0	-0.2901	0
-34.4	0.0844	0	0.2261	0	-0.093	0	-0.2044	0	-0.2854	0
-34.3	0.0844	0	0.2272	0	-0.0921	0	-0.1926	0	-0.2777	0
-34.2	0.0748	0	0.225	0	-0.0918	0	-0.1959	0	-0.2741	0
-34.1	0.0645004	0	0.2211	0	-0.0997	0	-0.2071	0	-0.2803	0
-34	0.062	0	0.2218	0	-0.1012	0	-0.209	0	-0.2849	0
-33.9	0.0737	0	0.2235	0	-0.0989	0	-0.206	0	-0.282	0
-33.8	0.0702996	0	0.2204	0	-0.0993004	0	-0.2088	0	-0.2836	0
-33.7	0.0603	0	0.211	0	-0.1049	0	-0.2172	0	-0.2897	0
-33.6	0.0662	0	0.2077	0	-0.1043	0	-0.2135	0	-0.2833	0
-33.5	0.067	0	0.2112	0	-0.1014	0	-0.2092	0	-0.2799	0
-33.4	0.0653	0	0.206	0	-0.1013	0	-0.2086	0	-0.2762	0
-33.3	0.0667998	0	0.2045	0	-0.1001	0	-0.2027	0	-0.2707	0
-33.2	0.0652	0	0.2011	0	-0.0981	0	-0.198	0	-0.2682	0
-33.1	0.0669	0	0.2035	0	-0.0975002	0	-0.1952	0	-0.2649	0
-33	0.0675	0	0.2016	0	-0.0991	0	-0.1985	0	-0.2637	0
-32.9	0.0642	0	0.2112	0	-0.098	0	-0.206	0	-0.2707	0
-32.8	0.0616999	0	0.22	0	-0.0999001	0	-0.2002	0	-0.2738	0
-32.7	0.0638	0	0.2194	0	-0.0964	0	-0.2012	0	-0.2719	0
-32.6	0.0668	0	0.2224	0	-0.0978	0	-0.2072	0	-0.2745	0
-32.5	0.0593	0	0.2176	0	-0.0939	0	-0.204	0	-0.275	0
-32.4	0.0512	0	0.2186	0	-0.0836	0	-0.2015	0	-0.2753	0
-32.3	0.0471997	0	0.2124	0	-0.0750003	0	-0.2003	0	-0.28	0
-32.2	0.044	0	0.203	0	-0.0727	0	-0.2102	0	-0.2932	0
-32.1	0.0487	0	0.2021	0	-0.0576003	0	-0.2024	0	-0.2848	0
-32	0.0432	0	0.1984	0	-0.067	0	-0.2003	0	-0.2807	0
-31.9	0.0478	0	0.1912	0	-0.0761001	0	-0.2031	0	-0.2812	0
-31.8	0.0511	0	0.1884	0	-0.0813001	0	-0.201	0	-0.2833	0
-31.7	0.0519	0	0.1884	0	-0.0901	0	-0.2015	0	-0.2842	0
-31.6	0.0622	0	0.1889	0	-0.0935	0	-0.1973	0	-0.2854	0
-31.5	0.0647999	0	0.1952	0	-0.0937001	0	-0.1939	0	-0.2845	0
-31.4	0.0602	0	0.1912	0	-0.0971001	0	-0.194	0	-0.2863	0
-31.3	0.0487	0	0.1872	0	-0.1005	0	-0.1947	0	-0.2866	0
-31.2	0.0587	0	0.1942	0	-0.0924	0	-0.185	0	-0.2775	0
-31.1	0.0606999	0	0.188	0	-0.0932001	0	-0.1897	0	-0.2783	0
-31	0.0611999	0	0.1888	0	-0.0944001	0	-0.1914	0	-0.276	0
-30.9	0.0605	0	0.1909	0	-0.0915001	0	-0.1933	0	-0.2776	0
-30.8	0.0551	0	0.1867	0	-0.0970001	0	-0.1983	0	-0.2804	0
-30.7	0.0489	0	0.1848	0	-0.1005	0	-0.196	0	-0.2799	0
-30.6	0.0522	0	0.1886	0	-0.0926	0	-0.1929	0	-0.2752	0
-30.5	0.0562998	0	0.1942	0	-0.0858002	0	-0.1911	0	-0.2707	0
-30.4	0.0524	0	0.1877	0	-0.0908001	0	-0.1955	0	-0.2779	0
-30.3	0.0459	0	0.1842	0	-0.0947	0	-0.1966	0	-0.2786	0
-30.2	0.0476	0	0.1842	0	-0.0929	0	-0.1966	0	-0.2787	0
-30.1	0.0417999	0	0.1814	0	-0.0929001	0	-0.1977	0	-0.2812	0
-30	0.0358999	0	0.1756	0	-0.0980001	0	-0.201	0	-0.2843	0
-29.9	0.0347	0	0.1762	0	-0.0979	0	-0.1978	0	-0.2831	0
-29.8	0.0345	0	0.175	0	-0.0978	0	-0.198	0	-0.2841	0
-29.7	0.0339	0	0.175	0	-0.0935	0	-0.1958	0	-0.2841	0
-29.6	0.0294999	0	0.1733	0	-0.0919001	0	-0.1915	0	-0.2847	0
-29.5	0.0260999	0	0.1689	0	-0.0893001	0	-0.19	0	-0.2844	0
-29.4	0.0247	0	0.165	0	-0.088	0	-0.1902	0	-0.2878	0
-29.3	0.0222	0	0.1677	0	-0.0876001	0	-0.1885	0	-0.2823	0
-29.2	0.0124	0	0.1604	0	-0.0925	0	-0.1923	0	-0.2838	0
-29.1	0.00890001	0	0.1584	0	-0.0942	0	-0.1894	0	-0.2829	0
-29	0.0106	0	0.1581	0	-0.0939	0	-0.1855	0	-0.2798	0
-28.9	0.0106	0	0.1622	0	-0.09	0	-0.1808	0	-0.2739	0
-28.8	0.0097	0	0.1622	0	-0.0900001	0	-0.1795	0	-0.2742	0
-28.7	0.0036	0	0.1574	0	-0.0898	0	-0.1766	0	-0.2757	0
-28.6	0.00850005	0	0.1589	0	-0.0858	0	-0.1715	0	-0.2749	0
-28.5	0.0131	0	0.1622	0	-0.0776	0	-0.1651	0	-0.2722	0
-28.4	0.0157	0	0.1633	0	-0.0754001	0	-0.1644	0	-0.2715	0
-28.3	0.0144	0	0.1651	0	-0.0736	0	-0.1639	0	-0.2727	0
-28.2	0.0115	0	0.1692	0	-0.0706	0	-0.1588	0	-0.2693	0
-28.1	0.00739996	0	0.1668	0	-0.0706	0	-0.1596	0	-0.2719	0
-28	0.0054	0	0.1677	0	-0.07	0	-0.1577	0	-0.2719	0
-27.9	0.0071	0	0.1715	0	-0.0655	0	-0.1563	0	-0.2698	0
-27.8	0.00849999	0	0.1698	0	-0.0625001	0	-0.1561	0	-0.2714	0
-27.7	0.00829999	0	0.168	0	-0.0619	0	-0.1563	0	-0.2752	0
-27.6	0.0058	0	0.1675	0	-0.0646	0	-0.1593	0	-0.2764	0
-27.5	0.00820001	0	0.168	0	-0.0655	0	-0.159	0	-0.275	0
-27.4	0.00630001	0	0.1676	0	-0.0613	0	-0.1566	0	-0.2719	0
-27.3	0.0046	0	0.1707	0	-0.0599999	0	-0.1593	0	-0.2716	0
-27.2	0.0102	0	0.1722	0	-0.0552	0	-0.1536	0	-0.2672	0
-27.1	0.0118	0	0.175	0	-0.0542	0	-0.1498	0	-0.2638	0
-27	0.00949992	0	0.1761	0	-0.0549001	0	-0.1504	0	-0.2631	0
-26.9	0.00190001	0	0.1689	0	-0.0583	0	-0.1557	0	-0.2664	0
-26.8	0.0038	0	0.1727	0	-0.0515	0	-0.1488	0	-0.2584	0
-26.7	0.00419999	0	0.1748	0	-0.0479	0	-0.144	0	-0.2531	0
-26.6	0.00759996	0	0.1736	0	-0.0496	0	-0.1395	0	-0.2516	0
-26.5	0.00949999	0	0.175	0	-0.0502	0	-0.1393	0	-0.2481	0
-26.4	0.0134	0	0.174	0	-0.0495	0	-0.1392	0	-0.2461	0
-26.3	0.0149	0	0.172	0	-0.0509	0	-0.1416	0	-0.2477	0
-26.2	0.015	0	0.1709	0	-0.047	0	-0.1411	0	-0.2502	0
-26.1	0.0128	0	0.1707	0	-0.0446	0	-0.1369	0	-0.2482	0
-26	0.0103	0	0.1715	0	-0.0489	0	-0.138	0	-0.2507	0
-25.9	0.0139	0	0.1755	0	-0.0483001	0	-0.1344	0	-0.2451	0
-25.8	0.0109	0	0.1737	0	-0.0517	0	-0.1368	0	-0.2474	0
-25.7	0.0153	0	0.1755	0	-0.0485	0	-0.1345	0	-0.2423	0
-25.6	0.0132	0	0.1737	0	-0.0487	0	-0.1359	0	-0.2454	0
-25.5	0.0149999	0	0.1773	0	-0.0461001	0	-0.1358	0	-0.2442	0
-25.4	0.017	0	0.1736	0	-0.0456001	0	-0.1362	0	-0.2417	0
-25.3	0.0163	0	0.172	0	-0.0494	0	-0.1408	0	-0.2441	0
-25.2	0.0186	0	0.1726	0	-0.0491	0	-0.1412	0	-0.2447	0
-25.1	0.0223	0	0.1754	0	-0.049	0	-0.1402	0	-0.2401	0
-25	0.0187	0	0.1744	0	-0.0501	0	-0.1393	0	-0.2423	0
-24.9	0.0194001	0	0.1712	0	-0.0531	0	-0.1369	0	-0.2449	0
-24.8	0.0222	0	0.1678	0	-0.0525	0	-0.1343	0	-0.2409	0
-24.7	0.0188	0	0.1641	0	-0.0532	0	-0.1338	0	-0.2421	0
-24.6	0.0203	0	0.162	0	-0.0543	0	-0.1393	0	-0.2436	0
-24.5	0.0205	0	0.1666	0	-0.052	0	-0.1378	0	-0.2416	0
-24.4	0.0154001	0	0.1627	0	-0.0541	0	-0.1353	0	-0.242	0
-24.3	0.013	0	0.1634	0	-0.0504	0	-0.1345	0	-0.2384	0
-24.2	0.0119	0	0.1621	0	-0.0495	0	-0.1342	0	-0.239	0
-24.1	0.00960001	0	0.1568	0	-0.0538	0	-0.1382	0	-0.2381	0
-24	0.00719999	0	0.1561	0	-0.0558	0	-0.1396	0	-0.2386	0
-23.9	0.00250007	0	0.1539	0	-0.0572	0	-0.1409	0	-0.2387	0
-23.8	-0.000399945	0	0.153	0	-0.0576	0	-0.1391	0	-0.24	0
-23.7	-0.00169999	0	0.1536	0	-0.0599	0	-0.1396	0	-0.2386	0
-23.6	-0.000999997	0	0.1525	0	-0.0605	0	-0.1411	0	-0.2352	0
-23.5	0.00230001	0	0.1516	0	-0.0608	0	-0.1403	0	-0.2356	0
-23.4	0.0029	0	0.1518	0	-0.0626	0	-0.1406	0	-0.2356	0
-23.3	0.00290004	0	0.1512	0	-0.0661	0	-0.1404	0	-0.2347	0
-23.2	0.00380001	0	0.1478	0	-0.0666	0	-0.1389	0	-0.2388	0
-23.1	0.00439999	0	0.1465	0	-0.0696	0	-0.1369	0	-0.2392	0
-23	0.00979991	0	0.1481	0	-0.0697001	0	-0.1374	0	-0.2398	0
-22.9	0.0055	0	0.1453	0	-0.0709	0	-0.1385	0	-0.2434	0
-22.8	0.00470001	0	0.1484	0	-0.0701001	0	-0.1384	0	-0.2438	0
-22.7	0.0037	0	0.1447	0	-0.0709	0	-0.14	0	-0.241	0
-22.6	0.00400001	0	0.1371	0	-0.0734	0	-0.1448	0	-0.2387	0
-22.5	0.000200073	0	0.1285	0	-0.0784999	0	-0.1473	0	-0.234	0
-22.4	0.00160001	0	0.1321	0	-0.0825	0	-0.1522	0	-0.2313	0
-22.3	0.00120006	0	0.128	0	-0.0857	0	-0.1563	0	-0.2287	0
-22.2	0.00450001	0	0.1265	0	-0.0884	0	-0.156	0	-0.2269	0
-22.1	0.00700001	0	0.1302	0	-0.0907	0	-0.1553	0	-0.2242	0
-22	0.00719992	0	0.1262	0	-0.0912001	0	-0.1552	0	-0.2202	0
-21.9	0.00649999	0	0.131	0	-0.093	0	-0.1574	0	-0.2174	0
-21.8	0.00990001	0	0.1386	0	-0.0942002	0	-0.148	0	-0.2145	0
-21.7	0.00029999	0	0.1349	0	-0.1061	0	-0.161	0	-0.2228	0
-21.6	0.00159999	0	0.1346	0	-0.1176	0	-0.1735	0	-0.2223	0
-21.5	-0.00980001	0	0.1339	0	-0.1224	0	-0.1823	0	-0.2268	0
-21.4	-0.0100999	0	0.1414	0	-0.116	0	-0.1817	0	-0.221	0
-21.3	-0.0128999	0	0.1485	0	-0.1063	0	-0.176	0	-0.2112	0
-21.2	-0.0132	0	0.1519	0	-0.1042	0	-0.1695	0	-0.2113	0
-21.1	-0.0199	0	0.1461	0	-0.0919	0	-0.1693	0	-0.219	0
-21	-0.0184	0	0.1472	0	-0.0857	0	-0.1631	0	-0.2105	0
-20.9	-0.0185998	0	0.1416	0	-0.085	0	-0.1663	0	-0.2127	0
-20.8	-0.00949997	0	0.1433	0	-0.0764	0	-0.1641	0	-0.2068	0
-20.7	-0.0107	0	0.1384	0	-0.0787	0	-0.1666	0	-0.208	0
-20.6	-0.0106	0	0.1356	0	-0.0807	0	-0.1639	0	-0.2034	0
-20.5	-0.00680001	0	0.1266	0	-0.0756	0	-0.166	0	-0.2006	0
-20.4	-0.000999984	0	0.1185	0	-0.0801	0	-0.1627	0	-0.2003	0
-20.3	-0.00479987	0	0.1044	0	-0.0857	0	-0.1668	0	-0.2025	0
-20.2	-0.0096	0	0.0918	0	-0.0917	0	-0.1686	0	-0.2068	0
-20.1	-0.0121	0	0.0839001	0	-0.0988	0	-0.1656	0	-0.2054	0
-20	-0.0175	0	0.0801002	0	-0.1058	0	-0.1672	0	-0.2058	0
-19.9	-0.0227999	0	0.0860001	0	-0.1103	0	-0.1675	0	-0.2059	0
-19.8	-0.0283999	0	0.0863001	0	-0.1105	0	-0.167	0	-0.2033	0
-19.7	-0.0207	0	0.0937	0	-0.1015	0	-0.1594	0	-0.187	0
-19.6	-0.0193	0	0.0858001	0	-0.0983	0	-0.155	0	-0.185	0
-19.5	-0.0136	0	0.0859	0	-0.0983	0	-0.1542	0	-0.1833	0
-19.4	-0.0098999	0	0.0781001	0	-0.1054	0	-0.1566	0	-0.1832	0
-19.3	-0.00579991	0	0.0783001	0	-0.1053	0	-0.153	0	-0.1773	0
-19.2	0.0021	0	0.0859	0	-0.096	0	-0.1509	0	-0.1676	0
-19.1	-0.000599996	0	0.0707002	0	-0.0958	0	-0.15	0	-0.171	0
-19	0.000800007	0	0.0691001	0	-0.0946	0	-0.1469	0	-0.1664	0
-18.9	0.00250001	0	0.0657	0	-0.0852	0	-0.141	0	-0.1624	0
-18.8	0.00739998	0	0.0628	0	-0.0801	0	-0.134	0	-0.15	0
-18.7	0.0139	0	0.0661	0	-0.0764	0	-0.1266	0	-0.1414	0
-18.6	0.0138	0	0.0595	0	-0.0706	0	-0.1217	0	-0.1399	0
-18.5	0.0107998	0	0.0572	0	-0.0647002	0	-0.1182	0	-0.1363	0
-18.4	0.0034	0	0.0474	0	-0.0731001	0	-0.1284	0	-0.1408	0
-18.3	-0.00569978	0	0.0333002	0	-0.0782	0	-0.1362	0	-0.1525	0
-18.2	-0.0113	0	0.0247	0	-0.0838	0	-0.134	0	-0.1474	0
-18.1	-0.0121	0	0.0231001	0	-0.0877	0	-0.1264	0	-0.1442	0
-18	-0.0179	0	0.0249001	0	-0.0893	0	-0.1187	0	-0.1412	0
-17.9	-0.0147001	0	0.0170999	0	-0.0787	0	-0.1133	0	-0.1299	0
-17.8	-0.0223999	0	-0.00189992	0	-0.0728	0	-0.1111	0	-0.1281	0
-17.7	-0.0229	0	-0.0151	0	-0.0597	0	-0.1003	0	-0.1273	0
-17.6	-0.0216	0	-0.0164	0	-0.0575	0	-0.0923999	0	-0.123	0
-17.5	-0.0222	0	-0.0179001	0	-0.0486	0	-0.0836999	0	-0.1195	0
-17.4	-0.0250002	0	-0.0105002	0	-0.0461	0	-0.0756999	0	-0.1234	0
-17.3	-0.0256001	0	0.00469989	0	-0.041	0	-0.0738	0	-0.1151	0
-17.2	-0.0347	0	0.0215	0	-0.0515	0	-0.0789	0	-0.1252	0
-17.1	-0.0371	0	0.0209	0	-0.0441	0	-0.0762002	0	-0.1182	0
-17	-0.0438	0	0.0123002	0	-0.0505	0	-0.0805002	0	-0.1127	0
-16.9	-0.0446	0	0.0142	0	-0.0436	0	-0.0688	0	-0.0973	0
-16.8	-0.0418	0	0.0231	0	-0.0378	0	-0.0598	0	-0.0845	0
-16.7	-0.0396	0	0.0275	0	-0.0354	0	-0.0533999	0	-0.0778999	0
-16.6	-0.0365	0	0.0363999	0	-0.0299	0	-0.0414999	0	-0.0633999	0
-16.5	-0.042	0	0.0387	0	-0.03	0	-0.0334	0	-0.0525	0
-16.4	-0.0524	0	0.0297	0	-0.0304	0	-0.0300001	0	-0.0516001	0
-16.3	-0.0606999	0	0.0336001	0	-0.0341	0	-0.0205	0	-0.0494	0
-16.2	-0.0616	0	0.0431	0	-0.0337	0	-0.00890006	0	-0.0384001	0
-16.1	-0.0669	0	0.0506	0	-0.0317	0	-0.0065	0	-0.0346	0
-16	-0.0773	0	0.0564	0	-0.0313	0	0.00209999	0	-0.0362	0
-15.9	-0.0811	0	0.052	0	-0.0268	0	0.0061	0	-0.0486	0
-15.8	-0.0856	0	0.0503	0	-0.0268	0	0.00300001	0	-0.0535	0
-15.7	-0.0875	0	0.0509	0	-0.025	0	0.0127001	0	-0.0531999	0
-15.6	-0.0844	0	0.0578999	0	-0.0186	0	0.0211001	0	-0.0577999	0
-15.5	-0.0828	0	0.0626999	0	-0.0127	0	0.0237001	0	-0.0540999	0
-15.4	-0.0738001	0	0.0681999	0	-0.0081	0	0.0284999	0	-0.0441001	0
-15.3	-0.0794999	0	0.0666001	0	-0.00800001	0	0.0182	0	-0.0531	0
-15.2	-0.0801	0	0.0678	0	-0.0101	0	0.0103	0	-0.0535	0
-15.1	-0.0768	0	0.0656	0	-0.0062	0	0.00730006	0	-0.0513999	0
-15	-0.0731	0	0.0607999	0	0.003	0	0.00449996	0	-0.0397	0
-14.9	-0.0724999	0	0.0526001	0	0.00300001	0	0.00199998	0	-0.0368	0
-14.8	-0.0728	0	0.0433	0	0.0028	0	0.004	0	-0.0287	0
-14.7	-0.0627	0	0.043	0	0.0046	0	-0.000600086	0	-0.0253001	0
-14.6	-0.0633	0	0.0406001	0	0.0034	0	0.00419987	0	-0.0178001	0
-14.5	-0.0691	0	0.0348001	0	-0.0024	0	0.00519986	0	-0.0274001	0
-14.4	-0.0711999	0	0.0328001	0	-0.0053	0	-0.00139999	0	-0.0322	0
-14.3	-0.064	0	0.0371	0	0.0011	0	-0.0074	0	-0.027	0
-14.2	-0.0623	0	0.0357	0	0.0039	0	-0.0168999	0	-0.0217999	0
-14.1	-0.0554	0	0.0421999	0	0.0121	0	-0.0171999	0	-0.0112999	0
-14	-0.0544	0	0.0447999	0	0.0188	0	-0.0166	0	-0.00700004	0
-13.9	-0.0555999	0	0.0359001	0	0.0154	0	-0.0250002	0	-0.0140002	0
-13.8	-0.0623998	0	0.0189002	0	0.0063	0	-0.0351	0	-0.0242	0
-13.7	-0.0586	0	0.0092	0	0.0015	0	-0.0427002	0	-0.0270002	0
-13.6	-0.0553	0	0.00350017	0	-0.0064	0	-0.0444	0	-0.0327	0
-13.5	-0.0526	0	0.00410003	0	-0.0142	0	-0.0343	0	-0.0305	0
-13.4	-0.0505001	0	0.00699992	0	-0.0117	0	-0.0256001	0	-0.0241001	0
-13.3	-0.0554	0	0.0128	0	-0.0104	0	-0.0229	0	-0.0302	0
-13.2	-0.0527	0	0.0256	0	0.0073	0	-0.0165999	0	-0.0262999	0
-13.1	-0.0535	0	0.0315999	0	0.0258	0	-0.00989978	0	-0.0223998	0
-13	-0.0482	0	0.0419998	0	0.0309	0	-0.00239989	0	-0.00479989	0
-12.9	-0.0468001	0	0.0439999	0	0.039	0	-0.00239993	0	0.00820007	0
-12.8	-0.0468001	0	0.0499999	0	0.0371	0	-3.14685e-09	0	0.0173	0
-12.7	-0.0464	0	0.0517	0	0.0288	0	-0.0111001	0	0.0129999	0
-12.6	-0.0442	0	0.0506001	0	0.0238	0	-0.0161002	0	0.00119984	0
-12.5	-0.0438	0	0.0457002	0	0.0231	0	-0.0254002	0	-0.00860016	0
-12.4	-0.0412998	0	0.0435002	0	0.0158	0	-0.0339002	0	-0.0158002	0
-12.3	-0.0455998	0	0.0349002	0	0.0059	0	-0.0439	0	-0.0219	0
-12.2	-0.0393	0	0.025	0	0.0022	0	-0.0452001	0	-0.0258001	0
-12.1	-0.0414	0	0.0178001	0	-0.0037	0	-0.0467002	0	-0.0372002	0
-12	-0.0438	0	0.0145002	0	-0.0083	0	-0.0513	0	-0.0487	0
-11.9	-0.0404	0	0.0195	0	-0.0054	0	-0.0556001	0	-0.0521001	0
-11.8	-0.0454999	0	0.0211001	0	-0.0055	0	-0.0529	0	-0.0513	0
-11.7	-0.0385	0	0.0146	0	-0.003	0	-0.0469001	0	-0.0423001	0
-11.6	-0.0367	0	0.0180001	0	-0.0023	0	-0.064	0	-0.0446	0
-11.5	-0.0333	0	0.0231	0	0.0024	0	-0.0621	0	-0.0437	0
-11.4	-0.0234	0	0.0307	0	0.0079	0	-0.0570001	0	-0.0353001	0
-11.3	-0.0233999	0	0.0296001	0	0.0037	0	-0.0591	0	-0.034	0
-11.2	-0.0268	0	0.0284	0	0.0046	0	-0.0615001	0	-0.0359001	0
-11.1	-0.0253	0	0.0292001	0	0.0023	0	-0.0559001	0	-0.0320001	0
-11	-0.022	0	0.0343	0	0.002	0	-0.0519001	0	-0.0356001	0
-10.9	-0.0251999	0	0.0357001	0	-0.007	0	-0.0477	0	-0.0419	0
-10.8	-0.0224	0	0.0402	0	-0.0064	0	-0.0459	0	-0.0445	0
-10.7	-0.0246	0	0.0363	0	-0.0139	0	-0.0450001	0	-0.0468001	0
-10.6	-0.0293	0	0.0284001	0	-0.0237	0	-0.0498001	0	-0.0539001	0
-10.5	-0.0227	0	0.0348001	0	-0.0258	0	-0.0504	0	-0.0611	0
-10.4	-0.0213	0	0.0435	0	-0.025	0	-0.0552001	0	-0.0608001	0
-10.3	-0.0178999	0	0.0487001	0	-0.0268	0	-0.0568	0	-0.0603	0
-10.2	-0.0186	0	0.0464	0	-0.032	0	-0.0564	0	-0.0635	0
-10.1	-0.0167	0	0.0512	0	-0.0393	0	-0.0497001	0	-0.0637001	0
-10	-0.0111	0	0.056	0	-0.0393	0	-0.0501	0	-0.0637	0
-9.9	-0.00530002	0	0.0635	0	-0.0336	0	-0.0472	0	-0.063	0
-9.8	-0.0023	0	0.0639	0	-0.0298001	0	-0.0432001	0	-0.0621001	0
-9.7	-0.0011	0	0.0634	0	-0.0296	0	-0.0433002	0	-0.0658002	0
-9.6	0.000299928	0	0.0614	0	-0.0372001	0	-0.0494001	0	-0.0731001	0
-9.5	0.000799975	0	0.0621	0	-0.0457	0	-0.0511	0	-0.0755	0
-9.4	0.0047	0	0.0682	0	-0.0498	0	-0.0501001	0	-0.0732001	0
-9.3	0.0027	0	0.0697	0	-0.0506	0	-0.0519	0	-0.0713	0
-9.2	0.0009	0	0.0702	0	-0.048	0	-0.0531	0	-0.0715	0
-9.1	-0.000400021	0	0.0746	0	-0.0408	0	-0.0471	0	-0.0705	0
-9	0.000300021	0	0.0779	0	-0.0296	0	-0.0429	0	-0.0676	0
-8.9	0.0053	0	0.085	0	-0.0147	0	-0.0397001	0	-0.0633001	0
-8.8	0.0081	0	0.0905	0	-0.00680013	0	-0.0454001	0	-0.0656001	0
-8.7	0.0074	0	0.086	0	-0.0054	0	-0.0525	0	-0.0706	0
-8.6	0.0043	0	0.0845	0	-0.0092	0	-0.0546	0	-0.0667	0
-8.5	0.0054	0	0.0793	0	-0.0048	0	-0.0457	0	-0.0589	0
-8.4	-0.0014	0	0.0706	0	-0.00779993	0	-0.0406999	0	-0.0473999	0
-8.3	-0.00129995	0	0.0713001	0	-0.0073	0	-0.0373	0	-0.0376	0
-8.2	-0.006	0	0.0674	0	-0.0107	0	-0.0352	0	-0.0345	0
-8.1	-0.0033	0	0.0694	0	-0.0095	0	-0.0367001	0	-0.0315001	0
-8	-0.0102	0	0.0655001	0	-0.0143	0	-0.0427	0	-0.033	0
-7.9	-0.00989995	0	0.057	0	-0.0173	0	-0.0407	0	-0.0407	0
-7.8	-0.00940006	0	0.0586999	0	-0.0198	0	-0.0343	0	-0.0373	0
-7.7	-0.0058	0	0.0601	0	-0.0209	0	-0.0313	0	-0.0325	0
-7.6	-0.0004	0	0.0641	0	-0.0126	0	-0.028	0	-0.026	0
-7.5	-0.0015	0	0.0612	0	-0.0139	0	-0.0244	0	-0.0269	0
-7.4	-0.00239999	0	0.0608	0	-0.0128	0	-0.0227	0	-0.0275	0
-7.3	-0.00120003	0	0.0586	0	-0.0076	0	-0.018	0	-0.0233	0
-7.2	-0.0046	0	0.0517	0	-0.0065	0	-0.0174	0	-0.0211	0
-7.1	-0.0048	0	0.047	0	-0.0065	0	-0.0168	0	-0.0177	0
-7	-0.00370009	0	0.0396	0	-0.0103001	0	-0.0103002	0	-0.0152002	0
-6.9	-0.0071	0	0.0284	0	-0.0235001	0	-0.00980013	0	-0.0192001	0
-6.8	-0.0128	0	0.0181	0	-0.0287	0	-0.0149	0	-0.0218	0
-6.7	-0.0116	0	0.0154	0	-0.0278	0	-0.0166999	0	-0.0196999	0
-6.6	-0.00389993	0	0.0157	0	-0.0255999	0	-0.0128999	0	-0.0144999	0
-6.5	0.00240002	0	0.0202	0	-0.023	0	-0.00929996	0	-0.00809996	0
-6.4	0.0019	0	0.0188	0	-0.0218	0	-0.00880003	0	-0.00550003	0
-6.3	0.0044	0	0.0151	0	-0.0223	0	-0.00900001	0	-0.00370001	0
-6.2	0.0019	0	0.0112	0	-0.0215	0	-0.00649997	0	-0.00199997	0
-6.1	-0.0016	0	0.00550006	0	-0.0243	0	-0.0122	0	-0.00849998	0
-6	-0.0006	0	0.00679997	0	-0.0197	0	-0.0091	0	-0.006	0
-5.9	0.000299977	0	0.00679998	0	-0.0155	0	-0.0122	0	-0.0071	0
-5.8	0.00179997	0	0.00639993	0	-0.0158	0	-0.0135	0	-0.0047	0
-5.7	0.0025	0	0.0072	0	-0.0108	0	-0.0137	0	-0.0027	0
-5.6	0.0033	0	0.0044	0	-0.00710002	0	-0.0125	0	-0.00460002	0
-5.5	0.000199994	0	0.00279999	0	-0.00920001	0	-0.014	0	-0.00770001	0
-5.4	0.0014	0	0.0052	0	-0.0078	0	-0.00989994	0	-0.00719994	0
-5.3	0.0011	0	0.00349994	0	-0.0034	0	-0.0097	0	-0.0048	0
-5.2	3.63798e-12	0	0.0009	0	0.0011	0	-0.00619999	0	-0.00359999	0
-5.1	0.00139995	0	0.000899947	0	0.0049	0	-0.0019	0	-0.0004	0
-5	0.0001	0	-0.0004	0	0.0048	0	0.0011	0	0.0018	0
-4.9	0.0003	0	-0.0012	0	0.005	0	0.00190007	0	0.00160007	0
-4.8	0.0021	0	0.000199928	0	0.0057	0	0.0058	0	0.0039	0
-4.7	0.0033	0	0.0011	0	0.0068	0	0.00819989	0	0.00459989	0
-4.6	0.003	0	0.001	0	0.00739997	0	0.00539997	0	0.00469997	0
-4.5	-0.0012	0	0.0009	0	0.0076	0	0.0047	0	-0.0005	0
-4.4	-0.0032	0	-0.0003	0	0.0108	0	0.00400001	0	0.00130001	0
-4.3	-0.00399995	0	-0.0018	0	0.0112001	0	0.00450005	0	0.00210005	0
-4.2	-0.0009	0	-0.0034	0	0.0116	0	0.00779995	0	0.00819995	0
-4.1	-0.0017	0	-0.0097	0	0.00869994	0	0.00639994	0	0.0112999	0
-4	-0.0051	0	-0.0137	0	0.0091	0	0.0097	0	0.0087	0
-3.9	-0.0063	0	-0.0147	0	0.0089	0	0.00850005	0	0.00810005	0
-3.8	-0.000699813	0	-0.0131	0	0.0122002	0	0.00990019	0	0.0121002	0
-3.7	0.002	0	-0.012	0	0.0137	0	0.0117999	0	0.0161999	0
-3.6	-0.0061	0	-0.0295	0	0.00709998	0	0.00359998	0	0.0149	0
-3.5	-0.0048	0	-0.0299	0	0.0008	0	0.0052	0	0.0102	0
-3.4	-0.0028	0	-0.0299	0	0.0029	0	0.0061998	0	0.0126998	0
-3.3	-0.0129	0	-0.0392	0	-0.0022	0	7.63976e-11	0	0.0067	0
-3.2	-0.0125	0	-0.0344	0	0.0025	0	0.000900172	0	0.0100002	0
-3.1	-0.00960017	0	-0.0361002	0	0.0074	0	0.0078	0	0.0125	0
-3	-0.0081	0	-0.0361	0	0.0171	0	0.0146	0	0.0149	0
-2.9	-0.0071	0	-0.0353	0	0.0166	0	0.0189001	0	0.0210001	0
-2.8	-0.0037	0	-0.0309001	0	0.0254	0	0.0241	0	0.0237	0
-2.7	-0.0038	0	-0.0291	0	0.031	0	0.0274998	0	0.0257998	0
-2.6	-0.0119998	0	-0.0407998	0	0.0259	0	0.0245	0	0.0178	0
-2.5	-0.0146	0	-0.04	0	0.0223	0	0.0224	0	0.0178	0
-2.4	-0.0159	0	-0.0374	0	0.0236	0	0.0212998	0	0.0214998	0
-2.3	-0.0283998	0	-0.0404	0	0.0254002	0	0.0165002	0	0.0171002	0
-2.2	-0.0227	0	-0.033	0	0.0365	0	0.0225999	0	0.0215999	0
-2.1	-0.0284999	0	-0.0322999	0	0.043	0	0.0161	0	0.0218	0
-2	-0.0291	0	-0.0228	0	0.0446	0	0.0129	0	0.0264	0
-1.9	-0.0282	0	-0.0248	0	0.0397	0	0.0156999	0	0.0232999	0
-1.8	-0.0351	0	-0.0280999	0	0.0405	0	0.0164	0	0.0249	0
-1.7	-0.0477	0	-0.0448	0	0.0438	0	0.0171001	0	0.0183001	0
-1.6	-0.0467001	0	-0.0392001	0	0.0469	0	0.016	0	0.0202	0
-1.5	-0.0367	0	-0.0408	0	0.0534	0	0.0118	0	0.0301	0
-1.4	-0.0261	0	-0.0318	0	0.0628	0	0.0158005	0	0.0481005	0
-1.3	-0.0256	0	-0.0303	0	0.0638	0	0.0168	0	0.0481005	0
-1.2	-0.0251	0	-0.0303	0	0.0638	0	0.0158005	0	0.0481005	0
-1.1	-0.0189	0	-0.0303	0	0.0628	0	0.0158005	0	0.0481996	0
-1	-0.000900001	0	-0.0297	0	0.0547	0	0.0168	0	0.0481005	0
-0.900002	-0.000900001	0	-0.0297	0	0.0534	0	0.0168	0	0.0462996	0
-0.799999	0.00150207	0	-0.0297	0	0.0534	0	0.0197999	0	0.0446	0
-0.700001		0		0		0		0		0
-0.600002		0		0		0		0		0
-0.5		0		0		0		0		0
-0.400002		0		0		0		0		0
-0.299999		0		0		0		0		0
-0.200001		0		0		0		0		0
-0.100002		0		0		0		0		0
0		0		0		0		0		0
0.0999985		0		0		0		0		0
0.200001		0.000325865		0.0013034		0.00521355		0.0104261		0.0260606
0.299999		0.000651705		0.00260676		0.0104261		0.0208498		0.0521061
0.399998		0.000977532		0.00391		0.0156381		0.0312703		0.0781344
0.5		0.00130336		0.00521321		0.0208491		0.0416881		0.104147
0.599998		0.00162916		0.00651629		0.0260594		0.0521034		0.130144
0.700001		0.00195496		0.00781929		0.0312691		0.0625156		0.156123
0.799999		0.00228074		0.00912226		0.0364778		0.0729254		0.182088
0.899998		0.00260651		0.0104251		0.0416859		0.0833321		0.208036
1		0.00293227		0.0117279		0.046893		0.0937359		0.233968
1.1		0.00325801		0.0130306		0.0520994		0.104137		0.259884
1.2		0.00358375		0.0143332		0.0573052		0.114536		0.285783
1.3		0.00390947		0.0156358		0.06251		0.124932		0.311668
1.4		0.00423517		0.0169382		0.0677142		0.135324		0.337535
1.5		0.00456087		0.0182407		0.0729175		0.145714		0.363386
1.6		0.00488655		0.0195429		0.07812		0.156102		0.389223
1.7		0.00521222		0.0208452		0.0833219		0.166486		0.415042
1.8	0.1133	0.00553788	-0.175106	0.0221473	0.1767	0.0885229	0.198815	0.176869	0.895595	0.440846
1.9	0.0741	0.00586352	-0.196827	0.0234494	0.0336	0.0937232	0.181815	0.187247	0.8932	0.466633
2	0.0741	0.00618915	-0.1998	0.0247514	0.0144	0.0989226	0.0961	0.197624	0.8661	0.492405
2.1	-0.065609	0.00651477	-0.1998	0.0260533	0.00460001	0.104121	0.091709	0.207997	0.711015	0.518161
2.2	-0.0928059	0.00684038	-0.1998	0.0273551	-0.0163	0.109319	0.0577	0.218368	0.6092	0.5439
2.3	-0.0954	0.00716597	-0.1998	0.0286569	-0.0428	0.114516	0.091709	0.228736	0.594409	0.569624
2.4	-0.0954	0.00749155	-0.1507	0.0299586	-0.0428	0.119713	0.0155	0.239101	0.594409	0.595332
2.5	-0.1165	0.00781713	-0.1507	0.0312602	-0.135	0.124908	0.00719997	0.249464	0.5664	0.621023
2.6	-0.1324	0.00814268	-0.255	0.0325617	-0.1914	0.130103	-0.10279	0.259823	0.49241	0.646699
2.7	-0.0525959	0.00846823	-0.1391	0.0338631	-0.129296	0.135297	0.0537041	0.27018	0.533704	0.672359
2.8	-0.036	0.00879376	-0.152	0.0351645	-0.0786	0.14049	0.102704	0.280535	0.530704	0.698004
2.9	-0.0398	0.00911927	-0.1745	0.0364658	-0.134097	0.145683	0.0787029	0.290886	0.453903	0.723631
3	-0.0392	0.00944479	-0.1422	0.037767	-0.1441	0.150875	0.0744	0.301234	0.5264	0.749243
3.1	-0.0432	0.00977028	-0.1541	0.0390682	-0.1689	0.156066	-0.00469836	0.311581	0.569702	0.77484
3.2	-0.0675966	0.0100958	-0.175	0.0403692	-0.134197	0.161256	0.0100034	0.321924	0.541903	0.80042
3.3	-0.0581	0.0104212	-0.1495	0.0416702	-0.0768	0.166445	0.0332026	0.332264	0.608503	0.825985
3.4	-0.0603026	0.0107467	-0.158803	0.0429711	-0.0807	0.171634	0.0764	0.342602	0.6845	0.851534
3.5	-0.0986001	0.0110721	-0.1698	0.0442719	-0.0778001	0.176822	0.0522999	0.352936	0.716	0.877066
3.6	-0.0945	0.0113976	-0.1937	0.0455726	-0.0744	0.182009	0.0444015	0.363269	0.756902	0.902584
3.7	-0.0794	0.011723	-0.154602	0.0468732	-0.0644	0.187195	0.0611	0.373598	0.7759	0.928085
3.8	-0.1041	0.0120484	-0.1587	0.0481739	-0.0782999	0.192381	0.0455997	0.383925	0.7597	0.953571
3.9	-0.1527	0.0123738	-0.1962	0.0494743	-0.0883987	0.197566	0.0221013	0.394248	0.752701	0.97904
4	-0.1404	0.0126992	-0.1836	0.0507748	-0.0678	0.20275	0.036	0.404569	0.7893	1.00449
4.1	-0.1398	0.0130245	-0.1713	0.0520751	-0.0616	0.207933	0.0462008	0.414888	0.804901	1.02993
4.2	-0.137099	0.0133499	-0.1596	0.0533753	-0.0562995	0.213115	0.0562005	0.425203	0.837001	1.05535
4.3	-0.1549	0.0136752	-0.1832	0.0546756	-0.0662	0.218297	0.0679005	0.435516	0.860501	1.08076
4.4	-0.161	0.0140006	-0.183	0.0559756	-0.0537998	0.223478	0.0693002	0.445826	0.8875	1.10615
4.5	-0.177	0.0143259	-0.1755	0.0572757	-0.0722	0.228658	0.0644	0.456133	0.8927	1.13153
4.6	-0.1738	0.0146512	-0.1752	0.0585756	-0.062	0.233837	0.0767005	0.466438	0.9193	1.15689
4.7	-0.175499	0.0149765	-0.1653	0.0598755	-0.0519992	0.239016	0.0858008	0.47674	0.942601	1.18223
4.8	-0.1697	0.0153018	-0.1598	0.0611753	-0.0333999	0.244194	0.105701	0.487039	0.985401	1.20756
4.9	-0.1625	0.015627	-0.1436	0.062475	-0.0177996	0.249371	0.1239	0.497335	1.0232	1.23287
5	-0.1603	0.0159523	-0.1477	0.0637746	-0.0165999	0.254547	0.1314	0.507629	1.0405	1.25816
5.1	-0.1653	0.0162775	-0.1517	0.0650742	-0.00950007	0.259723	0.1383	0.51792	1.0554	1.28345
5.2	-0.173	0.0166028	-0.1531	0.0663736	0.00420044	0.264898	0.1484	0.528208	1.0813	1.30871
5.3	-0.1715	0.016928	-0.1515	0.0676731	0.0157001	0.270071	0.157	0.538493	1.1101	1.33396
5.4	-0.1742	0.0172532	-0.1462	0.0689724	0.0216002	0.275245	0.1616	0.548776	1.141	1.35919
5.5	-0.1772	0.0175784	-0.1449	0.0702716	0.0203001	0.280417	0.1693	0.559055	1.1642	1.38441
5.6	-0.1824	0.0179036	-0.1434	0.0715708	0.0213001	0.285589	0.1792	0.569333	1.1905	1.40961
5.7	-0.1811	0.0182287	-0.1383	0.0728698	0.0244002	0.29076	0.1986	0.579607	1.2228	1.4348
5.8	-0.1876	0.0185539	-0.1429	0.0741689	0.0274001	0.29593	0.2115	0.589879	1.2498	1.45997
5.9	-0.1882	0.018879	-0.1409	0.0754678	0.0323001	0.301099	0.218	0.600147	1.279	1.48513
6	-0.1928	0.0192042	-0.1346	0.0767666	0.0343999	0.306268	0.2292	0.610413	1.3066	1.51027
6.1	-0.1973	0.0195293	-0.1359	0.0780654	0.0361001	0.311435	0.2421	0.620677	1.3396	1.53539
6.2	-0.1995	0.0198544	-0.1419	0.0793641	0.0455	0.316603	0.2559	0.630938	1.3652	1.5605
6.3	-0.2025	0.0201795	-0.1386	0.0806627	0.0524999	0.321769	0.2671	0.641196	1.3921	1.58559
6.4	-0.2121	0.0205046	-0.1426	0.0819612	0.0582	0.326934	0.2786	0.651451	1.414	1.61067
6.5	-0.2143	0.0208296	-0.1435	0.0832597	0.0622001	0.332099	0.2902	0.661703	1.4391	1.63573
6.6	-0.2118	0.0211547	-0.1376	0.084558	0.0649999	0.337263	0.304	0.671953	1.4709	1.66078
6.7	-0.2105	0.0214797	-0.1354	0.0858563	0.0699	0.342426	0.3195	0.6822	1.499	1.68581
6.8	-0.2105	0.0218048	-0.1302	0.0871546	0.0712	0.347589	0.3296	0.692444	1.5238	1.71083
6.9	-0.2156	0.0221298	-0.1314	0.0884527	0.0661	0.35275	0.3343	0.702686	1.5449	1.73583
7	-0.2209	0.0224548	-0.1306	0.0897508	0.0686	0.357911	0.3406	0.712924	1.5648	1.76081
7.1	-0.2264	0.0227798	-0.1307	0.0910487	0.0702999	0.363071	0.3476	0.723161	1.5858	1.78578
7.2	-0.2275	0.0231048	-0.1272	0.0923466	0.0759999	0.368231	0.3596	0.733394	1.6143	1.81073
7.3	-0.2273	0.0234297	-0.1267	0.0936445	0.0791001	0.373389	0.3683	0.743625	1.6362	1.83567
7.4	-0.2279	0.0237547	-0.1299	0.0949422	0.0861	0.378547	0.3802	0.753852	1.6634	1.86059
7.5	-0.2242	0.0240796	-0.1277	0.0962399	0.0928	0.383704	0.3912	0.764077	1.6936	1.8855
7.6	-0.2225	0.0244046	-0.1257	0.0975375	0.1004	0.38886	0.4076	0.7743	1.7256	1.91039
7.7	-0.2273	0.0247295	-0.1262	0.0988349	0.1026	0.394016	0.4207	0.784519	1.754	1.93527
7.8	-0.2298	0.0250544	-0.1241	0.100132	0.1069	0.399171	0.4316	0.794737	1.7811	1.96013
7.9	-0.2336	0.0253793	-0.1248	0.10143	0.1079	0.404325	0.4401	0.804951	1.8058	1.98498
8	-0.235	0.0257042	-0.1228	0.102727	0.1173	0.409478	0.4537	0.815162	1.8384	2.0098
8.1	-0.2389	0.026029	-0.121	0.104024	0.1249	0.41463	0.4643	0.825371	1.8628	2.03462
8.2	-0.2369	0.0263539	-0.1166	0.105321	0.1326	0.419782	0.4771	0.835577	1.8878	2.05942
8.3	-0.234	0.0266787	-0.1193	0.106618	0.1415	0.424933	0.4847	0.845781	1.914	2.0842
8.4	-0.2319	0.0270036	-0.119	0.107915	0.1481	0.430083	0.4955	0.855981	1.9438	2.10897
8.5	-0.2272	0.0273284	-0.119	0.109212	0.1552	0.435232	0.5066	0.866179	1.9775	2.13372
8.6	-0.2252	0.0276532	-0.1232	0.110509	0.1637	0.440381	0.5167	0.876374	2.0031	2.15846
8.7	-0.2223	0.027978	-0.1197	0.111806	0.1714	0.445529	0.5306	0.886566	2.0296	2.18318
8.8	-0.2224	0.0283028	-0.1248	0.113102	0.1759	0.450676	0.5414	0.896756	2.0559	2.20789
8.9	-0.2223	0.0286275	-0.1233	0.114399	0.1822	0.455822	0.5534	0.906943	2.0821	2.23258
9	-0.2201	0.0289523	-0.1244	0.115695	0.1874	0.460968	0.5621	0.917127	2.1081	2.25726
9.1	-0.2255	0.029277	-0.1294	0.116992	0.1884	0.466112	0.5734	0.927309	2.13	2.28192
9.2	-0.227	0.0296018	-0.1286	0.118288	0.1885	0.471257	0.5833	0.937488	2.1571	2.30657
9.3	-0.2278	0.0299265	-0.1251	0.119584	0.1921	0.4764	0.5926	0.947664	2.1848	2.3312
9.4	-0.2258	0.0302512	-0.1254	0.120881	0.1984	0.481542	0.6038	0.957838	2.2143	2.35581
9.5	-0.2259	0.0305759	-0.123	0.122177	0.206	0.486684	0.6175	0.968008	2.2447	2.38041
9.6	-0.2255	0.0309006	-0.1261	0.123473	0.2103	0.491825	0.6294	0.978176	2.27	2.405
9.7	-0.2282	0.0312252	-0.1252	0.124769	0.2145	0.496965	0.6395	0.988341	2.2991	2.42957
9.8	-0.2295	0.0315499	-0.1256	0.126065	0.2206	0.502105	0.6472	0.998504	2.329	2.45412
9.9	-0.2259	0.0318745	-0.1226	0.12736	0.2275	0.507243	0.6605	1.00866	2.3572	2.47866
10	-0.2272	0.0321992	-0.1202	0.128656	0.232	0.512381	0.6711	1.01882	2.384	2.50318
10.1	-0.2296	0.0325238	-0.1188	0.129952	0.2317	0.517518	0.6823	1.02898	2.4066	2.52769
10.2	-0.2323	0.0328484	-0.1211	0.131247	0.2308	0.522655	0.6907	1.03913	2.4297	2.55218
10.3	-0.2322	0.033173	-0.124	0.132543	0.2328	0.52779	0.7019	1.04928	2.4547	2.57666
10.4	-0.2303	0.0334976	-0.1239	0.133838	0.2409	0.532925	0.7171	1.05942	2.4828	2.60113
10.5	-0.2273	0.0338222	-0.1251	0.135133	0.2453	0.538059	0.7244	1.06957	2.5062	2.62557
10.6	-0.2254	0.0341467	-0.1263	0.136429	0.2507	0.543192	0.7407	1.07971	2.5347	2.65001
10.7	-0.2295	0.0344713	-0.1263	0.137724	0.2551	0.548325	0.7509	1.08985	2.5571	2.67442
10.8	-0.2302	0.0347958	-0.1253	0.139019	0.2626	0.553457	0.7649	1.09998	2.5848	2.69883
10.9	-0.231	0.0351203	-0.1249	0.140314	0.2746	0.558588	0.775	1.11011	2.6081	2.72321
11	-0.2319	0.0354448	-0.1266	0.141609	0.2791	0.563718	0.7833	1.12024	2.6295	2.74758
11.1	-0.2286	0.0357693	-0.1267	0.142904	0.2861	0.568847	0.7954	1.13037	2.6542	2.77194
11.2	-0.2245	0.0360938	-0.1228	0.144198	0.2915	0.573976	0.8089	1.1405	2.679	2.79628
11.3	-0.2183	0.0364183	-0.1193	0.145493	0.2998	0.579104	0.8245	1.15062	2.7088	2.82061
11.4	-0.217	0.0367427	-0.1175	0.146788	0.3033	0.584231	0.8343	1.16074	2.738	2.84492
11.5	-0.2174	0.0370672	-0.1185	0.148082	0.3077	0.589358	0.845	1.17085	2.7628	2.86922
11.6	-0.2158	0.0373916	-0.1189	0.149377	0.3156	0.594483	0.859	1.18097	2.7905	2.8935
11.7	-0.2145	0.037716	-0.1193	0.150671	0.3222	0.599608	0.8726	1.19108	2.8151	2.91777
11.8	-0.2164	0.0380404	-0.1175	0.151965	0.3303	0.604732	0.8853	1.20119	2.842	2.94202
11.9	-0.2167	0.0383648	-0.113	0.153259	0.3314	0.609856	0.8954	1.21129	2.8691	2.96625
12	-0.2167	0.0386892	-0.1115	0.154554	0.3361	0.614978	0.9052	1.2214	2.8992	2.99048
12.1	-0.2173	0.0390136	-0.1118	0.155848	0.3388	0.6201	0.9171	1.2315	2.9247	3.01468
12.2	-0.214	0.0393379	-0.1119	0.157142	0.3414	0.625221	0.9299	1.24159	2.9512	3.03887
12.3	-0.2142	0.0396623	-0.1134	0.158436	0.3455	0.630341	0.9427	1.25169	2.9827	3.06305
12.4	-0.2149	0.0399866	-0.1118	0.159729	0.3521	0.635461	0.9519	1.26178	3.0118	3.08721
12.5	-0.2147	0.0403109	-0.1111	0.161023	0.3564	0.64058	0.9624	1.27187	3.0383	3.11136
12.6	-0.2138	0.0406352	-0.1153	0.162317	0.3609	0.645698	0.9737	1.28196	3.0637	3.13549
12.7	-0.2144	0.0409595	-0.1172	0.16361	0.3703	0.650815	0.9846	1.29204	3.0912	3.1596
12.8	-0.2088	0.0412838	-0.1184	0.164904	0.3808	0.655931	0.9964	1.30212	3.1226	3.18371
12.9	-0.208	0.0416081	-0.1167	0.166197	0.3875	0.661047	1.0084	1.3122	3.155	3.20779
13	-0.2056	0.0419323	-0.1153	0.167491	0.3969	0.666162	1.0207	1.32228	3.1821	3.23186
13.1	-0.2012	0.0422566	-0.1121	0.168784	0.4029	0.671276	1.0368	1.33235	3.2126	3.25592
13.2	-0.2005	0.0425808	-0.1105	0.170077	0.4072	0.67639	1.0502	1.34242	3.2398	3.27996
13.3	-0.1985	0.042905	-0.1107	0.17137	0.4132	0.681502	1.0596	1.35249	3.2657	3.30399
13.4	-0.1941	0.0432292	-0.1103	0.172663	0.4205	0.686615	1.0706	1.36256	3.2945	3.328
13.5	-0.1898	0.0435534	-0.1096	0.173956	0.4246	0.691726	1.0816	1.37262	3.3226	3.352
13.6	-0.1921	0.0438776	-0.11	0.175249	0.4275	0.696836	1.0924	1.38268	3.3446	3.37598
13.7	-0.1956	0.0442018	-0.1107	0.176542	0.4297	0.701946	1.1022	1.39274	3.3679	3.39995
13.8	-0.1932	0.0445259	-0.1047	0.177835	0.4374	0.707055	1.113	1.40279	3.396	3.4239
13.9	-0.1923	0.0448501	-0.1031	0.179127	0.4431	0.712163	1.1244	1.41284	3.4226	3.44784
14	-0.1891	0.0451742	-0.1016	0.18042	0.4506	0.71727	1.1414	1.42289	3.4477	3.47176
14.1	-0.1866	0.0454983	-0.1007	0.181712	0.4558	0.722377	1.1547	1.43294	3.4755	3.49567
14.2	-0.1875	0.0458224	-0.1031	0.183005	0.4571	0.727483	1.1646	1.44298	3.5007	3.51956
14.3	-0.1815	0.0461465	-0.101	0.184297	0.4653	0.732588	1.1812	1.45303	3.531	3.54344
14.4	-0.18	0.0464706	-0.1005	0.185589	0.4691	0.737692	1.1949	1.46306	3.5586	3.5673
14.5	-0.1851	0.0467947	-0.0999999	0.186882	0.4723	0.742795	1.2053	1.4731	3.5804	3.59115
14.6	-0.1881	0.0471187	-0.1019	0.188174	0.4728	0.747898	1.2149	1.48313	3.5992	3.61498
14.7	-0.188	0.0474428	-0.0996001	0.189466	0.4773	0.753	1.2276	1.49316	3.6259	3.6388
14.8	-0.1843	0.0477668	-0.0961999	0.190758	0.4865	0.758101	1.2408	1.50319	3.6567	3.66261
14.9	-0.1858	0.0480908	-0.0983	0.192049	0.4894	0.763202	1.2501	1.51322	3.6829	3.6864
15	-0.183	0.0484148	-0.0958001	0.193341	0.4943	0.768302	1.26	1.52324	3.7079	3.71017
15.1	-0.1843	0.0487388	-0.0955	0.194633	0.4975	0.773401	1.2739	1.53326	3.7332	3.73393
15.2	-0.1833	0.0490628	-0.0911999	0.195925	0.5058	0.778499	1.2854	1.54328	3.7611	3.75768
15.3	-0.1881	0.0493868	-0.0943999	0.197216	0.5119	0.783596	1.299	1.55329	3.7793	3.78141
15.4	-0.1862	0.0497107	-0.0920999	0.198508	0.5225	0.788693	1.317	1.5633	3.8091	3.80512
15.5	-0.1847	0.0500347	-0.0907999	0.199799	0.5232	0.793789	1.3298	1.57331	3.8318	3.82882
15.6	-0.1796	0.0503586	-0.0858999	0.20109	0.5318	0.798884	1.343	1.58332	3.8621	3.85251
15.7	-0.18	0.0506826	-0.0843	0.202381	0.5362	0.803979	1.3535	1.59332	3.8871	3.87618
15.8	-0.1807	0.0510065	-0.0853999	0.203673	0.5404	0.809073	1.3632	1.60332	3.9103	3.89984
15.9	-0.1821	0.0513304	-0.0858999	0.204964	0.5455	0.814166	1.3746	1.61332	3.9332	3.92348
16	-0.1839	0.0516542	-0.0869999	0.206255	0.5502	0.819258	1.387	1.62332	3.9587	3.94711
16.1	-0.1799	0.0519781	-0.0869	0.207546	0.5543	0.824349	1.4054	1.63331	3.9883	3.97072
16.2	-0.1802	0.052302	-0.0874	0.208837	0.5579	0.82944	1.4154	1.6433	4.012	3.99432
16.3	-0.1799	0.0526258	-0.0858999	0.210127	0.563	0.83453	1.4299	1.65329	4.0332	4.0179
16.4	-0.1758	0.0529496	-0.0814999	0.211418	0.5718	0.839619	1.4456	1.66327	4.0616	4.04147
16.5	-0.1748	0.0532735	-0.0778	0.212709	0.5748	0.844707	1.4561	1.67326	4.0882	4.06503
16.6	-0.1698	0.0535973	-0.0754999	0.213999	0.5804	0.849795	1.4731	1.68324	4.1183	4.08857
16.7	-0.1655	0.0539211	-0.0706001	0.21529	0.5867	0.854882	1.4865	1.69321	4.1464	4.11209
16.8	-0.164	0.0542449	-0.0662	0.21658	0.5939	0.859968	1.4999	1.70319	4.1771	4.1356
16.9	-0.1655	0.0545686	-0.0633999	0.21787	0.5978	0.865053	1.5076	1.71316	4.2058	4.1591
17	-0.164	0.0548924	-0.0622999	0.219161	0.6016	0.870138	1.5203	1.72313	4.2347	4.18258
17.1	-0.1666	0.0552161	-0.0633001	0.220451	0.6081	0.875221	1.5315	1.7331	4.2602	4.20605
17.2	-0.1656	0.0555399	-0.0649	0.221741	0.6102	0.880305	1.5427	1.74306	4.2849	4.2295
17.3	-0.1633	0.0558636	-0.0630999	0.223031	0.6174	0.885387	1.5566	1.75302	4.3141	4.25294
17.4	-0.1595	0.0561873	-0.0616	0.224321	0.624	0.890468	1.5678	1.76298	4.3428	4.27636
17.5	-0.157	0.056511	-0.0611999	0.22561	0.6339	0.895549	1.5801	1.77294	4.3659	4.29977
17.6	-0.1594	0.0568347	-0.0667001	0.2269	0.6373	0.900629	1.5891	1.78289	4.388	4.32316
17.7	-0.1548	0.0571584	-0.0633	0.22819	0.6466	0.905709	1.6029	1.79284	4.4156	4.34654
17.8	-0.1562	0.057482	-0.0618999	0.229479	0.6531	0.910787	1.6134	1.80279	4.4403	4.36991
17.9	-0.155	0.0578057	-0.0608	0.230769	0.6579	0.915865	1.6258	1.81273	4.4685	4.39326
18	-0.1553	0.0581293	-0.0650001	0.232058	0.6627	0.920942	1.6367	1.82268	4.4912	4.4166
18.1	-0.1516	0.0584529	-0.0636	0.233348	0.6725	0.926018	1.6525	1.83262	4.5189	4.43992
18.2	-0.1499	0.0587765	-0.0616001	0.234637	0.6794	0.931094	1.6644	1.84255	4.5443	4.46323
18.3	-0.1514	0.0591001	-0.0652	0.235926	0.6842	0.936168	1.674	1.85249	4.5654	4.48652
18.4	-0.1505	0.0594237	-0.0654999	0.237215	0.6875	0.941242	1.6839	1.86242	4.5853	4.5098
18.5	-0.1517	0.0597473	-0.0663	0.238504	0.6869	0.946316	1.6943	1.87235	4.6058	4.53306
18.6	-0.1469	0.0600708	-0.0627	0.239793	0.6943	0.951388	1.7052	1.88228	4.6333	4.55631
18.7	-0.1399	0.0603944	-0.0599999	0.241082	0.7037	0.95646	1.7189	1.8922	4.6637	4.57955
18.8	-0.1396	0.0607179	-0.0579001	0.242371	0.7077	0.961531	1.7297	1.90212	4.6888	4.60277
18.9	-0.1428	0.0610414	-0.0557	0.24366	0.7106	0.966601	1.7417	1.91204	4.7126	4.62597
19	-0.139	0.061365	-0.0528999	0.244949	0.7152	0.97167	1.7548	1.92196	4.7362	4.64916
19.1	-0.1386	0.0616884	-0.0550999	0.246237	0.7206	0.976739	1.7656	1.93187	4.7584	4.67234
19.2	-0.1402	0.0620119	-0.0545999	0.247526	0.729	0.981807	1.7751	1.94178	4.7838	4.6955
19.3	-0.1395	0.0623354	-0.0555	0.248814	0.7363	0.986874	1.7846	1.95169	4.8085	4.71865
19.4	-0.1416	0.0626589	-0.0532	0.250102	0.7417	0.991941	1.8002	1.96159	4.8321	4.74179
19.5	-0.1411	0.0629823	-0.0511	0.251391	0.7474	0.997006	1.8147	1.9715	4.8594	4.76491
19.6	-0.1385	0.0633057	-0.0484	0.252679	0.7531	1.00207	1.8265	1.9814	4.8806	4.78801
19.7	-0.1369	0.0636292	-0.0460001	0.253967	0.7573	1.00714	1.8395	1.9913	4.9066	4.81111
19.8	-0.136	0.0639526	-0.0450999	0.255255	0.7624	1.0122	1.8518	2.00119	4.9324	4.83418
19.9	-0.1371	0.064276	-0.0466	0.256543	0.7696	1.01726	1.8648	2.01108	4.9578	4.85725
20	-0.1333	0.0645994	-0.0417001	0.257831	0.7761	1.02232	1.8762	2.02097	4.9833	4.88029
20.1	-0.136	0.0649227	-0.0407999	0.259119	0.7772	1.02738	1.8788	2.03086	5.0045	4.90333
20.2	-0.1325	0.0652461	-0.0368	0.260406	0.7894	1.03245	1.8947	2.04074	5.0293	4.92635
20.3	-0.1311	0.0655694	-0.0357	0.261694	0.799	1.0375	1.9067	2.05063	5.0555	4.94935
20.4	-0.1314	0.0658928	-0.0351	0.262982	0.8049	1.04256	1.9153	2.06051	5.0779	4.97235
20.5	-0.1346	0.0662161	-0.033	0.264269	0.8122	1.04762	1.9254	2.07038	5.0993	4.99532
20.6	-0.1271	0.0665394	-0.0302001	0.265556	0.8245	1.05268	1.944	2.08026	5.131	5.01829
20.7	-0.1246	0.0668627	-0.0293	0.266844	0.8331	1.05774	1.9578	2.09013	5.1615	5.04123
20.8	-0.129	0.067186	-0.0288	0.268131	0.8345	1.06279	1.9642	2.1	5.1828	5.06417
20.9	-0.1311	0.0675093	-0.0295	0.269418	0.8369	1.06785	1.9769	2.10986	5.2055	5.08709
21	-0.1278	0.0678325	-0.0267001	0.270705	0.8416	1.0729	1.9921	2.11972	5.2312	5.10999
21.1	-0.1277	0.0681558	-0.0278	0.271992	0.847	1.07795	2.0058	2.12959	5.2562	5.13289
21.2	-0.1266	0.068479	-0.0274001	0.273279	0.8504	1.08301	2.0169	2.13944	5.2849	5.15576
21.3	-0.1232	0.0688022	-0.0301001	0.274566	0.8544	1.08806	2.0255	2.1493	5.3069	5.17863
21.4	-0.1198	0.0691255	-0.0328001	0.275853	0.8599	1.09311	2.031	2.15915	5.3317	5.20148
21.5	-0.1129	0.0694487	-0.0317	0.27714	0.8666	1.09816	2.0417	2.169	5.359	5.22431
21.6	-0.1122	0.0697718	-0.0323001	0.278426	0.875	1.10321	2.0502	2.17885	5.3783	5.24713
21.7	-0.1133	0.070095	-0.0350001	0.279713	0.8791	1.10826	2.0588	2.18869	5.4	5.26994
21.8	-0.1085	0.0704182	-0.0372001	0.280999	0.8847	1.11331	2.0663	2.19854	5.4206	5.29273
21.9	-0.1022	0.0707413	-0.0341001	0.282286	0.8951	1.11836	2.083	2.20838	5.4496	5.31551
22	-0.0972001	0.0710645	-0.0297001	0.283572	0.9019	1.1234	2.1	2.21821	5.4764	5.33827
22.1	-0.0958001	0.0713876	-0.0293001	0.284858	0.9079	1.12845	2.1101	2.22805	5.4994	5.36102
22.2	-0.0956001	0.0717107	-0.0298001	0.286144	0.9141	1.1335	2.1166	2.23788	5.5223	5.38376
22.3	-0.092	0.0720338	-0.0269	0.287431	0.9203	1.13854	2.1264	2.24771	5.5487	5.40648
22.4	-0.0957001	0.0723569	-0.0294001	0.288717	0.9221	1.14358	2.132	2.25754	5.569	5.42919
22.5	-0.0984	0.07268	-0.0282	0.290003	0.9265	1.14863	2.1464	2.26736	5.5939	5.45188
22.6	-0.0967	0.073003	-0.0266	0.291288	0.9364	1.15367	2.1623	2.27718	5.6197	5.47456
22.7	-0.0960001	0.0733261	-0.0227001	0.292574	0.9444	1.15871	2.1742	2.287	5.641	5.49723
22.8	-0.0987	0.0736491	-0.0262	0.29386	0.9479	1.16375	2.1816	2.29682	5.6607	5.51988
22.9	-0.0961	0.0739721	-0.03	0.295145	0.9566	1.16879	2.1926	2.30663	5.6823	5.54252
23	-0.0939	0.0742951	-0.0302	0.296431	0.9629	1.17383	2.2062	2.31644	5.7055	5.56514
23.1	-0.0959001	0.0746181	-0.0307001	0.297716	0.9676	1.17887	2.2171	2.32625	5.7256	5.58775
23.2	-0.0951999	0.0749411	-0.0303999	0.299002	0.9706	1.18391	2.2253	2.33605	5.754	5.61035
23.3	-0.0918	0.0752641	-0.0262	0.300287	0.9808	1.18894	2.2372	2.34586	5.7804	5.63293
23.4	-0.0872999	0.0755871	-0.0229999	0.301572	0.9888	1.19398	2.2509	2.35566	5.8034	5.65549
23.5	-0.0854999	0.07591	-0.0203999	0.302858	0.9954	1.19902	2.2623	2.36546	5.8237	5.67805
23.6	-0.0814001	0.076233	-0.0164001	0.304143	1.0004	1.20405	2.2733	2.37525	5.8499	5.70059
23.7	-0.0843001	0.0765559	-0.0164001	0.305428	1.0029	1.20909	2.28	2.38504	5.8696	5.72311
23.8	-0.0887001	0.0768788	-0.0181001	0.306713	1.0052	1.21412	2.2884	2.39483	5.8908	5.74562
23.9	-0.0911999	0.0772017	-0.0191999	0.307997	1.0068	1.21915	2.2969	2.40462	5.9103	5.76812
24	-0.0876999	0.0775246	-0.0161999	0.309282	1.0148	1.22418	2.3103	2.41441	5.9362	5.79061
24.1	-0.0861	0.0778475	-0.0106	0.310567	1.0192	1.22921	2.3233	2.42419	5.9584	5.81308
24.2	-0.0887	0.0781703	-0.00949998	0.311851	1.0221	1.23424	2.3331	2.43397	5.9802	5.83553
24.3	-0.0915001	0.0784932	-0.00500005	0.313136	1.0272	1.23927	2.3425	2.44374	6.0031	5.85797
24.4	-0.0900001	0.078816	0.0013999	0.31442	1.0354	1.2443	2.3538	2.45352	6.0304	5.8804
24.5	-0.0951999	0.0791388	-0.00109989	0.315705	1.0421	1.24933	2.3608	2.46329	6.0532	5.90281
24.6	-0.0990001	0.0794617	-0.00510012	0.316989	1.0497	1.25436	2.3684	2.47306	6.074	5.92521
24.7	-0.0992999	0.0797845	-0.00719994	0.318273	1.0564	1.25939	2.3804	2.48283	6.0949	5.9476
24.8	-0.1014	0.0801072	-0.00599995	0.319557	1.0654	1.26441	2.3911	2.49259	6.1157	5.96997
24.9	-0.1007	0.08043	-0.00380012	0.320841	1.0717	1.26944	2.4036	2.50235	6.1388	5.99233
25	-0.1037	0.0807528	-0.00619993	0.322125	1.0734	1.27446	2.4098	2.51211	6.1583	6.01468
25.1	-0.1063	0.0810755	-0.00849989	0.323409	1.077	1.27948	2.4168	2.52187	6.1808	6.03701
25.2	-0.1092	0.0813983	-0.00699992	0.324693	1.0804	1.28451	2.4252	2.53162	6.2029	6.05932
25.3	-0.1044	0.081721	-0.00369997	0.325977	1.0836	1.28953	2.4383	2.54137	6.2291	6.08163
25.4	-0.1072	0.0820437	0.000699965	0.327261	1.0858	1.29455	2.448	2.55112	6.2522	6.10392
25.5	-0.1078	0.0823664	0.00100003	0.328544	1.0895	1.29957	2.4585	2.56086	6.2741	6.12619
25.6	-0.1059	0.0826891	0.00699999	0.329828	1.0997	1.30459	2.4728	2.57061	6.2968	6.14845
25.7	-0.1029	0.0830118	0.0118999	0.331111	1.1099	1.30961	2.488	2.58035	6.3238	6.1707
25.8	-0.1013	0.0833345	0.0144	0.332395	1.1175	1.31463	2.497	2.59009	6.3442	6.19293
25.9	-0.1004	0.0836571	0.0164999	0.333678	1.1235	1.31965	2.5054	2.59982	6.3653	6.21515
26	-0.1022	0.0839797	0.0169	0.334961	1.1281	1.32466	2.5146	2.60955	6.3873	6.23736
26.1	-0.1008	0.0843024	0.0164001	0.336244	1.139	1.32968	2.5313	2.61928	6.4128	6.25955
26.2	-0.102	0.084625	0.0148	0.337527	1.1449	1.33469	2.5416	2.62901	6.4379	6.28173
26.3	-0.1022	0.0849476	0.0156	0.33881	1.1507	1.33971	2.5475	2.63874	6.4621	6.3039
26.4	-0.1012	0.0852702	0.0201001	0.340093	1.1553	1.34472	2.561	2.64846	6.484	6.32605
26.5	-0.1021	0.0855928	0.0236	0.341376	1.1606	1.34974	2.5707	2.65818	6.5077	6.34818
26.6	-0.1059	0.0859153	0.0219001	0.342659	1.162	1.35475	2.5806	2.66789	6.528	6.37031
26.7	-0.1102	0.0862379	0.0246999	0.343941	1.1641	1.35976	2.5898	2.67761	6.548	6.39242
26.8	-0.1104	0.0865604	0.0262	0.345224	1.1675	1.36477	2.5985	2.68732	6.5673	6.41452
26.9	-0.1112	0.0868829	0.0266	0.346506	1.1726	1.36978	2.6094	2.69703	6.5917	6.4366
27	-0.1115	0.0872055	0.0286	0.347789	1.1774	1.37479	2.6207	2.70674	6.6128	6.45867
27.1	-0.111	0.087528	0.0326	0.349071	1.1895	1.3798	2.6325	2.71644	6.6379	6.48072
27.2	-0.1133	0.0878505	0.0368999	0.350353	1.1985	1.38481	2.6436	2.72614	6.6621	6.50276
27.3	-0.1154	0.0881729	0.0391999	0.351636	1.2091	1.38981	2.6541	2.73584	6.6851	6.52479
27.4	-0.1124	0.0884954	0.0460001	0.352918	1.2182	1.39482	2.6672	2.74554	6.712	6.54681
27.5	-0.1117	0.0888178	0.0519	0.3542	1.2238	1.39983	2.6806	2.75523	6.739	6.56881
27.6	-0.1176	0.0891403	0.0523999	0.355482	1.2284	1.40483	2.6887	2.76492	6.7567	6.59079
27.7	-0.1202	0.0894627	0.0563001	0.356764	1.2342	1.40984	2.7019	2.77461	6.784	6.61277
27.8	-0.1198	0.0897851	0.0602001	0.358045	1.2405	1.41484	2.7158	2.7843	6.8043	6.63473
27.9	-0.1257	0.0901075	0.063	0.359327	1.2442	1.41984	2.7277	2.79398	6.827	6.65667
28	-0.1326	0.0904299	0.0632001	0.360609	1.2444	1.42484	2.7314	2.80366	6.8429	6.6786
28.1	-0.1354	0.0907523	0.0644999	0.361891	1.2497	1.42984	2.738	2.81334	6.8635	6.70052
28.2	-0.1356	0.0910747	0.0676001	0.363172	1.2553	1.43485	2.7476	2.82302	6.8866	6.72243
28.3	-0.1324	0.091397	0.0732999	0.364453	1.2686	1.43985	2.7634	2.83269	6.9111	6.74432
28.4	-0.1345	0.0917194	0.0729	0.365735	1.2736	1.44484	2.7728	2.84236	6.931	6.7662
28.5	-0.1316	0.0920417	0.0762	0.367016	1.2782	1.44984	2.783	2.85203	6.9573	6.78806
28.6	-0.1293	0.092364	0.0788001	0.368297	1.2864	1.45484	2.7915	2.86169	6.9785	6.80991
28.7	-0.1315	0.0926863	0.0814001	0.369578	1.29	1.45984	2.7999	2.87136	6.9993	6.83175
28.8	-0.1362	0.0930086	0.0784999	0.370859	1.2958	1.46483	2.8074	2.88102	7.025	6.85358
28.9	-0.1356	0.0933309	0.0802001	0.37214	1.303	1.46983	2.8203	2.89067	7.0521	6.87539
29	-0.1344	0.0936532	0.0861	0.373421	1.3059	1.47482	2.8314	2.90033	7.0772	6.89718
29.1	-0.1362	0.0939754	0.0836	0.374702	1.3106	1.47982	2.8391	2.90998	7.0938	6.91896
29.2	-0.1344	0.0942977	0.0850001	0.375983	1.3147	1.48481	2.8471	2.91963	7.1159	6.94074
29.3	-0.1328	0.0946199	0.0853999	0.377263	1.3223	1.4898	2.8594	2.92928	7.1341	6.96249
29.4	-0.1349	0.0949421	0.0869	0.378544	1.3275	1.49479	2.8682	2.93892	7.155	6.98423
29.5	-0.1382	0.0952643	0.0862	0.379824	1.3312	1.49978	2.8766	2.94857	7.1778	7.00596
29.6	-0.1387	0.0955865	0.0879	0.381105	1.34	1.50477	2.8917	2.95821	7.2055	7.02768
29.7	-0.1411	0.0959087	0.0896999	0.382385	1.3476	1.50976	2.9057	2.96784	7.2248	7.04938
29.8	-0.1421	0.0962309	0.0928001	0.383665	1.3556	1.51475	2.9193	2.97748	7.247	7.07107
29.9	-0.1403	0.096553	0.0945999	0.384946	1.3644	1.51974	2.9348	2.98711	7.271	7.09275
30	-0.141	0.0968752	0.0985	0.386226	1.3693	1.52473	2.9474	2.99674	7.2966	7.11441
30.1	-0.1371	0.0971973	0.103	0.387506	1.3773	1.52971	2.9615	3.00636	7.319	7.13606
30.2	-0.136	0.0975194	0.1026	0.388786	1.3842	1.5347	2.9709	3.01599	7.3418	7.15769
30.3	-0.139	0.0978415	0.1013	0.390066	1.3864	1.53968	2.9777	3.02561	7.3565	7.17931
30.4	-0.1371	0.0981636	0.1018	0.391345	1.3936	1.54467	2.991	3.03523	7.3812	7.20092
30.5	-0.1396	0.0984857	0.1002	0.392625	1.3947	1.54965	3.0021	3.04485	7.3988	7.22252
30.6	-0.1332	0.0988078	0.1062	0.393905	1.4037	1.55463	3.0198	3.05446	7.4245	7.2441
30.7	-0.1335	0.0991298	0.1094	0.395184	1.4087	1.55962	3.0316	3.06407	7.4482	7.26567
30.8	-0.1365	0.0994519	0.1079	0.396464	1.4107	1.5646	3.041	3.07368	7.4688	7.28722
30.9	-0.1414	0.0997739	0.1053	0.397743	1.4114	1.56958	3.0491	3.08329	7.4896	7.30876
31	-0.142	0.100096	0.1043	0.399023	1.4127	1.57456	3.056	3.09289	7.5121	7.33029
31.1	-0.1444	0.100418	0.1054	0.400302	1.4182	1.57954	3.0659	3.10249	7.5321	7.3518
31.2	-0.1449	0.10074	0.1077	0.401581	1.4283	1.58451	3.0792	3.11209	7.5545	7.37331
31.3	-0.1421	0.101062	0.1091	0.40286	1.434	1.58949	3.0927	3.12169	7.58	7.39479
31.4	-0.1465	0.101384	0.1113	0.404139	1.4399	1.59447	3.1024	3.13128	7.6012	7.41627
31.5	-0.1448	0.101706	0.1129	0.405418	1.4472	1.59944	3.1145	3.14087	7.6212	7.43773
31.6	-0.1444	0.102028	0.1126	0.406697	1.455	1.60442	3.1231	3.15046	7.645	7.45918
31.7	-0.1439	0.10235	0.1157	0.407976	1.4642	1.60939	3.1319	3.16004	7.6652	7.48061
31.8	-0.1448	0.102672	0.1168	0.409254	1.4696	1.61437	3.1429	3.16963	7.6866	7.50203
31.9	-0.1445	0.102994	0.1161	0.410533	1.4781	1.61934	3.1545	3.17921	7.7111	7.52344
32	-0.1433	0.103315	0.1159	0.411812	1.4861	1.62431	3.1643	3.18879	7.731	7.54484
32.1	-0.1423	0.103637	0.1207	0.41309	1.4922	1.62928	3.1766	3.19836	7.7546	7.56622
32.2	-0.1422	0.103959	0.1243	0.414368	1.4979	1.63425	3.1868	3.20794	7.7796	7.58759
32.3	-0.1402	0.104281	0.1281	0.415647	1.505	1.63922	3.199	3.21751	7.8021	7.60894
32.4	-0.1401	0.104603	0.1307	0.416925	1.5116	1.64419	3.2144	3.22707	7.8237	7.63028
32.5	-0.1402	0.104925	0.1331	0.418203	1.5161	1.64916	3.2233	3.23664	7.8463	7.65161
32.6	-0.1437	0.105247	0.1312	0.419481	1.5212	1.65413	3.2302	3.2462	7.8656	7.67293
32.7	-0.1411	0.105568	0.131	0.420759	1.5295	1.6591	3.2417	3.25576	7.8841	7.69423
32.8	-0.1385	0.10589	0.1327	0.422037	1.5371	1.66406	3.2495	3.26532	7.9018	7.71552
32.9	-0.1405	0.106212	0.1353	0.423315	1.5447	1.66903	3.2612	3.27487	7.9256	7.73679
33	-0.1383	0.106534	0.1395	0.424593	1.5506	1.67399	3.2757	3.28443	7.9519	7.75806
33.1	-0.1377	0.106856	0.1415	0.425871	1.5576	1.67896	3.283	3.29398	7.9726	7.77931
33.2	-0.1352	0.107177	0.1417	0.427148	1.5644	1.68392	3.2903	3.30352	7.9902	7.80054
33.3	-0.1323	0.107499	0.1416	0.428426	1.5688	1.68888	3.3008	3.31307	8.0122	7.82177
33.4	-0.1261	0.107821	0.1458	0.429703	1.5754	1.69385	3.3131	3.32261	8.0341	7.84298
33.5	-0.1274	0.108142	0.1495	0.430981	1.5804	1.69881	3.3267	3.33215	8.0548	7.86417
33.6	-0.1252	0.108464	0.1564	0.432258	1.5858	1.70377	3.3405	3.34169	8.0773	7.88536
33.7	-0.1186	0.108786	0.1628	0.433535	1.5956	1.70873	3.3545	3.35122	8.1037	7.90653
33.8	-0.1134	0.109107	0.1643	0.434812	1.6033	1.71369	3.3656	3.36076	8.1254	7.92768
33.9	-0.111	0.109429	0.1661	0.436089	1.6113	1.71864	3.3781	3.37029	8.1508	7.94883
34	-0.1115	0.109751	0.1652	0.437366	1.617	1.7236	3.3897	3.37981	8.1731	7.96996
34.1	-0.1082	0.110072	0.168	0.438643	1.6255	1.72856	3.4036	3.38934	8.1987	7.99108
34.2	-0.1039	0.110394	0.1721	0.43992	1.6329	1.73351	3.421	3.39886	8.2239	8.01218
34.3	-0.1058	0.110716	0.1737	0.441197	1.6361	1.73847	3.4317	3.40838	8.2458	8.03327
34.4	-0.1082	0.111037	0.1798	0.442474	1.6361	1.74342	3.4396	3.4179	8.2658	8.05435
34.5	-0.1063	0.111359	0.1878	0.44375	1.6444	1.74838	3.4524	3.42741	8.2916	8.07542
34.6	-0.1059	0.11168	0.1915	0.445027	1.6552	1.75333	3.4626	3.43692	8.3095	8.09647
34.7	-0.1095	0.112002	0.1893	0.446303	1.6561	1.75828	3.4708	3.44643	8.3263	8.11751
34.8	-0.1145	0.112324	0.1829	0.44758	1.6569	1.76323	3.4741	3.45594	8.3441	8.13854
34.9	-0.1105	0.112645	0.1875	0.448856	1.6598	1.76819	3.4843	3.46544	8.3656	8.15955
35	-0.1117	0.112967	0.1879	0.450132	1.6647	1.77314	3.4923	3.47494	8.3867	8.18055
35.1	-0.1105	0.113288	0.1886	0.451408	1.6747	1.77808	3.5043	3.48444	8.4108	8.20154
35.2	-0.1033	0.11361	0.1953	0.452684	1.6818	1.78303	3.523	3.49394	8.4382	8.22251
35.3	-0.1042	0.113931	0.196	0.45396	1.6899	1.78798	3.5361	3.50343	8.4584	8.24347
35.4	-0.1042	0.114253	0.2009	0.455236	1.695	1.79293	3.5467	3.51293	8.4811	8.26442
35.5	-0.1033	0.114574	0.2008	0.456512	1.7002	1.79787	3.5543	3.52241	8.5009	8.28536
35.6	-0.1019	0.114895	0.2065	0.457788	1.7077	1.80282	3.5662	3.5319	8.5239	8.30628
35.7	-0.1049	0.115217	0.2064	0.459064	1.7124	1.80777	3.5739	3.54139	8.5413	8.32719
35.8	-0.1047	0.115538	0.2083	0.460339	1.7185	1.81271	3.5832	3.55087	8.5666	8.34808
35.9	-0.1038	0.11586	0.2115	0.461615	1.7233	1.81765	3.5934	3.56035	8.5887	8.36897
36	-0.0993	0.116181	0.2141	0.46289	1.7288	1.8226	3.6001	3.56982	8.607	8.38984
36.1	-0.0946002	0.116503	0.2176	0.464166	1.7424	1.82754	3.6127	3.5793	8.6294	8.41069
36.2	-0.0967999	0.116824	0.2167	0.465441	1.7453	1.83248	3.6191	3.58877	8.6495	8.43154
36.3	-0.0952998	0.117145	0.2177	0.466716	1.7516	1.83742	3.6272	3.59824	8.6715	8.45237
36.4	-0.0896003	0.117467	0.2208	0.467991	1.7629	1.84236	3.6455	3.6077	8.6994	8.47319
36.5	-0.0889001	0.117788	0.2227	0.469266	1.7676	1.8473	3.6541	3.61717	8.7191	8.49399
36.6	-0.0884	0.118109	0.2235	0.470541	1.7741	1.85224	3.6633	3.62663	8.7426	8.51479
36.7	-0.0873	0.118431	0.2308	0.471816	1.7822	1.85717	3.6752	3.63609	8.7654	8.53557
36.8	-0.0863	0.118752	0.2323	0.473091	1.7882	1.86211	3.6892	3.64554	8.7853	8.55634
36.9	-0.0846001	0.119073	0.2354	0.474366	1.7955	1.86705	3.7	3.655	8.8066	8.57709
37	-0.0798002	0.119394	0.2445	0.475641	1.8061	1.87198	3.7146	3.66445	8.8304	8.59783
37.1	-0.0727999	0.119716	0.2517	0.476915	1.8189	1.87692	3.7301	3.6739	8.8538	8.61856
37.2	-0.0683998	0.120037	0.2547	0.47819	1.8261	1.88185	3.7415	3.68334	8.878	8.63928
37.3	-0.0655999	0.120358	0.2565	0.479464	1.8321	1.88678	3.7537	3.69279	8.8981	8.65998
37.4	-0.0632001	0.120679	0.2587	0.480739	1.8406	1.89172	3.7647	3.70223	8.9199	8.68067
37.5	-0.0572002	0.121001	0.2599	0.482013	1.8475	1.89665	3.7767	3.71167	8.9424	8.70134
37.6	-0.0565001	0.121322	0.2592	0.483287	1.8524	1.90158	3.7863	3.7211	8.9639	8.72201
37.7	-0.0534001	0.121643	0.262	0.484561	1.8589	1.90651	3.7955	3.73054	8.9805	8.74266
37.8	-0.0515001	0.121964	0.2574	0.485835	1.8573	1.91144	3.8021	3.73997	9.001	8.7633
37.9	-0.0521	0.122285	0.2558	0.487109	1.8625	1.91637	3.8114	3.74939	9.0187	8.78392
38	-0.0529001	0.122607	0.2564	0.488383	1.8677	1.9213	3.821	3.75882	9.0399	8.80454
38.1	-0.0520001	0.122928	0.2596	0.489657	1.8738	1.92622	3.8321	3.76824	9.0608	8.82514
38.2	-0.0498002	0.123249	0.2564	0.490931	1.8779	1.93115	3.8395	3.77767	9.0759	8.84573
38.3	-0.0521999	0.12357	0.2539	0.492205	1.8799	1.93608	3.8442	3.78708	9.0909	8.8663
38.4	-0.0477001	0.123891	0.2533	0.493478	1.8836	1.941	3.8546	3.7965	9.1111	8.88686
38.5	-0.0445	0.124212	0.2546	0.494752	1.8889	1.94592	3.8651	3.80591	9.1285	8.90741
38.6	-0.0441	0.124533	0.2536	0.496025	1.8975	1.95085	3.8764	3.81532	9.1484	8.92795
38.7	-0.0417001	0.124854	0.2524	0.497299	1.9046	1.95577	3.8876	3.82473	9.1665	8.94847
38.8	-0.0404001	0.125175	0.2531	0.498572	1.9095	1.96069	3.8965	3.83414	9.1876	8.96898
38.9	-0.0425999	0.125496	0.2515	0.499845	1.9129	1.96561	3.905	3.84354	9.2085	8.98948
39	-0.0385001	0.125817	0.2529	0.501118	1.921	1.97053	3.9146	3.85294	9.2257	9.00997
39.1	-0.037	0.126138	0.254	0.502391	1.9278	1.97545	3.9218	3.86234	9.2471	9.03044
39.2	-0.0363	0.126459	0.2541	0.503664	1.9335	1.98037	3.9334	3.87174	9.2664	9.0509
39.3	-0.0406002	0.12678	0.2563	0.504937	1.9364	1.98529	3.9428	3.88113	9.284	9.07135
39.4	-0.0445999	0.127101	0.2582	0.50621	1.9385	1.99021	3.9507	3.89052	9.2986	9.09178
39.5	-0.0515997	0.127422	0.2556	0.507483	1.9383	1.99513	3.9591	3.89991	9.3133	9.1122
39.6	-0.0506	0.127743	0.2562	0.508755	1.9467	2.00004	3.9689	3.90929	9.3359	9.13261
39.7	-0.0559002	0.128064	0.2515	0.510028	1.9535	2.00496	3.9737	3.91868	9.3507	9.15301
39.8	-0.0604001	0.128385	0.2471	0.511301	1.9563	2.00987	3.9798	3.92806	9.3691	9.17339
39.9	-0.0639	0.128706	0.2476	0.512573	1.9587	2.01479	3.9882	3.93744	9.3895	9.19377
40	-0.0648998	0.129027	0.247	0.513845	1.9613	2.0197	3.9958	3.94681	9.4103	9.21412
40.1	-0.0637	0.129348	0.2484	0.515118	1.9652	2.02461	4.0026	3.95619	9.4292	9.23447
40.2	-0.0658001	0.129669	0.2466	0.51639	1.9709	2.02953	4.0124	3.96556	9.447	9.2548
40.3	-0.0674	0.12999	0.2458	0.517662	1.9755	2.03444	4.0192	3.97493	9.4647	9.27513
40.4	-0.063	0.130311	0.2474	0.518934	1.9841	2.03935	4.0308	3.98429	9.4868	9.29543
40.5	-0.0596001	0.130631	0.2461	0.520206	1.989	2.04426	4.0435	3.99365	9.5092	9.31573
40.6	-0.0622002	0.130952	0.2436	0.521478	1.9939	2.04917	4.0553	4.00302	9.5287	9.33601
40.7	-0.0662998	0.131273	0.2392	0.52275	1.9946	2.05407	4.0642	4.01237	9.5498	9.35628
40.8	-0.0614999	0.131594	0.2443	0.524022	2.0047	2.05898	4.0769	4.02173	9.5705	9.37654
40.9	-0.0576001	0.131915	0.2493	0.525293	2.0123	2.06389	4.0904	4.03108	9.589	9.39679
41	-0.0580001	0.132235	0.2467	0.526565	2.0189	2.06879	4.0994	4.04043	9.6048	9.41702
41.1	-0.0583	0.132556	0.2486	0.527837	2.025	2.0737	4.1099	4.04978	9.6246	9.43724
41.2	-0.0623	0.132877	0.2481	0.529108	2.028	2.0786	4.1193	4.05913	9.6419	9.45745
41.3	-0.0653	0.133198	0.2474	0.530379	2.0341	2.08351	4.1269	4.06847	9.6595	9.47764
41.4	-0.0617001	0.133518	0.2513	0.531651	2.0429	2.08841	4.1384	4.07781	9.6788	9.49783
41.5	-0.0628999	0.133839	0.2483	0.532922	2.0457	2.09331	4.148	4.08715	9.6997	9.518
41.6	-0.0662	0.13416	0.2476	0.534193	2.0479	2.09822	4.1556	4.09649	9.7179	9.53815
41.7	-0.0656998	0.134481	0.2465	0.535464	2.053	2.10312	4.1633	4.10582	9.7384	9.5583
41.8	-0.0619001	0.134801	0.2504	0.536735	2.0601	2.10802	4.1736	4.11515	9.7619	9.57843
41.9	-0.0619	0.135122	0.2482	0.538006	2.0672	2.11292	4.1822	4.12448	9.7813	9.59855
42	-0.0564	0.135443	0.2484	0.539277	2.0746	2.11781	4.1939	4.1338	9.7992	9.61866
42.1	-0.0555	0.135763	0.2501	0.540548	2.0793	2.12271	4.2076	4.14313	9.8182	9.63875
42.2	-0.0545	0.136084	0.2514	0.541818	2.0825	2.12761	4.2176	4.15245	9.8409	9.65884
42.3	-0.0551002	0.136405	0.2529	0.543089	2.0868	2.13251	4.2278	4.16177	9.8596	9.67891
42.4	-0.0555999	0.136725	0.2518	0.544359	2.0921	2.1374	4.2358	4.17108	9.8771	9.69897
42.5	-0.0573	0.137046	0.2505	0.54563	2.0935	2.1423	4.2404	4.1804	9.892	9.71901
42.6	-0.0547	0.137366	0.2495	0.5469	2.0998	2.14719	4.2495	4.18971	9.9096	9.73904
42.7	-0.0583001	0.137687	0.2492	0.54817	2.106	2.15209	4.254	4.19902	9.9259	9.75907
42.8	-0.0606999	0.138007	0.247	0.549441	2.1089	2.15698	4.2598	4.20832	9.9408	9.77907
42.9	-0.0568001	0.138328	0.2501	0.550711	2.1167	2.16187	4.2696	4.21763	9.9617	9.79907
43	-0.0605001	0.138649	0.2526	0.551981	2.1227	2.16676	4.2796	4.22693	9.9818	9.81905
43.1	-0.062	0.138969	0.2502	0.553251	2.1245	2.17165	4.2854	4.23623	9.9994	9.83902
43.2	-0.0629001	0.13929	0.2488	0.554521	2.13	2.17654	4.2973	4.24552	10.0203	9.85898
43.3	-0.0606002	0.13961	0.2515	0.555791	2.1345	2.18143	4.3073	4.25482	10.0417	9.87893
43.4	-0.0639998	0.139931	0.2528	0.55706	2.139	2.18632	4.3115	4.26411	10.0601	9.89886
43.5	-0.0674998	0.140251	0.2534	0.55833	2.1388	2.19121	4.3167	4.2734	10.0774	9.91878
43.6	-0.0699	0.140572	0.2559	0.5596	2.1424	2.19609	4.328	4.28268	10.0958	9.93869
43.7	-0.0709999	0.140892	0.2553	0.560869	2.147	2.20098	4.338	4.29197	10.1189	9.95859
43.8	-0.0703001	0.141212	0.2581	0.562139	2.1499	2.20587	4.3496	4.30125	10.1399	9.97848
43.9	-0.0766	0.141533	0.2589	0.563408	2.1531	2.21075	4.3597	4.31053	10.1559	9.99835
44	-0.0785001	0.141853	0.2593	0.564677	2.1588	2.21564	4.3686	4.3198	10.1757	10.0182
44.1	-0.0802001	0.142174	0.2617	0.565947	2.1595	2.22052	4.3785	4.32908	10.1916	10.0381
44.2	-0.0813001	0.142494	0.2635	0.567216	2.1622	2.2254	4.3914	4.33835	10.2143	10.0579
44.3	-0.0821	0.142814	0.2652	0.568485	2.1678	2.23028	4.4037	4.34762	10.2326	10.0777
44.4	-0.0818	0.143135	0.2659	0.569754	2.1726	2.23517	4.4157	4.35688	10.2498	10.0975
44.5	-0.0879998	0.143455	0.2636	0.571023	2.1763	2.24005	4.4196	4.36615	10.2625	10.1173
44.6	-0.0879001	0.143776	0.2668	0.572292	2.181	2.24493	4.4259	4.37541	10.2833	10.1371
44.7	-0.0917001	0.144096	0.2643	0.57356	2.1807	2.2498	4.4303	4.38467	10.296	10.1569
44.8	-0.0925	0.144416	0.2644	0.574829	2.1806	2.25468	4.4385	4.39392	10.316	10.1766
44.9	-0.0921999	0.144736	0.2658	0.576098	2.1829	2.25956	4.4482	4.40318	10.3356	10.1964
45	-0.0896001	0.145057	0.27	0.577366	2.1913	2.26444	4.4642	4.41243	10.3543	10.2161
45.1	-0.0916001	0.145377	0.2695	0.578635	2.1942	2.26931	4.475	4.42168	10.3742	10.2359
45.2	-0.0932999	0.145697	0.2696	0.579903	2.1998	2.27419	4.4851	4.43092	10.3923	10.2556
45.3	-0.0901999	0.146018	0.2708	0.581171	2.2057	2.27906	4.4957	4.44017	10.415	10.2753
45.4	-0.0869001	0.146338	0.2692	0.582439	2.2097	2.28394	4.506	4.44941	10.4347	10.295
45.5	-0.0841999	0.146658	0.2683	0.583708	2.2139	2.28881	4.5162	4.45865	10.4543	10.3146
45.6	-0.0829001	0.146978	0.2688	0.584976	2.2211	2.29368	4.524	4.46789	10.4776	10.3343
45.7	-0.0878	0.147298	0.2663	0.586244	2.2248	2.29856	4.5352	4.47712	10.4924	10.3539
45.8	-0.0852001	0.147619	0.2643	0.587512	2.2321	2.30343	4.5467	4.48635	10.5154	10.3736
45.9	-0.0843	0.147939	0.266	0.588779	2.2363	2.3083	4.5552	4.49558	10.5348	10.3932
46	-0.0838	0.148259	0.2693	0.590047	2.2457	2.31317	4.5647	4.50481	10.5538	10.4128
46.1	-0.0821999	0.148579	0.2742	0.591315	2.2542	2.31804	4.5768	4.51403	10.5709	10.4324
46.2	-0.0793	0.148899	0.2765	0.592582	2.2604	2.3229	4.5862	4.52325	10.5872	10.452
46.3	-0.0811	0.149219	0.2783	0.59385	2.2624	2.32777	4.5939	4.53247	10.6036	10.4716
46.4	-0.0803	0.14954	0.278	0.595117	2.2654	2.33264	4.6017	4.54169	10.6228	10.4912
46.5	-0.0827998	0.14986	0.2782	0.596385	2.2667	2.3375	4.6077	4.55091	10.6402	10.5107
46.6	-0.0845999	0.15018	0.2807	0.597652	2.2715	2.34237	4.6162	4.56012	10.6582	10.5303
46.7	-0.0816	0.1505	0.2835	0.598919	2.2786	2.34723	4.6265	4.56933	10.6795	10.5498
46.8	-0.0795999	0.15082	0.2851	0.600186	2.2825	2.3521	4.6385	4.57854	10.6979	10.5693
46.9	-0.0817	0.15114	0.2853	0.601454	2.2884	2.35696	4.6477	4.58774	10.7177	10.5888
47	-0.0783999	0.15146	0.2849	0.602721	2.2949	2.36182	4.6585	4.59694	10.7345	10.6083
47.1	-0.0769999	0.15178	0.2881	0.603987	2.3015	2.36668	4.6719	4.60614	10.7565	10.6278
47.2	-0.0769998	0.1521	0.2891	0.605254	2.3066	2.37155	4.6811	4.61534	10.7775	10.6473
47.3	-0.0738001	0.15242	0.2915	0.606521	2.3134	2.37641	4.6875	4.62453	10.7994	10.6667
47.4	-0.0743999	0.15274	0.2953	0.607788	2.3183	2.38127	4.6952	4.63373	10.8159	10.6862
47.5	-0.0786999	0.15306	0.2948	0.609054	2.321	2.38612	4.7013	4.64292	10.8342	10.7056
47.6	-0.0757999	0.15338	0.2999	0.610321	2.3306	2.39098	4.7119	4.6521	10.8517	10.725
47.7	-0.0746	0.1537	0.3049	0.611587	2.3367	2.39584	4.728	4.66129	10.8731	10.7444
47.8	-0.0745001	0.15402	0.3055	0.612854	2.3444	2.4007	4.7375	4.67047	10.894	10.7638
47.9	-0.0752	0.15434	0.3036	0.61412	2.3452	2.40555	4.7463	4.67965	10.9115	10.7832
48	-0.0766	0.15466	0.3049	0.615386	2.3453	2.41041	4.7539	4.68883	10.9274	10.8026
48.1	-0.0804002	0.15498	0.3028	0.616652	2.3478	2.41526	4.7594	4.69801	10.9465	10.8219
48.2	-0.0835001	0.1553	0.3012	0.617918	2.3526	2.42011	4.7666	4.70718	10.9655	10.8413
48.3	-0.0839001	0.155619	0.3007	0.619184	2.3528	2.42497	4.773	4.71635	10.9802	10.8606
48.4	-0.0860001	0.155939	0.3005	0.62045	2.3585	2.42982	4.7846	4.72552	10.9966	10.88
48.5	-0.0907001	0.156259	0.3004	0.621716	2.3617	2.43467	4.7931	4.73468	11.014	10.8993
48.6	-0.0935999	0.156579	0.3017	0.622982	2.3679	2.43952	4.8018	4.74385	11.031	10.9186
48.7	-0.0938001	0.156899	0.3046	0.624248	2.37	2.44437	4.814	4.75301	11.0499	10.9379
48.8	-0.0908	0.157219	0.3076	0.625513	2.3756	2.44922	4.8241	4.76216	11.0704	10.9571
48.9	-0.0918001	0.157538	0.3069	0.626779	2.3808	2.45407	4.8349	4.77132	11.091	10.9764
49	-0.0970999	0.157858	0.3048	0.628044	2.384	2.45892	4.8387	4.78047	11.1076	10.9956
49.1	-0.094	0.158178	0.3033	0.62931	2.3918	2.46377	4.8469	4.78962	11.1238	11.0149
49.2	-0.0935	0.158498	0.3066	0.630575	2.3976	2.46861	4.859	4.79877	11.1431	11.0341
49.3	-0.0984002	0.158818	0.3072	0.63184	2.3991	2.47346	4.8652	4.80792	11.1607	11.0533
49.4	-0.1004	0.159137	0.3065	0.633105	2.4023	2.4783	4.8723	4.81706	11.1773	11.0725
49.5	-0.0982001	0.159457	0.3088	0.63437	2.4075	2.48315	4.8839	4.8262	11.198	11.0917
49.6	-0.0942	0.159777	0.3152	0.635635	2.4194	2.48799	4.899	4.83534	11.2189	11.1109
49.7	-0.0962	0.160097	0.3163	0.6369	2.4265	2.49283	4.9044	4.84448	11.235	11.1301
49.8	-0.0965999	0.160416	0.3199	0.638165	2.4329	2.49768	4.9127	4.85361	11.2508	11.1492
49.9	-0.0972	0.160736	0.3216	0.63943	2.4412	2.50252	4.9218	4.86274	11.2694	11.1684
50	-0.0953	0.161056	0.322	0.640695	2.4497	2.50736	4.9329	4.87187	11.2886	11.1875
50.1	-0.0948	0.161375	0.3251	0.641959	2.4529	2.5122	4.9416	4.881	11.3047	11.2066
50.2	-0.0943999	0.161695	0.3247	0.643224	2.4628	2.51704	4.9497	4.89012	11.3232	11.2258
50.3	-0.0950001	0.162015	0.3254	0.644488	2.47	2.52188	4.9559	4.89925	11.3403	11.2449
50.4	-0.0927001	0.162334	0.3272	0.645753	2.4769	2.52671	4.9668	4.90836	11.3635	11.2639
50.5	-0.0894001	0.162654	0.3308	0.647017	2.4866	2.53155	4.9799	4.91748	11.3877	11.283
50.6	-0.0861001	0.162973	0.3342	0.648281	2.4944	2.53639	4.9959	4.9266	11.411	11.3021
50.7	-0.0887999	0.163293	0.3298	0.649545	2.5008	2.54122	5.0061	4.93571	11.4265	11.3211
50.8	-0.0878999	0.163613	0.3311	0.650809	2.508	2.54606	5.0169	4.94482	11.4442	11.3402
50.9	-0.0899	0.163932	0.3333	0.652073	2.5151	2.55089	5.0247	4.95392	11.4597	11.3592
51	-0.0887001	0.164252	0.3362	0.653337	2.5234	2.55573	5.0378	4.96303	11.4802	11.3782
51.1	-0.0893	0.164571	0.3345	0.654601	2.526	2.56056	5.043	4.97213	11.4968	11.3972
51.2	-0.0902001	0.164891	0.3372	0.655865	2.5312	2.56539	5.051	4.98123	11.5159	11.4162
51.3	-0.0915	0.16521	0.3349	0.657129	2.5347	2.57022	5.061	4.99033	11.5317	11.4352
51.4	-0.0955999	0.16553	0.3349	0.658392	2.5392	2.57505	5.0671	4.99942	11.5478	11.4542
51.5	-0.0989	0.165849	0.3391	0.659656	2.5468	2.57988	5.0764	5.00852	11.5669	11.4731
51.6	-0.0971001	0.166169	0.3424	0.660919	2.556	2.58471	5.0868	5.01761	11.5847	11.4921
51.7	-0.0985999	0.166488	0.3437	0.662183	2.5597	2.58954	5.0945	5.02669	11.5984	11.511
51.8	-0.0954001	0.166808	0.3452	0.663446	2.5638	2.59437	5.1026	5.03578	11.6161	11.5299
51.9	-0.0969	0.167127	0.3474	0.664709	2.5652	2.59919	5.113	5.04486	11.6347	11.5488
52	-0.0971	0.167447	0.3508	0.665972	2.5729	2.60402	5.1273	5.05394	11.657	11.5677
52.1	-0.1007	0.167766	0.3471	0.667236	2.5732	2.60885	5.1337	5.06302	11.6726	11.5866
52.2	-0.106	0.168085	0.3475	0.668499	2.5747	2.61367	5.1411	5.0721	11.6862	11.6055
52.3	-0.1085	0.168405	0.3458	0.669761	2.5809	2.6185	5.1525	5.08117	11.7023	11.6243
52.4	-0.107	0.168724	0.3486	0.671024	2.5865	2.62332	5.1642	5.09024	11.7202	11.6432
52.5	-0.1081	0.169043	0.3484	0.672287	2.5939	2.62814	5.174	5.09931	11.739	11.662
52.6	-0.1076	0.169363	0.3499	0.67355	2.6032	2.63296	5.1845	5.10837	11.7572	11.6809
52.7	-0.1087	0.169682	0.3482	0.674812	2.6085	2.63778	5.1903	5.11744	11.7716	11.6997
52.8	-0.1103	0.170002	0.3478	0.676075	2.613	2.64261	5.1961	5.1265	11.7868	11.7185
52.9	-0.1106	0.170321	0.3517	0.677337	2.6218	2.64742	5.2056	5.13556	11.8121	11.7373
53	-0.1075	0.17064	0.3569	0.6786	2.6282	2.65224	5.2148	5.14461	11.8336	11.7561
53.1	-0.1071	0.170959	0.3605	0.679862	2.6368	2.65706	5.2275	5.15367	11.8554	11.7748
53.2	-0.1061	0.171279	0.3624	0.681124	2.6398	2.66188	5.2336	5.16272	11.8689	11.7936
53.3	-0.1046	0.171598	0.3638	0.682387	2.6455	2.6667	5.2401	5.17177	11.8835	11.8123
53.4	-0.1072	0.171917	0.3626	0.683649	2.6494	2.67151	5.248	5.18081	11.9031	11.8311
53.5	-0.1088	0.172236	0.361	0.684911	2.6551	2.67633	5.2548	5.18986	11.919	11.8498
53.6	-0.1076	0.172556	0.3631	0.686173	2.6581	2.68114	5.261	5.1989	11.9353	11.8685
53.7	-0.1112	0.172875	0.362	0.687434	2.6611	2.68596	5.2709	5.20794	11.9549	11.8872
53.8	-0.1111	0.173194	0.3618	0.688696	2.6682	2.69077	5.2763	5.21697	11.9713	11.9059
53.9	-0.1147	0.173513	0.3596	0.689958	2.6665	2.69558	5.281	5.22601	11.9809	11.9246
54	-0.1189	0.173833	0.3568	0.69122	2.6687	2.7004	5.2866	5.23504	11.9945	11.9432
54.1	-0.1183	0.174152	0.3597	0.692481	2.6764	2.70521	5.2973	5.24407	12.0149	11.9619
54.2	-0.1201	0.174471	0.3599	0.693743	2.6827	2.71002	5.3064	5.2531	12.0325	11.9805
54.3	-0.1203	0.17479	0.3598	0.695004	2.6868	2.71483	5.3119	5.26212	12.0502	11.9992
54.4	-0.1216	0.175109	0.3574	0.696265	2.6974	2.71964	5.3191	5.27114	12.0688	12.0178
54.5	-0.1217	0.175428	0.3598	0.697527	2.7047	2.72444	5.3279	5.28016	12.0849	12.0364
54.6	-0.1193	0.175747	0.3648	0.698788	2.7135	2.72925	5.3408	5.28918	12.1027	12.055
54.7	-0.1161	0.176066	0.3668	0.700049	2.7204	2.73406	5.3495	5.2982	12.121	12.0736
54.8	-0.1159	0.176386	0.3657	0.70131	2.7273	2.73887	5.3555	5.30721	12.1366	12.0921
54.9	-0.1148	0.176705	0.3672	0.702571	2.7331	2.74367	5.3707	5.31622	12.156	12.1107
55	-0.1147	0.177024	0.3676	0.703832	2.7375	2.74848	5.3778	5.32523	12.1736	12.1292
55.1	-0.1142	0.177343	0.3695	0.705093	2.741	2.75328	5.3888	5.33423	12.1901	12.1478
55.2	-0.1157	0.177662	0.3718	0.706353	2.746	2.75808	5.4015	5.34324	12.203	12.1663
55.3	-0.1181	0.177981	0.3715	0.707614	2.7514	2.76289	5.4104	5.35224	12.2222	12.1848
55.4	-0.1196	0.1783	0.3684	0.708875	2.7551	2.76769	5.4185	5.36124	12.2389	12.2033
55.5	-0.1179	0.178619	0.3706	0.710135	2.7619	2.77249	5.4311	5.37023	12.2575	12.2218
55.6	-0.119	0.178938	0.3673	0.711395	2.7651	2.77729	5.4418	5.37923	12.2751	12.2403
55.7	-0.1195	0.179257	0.3673	0.712656	2.7706	2.78209	5.4476	5.38822	12.2935	12.2588
55.8	-0.1193	0.179576	0.37	0.713916	2.7785	2.78689	5.4568	5.39721	12.3099	12.2772
55.9	-0.1207	0.179895	0.3692	0.715176	2.7859	2.79169	5.4681	5.40619	12.3276	12.2957
56	-0.1217	0.180214	0.3694	0.716436	2.7901	2.79648	5.4775	5.41518	12.3466	12.3141
56.1	-0.1203	0.180533	0.3687	0.717696	2.7929	2.80128	5.4863	5.42416	12.3654	12.3325
56.2	-0.1183	0.180851	0.3718	0.718956	2.7973	2.80608	5.4941	5.43314	12.3843	12.351
56.3	-0.1188	0.18117	0.3695	0.720216	2.8007	2.81087	5.5037	5.44211	12.4041	12.3694
56.4	-0.1171	0.181489	0.3728	0.721476	2.8038	2.81567	5.5114	5.45109	12.4209	12.3877
56.5	-0.115	0.181808	0.373	0.722736	2.8044	2.82046	5.5194	5.46006	12.4374	12.4061
56.6	-0.1134	0.182127	0.373	0.723995	2.8098	2.82525	5.5284	5.46903	12.456	12.4245
56.7	-0.1113	0.182446	0.376	0.725255	2.8164	2.83005	5.5365	5.478	12.4717	12.4428
56.8	-0.1115	0.182765	0.3789	0.726514	2.8207	2.83484	5.5454	5.48696	12.4897	12.4612
56.9	-0.1131	0.183084	0.3804	0.727774	2.8249	2.83963	5.5538	5.49592	12.5069	12.4795
57	-0.1089	0.183402	0.3845	0.729033	2.8319	2.84442	5.5664	5.50488	12.5288	12.4978
57.1	-0.1084	0.183721	0.3855	0.730292	2.8397	2.84921	5.5776	5.51384	12.5465	12.5161
57.2	-0.1078	0.18404	0.3889	0.731552	2.8461	2.854	5.5872	5.5228	12.565	12.5344
57.3	-0.1048	0.184359	0.3885	0.732811	2.8543	2.85879	5.5984	5.53175	12.5807	12.5527
57.4	-0.1023	0.184677	0.3927	0.73407	2.8646	2.86358	5.6124	5.5407	12.6005	12.571
57.5	-0.0980002	0.184996	0.3941	0.735329	2.8692	2.86836	5.6249	5.54965	12.6204	12.5893
57.6	-0.0981999	0.185315	0.3939	0.736588	2.8745	2.87315	5.6316	5.55859	12.6401	12.6075
57.7	-0.0968001	0.185634	0.3951	0.737846	2.8841	2.87793	5.6407	5.56754	12.657	12.6258
57.8	-0.0902999	0.185952	0.3983	0.739105	2.8958	2.88272	5.653	5.57648	12.6738	12.644
57.9	-0.0886999	0.186271	0.3982	0.740364	2.9038	2.8875	5.6593	5.58542	12.6927	12.6622
58	-0.0859002	0.18659	0.4017	0.741622	2.9126	2.89229	5.6681	5.59435	12.7108	12.6804
58.1	-0.0817997	0.186909	0.4052	0.742881	2.9202	2.89707	5.6782	5.60329	12.7301	12.6986
58.2	-0.0781	0.187227	0.4057	0.744139	2.9319	2.90185	5.6933	5.61222	12.7524	12.7168
58.3	-0.0736001	0.187546	0.4076	0.745398	2.9354	2.90663	5.704	5.62115	12.7656	12.735
58.4	-0.0743001	0.187864	0.4086	0.746656	2.9419	2.91141	5.7123	5.63007	12.7809	12.7531
58.5	-0.0734	0.188183	0.412	0.747914	2.9475	2.91619	5.7199	5.639	12.8007	12.7713
58.6	-0.0720999	0.188502	0.4113	0.749172	2.9512	2.92097	5.7311	5.64792	12.8164	12.7894
58.7	-0.0717999	0.18882	0.4123	0.75043	2.9588	2.92575	5.7422	5.65684	12.8329	12.8076
58.8	-0.0726	0.189139	0.4119	0.751688	2.9683	2.93053	5.7514	5.66576	12.8473	12.8257
58.9	-0.0719001	0.189458	0.4129	0.752946	2.9743	2.9353	5.7622	5.67467	12.8641	12.8438
59	-0.0696999	0.189776	0.4107	0.754204	2.9802	2.94008	5.7718	5.68358	12.8802	12.8619
59.1	-0.0699	0.190095	0.4116	0.755462	2.9861	2.94486	5.7816	5.69249	12.8965	12.88
59.2	-0.0722999	0.190413	0.4071	0.756719	2.99	2.94963	5.7902	5.7014	12.9099	12.898
59.3	-0.0715999	0.190732	0.4099	0.757977	3.0011	2.95441	5.7999	5.71031	12.9301	12.9161
59.4	-0.0699	0.19105	0.4127	0.759235	3.0075	2.95918	5.8105	5.71921	12.9499	12.9341
59.5	-0.0675	0.191369	0.4167	0.760492	3.0152	2.96395	5.8241	5.72811	12.9656	12.9522
59.6	-0.0657999	0.191687	0.4184	0.761749	3.0241	2.96872	5.8369	5.73701	12.9881	12.9702
59.7	-0.0649	0.192006	0.4215	0.763007	3.0336	2.97349	5.8531	5.7459	13.0071	12.9882
59.8	-0.0646001	0.192324	0.4196	0.764264	3.039	2.97827	5.8623	5.7548	13.0202	13.0062
59.9	-0.0655999	0.192643	0.419	0.765521	3.0444	2.98304	5.8727	5.76369	13.0371	13.0242
60	-0.0647002	0.192961	0.4245	0.766778	3.0524	2.9878	5.8846	5.77258	13.0538	13.0422
60.1	-0.0598001	0.19328	0.4295	0.768035	3.0636	2.99257	5.8977	5.78146	13.0735	13.0602
60.2	-0.0560001	0.193598	0.4358	0.769292	3.0683	2.99734	5.908	5.79035	13.0882	13.0781
60.3	-0.0505	0.193916	0.4407	0.770549	3.0743	3.00211	5.9192	5.79923	13.1049	13.0961
60.4	-0.0501001	0.194235	0.4419	0.771805	3.0797	3.00687	5.9331	5.80811	13.1187	13.114
60.5	-0.0455001	0.194553	0.44	0.773062	3.0836	3.01164	5.9447	5.81698	13.1355	13.132
60.6	-0.0478002	0.194872	0.4387	0.774319	3.0854	3.0164	5.9505	5.82586	13.1485	13.1499
60.7	-0.0438002	0.19519	0.4364	0.775575	3.0894	3.02117	5.9569	5.83473	13.1646	13.1678
60.8	-0.0459	0.195508	0.4366	0.776832	3.091	3.02593	5.965	5.8436	13.18	13.1857
60.9	-0.0421	0.195827	0.4416	0.778088	3.0995	3.03069	5.9765	5.85247	13.2008	13.2036
61	-0.0426999	0.196145	0.4393	0.779344	3.1057	3.03546	5.9844	5.86133	13.2153	13.2214
61.1	-0.0391001	0.196463	0.4419	0.780601	3.1114	3.04022	5.9971	5.87019	13.2312	13.2393
61.2	-0.0343999	0.196782	0.441	0.781857	3.1186	3.04498	6.008	5.87905	13.2474	13.2571
61.3	-0.036	0.1971	0.4414	0.783113	3.1241	3.04974	6.0153	5.88791	13.2691	13.275
61.4	-0.0349	0.197418	0.4407	0.784369	3.1288	3.0545	6.0223	5.89677	13.2803	13.2928
61.5	-0.0325002	0.197736	0.4456	0.785625	3.1383	3.05926	6.0333	5.90562	13.2952	13.3106
61.6	-0.0277	0.198055	0.452	0.786881	3.1468	3.06401	6.0419	5.91447	13.3112	13.3284
61.7	-0.0250001	0.198373	0.4541	0.788136	3.152	3.06877	6.0507	5.92332	13.3309	13.3462
61.8	-0.0289999	0.198691	0.4502	0.789392	3.1552	3.07353	6.0608	5.93217	13.3466	13.364
61.9	-0.0289999	0.199009	0.4527	0.790648	3.1589	3.07828	6.0689	5.94101	13.3629	13.3818
62	-0.0306	0.199328	0.4532	0.791903	3.1617	3.08304	6.077	5.94985	13.378	13.3995
62.1	-0.0263001	0.199646	0.4547	0.793159	3.1678	3.08779	6.0869	5.95869	13.3958	13.4173
62.2	-0.027	0.199964	0.4545	0.794414	3.1759	3.09255	6.096	5.96753	13.4102	13.435
62.3	-0.0288001	0.200282	0.456	0.795669	3.1825	3.0973	6.107	5.97636	13.4254	13.4528
62.4	-0.0288999	0.2006	0.4545	0.796925	3.1889	3.10205	6.113	5.98519	13.4371	13.4705
62.5	-0.0272001	0.200918	0.4553	0.79818	3.1959	3.1068	6.1269	5.99402	13.4522	13.4882
62.6	-0.0273	0.201237	0.4551	0.799435	3.2014	3.11155	6.134	6.00285	13.4644	13.5059
62.7	-0.0281999	0.201555	0.4519	0.80069	3.203	3.1163	6.1402	6.01167	13.4803	13.5236
62.8	-0.0269	0.201873	0.4512	0.801945	3.207	3.12105	6.1471	6.0205	13.5	13.5412
62.9	-0.0270999	0.202191	0.4521	0.8032	3.2092	3.1258	6.1547	6.02932	13.5153	13.5589
63	-0.0201001	0.202509	0.4584	0.804454	3.2174	3.13055	6.1663	6.03813	13.5339	13.5765
63.1	-0.0221001	0.202827	0.4591	0.805709	3.2204	3.1353	6.1727	6.04695	13.55	13.5942
63.2	-0.0217001	0.203145	0.462	0.806964	3.2242	3.14004	6.1786	6.05576	13.5629	13.6118
63.3	-0.0222999	0.203463	0.4635	0.808218	3.2307	3.14479	6.1885	6.06457	13.5809	13.6294
63.4	-0.0204001	0.203781	0.4639	0.809473	3.2337	3.14953	6.1948	6.07338	13.599	13.647
63.5	-0.0204999	0.204099	0.4623	0.810727	3.2349	3.15428	6.2021	6.08219	13.613	13.6646
63.6	-0.0244	0.204417	0.4634	0.811981	3.2408	3.15902	6.2104	6.09099	13.6297	13.6822
63.7	-0.0246002	0.204735	0.4664	0.813236	3.2459	3.16376	6.2218	6.09979	13.643	13.6998
63.8	-0.0272	0.205053	0.4679	0.81449	3.2454	3.16851	6.2307	6.10859	13.6585	13.7174
63.9	-0.0316999	0.205371	0.4682	0.815744	3.2433	3.17325	6.2379	6.11739	13.6729	13.7349
64	-0.0319	0.205689	0.4674	0.816998	3.2451	3.17799	6.2458	6.12618	13.6856	13.7525
64.1	-0.0343002	0.206007	0.4654	0.818252	3.2506	3.18273	6.2571	6.13497	13.7	13.77
64.2	-0.0354	0.206325	0.465	0.819506	3.2521	3.18747	6.2614	6.14376	13.7154	13.7875
64.3	-0.0362998	0.206643	0.4669	0.820759	3.2486	3.19221	6.2657	6.15255	13.7299	13.805
64.4	-0.0334004	0.206961	0.4715	0.822013	3.2581	3.19694	6.2762	6.16134	13.7517	13.8225
64.5	-0.0317001	0.207279	0.4754	0.823267	3.2621	3.20168	6.2872	6.17012	13.7705	13.84
64.6	-0.0286002	0.207597	0.4807	0.82452	3.2691	3.20642	6.2986	6.1789	13.7868	13.8575
64.7	-0.0317001	0.207914	0.4804	0.825774	3.272	3.21115	6.3028	6.18768	13.8001	13.8749
64.8	-0.0298	0.208232	0.4854	0.827027	3.2736	3.21589	6.3129	6.19645	13.8158	13.8924
64.9	-0.0269001	0.20855	0.4901	0.828281	3.2788	3.22062	6.3239	6.20522	13.8323	13.9098
65	-0.024	0.208868	0.4909	0.829534	3.2848	3.22536	6.3323	6.214	13.8456	13.9273
65.1	-0.0215001	0.209186	0.4909	0.830787	3.2894	3.23009	6.34	6.22276	13.8589	13.9447
65.2	-0.0214001	0.209504	0.4938	0.83204	3.2954	3.23482	6.3499	6.23153	13.8731	13.9621
65.3	-0.0173	0.209821	0.4966	0.833293	3.3019	3.23955	6.3613	6.24029	13.8892	13.9795
65.4	-0.0158999	0.210139	0.4949	0.834546	3.3058	3.24428	6.3721	6.24906	13.9048	13.9969
65.5	-0.0139001	0.210457	0.4991	0.835799	3.3141	3.24901	6.3818	6.25781	13.9177	14.0143
65.6	-0.0141004	0.210775	0.4948	0.837052	3.315	3.25374	6.3869	6.26657	13.9315	14.0317
65.7	-0.0173001	0.211092	0.4935	0.838305	3.3155	3.25847	6.3916	6.27533	13.9449	14.049
65.8	-0.0241	0.21141	0.4927	0.839557	3.3145	3.2632	6.3975	6.28408	13.9561	14.0664
65.9	-0.0251	0.211728	0.4973	0.84081	3.3195	3.26793	6.407	6.29283	13.972	14.0837
66	-0.0222	0.212046	0.501	0.842062	3.3233	3.27266	6.4154	6.30157	13.9872	14.101
66.1	-0.0223999	0.212363	0.4974	0.843315	3.3263	3.27738	6.4246	6.31032	14.0047	14.1183
66.2	-0.024	0.212681	0.4994	0.844567	3.3296	3.28211	6.4338	6.31906	14.0197	14.1356
66.3	-0.0293	0.212999	0.497	0.845819	3.3319	3.28683	6.4402	6.3278	14.0362	14.1529
66.4	-0.0315002	0.213316	0.4983	0.847072	3.3356	3.29156	6.4505	6.33654	14.056	14.1702
66.5	-0.0350999	0.213634	0.5019	0.848324	3.3458	3.29628	6.4622	6.34528	14.0804	14.1875
66.6	-0.0360999	0.213952	0.5064	0.849576	3.3498	3.301	6.4714	6.35401	14.0965	14.2048
66.7	-0.035	0.214269	0.5107	0.850828	3.359	3.30572	6.4807	6.36274	14.117	14.222
66.8	-0.0376999	0.214587	0.5124	0.852079	3.3627	3.31044	6.49	6.37147	14.1331	14.2392
66.9	-0.0390001	0.214905	0.5154	0.853331	3.3697	3.31516	6.5018	6.3802	14.1513	14.2565
67	-0.0450001	0.215222	0.5129	0.854583	3.3739	3.31988	6.511	6.38892	14.1663	14.2737
67.1	-0.0515005	0.21554	0.5106	0.855835	3.3723	3.3246	6.5123	6.39764	14.1777	14.2909
67.2	-0.0549	0.215857	0.5065	0.857086	3.3731	3.32932	6.5157	6.40636	14.1889	14.3081
67.3	-0.0544002	0.216175	0.5062	0.858338	3.3759	3.33404	6.5246	6.41508	14.2024	14.3253
67.4	-0.0567996	0.216492	0.5038	0.859589	3.3775	3.33876	6.5296	6.42379	14.2159	14.3425
67.5	-0.0577999	0.21681	0.5077	0.860841	3.3813	3.34347	6.5362	6.43251	14.2325	14.3596
67.6	-0.0598001	0.217127	0.5055	0.862092	3.3826	3.34819	6.5437	6.44122	14.2447	14.3768
67.7	-0.0611	0.217445	0.504	0.863343	3.3881	3.3529	6.5524	6.44992	14.2604	14.3939
67.8	-0.0622999	0.217762	0.5036	0.864594	3.3943	3.35762	6.5584	6.45863	14.2772	14.4111
67.9	-0.0646001	0.21808	0.5052	0.865845	3.3973	3.36233	6.5685	6.46733	14.2933	14.4282
68	-0.0622	0.218397	0.5035	0.867096	3.4001	3.36704	6.5815	6.47603	14.3091	14.4453
68.1	-0.0613003	0.218715	0.5051	0.868347	3.4068	3.37175	6.5943	6.48473	14.3231	14.4624
68.2	-0.0645	0.219032	0.5057	0.869598	3.4111	3.37646	6.603	6.49343	14.3389	14.4795
68.3	-0.0635	0.21935	0.5105	0.870849	3.4181	3.38118	6.6172	6.50212	14.3604	14.4966
68.4	-0.0640998	0.219667	0.5115	0.8721	3.4219	3.38589	6.6292	6.51081	14.3778	14.5136
68.5	-0.0637	0.219985	0.5124	0.87335	3.4264	3.39059	6.6402	6.5195	14.396	14.5307
68.6	-0.0645999	0.220302	0.5127	0.874601	3.4329	3.3953	6.6461	6.52819	14.4104	14.5477
68.7	-0.0623999	0.220619	0.5183	0.875851	3.442	3.40001	6.6598	6.53688	14.432	14.5648
68.8	-0.0604002	0.220937	0.5216	0.877101	3.4505	3.40472	6.6714	6.54556	14.4468	14.5818
68.9	-0.0632998	0.221254	0.5213	0.878352	3.4542	3.40942	6.6785	6.55424	14.4598	14.5988
69	-0.0612	0.221571	0.5252	0.879602	3.4629	3.41413	6.6889	6.56291	14.4741	14.6158
69.1	-0.0623998	0.221889	0.5267	0.880852	3.4682	3.41883	6.6992	6.57159	14.4905	14.6328
69.2	-0.0611	0.222206	0.529	0.882102	3.4786	3.42354	6.711	6.58026	14.5075	14.6498
69.3	-0.0655001	0.222523	0.5252	0.883352	3.4819	3.42824	6.717	6.58893	14.5256	14.6668
69.4	-0.0621	0.222841	0.5256	0.884602	3.4857	3.43294	6.7279	6.5976	14.5398	14.6838
69.5	-0.0615999	0.223158	0.5278	0.885852	3.4939	3.43765	6.7384	6.60627	14.5553	14.7007
69.6	-0.0602002	0.223475	0.526	0.887102	3.4996	3.44235	6.7439	6.61493	14.5718	14.7176
69.7	-0.0580001	0.223792	0.5229	0.888351	3.5042	3.44705	6.7524	6.62359	14.5853	14.7346
69.8	-0.0613998	0.22411	0.5209	0.889601	3.5075	3.45175	6.7599	6.63225	14.5989	14.7515
69.9	-0.0604001	0.224427	0.52	0.890851	3.5149	3.45645	6.7692	6.64091	14.6169	14.7684
70	-0.0564999	0.224744	0.5217	0.8921	3.524	3.46115	6.7813	6.64956	14.6355	14.7853
70.1	-0.0542	0.225061	0.528	0.893349	3.534	3.46584	6.7952	6.65822	14.6525	14.8022
70.2	-0.0528001	0.225379	0.5296	0.894599	3.538	3.47054	6.8055	6.66687	14.6698	14.8191
70.3	-0.0495999	0.225696	0.5298	0.895848	3.543	3.47524	6.8188	6.67551	14.685	14.836
70.4	-0.0478	0.226013	0.5325	0.897097	3.5505	3.47993	6.8293	6.68416	14.7	14.8528
70.5	-0.0483999	0.22633	0.5292	0.898346	3.5527	3.48463	6.8364	6.6928	14.7125	14.8697
70.6	-0.0514001	0.226647	0.5291	0.899595	3.5567	3.48932	6.845	6.70144	14.7253	14.8865
70.7	-0.0533999	0.226964	0.5261	0.900844	3.5626	3.49402	6.8535	6.71008	14.7431	14.9033
70.8	-0.0519002	0.227282	0.5288	0.902093	3.5737	3.49871	6.8639	6.71872	14.761	14.9201
70.9	-0.0565998	0.227599	0.5223	0.903342	3.5779	3.5034	6.87	6.72735	14.7752	14.937
71	-0.0529999	0.227916	0.5247	0.904591	3.5866	3.50809	6.8773	6.73598	14.7962	14.9537
71.1	-0.0535	0.228233	0.527	0.905839	3.5932	3.51279	6.8872	6.74461	14.8155	14.9705
71.2	-0.0546	0.22855	0.5315	0.907088	3.5986	3.51748	6.8966	6.75324	14.8281	14.9873
71.3	-0.0559004	0.228867	0.5335	0.908336	3.602	3.52217	6.9045	6.76186	14.8447	15.0041
71.4	-0.0607996	0.229184	0.533	0.909585	3.6022	3.52685	6.9056	6.77049	14.8561	15.0208
71.5	-0.0608	0.229501	0.5366	0.910833	3.604	3.53154	6.915	6.77911	14.8706	15.0376
71.6	-0.0617001	0.229818	0.5315	0.912081	3.6035	3.53623	6.9208	6.78772	14.8866	15.0543
71.7	-0.0577999	0.230135	0.5314	0.913329	3.6075	3.54092	6.929	6.79634	14.9005	15.071
71.8	-0.0568	0.230452	0.5348	0.914577	3.6157	3.5456	6.9406	6.80495	14.9152	15.0877
71.9	-0.0546	0.230769	0.54	0.915826	3.6259	3.55029	6.9495	6.81356	14.9351	15.1045
72	-0.0531	0.231086	0.5437	0.917074	3.6331	3.55497	6.959	6.82217	14.9528	15.1211
72.1	-0.0541	0.231403	0.5458	0.918321	3.6356	3.55966	6.9672	6.83078	14.9662	15.1378
72.2	-0.0521	0.23172	0.5522	0.919569	3.6454	3.56434	6.9784	6.83938	14.982	15.1545
72.3	-0.0505998	0.232037	0.552	0.920817	3.6525	3.56902	6.9861	6.84798	14.9983	15.1712
72.4	-0.0449001	0.232354	0.5553	0.922065	3.6595	3.5737	6.9991	6.85658	15.0148	15.1878
72.5	-0.0458	0.232671	0.5556	0.923312	3.6622	3.57838	7.0061	6.86518	15.021	15.2045
72.6	-0.0438999	0.232988	0.5567	0.92456	3.6638	3.58307	7.0136	6.87377	15.0303	15.2211
72.7	-0.0395	0.233305	0.5575	0.925807	3.6694	3.58775	7.0258	6.88237	15.0501	15.2377
72.8	-0.038	0.233622	0.5564	0.927054	3.6715	3.59242	7.0361	6.89096	15.0644	15.2543
72.9	-0.0337	0.233938	0.557	0.928302	3.6764	3.5971	7.044	6.89954	15.081	15.2709
73	-0.0355999	0.234255	0.5567	0.929549	3.6807	3.60178	7.048	6.90813	15.095	15.2875
73.1	-0.0325996	0.234572	0.5597	0.930796	3.6878	3.60646	7.0559	6.91671	15.1121	15.3041
73.2	-0.0228	0.234889	0.5696	0.932043	3.7023	3.61113	7.0722	6.92529	15.132	15.3207
73.3	-0.0196998	0.235206	0.5775	0.93329	3.7099	3.61581	7.0839	6.93387	15.1494	15.3372
73.4	-0.0170002	0.235523	0.5836	0.934537	3.7166	3.62048	7.0958	6.94245	15.1712	15.3538
73.5	-0.0160001	0.235839	0.5888	0.935784	3.7204	3.62516	7.1069	6.95102	15.1892	15.3703
73.6	-0.0139999	0.236156	0.5909	0.937031	3.7255	3.62983	7.1181	6.9596	15.2074	15.3868
73.7	-0.0108001	0.236473	0.5974	0.938277	3.7325	3.6345	7.129	6.96817	15.2275	15.4033
73.8	-0.0156002	0.23679	0.5957	0.939524	3.7326	3.63918	7.133	6.97673	15.2403	15.4198
73.9	-0.0165999	0.237106	0.5962	0.94077	3.734	3.64385	7.1436	6.9853	15.2537	15.4363
74	-0.0144	0.237423	0.598	0.942017	3.7391	3.64852	7.151	6.99386	15.2681	15.4528
74.1	-0.0146999	0.23774	0.604	0.943263	3.7464	3.65319	7.1593	7.00242	15.2841	15.4693
74.2	-0.0129999	0.238057	0.6077	0.944509	3.7527	3.65786	7.1635	7.01098	15.3026	15.4858
74.3	-0.0097002	0.238373	0.6084	0.945756	3.7591	3.66253	7.1725	7.01953	15.3184	15.5022
74.4	-0.0126998	0.23869	0.6058	0.947002	3.7634	3.66719	7.1793	7.02809	15.3302	15.5187
74.5	-0.0123999	0.239007	0.6088	0.948248	3.7672	3.67186	7.183	7.03664	15.3439	15.5351
74.6	-0.0164001	0.239323	0.6123	0.949494	3.7697	3.67653	7.1895	7.04519	15.3568	15.5515
74.7	-0.0157001	0.23964	0.617	0.95074	3.7721	3.68119	7.2005	7.05374	15.3768	15.568
74.8	-0.0132001	0.239957	0.6174	0.951986	3.7747	3.68586	7.2071	7.06228	15.3876	15.5844
74.9	-0.0150999	0.240273	0.6178	0.953231	3.7764	3.69052	7.2159	7.07082	15.4031	15.6008
75	-0.0133	0.24059	0.6239	0.954477	3.7787	3.69519	7.2277	7.07936	15.4199	15.6171
75.1	-0.0145	0.240907	0.6234	0.955723	3.7818	3.69985	7.2351	7.0879	15.4366	15.6335
75.2	-0.0166	0.241223	0.6212	0.956968	3.783	3.70451	7.2438	7.09643	15.4544	15.6499
75.3	-0.0215997	0.24154	0.6159	0.958214	3.7805	3.70917	7.2481	7.10497	15.4667	15.6662
75.4	-0.0184004	0.241856	0.6204	0.959459	3.7902	3.71384	7.2637	7.1135	15.4823	15.6826
75.5	-0.0215	0.242173	0.6214	0.960704	3.7966	3.7185	7.2703	7.12203	15.498	15.6989
75.6	-0.0213999	0.242489	0.6229	0.96195	3.7967	3.72316	7.2803	7.13055	15.5138	15.7152
75.7	-0.0191999	0.242806	0.6293	0.963195	3.8036	3.72781	7.2941	7.13908	15.5321	15.7315
75.8	-0.0206	0.243122	0.6325	0.96444	3.8095	3.73247	7.3014	7.1476	15.5487	15.7479
75.9	-0.0145001	0.243439	0.6352	0.965685	3.8156	3.73713	7.3099	7.15612	15.5694	15.7641
76	-0.0133001	0.243755	0.6399	0.96693	3.8193	3.74179	7.3218	7.16463	15.5848	15.7804
76.1	-0.0139002	0.244072	0.645	0.968175	3.8206	3.74644	7.3277	7.17315	15.6002	15.7967
76.2	-0.0152999	0.244388	0.6438	0.969419	3.8208	3.7511	7.3352	7.18166	15.6141	15.813
76.3	-0.0139001	0.244705	0.6464	0.970664	3.8273	3.75575	7.3373	7.19017	15.6277	15.8292
76.4	-0.0183	0.245021	0.6495	0.971909	3.832	3.76041	7.3401	7.19868	15.6428	15.8455
76.5	-0.0222	0.245338	0.6494	0.973153	3.8393	3.76506	7.3466	7.20719	15.66	15.8617
76.6	-0.0241	0.245654	0.6505	0.974398	3.847	3.76971	7.3543	7.21569	15.6749	15.8779
76.7	-0.0253	0.245971	0.6495	0.975642	3.8511	3.77436	7.361	7.22419	15.6929	15.8941
76.8	-0.0261997	0.246287	0.6513	0.976887	3.8544	3.77902	7.3671	7.23269	15.7065	15.9103
76.9	-0.0242003	0.246603	0.6557	0.978131	3.859	3.78367	7.3757	7.24119	15.7275	15.9265
77	-0.0199001	0.24692	0.6627	0.979375	3.8667	3.78832	7.3851	7.24968	15.7473	15.9427
77.1	-0.0215997	0.247236	0.6593	0.980619	3.8653	3.79297	7.3936	7.25817	15.7592	15.9589
77.2	-0.0173001	0.247552	0.6629	0.981863	3.8722	3.79761	7.4024	7.26666	15.7759	15.975
77.3	-0.0162003	0.247869	0.6617	0.983107	3.876	3.80226	7.4099	7.27515	15.7941	15.9912
77.4	-0.0204998	0.248185	0.6592	0.984351	3.8777	3.80691	7.4158	7.28364	15.8042	16.0073
77.5	-0.0183999	0.248501	0.6623	0.985595	3.883	3.81156	7.4265	7.29212	15.8196	16.0235
77.6	-0.0168998	0.248818	0.6647	0.986839	3.8895	3.8162	7.4342	7.3006	15.837	16.0396
77.7	-0.0160999	0.249134	0.6708	0.988082	3.8973	3.82085	7.4486	7.30908	15.8546	16.0557
77.8	-0.0146999	0.24945	0.6774	0.989326	3.9064	3.82549	7.4625	7.31755	15.8757	16.0718
77.9	-0.00920004	0.249767	0.6807	0.990569	3.9109	3.83013	7.4686	7.32603	15.8913	16.0879
78	-0.00380001	0.250083	0.6762	0.991813	3.9161	3.83478	7.4779	7.3345	15.9063	16.104
78.1	-0.00350004	0.250399	0.6742	0.993056	3.9202	3.83942	7.4881	7.34297	15.9227	16.1201
78.2	-0.00500006	0.250715	0.6729	0.994299	3.9271	3.84406	7.4949	7.35144	15.9409	16.1361
78.3	-0.00549988	0.251031	0.669	0.995542	3.9302	3.8487	7.4996	7.3599	15.9543	16.1522
78.4	-0.00640019	0.251348	0.6725	0.996786	3.9344	3.85334	7.5098	7.36836	15.971	16.1682
78.5	-0.0105	0.251664	0.6724	0.998029	3.9388	3.85798	7.517	7.37683	15.9865	16.1843
78.6	-0.00609992	0.25198	0.6741	0.999272	3.949	3.86262	7.5285	7.38528	16.0104	16.2003
78.7	-0.00459992	0.252296	0.676	1.00051	3.9561	3.86726	7.5372	7.39374	16.0297	16.2163
78.8	-0.00989991	0.252612	0.674	1.00176	3.9572	3.8719	7.5404	7.40219	16.038	16.2323
78.9	-0.0101002	0.252928	0.6756	1.003	3.9644	3.87653	7.5492	7.41064	16.0525	16.2483
79	-0.0102	0.253245	0.6767	1.00424	3.9673	3.88117	7.5565	7.41909	16.0688	16.2643
79.1	-0.00879998	0.253561	0.6767	1.00549	3.9728	3.8858	7.5685	7.42754	16.0837	16.2802
79.2	-0.00820001	0.253877	0.6774	1.00673	3.9752	3.89044	7.579	7.43599	16.0975	16.2962
79.3	-0.0126001	0.254193	0.6743	1.00797	3.9749	3.89507	7.5829	7.44443	16.1133	16.3122
79.4	-0.0135001	0.254509	0.6747	1.00921	3.9809	3.89971	7.5905	7.45287	16.129	16.3281
79.5	-0.0169999	0.254825	0.6747	1.01046	3.9858	3.90434	7.5967	7.46131	16.1427	16.344
79.6	-0.0182	0.255141	0.6781	1.0117	3.9935	3.90897	7.6064	7.46974	16.158	16.36
79.7	-0.0202999	0.255457	0.6756	1.01294	3.9973	3.9136	7.6134	7.47818	16.173	16.3759
79.8	-0.0213998	0.255773	0.6714	1.01418	4.0021	3.91823	7.6204	7.48661	16.1872	16.3918
79.9	-0.0162002	0.256089	0.6764	1.01542	4.008	3.92286	7.6316	7.49504	16.2031	16.4077
80	-0.0112	0.256405	0.6794	1.01667	4.0214	3.92749	7.6408	7.50346	16.2199	16.4236
80.1	-0.0119002	0.256721	0.6824	1.01791	4.0297	3.93212	7.6465	7.51189	16.2365	16.4394
80.2	-0.0159	0.257037	0.674	1.01915	4.031	3.93675	7.65	7.52031	16.2477	16.4553
80.3	-0.0203002	0.257353	0.6716	1.02039	4.0327	3.94137	7.659	7.52873	16.2576	16.4711
80.4	-0.0217997	0.257669	0.6739	1.02163	4.0329	3.946	7.6655	7.53715	16.2738	16.487
80.5	-0.0213	0.257985	0.6748	1.02287	4.0355	3.95063	7.6706	7.54556	16.2888	16.5028
80.6	-0.0203998	0.258301	0.678	1.02412	4.0454	3.95525	7.6815	7.55397	16.3068	16.5187
80.7	-0.0170999	0.258617	0.6795	1.02536	4.0553	3.95988	7.6937	7.56239	16.326	16.5345
80.8	-0.0194999	0.258933	0.6794	1.0266	4.0593	3.9645	7.6984	7.57079	16.3385	16.5503
80.9	-0.0241001	0.259249	0.678	1.02784	4.065	3.96912	7.7079	7.5792	16.3551	16.5661
81	-0.0262	0.259565	0.6763	1.02908	4.07	3.97374	7.7148	7.58761	16.3704	16.5819
81.1	-0.0319999	0.259881	0.6722	1.03032	4.0779	3.97837	7.7181	7.59601	16.3811	16.5976
81.2	-0.0326999	0.260196	0.675	1.03156	4.0849	3.98299	7.7275	7.60441	16.3975	16.6134
81.3	-0.0291998	0.260512	0.6796	1.0328	4.0955	3.98761	7.7365	7.6128	16.4125	16.6292
81.4	-0.0252001	0.260828	0.6855	1.03404	4.1031	3.99223	7.7481	7.6212	16.4281	16.6449
81.5	-0.0279999	0.261144	0.6866	1.03529	4.1056	3.99685	7.7512	7.62959	16.4406	16.6606
81.6	-0.0262999	0.26146	0.6881	1.03653	4.1097	4.00146	7.7572	7.63798	16.4519	16.6764
81.7	-0.0227	0.261776	0.6925	1.03777	4.1183	4.00608	7.7695	7.64637	16.4654	16.6921
81.8	-0.0240999	0.262091	0.6958	1.03901	4.1257	4.0107	7.7772	7.65476	16.4786	16.7078
81.9	-0.0245	0.262407	0.6993	1.04025	4.1329	4.01531	7.7892	7.66314	16.4934	16.7235
82	-0.0272	0.262723	0.6998	1.04149	4.1366	4.01993	7.7989	7.67152	16.5064	16.7392
82.1	-0.0276999	0.263039	0.6976	1.04273	4.1412	4.02454	7.8018	7.6799	16.5205	16.7549
82.2	-0.0267	0.263354	0.695	1.04397	4.1496	4.02916	7.8122	7.68828	16.5375	16.7705
82.3	-0.0268002	0.26367	0.6951	1.04521	4.1575	4.03377	7.8198	7.69666	16.5522	16.7862
82.4	-0.0305999	0.263986	0.6929	1.04645	4.1595	4.03838	7.83	7.70503	16.5655	16.8018
82.5	-0.0313001	0.264302	0.6911	1.04769	4.1633	4.043	7.8395	7.7134	16.5816	16.8175
82.6	-0.0291999	0.264617	0.6906	1.04893	4.167	4.04761	7.8509	7.72177	16.5942	16.8331
82.7	-0.0275999	0.264933	0.6936	1.05017	4.1711	4.05222	7.8617	7.73013	16.6091	16.8487
82.8	-0.0268001	0.265249	0.6977	1.05141	4.1765	4.05683	7.8702	7.7385	16.6219	16.8643
82.9	-0.0297998	0.265564	0.6943	1.05265	4.1802	4.06144	7.8774	7.74686	16.6337	16.8799
83	-0.0310001	0.26588	0.691	1.05389	4.1838	4.06605	7.8838	7.75522	16.6456	16.8955
83.1	-0.0327001	0.266196	0.6908	1.05513	4.1864	4.07065	7.8936	7.76358	16.6595	16.9111
83.2	-0.0342999	0.266511	0.6931	1.05637	4.1916	4.07526	7.9041	7.77193	16.6734	16.9267
83.3	-0.0372999	0.266827	0.6919	1.05761	4.193	4.07987	7.9107	7.78028	16.6869	16.9422
83.4	-0.0376001	0.267142	0.6938	1.05885	4.1982	4.08447	7.9201	7.78864	16.7024	16.9578
83.5	-0.0352001	0.267458	0.6983	1.06009	4.2073	4.08908	7.9319	7.79698	16.7218	16.9733
83.6	-0.0389999	0.267773	0.697	1.06132	4.2112	4.09368	7.939	7.80533	16.7396	16.9889
83.7	-0.0385	0.268089	0.7005	1.06256	4.2201	4.09829	7.9503	7.81367	16.7573	17.0044
83.8	-0.0386003	0.268405	0.7014	1.0638	4.2237	4.10289	7.9553	7.82202	16.7697	17.0199
83.9	-0.0419996	0.26872	0.6982	1.06504	4.2277	4.10749	7.9611	7.83035	16.7784	17.0354
84	-0.0458	0.269036	0.7007	1.06628	4.2346	4.11209	7.9729	7.83869	16.793	17.0509
84.1	-0.0504	0.269351	0.708	1.06752	4.2413	4.11669	7.9815	7.84703	16.811	17.0664
84.2	-0.0511999	0.269667	0.7089	1.06876	4.2467	4.12129	7.9886	7.85536	16.8259	17.0819
84.3	-0.0520999	0.269982	0.7088	1.07	4.2523	4.12589	7.9977	7.86369	16.8385	17.0973
84.4	-0.0542	0.270298	0.7098	1.07124	4.2584	4.13049	8.0086	7.87202	16.8556	17.1128
84.5	-0.0553	0.270613	0.7081	1.07247	4.2646	4.13509	8.0149	7.88034	16.8691	17.1282
84.6	-0.0535001	0.270929	0.7093	1.07371	4.2718	4.13969	8.0204	7.88867	16.8903	17.1437
84.7	-0.0549999	0.271244	0.7084	1.07495	4.275	4.14428	8.0253	7.89699	16.9041	17.1591
84.8	-0.0574998	0.271559	0.708	1.07619	4.2771	4.14888	8.0327	7.90531	16.9158	17.1745
84.9	-0.0562002	0.271875	0.7124	1.07743	4.2857	4.15348	8.0413	7.91363	16.9326	17.1899
85	-0.0551	0.27219	0.7153	1.07867	4.2916	4.15807	8.05	7.92194	16.9482	17.2053
85.1	-0.0551001	0.272506	0.7159	1.0799	4.2985	4.16267	8.062	7.93025	16.9608	17.2207
85.2	-0.0557	0.272821	0.717	1.08114	4.3021	4.16726	8.0675	7.93857	16.9704	17.2361
85.3	-0.0529	0.273136	0.7177	1.08238	4.3072	4.17185	8.0759	7.94687	16.9837	17.2515
85.4	-0.0475001	0.273452	0.7178	1.08362	4.3141	4.17644	8.0889	7.95518	16.9977	17.2668
85.5	-0.0485001	0.273767	0.7184	1.08486	4.3194	4.18103	8.097	7.96348	17.0111	17.2822
85.6	-0.0450001	0.274082	0.7222	1.08609	4.3291	4.18563	8.1042	7.97179	17.0254	17.2975
85.7	-0.0415999	0.274398	0.7206	1.08733	4.334	4.19022	8.1111	7.98009	17.0397	17.3129
85.8	-0.0398998	0.274713	0.7259	1.08857	4.3404	4.1948	8.1241	7.98838	17.0534	17.3282
85.9	-0.0409002	0.275028	0.7307	1.08981	4.3491	4.19939	8.1366	7.99668	17.0714	17.3435
86	-0.0459001	0.275344	0.7284	1.09104	4.3541	4.20398	8.1453	8.00497	17.0847	17.3588
86.1	-0.0512	0.275659	0.7249	1.09228	4.3507	4.20857	8.1516	8.01326	17.0925	17.3741
86.2	-0.0497	0.275974	0.7251	1.09352	4.353	4.21316	8.1607	8.02155	17.1065	17.3894
86.3	-0.0427998	0.276289	0.7307	1.09476	4.3589	4.21774	8.1714	8.02984	17.1227	17.4047
86.4	-0.0397002	0.276605	0.7332	1.09599	4.365	4.22233	8.1806	8.03812	17.1391	17.4199
86.5	-0.0376001	0.27692	0.7362	1.09723	4.3723	4.22691	8.1909	8.0464	17.1537	17.4352
86.6	-0.0377002	0.277235	0.7351	1.09847	4.3749	4.23149	8.1954	8.05468	17.1654	17.4504
86.7	-0.0413	0.27755	0.7318	1.0997	4.3749	4.23608	8.2024	8.06296	17.1762	17.4657
86.8	-0.0394	0.277865	0.7324	1.10094	4.3772	4.24066	8.2078	8.07123	17.1898	17.4809
86.9	-0.0380001	0.27818	0.7307	1.10218	4.3845	4.24524	8.2133	8.07951	17.2054	17.4961
87	-0.0358	0.278496	0.7319	1.10341	4.3888	4.24982	8.2175	8.08778	17.2203	17.5113
87.1	-0.0341998	0.278811	0.7356	1.10465	4.4002	4.2544	8.2283	8.09605	17.2373	17.5265
87.2	-0.0297001	0.279126	0.7397	1.10589	4.4069	4.25898	8.2406	8.10431	17.2565	17.5417
87.3	-0.0318003	0.279441	0.7392	1.10712	4.4076	4.26356	8.2457	8.11258	17.2682	17.5569
87.4	-0.0349998	0.279756	0.7368	1.10836	4.4082	4.26814	8.2491	8.12084	17.2774	17.5721
87.5	-0.0350999	0.280071	0.7372	1.1096	4.414	4.27272	8.2571	8.1291	17.2923	17.5872
87.6	-0.0319997	0.280386	0.7366	1.11083	4.4166	4.2773	8.264	8.13735	17.3068	17.6024
87.7	-0.0288001	0.280701	0.7405	1.11207	4.4204	4.28187	8.2769	8.14561	17.324	17.6175
87.8	-0.0310001	0.281017	0.7392	1.1133	4.4231	4.28645	8.2814	8.15386	17.3376	17.6327
87.9	-0.0287	0.281332	0.7372	1.11454	4.4262	4.29102	8.2897	8.16211	17.3517	17.6478
88	-0.0293001	0.281647	0.7335	1.11578	4.4273	4.2956	8.2935	8.17036	17.3638	17.6629
88.1	-0.0306003	0.281962	0.7334	1.11701	4.4314	4.30017	8.2994	8.17861	17.3757	17.678
88.2	-0.033	0.282277	0.7315	1.11825	4.4335	4.30474	8.3074	8.18685	17.3856	17.6931
88.3	-0.0309999	0.282592	0.735	1.11948	4.438	4.30932	8.3171	8.1951	17.3991	17.7082
88.4	-0.0283	0.282907	0.7363	1.12072	4.4416	4.31389	8.324	8.20334	17.4169	17.7233
88.5	-0.0250999	0.283222	0.7359	1.12195	4.4449	4.31846	8.3307	8.21157	17.434	17.7383
88.6	-0.0229003	0.283537	0.739	1.12319	4.4498	4.32303	8.3372	8.21981	17.4494	17.7534
88.7	-0.0249	0.283852	0.7394	1.12443	4.4531	4.3276	8.3403	8.22804	17.4653	17.7684
88.8	-0.0238	0.284166	0.7391	1.12566	4.4559	4.33217	8.3437	8.23627	17.4755	17.7835
88.9	-0.0213001	0.284481	0.7393	1.1269	4.4612	4.33674	8.3532	8.2445	17.4913	17.7985
89	-0.0185001	0.284796	0.7462	1.12813	4.467	4.3413	8.3629	8.25273	17.5089	17.8135
89.1	-0.0167002	0.285111	0.7509	1.12937	4.4725	4.34587	8.3744	8.26095	17.5234	17.8285
89.2	-0.02	0.285426	0.7484	1.1306	4.478	4.35044	8.3812	8.26918	17.5326	17.8435
89.3	-0.0200002	0.285741	0.7495	1.13184	4.4855	4.355	8.3908	8.2774	17.5451	17.8585
89.4	-0.0222	0.286056	0.7509	1.13307	4.4877	4.35957	8.3984	8.28561	17.5611	17.8735
89.5	-0.0177999	0.286371	0.7556	1.13431	4.4919	4.36413	8.4079	8.29383	17.5769	17.8885
89.6	-0.0165999	0.286686	0.7529	1.13554	4.4937	4.36869	8.4153	8.30204	17.5901	17.9035
89.7	-0.014	0.287	0.7555	1.13678	4.4981	4.37326	8.4281	8.31026	17.6041	17.9184
89.8	-0.0133001	0.287315	0.7523	1.13801	4.4988	4.37782	8.4321	8.31846	17.6122	17.9334
89.9	-0.0123	0.28763	0.7512	1.13924	4.5017	4.38238	8.4375	8.32667	17.627	17.9483
90	-0.0125001	0.287945	0.7525	1.14048	4.5053	4.38694	8.4414	8.33488	17.6435	17.9632
90.1	-0.0136002	0.28826	0.7519	1.14171	4.5044	4.3915	8.4483	8.34308	17.6569	17.9782
90.2	-0.0139999	0.288574	0.7493	1.14295	4.5037	4.39606	8.456	8.35128	17.6675	17.9931
90.3	-0.0147001	0.288889	0.7493	1.14418	4.5085	4.40062	8.459	8.35948	17.6799	18.008
90.4	-0.0167999	0.289204	0.7485	1.14542	4.5109	4.40518	8.4653	8.36767	17.6943	18.0229
90.5	-0.0135999	0.289519	0.7525	1.14665	4.5168	4.40973	8.4722	8.37587	17.7081	18.0377
90.6	-0.0128	0.289833	0.7519	1.14788	4.5181	4.41429	8.4815	8.38406	17.7169	18.0526
90.7	-0.0103001	0.290148	0.754	1.14912	4.5242	4.41885	8.4962	8.39225	17.7263	18.0675
90.8	-0.012	0.290463	0.756	1.15035	4.53	4.4234	8.5054	8.40044	17.7424	18.0823
90.9	-0.0118002	0.290777	0.7569	1.15159	4.5331	4.42796	8.5131	8.40862	17.7576	18.0972
91	-0.0101002	0.291092	0.7558	1.15282	4.5383	4.43251	8.5221	8.4168	17.7678	18.112
91.1	-0.0101999	0.291407	0.7552	1.15405	4.5424	4.43706	8.5302	8.42498	17.7842	18.1268
91.2	-0.0058002	0.291721	0.7618	1.15529	4.5505	4.44162	8.5387	8.43316	17.8019	18.1417
91.3	-0.00479992	0.292036	0.7658	1.15652	4.5571	4.44617	8.5473	8.44134	17.8196	18.1565
91.4	-0.00459989	0.292351	0.7678	1.15775	4.5627	4.45072	8.554	8.44951	17.8321	18.1713
91.5	-0.00439985	0.292665	0.771	1.15899	4.5665	4.45527	8.5599	8.45769	17.8502	18.1861
91.6	-0.000300127	0.29298	0.773	1.16022	4.5705	4.45982	8.5686	8.46586	17.8691	18.2008
91.7	0.00170011	0.293294	0.7726	1.16145	4.5729	4.46437	8.5779	8.47402	17.883	18.2156
91.8	-0.000600127	0.293609	0.7751	1.16269	4.5793	4.46892	8.5869	8.48219	17.8939	18.2304
91.9	-0.00010019	0.293924	0.7752	1.16392	4.5858	4.47346	8.5932	8.49035	17.9081	18.2451
92	0.00190019	0.294238	0.7737	1.16515	4.5854	4.47801	8.5961	8.49851	17.921	18.2599
92.1	0.00960012	0.294553	0.7801	1.16638	4.5914	4.48256	8.6027	8.50667	17.9404	18.2746
92.2	0.0141998	0.294867	0.7842	1.16762	4.5971	4.4871	8.6123	8.51483	17.9564	18.2893
92.3	0.0123998	0.295182	0.7817	1.16885	4.5975	4.49165	8.6179	8.52298	17.9689	18.304
92.4	0.0100998	0.295496	0.7836	1.17008	4.6016	4.49619	8.6263	8.53114	17.9821	18.3188
92.5	0.00719995	0.295811	0.7802	1.17132	4.6012	4.50074	8.6294	8.53929	17.9931	18.3335
92.6	0.00880023	0.296125	0.7812	1.17255	4.6095	4.50528	8.6363	8.54743	18.0087	18.3481
92.7	0.0136998	0.29644	0.7879	1.17378	4.6206	4.50982	8.6487	8.55558	18.0297	18.3628
92.8	0.0173999	0.296754	0.7935	1.17501	4.6294	4.51436	8.6561	8.56372	18.0499	18.3775
92.9	0.0157997	0.297069	0.7914	1.17624	4.629	4.51891	8.6608	8.57187	18.0637	18.3922
93	0.0177002	0.297383	0.792	1.17748	4.6324	4.52345	8.6725	8.58001	18.0747	18.4068
93.1	0.0185001	0.297697	0.7966	1.17871	4.6406	4.52799	8.6838	8.58814	18.0886	18.4215
93.2	0.0213	0.298012	0.8018	1.17994	4.6443	4.53252	8.6937	8.59628	18.103	18.4361
93.3	0.0250002	0.298326	0.8035	1.18117	4.6467	4.53706	8.704	8.60441	18.1196	18.4507
93.4	0.0290001	0.298641	0.8067	1.1824	4.6563	4.5416	8.7159	8.61254	18.1358	18.4653
93.5	0.0320002	0.298955	0.8087	1.18364	4.6668	4.54614	8.7262	8.62067	18.1524	18.4799
93.6	0.0329999	0.299269	0.8111	1.18487	4.6744	4.55067	8.7326	8.6288	18.1726	18.4945
93.7	0.0330002	0.299584	0.8132	1.1861	4.6779	4.55521	8.7436	8.63692	18.1877	18.5091
93.8	0.0348	0.299898	0.8142	1.18733	4.6837	4.55974	8.7476	8.64504	18.2031	18.5237
93.9	0.0350998	0.300212	0.813	1.18856	4.6886	4.56428	8.7557	8.65316	18.2173	18.5383
94	0.0294003	0.300527	0.8107	1.18979	4.6902	4.56881	8.7617	8.66128	18.2288	18.5529
94.1	0.0317001	0.300841	0.8133	1.19103	4.6978	4.57335	8.7747	8.66939	18.2461	18.5674
94.2	0.0339999	0.301155	0.8155	1.19226	4.705	4.57788	8.7826	8.67751	18.261	18.5819
94.3	0.0356002	0.30147	0.822	1.19349	4.7131	4.58241	8.7917	8.68562	18.2804	18.5965
94.4	0.036	0.301784	0.8261	1.19472	4.7201	4.58694	8.7985	8.69373	18.2959	18.611
94.5	0.0384	0.302098	0.8285	1.19595	4.7239	4.59147	8.809	8.70184	18.3097	18.6255
94.6	0.0365002	0.302412	0.833	1.19718	4.7309	4.596	8.8219	8.70994	18.3233	18.64
94.7	0.0378998	0.302727	0.8331	1.19841	4.7386	4.60053	8.8357	8.71804	18.336	18.6545
94.8	0.0429	0.303041	0.8343	1.19964	4.7451	4.60506	8.8456	8.72614	18.3499	18.669
94.9	0.0425	0.303355	0.8362	1.20087	4.7529	4.60958	8.8558	8.73424	18.3654	18.6835
95	0.0441	0.303669	0.8407	1.2021	4.7602	4.61411	8.8626	8.74234	18.3821	18.698
95.1	0.0465	0.303983	0.8385	1.20334	4.7653	4.61864	8.8705	8.75043	18.3967	18.7124
95.2	0.0466001	0.304297	0.8382	1.20457	4.7699	4.62316	8.8778	8.75852	18.4099	18.7269
95.3	0.0486001	0.304612	0.8405	1.2058	4.7749	4.62769	8.8843	8.76661	18.4257	18.7413
95.4	0.0489002	0.304926	0.8425	1.20703	4.7782	4.63221	8.8934	8.7747	18.4434	18.7558
95.5	0.0539	0.30524	0.8461	1.20826	4.7857	4.63674	8.9042	8.78279	18.4585	18.7702
95.6	0.0538	0.305554	0.8453	1.20949	4.7935	4.64126	8.912	8.79087	18.4748	18.7846
95.7	0.0541999	0.305868	0.8495	1.21072	4.799	4.64578	8.9192	8.79895	18.4891	18.799
95.8	0.0555	0.306182	0.8548	1.21195	4.8069	4.6503	8.9248	8.80703	18.5061	18.8134
95.9	0.0544999	0.306496	0.8554	1.21318	4.8111	4.65482	8.9345	8.8151	18.5214	18.8278
96	0.0544004	0.30681	0.8568	1.21441	4.8185	4.65934	8.9454	8.82318	18.534	18.8422
96.1	0.0585	0.307124	0.8616	1.21564	4.8246	4.66386	8.959	8.83125	18.5493	18.8566
96.2	0.0622999	0.307438	0.8624	1.21687	4.831	4.66838	8.9665	8.83932	18.5624	18.871
96.3	0.0612999	0.307753	0.8619	1.2181	4.834	4.6729	8.9743	8.84739	18.5765	18.8853
96.4	0.0615003	0.308067	0.8635	1.21933	4.8363	4.67742	8.9854	8.85546	18.5895	18.8997
96.5	0.0708003	0.308381	0.8727	1.22056	4.849	4.68193	8.9999	8.86352	18.6104	18.914
96.6	0.0721	0.308695	0.8742	1.22179	4.8535	4.68645	9.0089	8.87158	18.626	18.9283
96.7	0.071	0.309009	0.8748	1.22302	4.8572	4.69096	9.0133	8.87964	18.6404	18.9426
96.8	0.0708001	0.309322	0.874	1.22424	4.8587	4.69548	9.015	8.8877	18.6573	18.957
96.9	0.0744999	0.309636	0.8784	1.22547	4.8609	4.69999	9.0258	8.89575	18.6726	18.9713
97	0.0735998	0.30995	0.878	1.2267	4.865	4.70451	9.0315	8.90381	18.6825	18.9856
97.1	0.0737999	0.310264	0.8791	1.22793	4.8684	4.70902	9.039	8.91186	18.6956	18.9998
97.2	0.0758002	0.310578	0.8799	1.22916	4.8702	4.71353	9.0412	8.91991	18.7078	19.0141
97.3	0.0717	0.310892	0.8777	1.23039	4.8712	4.71804	9.0465	8.92795	18.7194	19.0284
97.4	0.0733996	0.311206	0.8761	1.23162	4.8752	4.72255	9.0526	8.936	18.7324	19.0426
97.5	0.0669999	0.31152	0.8714	1.23285	4.8768	4.72706	9.0562	8.94404	18.7443	19.0569
97.6	0.062	0.311834	0.8699	1.23408	4.8789	4.73157	9.0628	8.95208	18.7531	19.0711
97.7	0.0591002	0.312148	0.8698	1.23531	4.8846	4.73608	9.0724	8.96012	18.7642	19.0854
97.8	0.0521998	0.312462	0.8676	1.23653	4.8861	4.74059	9.0734	8.96815	18.7739	19.0996
97.9	0.0525001	0.312775	0.8667	1.23776	4.8849	4.7451	9.0782	8.97619	18.7879	19.1138
98	0.0569999	0.313089	0.8678	1.23899	4.8906	4.7496	9.0877	8.98422	18.8036	19.128
98.1	0.0575999	0.313403	0.8686	1.24022	4.8982	4.75411	9.095	8.99225	18.8162	19.1422
98.2	0.0523002	0.313717	0.8657	1.24145	4.9028	4.75861	9.103	9.00027	18.8276	19.1564
98.3	0.0505002	0.314031	0.8674	1.24268	4.9099	4.76312	9.1116	9.0083	18.8406	19.1706
98.4	0.0499001	0.314344	0.8728	1.2439	4.9189	4.76762	9.1203	9.01632	18.8568	19.1847
98.5	0.0496002	0.314658	0.8754	1.24513	4.9279	4.77213	9.1287	9.02434	18.8737	19.1989
98.6	0.0524999	0.314972	0.8829	1.24636	4.9377	4.77663	9.1388	9.03236	18.893	19.2131
98.7	0.0506002	0.315286	0.8821	1.24759	4.9431	4.78113	9.1413	9.04038	18.9064	19.2272
98.8	0.0467001	0.315599	0.879	1.24882	4.9455	4.78563	9.1439	9.04839	18.9175	19.2413
98.9	0.0457	0.315913	0.8786	1.25004	4.95	4.79013	9.1509	9.0564	18.9282	19.2555
99	0.0446001	0.316227	0.8809	1.25127	4.9604	4.79463	9.1611	9.06442	18.9385	19.2696
99.1	0.0450998	0.316541	0.8881	1.2525	4.9678	4.79913	9.1705	9.07242	18.9527	19.2837
99.2	0.0426002	0.316854	0.889	1.25373	4.9701	4.80363	9.1799	9.08043	18.9671	19.2978
99.3	0.0379999	0.317168	0.8867	1.25495	4.9713	4.80813	9.1816	9.08843	18.9777	19.3119
99.4	0.0341	0.317482	0.8841	1.25618	4.976	4.81263	9.1855	9.09643	18.987	19.326
99.5	0.0310999	0.317795	0.8818	1.25741	4.9761	4.81712	9.1923	9.10443	18.999	19.34
99.6	0.0295001	0.318109	0.8842	1.25864	4.976	4.82162	9.1959	9.11243	19.0134	19.3541
99.7	0.0296	0.318422	0.8885	1.25986	4.9814	4.82611	9.2023	9.12043	19.0221	19.3682
99.8	0.0274	0.318736	0.8893	1.26109	4.9883	4.83061	9.2055	9.12842	19.034	19.3822
99.9	0.0228999	0.31905	0.8877	1.26232	4.9942	4.8351	9.215	9.13641	19.0461	19.3963
100	0.0220001	0.319363	0.8901	1.26354	4.9967	4.8396	9.2168	9.1444	19.0553	19.4103
100.1	0.0241998	0.319677	0.8911	1.26477	5.0003	4.84409	9.2217	9.15239	19.0682	19.4243
100.2	0.0221002	0.31999	0.8901	1.266	5.002	4.84858	9.2244	9.16037	19.0832	19.4383
100.3	0.0206001	0.320304	0.8908	1.26722	5.0057	4.85307	9.2326	9.16835	19.102	19.4523
100.4	0.0226	0.320618	0.891	1.26845	5.0135	4.85756	9.2423	9.17633	19.1145	19.4663
100.5	0.0209999	0.320931	0.8893	1.26968	5.02	4.86205	9.2502	9.18431	19.1286	19.4803
100.6	0.0167001	0.321245	0.8912	1.2709	5.0271	4.86654	9.2567	9.19229	19.1387	19.4943
100.7	0.0186998	0.321558	0.8947	1.27213	5.0338	4.87103	9.2637	9.20026	19.1503	19.5083
100.8	0.0189	0.321872	0.9015	1.27336	5.0419	4.87552	9.269	9.20823	19.1644	19.5222
100.9	0.0183001	0.322185	0.9064	1.27458	5.0466	4.88001	9.2771	9.2162	19.1774	19.5362
101	0.018	0.322498	0.9079	1.27581	5.0514	4.88449	9.2816	9.22417	19.1904	19.5501
101.1	0.0134	0.322812	0.9064	1.27704	5.0535	4.88898	9.291	9.23213	19.2014	19.564
101.2	0.0105	0.323125	0.9085	1.27826	5.0585	4.89346	9.2999	9.2401	19.2155	19.578
101.3	0.00840008	0.323439	0.912	1.27949	5.0625	4.89795	9.3052	9.24806	19.2285	19.5919
101.4	0.0110001	0.323752	0.9191	1.28071	5.0693	4.90243	9.3154	9.25602	19.2451	19.6058
101.5	0.0142998	0.324066	0.9232	1.28194	5.0761	4.90691	9.3215	9.26398	19.2613	19.6197
101.6	0.0118	0.324379	0.9247	1.28317	5.0816	4.9114	9.3272	9.27193	19.2725	19.6336
101.7	0.00820002	0.324692	0.9266	1.28439	5.0858	4.91588	9.3345	9.27988	19.2794	19.6475
101.8	0.00520026	0.325006	0.9267	1.28562	5.0915	4.92036	9.3437	9.28783	19.291	19.6614
101.9	0.00789974	0.325319	0.924	1.28684	5.0978	4.92484	9.3552	9.29578	19.3049	19.6752
102	0.00519989	0.325632	0.9237	1.28807	5.1027	4.92932	9.3614	9.30373	19.3138	19.6891
102.1	0.00429986	0.325946	0.9262	1.28929	5.1064	4.9338	9.3681	9.31167	19.3277	19.7029
102.2	0.00240017	0.326259	0.9266	1.29052	5.1104	4.93828	9.3751	9.31961	19.3412	19.7168
102.3	0.00139996	0.326572	0.928	1.29174	5.115	4.94276	9.3866	9.32755	19.3583	19.7306
102.4	0.0028	0.326886	0.9296	1.29297	5.122	4.94723	9.3927	9.33549	19.3717	19.7444
102.5	0.00239955	0.327199	0.9333	1.29419	5.1299	4.95171	9.4037	9.34343	19.3871	19.7582
102.6	-0.00210036	0.327512	0.93	1.29542	5.1301	4.95619	9.4069	9.35136	19.395	19.772
102.7	-0.000999833	0.327826	0.9303	1.29664	5.1307	4.96066	9.4112	9.35929	19.4026	19.7858
102.8	0.00330019	0.328139	0.9337	1.29787	5.1377	4.96514	9.4222	9.36722	19.4185	19.7996
102.9	0.00440001	0.328452	0.9399	1.29909	5.1473	4.96961	9.4325	9.37515	19.4326	19.8134
103	0.00290025	0.328765	0.94	1.30032	5.1539	4.97408	9.4367	9.38307	19.4468	19.8272
103.1	0.00229977	0.329078	0.9438	1.30154	5.1618	4.97856	9.4445	9.391	19.4633	19.8409
103.2	-0.00389975	0.329392	0.9434	1.30277	5.1641	4.98303	9.4511	9.39892	19.4762	19.8547
103.3	-0.00649999	0.329705	0.9516	1.30399	5.1755	4.9875	9.4663	9.40684	19.4927	19.8684
103.4	-0.00369973	0.330018	0.9542	1.30522	5.1806	4.99197	9.476	9.41475	19.5078	19.8822
103.5	-0.0025997	0.330331	0.9575	1.30644	5.1875	4.99644	9.4871	9.42267	19.5236	19.8959
103.6	0.0047	0.330644	0.9653	1.30767	5.1937	5.00091	9.5	9.43058	19.5418	19.9096
103.7	0.00730011	0.330957	0.9659	1.30889	5.201	5.00538	9.5074	9.43849	19.5537	19.9233
103.8	0.0106999	0.331271	0.9689	1.31011	5.2063	5.00985	9.5138	9.4464	19.569	19.937
103.9	0.0111	0.331584	0.9705	1.31134	5.2094	5.01431	9.5236	9.4543	19.58	19.9507
104	0.00989991	0.331897	0.9751	1.31256	5.2173	5.01878	9.5347	9.46221	19.5945	19.9644
104.1	0.00789992	0.33221	0.9774	1.31379	5.2165	5.02325	9.5423	9.47011	19.6056	19.9781
104.2	0.00590013	0.332523	0.9781	1.31501	5.218	5.02771	9.5495	9.47801	19.6178	19.9918
104.3	0.0100001	0.332836	0.981	1.31623	5.2221	5.03217	9.558	9.48591	19.6317	20.0054
104.4	0.0128999	0.333149	0.9856	1.31746	5.2326	5.03664	9.5655	9.4938	19.6478	20.0191
104.5	0.0143997	0.333462	0.9853	1.31868	5.2364	5.0411	9.5732	9.5017	19.6592	20.0327
104.6	0.0142	0.333775	0.9846	1.3199	5.2374	5.04556	9.5796	9.50959	19.6697	20.0464
104.7	0.0145	0.334088	0.9826	1.32113	5.2401	5.05003	9.5903	9.51748	19.682	20.06
104.8	0.0145001	0.334401	0.9838	1.32235	5.2423	5.05449	9.6025	9.52536	19.6916	20.0736
104.9	0.0165	0.334714	0.9866	1.32358	5.2449	5.05895	9.6147	9.53325	19.7046	20.0872
105	0.0175	0.335027	0.9894	1.3248	5.25	5.06341	9.6235	9.54113	19.7187	20.1008
105.1	0.0181	0.33534	0.99	1.32602	5.253	5.06787	9.6305	9.54901	19.7332	20.1144
105.2	0.0190001	0.335653	0.9895	1.32724	5.2557	5.07233	9.6367	9.55689	19.7474	20.128
105.3	0.019	0.335966	0.9877	1.32847	5.2606	5.07678	9.6412	9.56477	19.759	20.1416
105.4	0.0216	0.336279	0.9874	1.32969	5.2641	5.08124	9.6518	9.57264	19.7745	20.1552
105.5	0.0219001	0.336592	0.9915	1.33091	5.2668	5.0857	9.6589	9.58051	19.7897	20.1687
105.6	0.0269	0.336905	0.9974	1.33214	5.2762	5.09015	9.6677	9.58838	19.803	20.1823
105.7	0.0293999	0.337218	0.9985	1.33336	5.2799	5.09461	9.6773	9.59625	19.8154	20.1958
105.8	0.0284001	0.337531	0.9961	1.33458	5.2783	5.09906	9.6848	9.60412	19.828	20.2093
105.9	0.0304	0.337844	0.9982	1.3358	5.2848	5.10352	9.6941	9.61198	19.8447	20.2229
106	0.0314	0.338156	1.002	1.33703	5.2876	5.10797	9.6995	9.61985	19.8572	20.2364
106.1	0.0296001	0.338469	0.9996	1.33825	5.2935	5.11242	9.7091	9.6277	19.8709	20.2499
106.2	0.0296999	0.338782	1.0029	1.33947	5.2971	5.11688	9.7227	9.63556	19.8862	20.2634
106.3	0.0314999	0.339095	1.0066	1.34069	5.3042	5.12133	9.7317	9.64342	19.8981	20.2769
106.4	0.0328997	0.339408	1.0099	1.34192	5.3069	5.12578	9.743	9.65127	19.9087	20.2904
106.5	0.0281	0.339721	1.0093	1.34314	5.3071	5.13023	9.7483	9.65912	19.9172	20.3038
106.6	0.0293	0.340033	1.0129	1.34436	5.3114	5.13468	9.7564	9.66697	19.9321	20.3173
106.7	0.0305001	0.340346	1.0146	1.34558	5.3162	5.13913	9.7656	9.67482	19.9462	20.3308
106.8	0.0315	0.340659	1.0144	1.3468	5.3163	5.14357	9.7736	9.68266	19.9592	20.3442
106.9	0.0349001	0.340972	1.0165	1.34803	5.3165	5.14802	9.7831	9.69051	19.9778	20.3577
107	0.0357999	0.341284	1.0175	1.34925	5.3217	5.15247	9.7965	9.69835	19.996	20.3711
107.1	0.0344	0.341597	1.016	1.35047	5.3263	5.15691	9.8053	9.70619	20.0103	20.3845
107.2	0.0377	0.34191	1.0143	1.35169	5.3311	5.16136	9.8104	9.71402	20.0225	20.3979
107.3	0.0387999	0.342223	1.0157	1.35291	5.3374	5.1658	9.8162	9.72186	20.0326	20.4114
107.4	0.0410998	0.342535	1.0149	1.35413	5.34	5.17025	9.8252	9.72969	20.0408	20.4248
107.5	0.0364001	0.342848	1.01	1.35536	5.3412	5.17469	9.8319	9.73752	20.0541	20.4381
107.6	0.0365	0.343161	1.0108	1.35658	5.3458	5.17913	9.8395	9.74535	20.0648	20.4515
107.7	0.0393999	0.343473	1.0086	1.3578	5.3465	5.18358	9.8476	9.75318	20.0754	20.4649
107.8	0.039	0.343786	1.0051	1.35902	5.3454	5.18802	9.8537	9.761	20.0859	20.4783
107.9	0.0438998	0.344099	1.0085	1.36024	5.3504	5.19246	9.8615	9.76882	20.1002	20.4916
108	0.0424001	0.344411	1.0127	1.36146	5.3531	5.1969	9.865	9.77664	20.1113	20.505
108.1	0.0445	0.344724	1.0135	1.36268	5.3591	5.20134	9.8727	9.78446	20.1258	20.5183
108.2	0.0462	0.345036	1.0136	1.3639	5.3628	5.20578	9.8796	9.79228	20.1383	20.5317
108.3	0.0456999	0.345349	1.0117	1.36512	5.3646	5.21021	9.8816	9.80009	20.1457	20.545
108.4	0.0474002	0.345662	1.0102	1.36635	5.3681	5.21465	9.8839	9.8079	20.1558	20.5583
108.5	0.0488002	0.345974	1.0121	1.36757	5.3736	5.21909	9.8911	9.81571	20.171	20.5716
108.6	0.0533999	0.346287	1.0117	1.36879	5.3784	5.22352	9.8967	9.82352	20.1878	20.5849
108.7	0.0541001	0.346599	1.011	1.37001	5.383	5.22796	9.9036	9.83133	20.2014	20.5982
108.8	0.0542	0.346912	1.0118	1.37123	5.3907	5.23239	9.9138	9.83913	20.2174	20.6115
108.9	0.0515	0.347224	1.0148	1.37245	5.3965	5.23683	9.9212	9.84693	20.2289	20.6248
109	0.0509999	0.347537	1.0162	1.37367	5.3995	5.24126	9.926	9.85473	20.2408	20.638
109.1	0.0521999	0.347849	1.0161	1.37489	5.4025	5.24569	9.9356	9.86253	20.2515	20.6513
109.2	0.0531999	0.348162	1.0157	1.37611	5.4056	5.25013	9.9417	9.87032	20.2663	20.6646
109.3	0.0563997	0.348474	1.0143	1.37733	5.4094	5.25456	9.948	9.87811	20.281	20.6778
109.4	0.0546998	0.348787	1.0076	1.37855	5.4064	5.25899	9.9482	9.8859	20.2894	20.691
109.5	0.0506998	0.349099	1.0075	1.37977	5.4095	5.26342	9.9558	9.89369	20.3016	20.7043
109.6	0.0491999	0.349412	1.0062	1.38099	5.4137	5.26785	9.9627	9.90148	20.3105	20.7175
109.7	0.0480002	0.349724	1.0086	1.38221	5.4216	5.27228	9.9688	9.90927	20.3228	20.7307
109.8	0.0493	0.350036	1.0109	1.38343	5.4264	5.27671	9.9749	9.91705	20.3364	20.7439
109.9	0.0463002	0.350349	1.0107	1.38465	5.4299	5.28113	9.9794	9.92483	20.3476	20.7571
110	0.0512999	0.350661	1.0144	1.38587	5.4354	5.28556	9.9888	9.93261	20.3638	20.7703
110.1	0.0515998	0.350973	1.0135	1.38709	5.4392	5.28999	9.996	9.94038	20.3747	20.7835
110.2	0.0492001	0.351286	1.0112	1.38831	5.4445	5.29441	10	9.94816	20.3869	20.7966
110.3	0.0521998	0.351598	1.0138	1.38953	5.4503	5.29884	10.0085	9.95593	20.399	20.8098
110.4	0.0504996	0.351911	1.0083	1.39074	5.4506	5.30326	10.0109	9.9637	20.4074	20.8229
110.5	0.0439	0.352223	1.0049	1.39196	5.4465	5.30768	10.0154	9.97147	20.4143	20.8361
110.6	0.0429	0.352535	1.0084	1.39318	5.4507	5.31211	10.0262	9.97923	20.4315	20.8492
110.7	0.0447999	0.352847	1.0085	1.3944	5.4524	5.31653	10.0311	9.987	20.4431	20.8624
110.8	0.0452	0.35316	1.011	1.39562	5.4586	5.32095	10.0346	9.99476	20.4559	20.8755
110.9	0.0451999	0.353472	1.0109	1.39684	5.4619	5.32537	10.0384	10.0025	20.4684	20.8886
111	0.0466	0.353784	1.0135	1.39806	5.4676	5.32979	10.0422	10.0103	20.4817	20.9017
111.1	0.0479001	0.354097	1.0136	1.39928	5.4698	5.33421	10.0476	10.018	20.4951	20.9148
111.2	0.0503	0.354409	1.0162	1.4005	5.4731	5.33863	10.058	10.0258	20.5089	20.9279
111.3	0.0451001	0.354721	1.0112	1.40171	5.4752	5.34305	10.0641	10.0335	20.5178	20.941
111.4	0.0491001	0.355033	1.0119	1.40293	5.4779	5.34747	10.0721	10.0413	20.5309	20.954
111.5	0.0502	0.355345	1.0171	1.40415	5.4837	5.35188	10.0809	10.049	20.5441	20.9671
111.6	0.0545998	0.355658	1.0196	1.40537	5.4882	5.3563	10.0914	10.0568	20.5575	20.9801
111.7	0.0523	0.35597	1.0177	1.40659	5.4899	5.36071	10.0986	10.0645	20.5699	20.9932
111.8	0.0545	0.356282	1.0194	1.40781	5.4969	5.36513	10.1104	10.0723	20.5842	21.0062
111.9	0.0537	0.356594	1.0192	1.40902	5.502	5.36954	10.1181	10.08	20.5973	21.0193
112	0.0552998	0.356906	1.0223	1.41024	5.5033	5.37396	10.1274	10.0877	20.609	21.0323
112.1	0.0560001	0.357218	1.0186	1.41146	5.5051	5.37837	10.1365	10.0955	20.6189	21.0453
112.2	0.0602	0.35753	1.0241	1.41268	5.5086	5.38278	10.147	10.1032	20.635	21.0583
112.3	0.0635999	0.357843	1.0283	1.4139	5.5127	5.38719	10.1499	10.1109	20.6435	21.0713
112.4	0.0626998	0.358155	1.0254	1.41511	5.513	5.39161	10.1546	10.1187	20.6543	21.0843
112.5	0.0643	0.358467	1.0225	1.41633	5.5146	5.39602	10.1602	10.1264	20.6657	21.0973
112.6	0.0662998	0.358779	1.0231	1.41755	5.5165	5.40043	10.1665	10.1341	20.6814	21.1103
112.7	0.0669001	0.359091	1.0193	1.41877	5.5166	5.40483	10.174	10.1418	20.69	21.1232
112.8	0.0708998	0.359403	1.0247	1.41999	5.523	5.40924	10.1843	10.1496	20.7069	21.1362
112.9	0.0688998	0.359715	1.0247	1.4212	5.528	5.41365	10.1856	10.1573	20.7184	21.1491
113	0.0638	0.360027	1.0219	1.42242	5.5313	5.41806	10.1874	10.165	20.7236	21.1621
113.1	0.0624002	0.360339	1.0209	1.42364	5.5342	5.42246	10.1886	10.1727	20.7326	21.175
113.2	0.0672998	0.360651	1.0246	1.42485	5.5388	5.42687	10.1987	10.1804	20.7494	21.188
113.3	0.0675999	0.360963	1.0283	1.42607	5.5423	5.43128	10.2077	10.1881	20.7619	21.2009
113.4	0.0685	0.361275	1.0305	1.42729	5.5435	5.43568	10.2133	10.1958	20.7756	21.2138
113.5	0.0666	0.361587	1.0328	1.42851	5.546	5.44008	10.219	10.2035	20.7917	21.2267
113.6	0.0693997	0.361899	1.037	1.42972	5.5489	5.44449	10.2252	10.2113	20.8027	21.2396
113.7	0.0657003	0.362211	1.0332	1.43094	5.5488	5.44889	10.2274	10.219	20.8116	21.2525
113.8	0.0646002	0.362523	1.0329	1.43216	5.5553	5.45329	10.2362	10.2267	20.8259	21.2653
113.9	0.0659997	0.362835	1.0371	1.43337	5.5626	5.45769	10.2454	10.2344	20.8446	21.2782
114	0.0619999	0.363147	1.0351	1.43459	5.563	5.46209	10.248	10.242	20.8514	21.2911
114.1	0.0637	0.363458	1.038	1.43581	5.5702	5.46649	10.2576	10.2497	20.866	21.3039
114.2	0.066	0.36377	1.0412	1.43702	5.5755	5.47089	10.268	10.2574	20.8854	21.3168
114.3	0.0673001	0.364082	1.0462	1.43824	5.5808	5.47529	10.2786	10.2651	20.8996	21.3296
114.4	0.0675995	0.364394	1.0494	1.43946	5.5892	5.47969	10.2889	10.2728	20.9168	21.3425
114.5	0.0631	0.364706	1.0495	1.44067	5.5949	5.48409	10.2931	10.2805	20.9285	21.3553
114.6	0.0618	0.365018	1.0509	1.44189	5.5992	5.48848	10.2991	10.2882	20.94	21.3681
114.7	0.0619001	0.36533	1.0552	1.4431	5.6019	5.49288	10.3092	10.2959	20.9518	21.3809
114.8	0.0576001	0.365641	1.0557	1.44432	5.602	5.49727	10.3143	10.3035	20.9583	21.3937
114.9	0.0570995	0.365953	1.0584	1.44554	5.6074	5.50167	10.3227	10.3112	20.973	21.4065
115	0.0562999	0.366265	1.0564	1.44675	5.609	5.50606	10.3267	10.3189	20.9846	21.4193
115.1	0.0555	0.366577	1.0526	1.44797	5.6093	5.51046	10.3355	10.3266	20.9967	21.432
115.2	0.0547	0.366888	1.0522	1.44918	5.6133	5.51485	10.3385	10.3342	21.0106	21.4448
115.3	0.0567001	0.3672	1.0523	1.4504	5.6164	5.51924	10.3469	10.3419	21.0195	21.4576
115.4	0.0588999	0.367512	1.0559	1.45161	5.6229	5.52363	10.3534	10.3496	21.0315	21.4703
115.5	0.0611002	0.367824	1.0566	1.45283	5.6306	5.52802	10.3633	10.3572	21.0455	21.4831
115.6	0.0662002	0.368135	1.0605	1.45405	5.6422	5.53241	10.3705	10.3649	21.0609	21.4958
115.7	0.0648998	0.368447	1.0641	1.45526	5.6481	5.5368	10.3796	10.3726	21.0764	21.5085
115.8	0.0662002	0.368759	1.0655	1.45648	5.652	5.54119	10.3888	10.3802	21.0865	21.5213
115.9	0.0664999	0.36907	1.0676	1.45769	5.6561	5.54558	10.3992	10.3879	21.1003	21.534
116	0.0664999	0.369382	1.0656	1.45891	5.6594	5.54997	10.4076	10.3955	21.1122	21.5467
116.1	0.0662001	0.369694	1.0649	1.46012	5.6644	5.55435	10.4164	10.4032	21.1259	21.5594
116.2	0.0667	0.370005	1.0646	1.46134	5.6693	5.55874	10.4221	10.4108	21.1376	21.5721
116.3	0.0710002	0.370317	1.0709	1.46255	5.6801	5.56312	10.4359	10.4185	21.1533	21.5847
116.4	0.0735002	0.370629	1.0738	1.46377	5.6845	5.56751	10.4454	10.4261	21.1699	21.5974
116.5	0.0765002	0.37094	1.0809	1.46498	5.6928	5.57189	10.461	10.4338	21.1879	21.6101
116.6	0.0810999	0.371252	1.083	1.4662	5.6998	5.57628	10.4705	10.4414	21.2066	21.6227
116.7	0.0820001	0.371563	1.0803	1.46741	5.7054	5.58066	10.4771	10.4491	21.2177	21.6354
116.8	0.0789999	0.371875	1.0816	1.46862	5.7134	5.58504	10.4878	10.4567	21.2332	21.648
116.9	0.0788002	0.372187	1.0819	1.46984	5.7197	5.58942	10.4984	10.4643	21.246	21.6607
117	0.0784997	0.372498	1.0844	1.47105	5.727	5.5938	10.5088	10.472	21.2597	21.6733
117.1	0.0747999	0.37281	1.0824	1.47227	5.7269	5.59818	10.5151	10.4796	21.2692	21.6859
117.2	0.0712001	0.373121	1.0837	1.47348	5.7307	5.60256	10.5209	10.4872	21.2795	21.6985
117.3	0.0721	0.373433	1.0846	1.4747	5.7362	5.60694	10.5257	10.4949	21.2904	21.7111
117.4	0.0755001	0.373744	1.0885	1.47591	5.7426	5.61132	10.5317	10.5025	21.3026	21.7237
117.5	0.0746998	0.374056	1.0918	1.47712	5.7504	5.6157	10.5387	10.5101	21.3134	21.7363
117.6	0.0755001	0.374367	1.0922	1.47834	5.7582	5.62008	10.5439	10.5177	21.3268	21.7489
117.7	0.0772998	0.374679	1.094	1.47955	5.7657	5.62445	10.5526	10.5254	21.344	21.7615
117.8	0.0779998	0.37499	1.0928	1.48077	5.7711	5.62883	10.5581	10.533	21.3576	21.774
117.9	0.0770002	0.375301	1.0911	1.48198	5.7739	5.6332	10.564	10.5406	21.3706	21.7866
118	0.0756999	0.375613	1.0935	1.48319	5.7809	5.63758	10.5733	10.5482	21.384	21.7991
118.1	0.0739999	0.375924	1.0915	1.48441	5.7856	5.64195	10.5822	10.5558	21.3978	21.8117
118.2	0.0722999	0.376236	1.0925	1.48562	5.7924	5.64632	10.5872	10.5634	21.4127	21.8242
118.3	0.0704001	0.376547	1.0894	1.48683	5.7965	5.6507	10.592	10.571	21.4228	21.8367
118.4	0.0683	0.376858	1.0916	1.48805	5.8031	5.65507	10.6005	10.5786	21.4383	21.8492
118.5	0.0692	0.37717	1.0962	1.48926	5.8138	5.65944	10.6119	10.5862	21.4539	21.8617
118.6	0.0685998	0.377481	1.0998	1.49047	5.8223	5.66381	10.6193	10.5938	21.4646	21.8742
118.7	0.0674002	0.377792	1.1013	1.49169	5.8307	5.66818	10.6262	10.6014	21.4741	21.8867
118.8	0.0662998	0.378104	1.1028	1.4929	5.8365	5.67255	10.6298	10.609	21.4868	21.8992
118.9	0.0632999	0.378415	1.0963	1.49411	5.8376	5.67692	10.6315	10.6166	21.4945	21.9117
119	0.0622001	0.378726	1.095	1.49533	5.8412	5.68129	10.6422	10.6242	21.5093	21.9242
119.1	0.0631999	0.379038	1.0915	1.49654	5.8449	5.68565	10.6503	10.6318	21.5189	21.9366
119.2	0.0642001	0.379349	1.0919	1.49775	5.8484	5.69002	10.6585	10.6394	21.5297	21.9491
119.3	0.0631	0.37966	1.0942	1.49896	5.8543	5.69439	10.6639	10.647	21.5392	21.9615
119.4	0.0624999	0.379972	1.0949	1.50018	5.8617	5.69875	10.672	10.6546	21.5547	21.974
119.5	0.0638998	0.380283	1.0936	1.50139	5.8678	5.70312	10.6828	10.6622	21.5685	21.9864
119.6	0.0639999	0.380594	1.0887	1.5026	5.8707	5.70748	10.6901	10.6698	21.5794	21.9988
119.7	0.0617001	0.380905	1.0874	1.50381	5.8774	5.71184	10.6956	10.6773	21.5887	22.0112
119.8	0.0665998	0.381216	1.0915	1.50503	5.886	5.71621	10.7077	10.6849	21.6085	22.0237
119.9	0.0633	0.381528	1.0894	1.50624	5.8896	5.72057	10.7078	10.6925	21.6193	22.0361
120	0.0653001	0.381839	1.0894	1.50745	5.8932	5.72493	10.7127	10.7001	21.6283	22.0484
120.1	0.0644999	0.38215	1.0903	1.50866	5.9009	5.72929	10.7206	10.7076	21.645	22.0608
120.2	0.0653999	0.382461	1.0887	1.50988	5.9025	5.73365	10.7259	10.7152	21.6585	22.0732
120.3	0.0693002	0.382772	1.0918	1.51109	5.9063	5.73801	10.7295	10.7228	21.6683	22.0856
120.4	0.0710998	0.383083	1.0911	1.5123	5.9128	5.74237	10.7382	10.7303	21.6835	22.0979
120.5	0.0715999	0.383395	1.0903	1.51351	5.9135	5.74673	10.7438	10.7379	21.6952	22.1103
120.6	0.0708001	0.383706	1.0885	1.51472	5.9137	5.75108	10.7479	10.7455	21.7056	22.1226
120.7	0.0696001	0.384017	1.0857	1.51593	5.9154	5.75544	10.7548	10.753	21.716	22.135
120.8	0.0749997	0.384328	1.0875	1.51715	5.9223	5.7598	10.7619	10.7606	21.7269	22.1473
120.9	0.0753	0.384639	1.0845	1.51836	5.924	5.76415	10.7658	10.7681	21.7389	22.1596
121	0.0785999	0.38495	1.0884	1.51957	5.9288	5.76851	10.7762	10.7757	21.7537	22.172
121.1	0.0750001	0.385261	1.0884	1.52078	5.9319	5.77286	10.7819	10.7832	21.7654	22.1843
121.2	0.0763999	0.385572	1.0913	1.52199	5.9371	5.77721	10.7894	10.7908	21.7748	22.1966
121.3	0.0751002	0.385883	1.0914	1.5232	5.9397	5.78157	10.7987	10.7983	21.7842	22.2089
121.4	0.0740999	0.386194	1.0945	1.52441	5.9451	5.78592	10.8052	10.8059	21.7971	22.2211
121.5	0.0703997	0.386505	1.096	1.52563	5.9483	5.79027	10.8087	10.8134	21.8065	22.2334
121.6	0.0678997	0.386816	1.0968	1.52684	5.9469	5.79462	10.8143	10.821	21.8152	22.2457
121.7	0.0662003	0.387127	1.0946	1.52805	5.9463	5.79897	10.8228	10.8285	21.8263	22.258
121.8	0.0659996	0.387438	1.0946	1.52926	5.9457	5.80332	10.8274	10.836	21.8366	22.2702
121.9	0.062	0.387749	1.0934	1.53047	5.9472	5.80767	10.8287	10.8436	21.846	22.2825
122	0.0622003	0.38806	1.0961	1.53168	5.953	5.81202	10.8372	10.8511	21.8594	22.2947
122.1	0.0641998	0.388371	1.1007	1.53289	5.9604	5.81637	10.8467	10.8586	21.8723	22.3069
122.2	0.0586002	0.388682	1.1001	1.5341	5.9627	5.82071	10.8513	10.8662	21.8805	22.3192
122.3	0.0598997	0.388993	1.1022	1.53531	5.9696	5.82506	10.8583	10.8737	21.8941	22.3314
122.4	0.0603998	0.389304	1.1015	1.53652	5.9702	5.82941	10.8622	10.8812	21.9051	22.3436
122.5	0.0537999	0.389615	1.0986	1.53773	5.9721	5.83375	10.8658	10.8887	21.9125	22.3558
122.6	0.0502001	0.389925	1.0978	1.53894	5.9767	5.8381	10.8662	10.8963	21.9216	22.368
122.7	0.0508001	0.390236	1.0981	1.54015	5.9825	5.84244	10.8714	10.9038	21.9297	22.3802
122.8	0.0536	0.390547	1.1041	1.54136	5.9851	5.84678	10.8792	10.9113	21.9408	22.3923
122.9	0.0539999	0.390858	1.1022	1.54257	5.9859	5.85113	10.8834	10.9188	21.9484	22.4045
123	0.0554999	0.391169	1.1049	1.54378	5.9899	5.85547	10.8889	10.9263	21.9596	22.4167
123.1	0.0556002	0.39148	1.1065	1.54499	5.9899	5.85981	10.8958	10.9338	21.9695	22.4288
123.2	0.0589998	0.39179	1.1071	1.5462	5.9963	5.86415	10.906	10.9414	21.9821	22.441
123.3	0.0667998	0.392101	1.1097	1.54741	6.0025	5.86849	10.9158	10.9489	21.9962	22.4531
123.4	0.0627002	0.392412	1.1107	1.54862	6.0053	5.87283	10.9202	10.9564	22.0076	22.4653
123.5	0.0672999	0.392723	1.1152	1.54983	6.0121	5.87717	10.9321	10.9639	22.0266	22.4774
123.6	0.0665997	0.393033	1.115	1.55104	6.0178	5.88151	10.941	10.9714	22.0417	22.4895
123.7	0.0654002	0.393344	1.1122	1.55225	6.0183	5.88584	10.9458	10.9789	22.0489	22.5016
123.8	0.0649	0.393655	1.1119	1.55346	6.0241	5.89018	10.9512	10.9864	22.0561	22.5137
123.9	0.0636998	0.393966	1.1156	1.55467	6.0276	5.89452	10.9569	10.9939	22.0673	22.5258
124	0.0599997	0.394276	1.114	1.55588	6.0295	5.89885	10.9579	11.0014	22.0751	22.5379
124.1	0.0607998	0.394587	1.1122	1.55709	6.0323	5.90319	10.9599	11.0088	22.0872	22.55
124.2	0.0617002	0.394898	1.1125	1.5583	6.0368	5.90752	10.9615	11.0163	22.096	22.5621
124.3	0.0659998	0.395208	1.1129	1.55951	6.0382	5.91185	10.9704	11.0238	22.1059	22.5741
124.4	0.0671998	0.395519	1.117	1.56072	6.043	5.91619	10.977	11.0313	22.1173	22.5862
124.5	0.0705	0.39583	1.1172	1.56192	6.049	5.92052	10.9813	11.0388	22.1292	22.5983
124.6	0.0708	0.39614	1.1215	1.56313	6.0496	5.92485	10.9865	11.0463	22.1399	22.6103
124.7	0.0715001	0.396451	1.122	1.56434	6.0536	5.92918	10.9909	11.0537	22.1545	22.6223
124.8	0.0747003	0.396762	1.1251	1.56555	6.0594	5.93351	11.0011	11.0612	22.1689	22.6344
124.9	0.077	0.397072	1.1335	1.56676	6.0681	5.93784	11.0115	11.0687	22.1846	22.6464
125	0.077	0.397383	1.1357	1.56797	6.0715	5.94217	11.0193	11.0762	22.1968	22.6584
125.1	0.0797001	0.397693	1.1398	1.56918	6.0768	5.9465	11.0268	11.0836	22.2099	22.6704
125.2	0.0819	0.398004	1.1438	1.57038	6.0833	5.95083	11.0351	11.0911	22.2256	22.6824
125.3	0.0801	0.398314	1.1461	1.57159	6.0872	5.95515	11.0413	11.0986	22.2386	22.6944
125.4	0.0794	0.398625	1.1471	1.5728	6.0916	5.95948	11.0486	11.106	22.2509	22.7064
125.5	0.0811999	0.398935	1.1502	1.57401	6.0973	5.96381	11.0534	11.1135	22.2614	22.7184
125.6	0.0795002	0.399246	1.1514	1.57522	6.1008	5.96813	11.055	11.121	22.2691	22.7303
125.7	0.0798999	0.399557	1.1567	1.57643	6.1101	5.97246	11.0629	11.1284	22.2831	22.7423
125.8	0.0853998	0.399867	1.1614	1.57763	6.116	5.97678	11.074	11.1359	22.2989	22.7542
125.9	0.0853001	0.400178	1.1641	1.57884	6.119	5.9811	11.0798	11.1433	22.3057	22.7662
126	0.091	0.400488	1.1703	1.58005	6.1246	5.98543	11.0907	11.1508	22.3162	22.7781
126.1	0.0906	0.400798	1.1714	1.58126	6.1303	5.98975	11.0964	11.1582	22.3266	22.7901
126.2	0.0923	0.401109	1.1706	1.58246	6.1321	5.99407	11.1003	11.1657	22.3383	22.802
126.3	0.0905002	0.401419	1.173	1.58367	6.1393	5.99839	11.1072	11.1731	22.3515	22.8139
126.4	0.0910999	0.40173	1.1753	1.58488	6.1466	6.00271	11.1184	11.1806	22.3652	22.8258
126.5	0.0909002	0.40204	1.1764	1.58609	6.1506	6.00703	11.1237	11.188	22.3742	22.8377
126.6	0.0925999	0.402351	1.1781	1.58729	6.1579	6.01135	11.1318	11.1955	22.3853	22.8496
126.7	0.0943999	0.402661	1.1795	1.5885	6.1647	6.01567	11.1412	11.2029	22.3969	22.8615
126.8	0.1009	0.402971	1.1869	1.58971	6.1737	6.01998	11.1527	11.2104	22.4127	22.8734
126.9	0.0976	0.403282	1.19	1.59092	6.181	6.0243	11.1622	11.2178	22.426	22.8853
127	0.0960999	0.403592	1.1916	1.59212	6.1867	6.02862	11.1696	11.2252	22.4378	22.8971
127.1	0.0945002	0.403902	1.1921	1.59333	6.1912	6.03293	11.1757	11.2327	22.45	22.909
127.2	0.1016	0.404213	1.1965	1.59454	6.2008	6.03725	11.1862	11.2401	22.4653	22.9208
127.3	0.1043	0.404523	1.2003	1.59574	6.2096	6.04156	11.1962	11.2475	22.4809	22.9327
127.4	0.1057	0.404833	1.204	1.59695	6.2195	6.04587	11.2051	11.2549	22.4933	22.9445
127.5	0.1031	0.405144	1.2032	1.59816	6.2242	6.05019	11.2099	11.2624	22.5056	22.9564
127.6	0.1059	0.405454	1.2059	1.59936	6.2264	6.0545	11.2179	11.2698	22.5181	22.9682
127.7	0.1083	0.405764	1.2116	1.60057	6.2369	6.05881	11.2257	11.2772	22.5329	22.98
127.8	0.1074	0.406074	1.2127	1.60178	6.2385	6.06312	11.2296	11.2846	22.5408	22.9918
127.9	0.111	0.406385	1.2155	1.60298	6.2454	6.06743	11.2372	11.292	22.554	23.0036
128	0.1139	0.406695	1.217	1.60419	6.2504	6.07174	11.245	11.2994	22.5704	23.0154
128.1	0.1112	0.407005	1.217	1.6054	6.2528	6.07605	11.2485	11.3069	22.5828	23.0272
128.2	0.1124	0.407315	1.2172	1.6066	6.256	6.08036	11.253	11.3143	22.5935	23.039
128.3	0.1212	0.407625	1.2215	1.60781	6.2647	6.08467	11.2632	11.3217	22.6106	23.0507
128.4	0.124	0.407936	1.22	1.60901	6.2675	6.08897	11.2702	11.3291	22.6219	23.0625
128.5	0.1238	0.408246	1.2209	1.61022	6.2705	6.09328	11.2756	11.3365	22.633	23.0742
128.6	0.1293	0.408556	1.2228	1.61143	6.2783	6.09759	11.2847	11.3439	22.6468	23.086
128.7	0.1291	0.408866	1.2276	1.61263	6.2833	6.10189	11.292	11.3513	22.6563	23.0977
128.8	0.1284	0.409176	1.2313	1.61384	6.2882	6.1062	11.3022	11.3587	22.6703	23.1095
128.9	0.1292	0.409486	1.2269	1.61504	6.294	6.1105	11.3059	11.3661	22.6787	23.1212
129	0.1296	0.409796	1.2309	1.61625	6.2994	6.1148	11.3146	11.3735	22.6913	23.1329
129.1	0.1315	0.410107	1.2345	1.61746	6.3032	6.11911	11.3244	11.3809	22.7032	23.1446
129.2	0.1309	0.410417	1.2354	1.61866	6.3104	6.12341	11.3311	11.3883	22.7191	23.1563
129.3	0.1275	0.410727	1.2358	1.61987	6.3148	6.12771	11.3362	11.3956	22.7285	23.168
129.4	0.1282	0.411037	1.2353	1.62107	6.3182	6.13201	11.3424	11.403	22.7397	23.1797
129.5	0.1331	0.411347	1.2353	1.62228	6.3229	6.13631	11.3518	11.4104	22.7548	23.1914
129.6	0.1324	0.411657	1.2334	1.62348	6.3261	6.14061	11.3588	11.4178	22.7642	23.2031
129.7	0.1363	0.411967	1.2366	1.62469	6.3253	6.14491	11.3665	11.4252	22.7758	23.2148
129.8	0.1349	0.412277	1.2391	1.62589	6.3258	6.14921	11.3739	11.4326	22.7875	23.2264
129.9	0.1328	0.412587	1.2405	1.6271	6.3254	6.1535	11.3795	11.4399	22.8001	23.2381
130	0.1323	0.412897	1.2421	1.6283	6.3289	6.1578	11.3888	11.4473	22.811	23.2497
130.1	0.1358	0.413207	1.2447	1.62951	6.3372	6.1621	11.3997	11.4547	22.8226	23.2614
130.2	0.1412	0.413517	1.2489	1.63071	6.3439	6.16639	11.4098	11.462	22.836	23.273
130.3	0.1449	0.413827	1.253	1.63192	6.3527	6.17069	11.4209	11.4694	22.853	23.2846
130.4	0.1458	0.414137	1.2577	1.63312	6.3595	6.17498	11.4273	11.4768	22.8671	23.2962
130.5	0.144	0.414447	1.2573	1.63432	6.3616	6.17928	11.4334	11.4841	22.8782	23.3078
130.6	0.1402	0.414757	1.2582	1.63553	6.3643	6.18357	11.4398	11.4915	22.8856	23.3194
130.7	0.1395	0.415066	1.255	1.63673	6.3686	6.18786	11.4449	11.4989	22.8932	23.331
130.8	0.138899	0.415376	1.2562	1.63794	6.3721	6.19215	11.4514	11.5062	22.9013	23.3426
130.9	0.1343	0.415686	1.2525	1.63914	6.3728	6.19644	11.4543	11.5136	22.9106	23.3542
131	0.1334	0.415996	1.2478	1.64035	6.3723	6.20074	11.4594	11.5209	22.9186	23.3658
131.1	0.1345	0.416306	1.2499	1.64155	6.3781	6.20503	11.4643	11.5283	22.9302	23.3774
131.2	0.1342	0.416616	1.2508	1.64275	6.3835	6.20931	11.4702	11.5356	22.9406	23.3889
131.3	0.1314	0.416926	1.2514	1.64396	6.3867	6.2136	11.4749	11.543	22.9539	23.4005
131.4	0.1331	0.417235	1.2515	1.64516	6.3881	6.21789	11.4825	11.5503	22.9644	23.412
131.5	0.1295	0.417545	1.252	1.64637	6.3865	6.22218	11.4875	11.5577	22.9708	23.4236
131.6	0.1284	0.417855	1.2518	1.64757	6.3878	6.22647	11.4943	11.565	22.9814	23.4351
131.7	0.1272	0.418165	1.2546	1.64877	6.3916	6.23075	11.5046	11.5724	22.9948	23.4466
131.8	0.125699	0.418475	1.2547	1.64998	6.3943	6.23504	11.5088	11.5797	23.0038	23.4581
131.9	0.1175	0.418784	1.2518	1.65118	6.3908	6.23932	11.5096	11.587	23.0094	23.4696
132	0.1162	0.419094	1.249	1.65238	6.3961	6.24361	11.5144	11.5944	23.022	23.4812
132.1	0.1133	0.419404	1.2478	1.65359	6.3987	6.24789	11.5229	11.6017	23.0367	23.4927
132.2	0.1119	0.419714	1.2474	1.65479	6.4008	6.25217	11.5309	11.609	23.0515	23.5041
132.3	0.1128	0.420023	1.2502	1.65599	6.4072	6.25645	11.5419	11.6164	23.0614	23.5156
132.4	0.1166	0.420333	1.2515	1.6572	6.4129	6.26073	11.5513	11.6237	23.0722	23.5271
132.5	0.1135	0.420643	1.2531	1.6584	6.418	6.26502	11.5567	11.631	23.0843	23.5386
132.6	0.1071	0.420952	1.2523	1.6596	6.4178	6.2693	11.5601	11.6383	23.094	23.55
132.7	0.1042	0.421262	1.2567	1.66081	6.4228	6.27358	11.5691	11.6457	23.1045	23.5615
132.8	0.1067	0.421572	1.2613	1.66201	6.4275	6.27786	11.5811	11.653	23.1183	23.5729
132.9	0.1059	0.421881	1.264	1.66321	6.432	6.28213	11.5898	11.6603	23.1301	23.5844
133	0.1079	0.422191	1.262	1.66441	6.4309	6.28641	11.5946	11.6676	23.1415	23.5958
133.1	0.1108	0.422501	1.2668	1.66562	6.4358	6.29069	11.6034	11.6749	23.1535	23.6072
133.2	0.1119	0.42281	1.2717	1.66682	6.4404	6.29496	11.6101	11.6822	23.1616	23.6186
133.3	0.1102	0.42312	1.2708	1.66802	6.4366	6.29924	11.6135	11.6896	23.1672	23.6301
133.4	0.1115	0.423429	1.2732	1.66922	6.4408	6.30352	11.6191	11.6969	23.1739	23.6415
133.5	0.1107	0.423739	1.2752	1.67043	6.4463	6.30779	11.6269	11.7042	23.186	23.6529
133.6	0.1108	0.424049	1.2778	1.67163	6.4507	6.31206	11.6369	11.7115	23.1946	23.6642
133.7	0.11	0.424358	1.2775	1.67283	6.4586	6.31634	11.6505	11.7188	23.2071	23.6756
133.8	0.1088	0.424668	1.2761	1.67403	6.4594	6.32061	11.6573	11.7261	23.2176	23.687
133.9	0.1067	0.424977	1.2774	1.67523	6.466	6.32488	11.6649	11.7334	23.2287	23.6984
134	0.1024	0.425287	1.2758	1.67644	6.4673	6.32915	11.6683	11.7407	23.2399	23.7097
134.1	0.1025	0.425596	1.2738	1.67764	6.4688	6.33342	11.6748	11.748	23.2488	23.7211
134.2	0.1084	0.425906	1.273	1.67884	6.4728	6.33769	11.6839	11.7553	23.2612	23.7324
134.3	0.109099	0.426215	1.2771	1.68004	6.4769	6.34196	11.6913	11.7625	23.2724	23.7438
134.4	0.1044	0.426525	1.2768	1.68124	6.4777	6.34623	11.6912	11.7698	23.2809	23.7551
134.5	0.102	0.426834	1.2786	1.68245	6.4787	6.3505	11.6946	11.7771	23.292	23.7664
134.6	0.1027	0.427143	1.2797	1.68365	6.4824	6.35477	11.702	11.7844	23.3031	23.7778
134.7	0.1037	0.427453	1.2821	1.68485	6.4849	6.35903	11.7097	11.7917	23.316	23.7891
134.8	0.104	0.427762	1.2815	1.68605	6.4876	6.3633	11.7207	11.799	23.331	23.8004
134.9	0.1033	0.428072	1.2803	1.68725	6.4893	6.36757	11.7258	11.8062	23.3406	23.8117
135	0.0999001	0.428381	1.285	1.68845	6.4914	6.37183	11.7343	11.8135	23.3535	23.823
135.1	0.1013	0.42869	1.2896	1.68965	6.4982	6.3761	11.743	11.8208	23.3668	23.8343
135.2	0.0976004	0.429	1.2882	1.69086	6.498	6.38036	11.7465	11.8281	23.3738	23.8455
135.3	0.0975999	0.429309	1.285	1.69206	6.4974	6.38462	11.7505	11.8353	23.3803	23.8568
135.4	0.0991995	0.429619	1.2873	1.69326	6.501	6.38889	11.7598	11.8426	23.3939	23.8681
135.5	0.0947001	0.429928	1.2881	1.69446	6.5057	6.39315	11.7661	11.8499	23.4047	23.8793
135.6	0.0937	0.430237	1.2889	1.69566	6.5091	6.39741	11.7708	11.8571	23.4143	23.8906
135.7	0.0903005	0.430547	1.2918	1.69686	6.5099	6.40167	11.7753	11.8644	23.4231	23.9018
135.8	0.0885998	0.430856	1.2938	1.69806	6.5171	6.40593	11.7779	11.8717	23.4341	23.913
135.9	0.0878997	0.431165	1.295	1.69926	6.5249	6.41019	11.7844	11.8789	23.4431	23.9243
136	0.0874	0.431474	1.2933	1.70046	6.5295	6.41445	11.7913	11.8862	23.4522	23.9355
136.1	0.0896	0.431784	1.2932	1.70166	6.5361	6.41871	11.7998	11.8934	23.4687	23.9467
136.2	0.0884002	0.432093	1.2968	1.70286	6.5386	6.42296	11.8062	11.9007	23.4817	23.9579
136.3	0.0874	0.432402	1.2986	1.70406	6.5422	6.42722	11.8173	11.9079	23.4938	23.9691
136.4	0.0875007	0.432711	1.3015	1.70526	6.5439	6.43148	11.8272	11.9152	23.5015	23.9803
136.5	0.0915999	0.433021	1.3063	1.70646	6.5542	6.43573	11.8428	11.9224	23.5174	23.9915
136.6	0.0933001	0.43333	1.3092	1.70766	6.5598	6.43999	11.8502	11.9297	23.5298	24.0027
136.7	0.0968	0.433639	1.311	1.70886	6.5661	6.44424	11.8596	11.9369	23.546	24.0139
136.8	0.1011	0.433948	1.3159	1.71006	6.5712	6.44849	11.8681	11.9442	23.5612	24.025
136.9	0.104	0.434257	1.3202	1.71126	6.5765	6.45275	11.8781	11.9514	23.5776	24.0362
137	0.1058	0.434566	1.3215	1.71246	6.577	6.457	11.8827	11.9586	23.587	24.0473
137.1	0.1099	0.434876	1.3267	1.71366	6.5831	6.46125	11.8953	11.9659	23.5993	24.0585
137.2	0.1125	0.435185	1.3308	1.71486	6.5884	6.4655	11.9081	11.9731	23.6146	24.0696
137.3	0.112	0.435494	1.3337	1.71606	6.5904	6.46975	11.9172	11.9803	23.6219	24.0808
137.4	0.114299	0.435803	1.3347	1.71726	6.5893	6.474	11.9256	11.9876	23.6289	24.0919
137.5	0.1095	0.436112	1.3304	1.71846	6.5909	6.47825	11.9265	11.9948	23.6318	24.103
137.6	0.1092	0.436421	1.3285	1.71966	6.5939	6.4825	11.9326	12.002	23.6408	24.1141
137.7	0.113899	0.43673	1.3323	1.72086	6.6008	6.48675	11.9412	12.0093	23.6538	24.1252
137.8	0.115	0.437039	1.3331	1.72206	6.6036	6.49099	11.9444	12.0165	23.6636	24.1363
137.9	0.1193	0.437348	1.3341	1.72326	6.6099	6.49524	11.9535	12.0237	23.6786	24.1474
138	0.1237	0.437657	1.336	1.72446	6.6193	6.49949	11.9627	12.0309	23.6913	24.1585
138.1	0.1238	0.437966	1.3374	1.72566	6.6212	6.50373	11.9701	12.0381	23.6991	24.1696
138.2	0.1238	0.438275	1.34	1.72685	6.625	6.50798	11.9744	12.0453	23.7057	24.1806
138.3	0.125701	0.438584	1.3427	1.72805	6.6289	6.51222	11.9824	12.0526	23.7148	24.1917
138.4	0.13	0.438893	1.3456	1.72925	6.6341	6.51646	11.9934	12.0598	23.7299	24.2027
138.5	0.1275	0.439202	1.347	1.73045	6.6386	6.52071	11.9988	12.067	23.7393	24.2138
138.6	0.1276	0.439511	1.346	1.73165	6.6353	6.52495	12.0059	12.0742	23.7507	24.2248
138.7	0.1317	0.43982	1.3504	1.73285	6.6418	6.52919	12.0157	12.0814	23.7631	24.2359
138.8	0.1329	0.440129	1.347	1.73405	6.6401	6.53343	12.0201	12.0886	23.7734	24.2469
138.9	0.1305	0.440438	1.3479	1.73524	6.6419	6.53767	12.0229	12.0958	23.7841	24.2579
139	0.1299	0.440747	1.3479	1.73644	6.642	6.54191	12.0296	12.103	23.7944	24.2689
139.1	0.1282	0.441056	1.3492	1.73764	6.6453	6.54615	12.0353	12.1102	23.8031	24.2799
139.2	0.1273	0.441365	1.3502	1.73884	6.6444	6.55039	12.0416	12.1174	23.815	24.2909
139.3	0.129301	0.441674	1.3483	1.74004	6.6486	6.55463	12.0481	12.1246	23.8291	24.3019
139.4	0.1337	0.441983	1.3511	1.74124	6.6562	6.55886	12.0587	12.1318	23.845	24.3129
139.5	0.1301	0.442292	1.3458	1.74243	6.6558	6.5631	12.0657	12.139	23.8573	24.3239
139.6	0.1267	0.4426	1.343	1.74363	6.6505	6.56734	12.0671	12.1461	23.8672	24.3349
139.7	0.1277	0.442909	1.3411	1.74483	6.6532	6.57157	12.0711	12.1533	23.8766	24.3459
139.8	0.130001	0.443218	1.3411	1.74603	6.6546	6.57581	12.0707	12.1605	23.8891	24.3568
139.9	0.1365	0.443527	1.3464	1.74722	6.6616	6.58004	12.0817	12.1677	23.9051	24.3678
140	0.1381	0.443836	1.347	1.74842	6.662	6.58427	12.0881	12.1749	23.9139	24.3787
140.1	0.1436	0.444144	1.3521	1.74962	6.6682	6.58851	12.1005	12.1821	23.9276	24.3897
140.2	0.1402	0.444453	1.3548	1.75082	6.6746	6.59274	12.1071	12.1892	23.9398	24.4006
140.3	0.1335	0.444762	1.3563	1.75201	6.6782	6.59697	12.1121	12.1964	23.9456	24.4115
140.4	0.1357	0.445071	1.3559	1.75321	6.6822	6.6012	12.1196	12.2036	23.9574	24.4224
140.5	0.1405	0.445379	1.3566	1.75441	6.6884	6.60543	12.1318	12.2107	23.9702	24.4333
140.6	0.1429	0.445688	1.3632	1.75561	6.6962	6.60966	12.1427	12.2179	23.9801	24.4442
140.7	0.1437	0.445997	1.3638	1.7568	6.6996	6.61389	12.1501	12.2251	23.9911	24.4551
140.8	0.1445	0.446306	1.3649	1.758	6.7054	6.61812	12.1569	12.2322	24.0018	24.466
140.9	0.1453	0.446614	1.3662	1.7592	6.7086	6.62235	12.1634	12.2394	24.0098	24.4769
141	0.1443	0.446923	1.3691	1.76039	6.7137	6.62657	12.1718	12.2466	24.0197	24.4878
141.1	0.1493	0.447232	1.371	1.76159	6.7203	6.6308	12.1804	12.2537	24.0322	24.4987
141.2	0.1506	0.44754	1.3681	1.76279	6.7217	6.63503	12.1833	12.2609	24.0392	24.5095
141.3	0.1511	0.447849	1.3677	1.76398	6.7275	6.63925	12.1892	12.268	24.049	24.5204
141.4	0.1504	0.448158	1.3693	1.76518	6.7336	6.64347	12.1946	12.2752	24.0576	24.5313
141.5	0.1517	0.448466	1.3721	1.76638	6.7404	6.6477	12.1992	12.2823	24.069	24.5421
141.6	0.158	0.448775	1.378	1.76757	6.749	6.65192	12.2107	12.2895	24.082	24.5529
141.7	0.160899	0.449083	1.3835	1.76877	6.7578	6.65614	12.2247	12.2966	24.0955	24.5638
141.8	0.1633	0.449392	1.3839	1.76997	6.7636	6.66037	12.2332	12.3038	24.1063	24.5746
141.9	0.162	0.449701	1.3861	1.77116	6.7665	6.66459	12.243	12.3109	24.1174	24.5854
142	0.1642	0.450009	1.3892	1.77236	6.7696	6.66881	12.2481	12.3181	24.1299	24.5962
142.1	0.1656	0.450318	1.3899	1.77356	6.7794	6.67303	12.2579	12.3252	24.141	24.607
142.2	0.1646	0.450626	1.387	1.77475	6.7809	6.67725	12.2609	12.3324	24.1462	24.6178
142.3	0.166	0.450935	1.3885	1.77595	6.7856	6.68147	12.2681	12.3395	24.1588	24.6286
142.4	0.1686	0.451243	1.3938	1.77714	6.7901	6.68569	12.2729	12.3466	24.1683	24.6394
142.5	0.1688	0.451552	1.3931	1.77834	6.794	6.6899	12.2796	12.3538	24.181	24.6502
142.6	0.1682	0.45186	1.396	1.77953	6.798	6.69412	12.2846	12.3609	24.1923	24.661
142.7	0.1686	0.452169	1.3927	1.78073	6.7999	6.69834	12.2905	12.368	24.2006	24.6717
142.8	0.1686	0.452477	1.3879	1.78193	6.8004	6.70255	12.2948	12.3751	24.2097	24.6825
142.9	0.1693	0.452786	1.3867	1.78312	6.806	6.70677	12.3031	12.3823	24.2208	24.6932
143	0.1705	0.453094	1.39	1.78432	6.8152	6.71098	12.3121	12.3894	24.232	24.704
143.1	0.1715	0.453403	1.3918	1.78551	6.8192	6.7152	12.3166	12.3965	24.2413	24.7147
143.2	0.1713	0.453711	1.3908	1.78671	6.8258	6.71941	12.3199	12.4036	24.2527	24.7254
143.3	0.171	0.454019	1.3926	1.7879	6.8303	6.72362	12.3276	12.4107	24.2599	24.7362
143.4	0.1723	0.454328	1.3894	1.7891	6.8356	6.72783	12.3321	12.4179	24.2701	24.7469
143.5	0.1764	0.454636	1.3916	1.79029	6.8464	6.73205	12.3419	12.425	24.2813	24.7576
143.6	0.177	0.454945	1.3946	1.79149	6.8519	6.73626	12.349	12.4321	24.296	24.7683
143.7	0.1845	0.455253	1.3981	1.79268	6.8591	6.74047	12.3598	12.4392	24.3128	24.779
143.8	0.1818	0.455561	1.3951	1.79388	6.8589	6.74468	12.3656	12.4463	24.3207	24.7897
143.9	0.1821	0.45587	1.3962	1.79507	6.8646	6.74888	12.3787	12.4534	24.3373	24.8004
144	0.1828	0.456178	1.4022	1.79627	6.8684	6.75309	12.387	12.4605	24.3496	24.8111
144.1	0.1789	0.456486	1.3978	1.79746	6.8707	6.7573	12.3919	12.4676	24.3604	24.8217
144.2	0.1759	0.456794	1.3983	1.79866	6.8756	6.76151	12.3994	12.4747	24.3753	24.8324
144.3	0.1771	0.457103	1.402	1.79985	6.8815	6.76571	12.4065	12.4818	24.3908	24.8431
144.4	0.1738	0.457411	1.4013	1.80104	6.8867	6.76992	12.4097	12.4889	24.4007	24.8537
144.5	0.1765	0.457719	1.4038	1.80224	6.8934	6.77412	12.4168	12.496	24.4126	24.8643
144.6	0.1773	0.458028	1.4045	1.80343	6.8943	6.77833	12.4212	12.5031	24.4222	24.875
144.7	0.1767	0.458336	1.4075	1.80463	6.9051	6.78253	12.4284	12.5102	24.4325	24.8856
144.8	0.179801	0.458644	1.4075	1.80582	6.9141	6.78674	12.4385	12.5173	24.445	24.8962
144.9	0.1851	0.458952	1.4141	1.80702	6.9257	6.79094	12.4484	12.5244	24.457	24.9069
145	0.1887	0.45926	1.4161	1.80821	6.9318	6.79514	12.4538	12.5314	24.4644	24.9175
145.1	0.1877	0.459569	1.415	1.8094	6.9379	6.79934	12.4567	12.5385	24.473	24.9281
145.2	0.1858	0.459877	1.4137	1.8106	6.9423	6.80354	12.462	12.5456	24.4838	24.9387
145.3	0.1859	0.460185	1.4103	1.81179	6.9503	6.80774	12.4659	12.5527	24.4915	24.9493
145.4	0.187	0.460493	1.4122	1.81299	6.9551	6.81194	12.4727	12.5598	24.5018	24.9599
145.5	0.1837	0.460801	1.4136	1.81418	6.9621	6.81614	12.4797	12.5668	24.5119	24.9704
145.6	0.1849	0.461109	1.4153	1.81537	6.9659	6.82034	12.4863	12.5739	24.5232	24.981
145.7	0.189499	0.461418	1.4171	1.81657	6.9735	6.82454	12.4962	12.581	24.5365	24.9916
145.8	0.1928	0.461726	1.4211	1.81776	6.9808	6.82873	12.5072	12.5881	24.5493	25.0021
145.9	0.1938	0.462034	1.4248	1.81895	6.9846	6.83293	12.5188	12.5951	24.5576	25.0127
146	0.1943	0.462342	1.4262	1.82015	6.9907	6.83712	12.5242	12.6022	24.5666	25.0232
146.1	0.1978	0.46265	1.428	1.82134	6.9982	6.84132	12.5287	12.6093	24.584	25.0338
146.2	0.1968	0.462958	1.425	1.82253	6.9998	6.84551	12.5315	12.6163	24.5905	25.0443
146.3	0.2003	0.463266	1.4263	1.82373	7.0035	6.84971	12.5432	12.6234	24.6017	25.0548
146.4	0.2061	0.463574	1.4297	1.82492	7.0107	6.8539	12.5542	12.6304	24.6157	25.0654
146.5	0.2051	0.463882	1.4321	1.82611	7.0143	6.85809	12.5615	12.6375	24.6284	25.0759
146.6	0.2022	0.46419	1.4349	1.8273	7.0175	6.86229	12.5667	12.6445	24.6403	25.0864
146.7	0.2023	0.464498	1.4314	1.8285	7.0199	6.86648	12.5739	12.6516	24.6541	25.0969
146.8	0.2004	0.464806	1.4297	1.82969	7.0237	6.87067	12.58	12.6586	24.6632	25.1074
146.9	0.1965	0.465114	1.4277	1.83088	7.0233	6.87486	12.5848	12.6657	24.671	25.1179
147	0.2005	0.465422	1.4305	1.83207	7.0308	6.87905	12.595	12.6727	24.6847	25.1283
147.1	0.2072	0.46573	1.4333	1.83327	7.0354	6.88324	12.6017	12.6798	24.7	25.1388
147.2	0.2057	0.466038	1.4339	1.83446	7.039	6.88742	12.6069	12.6868	24.7096	25.1493
147.3	0.2067	0.466346	1.4384	1.83565	7.0443	6.89161	12.6152	12.6939	24.7227	25.1597
147.4	0.2065	0.466654	1.4393	1.83684	7.0535	6.8958	12.626	12.7009	24.7356	25.1702
147.5	0.2121	0.466962	1.4431	1.83804	7.0588	6.89999	12.6357	12.708	24.7496	25.1807
147.6	0.2159	0.46727	1.4447	1.83923	7.0592	6.90417	12.6423	12.715	24.7592	25.1911
147.7	0.212401	0.467578	1.4405	1.84042	7.0564	6.90836	12.6459	12.722	24.7679	25.2015
147.8	0.2084	0.467885	1.4382	1.84161	7.0566	6.91254	12.6484	12.7291	24.7768	25.212
147.9	0.2075	0.468193	1.4407	1.8428	7.0597	6.91672	12.6541	12.7361	24.79	25.2224
148	0.2111	0.468501	1.4424	1.844	7.065	6.92091	12.6626	12.7431	24.8018	25.2328
148.1	0.2136	0.468809	1.4447	1.84519	7.0723	6.92509	12.6746	12.7501	24.8156	25.2432
148.2	0.2094	0.469117	1.4431	1.84638	7.0711	6.92927	12.6759	12.7572	24.8247	25.2536
148.3	0.2112	0.469425	1.4483	1.84757	7.0761	6.93345	12.6857	12.7642	24.8397	25.264
148.4	0.2128	0.469732	1.4497	1.84876	7.0807	6.93763	12.6942	12.7712	24.8504	25.2744
148.5	0.2121	0.47004	1.4492	1.84995	7.0862	6.94181	12.7024	12.7782	24.8605	25.2848
148.6	0.2107	0.470348	1.4499	1.85115	7.0899	6.94599	12.7089	12.7852	24.8701	25.2952
148.7	0.2098	0.470656	1.4514	1.85234	7.091	6.95017	12.7183	12.7923	24.8804	25.3055
148.8	0.2086	0.470964	1.4563	1.85353	7.0959	6.95435	12.7261	12.7993	24.8943	25.3159
148.9	0.207599	0.471271	1.4585	1.85472	7.1001	6.95853	12.7347	12.8063	24.9051	25.3263
149	0.2072	0.471579	1.4579	1.85591	7.1021	6.96271	12.7397	12.8133	24.9122	25.3366
149.1	0.2074	0.471887	1.4582	1.8571	7.1041	6.96688	12.7471	12.8203	24.9257	25.347
149.2	0.2047	0.472194	1.4564	1.85829	7.1107	6.97106	12.7587	12.8273	24.9369	25.3573
149.3	0.2068	0.472502	1.4588	1.85948	7.1156	6.97523	12.7678	12.8343	24.9487	25.3676
149.4	0.2068	0.47281	1.4575	1.86067	7.1194	6.97941	12.7704	12.8413	24.9617	25.378
149.5	0.2051	0.473117	1.4602	1.86186	7.1223	6.98358	12.7755	12.8483	24.974	25.3883
149.6	0.201	0.473425	1.4573	1.86306	7.1246	6.98775	12.7784	12.8553	24.9842	25.3986
149.7	0.2013	0.473733	1.4558	1.86425	7.1316	6.99193	12.7858	12.8623	24.9973	25.4089
149.8	0.200101	0.47404	1.4561	1.86544	7.1363	6.9961	12.7904	12.8693	25.0078	25.4192
149.9	0.2041	0.474348	1.4617	1.86663	7.1464	7.00027	12.8034	12.8763	25.0209	25.4295
150	0.2061	0.474656	1.4638	1.86782	7.1519	7.00444	12.8091	12.8833	25.0296	25.4398
150.1	0.2088	0.474963	1.4653	1.86901	7.1588	7.00861	12.8154	12.8903	25.04	25.4501
150.2	0.2131	0.475271	1.4728	1.8702	7.1643	7.01278	12.8226	12.8973	25.0511	25.4603
150.3	0.2169	0.475578	1.4707	1.87139	7.1686	7.01695	12.8306	12.9042	25.0564	25.4706
150.4	0.2191	0.475886	1.466	1.87258	7.1733	7.02112	12.8398	12.9112	25.0639	25.4809
150.5	0.2271	0.476194	1.4706	1.87377	7.1816	7.02529	12.8502	12.9182	25.078	25.4911
150.6	0.2229	0.476501	1.4697	1.87496	7.1811	7.02945	12.8541	12.9252	25.0851	25.5014
150.7	0.229099	0.476809	1.4734	1.87615	7.1884	7.03362	12.8682	12.9322	25.0999	25.5116
150.8	0.2361	0.477116	1.479	1.87734	7.1942	7.03778	12.8778	12.9391	25.112	25.5219
150.9	0.2394	0.477424	1.4804	1.87853	7.1957	7.04195	12.8838	12.9461	25.1223	25.5321
151	0.2373	0.477731	1.4749	1.87972	7.1948	7.04611	12.8875	12.9531	25.1311	25.5423
151.1	0.2371	0.478039	1.4756	1.88091	7.1987	7.05028	12.8971	12.9601	25.1445	25.5525
151.2	0.236	0.478346	1.4751	1.8821	7.2002	7.05444	12.9035	12.967	25.1565	25.5627
151.3	0.24	0.478654	1.4779	1.88329	7.2061	7.0586	12.912	12.974	25.1694	25.5729
151.4	0.2436	0.478961	1.482	1.88447	7.2112	7.06277	12.9204	12.981	25.1827	25.5831
151.5	0.2428	0.479268	1.4811	1.88566	7.2112	7.06693	12.9248	12.9879	25.1907	25.5933
151.6	0.2464	0.479576	1.4831	1.88685	7.2128	7.07109	12.9311	12.9949	25.2034	25.6035
151.7	0.2489	0.479883	1.4842	1.88804	7.2185	7.07525	12.9377	13.0019	25.2173	25.6137
151.8	0.2488	0.480191	1.4864	1.88923	7.2242	7.07941	12.944	13.0088	25.2303	25.6239
151.9	0.2497	0.480498	1.4885	1.89042	7.2279	7.08357	12.9484	13.0158	25.2463	25.634
152	0.2494	0.480805	1.4873	1.89161	7.2323	7.08773	12.9533	13.0227	25.2582	25.6442
152.1	0.2477	0.481113	1.4843	1.8928	7.2323	7.09188	12.959	13.0297	25.2704	25.6544
152.2	0.247	0.48142	1.4834	1.89399	7.2379	7.09604	12.9708	13.0366	25.2814	25.6645
152.3	0.2488	0.481728	1.4873	1.89518	7.2437	7.1002	12.9774	13.0436	25.2945	25.6747
152.4	0.2493	0.482035	1.4886	1.89636	7.2489	7.10435	12.9814	13.0505	25.3056	25.6848
152.5	0.2482	0.482342	1.488	1.89755	7.2503	7.10851	12.9864	13.0575	25.3156	25.6949
152.6	0.2517	0.482649	1.4882	1.89874	7.256	7.11266	12.9945	13.0644	25.3278	25.705
152.7	0.2543	0.482957	1.4888	1.89993	7.2602	7.11682	12.9982	13.0713	25.3337	25.7152
152.8	0.2531	0.483264	1.4927	1.90112	7.2669	7.12097	13.0035	13.0783	25.343	25.7253
152.9	0.2549	0.483571	1.4976	1.90231	7.2748	7.12512	13.0119	13.0852	25.3584	25.7354
153	0.2624	0.483879	1.5024	1.90349	7.2843	7.12928	13.0215	13.0922	25.3737	25.7455
153.1	0.2624	0.484186	1.5001	1.90468	7.2893	7.13343	13.0215	13.0991	25.3813	25.7556
153.2	0.2601	0.484493	1.4986	1.90587	7.2944	7.13758	13.028	13.106	25.3889	25.7657
153.3	0.264	0.4848	1.5011	1.90706	7.3019	7.14173	13.0365	13.1129	25.4023	25.7757
153.4	0.2642	0.485108	1.5022	1.90825	7.3104	7.14588	13.0463	13.1199	25.4155	25.7858
153.5	0.267	0.485415	1.5043	1.90943	7.3095	7.15003	13.0508	13.1268	25.4253	25.7959
153.6	0.2612	0.485722	1.5096	1.91062	7.3127	7.15418	13.0607	13.1337	25.435	25.8059
153.7	0.2593	0.486029	1.5097	1.91181	7.3192	7.15832	13.0669	13.1406	25.4445	25.816
153.8	0.2592	0.486336	1.5122	1.913	7.3265	7.16247	13.0725	13.1476	25.4553	25.826
153.9	0.2621	0.486643	1.5151	1.91419	7.3327	7.16662	13.0789	13.1545	25.4657	25.8361
154	0.263	0.486951	1.5176	1.91537	7.3389	7.17076	13.0848	13.1614	25.475	25.8461
154.1	0.2639	0.487258	1.5168	1.91656	7.3448	7.17491	13.091	13.1683	25.4853	25.8561
154.2	0.268	0.487565	1.5171	1.91775	7.349	7.17905	13.0979	13.1752	25.4953	25.8662
154.3	0.2711	0.487872	1.5192	1.91894	7.3515	7.1832	13.1	13.1821	25.5059	25.8762
154.4	0.2771	0.488179	1.5236	1.92012	7.3568	7.18734	13.1053	13.1891	25.5169	25.8862
154.5	0.2762	0.488486	1.5232	1.92131	7.3626	7.19148	13.1088	13.196	25.5288	25.8962
154.6	0.2781	0.488793	1.5223	1.9225	7.3654	7.19563	13.114	13.2029	25.5402	25.9062
154.7	0.2802	0.4891	1.5223	1.92368	7.3684	7.19977	13.1164	13.2098	25.5492	25.9162
154.8	0.279	0.489407	1.5197	1.92487	7.376	7.20391	13.119	13.2167	25.5562	25.9262
154.9	0.2825	0.489714	1.5191	1.92606	7.3837	7.20805	13.1256	13.2236	25.5672	25.9362
155	0.2864	0.490021	1.5243	1.92724	7.3901	7.21219	13.1333	13.2305	25.5801	25.9461
155.1	0.2859	0.490328	1.5258	1.92843	7.395	7.21633	13.1403	13.2374	25.5936	25.9561
155.2	0.2861	0.490635	1.5289	1.92962	7.4011	7.22047	13.1477	13.2443	25.6021	25.9661
155.3	0.2861	0.490942	1.5361	1.9308	7.4031	7.2246	13.1511	13.2512	25.6148	25.976
155.4	0.2864	0.491249	1.5382	1.93199	7.4058	7.22874	13.1522	13.258	25.6261	25.986
155.5	0.2868	0.491556	1.5393	1.93318	7.4094	7.23288	13.1588	13.2649	25.6369	25.9959
155.6	0.2922	0.491863	1.5431	1.93436	7.418	7.23702	13.1701	13.2718	25.6522	26.0058
155.7	0.2936	0.49217	1.5476	1.93555	7.4201	7.24115	13.1742	13.2787	25.6649	26.0158
155.8	0.2915	0.492477	1.5491	1.93674	7.4161	7.24529	13.1774	13.2856	25.6709	26.0257
155.9	0.293	0.492784	1.5517	1.93792	7.4238	7.24942	13.1839	13.2925	25.682	26.0356
156	0.2918	0.493091	1.55	1.93911	7.4246	7.25355	13.1879	13.2994	25.6946	26.0455
156.1	0.2958	0.493398	1.5494	1.94029	7.4298	7.25769	13.1949	13.3062	25.7023	26.0554
156.2	0.296	0.493705	1.5518	1.94148	7.433	7.26182	13.2005	13.3131	25.7104	26.0653
156.3	0.2974	0.494012	1.5513	1.94267	7.4347	7.26595	13.2073	13.32	25.7203	26.0752
156.4	0.2969	0.494318	1.5567	1.94385	7.4385	7.27008	13.2086	13.3269	25.7328	26.0851
156.5	0.2992	0.494625	1.5638	1.94504	7.442	7.27421	13.2176	13.3337	25.7485	26.095
156.6	0.298	0.494932	1.5689	1.94622	7.4438	7.27834	13.2246	13.3406	25.7616	26.1049
156.7	0.2995	0.495239	1.5687	1.94741	7.4481	7.28247	13.2293	13.3475	25.7694	26.1147
156.8	0.3002	0.495546	1.5721	1.94859	7.4538	7.2866	13.2361	13.3543	25.7787	26.1246
156.9	0.3022	0.495853	1.5741	1.94978	7.4575	7.29073	13.2437	13.3612	25.7889	26.1345
157	0.3047	0.496159	1.5783	1.95096	7.4637	7.29486	13.2524	13.368	25.8018	26.1443
157.1	0.3008	0.496466	1.5822	1.95215	7.4686	7.29898	13.2573	13.3749	25.8117	26.1542
157.2	0.2982	0.496773	1.5853	1.95334	7.471	7.30311	13.2649	13.3818	25.8211	26.164
157.3	0.2955	0.49708	1.5844	1.95452	7.4711	7.30723	13.2677	13.3886	25.8268	26.1738
157.4	0.2955	0.497386	1.5886	1.95571	7.4761	7.31136	13.276	13.3955	25.8352	26.1837
157.5	0.2944	0.497693	1.5923	1.95689	7.4792	7.31548	13.284	13.4023	25.8433	26.1935
157.6	0.2939	0.498	1.5951	1.95808	7.4876	7.31961	13.2926	13.4092	25.8543	26.2033
157.7	0.2936	0.498306	1.5969	1.95926	7.4938	7.32373	13.3019	13.416	25.8661	26.2131
157.8	0.2934	0.498613	1.6017	1.96044	7.4954	7.32785	13.3079	13.4229	25.8712	26.2229
157.9	0.2911	0.49892	1.5991	1.96163	7.4946	7.33198	13.3098	13.4297	25.8736	26.2327
158	0.2913	0.499226	1.5975	1.96281	7.4977	7.3361	13.316	13.4366	25.8813	26.2425
158.1	0.2927	0.499533	1.6002	1.964	7.5038	7.34022	13.3259	13.4434	25.8904	26.2523
158.2	0.2951	0.49984	1.6043	1.96518	7.5106	7.34434	13.3313	13.4502	25.8983	26.262
158.3	0.2959	0.500146	1.6067	1.96637	7.5153	7.34846	13.3341	13.4571	25.9036	26.2718
158.4	0.291	0.500453	1.6044	1.96755	7.5163	7.35258	13.3385	13.4639	25.9122	26.2816
158.5	0.2923	0.50076	1.6058	1.96874	7.5205	7.35669	13.3461	13.4708	25.9207	26.2913
158.6	0.2914	0.501066	1.6086	1.96992	7.5243	7.36081	13.3518	13.4776	25.9305	26.3011
158.7	0.2908	0.501373	1.6131	1.9711	7.5279	7.36493	13.3554	13.4844	25.9408	26.3108
158.8	0.2903	0.501679	1.6153	1.97229	7.533	7.36905	13.3639	13.4912	25.9551	26.3206
158.9	0.2935	0.501986	1.6197	1.97347	7.5397	7.37316	13.3758	13.4981	25.9688	26.3303
159	0.296	0.502293	1.6231	1.97466	7.5446	7.37728	13.385	13.5049	25.9828	26.3401
159.1	0.3001	0.502599	1.6297	1.97584	7.5529	7.38139	13.394	13.5117	25.9962	26.3498
159.2	0.298	0.502906	1.6313	1.97702	7.5541	7.38551	13.399	13.5185	26.0066	26.3595
159.3	0.2945	0.503212	1.6297	1.97821	7.5519	7.38962	13.4012	13.5254	26.0153	26.3692
159.4	0.293	0.503519	1.6302	1.97939	7.553	7.39373	13.4088	13.5322	26.0254	26.3789
159.5	0.2964	0.503825	1.6332	1.98057	7.5542	7.39784	13.4142	13.539	26.0353	26.3886
159.6	0.2942	0.504132	1.6353	1.98176	7.5589	7.40196	13.4188	13.5458	26.0468	26.3983
159.7	0.3	0.504438	1.6343	1.98294	7.5665	7.40607	13.423	13.5526	26.059	26.408
159.8	0.3025	0.504745	1.6356	1.98412	7.5727	7.41018	13.4324	13.5594	26.0713	26.4177
159.9	0.3032	0.505051	1.6372	1.98531	7.5762	7.41429	13.4393	13.5662	26.0807	26.4273
160	0.3017	0.505357	1.6399	1.98649	7.5803	7.4184	13.4473	13.573	26.0929	26.437
160.1	0.2963	0.505664	1.6335	1.98767	7.5794	7.4225	13.4479	13.5799	26.0966	26.4467
160.2	0.2945	0.50597	1.6344	1.98886	7.58	7.42661	13.4521	13.5867	26.1033	26.4563
160.3	0.2928	0.506277	1.6362	1.99004	7.5859	7.43072	13.4565	13.5935	26.1172	26.466
160.4	0.2975	0.506583	1.6419	1.99122	7.593	7.43483	13.4712	13.6003	26.1304	26.4756
160.5	0.2948	0.506889	1.6419	1.99241	7.5979	7.43893	13.4782	13.6071	26.1397	26.4853
160.6	0.296	0.507196	1.6447	1.99359	7.6001	7.44304	13.4865	13.6139	26.148	26.4949
160.7	0.2956	0.507502	1.6507	1.99477	7.606	7.44714	13.4949	13.6206	26.158	26.5045
160.8	0.2966	0.507808	1.6558	1.99595	7.6115	7.45125	13.5064	13.6274	26.1712	26.5141
160.9	0.3011	0.508115	1.659	1.99714	7.6156	7.45535	13.5127	13.6342	26.1841	26.5238
161	0.2981	0.508421	1.6611	1.99832	7.6156	7.45945	13.5183	13.641	26.1951	26.5334
161.1	0.2953	0.508727	1.6603	1.9995	7.6167	7.46356	13.5215	13.6478	26.2021	26.543
161.2	0.2916	0.509034	1.663	2.00068	7.6216	7.46766	13.5262	13.6546	26.2081	26.5526
161.3	0.2969	0.50934	1.6642	2.00187	7.6283	7.47176	13.5314	13.6614	26.2203	26.5622
161.4	0.2991	0.509646	1.6627	2.00305	7.6339	7.47586	13.5381	13.6682	26.2303	26.5718
161.5	0.2971	0.509952	1.6634	2.00423	7.6366	7.47996	13.5467	13.6749	26.2412	26.5813
161.6	0.2978	0.510259	1.6671	2.00541	7.6407	7.48406	13.5545	13.6817	26.2472	26.5909
161.7	0.2942	0.510565	1.6653	2.00659	7.6404	7.48816	13.5571	13.6885	26.2536	26.6005
161.8	0.2943	0.510871	1.6647	2.00778	7.6469	7.49225	13.5657	13.6953	26.2655	26.61
161.9	0.3015	0.511177	1.6718	2.00896	7.6591	7.49635	13.5786	13.702	26.2826	26.6196
162	0.3026	0.511484	1.6773	2.01014	7.6646	7.50045	13.5883	13.7088	26.2932	26.6291
162.1	0.307	0.51179	1.6811	2.01132	7.6713	7.50455	13.5956	13.7156	26.3049	26.6387
162.2	0.3051	0.512096	1.6804	2.0125	7.6682	7.50864	13.6006	13.7223	26.316	26.6482
162.3	0.3034	0.512402	1.6785	2.01368	7.6701	7.51274	13.6073	13.7291	26.3261	26.6578
162.4	0.2989	0.512708	1.6752	2.01487	7.6735	7.51683	13.6101	13.7359	26.3345	26.6673
[truncated: 6,276 more rows]
