# Supplementary material for: Antigenic mapping reveals sites of vulnerability on α-HCoV spike protein
Source: Commun Biol. 2022 Nov 4;5:1179. doi: 10.1038/s42003-022-04160-8 (PMC9636267; doi:10.1038/s42003-022-04160-8)
Supplement: Supplementary file 3 — Supplementary Data 1 [file 42003_2022_4160_MOESM3_ESM.zip › Supplementary Data 1/SP Figure 2/SP Figure 2c-source data.xlsx]

## Sheet: S1-A01
Source data for SP Figure 2c, S1-A01
X (Time, sec)	12.5 nM_Y	12.5 nM; Fitted_Y	25 nM_Y	25 nM; Fitted_Y	50 nM_Y	50 nM; Fitted_Y	100 nM_Y	100 nM; Fitted_Y	200 nM_Y	200 nM; Fitted_Y
-37.3	-0.164301	-0.122792	-0.1873	-0.144426	-0.126801	-0.170797	-0.210501	-0.153527	-0.105601	-0.123314
-37.2	-0.17615	-0.122462	-0.19095	-0.144038	-0.14085	-0.170339	-0.22275	-0.153115	-0.120751	-0.122983
-37.1	-0.19975	-0.122133	-0.20115	-0.143651	-0.17095	-0.169881	-0.23165	-0.152704	-0.13455	-0.122653
-37	-0.1993	-0.121804	-0.2022	-0.143264	-0.1672	-0.169423	-0.2108	-0.152292	-0.135	-0.122322
-36.9	-0.20135	-0.121475	-0.20845	-0.142877	-0.16795	-0.168965	-0.20335	-0.15188	-0.13895	-0.121991
-36.8	-0.2078	-0.121146	-0.1969	-0.14249	-0.1787	-0.168507	-0.2092	-0.151469	-0.1402	-0.121661
-36.7	-0.21135	-0.120816	-0.21075	-0.142102	-0.19205	-0.168049	-0.22015	-0.151057	-0.15305	-0.12133
-36.6	-0.2219	-0.120487	-0.2117	-0.141715	-0.1977	-0.167591	-0.2209	-0.150646	-0.1626	-0.121
-36.5	-0.2335	-0.120158	-0.2202	-0.141328	-0.2058	-0.167133	-0.2201	-0.150234	-0.1672	-0.120669
-36.4	-0.234	-0.119829	-0.2233	-0.140941	-0.2042	-0.166676	-0.2194	-0.149822	-0.1672	-0.120338
-36.3	-0.2307	-0.1195	-0.2211	-0.140554	-0.2007	-0.166218	-0.2253	-0.149411	-0.1702	-0.120008
-36.2	-0.22995	-0.11917	-0.22145	-0.140166	-0.20675	-0.16576	-0.23085	-0.148999	-0.16865	-0.119677
-36.1	-0.2251	-0.118841	-0.2221	-0.139779	-0.2107	-0.165302	-0.2235	-0.148588	-0.1617	-0.119347
-36	-0.2266	-0.118512	-0.2197	-0.139392	-0.202	-0.164844	-0.2129	-0.148176	-0.1559	-0.119016
-35.9	-0.2235	-0.118183	-0.2138	-0.139005	-0.2007	-0.164386	-0.2089	-0.147764	-0.1551	-0.118685
-35.8	-0.2257	-0.117854	-0.2139	-0.138618	-0.201	-0.163928	-0.2047	-0.147353	-0.1485	-0.118355
-35.7	-0.2237	-0.117524	-0.2174	-0.13823	-0.2007	-0.16347	-0.1985	-0.146941	-0.1501	-0.118024
-35.6	-0.2204	-0.117195	-0.2082	-0.137843	-0.1961	-0.163012	-0.1907	-0.14653	-0.1381	-0.117694
-35.5	-0.2197	-0.116866	-0.207	-0.137456	-0.1901	-0.162554	-0.1811	-0.146118	-0.1268	-0.117363
-35.4	-0.2219	-0.116537	-0.2086	-0.137069	-0.1916	-0.162097	-0.1853	-0.145706	-0.1363	-0.117032
-35.3	-0.22255	-0.116208	-0.21705	-0.136682	-0.20515	-0.161639	-0.18155	-0.145295	-0.14185	-0.116702
-35.2	-0.2087	-0.115878	-0.2236	-0.136294	-0.1994	-0.161181	-0.1798	-0.144883	-0.1426	-0.116371
-35.1	-0.20875	-0.115549	-0.21995	-0.135907	-0.19995	-0.160723	-0.18835	-0.144472	-0.14675	-0.116041
-35	-0.21405	-0.11522	-0.21325	-0.13552	-0.20115	-0.160265	-0.19245	-0.14406	-0.15485	-0.11571
-34.9	-0.2166	-0.114891	-0.2136	-0.135133	-0.2029	-0.159807	-0.1944	-0.143648	-0.1622	-0.115379
-34.8	-0.22355	-0.114562	-0.21695	-0.134746	-0.19875	-0.159349	-0.20315	-0.143237	-0.17385	-0.115049
-34.7	-0.2318	-0.114232	-0.2207	-0.134358	-0.1932	-0.158891	-0.202	-0.142825	-0.1751	-0.114718
-34.6	-0.2274	-0.113903	-0.22	-0.133971	-0.187	-0.158433	-0.1961	-0.142414	-0.1728	-0.114388
-34.5	-0.225	-0.113574	-0.2118	-0.133584	-0.1808	-0.157975	-0.1929	-0.142002	-0.1719	-0.114057
-34.4	-0.2252	-0.113245	-0.2098	-0.133197	-0.1914	-0.157518	-0.1871	-0.14159	-0.1741	-0.113726
-34.3	-0.2181	-0.112916	-0.2079	-0.13281	-0.1977	-0.15706	-0.1782	-0.141179	-0.1721	-0.113396
-34.2	-0.22335	-0.112586	-0.21385	-0.132422	-0.20225	-0.156602	-0.16935	-0.140767	-0.17135	-0.113065
-34.1	-0.22515	-0.112257	-0.21175	-0.132035	-0.20705	-0.156144	-0.16675	-0.140356	-0.17115	-0.112735
-34	-0.2271	-0.111928	-0.2113	-0.131648	-0.2045	-0.155686	-0.1662	-0.139944	-0.1735	-0.112404
-33.9	-0.225	-0.111599	-0.2113	-0.131261	-0.2103	-0.155228	-0.1682	-0.139532	-0.1778	-0.112073
-33.8	-0.22615	-0.11127	-0.21035	-0.130874	-0.21075	-0.15477	-0.16965	-0.139121	-0.17725	-0.111743
-33.7	-0.237	-0.11094	-0.2183	-0.130486	-0.2165	-0.154312	-0.1782	-0.138709	-0.1838	-0.111412
-33.6	-0.23705	-0.110611	-0.22105	-0.130099	-0.21715	-0.153854	-0.17805	-0.138298	-0.18355	-0.111082
-33.5	-0.2361	-0.110282	-0.2206	-0.129712	-0.2189	-0.153396	-0.1746	-0.137886	-0.1823	-0.110751
-33.4	-0.2339	-0.109953	-0.2202	-0.129325	-0.2189	-0.152939	-0.1731	-0.137474	-0.1822	-0.11042
-33.3	-0.23185	-0.109624	-0.21975	-0.128938	-0.21915	-0.152481	-0.17245	-0.137063	-0.18145	-0.11009
-33.2	-0.2308	-0.109294	-0.2194	-0.12855	-0.2183	-0.152023	-0.174	-0.136651	-0.1839	-0.109759
-33.1	-0.2281	-0.108965	-0.2176	-0.128163	-0.2181	-0.151565	-0.1754	-0.13624	-0.1857	-0.109429
-33	-0.2266	-0.108636	-0.2174	-0.127776	-0.2177	-0.151107	-0.1754	-0.135828	-0.1861	-0.109098
-32.9	-0.2248	-0.108307	-0.2159	-0.127389	-0.2193	-0.150649	-0.1753	-0.135416	-0.184	-0.108767
-32.8	-0.2237	-0.107978	-0.2166	-0.127002	-0.2184	-0.150191	-0.175	-0.135005	-0.1813	-0.108437
-32.7	-0.22355	-0.107648	-0.22085	-0.126614	-0.21895	-0.149733	-0.17035	-0.134593	-0.18515	-0.108106
-32.6	-0.22535	-0.107319	-0.22155	-0.126227	-0.21785	-0.149275	-0.16815	-0.134182	-0.18615	-0.107776
-32.5	-0.22455	-0.10699	-0.22245	-0.12584	-0.22205	-0.148817	-0.16805	-0.13377	-0.18845	-0.107445
-32.4	-0.21885	-0.106661	-0.22195	-0.125453	-0.21855	-0.14836	-0.16405	-0.133358	-0.18505	-0.107114
-32.3	-0.2195	-0.106332	-0.2245	-0.125066	-0.2182	-0.147902	-0.1635	-0.132947	-0.1856	-0.106784
-32.2	-0.21575	-0.106002	-0.22365	-0.124678	-0.21655	-0.147444	-0.16235	-0.132535	-0.18175	-0.106453
-32.1	-0.21505	-0.105673	-0.22375	-0.124291	-0.21425	-0.146986	-0.16125	-0.132124	-0.18175	-0.106123
-32	-0.21325	-0.105344	-0.22255	-0.123904	-0.21405	-0.146528	-0.16155	-0.131712	-0.18355	-0.105792
-31.9	-0.21405	-0.105015	-0.22625	-0.123517	-0.21665	-0.14607	-0.16645	-0.1313	-0.18555	-0.105461
-31.8	-0.2116	-0.104686	-0.2289	-0.12313	-0.2173	-0.145612	-0.1665	-0.130889	-0.1892	-0.105131
-31.7	-0.2119	-0.104356	-0.2319	-0.122742	-0.2203	-0.145154	-0.1668	-0.130477	-0.1922	-0.1048
-31.6	-0.21615	-0.104027	-0.23435	-0.122355	-0.22445	-0.144696	-0.16625	-0.130066	-0.19665	-0.10447
-31.5	-0.217	-0.103698	-0.2334	-0.121968	-0.2258	-0.144238	-0.1656	-0.129654	-0.2006	-0.104139
-31.4	-0.2151	-0.103369	-0.2344	-0.121581	-0.2227	-0.143781	-0.166	-0.129242	-0.2019	-0.103808
-31.3	-0.2138	-0.10304	-0.238	-0.121194	-0.2238	-0.143323	-0.1689	-0.128831	-0.2038	-0.103478
-31.2	-0.21135	-0.10271	-0.24005	-0.120806	-0.22015	-0.142865	-0.17075	-0.128419	-0.20645	-0.103147
-31.1	-0.21195	-0.102381	-0.23815	-0.120419	-0.22015	-0.142407	-0.17265	-0.128008	-0.20815	-0.102817
-31	-0.21135	-0.102052	-0.23935	-0.120032	-0.22305	-0.141949	-0.17535	-0.127596	-0.20965	-0.102486
-30.9	-0.20775	-0.101723	-0.24095	-0.119645	-0.22415	-0.141491	-0.17545	-0.127184	-0.20935	-0.102155
-30.8	-0.2087	-0.101394	-0.2445	-0.119258	-0.2247	-0.141033	-0.1806	-0.126773	-0.2135	-0.101825
-30.7	-0.20975	-0.101064	-0.24495	-0.11887	-0.22275	-0.140575	-0.18055	-0.126361	-0.21425	-0.101494
-30.6	-0.21175	-0.100735	-0.24595	-0.118483	-0.22235	-0.140117	-0.18155	-0.12595	-0.21685	-0.101164
-30.5	-0.2116	-0.100406	-0.2449	-0.118096	-0.2192	-0.139659	-0.1825	-0.125538	-0.2171	-0.100833
-30.4	-0.2129	-0.100077	-0.2456	-0.117709	-0.221	-0.139202	-0.1881	-0.125126	-0.2177	-0.100502
-30.3	-0.212	-0.0997476	-0.2454	-0.117322	-0.2211	-0.138744	-0.1903	-0.124715	-0.2193	-0.100172
-30.2	-0.21145	-0.0994184	-0.24425	-0.116934	-0.22215	-0.138286	-0.19365	-0.124303	-0.22045	-0.0998412
-30.1	-0.21335	-0.0990892	-0.24355	-0.116547	-0.22495	-0.137828	-0.19855	-0.123892	-0.22245	-0.0995106
-30	-0.2149	-0.09876	-0.2436	-0.11616	-0.2268	-0.13737	-0.2014	-0.12348	-0.2193	-0.09918
-29.9	-0.21815	-0.0984308	-0.24635	-0.115773	-0.22745	-0.136912	-0.19885	-0.123068	-0.22195	-0.0988494
-29.8	-0.217	-0.0981016	-0.2511	-0.115386	-0.2302	-0.136454	-0.1995	-0.122657	-0.2223	-0.0985188
-29.7	-0.21765	-0.0977724	-0.25235	-0.114998	-0.23165	-0.135996	-0.20435	-0.122245	-0.22355	-0.0981882
-29.6	-0.2165	-0.0974432	-0.2479	-0.114611	-0.2298	-0.135538	-0.2057	-0.121834	-0.2231	-0.0978576
-29.5	-0.21615	-0.097114	-0.24435	-0.114224	-0.22615	-0.13508	-0.20395	-0.121422	-0.21955	-0.097527
-29.4	-0.21575	-0.0967848	-0.24635	-0.113837	-0.22825	-0.134623	-0.20675	-0.12101	-0.21885	-0.0971964
-29.3	-0.2168	-0.0964556	-0.2477	-0.11345	-0.2287	-0.134165	-0.2084	-0.120599	-0.2202	-0.0968658
-29.2	-0.2206	-0.0961264	-0.2481	-0.113062	-0.2298	-0.133707	-0.2071	-0.120187	-0.2162	-0.0965352
-29.1	-0.21715	-0.0957972	-0.24425	-0.112675	-0.22625	-0.133249	-0.20265	-0.119776	-0.21105	-0.0962046
-29	-0.21715	-0.095468	-0.24795	-0.112288	-0.22875	-0.132791	-0.20435	-0.119364	-0.21055	-0.095874
-28.9	-0.2171	-0.0951388	-0.2514	-0.111901	-0.2261	-0.132333	-0.2047	-0.118952	-0.2111	-0.0955434
-28.8	-0.2209	-0.0948096	-0.2521	-0.111514	-0.2254	-0.131875	-0.2082	-0.118541	-0.2142	-0.0952128
-28.7	-0.2239	-0.0944804	-0.2499	-0.111126	-0.223	-0.131417	-0.208	-0.118129	-0.2166	-0.0948822
-28.6	-0.2216	-0.0941512	-0.2506	-0.110739	-0.22	-0.130959	-0.2095	-0.117718	-0.2191	-0.0945516
-28.5	-0.22265	-0.093822	-0.24885	-0.110352	-0.21785	-0.130501	-0.21125	-0.117306	-0.22075	-0.094221
-28.4	-0.2253	-0.0934928	-0.2512	-0.109965	-0.2143	-0.130044	-0.2163	-0.116894	-0.2225	-0.0938904
-28.3	-0.2302	-0.0931636	-0.2505	-0.109578	-0.2123	-0.129586	-0.2204	-0.116483	-0.2194	-0.0935598
-28.2	-0.23025	-0.0928344	-0.24845	-0.10919	-0.21375	-0.129128	-0.22175	-0.116071	-0.22065	-0.0932292
-28.1	-0.2289	-0.0925052	-0.2458	-0.108803	-0.2107	-0.12867	-0.2212	-0.11566	-0.2205	-0.0928986
-28	-0.22775	-0.092176	-0.24855	-0.108416	-0.20915	-0.128212	-0.22585	-0.115248	-0.22315	-0.092568
-27.9	-0.22475	-0.0918468	-0.24625	-0.108029	-0.20605	-0.127754	-0.22565	-0.114836	-0.21755	-0.0922374
-27.8	-0.2242	-0.0915176	-0.2451	-0.107642	-0.2045	-0.127296	-0.2255	-0.114425	-0.2135	-0.0919068
-27.7	-0.22325	-0.0911884	-0.24095	-0.107254	-0.20395	-0.126838	-0.22535	-0.114013	-0.21255	-0.0915762
-27.6	-0.2181	-0.0908592	-0.239	-0.106867	-0.2024	-0.12638	-0.2237	-0.113602	-0.2139	-0.0912456
-27.5	-0.2186	-0.09053	-0.2346	-0.10648	-0.1999	-0.125922	-0.2285	-0.11319	-0.2166	-0.090915
-27.4	-0.2192	-0.0902008	-0.2331	-0.106093	-0.1989	-0.125465	-0.2312	-0.112778	-0.2205	-0.0905844
-27.3	-0.2224	-0.0898716	-0.2318	-0.105706	-0.1957	-0.125007	-0.2331	-0.112367	-0.2212	-0.0902538
-27.2	-0.2255	-0.0895424	-0.2316	-0.105318	-0.1973	-0.124549	-0.2381	-0.111955	-0.221	-0.0899232
-27.1	-0.2261	-0.0892132	-0.2306	-0.104931	-0.1971	-0.124091	-0.2395	-0.111544	-0.2196	-0.0895926
-27	-0.22715	-0.088884	-0.23195	-0.104544	-0.19585	-0.123633	-0.23815	-0.111132	-0.21985	-0.089262
-26.9	-0.22855	-0.0885548	-0.22995	-0.104157	-0.19375	-0.123175	-0.23935	-0.11072	-0.22025	-0.0889314
-26.8	-0.2279	-0.0882256	-0.2277	-0.10377	-0.1867	-0.122717	-0.24	-0.110309	-0.2225	-0.0886008
-26.7	-0.229	-0.0878964	-0.2235	-0.103382	-0.1855	-0.122259	-0.237	-0.109897	-0.2219	-0.0882702
-26.6	-0.2265	-0.0875672	-0.22	-0.102995	-0.1822	-0.121801	-0.2368	-0.109486	-0.218	-0.0879396
-26.5	-0.2246	-0.087238	-0.2198	-0.102608	-0.1792	-0.121344	-0.2406	-0.109074	-0.2189	-0.087609
-26.4	-0.22475	-0.0869088	-0.21935	-0.102221	-0.17425	-0.120886	-0.24065	-0.108662	-0.21825	-0.0872784
-26.3	-0.22705	-0.0865796	-0.21875	-0.101834	-0.17505	-0.120428	-0.24265	-0.108251	-0.21805	-0.0869478
-26.2	-0.22295	-0.0862504	-0.21905	-0.101446	-0.17565	-0.11997	-0.24355	-0.107839	-0.21755	-0.0866172
-26.1	-0.22325	-0.0859212	-0.21615	-0.101059	-0.17535	-0.119512	-0.24425	-0.107428	-0.21775	-0.0862866
-26	-0.22555	-0.085592	-0.21795	-0.100672	-0.17455	-0.119054	-0.24535	-0.107016	-0.21715	-0.085956
-25.9	-0.22725	-0.0852628	-0.21645	-0.100285	-0.17455	-0.118596	-0.24795	-0.106604	-0.21515	-0.0856254
-25.8	-0.23055	-0.0849336	-0.21235	-0.0998976	-0.17435	-0.118138	-0.24225	-0.106193	-0.21395	-0.0852948
-25.7	-0.2318	-0.0846044	-0.2105	-0.0995104	-0.1768	-0.11768	-0.245	-0.105781	-0.2148	-0.0849642
-25.6	-0.23425	-0.0842752	-0.21025	-0.0991232	-0.17985	-0.117222	-0.24655	-0.10537	-0.21405	-0.0846336
-25.5	-0.23225	-0.083946	-0.20765	-0.098736	-0.17915	-0.116764	-0.24755	-0.104958	-0.20955	-0.084303
-25.4	-0.23	-0.0836168	-0.21	-0.0983488	-0.1735	-0.116307	-0.2486	-0.104546	-0.2065	-0.0839724
-25.3	-0.23255	-0.0832876	-0.20565	-0.0979616	-0.17275	-0.115849	-0.24545	-0.104135	-0.20545	-0.0836418
-25.2	-0.23015	-0.0829584	-0.20155	-0.0975744	-0.17135	-0.115391	-0.24325	-0.103723	-0.20655	-0.0833112
-25.1	-0.2322	-0.0826292	-0.1992	-0.0971872	-0.1706	-0.114933	-0.2442	-0.103312	-0.2054	-0.0829806
-25	-0.2349	-0.0823	-0.196	-0.0968	-0.1699	-0.114475	-0.2436	-0.1029	-0.2065	-0.08265
-24.9	-0.23485	-0.0819708	-0.19445	-0.0964128	-0.16705	-0.114017	-0.24145	-0.102488	-0.20355	-0.0823194
-24.8	-0.2373	-0.0816416	-0.196	-0.0960256	-0.1679	-0.113559	-0.243	-0.102077	-0.2071	-0.0819888
-24.7	-0.2342	-0.0813124	-0.1916	-0.0956384	-0.1681	-0.113101	-0.2391	-0.101665	-0.2066	-0.0816582
-24.6	-0.23705	-0.0809832	-0.18615	-0.0952512	-0.16675	-0.112643	-0.24005	-0.101254	-0.20595	-0.0813276
-24.5	-0.23645	-0.080654	-0.18515	-0.094864	-0.16415	-0.112185	-0.23985	-0.100842	-0.20645	-0.080997
-24.4	-0.23685	-0.0803248	-0.18525	-0.0944768	-0.16375	-0.111728	-0.24185	-0.10043	-0.21015	-0.0806664
-24.3	-0.23305	-0.0799956	-0.18305	-0.0940896	-0.16085	-0.11127	-0.23875	-0.100019	-0.20715	-0.0803358
-24.2	-0.23125	-0.0796664	-0.18175	-0.0937024	-0.15695	-0.110812	-0.23435	-0.0996072	-0.20415	-0.0800052
-24.1	-0.23035	-0.0793372	-0.18335	-0.0933152	-0.15235	-0.110354	-0.23135	-0.0991956	-0.20175	-0.0796746
-24	-0.2283	-0.079008	-0.183	-0.092928	-0.1512	-0.109896	-0.2312	-0.098784	-0.2017	-0.079344
-23.9	-0.2258	-0.0786788	-0.1805	-0.0925408	-0.1502	-0.109438	-0.23	-0.0983724	-0.2039	-0.0790134
-23.8	-0.22385	-0.0783496	-0.17835	-0.0921536	-0.15035	-0.10898	-0.23125	-0.0979608	-0.20245	-0.0786828
-23.7	-0.223	-0.0780204	-0.1784	-0.0917664	-0.1483	-0.108522	-0.2277	-0.0975492	-0.1987	-0.0783522
-23.6	-0.21975	-0.0776912	-0.17645	-0.0913792	-0.14365	-0.108064	-0.22315	-0.0971376	-0.19605	-0.0780216
-23.5	-0.21885	-0.077362	-0.17865	-0.090992	-0.14495	-0.107606	-0.22085	-0.096726	-0.19705	-0.077691
-23.4	-0.2188	-0.0770328	-0.1811	-0.0906048	-0.1458	-0.107149	-0.2184	-0.0963144	-0.2032	-0.0773604
-23.3	-0.21465	-0.0767036	-0.17725	-0.0902176	-0.14195	-0.106691	-0.21415	-0.0959028	-0.20345	-0.0770298
-23.2	-0.21005	-0.0763744	-0.17275	-0.0898304	-0.13865	-0.106233	-0.20975	-0.0954912	-0.19925	-0.0766992
-23.1	-0.2042	-0.0760452	-0.1698	-0.0894432	-0.1387	-0.105775	-0.2076	-0.0950796	-0.2015	-0.0763686
-23	-0.20555	-0.075716	-0.17115	-0.089056	-0.14145	-0.105317	-0.21145	-0.094668	-0.20305	-0.076038
-22.9	-0.20325	-0.0753868	-0.16635	-0.0886688	-0.13825	-0.104859	-0.20765	-0.0942564	-0.20255	-0.0757074
-22.8	-0.19875	-0.0750576	-0.15965	-0.0882816	-0.13685	-0.104401	-0.20465	-0.0938448	-0.20085	-0.0753768
-22.7	-0.1965	-0.0747284	-0.1555	-0.0878944	-0.1349	-0.103943	-0.2037	-0.0934332	-0.1968	-0.0750462
-22.6	-0.19755	-0.0743992	-0.15675	-0.0875072	-0.13285	-0.103485	-0.19945	-0.0930216	-0.19825	-0.0747156
-22.5	-0.19655	-0.07407	-0.15535	-0.08712	-0.13845	-0.103027	-0.19375	-0.09261	-0.20005	-0.074385
-22.4	-0.1885	-0.0737408	-0.1463	-0.0867328	-0.1338	-0.10257	-0.1836	-0.0921984	-0.1923	-0.0740544
-22.3	-0.18925	-0.0734116	-0.14635	-0.0863456	-0.12855	-0.102112	-0.18025	-0.0917868	-0.19445	-0.0737238
-22.2	-0.1911	-0.0730824	-0.1445	-0.0859584	-0.1291	-0.101654	-0.1771	-0.0913752	-0.1941	-0.0733932
-22.1	-0.1901	-0.0727532	-0.1462	-0.0855712	-0.1279	-0.101196	-0.1756	-0.0909636	-0.197	-0.0730626
-22	-0.189	-0.072424	-0.1486	-0.085184	-0.1291	-0.100738	-0.1747	-0.090552	-0.196	-0.072732
-21.9	-0.18675	-0.0720948	-0.15265	-0.0847968	-0.12945	-0.10028	-0.16965	-0.0901404	-0.19415	-0.0724014
-21.8	-0.1886	-0.0717656	-0.1571	-0.0844096	-0.1263	-0.0998222	-0.1567	-0.0897288	-0.1869	-0.0720708
-21.7	-0.18225	-0.0714364	-0.15665	-0.0840224	-0.13035	-0.0993643	-0.14665	-0.0893172	-0.18125	-0.0717402
-21.6	-0.17465	-0.0711072	-0.16685	-0.0836352	-0.13805	-0.0989064	-0.14995	-0.0889056	-0.17055	-0.0714096
-21.5	-0.1685	-0.070778	-0.1836	-0.083248	-0.1336	-0.0984485	-0.1568	-0.088494	-0.1699	-0.071079
-21.4	-0.16575	-0.0704488	-0.20105	-0.0828608	-0.14605	-0.0979906	-0.16595	-0.0880824	-0.17205	-0.0707484
-21.3	-0.1685	-0.0701196	-0.1981	-0.0824736	-0.1469	-0.0975327	-0.1686	-0.0876708	-0.1714	-0.0704178
-21.2	-0.16865	-0.0697904	-0.18845	-0.0820864	-0.14125	-0.0970748	-0.17545	-0.0872592	-0.16445	-0.0700872
-21.1	-0.1745	-0.0694612	-0.1895	-0.0816992	-0.1454	-0.0966169	-0.1904	-0.0868476	-0.184	-0.0697566
-21	-0.1712	-0.069132	-0.1872	-0.081312	-0.1385	-0.096159	-0.1751	-0.086436	-0.1824	-0.069426
-20.9	-0.1646	-0.0688028	-0.1744	-0.0809248	-0.1388	-0.0957011	-0.1816	-0.0860244	-0.1788	-0.0690954
-20.8	-0.17245	-0.0684736	-0.15735	-0.0805376	-0.13215	-0.0952432	-0.16865	-0.0856128	-0.17485	-0.0687648
-20.7	-0.16385	-0.0681444	-0.14735	-0.0801504	-0.11805	-0.0947853	-0.15835	-0.0852012	-0.16275	-0.0684342
-20.6	-0.16225	-0.0678152	-0.14305	-0.0797632	-0.10955	-0.0943274	-0.14845	-0.0847896	-0.15885	-0.0681036
-20.5	-0.16145	-0.067486	-0.14165	-0.079376	-0.10445	-0.0938695	-0.15545	-0.084378	-0.16165	-0.067773
-20.4	-0.16805	-0.0671568	-0.14135	-0.0789888	-0.10305	-0.0934116	-0.15835	-0.0839664	-0.16105	-0.0674424
-20.3	-0.1657	-0.0668276	-0.141	-0.0786016	-0.108	-0.0929537	-0.157	-0.0835548	-0.165	-0.0671118
-20.2	-0.16455	-0.0664984	-0.14075	-0.0782144	-0.10985	-0.0924958	-0.15755	-0.0831432	-0.16825	-0.0667812
-20.1	-0.1625	-0.0661692	-0.1382	-0.0778272	-0.1088	-0.0920379	-0.1591	-0.0827316	-0.1713	-0.0664506
-20	-0.16585	-0.06584	-0.13845	-0.07744	-0.11285	-0.09158	-0.15915	-0.08232	-0.17445	-0.06612
-19.9	-0.1675	-0.0655108	-0.137	-0.0770528	-0.1141	-0.0911221	-0.1599	-0.0819084	-0.1768	-0.0657894
-19.8	-0.1644	-0.0651816	-0.1295	-0.0766656	-0.1092	-0.0906642	-0.1581	-0.0814968	-0.1797	-0.0654588
-19.7	-0.16775	-0.0648524	-0.12845	-0.0762784	-0.10815	-0.0902063	-0.15305	-0.0810852	-0.17565	-0.0651282
-19.6	-0.1626	-0.0645232	-0.1284	-0.0758912	-0.11	-0.0897484	-0.1516	-0.0806736	-0.1794	-0.0647976
-19.5	-0.1603	-0.064194	-0.1286	-0.075504	-0.1126	-0.0892905	-0.1508	-0.080262	-0.1787	-0.064467
-19.4	-0.1596	-0.0638648	-0.1252	-0.0751168	-0.1123	-0.0888326	-0.1506	-0.0798504	-0.1807	-0.0641364
-19.3	-0.15475	-0.0635356	-0.12115	-0.0747296	-0.10935	-0.0883747	-0.14095	-0.0794388	-0.16985	-0.0638058
-19.2	-0.16085	-0.0632064	-0.12305	-0.0743424	-0.11235	-0.0879168	-0.14605	-0.0790272	-0.17335	-0.0634752
-19.1	-0.16135	-0.0628772	-0.11275	-0.0739552	-0.10795	-0.0874589	-0.15315	-0.0786156	-0.17395	-0.0631446
-19	-0.16745	-0.062548	-0.11505	-0.073568	-0.11445	-0.087001	-0.16195	-0.078204	-0.17805	-0.062814
-18.9	-0.1693	-0.0622188	-0.1243	-0.0731808	-0.1142	-0.0865431	-0.1718	-0.0777924	-0.1746	-0.0624834
-18.8	-0.16365	-0.0618896	-0.10815	-0.0727936	-0.11265	-0.0860852	-0.16165	-0.0773808	-0.16365	-0.0621528
-18.7	-0.16825	-0.0615604	-0.11875	-0.0724064	-0.10285	-0.0856273	-0.17015	-0.0769692	-0.16725	-0.0618222
-18.6	-0.18085	-0.0612312	-0.12965	-0.0720192	-0.12065	-0.0851694	-0.18525	-0.0765576	-0.18595	-0.0614916
-18.5	-0.1852	-0.060902	-0.1062	-0.071632	-0.121	-0.0847115	-0.1865	-0.076146	-0.167	-0.061161
-18.4	-0.1873	-0.0605728	-0.0705	-0.0712448	-0.0905004	-0.0842536	-0.1807	-0.0757344	-0.159001	-0.0608304
-18.3	-0.2193	-0.0602436	-0.0856	-0.0708576	-0.0984005	-0.0837957	-0.1959	-0.0753228	-0.1731	-0.0604998
-18.2	-0.22485	-0.0599144	-0.12015	-0.0704704	-0.10475	-0.0833378	-0.19995	-0.0749112	-0.20025	-0.0601692
-18.1	-0.23625	-0.0595852	-0.16805	-0.0700832	-0.12545	-0.0828799	-0.19475	-0.0744996	-0.21215	-0.0598386
-18	-0.2227	-0.059256	-0.206	-0.069696	-0.1504	-0.082422	-0.1816	-0.074088	-0.212699	-0.059508
-17.9	-0.18735	-0.0589268	-0.21985	-0.0693088	-0.15925	-0.0819641	-0.15795	-0.0736764	-0.196449	-0.0591774
-17.8	-0.1364	-0.0585976	-0.2095	-0.0689216	-0.1514	-0.0815062	-0.1446	-0.0732648	-0.1677	-0.0588468
-17.7	-0.0993998	-0.0582684	-0.1753	-0.0685344	-0.142	-0.0810483	-0.1432	-0.0728532	-0.1573	-0.0585162
-17.6	-0.0746497	-0.0579392	-0.14855	-0.0681472	-0.12855	-0.0805904	-0.13995	-0.0724416	-0.13945	-0.0581856
-17.5	-0.0692	-0.05761	-0.1415	-0.06776	-0.1036	-0.0801325	-0.1286	-0.07203	-0.1189	-0.057855
-17.4	-0.0887003	-0.0572808	-0.1374	-0.0673728	-0.0847003	-0.0796746	-0.1249	-0.0716184	-0.114101	-0.0575244
-17.3	-0.10415	-0.0569516	-0.13415	-0.0669856	-0.0758504	-0.0792167	-0.14225	-0.0712068	-0.13375	-0.0571938
-17.2	-0.119701	-0.0566224	-0.1445	-0.0665984	-0.0602	-0.0787588	-0.1655	-0.0707952	-0.141401	-0.0568632
-17.1	-0.1316	-0.0562932	-0.1657	-0.0662112	-0.0693002	-0.0783009	-0.1859	-0.0703836	-0.1613	-0.0565326
-17	-0.11545	-0.055964	-0.17825	-0.065824	-0.0690499	-0.077843	-0.18455	-0.069972	-0.17215	-0.056202
-16.9	-0.0860993	-0.0556348	-0.1689	-0.0654368	-0.0847993	-0.0773851	-0.156499	-0.0695604	-0.165699	-0.0558714
-16.8	-0.0544494	-0.0553056	-0.13375	-0.0650496	-0.0946494	-0.0769272	-0.124049	-0.0691488	-0.126649	-0.0555408
-16.7	-0.0312994	-0.0549764	-0.1169	-0.0646624	-0.0873	-0.0764693	-0.1058	-0.0687372	-0.0885994	-0.0552102
-16.6	0.00445096	-0.0546472	-0.08195	-0.0642752	-0.0767495	-0.0760114	-0.0959495	-0.0683256	-0.053549	-0.0548796
-16.5	0.00435013	-0.054318	-0.04955	-0.063888	-0.0519499	-0.0755535	-0.0887499	-0.067914	-0.0378497	-0.054549
-16.4	-0.0391002	-0.0539888	-0.0285	-0.0635008	-0.0452002	-0.0750956	-0.1025	-0.0675024	-0.0119005	-0.0542184
-16.3	-0.0448003	-0.0536596	-0.0261	-0.0631136	-0.0431003	-0.0746377	-0.1332	-0.0670908	-0.0134003	-0.0538878
-16.2	-0.0986503	-0.0533304	-0.04085	-0.0627264	-0.03095	-0.0741798	-0.15585	-0.0666792	-0.0376503	-0.0535572
-16.1	-0.0959006	-0.0530012	-0.0675	-0.0623392	-0.0060003	-0.0737219	-0.1602	-0.0662676	-0.0613006	-0.0532266
-16	-0.0812999	-0.052672	-0.09	-0.061952	0.00950014	-0.073264	-0.1346	-0.065856	-0.0982997	-0.052896
-15.9	-0.0594995	-0.0523428	-0.0813	-0.0615648	0.0419005	-0.0728061	-0.0860995	-0.0654444	-0.117999	-0.0525654
-15.8	-0.0433994	-0.0520136	-0.0397	-0.0611776	0.0701006	-0.0723482	-0.0429994	-0.0650328	-0.0886994	-0.0522348
-15.7	-0.01685	-0.0516844	-0.00485	-0.0607904	0.09785	-0.0718903	-0.00925	-0.0646212	-0.06475	-0.0519042
-15.6	-0.02875	-0.0513552	-0.00125	-0.0604032	0.07575	-0.0714324	-0.02745	-0.0642096	-0.07085	-0.0515736
-15.5	-0.02215	-0.051026	-0.00155	-0.060016	0.03765	-0.0709745	-0.04665	-0.063798	-0.08805	-0.051243
-15.4	-0.0258999	-0.0506968	-0.0082	-0.0596288	0.0103001	-0.0705166	-0.0680999	-0.0633864	-0.0958997	-0.0509124
-15.3	-0.0274499	-0.0503676	-0.01225	-0.0592416	0.00105011	-0.0700587	-0.0650499	-0.0629748	-0.0939499	-0.0505818
-15.2	-0.0249499	-0.0500384	-0.00525	-0.0588544	0.01765	-0.0696008	-0.04005	-0.0625632	-0.0905499	-0.0502512
-15.1	-0.0229996	-0.0497092	-0.0095	-0.0584672	0.0278002	-0.0691429	-0.0140998	-0.0621516	-0.0755996	-0.0499206
-15	-0.0151499	-0.04938	-0.01755	-0.05808	0.0264501	-0.068685	0.0228501	-0.06174	-0.0746498	-0.04959
-14.9	-0.00110004	-0.0490508	-0.0334	-0.0576928	0.0544	-0.0682271	0.0428	-0.0613284	-0.0771001	-0.0492594
-14.8	0.00125001	-0.0487216	-0.03285	-0.0573056	0.05265	-0.0677692	0.03925	-0.0609168	-0.07715	-0.0489288
-14.7	0.0101	-0.0483924	-0.0193	-0.0569184	0.056	-0.0673113	0.0377	-0.0605052	-0.0619	-0.0485982
-14.6	0.0200497	-0.0480632	-0.00975	-0.0565312	0.0411498	-0.0668534	0.0217498	-0.0600936	-0.0535503	-0.0482676
-14.5	0.01535	-0.047734	-0.01155	-0.056144	0.04045	-0.0663955	0.00235	-0.059682	-0.04045	-0.047937
-14.4	0.0189998	-0.0474048	-0.0046	-0.0557568	0.0444998	-0.0659376	0.00119979	-0.0592704	-0.0158004	-0.0476064
-14.3	-0.00605006	-0.0470756	-0.00705	-0.0553696	0.0278499	-0.0654797	-0.0191501	-0.0588588	-0.00775006	-0.0472758
-14.2	0.00690006	-0.0467464	-0.0103	-0.0549824	0.0129	-0.0650218	-0.0392	-0.0584472	-0.00709994	-0.0469452
-14.1	0.0132504	-0.0464172	-0.01685	-0.0545952	0.0276502	-0.0645639	-0.0211498	-0.0580356	-0.00244963	-0.0466146
-14	0.0293501	-0.046088	-0.01755	-0.054208	0.0378501	-0.064106	-0.00354992	-0.057624	0.00355016	-0.046284
-13.9	0.0397001	-0.0457588	-0.016	-0.0538208	0.0438001	-0.0636481	0.00480006	-0.0572124	0.00380012	-0.0459534
-13.8	0.04295	-0.0454296	-0.01775	-0.0534336	0.04165	-0.0631902	0.000149959	-0.0568008	-0.01015	-0.0456228
-13.7	0.0338999	-0.0451004	-0.0125	-0.0530464	0.036	-0.0627323	-0.017	-0.0563892	-0.00880014	-0.0452922
-13.6	0.0248499	-0.0447712	-0.01425	-0.0526592	0.03895	-0.0622744	-0.02895	-0.0559776	-0.0110501	-0.0449616
-13.5	0.0339499	-0.044442	-0.02105	-0.052272	0.0461499	-0.0618165	-0.0280501	-0.055566	0.00294979	-0.044631
-13.4	0.0430998	-0.0441128	-0.0246	-0.0518848	0.0575998	-0.0613586	-0.0221002	-0.0551544	0.0220996	-0.0443004
-13.3	0.0424497	-0.0437836	-0.03115	-0.0514976	0.0578497	-0.0609007	-0.0125503	-0.0547428	0.0378497	-0.0439698
-13.2	0.0363499	-0.0434544	-0.03505	-0.0511104	0.04845	-0.0604428	-0.00975	-0.0543312	0.0459499	-0.0436392
-13.1	0.0443996	-0.0431252	-0.0288	-0.0507232	0.0572998	-0.0599849	-0.0147002	-0.0539196	0.0497996	-0.0433086
-13	0.03795	-0.042796	-0.01795	-0.050336	0.05155	-0.059527	-0.01805	-0.053508	0.04415	-0.042978
-12.9	0.0435002	-0.0424668	-0.0149	-0.0499488	0.0325002	-0.0590691	-0.0446998	-0.0530964	0.0138005	-0.0426474
-12.8	0.0544503	-0.0421376	-0.01335	-0.0495616	0.0441503	-0.0586112	-0.0199497	-0.0526848	0.0253503	-0.0423168
-12.7	0.0624003	-0.0418084	0.0107	-0.0491744	0.0462	-0.0581533	-0.0027	-0.0522732	0.0276003	-0.0419862
-12.6	0.0626007	-0.0414792	0.0208	-0.0487872	0.0540004	-0.0576954	0.0117004	-0.0518616	0.0282007	-0.0416556
-12.5	0.0660001	-0.04115	0.0206	-0.0484	0.0578001	-0.0572375	0.0207001	-0.05145	0.0418002	-0.041325
-12.4	0.0661501	-0.0408208	0.00965	-0.0480128	0.0680501	-0.0567796	0.0110501	-0.0510384	0.0462502	-0.0409944
-12.3	0.0678502	-0.0404916	0.00995	-0.0476256	0.0730502	-0.0563217	0.0149502	-0.0506268	0.0436502	-0.0406638
-12.2	0.0759501	-0.0401624	0.00985	-0.0472384	0.09205	-0.0558638	0.01965	-0.0502152	0.0503501	-0.0403332
-12.1	0.0847	-0.0398332	0.0132	-0.0468512	0.0979	-0.0554059	0.0239	-0.0498036	0.0525	-0.0400026
-12	0.0870499	-0.039504	0.01315	-0.046464	0.0977499	-0.054948	0.0203499	-0.049392	0.0541499	-0.039672
-11.9	0.08625	-0.0391748	0.00995	-0.0460768	0.09695	-0.0544901	0.01495	-0.0489804	0.0530501	-0.0393414
-11.8	0.08525	-0.0388456	0.01515	-0.0456896	0.09695	-0.0540322	0.01215	-0.0485688	0.06045	-0.0390108
-11.7	0.08175	-0.0385164	0.01705	-0.0453024	0.08975	-0.0535743	0.01485	-0.0481572	0.05545	-0.0386802
-11.6	0.0830501	-0.0381872	0.01505	-0.0449152	0.0876501	-0.0531164	0.0182501	-0.0477456	0.0591501	-0.0383496
-11.5	0.08565	-0.037858	0.01675	-0.044528	0.08735	-0.0526585	0.03115	-0.047334	0.06215	-0.038019
-11.4	0.0864	-0.0375288	0.0102	-0.0441408	0.0878	-0.0522006	0.028	-0.0469224	0.0546	-0.0376884
-11.3	0.08585	-0.0371996	0.01155	-0.0437536	0.08985	-0.0517427	0.02635	-0.0465108	0.04425	-0.0373578
-11.2	0.09175	-0.0368704	0.01305	-0.0433664	0.09505	-0.0512848	0.02865	-0.0460992	0.04625	-0.0370272
-11.1	0.0952498	-0.0365412	0.02395	-0.0429792	0.0926499	-0.0508269	0.0367499	-0.0456876	0.0543498	-0.0366966
-11	0.09175	-0.036212	0.02075	-0.042592	0.08855	-0.050369	0.03245	-0.045276	0.06525	-0.036366
-10.9	0.0937499	-0.0358828	0.02525	-0.0422048	0.0914499	-0.0499111	0.0431499	-0.0448644	0.0770497	-0.0360354
-10.8	0.0836998	-0.0355536	0.0272	-0.0418176	0.0773998	-0.0494532	0.0411998	-0.0444528	0.0768998	-0.0357048
-10.7	0.0736999	-0.0352244	0.0251	-0.0414304	0.0675	-0.0489953	0.0381	-0.0440412	0.0676999	-0.0353742
-10.6	0.0645497	-0.0348952	0.01605	-0.0410432	0.0494498	-0.0485374	0.0354498	-0.0436296	0.0660497	-0.0350436
-10.5	0.0513498	-0.034566	0.00595	-0.040656	0.0368498	-0.0480795	0.0313498	-0.043218	0.0606496	-0.034713
-10.4	0.0384499	-0.0342368	0.00405	-0.0402688	0.0257499	-0.0476216	0.0240499	-0.0428064	0.0557498	-0.0343824
-10.3	0.0342499	-0.0339076	0.00075	-0.0398816	0.0192499	-0.0471637	0.0177499	-0.0423948	0.0594499	-0.0340518
-10.2	0.0263999	-0.0335784	-0.01	-0.0394944	0.0068	-0.0467058	0.005	-0.0419832	0.0517999	-0.0337212
-10.1	0.0162997	-0.0332492	-0.0115	-0.0391072	0.00179984	-0.0462479	-0.00140016	-0.0415716	0.0466997	-0.0333906
-10	0.00404988	-0.03292	-0.01305	-0.03872	-0.00765012	-0.04579	-0.00405012	-0.04116	0.0449498	-0.03306
-9.9	-0.00255015	-0.0325908	-0.01585	-0.0383328	-0.0138502	-0.0453321	-0.00565015	-0.0407484	0.0463497	-0.0327294
-9.8	-0.0123002	-0.0322616	-0.0192	-0.0379456	-0.0268002	-0.0448742	-0.0105002	-0.0403368	0.0402998	-0.0323988
-9.7	-0.0256002	-0.0319324	-0.0261	-0.0375584	-0.043	-0.0444163	-0.0102	-0.0399252	0.0350998	-0.0320682
-9.6	-0.0379503	-0.0316032	-0.03535	-0.0371712	-0.0559501	-0.0439584	-0.0104501	-0.0395136	0.0212497	-0.0317376
-9.5	-0.0472002	-0.031274	-0.0423	-0.036784	-0.0644002	-0.0435005	-0.00640017	-0.039102	0.0180997	-0.031407
-9.4	-0.05395	-0.0309448	-0.04795	-0.0363968	-0.07455	-0.0430426	-0.00465005	-0.0386904	0.0174499	-0.0310764
-9.3	-0.0599998	-0.0306156	-0.0487	-0.0360096	-0.0615998	-0.0425847	-0.00979983	-0.0382788	0.0161002	-0.0307458
-9.2	-0.0563997	-0.0302864	-0.0431	-0.0356224	-0.0365	-0.0421268	-0.0074	-0.0378672	0.0221003	-0.0304152
-9.1	-0.0433494	-0.0299572	-0.02955	-0.0352352	-0.0226497	-0.0416689	-0.00834971	-0.0374556	0.0261506	-0.0300846
-9	-0.0276498	-0.029628	-0.01395	-0.034848	-0.00824984	-0.041211	0.00405016	-0.037044	0.0261503	-0.029754
-8.9	-0.0224999	-0.0292988	-0.0099	-0.0344608	-0.00549987	-0.0407531	0.0152001	-0.0366324	0.0328003	-0.0294234
-8.8	-0.0132	-0.0289696	-0.0054	-0.0340736	0.00360004	-0.0402952	0.0349	-0.0362208	0.027	-0.0290928
-8.7	0.00585006	-0.0286404	-0.00595	-0.0336864	0.00205	-0.0398373	0.02875	-0.0358092	0.0312501	-0.0287622
-8.6	0.01125	-0.0283112	-0.00995	-0.0332992	0.00905002	-0.0393794	0.02545	-0.0353976	0.01695	-0.0284316
-8.5	0.01235	-0.027982	-0.00845	-0.032912	0.01325	-0.0389215	0.01945	-0.034986	0.0177499	-0.028101
-8.4	0.0145001	-0.0276528	-0.0112	-0.0325248	0.00630007	-0.0384636	0.0176001	-0.0345744	0.00910014	-0.0277704
-8.3	0.0225499	-0.0273236	-0.00965	-0.0321376	0.00914988	-0.0380057	0.0219499	-0.0341628	0.0141499	-0.0274398
-8.2	0.0129501	-0.0269944	-0.01275	-0.0317504	-0.00065	-0.0375478	0.00945	-0.0337512	0.0118501	-0.0271092
-8.1	0.01605	-0.0266652	-0.01585	-0.0313632	0.00485002	-0.0370899	0.00675002	-0.0333396	0.01725	-0.0267786
-8	0.0156	-0.026336	-0.0152	-0.030976	0.00320001	-0.036632	0.00790001	-0.032928	0.02	-0.026448
-7.9	0.0146501	-0.0260068	-0.01305	-0.0305888	0.00965007	-0.0361741	0.00645007	-0.0325164	0.0173501	-0.0261174
-7.8	0.0186001	-0.0256776	-0.0061	-0.0302016	0.0118001	-0.0357162	0.0157001	-0.0321048	0.0233001	-0.0257868
-7.7	0.0195	-0.0253484	-0.0035	-0.0298144	0.0151	-0.0352583	0.0197	-0.0316932	0.0244	-0.0254562
-7.6	0.02195	-0.0250192	-0.00895	-0.0294272	0.01675	-0.0348004	0.01805	-0.0312816	0.02255	-0.0251256
-7.5	0.02235	-0.02469	-0.01385	-0.02904	0.01305	-0.0343425	0.01555	-0.03087	0.02405	-0.024795
-7.4	0.02455	-0.0243608	-0.01515	-0.0286528	0.01185	-0.0338846	0.01125	-0.0304584	0.0198501	-0.0244644
-7.3	0.0273	-0.0240316	-0.0124	-0.0282656	0.0128	-0.0334267	0.00900001	-0.0300468	0.0165	-0.0241338
-7.2	0.02325	-0.0237024	-0.01175	-0.0278784	0.01465	-0.0329688	0.00565	-0.0296352	0.01575	-0.0238032
-7.1	0.02745	-0.0233732	-0.01235	-0.0274912	0.01345	-0.0325109	0.00595001	-0.0292236	0.01335	-0.0234726
-7	0.02455	-0.023044	-0.00895	-0.027104	0.01105	-0.032053	0.00405004	-0.028812	0.0146501	-0.023142
-6.9	0.0247	-0.0227148	-0.0065	-0.0267168	0.0105	-0.0315951	0.0064	-0.0284004	0.0192	-0.0228114
-6.8	0.0256001	-0.0223856	-0.001	-0.0263296	0.00860006	-0.0311372	0.00700006	-0.0279888	0.0183001	-0.0224808
-6.7	0.0231	-0.0220564	0.0029	-0.0259424	0.0103	-0.0306793	0.0107	-0.0275772	0.0172	-0.0221502
-6.6	0.0244001	-0.0217272	0.0043	-0.0255552	0.00930004	-0.0302214	0.00650004	-0.0271656	0.0157001	-0.0218196
-6.5	0.0217	-0.021398	0.006	-0.025168	0.0119	-0.0297635	0.00340003	-0.026754	0.0172001	-0.021489
-6.4	0.02035	-0.0210688	0.00575	-0.0247808	0.01055	-0.0293056	0.00125005	-0.0263424	0.0173501	-0.0211584
-6.3	0.019	-0.0207396	0.0079	-0.0243936	0.0141	-0.0288477	0.00160001	-0.0259308	0.0146	-0.0208278
-6.2	0.0185	-0.0204104	0.0081	-0.0240064	0.0147	-0.0283898	0.0036	-0.0255192	0.00939997	-0.0204972
-6.1	0.0153	-0.0200812	0.0064	-0.0236192	0.0128	-0.0279319	0.00210001	-0.0251076	0.00550001	-0.0201666
-6	0.01305	-0.019752	0.00595	-0.023232	0.00995001	-0.027474	0.000750006	-0.024696	0.00225001	-0.019836
-5.9	0.01115	-0.0194228	0.00625	-0.0228448	0.01145	-0.0270161	-0.00105	-0.0242844	0.00304999	-0.0195054
-5.8	0.0073	-0.0190936	0.00310001	-0.0224576	0.0087	-0.0265582	-0.000199998	-0.0238728	0.0032	-0.0191748
-5.7	0.0079	-0.0187644	0.0023	-0.0220704	0.0084	-0.0261003	0.0021	-0.0234612	0.00279999	-0.0188442
-5.6	0.00655001	-0.0184352	-0.00035	-0.0216832	0.00675001	-0.0256424	0.00105001	-0.0230496	0.00345001	-0.0185136
-5.5	0.00464999	-0.018106	0.00224999	-0.021296	0.00634999	-0.0251845	-0.00245001	-0.022638	0.00334999	-0.018183
-5.4	0.00219998	-0.0177768	9.99999e-05	-0.0209088	0.0028	-0.0247266	0.0012	-0.0222264	-0.00130002	-0.0178524
-5.3	0.000550065	-0.0174476	-0.00295	-0.0205216	-0.000149935	-0.0242687	0.00395006	-0.0218148	-0.00314994	-0.0175218
-5.2	0.00085	-0.0171184	-0.00175	-0.0201344	0.00135	-0.0238108	0.00345	-0.0214032	-5e-05	-0.0171912
-5.1	-0.00114998	-0.0167892	-0.00375	-0.0197472	-0.000349979	-0.0233529	0.00125002	-0.0209916	-0.00144998	-0.0168606
-5	-0.0009	-0.01646	-0.0039	-0.01936	-0.0013	-0.022895	0.0004	-0.02058	0.0016	-0.01653
-4.9	-0.00419999	-0.0161308	-0.0006	-0.0189728	-0.0008	-0.0224371	-0.0008	-0.0201684	-0.00109999	-0.0161994
-4.8	-0.00364999	-0.0158016	-0.00135	-0.0185856	-0.00144999	-0.0219792	-0.00384999	-0.0197568	-0.00484999	-0.0158688
-4.7	-0.00645	-0.0154724	-0.00115	-0.0181984	-0.00265	-0.0215213	-0.00545	-0.0193452	-0.00555	-0.0155382
-4.6	-0.00834996	-0.0151432	-0.00455	-0.0178112	-0.00424996	-0.0210634	-0.00474996	-0.0189336	-0.00914996	-0.0152076
-4.5	-0.00715	-0.014814	-0.00475	-0.017424	-0.00355	-0.0206055	-0.00615	-0.018522	-0.00935	-0.014877
-4.4	-0.00494999	-0.0144848	-0.00315	-0.0170368	-0.00065	-0.0201476	-0.00495	-0.0181104	-0.00964999	-0.0145464
-4.3	-0.00409996	-0.0141556	0.0012	-0.0166496	-0.00219996	-0.0196897	-0.00429996	-0.0176988	-0.0128	-0.0142158
-4.2	-0.00535	-0.0138264	0.00445	-0.0162624	-0.00375	-0.0192318	-0.00385	-0.0172872	-0.01325	-0.0138852
-4.1	-0.00520008	-0.0134972	0.0018	-0.0158752	-0.00180008	-0.0187739	-0.00650008	-0.0168756	-0.0146001	-0.0135546
-4	-0.00635	-0.013168	-0.00035	-0.015488	-0.00375	-0.018316	-0.01105	-0.016464	-0.01565	-0.013224
-3.9	-0.0066	-0.0128388	0.0013	-0.0151008	-0.0031	-0.0178581	-0.0098	-0.0160524	-0.0148	-0.0128934
-3.8	-0.00959998	-0.0125096	-0.0018	-0.0147136	-0.00619998	-0.0174002	-0.0118	-0.0156408	-0.0138	-0.0125628
-3.7	-0.0116	-0.0121804	-0.0014	-0.0143264	-0.0072	-0.0169423	-0.0125	-0.0152292	-0.0125	-0.0122322
-3.6	-0.00954988	-0.0118512	0.00295	-0.0139392	-0.00174988	-0.0164844	-0.00814988	-0.0148176	-0.0135499	-0.0119016
-3.5	-0.0099	-0.011522	0.0042	-0.013552	-0.0054	-0.0160265	-0.0038	-0.014406	-0.0143	-0.011571
-3.4	-0.0150498	-0.0111928	0.00295	-0.0131648	-0.00935	-0.0155686	-0.00565	-0.0139944	-0.0176498	-0.0112404
-3.3	-0.0117999	-0.0108636	0.0107	-0.0127776	-0.00609989	-0.0151107	-0.00449989	-0.0135828	-0.0141999	-0.0109098
-3.2	-0.01015	-0.0105344	0.01195	-0.0123904	-0.00685	-0.0146528	-0.00295	-0.0131712	-0.0131499	-0.0105792
-3.1	-0.00904975	-0.0102052	0.01585	-0.0120032	-0.0103497	-0.0141949	-0.00124975	-0.0127596	-0.0135497	-0.0102486
-3	-0.00105	-0.009876	0.02245	-0.011616	-0.00885	-0.013737	0.00225	-0.012348	-0.01145	-0.009918
-2.9	0.00249992	-0.00954679	0.0139	-0.0112288	-0.0108	-0.0132791	-0.0012	-0.0119364	-0.00820008	-0.00958739
-2.8	0.00259976	-0.0092176	0.0042	-0.0108416	-0.00960024	-0.0128212	-0.00740024	-0.0115248	-0.00590024	-0.0092568
-2.7	-0.00735	-0.0088884	0.00295	-0.0104544	-0.01975	-0.0123633	-0.01065	-0.0111132	-0.0103502	-0.00892619
-2.6	-0.0134501	-0.00855919	0.00405	-0.0100672	-0.0277501	-0.0119054	-0.0117501	-0.0107016	-0.0158501	-0.00859559
-2.5	-0.01995	-0.00823	0.00145	-0.00968	-0.03215	-0.0114475	-0.01445	-0.01029	-0.02035	-0.008265
-2.4	-0.0212999	-0.00790079	0.0028	-0.00929281	-0.0314	-0.0109896	-0.0222	-0.00987841	-0.0236999	-0.00793439
-2.3	-0.0204001	-0.0075716	0.0024	-0.00890561	-0.0310001	-0.0105317	-0.0192001	-0.0094668	-0.0276001	-0.0076038
-2.2	-0.0196	-0.0072424	0.0059	-0.0085184	-0.0288	-0.0100738	-0.0217	-0.0090552	-0.0281001	-0.00727319
-2.1	-0.0232	-0.00691319	-0.0015	-0.00813121	-0.0281	-0.00961589	-0.0234	-0.00864359	-0.0291	-0.00694259
-2	-0.0261	-0.006584	-0.0074	-0.007744	-0.0281	-0.009158	-0.0208	-0.008232	-0.032	-0.006612
-1.9	-0.0242002	-0.00625479	-0.011	-0.00735681	-0.0323	-0.00870011	-0.0202	-0.00782041	-0.0314002	-0.00628139
-1.8	-0.024	-0.0059256	-0.0166	-0.00696961	-0.0396	-0.0082422	-0.0232	-0.0074088	-0.0331	-0.0059508
-1.7	-0.0221	-0.0055964	-0.0241	-0.0065824	-0.0426	-0.0077843	-0.0186	-0.0069972	-0.0260999	-0.00562019
-1.6	-0.0187499	-0.00526719	-0.02485	-0.00619521	-0.0349499	-0.00732639	-0.0115499	-0.00658559	-0.0286499	-0.00528959
-1.5	-0.01375	-0.004938	-0.02135	-0.005808	-0.03495	-0.0068685	-0.01385	-0.006174	-0.02285	-0.004959
-1.4	-0.01375	-0.00460879	-0.0154	-0.00542081	-0.0379	-0.00641061	-0.0158	-0.00576241	-0.0233	-0.00462839
-1.3	-0.0106	-0.0042796	-0.0154	-0.00503361	-0.0379	-0.0059527	-0.0186	-0.0053508	-0.0261	-0.0042978
-1.2	-0.01165	-0.0039504	-0.0152	-0.0046464	-0.0377	-0.0054948	-0.01805	-0.0049392	-0.02525	-0.00396719
-1.1	-0.0127001	-0.00362119	-0.0154	-0.00425921	-0.0379	-0.00503689	-0.0158	-0.00452759	-0.0233	-0.00363659
-1	-0.01375	-0.003292	-0.0157	-0.003872	-0.0379	-0.004579	-0.0158	-0.004116	-0.0251	-0.003306
-0.899998	-0.0142	-0.00296279	-0.01885	-0.00348481	-0.0379	-0.00412111	-0.0158	-0.00370441	-0.02515	-0.00297539
-0.799999	-0.0142	-0.0026336	-0.0189	-0.00309761	-0.0377	-0.0036632	-0.01795	-0.0032928	-0.02525	-0.0026448
-0.700001		-0.0023044		-0.0027104		-0.0032053		-0.0028812		-0.00231419
-0.599998		-0.00197519		-0.00232321		-0.00274739		-0.00246959		-0.00198359
-0.5		-0.001646		-0.001936		-0.0022895		-0.002058		-0.001653
-0.399998		-0.00131679		-0.00154881		-0.00183161		-0.00164641		-0.00132239
-0.299999		-0.000987597		-0.00116161		-0.0013737		-0.0012348		-0.000991797
-0.200001		-0.000658403		-0.000774403		-0.000915803		-0.000823203		-0.00066119
-0.0999985		-0.000329195		-0.000387209		-0.000457893		-0.000411594		-0.000330595
0		0		0		0		0		0
0.100002		0.000329208		0.000387194		0.000457893		0.000411594		0.000330608
0.200001		0.00181704		0.00340304		0.00581656		0.00939818		0.0159411
0.299999		0.00330474		0.00641856		0.0111737		0.0183804		0.031539
0.400002		0.00479236		0.00943353		0.0165297		0.027359		0.047123
0.5		0.00627979		0.0124482		0.0218843		0.0363331		0.0626937
0.600002		0.00776713		0.0154622		0.0272375		0.0453033		0.0782518
0.700001		0.00925428		0.0184759		0.0325896		0.0542698		0.093796
0.799999		0.0107413		0.0214892		0.0379402		0.063232		0.109328
0.900002		0.0122282		0.024502		0.0432896		0.0721905		0.124846
1		0.013715		0.0275144		0.0486376		0.0811447		0.14035
1.1		0.0152016		0.0305263		0.0539842		0.0900948		0.155842
1.2		0.0166881		0.0335377		0.0593298		0.0990413		0.17132
1.3		0.0181744		0.0365488		0.0646738		0.107983		0.186786
1.4		0.0196607		0.0395593		0.0700167		0.116922		0.202238
1.5		0.0211468		0.0425696		0.0753581		0.125856		0.217677
1.6		0.0226327		0.0455792		0.0806982		0.134786		0.233103
1.7		0.0241185		0.0485885		0.0860372		0.143713		0.248516
1.8	-0.0316004	0.0256042	0.0037	0.0515974	0.0761994	0.0913747	0.0308994	0.152635	0.1553	0.263916
1.9	-0.033	0.0270897	0.0101	0.0546057	0.0822	0.096711	0.0816994	0.161554	0.170799	0.279302
2	-0.0296006	0.0285751	0.01655	0.0576137	0.10515	0.102046	0.1078	0.170468	0.2443	0.294676
2.1	-0.01725	0.0300604	0.023	0.0606212	0.1101	0.107379	0.1099	0.179378	0.2732	0.310037
2.2	-0.0169004	0.0315455	0.03245	0.0636282	0.1134	0.112712	0.1232	0.188285	0.2957	0.325384
2.3	-0.0146501	0.0330305	0.03495	0.0666349	0.12045	0.118043	0.16395	0.197187	0.33535	0.340719
2.4	-0.0146501	0.0345154	0.03245	0.0696411	0.12045	0.123373	0.20855	0.206086	0.35885	0.35604
2.5	-0.00574999	0.0360001	0.03495	0.0726469	0.12295	0.128701	0.22775	0.21498	0.40345	0.371348
2.6	0.0247496	0.0374847	0.03345	0.0756521	0.12805	0.134028	0.23015	0.22387	0.43035	0.386643
2.7	0.0152496	0.0389691	0.02485	0.078657	0.11945	0.139354	0.23755	0.232757	0.42355	0.401925
2.8	0.0131	0.0404534	0.0328	0.0816615	0.1185	0.144678	0.2491	0.241639	0.460499	0.417195
2.9	-0.000150437	0.0419376	-0.00154999	0.0846654	0.11365	0.150002	0.24425	0.250518	0.47065	0.432451
3	0.0027	0.0434216	-0.0122	0.087669	0.1162	0.155323	0.2458	0.259393	0.4789	0.447694
3.1	-0.0108003	0.0449055	-0.00930001	0.0906721	0.1069	0.160644	0.2457	0.268263	0.5021	0.462925
3.2	-0.0227004	0.0463893	-0.00900001	0.0936747	0.1056	0.165963	0.2366	0.27713	0.5296	0.478142
3.3	-0.02565	0.0478729	-0.01655	0.096677	0.10625	0.171281	0.24645	0.285993	0.54275	0.493347
3.4	-0.0395503	0.0493564	-0.02025	0.0996787	0.11255	0.176598	0.25985	0.294852	0.55795	0.508539
3.5	-0.04855	0.0508397	-0.02605	0.10268	0.11325	0.181913	0.26475	0.303706	0.57075	0.523717
3.6	-0.0517	0.052323	-0.036	0.105681	0.1194	0.187227	0.2613	0.312557	0.5768	0.538883
3.7	-0.0405503	0.053806	-0.03935	0.108681	0.13345	0.19254	0.26945	0.321404	0.60345	0.554036
3.8	-0.0496	0.055289	-0.0485	0.111682	0.1346	0.197851	0.2645	0.330247	0.6164	0.569176
3.9	-0.0475	0.0567718	-0.0481	0.114681	0.1465	0.203162	0.2765	0.339086	0.6355	0.584303
4	-0.04075	0.0582544	-0.04415	0.11768	0.15305	0.20847	0.29045	0.347921	0.66305	0.599417
4.1	-0.0334498	0.059737	-0.03645	0.120679	0.15145	0.213778	0.31705	0.356752	0.68925	0.614519
4.2	-0.03255	0.0612194	-0.03085	0.123677	0.15805	0.219084	0.33655	0.365579	0.72255	0.629608
4.3	-0.03085	0.0627016	-0.03095	0.126675	0.15675	0.224389	0.35465	0.374402	0.75575	0.644684
4.4	-0.0254997	0.0641838	-0.0186	0.129672	0.1654	0.229693	0.3733	0.383222	0.7851	0.659747
4.5	-0.0201	0.0656658	-0.000900001	0.132669	0.1642	0.234995	0.3941	0.392037	0.8156	0.674797
4.6	-0.0328497	0.0671476	-0.00865001	0.135666	0.14245	0.240296	0.38945	0.400848	0.83375	0.689834
4.7	-0.0254001	0.0686293	0.011	0.138662	0.1541	0.245596	0.4048	0.409656	0.8671	0.704859
4.8	-0.02825	0.0701109	0.00825001	0.141658	0.15495	0.250894	0.41275	0.418459	0.89025	0.719871
4.9	-0.0256497	0.0715924	0.00294999	0.144653	0.15835	0.256191	0.41475	0.427259	0.91235	0.73487
5	-0.01795	0.0730737	0.00265001	0.147648	0.17335	0.261487	0.43335	0.436055	0.93305	0.749856
5.1	-0.0242998	0.0745549	0.00309999	0.150642	0.1749	0.266782	0.4403	0.444846	0.9432	0.76483
5.2	-0.0195502	0.0760359	0.00745001	0.153636	0.18205	0.272075	0.45635	0.453634	0.96485	0.779791
5.3	-0.0338	0.0775168	0.000200013	0.156629	0.1802	0.277367	0.4609	0.462418	0.9817	0.794739
5.4	-0.03465	0.0789976	0.00315001	0.159622	0.18295	0.282658	0.47985	0.471198	1.00895	0.809675
5.5	-0.03545	0.0804782	0.00245	0.162615	0.18455	0.287947	0.49775	0.479974	1.02955	0.824597
5.6	-0.0402001	0.0819587	-0.003	0.165607	0.1848	0.293235	0.5044	0.488746	1.055	0.839508
5.7	-0.0533499	0.0834391	-0.00484999	0.168599	0.18195	0.298522	0.51095	0.497515	1.08165	0.854405
5.8	-0.0614	0.0849193	-0.00530001	0.17159	0.185	0.303807	0.523	0.506279	1.0961	0.86929
5.9	-0.0712999	0.0863994	0.000900006	0.174581	0.1884	0.309091	0.5339	0.515039	1.1113	0.884162
6	-0.074	0.0878793	-0.00400001	0.177571	0.1914	0.314374	0.5303	0.523796	1.1235	0.899021
6.1	-0.0746499	0.0893592	-0.00614999	0.180561	0.19685	0.319656	0.54865	0.532548	1.13695	0.913869
6.2	-0.07935	0.0908388	0.000549987	0.183551	0.19885	0.324936	0.55605	0.541297	1.16435	0.928703
6.3	-0.083	0.0923183	0.00730001	0.18654	0.1999	0.330215	0.5578	0.550041	1.1817	0.943525
6.4	-0.0870002	0.0937978	0.00449999	0.189528	0.2028	0.335493	0.5568	0.558783	1.1969	0.958334
6.5	-0.0956	0.095277	-0.00600001	0.192517	0.209	0.340769	0.5612	0.567519	1.2099	0.97313
6.6	-0.0927	0.0967562	0.00459999	0.195504	0.2081	0.346044	0.5707	0.576252	1.2268	0.987914
6.7	-0.0952501	0.0982352	0.00825001	0.198492	0.20515	0.351318	0.56865	0.584982	1.23805	1.00269
6.8	-0.09655	0.099714	0.00365001	0.201479	0.20985	0.356591	0.57145	0.593707	1.25235	1.01744
6.9	-0.08905	0.101193	0.00185	0.204465	0.21865	0.361862	0.57325	0.602428	1.26595	1.03219
7	-0.0923	0.102671	0.00200001	0.207451	0.2168	0.367132	0.578	0.611146	1.2852	1.04692
7.1	-0.09535	0.10415	0.00504999	0.210437	0.22195	0.3724	0.58825	0.619859	1.30325	1.06165
7.2	-0.0970501	0.105628	0.00895	0.213422	0.21645	0.377668	0.59315	0.628569	1.32205	1.07635
7.3	-0.10485	0.107106	0.01265	0.216406	0.21145	0.382934	0.59785	0.637275	1.33665	1.09105
7.4	-0.1119	0.108584	0.0145	0.219391	0.2087	0.388199	0.6066	0.645977	1.3448	1.10573
7.5	-0.11685	0.110062	0.01915	0.222375	0.21725	0.393462	0.62145	0.654675	1.36235	1.12041
7.6	-0.1196	0.11154	0.0228	0.225358	0.2157	0.398724	0.6323	0.663369	1.377	1.13507
7.7	-0.118	0.113018	0.0129	0.228341	0.2217	0.403985	0.6471	0.672059	1.4072	1.14971
7.8	-0.11625	0.114495	0.00995	0.231323	0.22805	0.409245	0.66175	0.680745	1.43115	1.16435
7.9	-0.1155	0.115973	0.00979999	0.234305	0.2364	0.414504	0.6763	0.689428	1.4515	1.17897
8	-0.11725	0.11745	0.01075	0.237287	0.24265	0.41976	0.69135	0.698106	1.47125	1.19358
8.1	-0.12365	0.118927	0.00605001	0.240268	0.24215	0.425016	0.70625	0.706781	1.48895	1.20817
8.2	-0.12595	0.120404	0.00825	0.243249	0.24925	0.430271	0.71195	0.715452	1.50525	1.22276
8.3	-0.12405	0.121881	0.00504999	0.246229	0.25375	0.435524	0.72265	0.724119	1.52005	1.23733
8.4	-0.12675	0.123357	0.00415001	0.249209	0.26205	0.440776	0.72605	0.732782	1.53895	1.25189
8.5	-0.12765	0.124834	0.00105001	0.252189	0.26645	0.446026	0.73515	0.741442	1.55075	1.26644
8.6	-0.1242	0.12631	0.00359999	0.255168	0.2768	0.451276	0.7449	0.750097	1.5694	1.28097
8.7	-0.12895	0.127787	0.00685	0.258146	0.28005	0.456524	0.75295	0.758749	1.59015	1.29549
8.8	-0.1315	0.129263	0.0102	0.261125	0.2871	0.461771	0.7646	0.767396	1.6099	1.31
8.9	-0.13625	0.130739	0.01025	0.264102	0.28975	0.467016	0.77135	0.77604	1.62475	1.3245
9	-0.13955	0.132215	0.00955	0.26708	0.30045	0.47226	0.78565	0.78468	1.64115	1.33899
9.1	-0.14215	0.133691	0.00745	0.270056	0.30495	0.477503	0.80115	0.793316	1.65685	1.35346
9.2	-0.1463	0.135166	0.0024	0.273033	0.3071	0.482745	0.8123	0.801949	1.6775	1.36792
9.3	-0.1474	0.136642	2.95404e-09	0.276009	0.3122	0.487985	0.814	0.810577	1.6967	1.38237
9.4	-0.14935	0.138117	-0.00444999	0.278984	0.31375	0.493224	0.82125	0.819202	1.71705	1.39681
9.5	-0.15295	0.139592	-0.00195	0.281959	0.32045	0.498462	0.82675	0.827822	1.73885	1.41123
9.6	-0.1582	0.141067	0.0025	0.284934	0.3203	0.503698	0.8292	0.836439	1.755	1.42564
9.7	-0.15795	0.142542	0.00905001	0.287908	0.31945	0.508934	0.82975	0.845052	1.76685	1.44004
9.8	-0.16085	0.144017	0.00985	0.290882	0.31705	0.514168	0.83065	0.853661	1.77895	1.45443
9.9	-0.16375	0.145492	0.00844999	0.293855	0.31185	0.5194	0.83305	0.862267	1.79395	1.46881
10	-0.17015	0.146966	0.00775	0.296828	0.31255	0.524632	0.84045	0.870868	1.81475	1.48317
10.1	-0.17375	0.148441	0.01035	0.299801	0.31505	0.529862	0.84945	0.879466	1.83395	1.49752
10.2	-0.1778	0.149915	0.0119	0.302773	0.3205	0.535091	0.8577	0.88806	1.8521	1.51186
10.3	-0.1812	0.151389	0.0109	0.305745	0.3236	0.540318	0.866	0.89665	1.8711	1.52618
10.4	-0.1815	0.152863	0.0111	0.308716	0.3252	0.545545	0.8741	0.905236	1.892	1.5405
10.5	-0.18155	0.154337	0.01345	0.311687	0.33115	0.550769	0.88465	0.913818	1.91585	1.5548
10.6	-0.17795	0.155811	0.01855	0.314657	0.33725	0.555993	0.89585	0.922397	1.93515	1.56909
10.7	-0.1795	0.157284	0.0203	0.317627	0.3402	0.561216	0.906	0.930972	1.9446	1.58337
10.8	-0.18285	0.158757	0.02205	0.320596	0.34195	0.566437	0.91355	0.939542	1.95825	1.59764
10.9	-0.1854	0.160231	0.0226	0.323565	0.3429	0.571657	0.9155	0.94811	1.9712	1.61189
11	-0.19265	0.161704	0.01795	0.326534	0.34455	0.576875	0.92315	0.956673	1.98095	1.62613
11.1	-0.19605	0.163177	0.01515	0.329502	0.34835	0.582092	0.93175	0.965232	1.99275	1.64036
11.2	-0.1963	0.16465	0.0164	0.33247	0.353	0.587309	0.9374	0.973788	2.0079	1.65458
11.3	-0.2015	0.166123	0.0204	0.335437	0.3578	0.592523	0.9508	0.982339	2.0297	1.66878
11.4	-0.204	0.167595	0.0215	0.338404	0.3633	0.597737	0.9617	0.990888	2.0501	1.68298
11.5	-0.2024	0.169068	0.02	0.34137	0.3715	0.602949	0.9715	0.999432	2.0683	1.69716
11.6	-0.2009	0.17054	0.0185	0.344336	0.3768	0.60816	0.9802	1.00797	2.0863	1.71133
11.7	-0.20195	0.172012	0.01735	0.347302	0.37905	0.61337	0.98525	1.01651	2.10355	1.72548
11.8	-0.2028	0.173485	0.0167	0.350267	0.384	0.618578	0.9972	1.02504	2.1241	1.73963
11.9	-0.2034	0.174957	0.0199	0.353232	0.3881	0.623785	1.0114	1.03357	2.147	1.75376
12	-0.2018	0.176428	0.0191	0.356196	0.3942	0.628991	1.0217	1.0421	2.1699	1.76788
12.1	-0.1969	0.1779	0.0195	0.35916	0.3987	0.634195	1.0324	1.05062	2.1907	1.78199
12.2	-0.1923	0.179372	0.0202	0.362123	0.4012	0.639399	1.041	1.05913	2.2119	1.79609
12.3	-0.18835	0.180843	0.01865	0.365086	0.40605	0.644601	1.04805	1.06765	2.23045	1.81018
12.4	-0.186	0.182314	0.0244	0.368049	0.412	0.649801	1.0619	1.07616	2.2539	1.82425
12.5	-0.1869	0.183785	0.0253	0.371011	0.4149	0.655001	1.0721	1.08466	2.2732	1.83831
12.6	-0.18735	0.185257	0.02825	0.373972	0.41785	0.660199	1.08015	1.09317	2.29185	1.85236
12.7	-0.1864	0.186727	0.0302	0.376934	0.4226	0.665396	1.0892	1.10166	2.3122	1.8664
12.8	-0.1895	0.188198	0.0248	0.379894	0.4244	0.670592	1.0966	1.11016	2.3296	1.88042
12.9	-0.19005	0.189669	0.02645	0.382855	0.42705	0.675786	1.10395	1.11865	2.34835	1.89444
13	-0.1934	0.191139	0.0233	0.385815	0.4281	0.680979	1.1155	1.12714	2.3687	1.90844
13.1	-0.1948	0.19261	0.0239	0.388774	0.4314	0.686171	1.1255	1.13562	2.3858	1.92243
13.2	-0.1961	0.19408	0.0267	0.391733	0.4361	0.691362	1.1332	1.1441	2.4038	1.93641
13.3	-0.1947	0.19555	0.0261	0.394692	0.4431	0.696551	1.1397	1.15258	2.4263	1.95037
13.4	-0.19545	0.19702	0.02675	0.39765	0.44735	0.701739	1.15215	1.16105	2.44725	1.96433
13.5	-0.1971	0.19849	0.0253	0.400608	0.4495	0.706926	1.1603	1.16952	2.4639	1.97827
13.6	-0.1948	0.199959	0.0249	0.403565	0.4529	0.712111	1.1722	1.17798	2.4808	1.9922
13.7	-0.1952	0.201429	0.0245	0.406522	0.4593	0.717295	1.1784	1.18644	2.496	2.00612
13.8	-0.19865	0.202898	0.02765	0.409479	0.46505	0.722478	1.18795	1.1949	2.51645	2.02003
13.9	-0.19695	0.204368	0.03245	0.412435	0.46905	0.72766	1.20095	1.20335	2.53425	2.03392
14	-0.20105	0.205837	0.03395	0.41539	0.47115	0.73284	1.20945	1.2118	2.55305	2.04781
14.1	-0.1999	0.207306	0.0338	0.418345	0.4777	0.73802	1.2181	1.22025	2.573	2.06168
14.2	-0.20355	0.208774	0.03205	0.4213	0.47915	0.743198	1.22705	1.22869	2.58565	2.07554
14.3	-0.20555	0.210243	0.03145	0.424254	0.48515	0.748374	1.23355	1.23713	2.60305	2.08939
14.4	-0.20765	0.211712	0.02825	0.427208	0.48595	0.75355	1.23965	1.24556	2.61465	2.10322
14.5	-0.20665	0.21318	0.02775	0.430162	0.48825	0.758724	1.24915	1.25399	2.62935	2.11705
14.6	-0.2103	0.214649	0.0276	0.433115	0.4912	0.763896	1.258	1.26242	2.6461	2.13086
14.7	-0.20975	0.216117	0.02935	0.436067	0.49585	0.769068	1.26655	1.27084	2.65985	2.14466
14.8	-0.2107	0.217585	0.028	0.439019	0.4991	0.774238	1.2722	1.27926	2.6732	2.15845
14.9	-0.2098	0.219053	0.0308	0.441971	0.5037	0.779407	1.2803	1.28768	2.6922	2.17223
15	-0.2072	0.220521	0.0343	0.444922	0.5055	0.784575	1.2893	1.29609	2.7085	2.186
15.1	-0.20735	0.221988	0.03635	0.447873	0.50765	0.789741	1.29605	1.3045	2.72405	2.19975
15.2	-0.21155	0.223456	0.03525	0.450824	0.51095	0.794907	1.30135	1.3129	2.73945	2.21349
15.3	-0.21405	0.224923	0.03575	0.453774	0.51465	0.800071	1.30995	1.3213	2.75785	2.22723
15.4	-0.213	0.22639	0.0409	0.456723	0.5232	0.805234	1.3212	1.3297	2.7781	2.24095
15.5	-0.2164	0.227857	0.0402	0.459672	0.5228	0.810395	1.328	1.33809	2.7926	2.25465
15.6	-0.2172	0.229324	0.0378	0.462621	0.5269	0.815555	1.3384	1.34648	2.8091	2.26835
15.7	-0.219	0.230791	0.0371	0.465569	0.5318	0.820714	1.3494	1.35487	2.8271	2.28204
15.8	-0.216	0.232258	0.0392	0.468517	0.538	0.825872	1.3596	1.36325	2.846	2.29571
15.9	-0.2139	0.233725	0.0407	0.471465	0.5439	0.831028	1.3698	1.37163	2.8659	2.30937
16	-0.21335	0.235191	0.04295	0.474412	0.55045	0.836183	1.38295	1.38	2.88415	2.32302
16.1	-0.2173	0.236657	0.0441	0.477358	0.5547	0.841337	1.3921	1.38837	2.8975	2.33666
16.2	-0.21675	0.238124	0.04235	0.480304	0.55535	0.84649	1.39775	1.39674	2.91445	2.35029
16.3	-0.2175	0.23959	0.0367	0.48325	0.5549	0.851641	1.4046	1.4051	2.9329	2.3639
16.4	-0.21725	0.241056	0.03675	0.486195	0.55755	0.856791	1.41065	1.41346	2.94805	2.3775
16.5	-0.21875	0.242521	0.03635	0.48914	0.56185	0.86194	1.41815	1.42182	2.96595	2.3911
16.6	-0.22305	0.243987	0.03545	0.492084	0.56325	0.867088	1.42225	1.43017	2.97995	2.40468
16.7	-0.2244	0.245452	0.0342	0.495028	0.563	0.872234	1.4311	1.43852	2.9968	2.41825
16.8	-0.2227	0.246918	0.0362	0.497972	0.5656	0.877379	1.4396	1.44686	3.0145	2.4318
16.9	-0.2216	0.248383	0.0395	0.500915	0.5731	0.882523	1.45	1.4552	3.0342	2.44535
17	-0.2174	0.249848	0.0443	0.503858	0.5778	0.887666	1.4582	1.46354	3.0551	2.45889
17.1	-0.21605	0.251313	0.04605	0.5068	0.58155	0.892807	1.47065	1.47188	3.06965	2.47241
17.2	-0.215	0.252778	0.0448	0.509742	0.5796	0.897947	1.4777	1.48021	3.0857	2.48592
17.3	-0.2139	0.254243	0.0489	0.512683	0.5824	0.903086	1.4866	1.48853	3.1026	2.49942
17.4	-0.2145	0.255707	0.0513	0.515624	0.5854	0.908223	1.4925	1.49685	3.1172	2.51291
17.5	-0.21635	0.257172	0.05355	0.518565	0.58325	0.91336	1.50105	1.50517	3.13035	2.52639
17.6	-0.22015	0.258636	0.05265	0.521505	0.58235	0.918495	1.50795	1.51349	3.14455	2.53985
17.7	-0.22375	0.2601	0.05505	0.524444	0.58225	0.923628	1.51415	1.5218	3.16035	2.55331
17.8	-0.229	0.261564	0.0529	0.527384	0.5837	0.928761	1.523	1.53011	3.1753	2.56675
17.9	-0.2299	0.263028	0.0541	0.530323	0.588	0.933892	1.5304	1.53841	3.1921	2.58018
18	-0.22975	0.264492	0.05515	0.533261	0.59285	0.939022	1.53605	1.54671	3.20595	2.5936
18.1	-0.22725	0.265955	0.06215	0.536199	0.59725	0.944151	1.54525	1.55501	3.22335	2.60701
18.2	-0.2295	0.267419	0.0636	0.539136	0.6002	0.949279	1.5513	1.5633	3.2356	2.62041
18.3	-0.23045	0.268882	0.06635	0.542074	0.60735	0.954405	1.56675	1.57159	3.25175	2.6338
18.4	-0.23445	0.270346	0.06925	0.54501	0.61145	0.95953	1.57445	1.57987	3.26545	2.64717
18.5	-0.2409	0.271809	0.0638	0.547946	0.6141	0.964653	1.5783	1.58816	3.2769	2.66054
18.6	-0.24415	0.273272	0.06195	0.550882	0.61925	0.969776	1.58635	1.59643	3.29065	2.67389
18.7	-0.24625	0.274734	0.06085	0.553818	0.62355	0.974897	1.59575	1.60471	3.30415	2.68723
18.8	-0.2486	0.276197	0.062	0.556753	0.6283	0.980017	1.6032	1.61298	3.3193	2.70056
18.9	-0.2467	0.27766	0.0687	0.559687	0.6332	0.985136	1.6151	1.62125	3.3361	2.71388
19	-0.24765	0.279122	0.06715	0.562621	0.63485	0.990253	1.62165	1.62951	3.35135	2.72719
19.1	-0.24895	0.280584	0.06865	0.565555	0.63755	0.99537	1.62895	1.63777	3.36565	2.74048
19.2	-0.2492	0.282046	0.0672	0.568488	0.6393	1.00048	1.6373	1.64602	3.379	2.75377
19.3	-0.2466	0.283508	0.0695	0.571421	0.6435	1.0056	1.6494	1.65428	3.3946	2.76704
19.4	-0.24325	0.28497	0.07355	0.574353	0.64865	1.01071	1.66135	1.66253	3.41265	2.7803
19.5	-0.24105	0.286432	0.07515	0.577285	0.65105	1.01582	1.66745	1.67077	3.42835	2.79355
19.6	-0.24115	0.287894	0.07665	0.580217	0.65435	1.02093	1.67615	1.67901	3.44475	2.80679
19.7	-0.23975	0.289355	0.07715	0.583148	0.65785	1.02604	1.68355	1.68725	3.46455	2.82002
19.8	-0.2409	0.290817	0.0774	0.586079	0.6607	1.03115	1.6875	1.69548	3.4844	2.83324
19.9	-0.2407	0.292278	0.0768	0.589009	0.6625	1.03625	1.6935	1.70371	3.4985	2.84644
20	-0.24105	0.293739	0.07765	0.591939	0.66695	1.04136	1.69895	1.71194	3.51305	2.85964
20.1	-0.23655	0.2952	0.07905	0.594868	0.67485	1.04646	1.70785	1.72016	3.52805	2.87282
20.2	-0.2376	0.296661	0.0802	0.597797	0.6798	1.05157	1.7187	1.72838	3.5415	2.886
20.3	-0.23495	0.298121	0.08225	0.600726	0.68625	1.05667	1.72555	1.7366	3.56025	2.89916
20.4	-0.23395	0.299582	0.08315	0.603654	0.69065	1.06177	1.73275	1.74481	3.57765	2.91231
20.5	-0.2324	0.301042	0.0875	0.606581	0.6946	1.06687	1.7424	1.75302	3.5961	2.92545
20.6	-0.23165	0.302503	0.09015	0.609509	0.70155	1.07196	1.75325	1.76122	3.61535	2.93857
20.7	-0.2305	0.303963	0.0909	0.612435	0.7065	1.07706	1.7615	1.76942	3.6339	2.95169
20.8	-0.22895	0.305423	0.08955	0.615362	0.71245	1.08215	1.77115	1.77762	3.64975	2.9648
20.9	-0.2319	0.306883	0.0887	0.618288	0.716	1.08725	1.781	1.78582	3.6662	2.97789
21	-0.2349	0.308342	0.0887	0.621213	0.7165	1.09234	1.789	1.79401	3.6813	2.99098
21.1	-0.2368	0.309802	0.0859	0.624139	0.7235	1.09743	1.7994	1.80219	3.6955	3.00405
21.2	-0.2393	0.311262	0.0843	0.627063	0.7279	1.10252	1.809	1.81037	3.7105	3.01711
21.3	-0.2414	0.312721	0.0873	0.629988	0.7339	1.10761	1.8171	1.81855	3.7261	3.03016
21.4	-0.24185	0.31418	0.08915	0.632911	0.73605	1.1127	1.82615	1.82673	3.74075	3.0432
21.5	-0.2445	0.315639	0.088	0.635835	0.7385	1.11779	1.8317	1.8349	3.753	3.05623
21.6	-0.2423	0.317098	0.0889	0.638758	0.7453	1.12287	1.8408	1.84307	3.7678	3.06924
21.7	-0.2431	0.318557	0.0889	0.64168	0.7501	1.12795	1.8482	1.85123	3.7838	3.08225
21.8	-0.24505	0.320016	0.09005	0.644603	0.75555	1.13304	1.85305	1.85939	3.80175	3.09525
21.9	-0.24545	0.321474	0.09125	0.647524	0.76085	1.13812	1.86125	1.86755	3.81785	3.10823
22	-0.2501	0.322933	0.0946	0.650446	0.7645	1.1432	1.8708	1.87571	3.8325	3.1212
22.1	-0.249	0.324391	0.0937	0.653366	0.7686	1.14828	1.8787	1.88386	3.8466	3.13417
22.2	-0.2466	0.325849	0.0966	0.656287	0.7775	1.15336	1.8886	1.892	3.8622	3.14712
22.3	-0.2466	0.327307	0.0991	0.659207	0.786	1.15843	1.8967	1.90015	3.8784	3.16006
22.4	-0.24575	0.328765	0.10475	0.662126	0.79345	1.16351	1.90505	1.90828	3.89195	3.17299
22.5	-0.24485	0.330223	0.10925	0.665046	0.80205	1.16858	1.91855	1.91642	3.91065	3.1859
22.6	-0.24465	0.33168	0.11025	0.667964	0.80775	1.17365	1.92995	1.92455	3.92425	3.19881
22.7	-0.2442	0.333138	0.1116	0.670883	0.8133	1.17873	1.9437	1.93268	3.9435	3.21171
22.8	-0.2422	0.334595	0.1126	0.6738	0.8195	1.1838	1.9539	1.94081	3.9596	3.22459
22.9	-0.2446	0.336052	0.1127	0.676718	0.8257	1.18886	1.9643	1.94893	3.9763	3.23747
23	-0.24225	0.337509	0.11315	0.679635	0.83055	1.19393	1.97325	1.95704	3.99145	3.25033
23.1	-0.24345	0.338966	0.11535	0.682552	0.83845	1.199	1.98525	1.96516	4.00535	3.26319
23.2	-0.2444	0.340423	0.1186	0.685468	0.8429	1.20406	1.9904	1.97327	4.025	3.27603
23.3	-0.24415	0.34188	0.12235	0.688383	0.85355	1.20913	2.00475	1.98137	4.04215	3.28886
23.4	-0.24455	0.343337	0.11895	0.691299	0.86055	1.21419	2.01725	1.98948	4.05595	3.30168
23.5	-0.2447	0.344793	0.1209	0.694214	0.8659	1.21925	2.0289	1.99758	4.072	3.31449
23.6	-0.2406	0.346249	0.1236	0.697128	0.8763	1.22431	2.0419	2.00567	4.0908	3.32729
23.7	-0.23965	0.347705	0.12695	0.700042	0.88495	1.22937	2.05525	2.01377	4.11065	3.34008
23.8	-0.2397	0.349161	0.1328	0.702956	0.8929	1.23443	2.0678	2.02185	4.1268	3.35285
23.9	-0.2372	0.350617	0.1397	0.705869	0.9	1.23949	2.0808	2.02994	4.1424	3.36562
24	-0.23815	0.352073	0.14345	0.708782	0.90665	1.24454	2.09065	2.03802	4.15955	3.37837
24.1	-0.23575	0.353529	0.14885	0.711694	0.91385	1.2496	2.09815	2.0461	4.17455	3.39112
24.2	-0.2395	0.354984	0.1476	0.714606	0.9179	1.25465	2.1025	2.05417	4.1838	3.40385
24.3	-0.24	0.356439	0.1465	0.717518	0.9226	1.2597	2.1148	2.06224	4.1978	3.41658
24.4	-0.2388	0.357895	0.1459	0.720429	0.923	1.26475	2.12	2.07031	4.2112	3.42929
24.5	-0.2378	0.35935	0.1507	0.723339	0.9267	1.2698	2.1309	2.07837	4.2301	3.44199
24.6	-0.23275	0.360805	0.15875	0.72625	0.93285	1.27485	2.14315	2.08643	4.24785	3.45468
24.7	-0.229	0.36226	0.1638	0.729159	0.9382	1.2799	2.156	2.09449	4.2677	3.46736
24.8	-0.22355	0.363714	0.17215	0.732069	0.94435	1.28494	2.16785	2.10254	4.28965	3.48003
24.9	-0.2207	0.365169	0.1746	0.734978	0.9463	1.28998	2.1783	2.11059	4.306	3.49269
25	-0.22005	0.366623	0.17445	0.737886	0.95075	1.29503	2.18935	2.11864	4.32115	3.50534
25.1	-0.2171	0.368078	0.1782	0.740794	0.9622	1.30007	2.2006	2.12668	4.337	3.51797
25.2	-0.21385	0.369532	0.17805	0.743702	0.96665	1.30511	2.20695	2.13472	4.35215	3.5306
25.3	-0.2149	0.370986	0.1808	0.746609	0.9734	1.31015	2.2164	2.14275	4.3678	3.54321
25.4	-0.2171	0.37244	0.1808	0.749516	0.9771	1.31519	2.2221	2.15079	4.3815	3.55582
25.5	-0.2239	0.373893	0.1816	0.752423	0.978	1.32022	2.2279	2.15881	4.3936	3.56841
25.6	-0.22915	0.375347	0.18385	0.755329	0.98185	1.32526	2.23415	2.16684	4.40695	3.581
25.7	-0.22905	0.3768	0.18665	0.758234	0.98735	1.3303	2.24295	2.17486	4.42065	3.59357
25.8	-0.22955	0.378254	0.18835	0.761139	0.99295	1.33533	2.25355	2.18287	4.43095	3.60613
25.9	-0.2255	0.379707	0.1909	0.764044	0.9993	1.34036	2.2679	2.19089	4.4483	3.61869
26	-0.2241	0.38116	0.1935	0.766948	1.0048	1.34539	2.2796	2.1989	4.4611	3.63123
26.1	-0.22455	0.382613	0.19215	0.769852	1.00955	1.35042	2.29305	2.2069	4.47755	3.64376
26.2	-0.2258	0.384066	0.1938	0.772756	1.0152	1.35545	2.3028	2.21491	4.493	3.65628
26.3	-0.2258	0.385519	0.1947	0.775659	1.0192	1.36048	2.3115	2.22291	4.509	3.66879
26.4	-0.22365	0.386971	0.19835	0.778561	1.02675	1.3655	2.32375	2.2309	4.52295	3.68129
26.5	-0.2199	0.388424	0.2033	0.781464	1.0334	1.37053	2.3359	2.23889	4.541	3.69377
26.6	-0.21925	0.389876	0.20475	0.784365	1.03965	1.37555	2.34795	2.24688	4.55645	3.70625
26.7	-0.21555	0.391328	0.21045	0.787267	1.04245	1.38057	2.35965	2.25487	4.57025	3.71872
26.8	-0.2156	0.39278	0.2129	0.790167	1.0468	1.38559	2.3692	2.26285	4.5843	3.73118
26.9	-0.21435	0.394232	0.21815	0.793068	1.05345	1.39061	2.37835	2.27083	4.59985	3.74362
27	-0.21375	0.395684	0.22455	0.795968	1.05855	1.39563	2.38715	2.2788	4.61325	3.75606
27.1	-0.2102	0.397136	0.2286	0.798868	1.0662	1.40065	2.3993	2.28677	4.6258	3.76848
27.2	-0.20585	0.398587	0.23225	0.801767	1.07015	1.40567	2.40825	2.29474	4.64445	3.7809
27.3	-0.1993	0.400038	0.2358	0.804666	1.0768	1.41068	2.4182	2.3027	4.6595	3.7933
27.4	-0.1978	0.40149	0.2364	0.807564	1.0816	1.41569	2.4284	2.31066	4.6748	3.80569
27.5	-0.1954	0.402941	0.2404	0.810462	1.0885	1.42071	2.4377	2.31862	4.6899	3.81808
27.6	-0.1943	0.404392	0.2414	0.81336	1.0914	1.42572	2.4476	2.32657	4.7018	3.83045
27.7	-0.1943	0.405843	0.2465	0.816257	1.0966	1.43073	2.4563	2.33452	4.7172	3.84281
27.8	-0.1902	0.407293	0.2536	0.819153	1.1012	1.43574	2.4679	2.34247	4.7339	3.85516
27.9	-0.187	0.408744	0.2587	0.82205	1.1058	1.44074	2.478	2.35041	4.7432	3.8675
28	-0.1888	0.410194	0.2648	0.824946	1.1103	1.44575	2.4867	2.35835	4.7532	3.87984
28.1	-0.18365	0.411645	0.26865	0.827841	1.11475	1.45076	2.49445	2.36629	4.76735	3.89216
28.2	-0.1823	0.413095	0.2719	0.830736	1.1185	1.45576	2.5003	2.37422	4.7811	3.90447
28.3	-0.18395	0.414545	0.27365	0.833631	1.11845	1.46076	2.50495	2.38215	4.79715	3.91677
28.4	-0.185	0.415995	0.2767	0.836525	1.1221	1.46576	2.5157	2.39007	4.8101	3.92905
28.5	-0.1875	0.417445	0.2808	0.839419	1.1264	1.47076	2.5245	2.39799	4.8252	3.94133
28.6	-0.18875	0.418894	0.28195	0.842312	1.13025	1.47576	2.53335	2.40591	4.83815	3.9536
28.7	-0.186	0.420344	0.2869	0.845205	1.1373	1.48076	2.5468	2.41383	4.8531	3.96586
28.8	-0.18255	0.421793	0.28915	0.848097	1.14145	1.48576	2.55595	2.42174	4.86265	3.97811
28.9	-0.1826	0.423242	0.2946	0.850989	1.1465	1.49075	2.5653	2.42964	4.8727	3.99034
29	-0.17995	0.424692	0.29745	0.853881	1.15205	1.49575	2.57675	2.43755	4.88525	4.00257
29.1	-0.17995	0.42614	0.29865	0.856772	1.15725	1.50074	2.58575	2.44545	4.89955	4.01479
29.2	-0.17975	0.427589	0.29825	0.859663	1.15825	1.50573	2.59145	2.45335	4.91285	4.02699
29.3	-0.17395	0.429038	0.30295	0.862553	1.16495	1.51072	2.60265	2.46124	4.92525	4.03919
29.4	-0.17205	0.430487	0.30475	0.865443	1.17015	1.51571	2.60925	2.46913	4.93985	4.05138
29.5	-0.1708	0.431935	0.3115	0.868333	1.1737	1.5207	2.6147	2.47702	4.956	4.06355
29.6	-0.17295	0.433383	0.31245	0.871222	1.17695	1.52569	2.62495	2.4849	4.96885	4.07572
29.7	-0.1759	0.434832	0.317	0.874111	1.1785	1.53067	2.63	2.49278	4.98	4.08787
29.8	-0.1756	0.43628	0.3198	0.876999	1.1823	1.53566	2.637	2.50065	4.9937	4.10002
29.9	-0.17235	0.437728	0.31865	0.879887	1.18435	1.54064	2.64355	2.50853	5.00935	4.11215
30	-0.17145	0.439175	0.32145	0.882774	1.18975	1.54562	2.65115	2.51639	5.02315	4.12427
30.1	-0.1661	0.440623	0.3228	0.885661	1.1966	1.5506	2.6594	2.52426	5.036	4.13639
30.2	-0.16685	0.442071	0.32365	0.888548	1.20015	1.55558	2.66825	2.53212	5.04875	4.14849
30.3	-0.1633	0.443518	0.3296	0.891434	1.2064	1.56056	2.6833	2.53998	5.0663	4.16058
30.4	-0.1603	0.444965	0.335	0.89432	1.211	1.56554	2.6927	2.54784	5.0821	4.17267
30.5	-0.16205	0.446413	0.33785	0.897205	1.21855	1.57051	2.70415	2.55569	5.09625	4.18474
30.6	-0.16115	0.44786	0.33825	0.90009	1.22525	1.57549	2.71665	2.56353	5.10995	4.1968
30.7	-0.16235	0.449306	0.33845	0.902974	1.22745	1.58046	2.72535	2.57138	5.12385	4.20886
30.8	-0.16205	0.450753	0.34345	0.905858	1.23085	1.58543	2.73305	2.57922	5.13455	4.2209
30.9	-0.16515	0.4522	0.34495	0.908742	1.23485	1.5904	2.74135	2.58706	5.14465	4.23293
31	-0.166	0.453646	0.3485	0.911625	1.2414	1.59537	2.7491	2.59489	5.1551	4.24495
31.1	-0.1696	0.455093	0.3481	0.914508	1.2415	1.60034	2.7546	2.60272	5.1663	4.25696
31.2	-0.1709	0.456539	0.3509	0.91739	1.2404	1.60531	2.768	2.61055	5.1797	4.26897
31.3	-0.1724	0.457985	0.3559	0.920272	1.2457	1.61028	2.7815	2.61837	5.1935	4.28096
31.4	-0.1693	0.459431	0.3621	0.923154	1.2523	1.61524	2.7934	2.62619	5.2092	4.29294
31.5	-0.17105	0.460877	0.36205	0.926035	1.25585	1.62021	2.80075	2.63401	5.22175	4.30491
31.6	-0.16645	0.462322	0.36825	0.928916	1.26285	1.62517	2.81085	2.64182	5.23455	4.31687
31.7	-0.1627	0.463768	0.3709	0.931796	1.2671	1.63013	2.8219	2.64963	5.2498	4.32882
31.8	-0.164	0.465213	0.3741	0.934676	1.2696	1.63509	2.829	2.65744	5.2632	4.34076
31.9	-0.1656	0.466659	0.3777	0.937556	1.2722	1.64005	2.836	2.66524	5.2783	4.35269
32	-0.16715	0.468104	0.38075	0.940435	1.27535	1.64501	2.84425	2.67304	5.28655	4.36461
32.1	-0.16505	0.469549	0.38415	0.943313	1.27875	1.64996	2.85275	2.68084	5.30045	4.37652
32.2	-0.1621	0.470994	0.3888	0.946191	1.2832	1.65492	2.8583	2.68863	5.3114	4.38843
32.3	-0.15955	0.472438	0.39025	0.949069	1.28365	1.65987	2.86775	2.69642	5.31995	4.40032
32.4	-0.1585	0.473883	0.3923	0.951947	1.2848	1.66483	2.8734	2.7042	5.33	4.4122
32.5	-0.15845	0.475328	0.38985	0.954823	1.28485	1.66978	2.87695	2.71198	5.34085	4.42407
32.6	-0.1599	0.476772	0.3908	0.9577	1.2873	1.67473	2.8862	2.71976	5.3514	4.43593
32.7	-0.1589	0.478216	0.3951	0.960576	1.2936	1.67968	2.8942	2.72754	5.365	4.44778
32.8	-0.1626	0.47966	0.3937	0.963452	1.2989	1.68463	2.901	2.73531	5.3808	4.45962
32.9	-0.1635	0.481104	0.3976	0.966327	1.3025	1.68957	2.91	2.74308	5.3934	4.47145
33	-0.16505	0.482548	0.39805	0.969202	1.30285	1.69452	2.92145	2.75084	5.40655	4.48327
33.1	-0.1642	0.483992	0.3966	0.972076	1.3069	1.69946	2.9305	2.7586	5.4177	4.49508
33.2	-0.16525	0.485435	0.39715	0.97495	1.31015	1.70441	2.93695	2.76636	5.43205	4.50688
33.3	-0.16745	0.486879	0.39805	0.977824	1.31355	1.70935	2.94495	2.77412	5.44225	4.51867
33.4	-0.17175	0.488322	0.39885	0.980697	1.31915	1.71429	2.95315	2.78187	5.45645	4.53045
33.5	-0.16715	0.489765	0.40265	0.98357	1.32445	1.71923	2.96525	2.78962	5.46795	4.54222
33.6	-0.16795	0.491209	0.40425	0.986442	1.32955	1.72417	2.97545	2.79736	5.48475	4.55398
33.7	-0.16915	0.492651	0.40625	0.989314	1.33465	1.7291	2.98545	2.8051	5.49855	4.56573
33.8	-0.1683	0.494094	0.4047	0.992186	1.3396	1.73404	2.9955	2.81284	5.5099	4.57747
33.9	-0.171	0.495537	0.4035	0.995057	1.3427	1.73898	3.0005	2.82057	5.5204	4.5892
34	-0.1717	0.496979	0.4045	0.997927	1.3478	1.74391	3.01	2.8283	5.5324	4.60093
34.1	-0.1649	0.498422	0.4075	1.0008	1.3515	1.74884	3.0197	2.83603	5.5494	4.61264
34.2	-0.16365	0.499864	0.41265	1.00367	1.35655	1.75377	3.03205	2.84375	5.56615	4.62434
34.3	-0.1658	0.501306	0.4165	1.00654	1.3595	1.7587	3.0432	2.85147	5.5786	4.63603
34.4	-0.1654	0.502748	0.4207	1.00941	1.3638	1.76363	3.0534	2.85919	5.5956	4.64771
34.5	-0.1636	0.50419	0.4218	1.01227	1.3633	1.76856	3.0606	2.8669	5.6036	4.65938
34.6	-0.1588	0.505632	0.4266	1.01514	1.3671	1.77349	3.0715	2.87461	5.6162	4.67104
34.7	-0.15795	0.507073	0.42845	1.01801	1.36815	1.77841	3.07835	2.88232	5.62275	4.6827
34.8	-0.15515	0.508515	0.43115	1.02088	1.37055	1.78334	3.08235	2.89002	5.63325	4.69434
34.9	-0.1556	0.509956	0.4351	1.02374	1.3792	1.78826	3.0908	2.89772	5.6471	4.70597
35	-0.1531	0.511398	0.4389	1.02661	1.3872	1.79318	3.1007	2.90542	5.6627	4.71759
35.1	-0.15215	0.512839	0.43955	1.02948	1.39045	1.7981	3.10825	2.91311	5.67665	4.72921
35.2	-0.1506	0.51428	0.4448	1.03234	1.3945	1.80302	3.1193	2.9208	5.6908	4.74081
35.3	-0.15005	0.51572	0.44695	1.03521	1.40225	1.80794	3.12715	2.92849	5.70185	4.7524
35.4	-0.15125	0.517161	0.44415	1.03807	1.40535	1.81286	3.13075	2.93617	5.71455	4.76398
35.5	-0.15015	0.518602	0.44675	1.04094	1.41085	1.81777	3.14085	2.94385	5.72585	4.77556
35.6	-0.15115	0.520042	0.44645	1.0438	1.41485	1.82269	3.15125	2.95152	5.73825	4.78712
35.7	-0.1478	0.521482	0.4511	1.04666	1.4229	1.8276	3.1581	2.95919	5.7499	4.79868
35.8	-0.14335	0.522922	0.45185	1.04953	1.42825	1.83251	3.16775	2.96686	5.76285	4.81022
35.9	-0.14095	0.524363	0.45305	1.05239	1.43705	1.83742	3.17625	2.97453	5.77395	4.82175
36	-0.1393	0.525803	0.4565	1.05525	1.4445	1.84233	3.1859	2.98219	5.7885	4.83328
36.1	-0.1387	0.527242	0.4584	1.05812	1.4494	1.84724	3.1929	2.98985	5.8021	4.84479
36.2	-0.1412	0.528682	0.4604	1.06098	1.4528	1.85215	3.2013	2.9975	5.812	4.8563
36.3	-0.13845	0.530121	0.46385	1.06384	1.45895	1.85705	3.21065	3.00516	5.82645	4.8678
36.4	-0.13625	0.531561	0.46335	1.0667	1.46125	1.86196	3.21765	3.01281	5.83655	4.87928
36.5	-0.1358	0.533	0.4653	1.06956	1.4645	1.86686	3.2247	3.02045	5.8476	4.89076
36.6	-0.1333	0.534439	0.4674	1.07242	1.4685	1.87176	3.2318	3.02809	5.8603	4.90222
36.7	-0.1318	0.535878	0.4698	1.07528	1.4705	1.87667	3.236	3.03573	5.8699	4.91368
36.8	-0.1294	0.537317	0.4695	1.07814	1.4736	1.88157	3.2446	3.04337	5.8809	4.92513
36.9	-0.13015	0.538756	0.46935	1.081	1.48065	1.88647	3.25205	3.051	5.89125	4.93657
37	-0.13005	0.540194	0.47025	1.08385	1.48785	1.89136	3.25955	3.05863	5.90395	4.94799
37.1	-0.1308	0.541633	0.4707	1.08671	1.4927	1.89626	3.2696	3.06625	5.9175	4.95941
37.2	-0.12855	0.543071	0.47435	1.08957	1.50165	1.90116	3.27875	3.07387	5.93185	4.97082
37.3	-0.12535	0.544509	0.47775	1.09243	1.50905	1.90605	3.28445	3.08149	5.94325	4.98222
37.4	-0.1202	0.545947	0.4804	1.09528	1.5163	1.91094	3.293	3.0891	5.9531	4.99361
37.5	-0.12035	0.547385	0.47635	1.09814	1.52115	1.91583	3.29665	3.09672	5.96385	5.00499
37.6	-0.12	0.548823	0.4771	1.10099	1.5273	1.92073	3.3057	3.10432	5.9763	5.01636
37.7	-0.1191	0.550261	0.4771	1.10385	1.5338	1.92561	3.314	3.11193	5.9908	5.02772
37.8	-0.1178	0.551698	0.4762	1.1067	1.5403	1.9305	3.3214	3.11953	6.0007	5.03907
37.9	-0.11345	0.553136	0.47745	1.10956	1.54885	1.93539	3.33275	3.12713	6.01345	5.05041
38	-0.11085	0.554573	0.48045	1.11241	1.55785	1.94028	3.34395	3.13472	6.02755	5.06174
38.1	-0.11515	0.55601	0.48365	1.11527	1.56045	1.94516	3.35215	3.14231	6.03875	5.07306
38.2	-0.11815	0.557447	0.48195	1.11812	1.56265	1.95004	3.35845	3.1499	6.04865	5.08438
38.3	-0.1252	0.558884	0.4826	1.12097	1.5662	1.95493	3.3631	3.15749	6.0595	5.09568
38.4	-0.129	0.560321	0.4826	1.12382	1.5729	1.95981	3.3691	3.16507	6.0767	5.10697
38.5	-0.1287	0.561758	0.4868	1.12668	1.5796	1.96469	3.3801	3.17264	6.0921	5.11826
38.6	-0.1248	0.563194	0.4965	1.12953	1.5872	1.96957	3.3926	3.18022	6.1089	5.12953
38.7	-0.1194	0.56463	0.4974	1.13238	1.5944	1.97444	3.4008	3.18779	6.1197	5.1408
38.8	-0.1186	0.566067	0.4975	1.13523	1.5971	1.97932	3.4089	3.19536	6.1327	5.15205
38.9	-0.119	0.567503	0.5019	1.13808	1.6018	1.9842	3.4169	3.20292	6.1418	5.1633
39	-0.1152	0.568939	0.5028	1.14093	1.6091	1.98907	3.4241	3.21048	6.1517	5.17454
39.1	-0.1126	0.570375	0.5056	1.14378	1.617	1.99394	3.4301	3.21804	6.1629	5.18576
39.2	-0.106	0.57181	0.5123	1.14663	1.6267	1.99881	3.4375	3.22559	6.1739	5.19698
39.3	-0.1052	0.573246	0.5123	1.14948	1.6339	2.00369	3.4448	3.23314	6.1818	5.20819
39.4	-0.1042	0.574681	0.5188	1.15233	1.6419	2.00855	3.4547	3.24069	6.1971	5.21939
39.5	-0.1033	0.576117	0.5201	1.15517	1.6455	2.01342	3.464	3.24824	6.2102	5.23058
39.6	-0.10205	0.577552	0.52395	1.15802	1.65255	2.01829	3.47105	3.25578	6.22395	5.24176
39.7	-0.1013	0.578987	0.5261	1.16087	1.6532	2.02316	3.4758	3.26331	6.2329	5.25293
39.8	-0.101	0.580422	0.5322	1.16371	1.6598	2.02802	3.4852	3.27085	6.2486	5.26409
39.9	-0.0983501	0.581857	0.53615	1.16656	1.66265	2.03288	3.49445	3.27838	6.26145	5.27524
40	-0.0942	0.583291	0.541	1.16941	1.6713	2.03775	3.5068	3.28591	6.2738	5.28638
40.1	-0.0926001	0.584726	0.5438	1.17225	1.6734	2.04261	3.5136	3.29343	6.284	5.29752
40.2	-0.0958	0.58616	0.5431	1.1751	1.6787	2.04747	3.5233	3.30095	6.2924	5.30864
40.3	-0.09795	0.587595	0.53835	1.17794	1.68355	2.05233	3.52955	3.30847	6.30155	5.31975
40.4	-0.09705	0.589029	0.53725	1.18078	1.68735	2.05718	3.53595	3.31598	6.31185	5.33086
40.5	-0.0961999	0.590463	0.5379	1.18363	1.6926	2.06204	3.5456	3.32349	6.3178	5.34195
40.6	-0.09295	0.591897	0.54115	1.18647	1.69945	2.06689	3.55525	3.331	6.33345	5.35304
40.7	-0.0946499	0.59333	0.53795	1.18931	1.70425	2.07175	3.56355	3.33851	6.34575	5.36412
40.8	-0.0952999	0.594764	0.5398	1.19216	1.7101	2.0766	3.5739	3.34601	6.3636	5.37518
40.9	-0.0965001	0.596197	0.5428	1.195	1.7143	2.08145	3.5848	3.3535	6.378	5.38624
41	-0.096	0.597631	0.5447	1.19784	1.7163	2.0863	3.5902	3.361	6.3876	5.39729
41.1	-0.0977	0.599064	0.5432	1.20068	1.7169	2.09115	3.5954	3.36849	6.3955	5.40833
41.2	-0.10005	0.600497	0.54835	1.20352	1.72015	2.096	3.60205	3.37598	6.40465	5.41936
41.3	-0.0996499	0.60193	0.55065	1.20636	1.72445	2.10085	3.60835	3.38346	6.41665	5.43038
41.4	-0.0968001	0.603363	0.5535	1.2092	1.7276	2.10569	3.6181	3.39094	6.4318	5.44139
41.5	-0.09645	0.604796	0.55495	1.21204	1.73275	2.11054	3.63205	3.39842	6.44355	5.45239
41.6	-0.0972999	0.606228	0.5563	1.21488	1.7342	2.11538	3.6361	3.40589	6.4551	5.46339
41.7	-0.09275	0.607661	0.56145	1.21772	1.73955	2.12022	3.64265	3.41337	6.46905	5.47437
41.8	-0.0921999	0.609093	0.5609	1.22056	1.7421	2.12506	3.6505	3.42083	6.4844	5.48534
41.9	-0.0926501	0.610525	0.56265	1.2234	1.74745	2.1299	3.65845	3.4283	6.49625	5.49631
42	-0.0902499	0.611957	0.56575	1.22623	1.74925	2.13474	3.66835	3.43576	6.50825	5.50727
42.1	-0.08755	0.613389	0.56935	1.22907	1.75165	2.13958	3.67845	3.44322	6.51805	5.51821
42.2	-0.0868	0.614821	0.5706	1.23191	1.753	2.14442	3.6875	3.45067	6.5269	5.52915
42.3	-0.08715	0.616253	0.57125	1.23474	1.75635	2.14925	3.69245	3.45812	6.53665	5.54008
42.4	-0.0881	0.617684	0.5704	1.23758	1.7596	2.15409	3.6993	3.46557	6.5459	5.551
42.5	-0.0884499	0.619116	0.57085	1.24042	1.76295	2.15892	3.70545	3.47301	6.55535	5.56191
42.6	-0.0878499	0.620547	0.57335	1.24325	1.76935	2.16375	3.71865	3.48046	6.56865	5.57281
42.7	-0.0892499	0.621978	0.57595	1.24608	1.77345	2.16858	3.72805	3.48789	6.57935	5.5837
42.8	-0.0869999	0.623409	0.5796	1.24892	1.7821	2.17341	3.7353	3.49533	6.5944	5.59458
42.9	-0.0849501	0.62484	0.58305	1.25175	1.78995	2.17824	3.74405	3.50276	6.60685	5.60545
43	-0.08385	0.626271	0.58475	1.25459	1.79295	2.18306	3.75245	3.51019	6.61945	5.61632
43.1	-0.0815	0.627702	0.5874	1.25742	1.7946	2.18789	3.7604	3.51761	6.6288	5.62717
43.2	-0.0817999	0.629132	0.5905	1.26025	1.7995	2.19271	3.7638	3.52503	6.6384	5.63802
43.3	-0.0799	0.630562	0.5932	1.26308	1.8062	2.19754	3.7737	3.53245	6.6515	5.64885
43.4	-0.0792	0.631993	0.5948	1.26592	1.8087	2.20236	3.7789	3.53987	6.6632	5.65968
43.5	-0.0817999	0.633423	0.5946	1.26875	1.8133	2.20718	3.7842	3.54728	6.6755	5.6705
43.6	-0.0800499	0.634853	0.59815	1.27158	1.81855	2.212	3.79345	3.55469	6.68625	5.68131
43.7	-0.07645	0.636283	0.60415	1.27441	1.82375	2.21682	3.80145	3.56209	6.69635	5.69211
43.8	-0.0741999	0.637712	0.6079	1.27724	1.8273	2.22164	3.8068	3.5695	6.7046	5.7029
43.9	-0.0737001	0.639142	0.615	1.28007	1.8356	2.22645	3.8143	3.57689	6.7171	5.71368
44	-0.0739999	0.640571	0.6184	1.2829	1.8385	2.23127	3.8225	3.58429	6.7263	5.72446
44.1	-0.0715499	0.642001	0.62095	1.28573	1.84395	2.23608	3.83225	3.59168	6.73805	5.73522
44.2	-0.0687499	0.64343	0.62165	1.28855	1.85265	2.2409	3.84195	3.59907	6.75265	5.74597
44.3	-0.0674499	0.644859	0.62485	1.29138	1.86145	2.24571	3.84875	3.60646	6.76635	5.75672
44.4	-0.0598001	0.646288	0.6279	1.29421	1.8659	2.25052	3.8584	3.61384	6.7783	5.76746
44.5	-0.0551498	0.647717	0.63475	1.29704	1.86975	2.25533	3.86725	3.62122	6.78375	5.77818
44.6	-0.0501	0.649145	0.6429	1.29986	1.8745	2.26014	3.8761	3.62859	6.7985	5.7889
44.7	-0.0538499	0.650574	0.64315	1.30269	1.87825	2.26494	3.88115	3.63596	6.80685	5.79961
44.8	-0.0555499	0.652002	0.65045	1.30552	1.88385	2.26975	3.88895	3.64333	6.82075	5.81031
44.9	-0.0537501	0.653431	0.65385	1.30834	1.89105	2.27455	3.89615	3.6507	6.82965	5.821
45	-0.0513499	0.654859	0.65415	1.31117	1.89685	2.27936	3.90575	3.65806	6.84235	5.83169
45.1	-0.0492499	0.656287	0.65525	1.31399	1.89915	2.28416	3.91745	3.66542	6.85515	5.84236
45.2	-0.0482	0.657715	0.6598	1.31682	1.9013	2.28896	3.9262	3.67278	6.8667	5.85302
45.3	-0.0538499	0.659143	0.65995	1.31964	1.90295	2.29376	3.93395	3.68013	6.87875	5.86368
45.4	-0.0538501	0.66057	0.66365	1.32246	1.90545	2.29856	3.94175	3.68748	6.89185	5.87433
45.5	-0.0511999	0.661998	0.665	1.32529	1.909	2.30336	3.9478	3.69483	6.8987	5.88496
45.6	-0.0455	0.663425	0.671	1.32811	1.9162	2.30815	3.9553	3.70217	6.9088	5.89559
45.7	-0.0438999	0.664852	0.6712	1.33093	1.9208	2.31295	3.9614	3.70951	6.9186	5.90621
45.8	-0.0430499	0.66628	0.66965	1.33375	1.92535	2.31774	3.97175	3.71685	6.92945	5.91682
45.9	-0.0390501	0.667707	0.67355	1.33658	1.93035	2.32254	3.98325	3.72418	6.94065	5.92742
46	-0.0388	0.669133	0.6789	1.3394	1.9387	2.32733	3.9937	3.73151	6.9531	5.93802
46.1	-0.0395499	0.67056	0.67705	1.34222	1.94135	2.33212	3.99925	3.73884	6.96355	5.9486
46.2	-0.0383499	0.671987	0.68015	1.34504	1.94975	2.33691	4.00905	3.74616	6.97495	5.95918
46.3	-0.0377499	0.673413	0.68285	1.34786	1.95345	2.3417	4.01445	3.75348	6.98355	5.96974
46.4	-0.0339501	0.67484	0.68865	1.35068	1.95665	2.34649	4.02015	3.7608	6.99135	5.9803
46.5	-0.0320999	0.676266	0.694	1.3535	1.9657	2.35127	4.0299	3.76811	7.0028	5.99085
46.6	-0.0305	0.677692	0.6973	1.35631	1.9694	2.35606	4.0366	3.77542	7.0142	6.00139
46.7	-0.03315	0.679118	0.69685	1.35913	1.97255	2.36084	4.04445	3.78273	7.01955	6.01192
46.8	-0.0328	0.680544	0.6983	1.36195	1.9759	2.36562	4.0491	3.79004	7.0239	6.02244
46.9	-0.0303001	0.681969	0.7019	1.36477	1.9842	2.3704	4.0547	3.79734	7.0319	6.03295
47	-0.0295999	0.683395	0.7019	1.36758	1.9904	2.37518	4.0595	3.80463	7.0392	6.04346
47.1	-0.0258999	0.68482	0.706	1.3704	1.9968	2.37996	4.0678	3.81193	7.0538	6.05395
47.2	-0.0212499	0.686246	0.71335	1.37322	2.00255	2.38474	4.07825	3.81922	7.06355	6.06444
47.3	-0.0176	0.687671	0.7189	1.37603	2.0084	2.38952	4.0842	3.82651	7.0743	6.07491
47.4	-0.0179	0.689096	0.7198	1.37885	2.0128	2.39429	4.0939	3.83379	7.0811	6.08538
47.5	-0.0151	0.690521	0.7249	1.38166	2.0177	2.39907	4.0997	3.84108	7.0891	6.09584
47.6	-0.01735	0.691946	0.72835	1.38448	2.02105	2.40384	4.10085	3.84835	7.09905	6.10629
47.7	-0.0170999	0.69337	0.7325	1.38729	2.0231	2.40861	4.1093	3.85563	7.1078	6.11674
47.8	-0.0161499	0.694795	0.73415	1.39011	2.02595	2.41338	4.11855	3.8629	7.11765	6.12717
47.9	-0.0155001	0.696219	0.7389	1.39292	2.0317	2.41815	4.126	3.87017	7.1269	6.13759
48	-0.01235	0.697644	0.74375	1.39573	2.03875	2.42292	4.13675	3.87744	7.13905	6.14801
48.1	-0.0139	0.699068	0.7453	1.39854	2.0432	2.42769	4.1455	3.8847	7.147	6.15842
48.2	-0.01535	0.700492	0.74545	1.40136	2.04805	2.43246	4.15275	3.89196	7.15835	6.16882
48.3	-0.0135	0.701916	0.749	1.40417	2.0558	2.43722	4.1607	3.89921	7.1713	6.17921
48.4	-0.0129	0.703339	0.7518	1.40698	2.0588	2.44199	4.1688	3.90647	7.1862	6.18959
48.5	-0.0153999	0.704763	0.7543	1.40979	2.0628	2.44675	4.174	3.91372	7.198	6.19996
48.6	-0.0127	0.706187	0.7584	1.4126	2.0707	2.45151	4.1824	3.92096	7.212	6.21032
48.7	-0.0130499	0.70761	0.75975	1.41541	2.07605	2.45627	4.18575	3.92821	7.21945	6.22068
48.8	-0.0111	0.709033	0.7609	1.41822	2.0827	2.46103	4.1936	3.93545	7.2272	6.23102
48.9	-0.00884999	0.710456	0.76145	1.42103	2.08715	2.46579	4.20315	3.94268	7.23405	6.24136
49	-0.0102499	0.711879	0.76585	1.42384	2.09275	2.47055	4.20855	3.94992	7.24215	6.25169
49.1	-0.00614992	0.713302	0.76965	1.42665	2.09865	2.4753	4.21655	3.95715	7.25085	6.26201
49.2	-0.00424989	0.714725	0.76905	1.42945	2.10375	2.48006	4.22245	3.96437	7.25865	6.27232
49.3	-0.00199998	0.716148	0.7735	1.43226	2.1086	2.48481	4.2308	3.9716	7.2663	6.28262
49.4	0.000349971	0.71757	0.77615	1.43507	2.11255	2.48956	4.23745	3.97882	7.27425	6.29292
49.5	-0.000899908	0.718992	0.7784	1.43788	2.1174	2.49432	4.2486	3.98604	7.2869	6.3032
49.6	0.00160002	0.720415	0.7827	1.44068	2.1191	2.49907	4.2556	3.99325	7.301	6.31348
49.7	0.00080001	0.721837	0.7884	1.44349	2.1209	2.50381	4.2621	4.00046	7.3112	6.32375
49.8	0.00300003	0.723259	0.791	1.44629	2.1259	2.50856	4.271	4.00767	7.3186	6.33401
49.9	0.00119996	0.72468	0.7933	1.4491	2.1284	2.51331	4.2797	4.01488	7.3263	6.34426
50	0.000250049	0.726102	0.79445	1.4519	2.12695	2.51806	4.28675	4.02208	7.33215	6.3545
50.1	-0.00145002	0.727524	0.79465	1.45471	2.13055	2.5228	4.29125	4.02928	7.34175	6.36473
50.2	-0.00355003	0.728945	0.79675	1.45751	2.13175	2.52754	4.29715	4.03647	7.34995	6.37496
50.3	0.000750062	0.730366	0.80155	1.46032	2.13375	2.53229	4.30345	4.04366	7.35825	6.38518
50.4	-0.00155006	0.731788	0.80655	1.46312	2.13525	2.53703	4.31035	4.05085	7.37225	6.39538
50.5	-0.0044	0.733209	0.8109	1.46592	2.1381	2.54177	4.3159	4.05804	7.3803	6.40558
50.6	-0.00810009	0.73463	0.8114	1.46872	2.1395	2.5465	4.3252	4.06522	7.3879	6.41577
50.7	-0.0140499	0.73605	0.80865	1.47153	2.14235	2.55124	4.33075	4.0724	7.39005	6.42596
50.8	-0.0121	0.737471	0.8149	1.47433	2.1479	2.55598	4.3397	4.07958	7.3994	6.43613
50.9	-0.0103	0.738892	0.8179	1.47713	2.1507	2.56071	4.3487	4.08675	7.4104	6.44629
51	-0.0109999	0.740312	0.8222	1.47993	2.1542	2.56545	4.3544	4.09392	7.4181	6.45645
51.1	-0.00579995	0.741732	0.8291	1.48273	2.1594	2.57018	4.3623	4.10109	7.4264	6.4666
51.2	-0.00544996	0.743152	0.83295	1.48553	2.16425	2.57491	4.36955	4.10825	7.42745	6.47674
51.3	-0.00524987	0.744572	0.83485	1.48833	2.16925	2.57964	4.37915	4.11541	7.43745	6.48687
51.4	0.00174989	0.745992	0.84165	1.49113	2.17725	2.58437	4.39155	4.12257	7.45005	6.49699
51.5	0.00560005	0.747412	0.847	1.49393	2.1831	2.5891	4.4017	4.12972	7.459	6.5071
51.6	0.00425003	0.748832	0.85215	1.49673	2.18605	2.59383	4.41145	4.13687	7.47145	6.51721
51.7	0.00220002	0.750251	0.8555	1.49952	2.1883	2.59856	4.4193	4.14402	7.4822	6.52731
51.8	0.000550072	0.751671	0.85905	1.50232	2.19105	2.60328	4.42725	4.15117	7.49015	6.53739
51.9	0.00314995	0.75309	0.86395	1.50512	2.19655	2.608	4.43185	4.15831	7.50095	6.54747
52	0.00539996	0.754509	0.8662	1.50791	2.2015	2.61273	4.4372	4.16545	7.511	6.55755
52.1	0.00755009	0.755928	0.86385	1.51071	2.20315	2.61745	4.43965	4.17258	7.52235	6.56761
52.2	0.00880007	0.757347	0.8735	1.51351	2.2077	2.62217	4.4483	4.17971	7.5352	6.57766
52.3	0.0121001	0.758766	0.8787	1.5163	2.2104	2.62689	4.4568	4.18684	7.5494	6.58771
52.4	0.0165499	0.760184	0.88355	1.5191	2.21605	2.63161	4.46685	4.19397	7.55995	6.59775
52.5	0.0151501	0.761603	0.88395	1.52189	2.22115	2.63632	4.47485	4.20109	7.56805	6.60778
52.6	0.0173501	0.763021	0.88965	1.52469	2.22325	2.64104	4.48215	4.20821	7.57785	6.6178
52.7	0.0206002	0.764439	0.8941	1.52748	2.2312	2.64575	4.4921	4.21533	7.5912	6.62781
52.8	0.0258002	0.765857	0.9014	1.53027	2.2399	2.65047	4.5018	4.22244	7.6072	6.63781
52.9	0.0310498	0.767275	0.90955	1.53307	2.24995	2.65518	4.51175	4.22955	7.62215	6.64781
53	0.0346001	0.768693	0.9105	1.53586	2.2511	2.65989	4.5203	4.23666	7.6331	6.65779
53.1	0.037	0.770111	0.9144	1.53865	2.2569	2.6646	4.5304	4.24376	7.6478	6.66777
53.2	0.0366501	0.771528	0.91615	1.54144	2.26175	2.66931	4.53905	4.25086	7.66215	6.67774
53.3	0.0376501	0.772946	0.91915	1.54423	2.26955	2.67402	4.54685	4.25796	7.67475	6.68771
53.4	0.0396499	0.774363	0.92145	1.54702	2.27585	2.67872	4.55585	4.26505	7.68515	6.69766
53.5	0.0418	0.77578	0.9254	1.54982	2.2796	2.68343	4.5626	4.27214	7.6955	6.7076
53.6	0.0416001	0.777198	0.9257	1.55261	2.2844	2.68813	4.5702	4.27923	7.7042	6.71754
53.7	0.0451001	0.778614	0.9313	1.55539	2.2886	2.69284	4.5825	4.28632	7.7178	6.72747
53.8	0.0474501	0.780031	0.93365	1.55818	2.29865	2.69754	4.59395	4.2934	7.72505	6.73739
53.9	0.0457499	0.781448	0.93915	1.56097	2.30365	2.70224	4.60085	4.30048	7.73255	6.7473
54	0.05045	0.782865	0.94175	1.56376	2.31085	2.70694	4.60885	4.30755	7.74585	6.7572
54.1	0.0489	0.784281	0.9405	1.56655	2.3146	2.71164	4.6134	4.31463	7.7515	6.7671
54.2	0.04655	0.785697	0.94405	1.56934	2.31675	2.71634	4.61525	4.3217	7.75705	6.77699
54.3	0.0448501	0.787113	0.94845	1.57212	2.32345	2.72103	4.62125	4.32876	7.76335	6.78687
54.4	0.0456999	0.788529	0.9495	1.57491	2.326	2.72573	4.6295	4.33583	7.7743	6.79674
54.5	0.0496001	0.789945	0.9539	1.5777	2.3306	2.73042	4.6368	4.34289	7.7835	6.8066
54.6	0.0541501	0.791361	0.95765	1.58048	2.33555	2.73512	4.65055	4.34994	7.79115	6.81645
54.7	0.0527001	0.792777	0.9588	1.58327	2.3382	2.73981	4.6577	4.357	7.7992	6.8263
54.8	0.0545001	0.794192	0.9621	1.58606	2.3414	2.7445	4.6659	4.36405	7.8108	6.83613
54.9	0.0565	0.795608	0.9647	1.58884	2.3466	2.74919	4.6727	4.37109	7.8226	6.84596
55	0.0555002	0.797023	0.9666	1.59163	2.3491	2.75388	4.6805	4.37814	7.8346	6.85578
55.1	0.06265	0.798438	0.96985	1.59441	2.35525	2.75856	4.68895	4.38518	7.84935	6.8656
55.2	0.0585501	0.799853	0.97185	1.59719	2.35805	2.76325	4.69575	4.39222	7.86195	6.8754
55.3	0.0586001	0.801268	0.9768	1.59998	2.3658	2.76794	4.7073	4.39925	7.872	6.8852
55.4	0.0617499	0.802683	0.97775	1.60276	2.36835	2.77262	4.71695	4.40629	7.87795	6.89498
55.5	0.06165	0.804097	0.98235	1.60554	2.37045	2.7773	4.72515	4.41331	7.88695	6.90476
55.6	0.0639	0.805512	0.9885	1.60832	2.3754	2.78198	4.729	4.42034	7.8955	6.91453
55.7	0.06625	0.806926	0.98885	1.61111	2.37965	2.78666	4.73555	4.42736	7.90415	6.9243
55.8	0.0684001	0.80834	0.9889	1.61389	2.3813	2.79134	4.7421	4.43438	7.9109	6.93405
55.9	0.0708499	0.809755	0.99455	1.61667	2.38795	2.79602	4.74985	4.4414	7.92485	6.9438
56	0.0765001	0.811169	0.9961	1.61945	2.394	2.8007	4.7572	4.44841	7.9413	6.95354
56.1	0.0823501	0.812582	1.00005	1.62223	2.40115	2.80538	4.76715	4.45542	7.95315	6.96327
56.2	0.0902001	0.813996	1.0071	1.62501	2.4055	2.81005	4.7766	4.46243	7.9632	6.97299
56.3	0.0908001	0.81541	1.01	1.62779	2.4099	2.81472	4.7823	4.46944	7.9723	6.9827
56.4	0.0900499	0.816823	1.01095	1.63057	2.41535	2.8194	4.78905	4.47644	7.98095	6.99241
56.5	0.0954501	0.818237	1.01525	1.63334	2.41815	2.82407	4.79615	4.48343	7.98995	7.00211
56.6	0.0981001	0.81965	1.0171	1.63612	2.4245	2.82874	4.8062	4.49043	8.0026	7.0118
56.7	0.1046	0.821063	1.0222	1.6389	2.4308	2.83341	4.8097	4.49742	8.0112	7.02148
56.8	0.1073	0.822476	1.0266	1.64168	2.4389	2.83808	4.816	4.50441	8.0205	7.03115
56.9	0.11055	0.823889	1.02445	1.64445	2.44155	2.84274	4.82345	4.5114	8.03575	7.04082
57	0.1097	0.825301	1.0225	1.64723	2.4467	2.84741	4.8316	4.51838	8.0462	7.05047
57.1	0.11285	0.826714	1.02365	1.65001	2.45045	2.85207	4.84045	4.52536	8.06035	7.06012
57.2	0.1116	0.828126	1.0244	1.65278	2.4548	2.85674	4.8466	4.53233	8.0688	7.06976
57.3	0.11225	0.829539	1.02665	1.65556	2.45895	2.8614	4.84935	4.53931	8.07785	7.0794
57.4	0.11605	0.830951	1.03155	1.65833	2.46515	2.86606	4.85415	4.54628	8.08555	7.08902
57.5	0.1163	0.832363	1.0345	1.66111	2.4694	2.87072	4.8596	4.55324	8.0941	7.09864
57.6	0.11795	0.833775	1.03715	1.66388	2.47265	2.87538	4.86525	4.56021	8.10415	7.10825
57.7	0.12365	0.835187	1.03925	1.66665	2.47855	2.88004	4.87225	4.56717	8.11325	7.11785
57.8	0.1265	0.836598	1.0422	1.66943	2.4822	2.8847	4.8769	4.57413	8.1218	7.12744
57.9	0.133	0.83801	1.0466	1.6722	2.4869	2.88935	4.883	4.58108	8.1339	7.13702
58	0.13555	0.839421	1.05095	1.67497	2.49145	2.89401	4.88965	4.58804	8.14045	7.1466
58.1	0.1361	0.840833	1.0494	1.67775	2.4949	2.89866	4.8947	4.59498	8.1485	7.15617
58.2	0.1367	0.842244	1.0541	1.68052	2.5019	2.90331	4.9049	4.60193	8.1566	7.16573
58.3	0.13835	0.843655	1.05255	1.68329	2.50835	2.90796	4.90795	4.60887	8.16265	7.17528
58.4	0.14065	0.845066	1.05195	1.68606	2.51265	2.91261	4.91505	4.61581	8.17335	7.18483
58.5	0.1372	0.846477	1.0525	1.68883	2.5162	2.91726	4.9212	4.62275	8.1836	7.19436
58.6	0.1424	0.847887	1.0551	1.6916	2.5236	2.92191	4.9343	4.62968	8.1977	7.20389
58.7	0.14545	0.849298	1.05655	1.69437	2.52945	2.92656	4.94235	4.63661	8.20735	7.21341
58.8	0.1475	0.850708	1.058	1.69714	2.5309	2.9312	4.9468	4.64354	8.2144	7.22292
58.9	0.14425	0.852118	1.06195	1.69991	2.53435	2.93585	4.94875	4.65046	8.22395	7.23243
59	0.148	0.853529	1.0669	1.70268	2.5363	2.94049	4.9557	4.65739	8.2304	7.24192
59.1	0.14645	0.854939	1.07075	1.70544	2.54085	2.94513	4.96145	4.6643	8.23195	7.25141
59.2	0.1463	0.856349	1.0709	1.70821	2.5432	2.94977	4.9655	4.67122	8.2367	7.26089
59.3	0.1481	0.857758	1.0736	1.71098	2.5458	2.95441	4.9733	4.67813	8.2443	7.27037
59.4	0.14645	0.859168	1.07275	1.71375	2.54755	2.95905	4.97965	4.68504	8.24965	7.27983
59.5	0.1468	0.860578	1.0742	1.71651	2.5505	2.96369	4.9873	4.69195	8.2543	7.28929
59.6	0.1512	0.861987	1.0785	1.71928	2.5575	2.96833	4.9964	4.69885	8.2639	7.29874
59.7	0.15285	0.863396	1.08605	1.72204	2.56455	2.97296	5.00655	4.70575	8.27715	7.30818
59.8	0.1537	0.864805	1.0891	1.72481	2.569	2.9776	5.0133	4.71265	8.288	7.31761
59.9	0.15525	0.866214	1.09235	1.72757	2.57005	2.98223	5.01485	4.71954	8.29535	7.32703
60	0.15895	0.867623	1.09135	1.73034	2.57675	2.98686	5.02195	4.72643	8.30345	7.33645
60.1	0.15845	0.869032	1.09215	1.7331	2.57465	2.99149	5.02755	4.73332	8.30685	7.34586
60.2	0.1594	0.870441	1.0989	1.73587	2.5766	2.99612	5.0354	4.7402	8.314	7.35526
60.3	0.1636	0.871849	1.102	1.73863	2.5804	3.00075	5.0452	4.74709	8.3207	7.36466
60.4	0.1671	0.873257	1.1043	1.74139	2.5814	3.00538	5.0515	4.75396	8.3268	7.37404
60.5	0.169	0.874666	1.1093	1.74415	2.5852	3.01001	5.0561	4.76084	8.3344	7.38342
60.6	0.16915	0.876074	1.11415	1.74692	2.58995	3.01463	5.06395	4.76771	8.34245	7.39279
60.7	0.16795	0.877482	1.11555	1.74968	2.59225	3.01926	5.06555	4.77458	8.34895	7.40215
60.8	0.1729	0.87889	1.1219	1.75244	2.598	3.02388	5.0743	4.78145	8.359	7.4115
60.9	0.175	0.880297	1.1258	1.7552	2.6044	3.0285	5.0814	4.78831	8.3649	7.42085
61	0.1792	0.881705	1.1297	1.75796	2.6081	3.03312	5.0872	4.79517	8.3723	7.43019
61.1	0.1824	0.883112	1.136	1.76072	2.6146	3.03774	5.0952	4.80203	8.3804	7.43952
61.2	0.1792	0.88452	1.1358	1.76348	2.6152	3.04236	5.1005	4.80889	8.3857	7.44884
61.3	0.182	0.885927	1.1402	1.76624	2.6226	3.04698	5.1057	4.81574	8.3954	7.45816
61.4	0.1848	0.887334	1.1449	1.769	2.6284	3.05159	5.1113	4.82259	8.4024	7.46746
61.5	0.1887	0.888741	1.1494	1.77176	2.635	3.05621	5.1175	4.82943	8.4107	7.47676
61.6	0.19125	0.890148	1.15175	1.77451	2.63945	3.06082	5.12355	4.83627	8.42095	7.48605
61.7	0.19355	0.891555	1.15225	1.77727	2.64575	3.06544	5.13085	4.84311	8.43185	7.49534
61.8	0.194	0.892961	1.1559	1.78003	2.6515	3.07005	5.1394	4.84995	8.4411	7.50462
61.9	0.19685	0.894368	1.16095	1.78279	2.65985	3.07466	5.15025	4.85678	8.45305	7.51388
62	0.1938	0.895774	1.1585	1.78554	2.6579	3.07927	5.1529	4.86361	8.4553	7.52314
62.1	0.1928	0.89718	1.1607	1.7883	2.6592	3.08388	5.1575	4.87044	8.4588	7.5324
62.2	0.19585	0.898586	1.16395	1.79105	2.66715	3.08849	5.16555	4.87727	8.46945	7.54164
62.3	0.197	0.899992	1.1652	1.79381	2.6693	3.09309	5.1697	4.88409	8.4793	7.55088
62.4	0.2033	0.901398	1.167	1.79657	2.6748	3.0977	5.1784	4.89091	8.4931	7.56011
62.5	0.20605	0.902804	1.17075	1.79932	2.67975	3.1023	5.18525	4.89772	8.50435	7.56933
62.6	0.20985	0.904209	1.16965	1.80207	2.68705	3.10691	5.19605	4.90453	8.51105	7.57854
62.7	0.2137	0.905615	1.1706	1.80483	2.6953	3.11151	5.2042	4.91134	8.5224	7.58775
62.8	0.2129	0.90702	1.1717	1.80758	2.7009	3.11611	5.2118	4.91815	8.5365	7.59695
62.9	0.21605	0.908425	1.17535	1.81033	2.70515	3.12071	5.22035	4.92495	8.54475	7.60614
63	0.2193	0.90983	1.1815	1.81309	2.7129	3.12531	5.2285	4.93175	8.5527	7.61532
63.1	0.22235	0.911235	1.18385	1.81584	2.71755	3.1299	5.23145	4.93855	8.55995	7.6245
63.2	0.22235	0.91264	1.18375	1.81859	2.72355	3.1345	5.23445	4.94535	8.56775	7.63367
63.3	0.22155	0.914045	1.18795	1.82134	2.72925	3.1391	5.23975	4.95214	8.57365	7.64283
63.4	0.22165	0.915449	1.18935	1.82409	2.73665	3.14369	5.24705	4.95893	8.58525	7.65198
63.5	0.21795	0.916854	1.18775	1.82684	2.73765	3.14828	5.25055	4.96571	8.59155	7.66112
63.6	0.21785	0.918258	1.18995	1.82959	2.74405	3.15288	5.25615	4.97249	8.60235	7.67026
63.7	0.21615	0.919662	1.18965	1.83234	2.75085	3.15747	5.26195	4.97927	8.61035	7.67939
63.8	0.21655	0.921066	1.19395	1.83509	2.75655	3.16206	5.26975	4.98605	8.62225	7.68851
63.9	0.2193	0.92247	1.2003	1.83784	2.7629	3.16664	5.2786	4.99282	8.6335	7.69763
64	0.21585	0.923874	1.20145	1.84059	2.76715	3.17123	5.28575	4.99959	8.63745	7.70673
64.1	0.2152	0.925278	1.2053	1.84334	2.7771	3.17582	5.2942	5.00636	8.6449	7.71583
64.2	0.2171	0.926681	1.2129	1.84608	2.7833	3.1804	5.3028	5.01313	8.6558	7.72492
64.3	0.21655	0.928084	1.21265	1.84883	2.78695	3.18499	5.30675	5.01989	8.66505	7.73401
64.4	0.21745	0.929488	1.21655	1.85158	2.78895	3.18957	5.31625	5.02665	8.67615	7.74308
64.5	0.21885	0.930891	1.22375	1.85433	2.79495	3.19415	5.32035	5.0334	8.68185	7.75215
64.6	0.2222	0.932294	1.2302	1.85707	2.8047	3.19873	5.3304	5.04015	8.6892	7.76121
64.7	0.22105	0.933697	1.23565	1.85982	2.81025	3.20331	5.33555	5.0469	8.69545	7.77027
64.8	0.2185	0.9351	1.2334	1.86256	2.812	3.20789	5.3384	5.05365	8.6994	7.77931
64.9	0.2178	0.936502	1.2356	1.86531	2.8189	3.21247	5.3441	5.06039	8.7077	7.78835
65	0.2224	0.937905	1.2401	1.86805	2.8253	3.21705	5.3536	5.06714	8.713	7.79738
65.1	0.2205	0.939307	1.2417	1.8708	2.83	3.22162	5.3624	5.07387	8.7234	7.8064
65.2	0.2209	0.940709	1.2474	1.87354	2.8376	3.2262	5.371	5.08061	8.7379	7.81542
65.3	0.22185	0.942112	1.25275	1.87628	2.84525	3.23077	5.38005	5.08734	8.74565	7.82443
65.4	0.22425	0.943513	1.25525	1.87903	2.85025	3.23534	5.38495	5.09407	8.75325	7.83343
65.5	0.23025	0.944915	1.25905	1.88177	2.85585	3.23991	5.38965	5.1008	8.76165	7.84242
65.6	0.23355	0.946317	1.25995	1.88451	2.86185	3.24448	5.39535	5.10752	8.77275	7.8514
65.7	0.23375	0.947719	1.26185	1.88725	2.86625	3.24905	5.39785	5.11424	8.77885	7.86038
65.8	0.23595	0.94912	1.26295	1.88999	2.86775	3.25362	5.40095	5.12096	8.78545	7.86935
65.9	0.2404	0.950522	1.2645	1.89274	2.8748	3.25819	5.4071	5.12767	8.7938	7.87832
66	0.2401	0.951923	1.2648	1.89548	2.8787	3.26275	5.4138	5.13438	8.8018	7.88727
66.1	0.239	0.953324	1.2669	1.89822	2.8816	3.26732	5.4199	5.14109	8.8088	7.89622
66.2	0.23985	0.954725	1.26965	1.90096	2.88955	3.27188	5.42835	5.14779	8.81935	7.90516
66.3	0.24695	0.956126	1.27265	1.90369	2.89855	3.27644	5.43655	5.1545	8.83035	7.91409
66.4	0.25095	0.957527	1.27385	1.90643	2.90775	3.281	5.44005	5.1612	8.84035	7.92302
66.5	0.25385	0.958927	1.27815	1.90917	2.91615	3.28556	5.44465	5.16789	8.84865	7.93194
66.6	0.2564	0.960328	1.2796	1.91191	2.9226	3.29012	5.4511	5.17459	8.857	7.94085
66.7	0.2574	0.961728	1.2795	1.91465	2.9276	3.29468	5.4572	5.18128	8.8667	7.94975
66.8	0.26345	0.963129	1.28405	1.91739	2.93655	3.29924	5.46715	5.18797	8.87855	7.95865
66.9	0.26575	0.964529	1.28515	1.92012	2.94245	3.30379	5.47235	5.19465	8.88575	7.96753
67	0.26925	0.965929	1.28955	1.92286	2.94675	3.30835	5.47675	5.20133	8.89505	7.97641
67.1	0.2727	0.967329	1.2959	1.9256	2.9513	3.3129	5.4859	5.20801	8.9042	7.98529
67.2	0.27195	0.968728	1.29675	1.92833	2.95425	3.31745	5.48995	5.21469	8.91245	7.99415
67.3	0.27515	0.970128	1.30025	1.93107	2.96135	3.322	5.49725	5.22136	8.92095	8.00301
67.4	0.2793	0.971527	1.3019	1.9338	2.9634	3.32655	5.5042	5.22803	8.9293	8.01186
67.5	0.2806	0.972927	1.3049	1.93654	2.9656	3.3311	5.5096	5.2347	8.939	8.02071
67.6	0.281	0.974326	1.3059	1.93927	2.9691	3.33565	5.5157	5.24136	8.947	8.02954
67.7	0.27955	0.975725	1.30825	1.942	2.97335	3.3402	5.52295	5.24802	8.94985	8.03837
67.8	0.2815	0.977124	1.3123	1.94474	2.9782	3.34474	5.5344	5.25468	8.9561	8.04719
67.9	0.28365	0.978523	1.31705	1.94747	2.98575	3.34929	5.54235	5.26134	8.96615	8.05601
68	0.28615	0.979922	1.32145	1.9502	2.99435	3.35383	5.54815	5.26799	8.97525	8.06481
68.1	0.2936	0.98132	1.3295	1.95294	3.0055	3.35837	5.5622	5.27464	8.99	8.07361
68.2	0.2984	0.982719	1.3369	1.95567	3.0182	3.36291	5.5726	5.28128	8.9999	8.0824
68.3	0.2962	0.984117	1.3399	1.9584	3.0208	3.36745	5.5767	5.28793	9.0042	8.09119
68.4	0.2934	0.985515	1.343	1.96113	3.031	3.37199	5.584	5.29457	9.008	8.09997
68.5	0.2961	0.986913	1.3467	1.96386	3.0371	3.37653	5.5895	5.30121	9.0124	8.10874
68.6	0.2975	0.988311	1.3489	1.96659	3.0396	3.38107	5.5932	5.30784	9.0178	8.1175
68.7	0.29605	0.989709	1.35395	1.96932	3.04575	3.3856	5.59795	5.31447	9.02725	8.12625
68.8	0.2966	0.991107	1.3608	1.97205	3.0488	3.39014	5.6068	5.3211	9.0327	8.135
68.9	0.30035	0.992504	1.36425	1.97478	3.05455	3.39467	5.61585	5.32773	9.04115	8.14374
69	0.30065	0.993902	1.36465	1.97751	3.05745	3.39921	5.62525	5.33435	9.04985	8.15248
69.1	0.29915	0.995299	1.36525	1.98024	3.06085	3.40374	5.62915	5.34097	9.05565	8.1612
69.2	0.3006	0.996696	1.3704	1.98297	3.0644	3.40827	5.6373	5.34759	9.0654	8.16992
69.3	0.3026	0.998094	1.3737	1.98569	3.0658	3.4128	5.6449	5.35421	9.0733	8.17863
69.4	0.30215	0.99949	1.37385	1.98842	3.06695	3.41732	5.65165	5.36082	9.08025	8.18734
69.5	0.30275	1.00089	1.37955	1.99115	3.07045	3.42185	5.65985	5.36743	9.08685	8.19603
69.6	0.3066	1.00228	1.3835	1.99387	3.0786	3.42638	5.6695	5.37403	9.0928	8.20472
69.7	0.30765	1.00368	1.38015	1.9966	3.07775	3.4309	5.67245	5.38063	9.09655	8.21341
69.8	0.31195	1.00508	1.38535	1.99932	3.08325	3.43543	5.68305	5.38724	9.10425	8.22208
69.9	0.31255	1.00647	1.38555	2.00205	3.08725	3.43995	5.68845	5.39383	9.10935	8.23075
70	0.31295	1.00787	1.38375	2.00478	3.08825	3.44447	5.69695	5.40043	9.11215	8.23941
70.1	0.3163	1.00927	1.3873	2.0075	3.0949	3.44899	5.7046	5.40702	9.1211	8.24806
70.2	0.3169	1.01066	1.3876	2.01022	3.0989	3.45351	5.7126	5.41361	9.1285	8.25671
70.3	0.3141	1.01206	1.3877	2.01295	3.1029	3.45803	5.7172	5.42019	9.1324	8.26535
70.4	0.31455	1.01345	1.39495	2.01567	3.10855	3.46255	5.72565	5.42677	9.13785	8.27398
70.5	0.31815	1.01485	1.39835	2.01839	3.11515	3.46706	5.73665	5.43335	9.14725	8.2826
70.6	0.31905	1.01624	1.39945	2.02112	3.11895	3.47158	5.74585	5.43993	9.15765	8.29122
70.7	0.32025	1.01764	1.39995	2.02384	3.11815	3.47609	5.74925	5.44651	9.16765	8.29983
70.8	0.3196	1.01903	1.4017	2.02656	3.1199	3.4806	5.7524	5.45308	9.1754	8.30843
70.9	0.3239	1.02043	1.4114	2.02928	3.128	3.48512	5.7651	5.45965	9.1858	8.31703
71	0.326	1.02182	1.4164	2.032	3.134	3.48963	5.7745	5.46621	9.1929	8.32562
71.1	0.329	1.02322	1.4177	2.03472	3.1382	3.49414	5.7803	5.47277	9.2003	8.3342
71.2	0.3306	1.02461	1.4204	2.03744	3.1455	3.49865	5.7849	5.47933	9.2078	8.34277
71.3	0.33305	1.02601	1.42155	2.04016	3.14765	3.50315	5.78895	5.48589	9.21175	8.35134
71.4	0.3345	1.0274	1.4282	2.04288	3.1504	3.50766	5.7958	5.49244	9.2239	8.3599
71.5	0.33605	1.0288	1.43265	2.0456	3.15605	3.51216	5.80505	5.49899	9.23485	8.36845
71.6	0.3341	1.03019	1.4389	2.04832	3.1605	3.51667	5.8127	5.50554	9.2436	8.377
71.7	0.33205	1.03159	1.44215	2.05104	3.16425	3.52117	5.82185	5.51209	9.24935	8.38554
71.8	0.3331	1.03298	1.4455	2.05375	3.1675	3.52567	5.8308	5.51863	9.2573	8.39407
71.9	0.33445	1.03437	1.44705	2.05647	3.17315	3.53018	5.84175	5.52517	9.26435	8.40259
72	0.3336	1.03577	1.4521	2.05919	3.1777	3.53467	5.8468	5.53171	9.2704	8.41111
72.1	0.3365	1.03716	1.4578	2.06191	3.1843	3.53917	5.8553	5.53824	9.2787	8.41962
72.2	0.34295	1.03855	1.46435	2.06462	3.19045	3.54367	5.86095	5.54477	9.28775	8.42812
72.3	0.3428	1.03995	1.4693	2.06734	3.1955	3.54817	5.8657	5.5513	9.2974	8.43662
72.4	0.3419	1.04134	1.472	2.07005	3.1989	3.55266	5.8698	5.55782	9.304	8.44511
72.5	0.3422	1.04273	1.4759	2.07277	3.2034	3.55716	5.8827	5.56435	9.3143	8.45359
72.6	0.3431	1.04413	1.4759	2.07548	3.2092	3.56165	5.892	5.57087	9.3234	8.46206
72.7	0.3469	1.04552	1.4777	2.0782	3.2182	3.56614	5.8986	5.57738	9.3326	8.47053
72.8	0.3497	1.04691	1.4851	2.08091	3.2265	3.57064	5.9062	5.5839	9.3446	8.47899
72.9	0.3495	1.0483	1.4899	2.08362	3.2323	3.57513	5.9129	5.59041	9.3522	8.48744
73	0.34735	1.0497	1.49515	2.08634	3.23705	3.57961	5.91855	5.59691	9.36035	8.49589
73.1	0.34705	1.05109	1.49815	2.08905	3.24135	3.5841	5.92415	5.60342	9.36565	8.50433
73.2	0.3425	1.05248	1.4985	2.09176	3.2431	3.58859	5.9299	5.60992	9.3708	8.51276
73.3	0.3451	1.05387	1.5027	2.09447	3.2475	3.59308	5.9393	5.61642	9.3805	8.52119
73.4	0.34595	1.05527	1.50595	2.09719	3.24855	3.59756	5.94485	5.62292	9.39165	8.5296
73.5	0.346	1.05666	1.5085	2.0999	3.2517	3.60204	5.95	5.62941	9.3991	8.53802
73.6	0.349	1.05805	1.5117	2.10261	3.256	3.60653	5.959	5.6359	9.4057	8.54642
73.7	0.34635	1.05944	1.51725	2.10532	3.25975	3.61101	5.96545	5.64239	9.41425	8.55482
73.8	0.3511	1.06083	1.5201	2.10803	3.2662	3.61549	5.9716	5.64888	9.4271	8.56321
73.9	0.3516	1.06222	1.5199	2.11074	3.2682	3.61997	5.9739	5.65536	9.4337	8.57159
74	0.3549	1.06361	1.5221	2.11345	3.2717	3.62445	5.9807	5.66184	9.4419	8.57997
74.1	0.35135	1.06501	1.52395	2.11615	3.27525	3.62892	5.98565	5.66831	9.44545	8.58833
74.2	0.34955	1.0664	1.52435	2.11886	3.28125	3.6334	5.99055	5.67479	9.44935	8.5967
74.3	0.3508	1.06779	1.5238	2.12157	3.282	3.63787	5.9984	5.68126	9.4566	8.60505
74.4	0.3554	1.06918	1.5252	2.12428	3.2878	3.64235	6.0063	5.68773	9.4653	8.6134
74.5	0.3603	1.07057	1.5303	2.12699	3.2908	3.64682	6.0174	5.69419	9.4766	8.62174
74.6	0.3572	1.07196	1.5337	2.12969	3.2924	3.65129	6.0242	5.70065	9.4819	8.63008
74.7	0.3593	1.07335	1.5388	2.1324	3.2979	3.65576	6.0361	5.70711	9.49	8.6384
74.8	0.36365	1.07474	1.54075	2.1351	3.29975	3.66023	6.04515	5.71357	9.49515	8.64672
74.9	0.36715	1.07613	1.54125	2.13781	3.30605	3.6647	6.05045	5.72003	9.50185	8.65504
75	0.3671	1.07752	1.5453	2.14052	3.3135	3.66917	6.0577	5.72648	9.5067	8.66334
75.1	0.37045	1.07891	1.55025	2.14322	3.32115	3.67364	6.06265	5.73292	9.51335	8.67164
75.2	0.37375	1.0803	1.55565	2.14592	3.32545	3.6781	6.07195	5.73937	9.52275	8.67993
75.3	0.3749	1.08169	1.5572	2.14863	3.3308	3.68256	6.0765	5.74581	9.5301	8.68822
75.4	0.3793	1.08308	1.5654	2.15133	3.3383	3.68703	6.0858	5.75225	9.5391	8.6965
75.5	0.3866	1.08447	1.5713	2.15404	3.3458	3.69149	6.0946	5.75869	9.5518	8.70477
75.6	0.3916	1.08586	1.5722	2.15674	3.3489	3.69595	6.1026	5.76512	9.5627	8.71303
75.7	0.3957	1.08725	1.5748	2.15944	3.35	3.70041	6.1052	5.77155	9.5725	8.72129
75.8	0.40065	1.08863	1.58575	2.16214	3.35945	3.70487	6.11695	5.77798	9.58285	8.72954
75.9	0.403	1.09002	1.5881	2.16485	3.3624	3.70933	6.1245	5.78441	9.5908	8.73779
76	0.40495	1.09141	1.58845	2.16755	3.36595	3.71378	6.13255	5.79083	9.59735	8.74603
76.1	0.4047	1.0928	1.5911	2.17025	3.3761	3.71824	6.1392	5.79725	9.6071	8.75426
76.2	0.4087	1.09419	1.5935	2.17295	3.3811	3.72269	6.1469	5.80367	9.6132	8.76248
76.3	0.41285	1.09558	1.59855	2.17565	3.38675	3.72715	6.15615	5.81008	9.62315	8.7707
76.4	0.41845	1.09697	1.59885	2.17835	3.39015	3.7316	6.16345	5.8165	9.63245	8.77891
76.5	0.4219	1.09835	1.6025	2.18105	3.3926	3.73605	6.1719	5.8229	9.6421	8.78711
76.6	0.4203	1.09974	1.6033	2.18375	3.3951	3.7405	6.1746	5.82931	9.6479	8.79531
76.7	0.4213	1.10113	1.6041	2.18645	3.3999	3.74495	6.1792	5.83571	9.652	8.8035
76.8	0.4241	1.10252	1.6082	2.18914	3.4097	3.7494	6.1868	5.84211	9.6577	8.81168
76.9	0.42685	1.1039	1.60975	2.19184	3.41615	3.75385	6.19425	5.84851	9.66445	8.81985
77	0.4253	1.10529	1.6113	2.19454	3.4209	3.75829	6.1979	5.85491	9.6731	8.82802
77.1	0.42325	1.10668	1.61345	2.19724	3.42245	3.76274	6.20185	5.8613	9.68195	8.83618
77.2	0.4234	1.10807	1.6135	2.19993	3.4254	3.76718	6.2101	5.86769	9.6901	8.84434
77.3	0.4241	1.10945	1.6163	2.20263	3.4303	3.77162	6.2166	5.87407	9.6967	8.85249
77.4	0.42585	1.11084	1.61855	2.20532	3.43735	3.77607	6.22465	5.88046	9.70475	8.86063
77.5	0.43035	1.11223	1.61885	2.20802	3.44295	3.78051	6.23305	5.88684	9.71045	8.86876
77.6	0.43175	1.11361	1.62045	2.21072	3.44745	3.78495	6.23915	5.89322	9.71715	8.87689
77.7	0.43695	1.115	1.62235	2.21341	3.45475	3.78939	6.24855	5.89959	9.72725	8.88501
77.8	0.44165	1.11639	1.62745	2.2161	3.46115	3.79382	6.25845	5.90596	9.73725	8.89313
77.9	0.4445	1.11777	1.6326	2.2188	3.4686	3.79826	6.2664	5.91233	9.7462	8.90124
78	0.44235	1.11916	1.63595	2.22149	3.47485	3.80269	6.27145	5.9187	9.75655	8.90934
78.1	0.444	1.12055	1.64	2.22418	3.4808	3.80713	6.2837	5.92506	9.767	8.91743
78.2	0.4463	1.12193	1.6452	2.22688	3.4896	3.81156	6.2952	5.93142	9.7764	8.92552
78.3	0.4472	1.12332	1.6473	2.22957	3.4957	3.81599	6.3067	5.93778	9.7864	8.9336
78.4	0.4505	1.1247	1.6488	2.23226	3.5014	3.82043	6.314	5.94414	9.792	8.94167
78.5	0.45295	1.12609	1.65135	2.23495	3.50635	3.82486	6.32045	5.95049	9.80025	8.94974
78.6	0.4543	1.12747	1.6572	2.23765	3.5125	3.82928	6.3232	5.95684	9.8088	8.9578
78.7	0.45725	1.12886	1.66465	2.24034	3.51775	3.83371	6.33165	5.96319	9.82115	8.96586
78.8	0.45875	1.13024	1.66765	2.24303	3.52025	3.83814	6.34225	5.96953	9.82745	8.9739
78.9	0.4589	1.13163	1.6668	2.24572	3.522	3.84256	6.3512	5.97588	9.8331	8.98194
79	0.46305	1.13301	1.66755	2.24841	3.52575	3.84699	6.36055	5.98221	9.84075	8.98998
79.1	0.4653	1.1344	1.6694	2.2511	3.5308	3.85141	6.3725	5.98855	9.8497	8.99801
79.2	0.46805	1.13578	1.67295	2.25378	3.53705	3.85584	6.38275	5.99488	9.86205	9.00603
79.3	0.47335	1.13717	1.67575	2.25647	3.54345	3.86026	6.38965	6.00122	9.87315	9.01404
79.4	0.473	1.13855	1.6739	2.25916	3.548	3.86468	6.3944	6.00754	9.8744	9.02205
79.5	0.47135	1.13994	1.67585	2.26185	3.55525	3.8691	6.40295	6.01387	9.87965	9.03005
79.6	0.4761	1.14132	1.681	2.26454	3.5608	3.87352	6.4146	6.02019	9.8869	9.03804
79.7	0.4793	1.1427	1.685	2.26722	3.5668	3.87793	6.4266	6.02651	9.8959	9.04603
79.8	0.485	1.14409	1.6883	2.26991	3.5721	3.88235	6.435	6.03283	9.9016	9.05401
79.9	0.48455	1.14547	1.68975	2.2726	3.57615	3.88676	6.44035	6.03914	9.90695	9.06198
80	0.48755	1.14686	1.69515	2.27528	3.58165	3.89118	6.44595	6.04545	9.91715	9.06995
80.1	0.48805	1.14824	1.69935	2.27797	3.58375	3.89559	6.45255	6.05176	9.92505	9.07791
80.2	0.49315	1.14962	1.70295	2.28065	3.58625	3.9	6.46035	6.05807	9.93465	9.08586
80.3	0.4931	1.15101	1.7059	2.28334	3.5874	3.90441	6.4666	6.06437	9.9419	9.09381
80.4	0.4921	1.15239	1.7103	2.28602	3.59	3.90882	6.4696	6.07067	9.9464	9.10175
80.5	0.4906	1.15377	1.7122	2.28871	3.5916	3.91323	6.4772	6.07697	9.9539	9.10969
80.6	0.4893	1.15516	1.7104	2.29139	3.5966	3.91764	6.4821	6.08326	9.96	9.11761
80.7	0.49075	1.15654	1.71075	2.29407	3.60445	3.92205	6.49095	6.08955	9.97045	9.12553
80.8	0.49065	1.15792	1.71175	2.29675	3.60865	3.92645	6.49615	6.09584	9.97845	9.13345
80.9	0.4894	1.1593	1.7139	2.29944	3.6157	3.93086	6.5017	6.10213	9.9869	9.14136
81	0.48725	1.16069	1.71745	2.30212	3.62115	3.93526	6.50815	6.10841	9.99325	9.14926
81.1	0.48975	1.16207	1.71735	2.3048	3.62265	3.93966	6.51425	6.11469	9.99955	9.15715
81.2	0.49	1.16345	1.7202	2.30748	3.6246	3.94406	6.5213	6.12097	10.0108	9.16504
81.3	0.4924	1.16483	1.7202	2.31016	3.6304	3.94846	6.529	6.12725	10.0199	9.17292
81.4	0.4964	1.16621	1.7259	2.31284	3.6387	3.95286	6.5393	6.13352	10.0267	9.1808
81.5	0.49775	1.1676	1.72645	2.31552	3.64715	3.95726	6.54765	6.13979	10.0367	9.18866
81.6	0.49995	1.16898	1.72805	2.3182	3.65165	3.96166	6.55185	6.14606	10.0457	9.19653
81.7	0.50505	1.17036	1.73285	2.32088	3.65985	3.96605	6.55935	6.15232	10.0524	9.20438
81.8	0.50775	1.17174	1.73845	2.32356	3.66595	3.97045	6.57255	6.15858	10.0629	9.21223
81.9	0.50795	1.17312	1.73735	2.32624	3.66675	3.97484	6.58015	6.16484	10.0699	9.22007
82	0.50885	1.1745	1.74185	2.32892	3.67555	3.97924	6.58765	6.1711	10.0792	9.22791
82.1	0.5111	1.17588	1.7456	2.3316	3.6812	3.98363	6.5966	6.17735	10.0851	9.23574
82.2	0.517	1.17727	1.7494	2.33427	3.6848	3.98802	6.603	6.1836	10.0908	9.24356
82.3	0.51505	1.17865	1.75485	2.33695	3.68635	3.99241	6.60765	6.18985	10.1006	9.25137
82.4	0.5167	1.18003	1.7598	2.33963	3.6909	3.9968	6.6152	6.1961	10.1073	9.25918
82.5	0.52095	1.18141	1.76565	2.3423	3.70135	4.00119	6.62415	6.20234	10.1134	9.26699
82.6	0.5273	1.18279	1.7697	2.34498	3.7084	4.00557	6.6339	6.20858	10.1205	9.27478
82.7	0.5324	1.18417	1.7736	2.34765	3.7129	4.00996	6.6421	6.21482	10.1261	9.28257
82.8	0.5373	1.18555	1.7808	2.35033	3.7212	4.01434	6.6515	6.22105	10.1345	9.29036
82.9	0.53995	1.18693	1.78305	2.353	3.72375	4.01873	6.65915	6.22728	10.1425	9.29813
83	0.54395	1.18831	1.78825	2.35568	3.72645	4.02311	6.66645	6.23351	10.1484	9.3059
83.1	0.54995	1.18969	1.79175	2.35835	3.72765	4.02749	6.67145	6.23974	10.1546	9.31367
83.2	0.55845	1.19107	1.79475	2.36102	3.73455	4.03187	6.67835	6.24596	10.1633	9.32143
83.3	0.56145	1.19245	1.79865	2.3637	3.74115	4.03625	6.68465	6.25218	10.1705	9.32918
83.4	0.5639	1.19383	1.7987	2.36637	3.7451	4.04063	6.6917	6.2584	10.1746	9.33692
83.5	0.5644	1.19521	1.8	2.36904	3.7472	4.045	6.6979	6.26461	10.18	9.34466
83.6	0.5663	1.19659	1.8023	2.37171	3.7505	4.04938	6.7024	6.27083	10.187	9.35239
83.7	0.5702	1.19796	1.8072	2.37439	3.7552	4.05375	6.7114	6.27704	10.1937	9.36012
83.8	0.5697	1.19934	1.809	2.37706	3.761	4.05813	6.7177	6.28324	10.2006	9.36784
83.9	0.57235	1.20072	1.81175	2.37973	3.76845	4.0625	6.72025	6.28945	10.2088	9.37555
84	0.574	1.2021	1.814	2.3824	3.7716	4.06687	6.7252	6.29565	10.2123	9.38326
84.1	0.5807	1.20348	1.8178	2.38507	3.778	4.07124	6.7342	6.30185	10.2188	9.39096
84.2	0.5868	1.20486	1.8184	2.38774	3.7804	4.07561	6.7376	6.30804	10.2264	9.39865
84.3	0.5887	1.20624	1.8176	2.39041	3.7811	4.07998	6.7393	6.31424	10.2291	9.40634
84.4	0.58775	1.20762	1.81875	2.39308	3.78345	4.08435	6.74045	6.32043	10.2298	9.41402
84.5	0.58965	1.20899	1.82205	2.39575	3.78875	4.08872	6.74805	6.32662	10.2349	9.42169
84.6	0.59005	1.21037	1.82205	2.39841	3.79365	4.09308	6.75755	6.3328	10.2413	9.42936
84.7	0.5928	1.21175	1.8232	2.40108	3.798	4.09745	6.7648	6.33899	10.245	9.43702
84.8	0.5921	1.21313	1.8218	2.40375	3.802	4.10181	6.7688	6.34517	10.2491	9.44468
84.9	0.5949	1.2145	1.8261	2.40642	3.8076	4.10617	6.7717	6.35134	10.2565	9.45232
85	0.5952	1.21588	1.8301	2.40908	3.8123	4.11053	6.7774	6.35752	10.2639	9.45997
85.1	0.5928	1.21726	1.8324	2.41175	3.817	4.11489	6.7799	6.36369	10.2705	9.4676
85.2	0.5939	1.21864	1.8345	2.41441	3.8206	4.11925	6.7845	6.36986	10.276	9.47523
85.3	0.5977	1.22001	1.8355	2.41708	3.8278	4.12361	6.7897	6.37603	10.2796	9.48286
85.4	0.5986	1.22139	1.8395	2.41974	3.8366	4.12797	6.7975	6.38219	10.2842	9.49047
85.5	0.60495	1.22277	1.84825	2.42241	3.84465	4.13232	6.80715	6.38835	10.2972	9.49808
85.6	0.6105	1.22414	1.8508	2.42507	3.8529	4.13668	6.8166	6.39451	10.3068	9.50569
85.7	0.61205	1.22552	1.85665	2.42774	3.85675	4.14103	6.81905	6.40066	10.3119	9.51329
85.8	0.61065	1.2269	1.85635	2.4304	3.86235	4.14539	6.81885	6.40682	10.3174	9.52088
85.9	0.6157	1.22827	1.8583	2.43306	3.8693	4.14974	6.8255	6.41297	10.3273	9.52846
86	0.61745	1.22965	1.86255	2.43573	3.87645	4.15409	6.83175	6.41912	10.3351	9.53604
86.1	0.6197	1.23103	1.8655	2.43839	3.8853	4.15844	6.8422	6.42526	10.3421	9.54361
86.2	0.6209	1.2324	1.8641	2.44105	3.8909	4.16279	6.846	6.4314	10.3467	9.55118
86.3	0.62265	1.23378	1.86575	2.44371	3.89935	4.16714	6.85315	6.43754	10.354	9.55874
86.4	0.6259	1.23515	1.8692	2.44637	3.9054	4.17148	6.8589	6.44368	10.3611	9.5663
86.5	0.6282	1.23653	1.8691	2.44903	3.9137	4.17583	6.8661	6.44981	10.37	9.57384
86.6	0.6296	1.2379	1.8728	2.4517	3.921	4.18017	6.8711	6.45595	10.3753	9.58138
86.7	0.6339	1.23928	1.8779	2.45436	3.924	4.18452	6.8758	6.46207	10.3789	9.58892
86.8	0.6362	1.24066	1.8828	2.45702	3.9291	4.18886	6.8769	6.4682	10.3842	9.59645
86.9	0.6381	1.24203	1.885	2.45967	3.9361	4.1932	6.8831	6.47432	10.3895	9.60397
87	0.6436	1.24341	1.8868	2.46233	3.9434	4.19754	6.8888	6.48045	10.3971	9.61149
87.1	0.64405	1.24478	1.88735	2.46499	3.94615	4.20188	6.89085	6.48656	10.4016	9.619
87.2	0.6445	1.24615	1.8908	2.46765	3.9526	4.20622	6.8969	6.49268	10.4082	9.6265
87.3	0.6455	1.24753	1.8904	2.47031	3.9602	4.21056	6.9021	6.49879	10.4112	9.634
87.4	0.6466	1.2489	1.8928	2.47297	3.9632	4.21489	6.9059	6.5049	10.4153	9.64149
87.5	0.6452	1.25028	1.8967	2.47562	3.9636	4.21923	6.9107	6.51101	10.423	9.64898
87.6	0.64465	1.25165	1.89795	2.47828	3.96325	4.22356	6.91375	6.51711	10.4226	9.65646
87.7	0.64285	1.25303	1.89685	2.48094	3.96615	4.22789	6.92115	6.52322	10.4253	9.66393
87.8	0.64095	1.2544	1.90015	2.48359	3.96935	4.23223	6.92825	6.52932	10.4296	9.67139
87.9	0.63895	1.25577	1.90265	2.48625	3.97675	4.23656	6.93075	6.53541	10.4345	9.67886
88	0.6423	1.25715	1.9093	2.4889	3.9826	4.24089	6.9353	6.54151	10.4421	9.68631
88.1	0.64555	1.25852	1.91405	2.49156	3.98305	4.24522	6.93855	6.5476	10.448	9.69376
88.2	0.6476	1.2599	1.9141	2.49421	3.9857	4.24955	6.9421	6.55369	10.4603	9.7012
88.3	0.64635	1.26127	1.91635	2.49686	3.98705	4.25387	6.94755	6.55977	10.4672	9.70864
88.4	0.64795	1.26264	1.91645	2.49952	3.99335	4.2582	6.95185	6.56586	10.4727	9.71606
88.5	0.6484	1.26402	1.9198	2.50217	3.995	4.26252	6.9539	6.57194	10.4792	9.72349
88.6	0.648	1.26539	1.9245	2.50482	3.9982	4.26685	6.9599	6.57802	10.4853	9.7309
88.7	0.64675	1.26676	1.92465	2.50748	4.00275	4.27117	6.96285	6.58409	10.4898	9.73832
88.8	0.64555	1.26813	1.92725	2.51013	4.00775	4.27549	6.96625	6.59017	10.4964	9.74572
88.9	0.6467	1.26951	1.9267	2.51278	4.0122	4.27981	6.9694	6.59624	10.5022	9.75312
89	0.6466	1.27088	1.9305	2.51543	4.0166	4.28413	6.9719	6.6023	10.5058	9.76051
89.1	0.65	1.27225	1.9333	2.51808	4.0243	4.28845	6.9777	6.60837	10.5141	9.7679
89.2	0.65145	1.27362	1.93335	2.52073	4.03255	4.29277	6.98625	6.61443	10.5205	9.77528
89.3	0.6506	1.275	1.9359	2.52338	4.0381	4.29708	6.995	6.62049	10.5258	9.78265
89.4	0.65055	1.27637	1.93915	2.52603	4.04225	4.3014	6.99985	6.62655	10.5304	9.79002
89.5	0.65125	1.27774	1.94285	2.52868	4.04575	4.30571	7.00445	6.6326	10.5383	9.79738
89.6	0.6551	1.27911	1.9466	2.53133	4.0516	4.31003	7.0115	6.63865	10.5457	9.80474
89.7	0.6563	1.28048	1.9493	2.53398	4.0554	4.31434	7.0153	6.6447	10.5519	9.81209
89.8	0.65455	1.28186	1.95055	2.53663	4.05905	4.31865	7.01595	6.65075	10.5561	9.81943
89.9	0.655	1.28323	1.9531	2.53928	4.0593	4.32296	7.0212	6.65679	10.5608	9.82677
90	0.65725	1.2846	1.95245	2.54192	4.05945	4.32727	7.02545	6.66283	10.5634	9.8341
90.1	0.65955	1.28597	1.95545	2.54457	4.06585	4.33158	7.03185	6.66887	10.5733	9.84143
90.2	0.6601	1.28734	1.9584	2.54722	4.0679	4.33589	7.0368	6.67491	10.5768	9.84875
90.3	0.65485	1.28871	1.95785	2.54986	4.07215	4.34019	7.04285	6.68094	10.5769	9.85606
90.4	0.6548	1.29008	1.962	2.55251	4.0785	4.3445	7.0516	6.68697	10.5855	9.86337
90.5	0.65695	1.29145	1.96595	2.55516	4.08375	4.3488	7.05995	6.693	10.5951	9.87067
90.6	0.65915	1.29282	1.97165	2.5578	4.08595	4.35311	7.06385	6.69903	10.6025	9.87796
90.7	0.665	1.29419	1.9781	2.56045	4.0911	4.35741	7.0699	6.70505	10.6075	9.88525
90.8	0.6671	1.29556	1.9821	2.56309	4.0928	4.36171	7.0764	6.71107	10.6123	9.89253
90.9	0.67015	1.29693	1.98515	2.56573	4.09785	4.36601	7.08205	6.71709	10.6138	9.89981
91	0.67045	1.2983	1.98925	2.56838	4.10525	4.37031	7.08945	6.7231	10.6163	9.90708
91.1	0.67415	1.29967	1.99145	2.57102	4.11175	4.37461	7.09575	6.72911	10.6182	9.91435
91.2	0.6787	1.30104	1.9966	2.57366	4.1147	4.3789	7.1048	6.73512	10.6238	9.92161
91.3	0.6847	1.30241	2.0001	2.57631	4.1208	4.3832	7.1107	6.74113	10.632	9.92886
91.4	0.6842	1.30378	2.0022	2.57895	4.1212	4.38749	7.1156	6.74713	10.6407	9.9361
91.5	0.68695	1.30515	2.00465	2.58159	4.12255	4.39179	7.11655	6.75314	10.6483	9.94335
91.6	0.68895	1.30652	2.00445	2.58423	4.12435	4.39608	7.11985	6.75914	10.6525	9.95058
91.7	0.69165	1.30789	2.00555	2.58687	4.12545	4.40037	7.12095	6.76513	10.6547	9.95781
91.8	0.69245	1.30926	2.00705	2.58951	4.13415	4.40466	7.12985	6.77113	10.6647	9.96503
91.9	0.69545	1.31063	2.01395	2.59215	4.13645	4.40895	7.13705	6.77712	10.6721	9.97225
92	0.69505	1.312	2.01875	2.59479	4.13975	4.41324	7.14155	6.78311	10.6803	9.97946
92.1	0.7009	1.31337	2.0191	2.59743	4.1422	4.41753	7.1489	6.78909	10.6848	9.98666
92.2	0.70315	1.31474	2.02095	2.60007	4.14585	4.42182	7.15565	6.79507	10.6892	9.99386
92.3	0.7045	1.3161	2.0293	2.60271	4.151	4.4261	7.1622	6.80106	10.6973	10.0011
92.4	0.7072	1.31747	2.0331	2.60535	4.1543	4.43039	7.1698	6.80703	10.7043	10.0082
92.5	0.71015	1.31884	2.03455	2.60799	4.15845	4.43467	7.17605	6.81301	10.7102	10.0154
92.6	0.71215	1.32021	2.03795	2.61063	4.16015	4.43895	7.18235	6.81898	10.7163	10.0226
92.7	0.71265	1.32158	2.04015	2.61326	4.15765	4.44323	7.18625	6.82495	10.7197	10.0298
92.8	0.71305	1.32294	2.04165	2.6159	4.16145	4.44751	7.18985	6.83092	10.7266	10.0369
92.9	0.71595	1.32431	2.04735	2.61854	4.16385	4.45179	7.19845	6.83689	10.7316	10.0441
93	0.71635	1.32568	2.05295	2.62117	4.16605	4.45607	7.20285	6.84285	10.7357	10.0512
93.1	0.71335	1.32705	2.05795	2.62381	4.16905	4.46035	7.20915	6.84881	10.7404	10.0584
93.2	0.71925	1.32841	2.06525	2.62644	4.17235	4.46463	7.21835	6.85477	10.7482	10.0655
93.3	0.7231	1.32978	2.0673	2.62908	4.1739	4.4689	7.2225	6.86072	10.7519	10.0727
93.4	0.72615	1.33115	2.07165	2.63171	4.17845	4.47318	7.22955	6.86667	10.7599	10.0798
93.5	0.7277	1.33252	2.0761	2.63435	4.1857	4.47745	7.2379	6.87262	10.7665	10.0869
93.6	0.73345	1.33388	2.07875	2.63698	4.18945	4.48172	7.24585	6.87857	10.7724	10.094
93.7	0.738	1.33525	2.0837	2.63962	4.1942	4.48599	7.2532	6.88451	10.7811	10.1011
93.8	0.74155	1.33662	2.08805	2.64225	4.19945	4.49026	7.25745	6.89046	10.7859	10.1082
93.9	0.74225	1.33798	2.08825	2.64488	4.20405	4.49453	7.25875	6.89639	10.7897	10.1153
94	0.74465	1.33935	2.08975	2.64751	4.20705	4.4988	7.26365	6.90233	10.7929	10.1224
94.1	0.744	1.34072	2.0894	2.65015	4.2089	4.50307	7.2687	6.90827	10.7958	10.1295
94.2	0.7431	1.34208	2.0884	2.65278	4.2138	4.50733	7.2736	6.9142	10.8002	10.1366
94.3	0.7442	1.34345	2.0955	2.65541	4.2235	4.5116	7.2792	6.92013	10.8052	10.1437
94.4	0.74485	1.34481	2.09805	2.65804	4.22825	4.51586	7.28285	6.92605	10.812	10.1507
94.5	0.74645	1.34618	2.10065	2.66067	4.23095	4.52013	7.29115	6.93198	10.8173	10.1578
94.6	0.74985	1.34755	2.10095	2.6633	4.23505	4.52439	7.29735	6.9379	10.8214	10.1649
94.7	0.7532	1.34891	2.103	2.66593	4.2358	4.52865	7.3033	6.94382	10.8268	10.1719
94.8	0.7528	1.35028	2.1069	2.66856	4.2378	4.53291	7.3079	6.94973	10.8332	10.179
94.9	0.75565	1.35164	2.11205	2.67119	4.24155	4.53717	7.31725	6.95564	10.8387	10.186
95	0.7523	1.35301	2.1136	2.67382	4.2411	4.54143	7.325	6.96156	10.8446	10.193
95.1	0.75275	1.35437	2.11265	2.67644	4.24315	4.54568	7.33305	6.96746	10.8509	10.2001
95.2	0.752	1.35574	2.1167	2.67907	4.247	4.54994	7.3388	6.97337	10.8573	10.2071
95.3	0.7535	1.3571	2.1222	2.6817	4.2518	4.55419	7.3432	6.97927	10.8641	10.2141
95.4	0.75805	1.35847	2.12905	2.68433	4.25795	4.55845	7.35055	6.98517	10.8686	10.2211
95.5	0.7626	1.35983	2.1349	2.68695	4.2631	4.5627	7.3578	6.99107	10.8718	10.2281
95.6	0.7662	1.3612	2.1406	2.68958	4.266	4.56695	7.3628	6.99697	10.8756	10.2351
95.7	0.7675	1.36256	2.1434	2.69221	4.2711	4.5712	7.3674	7.00286	10.8808	10.2421
95.8	0.7672	1.36392	2.1464	2.69483	4.2776	4.57545	7.3753	7.00875	10.8851	10.2491
95.9	0.77215	1.36529	2.14875	2.69746	4.28205	4.5797	7.38335	7.01464	10.8889	10.2561
96	0.77465	1.36665	2.15015	2.70008	4.28795	4.58395	7.38835	7.02052	10.8898	10.263
96.1	0.7769	1.36802	2.1539	2.70271	4.2926	4.5882	7.3985	7.02641	10.8957	10.27
96.2	0.77835	1.36938	2.15365	2.70533	4.28985	4.59244	7.40345	7.03228	10.8997	10.277
96.3	0.77895	1.37074	2.15815	2.70795	4.29505	4.59669	7.40775	7.03816	10.9079	10.2839
96.4	0.78335	1.37211	2.16555	2.71058	4.30175	4.60093	7.41375	7.04404	10.9164	10.2909
96.5	0.7837	1.37347	2.1672	2.7132	4.3042	4.60517	7.4146	7.04991	10.9205	10.2978
96.6	0.7902	1.37483	2.1723	2.71582	4.308	4.60942	7.4219	7.05578	10.928	10.3048
96.7	0.79245	1.3762	2.17605	2.71844	4.31265	4.61366	7.43085	7.06165	10.9336	10.3117
96.8	0.7933	1.37756	2.1784	2.72107	4.3169	4.6179	7.4354	7.06751	10.9432	10.3186
96.9	0.79455	1.37892	2.17835	2.72369	4.32215	4.62214	7.44345	7.07337	10.9539	10.3256
97	0.7946	1.38028	2.1812	2.72631	4.3229	4.62637	7.45	7.07923	10.9628	10.3325
97.1	0.7974	1.38165	2.1839	2.72893	4.3238	4.63061	7.4516	7.08509	10.9719	10.3394
97.2	0.80135	1.38301	2.18855	2.73155	4.32745	4.63485	7.45785	7.09094	10.9819	10.3463
97.3	0.79845	1.38437	2.18875	2.73417	4.33195	4.63908	7.45925	7.0968	10.9862	10.3532
97.4	0.7976	1.38573	2.1932	2.73679	4.3334	4.64331	7.4642	7.10265	10.9895	10.3601
97.5	0.8005	1.3871	2.1992	2.73941	4.3372	4.64755	7.4717	7.10849	10.9965	10.367
97.6	0.8036	1.38846	2.205	2.74203	4.3422	4.65178	7.4797	7.11434	11.0039	10.3739
97.7	0.8061	1.38982	2.2103	2.74465	4.3481	4.65601	7.4878	7.12018	11.0094	10.3808
97.8	0.8075	1.39118	2.2145	2.74726	4.3529	4.66024	7.4968	7.12602	11.0173	10.3876
97.9	0.80745	1.39254	2.21745	2.74988	4.35705	4.66447	7.49995	7.13185	11.022	10.3945
98	0.81025	1.3939	2.22245	2.7525	4.36075	4.66869	7.50755	7.13769	11.0289	10.4014
98.1	0.80875	1.39527	2.22305	2.75512	4.36525	4.67292	7.51445	7.14352	11.0334	10.4082
98.2	0.80945	1.39663	2.22995	2.75773	4.37005	4.67715	7.51865	7.14935	11.0405	10.4151
98.3	0.8085	1.39799	2.2342	2.76035	4.3741	4.68137	7.5221	7.15518	11.0453	10.4219
98.4	0.8109	1.39935	2.2371	2.76296	4.3789	4.68559	7.5303	7.161	11.0488	10.4287
98.5	0.81505	1.40071	2.24275	2.76558	4.38075	4.68982	7.53515	7.16682	11.0533	10.4356
98.6	0.81645	1.40207	2.24935	2.76819	4.38305	4.69404	7.53855	7.17264	11.0565	10.4424
98.7	0.81725	1.40343	2.25335	2.77081	4.39085	4.69826	7.54855	7.17846	11.0646	10.4492
98.8	0.82025	1.40479	2.25945	2.77342	4.40275	4.70248	7.55865	7.18427	11.072	10.456
98.9	0.8229	1.40615	2.2646	2.77604	4.4116	4.7067	7.5714	7.19008	11.0822	10.4628
99	0.82395	1.40751	2.26475	2.77865	4.41565	4.71091	7.57755	7.19589	11.0896	10.4697
99.1	0.82805	1.40887	2.26805	2.78126	4.42195	4.71513	7.58825	7.2017	11.0999	10.4765
99.2	0.832	1.41023	2.2708	2.78388	4.4238	4.71935	7.594	7.2075	11.1091	10.4832
99.3	0.8352	1.41159	2.2709	2.78649	4.4304	4.72356	7.5996	7.2133	11.1175	10.49
99.4	0.8356	1.41295	2.2752	2.7891	4.4351	4.72777	7.6052	7.2191	11.1241	10.4968
99.5	0.8388	1.41431	2.2787	2.79171	4.438	4.73199	7.6103	7.22489	11.1248	10.5036
99.6	0.84225	1.41567	2.28405	2.79432	4.44245	4.7362	7.61805	7.23069	11.1313	10.5104
99.7	0.84375	1.41703	2.28655	2.79694	4.44895	4.74041	7.62335	7.23648	11.136	10.5171
99.8	0.8445	1.41839	2.2907	2.79955	4.4563	4.74462	7.6285	7.24227	11.1434	10.5239
99.9	0.84915	1.41975	2.29625	2.80216	4.46355	4.74883	7.63745	7.24805	11.1531	10.5306
100	0.85245	1.42111	2.30255	2.80477	4.46935	4.75303	7.64535	7.25384	11.1604	10.5374
100.1	0.8536	1.42247	2.3069	2.80738	4.4758	4.75724	7.6507	7.25962	11.167	10.5441
100.2	0.8528	1.42383	2.3109	2.80998	4.4842	4.76145	7.657	7.2654	11.176	10.5509
100.3	0.8559	1.42519	2.3166	2.81259	4.4905	4.76565	7.667	7.27117	11.1844	10.5576
100.4	0.85775	1.42654	2.31845	2.8152	4.49145	4.76985	7.67185	7.27695	11.1891	10.5643
100.5	0.86025	1.4279	2.32185	2.81781	4.49815	4.77406	7.68025	7.28272	11.1952	10.5711
100.6	0.86285	1.42926	2.32405	2.82042	4.50475	4.77826	7.68565	7.28849	11.1981	10.5778
100.7	0.86475	1.43062	2.33045	2.82302	4.51125	4.78246	7.68885	7.29425	11.2038	10.5845
100.8	0.865	1.43198	2.3357	2.82563	4.5197	4.78666	7.6929	7.30001	11.2106	10.5912
100.9	0.87005	1.43334	2.33835	2.82824	4.52735	4.79085	7.69965	7.30577	11.2182	10.5979
101	0.8713	1.43469	2.3411	2.83084	4.536	4.79505	7.705	7.31153	11.2249	10.6046
101.1	0.8738	1.43605	2.345	2.83345	4.5456	4.79925	7.7109	7.31729	11.2299	10.6113
101.2	0.87755	1.43741	2.35295	2.83605	4.55275	4.80344	7.71885	7.32304	11.2375	10.6179
101.3	0.88105	1.43877	2.35525	2.83866	4.55615	4.80764	7.72835	7.32879	11.2417	10.6246
101.4	0.8823	1.44012	2.3598	2.84126	4.5591	4.81183	7.7354	7.33454	11.2503	10.6313
101.5	0.88375	1.44148	2.36215	2.84387	4.56485	4.81602	7.73885	7.34029	11.2597	10.638
101.6	0.88325	1.44284	2.36455	2.84647	4.57215	4.82022	7.74485	7.34603	11.2696	10.6446
101.7	0.885	1.4442	2.3688	2.84908	4.5799	4.82441	7.7535	7.35177	11.2803	10.6513
101.8	0.8868	1.44555	2.374	2.85168	4.5817	4.82859	7.7611	7.35751	11.2867	10.6579
101.9	0.8922	1.44691	2.3792	2.85428	4.5868	4.83278	7.7668	7.36325	11.2951	10.6646
102	0.8902	1.44827	2.3847	2.85688	4.591	4.83697	7.7721	7.36898	11.3037	10.6712
102.1	0.8928	1.44962	2.388	2.85949	4.5957	4.84116	7.7784	7.37471	11.3144	10.6778
102.2	0.89265	1.45098	2.39105	2.86209	4.60215	4.84534	7.78095	7.38044	11.3238	10.6845
102.3	0.8941	1.45233	2.3989	2.86469	4.6141	4.84953	7.7847	7.38617	11.3305	10.6911
102.4	0.89585	1.45369	2.40045	2.86729	4.62145	4.85371	7.78875	7.39189	11.3356	10.6977
102.5	0.89755	1.45505	2.40305	2.86989	4.62535	4.85789	7.79375	7.39761	11.342	10.7043
102.6	0.90045	1.4564	2.40605	2.87249	4.63095	4.86207	7.80345	7.40333	11.3477	10.7109
102.7	0.901	1.45776	2.4072	2.87509	4.638	4.86625	7.8102	7.40904	11.3536	10.7175
102.8	0.90405	1.45911	2.41065	2.87769	4.64365	4.87043	7.81695	7.41476	11.3623	10.7241
102.9	0.90295	1.46047	2.41335	2.88029	4.64785	4.87461	7.81995	7.42047	11.3656	10.7307
103	0.90345	1.46183	2.41955	2.88289	4.65335	4.87879	7.82455	7.42618	11.3669	10.7373
103.1	0.9071	1.46318	2.4259	2.88549	4.6618	4.88296	7.8325	7.43188	11.3726	10.7439
103.2	0.90455	1.46454	2.42765	2.88808	4.66325	4.88714	7.84205	7.43759	11.3801	10.7504
103.3	0.90365	1.46589	2.43145	2.89068	4.66725	4.89131	7.84635	7.44329	11.385	10.757
103.4	0.91185	1.46725	2.43705	2.89328	4.67145	4.89549	7.85585	7.44899	11.3928	10.7636
103.5	0.9151	1.4686	2.44	2.89587	4.6792	4.89966	7.8623	7.45468	11.3999	10.7701
103.6	0.9156	1.46996	2.4418	2.89847	4.6862	4.90383	7.8661	7.46038	11.4047	10.7767
103.7	0.91475	1.47131	2.44195	2.90107	4.69265	4.908	7.87265	7.46607	11.409	10.7832
103.8	0.9147	1.47266	2.4442	2.90366	4.6973	4.91217	7.8783	7.47176	11.4134	10.7897
103.9	0.91605	1.47402	2.44665	2.90626	4.70155	4.91634	7.88285	7.47744	11.4159	10.7963
104	0.91815	1.47537	2.44935	2.90885	4.70345	4.92051	7.89015	7.48313	11.4188	10.8028
104.1	0.9161	1.47673	2.4497	2.91145	4.7085	4.92467	7.8946	7.48881	11.4206	10.8093
104.2	0.92095	1.47808	2.45445	2.91404	4.71495	4.92884	7.90005	7.49448	11.4246	10.8159
104.3	0.92165	1.47943	2.45465	2.91664	4.72045	4.933	7.90775	7.50016	11.426	10.8224
104.4	0.9271	1.48079	2.4593	2.91923	4.7229	4.93717	7.9155	7.50583	11.4317	10.8289
104.5	0.92955	1.48214	2.46265	2.92182	4.72735	4.94133	7.92255	7.51151	11.4376	10.8354
104.6	0.9301	1.4835	2.4645	2.92441	4.7332	4.94549	7.9261	7.51718	11.4433	10.8419
104.7	0.93345	1.48485	2.46755	2.92701	4.73955	4.94965	7.93415	7.52284	11.4512	10.8484
104.8	0.93755	1.4862	2.47455	2.9296	4.74175	4.95381	7.94005	7.52851	11.4545	10.8549
104.9	0.9424	1.48756	2.4821	2.93219	4.7484	4.95797	7.9458	7.53417	11.4629	10.8613
105	0.94485	1.48891	2.48265	2.93478	4.75165	4.96213	7.94685	7.53983	11.4642	10.8678
105.1	0.9469	1.49026	2.4867	2.93737	4.7568	4.96628	7.9523	7.54548	11.4702	10.8743
105.2	0.94725	1.49161	2.48675	2.93996	4.75635	4.97044	7.95235	7.55114	11.4743	10.8807
105.3	0.9497	1.49297	2.4863	2.94255	4.7613	4.97459	7.9566	7.55679	11.4765	10.8872
105.4	0.9491	1.49432	2.4928	2.94514	4.7672	4.97875	7.9615	7.56244	11.4794	10.8937
105.5	0.9542	1.49567	2.4996	2.94773	4.7734	4.9829	7.9715	7.56809	11.4857	10.9001
105.6	0.9605	1.49702	2.5038	2.95032	4.7812	4.98705	7.9776	7.57373	11.4967	10.9066
105.7	0.9627	1.49838	2.5065	2.95291	4.7837	4.9912	7.9809	7.57937	11.5021	10.913
105.8	0.9602	1.49973	2.5103	2.9555	4.7866	4.99535	7.9843	7.58501	11.5055	10.9194
105.9	0.9577	1.50108	2.5099	2.95809	4.7892	4.9995	7.9896	7.59065	11.5072	10.9259
106	0.95715	1.50243	2.51275	2.96067	4.78895	5.00365	7.99415	7.59628	11.5106	10.9323
106.1	0.96	1.50378	2.5192	2.96326	4.7935	5.00779	8.0003	7.60191	11.5173	10.9387
106.2	0.96255	1.50514	2.52265	2.96585	4.79725	5.01194	8.00965	7.60754	11.5256	10.9451
106.3	0.96765	1.50649	2.52435	2.96843	4.79985	5.01608	8.01465	7.61317	11.5299	10.9515
106.4	0.9708	1.50784	2.5285	2.97102	4.8069	5.02023	8.0167	7.6188	11.5364	10.9579
106.5	0.9726	1.50919	2.534	2.97361	4.8126	5.02437	8.022	7.62442	11.5429	10.9643
106.6	0.9765	1.51054	2.5372	2.97619	4.8183	5.02851	8.026	7.63004	11.55	10.9707
106.7	0.9807	1.51189	2.5409	2.97878	4.8213	5.03265	8.032	7.63566	11.557	10.9771
106.8	0.98565	1.51324	2.54445	2.98136	4.82685	5.03679	8.04215	7.64127	11.5644	10.9835
106.9	0.9912	1.51459	2.5473	2.98394	4.8313	5.04093	8.0496	7.64688	11.5704	10.9898
107	0.994	1.51594	2.5479	2.98653	4.8371	5.04507	8.0559	7.65249	11.5748	10.9962
107.1	0.99695	1.51729	2.54995	2.98911	4.83925	5.0492	8.06185	7.6581	11.5796	11.0026
107.2	1.00395	1.51864	2.55385	2.9917	4.84265	5.05334	8.06915	7.66371	11.5853	11.0089
107.3	1.00505	1.51999	2.55345	2.99428	4.84875	5.05747	8.07265	7.66931	11.5881	11.0153
107.4	1.0021	1.52134	2.5571	2.99686	4.8543	5.06161	8.0753	7.67491	11.5938	11.0216
107.5	1.0005	1.52269	2.5587	2.99944	4.8606	5.06574	8.0818	7.68051	11.5962	11.028
107.6	0.99745	1.52404	2.55715	3.00202	4.86155	5.06987	8.08915	7.6861	11.5976	11.0343
107.7	0.99585	1.52539	2.55995	3.0046	4.86395	5.074	8.09235	7.6917	11.6014	11.0407
107.8	0.9982	1.52674	2.5587	3.00719	4.8671	5.07813	8.0994	7.69729	11.6064	11.047
107.9	0.99885	1.52809	2.55985	3.00977	4.87305	5.08226	8.10575	7.70287	11.6101	11.0533
108	0.99615	1.52944	2.55645	3.01235	4.87455	5.08639	8.10905	7.70846	11.611	11.0596
108.1	0.9967	1.53079	2.5569	3.01493	4.8772	5.09051	8.1147	7.71404	11.6143	11.0659
108.2	0.99735	1.53214	2.56075	3.01751	4.88035	5.09464	8.11855	7.71963	11.617	11.0722
108.3	0.99815	1.53349	2.56215	3.02008	4.88225	5.09877	8.12285	7.7252	11.619	11.0785
108.4	1.00035	1.53484	2.56035	3.02266	4.88305	5.10289	8.13105	7.73078	11.6245	11.0848
108.5	1.00005	1.53619	2.56065	3.02524	4.88615	5.10701	8.13725	7.73635	11.63	11.0911
108.6	1.0029	1.53754	2.5645	3.02782	4.8886	5.11113	8.1418	7.74193	11.6317	11.0974
108.7	1.0041	1.53889	2.5667	3.0304	4.8899	5.11525	8.1453	7.74749	11.6375	11.1037
108.8	1.00295	1.54023	2.56975	3.03297	4.89375	5.11937	8.14985	7.75306	11.6391	11.11
108.9	1.00055	1.54158	2.56845	3.03555	4.89865	5.12349	8.15035	7.75862	11.6433	11.1162
109	1.00155	1.54293	2.57295	3.03813	4.90185	5.12761	8.15625	7.76419	11.648	11.1225
109.1	1.00755	1.54428	2.57235	3.0407	4.90575	5.13173	8.16205	7.76975	11.656	11.1288
109.2	1.0104	1.54563	2.5681	3.04328	4.9096	5.13584	8.1673	7.7753	11.6624	11.135
109.3	1.01385	1.54697	2.57155	3.04585	4.91545	5.13996	8.17165	7.78086	11.6646	11.1413
109.4	1.01445	1.54832	2.57075	3.04843	4.91715	5.14407	8.17675	7.78641	11.6665	11.1475
109.5	1.01115	1.54967	2.57065	3.051	4.92115	5.14819	8.17635	7.79196	11.669	11.1538
109.6	1.01145	1.55102	2.57245	3.05358	4.92485	5.1523	8.17775	7.79751	11.6763	11.16
109.7	1.0149	1.55236	2.5744	3.05615	4.9287	5.15641	8.1858	7.80305	11.683	11.1662
109.8	1.01455	1.55371	2.57635	3.05873	4.93225	5.16052	8.18855	7.80859	11.6866	11.1725
109.9	1.0143	1.55506	2.5761	3.0613	4.9346	5.16463	8.1935	7.81413	11.6892	11.1787
110	1.0177	1.55641	2.5792	3.06387	4.9439	5.16874	8.2032	7.81967	11.6969	11.1849
110.1	1.0196	1.55775	2.5811	3.06644	4.9481	5.17284	8.2068	7.82521	11.7	11.1911
110.2	1.0226	1.5591	2.5838	3.06902	4.9525	5.17695	8.2086	7.83074	11.7077	11.1973
110.3	1.02505	1.56045	2.58655	3.07159	4.95505	5.18106	8.21495	7.83627	11.7143	11.2035
110.4	1.0265	1.56179	2.5926	3.07416	4.9573	5.18516	8.2204	7.8418	11.7234	11.2097
110.5	1.0275	1.56314	2.5979	3.07673	4.9658	5.18926	8.2265	7.84732	11.7319	11.2159
110.6	1.0249	1.56448	2.5969	3.0793	4.97	5.19337	8.228	7.85285	11.7368	11.2221
110.7	1.02455	1.56583	2.59915	3.08187	4.97435	5.19747	8.23215	7.85837	11.7409	11.2282
110.8	1.0268	1.56718	2.6	3.08444	4.9817	5.20157	8.2396	7.86388	11.7483	11.2344
110.9	1.02605	1.56852	2.59915	3.08701	4.98675	5.20567	8.24205	7.8694	11.7563	11.2406
111	1.02475	1.56987	2.59675	3.08958	4.98935	5.20976	8.24585	7.87491	11.762	11.2467
111.1	1.0228	1.57121	2.601	3.09215	4.9914	5.21386	8.252	7.88043	11.7688	11.2529
111.2	1.02405	1.57256	2.60385	3.09472	4.99655	5.21796	8.25835	7.88593	11.7746	11.2591
111.3	1.0273	1.57391	2.6102	3.09728	5.0064	5.22205	8.2662	7.89144	11.7816	11.2652
111.4	1.0257	1.57525	2.6166	3.09985	5.0086	5.22615	8.2704	7.89694	11.7859	11.2714
111.5	1.0264	1.5766	2.6169	3.10242	5.0084	5.23024	8.2749	7.90245	11.793	11.2775
111.6	1.0205	1.57794	2.6147	3.10499	5.0082	5.23433	8.2759	7.90795	11.7963	11.2836
111.7	1.0165	1.57929	2.6156	3.10755	5.0072	5.23843	8.2792	7.91344	11.7996	11.2897
111.8	1.015	1.58063	2.6155	3.11012	5.0111	5.24252	8.2848	7.91894	11.8048	11.2959
111.9	1.0202	1.58198	2.6203	3.11268	5.0174	5.24661	8.2906	7.92443	11.812	11.302
112	1.0227	1.58332	2.6252	3.11525	5.0211	5.25069	8.2948	7.92992	11.8168	11.3081
112.1	1.02095	1.58466	2.62525	3.11781	5.02525	5.25478	8.29625	7.93541	11.8182	11.3142
112.2	1.0196	1.58601	2.6246	3.12038	5.028	5.25887	8.2966	7.94089	11.8219	11.3203
112.3	1.02265	1.58735	2.62755	3.12294	5.03065	5.26295	8.30025	7.94637	11.8226	11.3264
112.4	1.02215	1.5887	2.62985	3.12551	5.03225	5.26704	8.30525	7.95185	11.824	11.3325
112.5	1.02345	1.59004	2.63395	3.12807	5.03585	5.27112	8.30975	7.95733	11.8255	11.3386
112.6	1.0229	1.59138	2.6367	3.13063	5.0404	5.27521	8.3172	7.96281	11.8292	11.3447
112.7	1.0189	1.59273	2.637	3.1332	5.04	5.27929	8.3212	7.96828	11.8311	11.3508
112.8	1.0168	1.59407	2.638	3.13576	5.0437	5.28337	8.3241	7.97375	11.8369	11.3568
112.9	1.015	1.59542	2.6403	3.13832	5.0454	5.28745	8.3275	7.97922	11.8435	11.3629
113	1.01235	1.59676	2.64175	3.14088	5.04765	5.29153	8.33185	7.98469	11.8521	11.369
113.1	1.0108	1.5981	2.6479	3.14344	5.0482	5.2956	8.3334	7.99015	11.8575	11.375
113.2	1.01375	1.59945	2.65045	3.14601	5.05235	5.29968	8.33805	7.99561	11.8629	11.3811
113.3	1.01365	1.60079	2.65475	3.14857	5.05375	5.30376	8.34165	8.00107	11.8697	11.3871
113.4	1.0178	1.60213	2.6585	3.15113	5.0537	5.30783	8.3449	8.00653	11.8765	11.3932
113.5	1.02575	1.60347	2.66245	3.15369	5.05465	5.31191	8.34885	8.01198	11.8832	11.3992
113.6	1.0332	1.60482	2.6673	3.15625	5.0588	5.31598	8.3534	8.01743	11.8922	11.4052
113.7	1.0366	1.60616	2.669	3.15881	5.0628	5.32005	8.3556	8.02288	11.8963	11.4113
113.8	1.03795	1.6075	2.66825	3.16136	5.06295	5.32412	8.35995	8.02833	11.8999	11.4173
113.9	1.03845	1.60884	2.67085	3.16392	5.06645	5.32819	8.36325	8.03377	11.9044	11.4233
114	1.0415	1.61019	2.6747	3.16648	5.0722	5.33226	8.3696	8.03922	11.9114	11.4293
114.1	1.0449	1.61153	2.6801	3.16904	5.0804	5.33633	8.3793	8.04466	11.9173	11.4353
114.2	1.04825	1.61287	2.68505	3.1716	5.08735	5.3404	8.38505	8.05009	11.9237	11.4413
114.3	1.05055	1.61421	2.68605	3.17415	5.09115	5.34446	8.39385	8.05553	11.9309	11.4473
114.4	1.0521	1.61555	2.6916	3.17671	5.0987	5.34853	8.4022	8.06096	11.9389	11.4533
114.5	1.0546	1.6169	2.6976	3.17927	5.1044	5.35259	8.4095	8.06639	11.9427	11.4593
114.6	1.06065	1.61824	2.70335	3.18182	5.11095	5.35666	8.41615	8.07182	11.9491	11.4653
114.7	1.06135	1.61958	2.70615	3.18438	5.11715	5.36072	8.42585	8.07725	11.9593	11.4713
114.8	1.0635	1.62092	2.7111	3.18693	5.1257	5.36478	8.4295	8.08267	11.9639	11.4772
114.9	1.0686	1.62226	2.718	3.18949	5.1321	5.36884	8.4351	8.08809	11.9722	11.4832
115	1.0706	1.6236	2.7245	3.19204	5.1366	5.3729	8.4418	8.09351	11.975	11.4892
115.1	1.07525	1.62494	2.72465	3.1946	5.14335	5.37696	8.45115	8.09893	11.9824	11.4951
115.2	1.07435	1.62628	2.72925	3.19715	5.14885	5.38102	8.45625	8.10434	11.9859	11.5011
115.3	1.075	1.62762	2.7367	3.1997	5.1517	5.38507	8.4593	8.10975	11.9886	11.507
115.4	1.07755	1.62896	2.73935	3.20226	5.15695	5.38913	8.46555	8.11516	11.9954	11.513
115.5	1.08115	1.6303	2.74175	3.20481	5.16275	5.39318	8.46905	8.12057	12.002	11.5189
115.6	1.087	1.63164	2.7468	3.20736	5.1672	5.39724	8.4784	8.12597	12.0076	11.5249
115.7	1.0874	1.63299	2.7498	3.20991	5.1689	5.40129	8.4876	8.13138	12.011	11.5308
115.8	1.0843	1.63433	2.7495	3.21246	5.1684	5.40534	8.4895	8.13678	12.0105	11.5367
115.9	1.08725	1.63567	2.75265	3.21502	5.16955	5.40939	8.49585	8.14217	12.0143	11.5426
116	1.08895	1.637	2.75745	3.21757	5.17395	5.41344	8.49935	8.14757	12.021	11.5485
116.1	1.08565	1.63834	2.75915	3.22012	5.17285	5.41749	8.49775	8.15296	12.0234	11.5545
116.2	1.08605	1.63968	2.76175	3.22267	5.17915	5.42154	8.50195	8.15835	12.0311	11.5604
116.3	1.08855	1.64102	2.76315	3.22522	5.18295	5.42559	8.50915	8.16374	12.0374	11.5663
116.4	1.08795	1.64236	2.76515	3.22777	5.18725	5.42963	8.51685	8.16913	12.0417	11.5722
116.5	1.0924	1.6437	2.7647	3.23032	5.1904	5.43368	8.5236	8.17451	12.0453	11.5781
116.6	1.0919	1.64504	2.7631	3.23286	5.1898	5.43772	8.5245	8.17989	12.0479	11.5839
116.7	1.09895	1.64638	2.76855	3.23541	5.19555	5.44176	8.53155	8.18527	12.0544	11.5898
116.8	1.1026	1.64772	2.7707	3.23796	5.1999	5.44581	8.5388	8.19065	12.0619	11.5957
116.9	1.0999	1.64906	2.7701	3.24051	5.2004	5.44985	8.5426	8.19602	12.0622	11.6016
117	1.1034	1.6504	2.7721	3.24305	5.2037	5.45389	8.549	8.2014	12.067	11.6074
117.1	1.10705	1.65173	2.77575	3.2456	5.20355	5.45793	8.55595	8.20677	12.0735	11.6133
117.2	1.1089	1.65307	2.7789	3.24815	5.2094	5.46196	8.5605	8.21213	12.0774	11.6192
117.3	1.1105	1.65441	2.7806	3.25069	5.2135	5.466	8.5646	8.2175	12.0847	11.625
117.4	1.11155	1.65575	2.77775	3.25324	5.21225	5.47004	8.56685	8.22286	12.0852	11.6309
117.5	1.11615	1.65709	2.77795	3.25579	5.22045	5.47407	8.57395	8.22822	12.0902	11.6367
117.6	1.11815	1.65843	2.77985	3.25833	5.22615	5.47811	8.58035	8.23358	12.0933	11.6425
117.7	1.1263	1.65976	2.7845	3.26088	5.2343	5.48214	8.5867	8.23894	12.1013	11.6484
117.8	1.1278	1.6611	2.7853	3.26342	5.2394	5.48617	8.5927	8.24429	12.1044	11.6542
117.9	1.13105	1.66244	2.78805	3.26596	5.24345	5.49021	8.59535	8.24964	12.1093	11.66
118	1.1307	1.66378	2.7885	3.26851	5.2447	5.49424	8.5989	8.25499	12.113	11.6658
118.1	1.13525	1.66511	2.78655	3.27105	5.24715	5.49827	8.60555	8.26034	12.1197	11.6717
118.2	1.1398	1.66645	2.7885	3.27359	5.2557	5.50229	8.6129	8.26568	12.1285	11.6775
118.3	1.13895	1.66779	2.78865	3.27614	5.25985	5.50632	8.61805	8.27102	12.1313	11.6833
118.4	1.13645	1.66912	2.79225	3.27868	5.26415	5.51035	8.62285	8.27636	12.139	11.6891
118.5	1.1417	1.67046	2.7985	3.28122	5.2729	5.51437	8.6287	8.2817	12.1497	11.6949
118.6	1.1405	1.6718	2.7984	3.28376	5.2741	5.5184	8.637	8.28704	12.1565	11.7007
118.7	1.14205	1.67313	2.80085	3.2863	5.27935	5.52242	8.64225	8.29237	12.16	11.7064
118.8	1.1432	1.67447	2.8057	3.28884	5.2841	5.52645	8.6468	8.2977	12.1646	11.7122
118.9	1.14435	1.67581	2.81005	3.29138	5.28775	5.53047	8.65345	8.30303	12.1719	11.718
119	1.14355	1.67714	2.80765	3.29392	5.29085	5.53449	8.65705	8.30835	12.1726	11.7238
119.1	1.1437	1.67848	2.8104	3.29646	5.2935	5.53851	8.6612	8.31368	12.175	11.7295
119.2	1.14475	1.67982	2.81015	3.299	5.29905	5.54253	8.66735	8.319	12.1777	11.7353
119.3	1.1431	1.68115	2.8117	3.30154	5.3046	5.54655	8.6726	8.32432	12.1822	11.7411
119.4	1.14305	1.68249	2.81065	3.30408	5.30985	5.55056	8.67835	8.32963	12.1858	11.7468
119.5	1.14115	1.68382	2.81625	3.30662	5.31835	5.55458	8.68685	8.33495	12.1935	11.7526
119.6	1.1381	1.68516	2.8191	3.30915	5.3243	5.5586	8.6933	8.34026	12.1991	11.7583
119.7	1.13385	1.68649	2.82015	3.31169	5.32675	5.56261	8.69585	8.34557	12.1963	11.764
119.8	1.1347	1.68783	2.8265	3.31423	5.3293	5.56662	8.7023	8.35088	12.2057	11.7698
119.9	1.1374	1.68916	2.8328	3.31677	5.336	5.57064	8.7099	8.35618	12.2154	11.7755
120	1.1407	1.6905	2.8399	3.3193	5.3416	5.57465	8.7138	8.36148	12.2219	11.7812
120.1	1.14395	1.69183	2.84145	3.32184	5.34695	5.57866	8.71545	8.36679	12.2284	11.7869
120.2	1.1451	1.69317	2.847	3.32437	5.3501	5.58267	8.7182	8.37208	12.2375	11.7927
120.3	1.1499	1.6945	2.8519	3.32691	5.3552	5.58668	8.7264	8.37738	12.2461	11.7984
120.4	1.15155	1.69584	2.85585	3.32944	5.36175	5.59068	8.73035	8.38267	12.2496	11.8041
120.5	1.15305	1.69717	2.85615	3.33198	5.36425	5.59469	8.73405	8.38796	12.2516	11.8098
120.6	1.1526	1.69851	2.8562	3.33451	5.3679	5.5987	8.7373	8.39325	12.2564	11.8155
120.7	1.15045	1.69984	2.85535	3.33705	5.36755	5.6027	8.74055	8.39854	12.2585	11.8212
120.8	1.1494	1.70118	2.8527	3.33958	5.3681	5.60671	8.7418	8.40383	12.2586	11.8269
120.9	1.1524	1.70251	2.8528	3.34211	5.3691	5.61071	8.7473	8.40911	12.2635	11.8325
121	1.1516	1.70384	2.8517	3.34465	5.3698	5.61471	8.7496	8.41439	12.2679	11.8382
121.1	1.15585	1.70518	2.85545	3.34718	5.37665	5.61871	8.75545	8.41967	12.2769	11.8439
121.2	1.1533	1.70651	2.8594	3.34971	5.3798	5.62271	8.7583	8.42494	12.2791	11.8496
121.3	1.15515	1.70784	2.86275	3.35224	5.38235	5.62671	8.76375	8.43021	12.2849	11.8552
121.4	1.15555	1.70918	2.86285	3.35477	5.38665	5.63071	8.76775	8.43549	12.2914	11.8609
121.5	1.15375	1.71051	2.86555	3.3573	5.39165	5.63471	8.77235	8.44075	12.2988	11.8665
121.6	1.15455	1.71184	2.86895	3.35983	5.39655	5.6387	8.77915	8.44602	12.3056	11.8722
121.7	1.1526	1.71318	2.8687	3.36236	5.3993	5.6427	8.7841	8.45128	12.3098	11.8778
121.8	1.15405	1.71451	2.87005	3.36489	5.40575	5.64669	8.79025	8.45655	12.3171	11.8835
121.9	1.15825	1.71584	2.87455	3.36742	5.41215	5.65068	8.79895	8.46181	12.3267	11.8891
122	1.159	1.71718	2.8777	3.36995	5.418	5.65468	8.8021	8.46706	12.3311	11.8947
122.1	1.1593	1.71851	2.8802	3.37248	5.4204	5.65867	8.8057	8.47232	12.3392	11.9004
122.2	1.16425	1.71984	2.88235	3.37501	5.42435	5.66266	8.81285	8.47757	12.3467	11.906
122.3	1.168	1.72117	2.8858	3.37754	5.4248	5.66665	8.8223	8.48282	12.3515	11.9116
122.4	1.17045	1.7225	2.89045	3.38007	5.42835	5.67064	8.82765	8.48807	12.3543	11.9172
122.5	1.17175	1.72384	2.89275	3.38259	5.42865	5.67463	8.82545	8.49332	12.3572	11.9228
122.6	1.17025	1.72517	2.89515	3.38512	5.43405	5.67861	8.82515	8.49856	12.3616	11.9284
122.7	1.17355	1.7265	2.90135	3.38765	5.43795	5.6826	8.83245	8.5038	12.3671	11.934
122.8	1.1718	1.72783	2.9025	3.39017	5.4419	5.68658	8.8368	8.50904	12.3709	11.9396
122.9	1.1698	1.72916	2.9044	3.3927	5.4426	5.69057	8.8404	8.51428	12.3734	11.9452
123	1.17145	1.7305	2.90615	3.39522	5.44225	5.69455	8.84265	8.51951	12.3753	11.9508
123.1	1.173	1.73183	2.91	3.39775	5.4461	5.69853	8.8443	8.52474	12.3781	11.9564
123.2	1.1762	1.73316	2.9127	3.40027	5.4518	5.70251	8.8433	8.52997	12.3797	11.962
123.3	1.1799	1.73449	2.9166	3.4028	5.4531	5.70649	8.8472	8.5352	12.3863	11.9675
123.4	1.18425	1.73582	2.92175	3.40532	5.45715	5.71047	8.85085	8.54043	12.3915	11.9731
123.5	1.1848	1.73715	2.9276	3.40785	5.4633	5.71445	8.8563	8.54565	12.3984	11.9787
123.6	1.18675	1.73848	2.93245	3.41037	5.46455	5.71843	8.86065	8.55087	12.4051	11.9842
123.7	1.192	1.73981	2.9367	3.41289	5.4692	5.7224	8.8637	8.55609	12.4135	11.9898
123.8	1.19055	1.74114	2.93815	3.41541	5.47165	5.72638	8.86365	8.56131	12.4165	11.9953
123.9	1.19105	1.74247	2.94035	3.41794	5.47665	5.73035	8.86715	8.56652	12.4198	12.0009
124	1.19085	1.7438	2.94455	3.42046	5.48025	5.73433	8.87375	8.57173	12.4201	12.0064
124.1	1.19185	1.74513	2.94545	3.42298	5.48385	5.7383	8.88125	8.57694	12.4222	12.0119
124.2	1.1926	1.74646	2.9537	3.4255	5.4903	5.74227	8.8863	8.58215	12.4262	12.0175
124.3	1.194	1.74779	2.9579	3.42802	5.4937	5.74624	8.8914	8.58736	12.4308	12.023
124.4	1.19885	1.74912	2.96265	3.43054	5.49615	5.75021	8.89635	8.59256	12.4403	12.0285
124.5	1.2017	1.75045	2.9621	3.43306	5.4997	5.75418	8.9004	8.59776	12.4451	12.034
124.6	1.19985	1.75178	2.96225	3.43558	5.50015	5.75815	8.90215	8.60296	12.4462	12.0396
124.7	1.20005	1.75311	2.96125	3.4381	5.50325	5.76212	8.90185	8.60815	12.4488	12.0451
124.8	1.20395	1.75444	2.95955	3.44062	5.50445	5.76608	8.90485	8.61335	12.451	12.0506
124.9	1.2092	1.75577	2.9614	3.44314	5.5097	5.77005	8.9094	8.61854	12.4533	12.0561
125	1.2133	1.7571	2.9663	3.44566	5.5177	5.77401	8.9142	8.62373	12.4555	12.0616
125.1	1.21835	1.75843	2.97325	3.44818	5.52245	5.77798	8.92015	8.62892	12.4623	12.0671
125.2	1.22275	1.75976	2.97415	3.45069	5.52815	5.78194	8.92155	8.6341	12.466	12.0725
125.3	1.2246	1.76109	2.9743	3.45321	5.5303	5.7859	8.9249	8.63929	12.4696	12.078
125.4	1.22745	1.76242	2.97835	3.45573	5.53285	5.78986	8.92575	8.64447	12.4759	12.0835
125.5	1.22895	1.76374	2.98385	3.45824	5.53865	5.79382	8.92805	8.64965	12.4842	12.089
125.6	1.2319	1.76507	2.9814	3.46076	5.5388	5.79778	8.9292	8.65482	12.4864	12.0944
125.7	1.22985	1.7664	2.97905	3.46328	5.53795	5.80173	8.93015	8.66	12.4862	12.0999
125.8	1.23345	1.76773	2.98095	3.46579	5.54515	5.80569	8.93515	8.66517	12.4937	12.1054
125.9	1.23435	1.76906	2.98375	3.46831	5.55115	5.80965	8.93495	8.67034	12.4945	12.1108
126	1.23945	1.77038	2.98785	3.47082	5.55635	5.8136	8.93785	8.6755	12.4971	12.1163
126.1	1.23775	1.77171	2.98825	3.47334	5.55755	5.81756	8.94425	8.68067	12.498	12.1217
126.2	1.2387	1.77304	2.9896	3.47585	5.5585	5.82151	8.9484	8.68583	12.4993	12.1272
126.3	1.24105	1.77437	2.99105	3.47836	5.56045	5.82546	8.95225	8.69099	12.501	12.1326
126.4	1.23925	1.7757	2.99085	3.48088	5.56105	5.82941	8.95355	8.69615	12.5001	12.138
126.5	1.2407	1.77702	2.9932	3.48339	5.5614	5.83336	8.9565	8.70131	12.5013	12.1435
126.6	1.24215	1.77835	2.99595	3.4859	5.56605	5.83731	8.95955	8.70646	12.5067	12.1489
126.7	1.24455	1.77968	2.99915	3.48842	5.57175	5.84126	8.96145	8.71161	12.5095	12.1543
126.8	1.2488	1.781	3.0085	3.49093	5.577	5.84521	8.9653	8.71676	12.5142	12.1597
126.9	1.2494	1.78233	3.0123	3.49344	5.5825	5.84915	8.9664	8.72191	12.5181	12.1651
127	1.24955	1.78366	3.02125	3.49595	5.59125	5.8531	8.97425	8.72705	12.5238	12.1705
127.1	1.2514	1.78498	3.025	3.49846	5.5991	5.85704	8.9809	8.7322	12.5298	12.1759
127.2	1.25155	1.78631	3.02815	3.50097	5.60015	5.86099	8.98535	8.73734	12.5319	12.1813
127.3	1.2525	1.78764	3.0292	3.50348	5.6025	5.86493	8.9882	8.74248	12.5342	12.1867
127.4	1.2549	1.78896	3.0298	3.50599	5.6083	5.86887	8.992	8.74761	12.5394	12.1921
127.5	1.25705	1.79029	3.03545	3.5085	5.61155	5.87281	8.99905	8.75275	12.5444	12.1975
127.6	1.2618	1.79162	3.0397	3.51101	5.6142	5.87675	9.003	8.75788	12.546	12.2029
127.7	1.2683	1.79294	3.0469	3.51352	5.6173	5.88069	9.0098	8.76301	12.5505	12.2082
127.8	1.272	1.79427	3.053	3.51603	5.622	5.88463	9.0108	8.76814	12.554	12.2136
127.9	1.27325	1.79559	3.05635	3.51853	5.62555	5.88856	9.01305	8.77326	12.5538	12.219
128	1.2731	1.79692	3.0591	3.52104	5.6313	5.8925	9.0147	8.77838	12.5545	12.2243
128.1	1.2755	1.79824	3.0615	3.52355	5.6347	5.89644	9.0209	8.7835	12.5579	12.2297
128.2	1.27945	1.79957	3.06655	3.52606	5.64315	5.90037	9.02485	8.78862	12.5611	12.2351
128.3	1.2819	1.80089	3.0693	3.52856	5.6515	5.9043	9.0307	8.79374	12.5658	12.2404
128.4	1.28215	1.80222	3.07285	3.53107	5.65905	5.90823	9.03065	8.79885	12.569	12.2458
128.5	1.28005	1.80355	3.07195	3.53357	5.66535	5.91217	9.03255	8.80397	12.571	12.2511
128.6	1.2781	1.80487	3.0707	3.53608	5.6718	5.9161	9.0354	8.80908	12.5709	12.2564
128.7	1.28305	1.80619	3.07635	3.53859	5.67925	5.92003	9.04225	8.81418	12.5775	12.2618
128.8	1.28405	1.80752	3.07565	3.54109	5.68465	5.92396	9.04575	8.81929	12.5813	12.2671
128.9	1.2866	1.80884	3.0771	3.54359	5.6863	5.92788	9.0478	8.82439	12.5813	12.2724
129	1.2903	1.81017	3.0818	3.5461	5.6918	5.93181	9.0505	8.82949	12.5869	12.2777
129.1	1.2926	1.81149	3.0869	3.5486	5.7006	5.93574	9.0562	8.83459	12.593	12.283
129.2	1.29065	1.81282	3.08705	3.55111	5.70425	5.93966	9.06125	8.83969	12.5972	12.2884
129.3	1.28925	1.81414	3.08765	3.55361	5.70915	5.94358	9.07125	8.84478	12.603	12.2937
129.4	1.2871	1.81546	3.0861	3.55611	5.7129	5.94751	9.0752	8.84987	12.6064	12.299
129.5	1.28455	1.81679	3.08475	3.55861	5.71365	5.95143	9.07795	8.85496	12.6039	12.3043
129.6	1.28555	1.81811	3.08795	3.56112	5.71915	5.95535	9.08055	8.86005	12.6063	12.3096
129.7	1.2895	1.81944	3.0934	3.56362	5.729	5.95927	9.0872	8.86514	12.6131	12.3148
129.8	1.2893	1.82076	3.0971	3.56612	5.7359	5.96319	9.0976	8.87022	12.6161	12.3201
129.9	1.29275	1.82208	3.10085	3.56862	5.74595	5.96711	9.10545	8.8753	12.6199	12.3254
130	1.29355	1.82341	3.10405	3.57112	5.75045	5.97103	9.10805	8.88038	12.6255	12.3307
130.1	1.2922	1.82473	3.1051	3.57362	5.7543	5.97494	9.111	8.88546	12.6323	12.336
130.2	1.29365	1.82605	3.11005	3.57612	5.75805	5.97886	9.11265	8.89053	12.6419	12.3412
130.3	1.29335	1.82737	3.11205	3.57862	5.76225	5.98277	9.11255	8.8956	12.6458	12.3465
130.4	1.2931	1.8287	3.1161	3.58112	5.7647	5.98669	9.1178	8.90067	12.648	12.3517
130.5	1.29055	1.83002	3.11885	3.58362	5.76585	5.9906	9.12325	8.90574	12.6463	12.357
130.6	1.29375	1.83134	3.12695	3.58611	5.77025	5.99451	9.12625	8.91081	12.6494	12.3622
130.7	1.29515	1.83267	3.13065	3.58861	5.77315	5.99842	9.13495	8.91587	12.6544	12.3675
130.8	1.29845	1.83399	3.13695	3.59111	5.77565	6.00233	9.14175	8.92093	12.6573	12.3727
130.9	1.2994	1.83531	3.1413	3.59361	5.7803	6.00624	9.1458	8.92599	12.665	12.378
131	1.29815	1.83663	3.14225	3.5961	5.78475	6.01015	9.15095	8.93105	12.6711	12.3832
131.1	1.2962	1.83795	3.1421	3.5986	5.7902	6.01406	9.153	8.93611	12.6759	12.3884
131.2	1.2954	1.83928	3.1429	3.6011	5.7951	6.01796	9.1565	8.94116	12.6816	12.3937
131.3	1.2967	1.8406	3.1467	3.60359	5.799	6.02187	9.1647	8.94621	12.6885	12.3989
131.4	1.29885	1.84192	3.14945	3.60609	5.80445	6.02577	9.17105	8.95126	12.6937	12.4041
131.5	1.3015	1.84324	3.1519	3.60858	5.8098	6.02968	9.1803	8.9563	12.6971	12.4093
131.6	1.3047	1.84456	3.1523	3.61108	5.8132	6.03358	9.1865	8.96135	12.6988	12.4145
131.7	1.3086	1.84588	3.1578	3.61357	5.8174	6.03748	9.1904	8.96639	12.7033	12.4197
131.8	1.3152	1.8472	3.1617	3.61607	5.8269	6.04138	9.1947	8.97143	12.7082	12.4249
131.9	1.3185	1.84852	3.1655	3.61856	5.8297	6.04528	9.2008	8.97647	12.7128	12.4301
132	1.31935	1.84985	3.16695	3.62105	5.83235	6.04918	9.21065	8.9815	12.7169	12.4353
132.1	1.31885	1.85117	3.16595	3.62355	5.83445	6.05308	9.21575	8.98654	12.7207	12.4405
132.2	1.32335	1.85249	3.16825	3.62604	5.83965	6.05697	9.21665	8.99157	12.7247	12.4457
132.3	1.3217	1.85381	3.1753	3.62853	5.8432	6.06087	9.2191	8.9966	12.7278	12.4508
132.4	1.3227	1.85513	3.178	3.63102	5.8472	6.06477	9.2233	9.00162	12.7317	12.456
132.5	1.3227	1.85645	3.178	3.63352	5.8564	6.06866	9.2256	9.00665	12.7366	12.4612
132.6	1.32	1.85777	3.1812	3.63601	5.8622	6.07255	9.2285	9.01167	12.7446	12.4663
132.7	1.3202	1.85909	3.1849	3.6385	5.8637	6.07645	9.2331	9.01669	12.7483	12.4715
132.8	1.32055	1.86041	3.18865	3.64099	5.86735	6.08034	9.24035	9.02171	12.7549	12.4767
132.9	1.3183	1.86173	3.1857	3.64348	5.8682	6.08423	9.2444	9.02672	12.7596	12.4818
133	1.32235	1.86305	3.19095	3.64597	5.87465	6.08812	9.25295	9.03174	12.767	12.487
133.1	1.3232	1.86437	3.1895	3.64846	5.8774	6.09201	9.2565	9.03675	12.7723	12.4921
133.2	1.323	1.86569	3.1902	3.65095	5.8774	6.09589	9.258	9.04176	12.7738	12.4972
133.3	1.3263	1.86701	3.191	3.65344	5.8834	6.09978	9.2618	9.04677	12.7767	12.5024
133.4	1.3293	1.86833	3.1955	3.65592	5.8862	6.10367	9.2642	9.05177	12.7816	12.5075
133.5	1.32535	1.86965	3.19655	3.65841	5.88595	6.10755	9.26285	9.05678	12.7826	12.5126
133.6	1.32615	1.87096	3.19715	3.6609	5.89075	6.11144	9.26385	9.06178	12.785	12.5178
133.7	1.3267	1.87228	3.1957	3.66339	5.8945	6.11532	9.2635	9.06677	12.7858	12.5229
133.8	1.32235	1.8736	3.19305	3.66587	5.89845	6.1192	9.26115	9.07177	12.7862	12.528
133.9	1.322	1.87492	3.1929	3.66836	5.9059	6.12308	9.2669	9.07677	12.7905	12.5331
134	1.3229	1.87624	3.1953	3.67085	5.9111	6.12696	9.2707	9.08176	12.7952	12.5382
134.1	1.32515	1.87756	3.19665	3.67333	5.91705	6.13084	9.27425	9.08675	12.7999	12.5433
134.2	1.3245	1.87888	3.1975	3.67582	5.9193	6.13472	9.2761	9.09174	12.8032	12.5484
134.3	1.32405	1.88019	3.19945	3.6783	5.92115	6.1386	9.28095	9.09672	12.8088	12.5535
134.4	1.32195	1.88151	3.19995	3.68079	5.91755	6.14248	9.27845	9.10171	12.8094	12.5586
134.5	1.32555	1.88283	3.19885	3.68327	5.92285	6.14635	9.28395	9.10669	12.8137	12.5637
134.6	1.32865	1.88415	3.19935	3.68576	5.92785	6.15023	9.29015	9.11167	12.8195	12.5688
134.7	1.3281	1.88547	3.205	3.68824	5.935	6.1541	9.2981	9.11664	12.8275	12.5738
134.8	1.3261	1.88678	3.2089	3.69073	5.936	6.15798	9.3035	9.12162	12.8278	12.5789
134.9	1.32695	1.8881	3.21135	3.69321	5.94335	6.16185	9.30775	9.12659	12.8327	12.584
135	1.3251	1.88942	3.2144	3.69569	5.9466	6.16572	9.3133	9.13156	12.8392	12.5891
135.1	1.3242	1.89074	3.2135	3.69817	5.9522	6.16959	9.3187	9.13653	12.843	12.5941
135.2	1.32465	1.89205	3.21375	3.70066	5.95715	6.17346	9.32095	9.1415	12.8493	12.5992
135.3	1.3292	1.89337	3.2162	3.70314	5.9608	6.17733	9.3245	9.14646	12.8501	12.6042
135.4	1.3301	1.89469	3.2205	3.70562	5.966	6.18119	9.325	9.15143	12.8521	12.6093
135.5	1.33655	1.896	3.22635	3.7081	5.97185	6.18506	9.32915	9.15639	12.8556	12.6143
135.6	1.3391	1.89732	3.2334	3.71058	5.9783	6.18893	9.3353	9.16134	12.8631	12.6194
135.7	1.3418	1.89864	3.2338	3.71306	5.9808	6.19279	9.341	9.1663	12.8703	12.6244
135.8	1.34135	1.89995	3.22995	3.71554	5.98015	6.19666	9.34245	9.17125	12.8705	12.6294
135.9	1.3396	1.90127	3.2256	3.71802	5.9798	6.20052	9.3396	9.17621	12.8711	12.6345
136	1.3413	1.90259	3.2281	3.7205	5.9811	6.20438	9.3441	9.18116	12.8744	12.6395
136.1	1.34495	1.9039	3.23325	3.72298	5.98525	6.20824	9.35085	9.1861	12.8802	12.6445
136.2	1.34875	1.90522	3.23745	3.72546	5.98905	6.2121	9.35505	9.19105	12.8856	12.6495
136.3	1.35205	1.90653	3.24135	3.72794	5.99445	6.21596	9.36255	9.19599	12.8879	12.6545
136.4	1.35685	1.90785	3.24495	3.73041	5.99955	6.21982	9.37055	9.20093	12.8955	12.6595
136.5	1.3602	1.90917	3.249	3.73289	6.0066	6.22368	9.374	9.20587	12.9038	12.6645
136.6	1.36755	1.91048	3.25115	3.73537	6.01785	6.22754	9.37905	9.21081	12.9126	12.6695
136.7	1.371	1.9118	3.2476	3.73785	6.022	6.23139	9.3839	9.21574	12.9168	12.6745
136.8	1.37205	1.91311	3.24785	3.74032	6.02805	6.23525	9.38325	9.22068	12.9181	12.6795
136.9	1.37355	1.91443	3.24595	3.7428	6.03245	6.2391	9.38425	9.22561	12.9215	12.6845
137	1.373	1.91574	3.246	3.74527	6.0383	6.24295	9.3874	9.23053	12.925	12.6895
137.1	1.37825	1.91706	3.25025	3.74775	6.04305	6.24681	9.39345	9.23546	12.9311	12.6945
137.2	1.3817	1.91837	3.2549	3.75022	6.0437	6.25066	9.4008	9.24038	12.9328	12.6995
137.3	1.38465	1.91969	3.26045	3.7527	6.04695	6.25451	9.40565	9.24531	12.9347	12.7044
137.4	1.3854	1.921	3.2613	3.75517	6.0493	6.25836	9.4082	9.25023	12.9348	12.7094
137.5	1.38505	1.92231	3.26825	3.75765	6.05355	6.2622	9.41315	9.25514	12.9373	12.7144
137.6	1.38585	1.92363	3.27325	3.76012	6.05595	6.26605	9.41205	9.26006	12.9401	12.7193
137.7	1.38875	1.92494	3.27895	3.76259	6.06385	6.2699	9.41545	9.26497	12.9455	12.7243
137.8	1.3868	1.92626	3.2819	3.76507	6.0675	6.27374	9.4194	9.26989	12.9492	12.7292
137.9	1.3868	1.92757	3.2864	3.76754	6.0704	6.27759	9.4258	9.27479	12.9536	12.7342
138	1.3896	1.92889	3.2916	3.77001	6.0712	6.28143	9.4293	9.2797	12.9613	12.7391
138.1	1.39435	1.9302	3.29785	3.77248	6.07635	6.28528	9.43265	9.28461	12.9677	12.7441
138.2	1.395	1.93151	3.3005	3.77496	6.0806	6.28912	9.4362	9.28951	12.9707	12.749
138.3	1.394	1.93283	3.302	3.77743	6.0833	6.29296	9.4407	9.29441	12.9729	12.7539
138.4	1.39875	1.93414	3.30225	3.7799	6.08855	6.2968	9.44655	9.29931	12.9781	12.7588
138.5	1.40055	1.93545	3.30485	3.78237	6.09355	6.30064	9.45185	9.30421	12.9829	12.7638
138.6	1.4028	1.93677	3.3096	3.78484	6.0973	6.30448	9.4597	9.3091	12.9886	12.7687
138.7	1.4091	1.93808	3.3158	3.78731	6.1071	6.30832	9.4681	9.31399	12.994	12.7736
138.8	1.41215	1.93939	3.31695	3.78978	6.11365	6.31215	9.47295	9.31888	12.997	12.7785
138.9	1.4147	1.94071	3.3196	3.79225	6.1172	6.31599	9.4769	9.32377	12.999	12.7834
139	1.4186	1.94202	3.3238	3.79472	6.1214	6.31982	9.4809	9.32866	13.0006	12.7883
139.1	1.41995	1.94333	3.32475	3.79718	6.12395	6.32366	9.48485	9.33354	13.0015	12.7932
139.2	1.41865	1.94464	3.32435	3.79965	6.12425	6.32749	9.49085	9.33843	13.004	12.7981
139.3	1.4193	1.94596	3.3253	3.80212	6.1301	6.33132	9.4969	9.34331	13.0082	12.803
139.4	1.4197	1.94727	3.3266	3.80459	6.1306	6.33515	9.4999	9.34818	13.0126	12.8079
139.5	1.42125	1.94858	3.32955	3.80705	6.13515	6.33898	9.50655	9.35306	13.0185	12.8128
139.6	1.4268	1.94989	3.3334	3.80952	6.1419	6.34281	9.516	9.35793	13.0239	12.8177
139.7	1.4288	1.9512	3.3343	3.81199	6.1446	6.34664	9.5213	9.3628	13.027	12.8225
139.8	1.4317	1.95252	3.3383	3.81445	6.149	6.35047	9.5297	9.36767	13.0335	12.8274
139.9	1.4353	1.95383	3.3429	3.81692	6.155	6.3543	9.5385	9.37254	13.0423	12.8323
140	1.4372	1.95514	3.3487	3.81938	6.1569	6.35812	9.5465	9.37741	13.0451	12.8371
140.1	1.43955	1.95645	3.35105	3.82185	6.16185	6.36195	9.55115	9.38227	13.0495	12.842
140.2	1.445	1.95776	3.3557	3.82431	6.1645	6.36577	9.5564	9.38713	13.0508	12.8469
140.3	1.4499	1.95907	3.3618	3.82678	6.1731	6.36959	9.5631	9.39199	13.0595	12.8517
140.4	1.4526	1.96038	3.3616	3.82924	6.1766	6.37342	9.5668	9.39685	13.0607	12.8566
140.5	1.4552	1.9617	3.3655	3.8317	6.1824	6.37724	9.5746	9.4017	13.0669	12.8614
140.6	1.4528	1.96301	3.3695	3.83417	6.1824	6.38106	9.5773	9.40656	13.0714	12.8662
140.7	1.45495	1.96432	3.37475	3.83663	6.18425	6.38488	9.58065	9.41141	13.0763	12.8711
140.8	1.46295	1.96563	3.37895	3.83909	6.18675	6.3887	9.58645	9.41625	13.0834	12.8759
140.9	1.4656	1.96694	3.3769	3.84155	6.191	6.39251	9.5883	9.4211	13.0881	12.8807
141	1.4662	1.96825	3.3798	3.84402	6.1909	6.39633	9.5905	9.42595	13.09	12.8856
141.1	1.4708	1.96956	3.3841	3.84648	6.1948	6.40015	9.5941	9.43079	13.095	12.8904
141.2	1.4737	1.97087	3.3912	3.84894	6.1972	6.40396	9.5983	9.43563	13.1	12.8952
141.3	1.47675	1.97218	3.39545	3.8514	6.19925	6.40778	9.60275	9.44047	13.1035	12.9
141.4	1.4782	1.97349	3.3978	3.85386	6.2036	6.41159	9.6087	9.4453	13.1105	12.9048
141.5	1.47995	1.9748	3.39985	3.85632	6.20935	6.4154	9.61335	9.45014	13.1145	12.9096
141.6	1.4788	1.97611	3.4014	3.85878	6.2133	6.41921	9.6178	9.45497	13.1145	12.9144
141.7	1.4776	1.97742	3.4039	3.86124	6.2181	6.42302	9.6217	9.4598	13.1183	12.9192
141.8	1.47805	1.97873	3.40845	3.8637	6.22405	6.42683	9.62665	9.46463	13.122	12.924
141.9	1.47885	1.98004	3.41485	3.86616	6.22955	6.43064	9.63195	9.46945	13.1262	12.9288
142	1.479	1.98135	3.4189	3.86862	6.2363	6.43445	9.638	9.47428	13.131	12.9336
142.1	1.48015	1.98265	3.42145	3.87107	6.23915	6.43826	9.64355	9.4791	13.1391	12.9384
142.2	1.4814	1.98396	3.4219	3.87353	6.242	6.44206	9.6473	9.48392	13.1401	12.9432
142.3	1.483	1.98527	3.4226	3.87599	6.2462	6.44587	9.652	9.48874	13.1406	12.9479
142.4	1.48315	1.98658	3.42625	3.87844	6.25355	6.44967	9.65445	9.49355	13.1422	12.9527
142.5	1.4797	1.98789	3.4266	3.8809	6.257	6.45348	9.6606	9.49836	13.1434	12.9575
142.6	1.4799	1.9892	3.4266	3.88336	6.2577	6.45728	9.6663	9.50318	13.1429	12.9622
142.7	1.48145	1.99051	3.42805	3.88581	6.25655	6.46108	9.67125	9.50798	13.1452	12.967
142.8	1.48235	1.99182	3.43535	3.88827	6.26125	6.46488	9.67845	9.51279	13.1492	12.9717
142.9	1.4858	1.99312	3.4386	3.89072	6.2668	6.46868	9.6847	9.5176	13.1558	12.9765
143	1.4895	1.99443	3.4474	3.89318	6.2735	6.47248	9.6914	9.5224	13.1604	12.9812
143.1	1.4944	1.99574	3.4565	3.89563	6.2759	6.47628	9.6965	9.5272	13.1654	12.986
143.2	1.49415	1.99705	3.45695	3.89809	6.27905	6.48007	9.70105	9.532	13.1677	12.9907
143.3	1.4955	1.99836	3.4579	3.90054	6.2843	6.48387	9.7041	9.5368	13.1725	12.9955
143.4	1.4973	1.99966	3.4581	3.90299	6.2889	6.48766	9.7072	9.54159	13.178	13.0002
143.5	1.5011	2.00097	3.4617	3.90545	6.2923	6.49146	9.7105	9.54639	13.1831	13.0049
143.6	1.5077	2.00228	3.4646	3.9079	6.2988	6.49525	9.7155	9.55118	13.1887	13.0096
143.7	1.51	2.00359	3.4665	3.91035	6.3074	6.49905	9.7207	9.55597	13.1937	13.0144
143.8	1.51075	2.00489	3.46725	3.9128	6.30805	6.50284	9.72255	9.56075	13.1953	13.0191
143.9	1.51525	2.0062	3.46945	3.91526	6.31415	6.50663	9.73055	9.56554	13.1989	13.0238
144	1.5159	2.00751	3.4734	3.91771	6.3199	6.51042	9.7356	9.57032	13.2014	13.0285
144.1	1.51795	2.00881	3.47365	3.92016	6.32565	6.51421	9.74255	9.5751	13.201	13.0332
144.2	1.52075	2.01012	3.47265	3.92261	6.32975	6.51799	9.75035	9.57988	13.2025	13.0379
144.3	1.52325	2.01143	3.47455	3.92506	6.33115	6.52178	9.75605	9.58466	13.2066	13.0426
144.4	1.5268	2.01273	3.4783	3.92751	6.3386	6.52557	9.7636	9.58943	13.2135	13.0473
144.5	1.52925	2.01404	3.47965	3.92996	6.34365	6.52935	9.77025	9.5942	13.2164	13.052
144.6	1.5323	2.01535	3.4833	3.93241	6.3492	6.53314	9.7717	9.59897	13.224	13.0567
144.7	1.537	2.01665	3.4884	3.93486	6.3536	6.53692	9.7767	9.60374	13.2284	13.0614
144.8	1.53805	2.01796	3.49245	3.93731	6.35135	6.5407	9.77865	9.60851	13.2331	13.066
144.9	1.5414	2.01926	3.4939	3.93975	6.3548	6.54449	9.7837	9.61327	13.2358	13.0707
145	1.54005	2.02057	3.49385	3.9422	6.35635	6.54827	9.78475	9.61803	13.2395	13.0754
145.1	1.5446	2.02188	3.4948	3.94465	6.3617	6.55205	9.7909	9.62279	13.2435	13.08
145.2	1.5475	2.02318	3.4976	3.9471	6.3669	6.55583	9.7944	9.62755	13.2495	13.0847
145.3	1.5525	2.02449	3.5022	3.94954	6.3746	6.55961	9.7933	9.63231	13.2519	13.0894
145.4	1.5545	2.02579	3.5062	3.95199	6.3759	6.56338	9.7948	9.63706	13.253	13.094
145.5	1.5553	2.0271	3.5102	3.95444	6.3811	6.56716	9.7975	9.64181	13.2569	13.0987
145.6	1.55975	2.0284	3.51425	3.95688	6.38875	6.57093	9.80345	9.64656	13.2611	13.1033
145.7	1.56045	2.02971	3.51865	3.95933	6.39345	6.57471	9.80695	9.65131	13.2635	13.108
145.8	1.5632	2.03101	3.5219	3.96177	6.3979	6.57848	9.8123	9.65606	13.2659	13.1126
145.9	1.56605	2.03232	3.52625	3.96422	6.40365	6.58226	9.81875	9.6608	13.2706	13.1173
146	1.56875	2.03362	3.52975	3.96666	6.40745	6.58603	9.82165	9.66554	13.2732	13.1219
146.1	1.5687	2.03493	3.5271	3.96911	6.4097	6.5898	9.8206	9.67028	13.2791	13.1265
146.2	1.5707	2.03623	3.5283	3.97155	6.4112	6.59357	9.8213	9.67502	13.28	13.1311
146.3	1.5692	2.03753	3.5289	3.97399	6.4148	6.59734	9.8213	9.67976	13.2862	13.1358
146.4	1.57175	2.03884	3.53035	3.97644	6.41705	6.60111	9.82535	9.68449	13.2877	13.1404
146.5	1.5726	2.04014	3.5318	3.97888	6.4187	6.60488	9.8296	9.68922	13.2902	13.145
146.6	1.57425	2.04145	3.53505	3.98132	6.42385	6.60864	9.83345	9.69395	13.29	13.1496
146.7	1.5781	2.04275	3.5356	3.98376	6.4301	6.61241	9.8379	9.69868	13.2931	13.1542
146.8	1.58	2.04405	3.5375	3.9862	6.4326	6.61617	9.8442	9.70341	13.2962	13.1588
146.9	1.5802	2.04536	3.5385	3.98865	6.4352	6.61994	9.8495	9.70813	13.3004	13.1634
147	1.58255	2.04666	3.54395	3.99109	6.43725	6.6237	9.85365	9.71285	13.3027	13.168
147.1	1.58735	2.04796	3.54715	3.99353	6.44365	6.62746	9.85895	9.71757	13.3047	13.1726
147.2	1.58935	2.04927	3.54925	3.99597	6.45085	6.63122	9.86325	9.72229	13.3079	13.1772
147.3	1.59065	2.05057	3.55065	3.99841	6.45535	6.63498	9.87085	9.727	13.3101	13.1818
147.4	1.59125	2.05187	3.55355	4.00085	6.45915	6.63874	9.87495	9.73172	13.3157	13.1864
147.5	1.5895	2.05318	3.5574	4.00329	6.4632	6.6425	9.8776	9.73643	13.3165	13.1909
147.6	1.5904	2.05448	3.5584	4.00572	6.4633	6.64626	9.8835	9.74114	13.3191	13.1955
147.7	1.59375	2.05578	3.56285	4.00816	6.46725	6.65002	9.88715	9.74585	13.3271	13.2001
147.8	1.6016	2.05708	3.5641	4.0106	6.4696	6.65377	9.895	9.75055	13.3315	13.2047
147.9	1.60515	2.05839	3.56695	4.01304	6.47345	6.65753	9.90215	9.75525	13.3332	13.2092
148	1.60755	2.05969	3.56985	4.01548	6.47465	6.66128	9.90875	9.75996	13.3382	13.2138
148.1	1.61155	2.06099	3.57565	4.01791	6.47565	6.66504	9.91245	9.76466	13.3404	13.2183
148.2	1.6131	2.06229	3.5767	4.02035	6.4799	6.66879	9.9171	9.76935	13.3413	13.2229
148.3	1.6148	2.0636	3.5782	4.02279	6.4838	6.67254	9.9197	9.77405	13.3459	13.2274
148.4	1.61785	2.0649	3.58045	4.02522	6.48745	6.67629	9.92145	9.77874	13.3508	13.232
148.5	1.61795	2.0662	3.57705	4.02766	6.48705	6.68004	9.92305	9.78343	13.3527	13.2365
148.6	1.6225	2.0675	3.5829	4.03009	6.4931	6.68379	9.9237	9.78812	13.3577	13.2411
148.7	1.62325	2.0688	3.58775	4.03253	6.49845	6.68754	9.92855	9.79281	13.361	13.2456
148.8	1.624	2.0701	3.5912	4.03496	6.5054	6.69129	9.9307	9.7975	13.3642	13.2501
148.9	1.62205	2.07141	3.59035	4.0374	6.50705	6.69503	9.93125	9.80218	13.3666	13.2546
149	1.62	2.07271	3.5912	4.03983	6.508	6.69878	9.9327	9.80686	13.3663	13.2592
149.1	1.62065	2.07401	3.59185	4.04227	6.51315	6.70252	9.94035	9.81154	13.3701	13.2637
149.2	1.6197	2.07531	3.5923	4.0447	6.5176	6.70627	9.9462	9.81622	13.3715	13.2682
149.3	1.62105	2.07661	3.59585	4.04713	6.52005	6.71001	9.94925	9.82089	13.3741	13.2727
149.4	1.6242	2.07791	3.5975	4.04957	6.5235	6.71375	9.9542	9.82557	13.3755	13.2772
149.5	1.6232	2.07921	3.6007	4.052	6.5269	6.71749	9.9588	9.83024	13.3783	13.2817
149.6	1.62095	2.08051	3.59845	4.05443	6.53195	6.72123	9.96125	9.83491	13.3787	13.2862
149.7	1.6193	2.08181	3.599	4.05686	6.5318	6.72497	9.9635	9.83957	13.3816	13.2907
149.8	1.61915	2.08311	3.59865	4.05929	6.52955	6.72871	9.96855	9.84424	13.3817	13.2952
149.9	1.6211	2.08441	3.6027	4.06172	6.5325	6.73245	9.9774	9.8489	13.3878	13.2997
150	1.62185	2.08571	3.60345	4.06415	6.53355	6.73618	9.97875	9.85356	13.3911	13.3042
150.1	1.62565	2.08701	3.60455	4.06658	6.53725	6.73992	9.98455	9.85822	13.3979	13.3087
150.2	1.62335	2.08831	3.60575	4.06901	6.54005	6.74365	9.98645	9.86288	13.4023	13.3132
150.3	1.61955	2.08961	3.60555	4.07144	6.54185	6.74739	9.98575	9.86754	13.4044	13.3176
150.4	1.6227	2.09091	3.6099	4.07387	6.5489	6.75112	9.9899	9.87219	13.4091	13.3221
150.5	1.6225	2.09221	3.6109	4.0763	6.5508	6.75485	9.9889	9.87684	13.416	13.3266
150.6	1.62125	2.09351	3.61255	4.07873	6.55355	6.75859	9.99175	9.88149	13.42	13.331
150.7	1.61855	2.09481	3.61265	4.08116	6.55565	6.76232	9.99985	9.88614	13.4189	13.3355
150.8	1.6209	2.09611	3.615	4.08359	6.5541	6.76605	10.0006	9.89078	13.4206	13.34
150.9	1.6217	2.09741	3.6118	4.08601	6.5571	6.76977	10.0021	9.89543	13.419	13.3444
151	1.62185	2.09871	3.61545	4.08844	6.55865	6.7735	10.0024	9.90007	13.4272	13.3489
151.1	1.627	2.1	3.62	4.09087	6.5621	6.77723	10.0064	9.90471	13.4324	13.3533
151.2	1.62635	2.1013	3.62465	4.09329	6.56765	6.78096	10.0089	9.90935	13.4373	13.3578
151.3	1.6302	2.1026	3.6293	4.09572	6.5722	6.78468	10.0155	9.91398	13.4426	13.3622
151.4	1.6323	2.1039	3.6325	4.09815	6.5709	6.78841	10.0221	9.91862	13.4457	13.3666
151.5	1.6345	2.1052	3.6364	4.10057	6.5741	6.79213	10.0265	9.92325	13.4532	13.3711
151.6	1.6357	2.1065	3.6381	4.103	6.5777	6.79585	10.0298	9.92788	13.4565	13.3755
151.7	1.63655	2.1078	3.63945	4.10542	6.57915	6.79957	10.0311	9.9325	13.4602	13.3799
151.8	1.63885	2.10909	3.64205	4.10785	6.58135	6.80329	10.0343	9.93713	13.4667	13.3843
151.9	1.6393	2.11039	3.6436	4.11027	6.583	6.80701	10.0353	9.94175	13.4714	13.3888
152	1.6353	2.11169	3.6441	4.11269	6.5824	6.81073	10.0378	9.94638	13.4713	13.3932
152.1	1.63345	2.11299	3.64635	4.11512	6.58545	6.81445	10.0404	9.951	13.4709	13.3976
152.2	1.6363	2.11428	3.6542	4.11754	6.5901	6.81817	10.0481	9.95561	13.4721	13.402
152.3	1.63875	2.11558	3.65935	4.11996	6.59365	6.82189	10.0534	9.96023	13.4772	13.4064
152.4	1.6403	2.11688	3.6642	4.12239	6.5954	6.8256	10.0588	9.96484	13.4771	13.4108
152.5	1.64015	2.11818	3.66615	4.12481	6.59875	6.82932	10.0622	9.96946	13.4813	13.4152
152.6	1.6426	2.11947	3.67	4.12723	6.6058	6.83303	10.0662	9.97407	13.486	13.4196
152.7	1.643	2.12077	3.674	4.12965	6.6098	6.83674	10.0705	9.97867	13.4913	13.424
152.8	1.6419	2.12207	3.6767	4.13207	6.6114	6.84046	10.0723	9.98328	13.4942	13.4284
152.9	1.64345	2.12336	3.67895	4.13449	6.61475	6.84417	10.0713	9.98788	13.4969	13.4327
153	1.64265	2.12466	3.68185	4.13691	6.61945	6.84788	10.0721	9.99249	13.4964	13.4371
153.1	1.644	2.12596	3.6839	4.13933	6.6257	6.85159	10.0764	9.99709	13.5041	13.4415
153.2	1.64555	2.12725	3.68605	4.14175	6.62965	6.85529	10.0815	10.0017	13.5076	13.4459
153.3	1.64615	2.12855	3.68935	4.14417	6.63095	6.859	10.0867	10.0063	13.5091	13.4502
153.4	1.64885	2.12985	3.69085	4.14659	6.63395	6.86271	10.0885	10.0109	13.5111	13.4546
153.5	1.65035	2.13114	3.69535	4.14901	6.64005	6.86642	10.0951	10.0155	13.5148	13.459
153.6	1.653	2.13244	3.6981	4.15143	6.6442	6.87012	10.0989	10.0201	13.5191	13.4633
153.7	1.6553	2.13373	3.7041	4.15385	6.6496	6.87383	10.1009	10.0246	13.5247	13.4677
153.8	1.6572	2.13503	3.7102	4.15626	6.6563	6.87753	10.1087	10.0292	13.53	13.472
153.9	1.6573	2.13632	3.7158	4.15868	6.6618	6.88123	10.1122	10.0338	13.5347	13.4764
154	1.6574	2.13762	3.7196	4.1611	6.664	6.88493	10.1133	10.0384	13.5384	13.4807
154.1	1.6569	2.13892	3.7207	4.16351	6.6705	6.88863	10.1155	10.043	13.5409	13.4851
154.2	1.6574	2.14021	3.7239	4.16593	6.6751	6.89233	10.1207	10.0476	13.5476	13.4894
154.3	1.6543	2.14151	3.7255	4.16835	6.6764	6.89603	10.1194	10.0521	13.548	13.4937
154.4	1.65485	2.1428	3.73215	4.17076	6.68145	6.89973	10.1239	10.0567	13.5514	13.4981
154.5	1.654	2.1441	3.7383	4.17318	6.6863	6.90343	10.1307	10.0613	13.5551	13.5024
154.6	1.6573	2.14539	3.7472	4.17559	6.6909	6.90712	10.1371	10.0659	13.5643	13.5067
154.7	1.6577	2.14668	3.7471	4.17801	6.6901	6.91082	10.1407	10.0704	13.568	13.511
154.8	1.6589	2.14798	3.7489	4.18042	6.6921	6.91452	10.1422	10.075	13.5725	13.5154
154.9	1.6571	2.14927	3.7515	4.18283	6.6936	6.91821	10.1503	10.0796	13.577	13.5197
155	1.6591	2.15057	3.7551	4.18525	6.6992	6.9219	10.1568	10.0841	13.5806	13.524
155.1	1.66015	2.15186	3.75995	4.18766	6.70515	6.92559	10.1644	10.0887	13.5861	13.5283
155.2	1.6622	2.15316	3.7612	4.19007	6.706	6.92929	10.1666	10.0932	13.5901	13.5326
155.3	1.6632	2.15445	3.7625	4.19249	6.7055	6.93298	10.1689	10.0978	13.5942	13.5369
155.4	1.6628	2.15574	3.7689	4.1949	6.7106	6.93667	10.1735	10.1023	13.599	13.5412
155.5	1.66445	2.15704	3.77295	4.19731	6.71315	6.94035	10.1746	10.1069	13.603	13.5455
155.6	1.6701	2.15833	3.778	4.19972	6.7194	6.94404	10.1802	10.1115	13.6074	13.5498
155.7	1.67555	2.15963	3.78495	4.20213	6.72415	6.94773	10.1854	10.116	13.6155	13.554
155.8	1.67745	2.16092	3.79005	4.20454	6.72905	6.95141	10.1908	10.1206	13.6213	13.5583
155.9	1.68185	2.16221	3.79365	4.20695	6.73535	6.9551	10.1971	10.1251	13.6295	13.5626
156	1.68135	2.16351	3.79665	4.20936	6.73715	6.95878	10.1997	10.1296	13.6312	13.5669
156.1	1.6864	2.1648	3.8038	4.21177	6.7418	6.96247	10.2072	10.1342	13.6367	13.5712
156.2	1.68785	2.16609	3.80525	4.21418	6.74325	6.96615	10.2095	10.1387	13.6385	13.5754
156.3	1.69195	2.16738	3.80945	4.21659	6.75165	6.96983	10.2147	10.1433	13.6407	13.5797
156.4	1.6982	2.16868	3.8176	4.219	6.7578	6.97351	10.2198	10.1478	13.6469	13.584
156.5	1.69745	2.16997	3.81795	4.22141	6.75925	6.97719	10.2215	10.1523	13.6484	13.5882
156.6	1.703	2.17126	3.8225	4.22382	6.7639	6.98087	10.228	10.1569	13.6458	13.5925
156.7	1.70555	2.17255	3.82545	4.22623	6.76805	6.98455	10.2304	10.1614	13.6502	13.5967
156.8	1.7106	2.17385	3.8307	4.22863	6.7746	6.98823	10.2326	10.1659	13.6547	13.601
156.9	1.70915	2.17514	3.83365	4.23104	6.78225	6.9919	10.238	10.1704	13.661	13.6052
157	1.7087	2.17643	3.8369	4.23345	6.7863	6.99558	10.2424	10.175	13.6662	13.6094
157.1	1.70915	2.17772	3.84105	4.23585	6.79035	6.99925	10.2502	10.1795	13.6682	13.6137
157.2	1.71005	2.17901	3.84525	4.23826	6.79545	7.00293	10.2576	10.184	13.6715	13.6179
157.3	1.70765	2.18031	3.84615	4.24066	6.79555	7.0066	10.2594	10.1885	13.6733	13.6222
157.4	1.70025	2.1816	3.84345	4.24307	6.79355	7.01027	10.2588	10.193	13.6721	13.6264
157.5	1.699	2.18289	3.8443	4.24547	6.8031	7.01395	10.2607	10.1976	13.676	13.6306
157.6	1.7006	2.18418	3.846	4.24788	6.8077	7.01762	10.2673	10.2021	13.6784	13.6348
157.7	1.69915	2.18547	3.84785	4.25028	6.81095	7.02129	10.2754	10.2066	13.6818	13.639
157.8	1.7001	2.18676	3.8506	4.25269	6.8153	7.02495	10.2784	10.2111	13.6838	13.6433
157.9	1.70195	2.18805	3.85525	4.25509	6.81905	7.02862	10.2797	10.2156	13.6839	13.6475
158	1.70195	2.18935	3.85985	4.25749	6.82405	7.03229	10.2858	10.2201	13.6858	13.6517
158.1	1.7035	2.19064	3.863	4.2599	6.8264	7.03596	10.2891	10.2246	13.688	13.6559
158.2	1.7058	2.19193	3.8658	4.2623	6.8313	7.03962	10.2972	10.2291	13.6932	13.6601
158.3	1.7049	2.19322	3.866	4.2647	6.8339	7.04329	10.3006	10.2336	13.6961	13.6643
158.4	1.703	2.19451	3.8691	4.2671	6.8388	7.04695	10.3065	10.2381	13.6969	13.6685
158.5	1.7036	2.1958	3.8733	4.26951	6.8444	7.05061	10.3148	10.2426	13.7029	13.6727
158.6	1.7063	2.19709	3.8784	4.27191	6.8476	7.05427	10.3203	10.2471	13.7061	13.6768
158.7	1.7063	2.19838	3.8824	4.27431	6.8492	7.05793	10.3258	10.2516	13.7111	13.681
158.8	1.7072	2.19967	3.8852	4.27671	6.8512	7.06159	10.3326	10.2561	13.7164	13.6852
158.9	1.70855	2.20096	3.89205	4.27911	6.85545	7.06525	10.3386	10.2606	13.7196	13.6894
159	1.70875	2.20225	3.89845	4.28151	6.86195	7.06891	10.3498	10.2651	13.724	13.6936
159.1	1.71385	2.20354	3.90305	4.28391	6.86685	7.07257	10.3543	10.2695	13.7268	13.6977
159.2	1.71475	2.20483	3.90685	4.28631	6.87025	7.07623	10.3593	10.274	13.7308	13.7019
159.3	1.7146	2.20612	3.9124	4.28871	6.875	7.07988	10.3634	10.2785	13.7382	13.7061
159.4	1.71665	2.20741	3.92075	4.2911	6.87955	7.08354	10.3675	10.283	13.747	13.7102
159.5	1.71605	2.2087	3.92475	4.2935	6.88615	7.08719	10.3709	10.2875	13.7508	13.7144
159.6	1.71775	2.20998	3.92585	4.2959	6.88865	7.09085	10.3742	10.2919	13.7494	13.7185
159.7	1.71935	2.21127	3.92815	4.2983	6.89185	7.0945	10.378	10.2964	13.7516	13.7227
159.8	1.7216	2.21256	3.9301	4.3007	6.8945	7.09815	10.3819	10.3009	13.7543	13.7268
159.9	1.722	2.21385	3.9283	4.30309	6.8965	7.1018	10.3841	10.3053	13.7569	13.731
160	1.72255	2.21514	3.92825	4.30549	6.89975	7.10545	10.3859	10.3098	13.7572	13.7351
160.1	1.72375	2.21643	3.93025	4.30789	6.90635	7.1091	10.392	10.3143	13.7615	13.7393
160.2	1.72665	2.21772	3.93395	4.31028	6.90885	7.11275	10.3959	10.3187	13.764	13.7434
160.3	1.73035	2.219	3.93325	4.31268	6.91115	7.11639	10.4012	10.3232	13.7645	13.7475
160.4	1.7346	2.22029	3.9361	4.31507	6.9152	7.12004	10.409	10.3277	13.7689	13.7516
160.5	1.73645	2.22158	3.93765	4.31747	6.91625	7.12369	10.4156	10.3321	13.7734	13.7558
160.6	1.73875	2.22287	3.93665	4.31986	6.91955	7.12733	10.4199	10.3366	13.7768	13.7599
160.7	1.7396	2.22416	3.9341	4.32226	6.9223	7.13098	10.4237	10.341	13.7777	13.764
160.8	1.7406	2.22544	3.9363	4.32465	6.9275	7.13462	10.4268	10.3455	13.7797	13.7681
160.9	1.744	2.22673	3.9407	4.32704	6.9339	7.13826	10.4335	10.3499	13.785	13.7722
161	1.7477	2.22802	3.9469	4.32944	6.9374	7.1419	10.4368	10.3544	13.7886	13.7763
161.1	1.74915	2.22931	3.95305	4.33183	6.93985	7.14554	10.4407	10.3588	13.7925	13.7804
161.2	1.75475	2.23059	3.95685	4.33422	6.94225	7.14918	10.4434	10.3633	13.7967	13.7845
161.3	1.7554	2.23188	3.9602	4.33661	6.946	7.15282	10.445	10.3677	13.7987	13.7886
161.4	1.7599	2.23317	3.9618	4.33901	6.9538	7.15646	10.4514	10.3721	13.8023	13.7927
161.5	1.766	2.23446	3.9622	4.3414	6.9565	7.1601	10.4536	10.3766	13.8055	13.7968
161.6	1.7667	2.23574	3.9655	4.34379	6.9598	7.16373	10.4564	10.381	13.8099	13.8009
161.7	1.7631	2.23703	3.964	4.34618	6.9603	7.16737	10.4566	10.3855	13.8101	13.805
161.8	1.76145	2.23832	3.97055	4.34857	6.96125	7.171	10.4609	10.3899	13.8092	13.8091
161.9	1.76245	2.2396	3.96965	4.35096	6.96355	7.17464	10.4623	10.3943	13.81	13.8132
162	1.7612	2.24089	3.973	4.35335	6.9658	7.17827	10.4626	10.3987	13.8099	13.8172
162.1	1.7618	2.24217	3.9761	4.35574	6.9714	7.1819	10.4674	10.4032	13.813	13.8213
162.2	1.76215	2.24346	3.97605	4.35813	6.97405	7.18553	10.47	10.4076	13.815	13.8254
162.3	1.76555	2.24475	3.98245	4.36052	6.98035	7.18916	10.4724	10.412	13.8184	13.8294
162.4	1.76445	2.24603	3.98135	4.3629	6.97755	7.19279	10.4728	10.4164	13.818	13.8335
[truncated: 6,276 more rows]

## Sheet: S1-A10
Source data for SP Figure 2c, S1-A10
X (Time, sec)	3.125 nM_Y	3.125 nM; Fitted_Y	6.25 nM_Y	6.25 nM; Fitted_Y	12.5 nM_Y	12.5 nM; Fitted_Y	25 nM_Y	25 nM; Fitted_Y	50 nM_Y	50 nM; Fitted_Y
-37.3	-0.00474596	0	0.017354	0	-0.076846	0	-0.04575	0	-0.00244596	0
-37.2	0.12145	0	0.11255	0	0.05385	0	0.05645	0	0.09215	0
-37.1	0.1199	0	0.1169	0	0.039299	0	0.0652	0	0.079699	0
-37	0.10875	0	0.09805	0	0.01835	0	0.04405	0	0.05735	0
-36.9	0.12715	0	0.11865	0	0.0360495	0	0.05045	0	0.06885	0
-36.8	0.1151	0	0.1095	0	0.0302003	0	0.0364	0	0.0574003	0
-36.7	0.12365	0	0.13705	0	0.06205	0	0.05445	0	0.06365	0
-36.6	0.14595	0	0.14575	0	0.0841501	0	0.07575	0	0.0861501	0
-36.5	0.1611	0	0.154	0	0.0884	0	0.0955	0	0.093	0
-36.4	0.16205	0	0.15265	0	0.0858499	0	0.09445	0	0.09065	0
-36.3	0.16115	0	0.15835	0	0.0803497	0	0.09455	0	0.0933497	0
-36.2	0.1533	0	0.1449	0	0.0819	0	0.0913	0	0.093	0
-36.1	0.13925	0	0.13025	0	0.07845	0	0.08365	0	0.09075	0
-36	0.1357	0	0.1323	0	0.0854	0	0.0825	0	0.0954	0
-35.9	0.1377	0	0.135	0	0.0856998	0	0.0841	0	0.1035	0
-35.8	0.1319	0	0.1283	0	0.0803997	0	0.0927	0	0.0859997	0
-35.7	0.13835	0	0.11385	0	0.06195	0	0.08285	0	0.08845	0
-35.6	0.13905	0	0.10525	0	0.0585503	0	0.07115	0	0.0818503	0
-35.5	0.1594	0	0.0981	0	0.0672	0	0.082	0	0.088	0
-35.4	0.17395	0	0.08945	0	0.0695498	0	0.08885	0	0.09255	0
-35.3	0.1754	0	0.0894996	0	0.0679996	0	0.0706	0	0.0914996	0
-35.2	0.16255	0	0.08485	0	0.06935	0	0.06865	0	0.08465	0
-35.1	0.1491	0	0.0845	0	0.0636994	0	0.0672	0	0.0764994	0
-35	0.1204	0	0.0764	0	0.0519	0	0.0507	0	0.0544	0
-34.9	0.1058	0	0.0684	0	0.0367998	0	0.0345	0	0.0413	0
-34.8	0.0908	0	0.0631	0	0.0417	0	0.0255	0	0.0374	0
-34.7	0.0854	0	0.0596	0	0.0446	0	0.0165	0	0.0432	0
-34.6	0.0868	0	0.0766	0	0.0555	0	0.0198	0	0.0515	0
-34.5	0.08795	0	0.07295	0	0.05945	0	0.01765	0	0.05975	0
-34.4	0.0754	0	0.0734	0	0.0551	0	0.0072	0	0.0627	0
-34.3	0.0857999	0	0.0784999	0	0.0484999	0	0.0124	0	0.0652999	0
-34.2	0.08095	0	0.08275	0	0.05145	0	0.01655	0	0.05905	0
-34.1	0.0743	0	0.0843	0	0.0515	0	0.0077	0	0.0541	0
-34	0.07405	0	0.08475	0	0.04905	0	0.00445	0	0.04865	0
-33.9	0.07895	0	0.08565	0	0.05445	0	0.00885	0	0.05595	0
-33.8	0.07695	0	0.07955	0	0.05795	0	0.00555	0	0.05715	0
-33.7	0.07585	0	0.08005	0	0.06415	0	0.00495	0	0.05805	0
-33.6	0.07205	0	0.07505	0	0.0648498	0	0.00275	0	0.0538498	0
-33.5	0.0632	0	0.0721	0	0.0622	0	-0.0011	0	0.0489	0
-33.4	0.05865	0	0.06925	0	0.0551499	0	-0.00535	0	0.04725	0
-33.3	0.0528	0	0.0636	0	0.0494	0	-0.0089	0	0.0462	0
-33.2	0.05045	0	0.06505	0	0.05055	0	-0.01255	0	0.04555	0
-33.1	0.04495	0	0.06245	0	0.0480499	0	-0.01705	0	0.0428499	0
-33	0.046	0	0.0606	0	0.0459	0	-0.0209	0	0.0438	0
-32.9	0.03975	0	0.05595	0	0.0377499	0	-0.02535	0	0.03935	0
-32.8	0.03335	0	0.05115	0	0.03355	0	-0.02975	0	0.03545	0
-32.7	0.0331	0	0.0479	0	0.0307	0	-0.0295	0	0.0375	0
-32.6	0.0269	0	0.0461	0	0.0244	0	-0.036	0	0.0371	0
-32.5	0.024	0	0.0449	0	0.0208	0	-0.0336	0	0.0421	0
-32.4	0.02245	0	0.04285	0	0.01595	0	-0.03655	0	0.04565	0
-32.3	0.02125	0	0.03965	0	0.01415	0	-0.03925	0	0.04245	0
-32.2	0.02285	0	0.04065	0	0.01575	0	-0.04395	0	0.03975	0
-32.1	0.02055	0	0.03885	0	0.0153501	0	-0.04545	0	0.0394501	0
-32	0.019	0	0.0341	0	0.0164	0	-0.0458	0	0.0432	0
-31.9	0.0202	0	0.032	0	0.0172	0	-0.0442	0	0.0429	0
-31.8	0.01945	0	0.03465	0	0.01915	0	-0.04125	0	0.04105	0
-31.7	0.0216	0	0.0368	0	0.0177	0	-0.0419	0	0.0426	0
-31.6	0.02185	0	0.03705	0	0.0152499	0	-0.04285	0	0.03895	0
-31.5	0.0195	0	0.0377	0	0.0106	0	-0.0439	0	0.037	0
-31.4	0.02025	0	0.03415	0	0.00934996	0	-0.04575	0	0.03055	0
-31.3	0.01895	0	0.03255	0	0.00635001	0	-0.04555	0	0.02535	0
-31.2	0.0212	0	0.0332	0	0.00450004	0	-0.0436	0	0.0232	0
-31.1	0.02275	0	0.03605	0	0.00554998	0	-0.04005	0	0.02605	0
-31	0.0254501	0	0.0352501	0	0.00705006	0	-0.04105	0	0.0244501	0
-30.9	0.02755	0	0.04005	0	0.01015	0	-0.03805	0	0.02815	0
-30.8	0.02665	0	0.04355	0	0.01395	0	-0.03705	0	0.02615	0
-30.7	0.02415	0	0.04155	0	0.01365	0	-0.03855	0	0.02275	0
-30.6	0.0208	0	0.0378	0	0.00999997	0	-0.0391	0	0.0155	0
-30.5	0.02115	0	0.03465	0	0.01035	0	-0.03705	0	0.01295	0
-30.4	0.02045	0	0.03395	0	0.01155	0	-0.03885	0	0.01345	0
-30.3	0.02335	0	0.03325	0	0.01035	0	-0.03845	0	0.01315	0
-30.2	0.0274	0	0.0384	0	0.00930002	0	-0.0373	0	0.0163	0
-30.1	0.02875	0	0.03885	0	0.00765	0	-0.03625	0	0.01645	0
-30	0.03155	0	0.03835	0	0.00614999	0	-0.03535	0	0.01735	0
-29.9	0.03155	0	0.03465	0	0.00425001	0	-0.03625	0	0.01415	0
-29.8	0.0341	0	0.0349	0	0.0043	0	-0.0327	0	0.0112	0
-29.7	0.03015	0	0.03425	0	0.00225	0	-0.03035	0	0.00965	0
-29.6	0.02955	0	0.03605	0	0.00405002	0	-0.03075	0	0.00905001	0
-29.5	0.02775	0	0.03355	0	0.00554997	0	-0.02795	0	0.01005	0
-29.4	0.0241	0	0.0299	0	-0.0011	0	-0.0287	0	0.0063	0
-29.3	0.02125	0	0.02665	0	-0.00494997	0	-0.02705	0	0.00555003	0
-29.2	0.0201	0	0.0252	0	-0.00059998	0	-0.0227	0	0.0046	0
-29.1	0.0217001	0	0.0228001	0	-0.00129988	0	-0.0213	0	0.00230006	0
-29	0.02325	0	0.02195	0	-0.00304999	0	-0.01895	0	0.00505001	0
-28.9	0.0223	0	0.0228	0	-0.00350001	0	-0.0182	0	0.00529999	0
-28.8	0.02125	0	0.02085	0	-0.00605	0	-0.01885	0	0.00425	0
-28.7	0.02045	0	0.01855	0	-0.00635001	0	-0.01805	0	0.00305	0
-28.6	0.02245	0	0.01595	0	-0.00704997	0	-0.01825	0	0.00235001	0
-28.5	0.0241	0	0.0113	0	-0.00470001	0	-0.0177	0	0.000799986	0
-28.4	0.0231	0	0.0045	0	-0.00759999	0	-0.0193	0	0.00200001	0
-28.3	0.0228	0	0.0031	0	-0.0102	0	-0.0191	0	-0.000699991	0
-28.2	0.02105	0	0.00275	0	-0.01005	0	-0.01855	0	0.00355	0
-28.1	0.0197501	0	0.00305006	0	-0.00924989	0	-0.01865	0	0.00565006	0
-28	0.02475	0	0.00445005	0	-0.00674995	0	-0.01375	0	0.00785005	0
-27.9	0.02805	0	0.00395	0	-0.00315001	0	-0.00955	0	0.00924999	0
-27.8	0.0272	0	0.0039	0	-0.0048	0	-0.0103	0	0.0097	0
-27.7	0.0259	0	0.0073	0	-0.00599996	0	-0.0139	0	0.0121	0
-27.6	0.02805	0	0.00825002	0	-0.00134995	0	-0.01415	0	0.01435	0
-27.5	0.02975	0	0.00985001	0	-0.000149988	0	-0.01105	0	0.01655	0
-27.4	0.0303	0	0.0073	0	-0.00420002	0	-0.0096	0	0.0203	0
-27.3	0.02825	0	0.00425	0	-0.00875	0	-0.01135	0	0.01705	0
-27.2	0.0277	0	0.0033	0	-0.0108	0	-0.0108	0	0.0154	0
-27.1	0.0314499	0	0.00144995	0	-0.0129501	0	-0.00535	0	0.0170499	0
-27	0.02985	0	-0.00345004	0	-0.01575	0	-0.00495	0	0.01515	0
-26.9	0.0248	0	-0.008	0	-0.0158	0	-0.0054	0	0.0118	0
-26.8	0.02775	0	-0.00825	0	-0.01455	0	-0.00215	0	0.01615	0
-26.7	0.03095	0	-0.01025	0	-0.01095	0	0.00415	0	0.01495	0
-26.6	0.03305	0	-0.01075	0	-0.01125	0	0.00665	0	0.01195	0
-26.5	0.0359	0	-0.0126	0	-0.0094	0	0.0112	0	0.0071	0
-26.4	0.03475	0	-0.00965	0	-0.00995	0	0.00675	0	0.00385	0
-26.3	0.0341	0	-0.0077	0	-0.00860006	0	0.0053	0	0.00229994	0
-26.2	0.0324	0	-0.01	0	-0.0138001	0	0.0015	0	-0.0014	0
-26.1	0.0255	0	-0.0152	0	-0.0178001	0	-0.0005	0	-0.00470003	0
-26	0.02465	0	-0.01645	0	-0.01915	0	-0.00285	0	-0.00465004	0
-25.9	0.0225	0	-0.0188	0	-0.024	0	-0.008	0	-0.00820002	0
-25.8	0.02045	0	-0.02285	0	-0.02705	0	-0.01295	0	-0.00994999	0
-25.7	0.02055	0	-0.02275	0	-0.03205	0	-0.01625	0	-0.00725	0
-25.6	0.02035	0	-0.02525	0	-0.0365501	0	-0.01995	0	-0.01255	0
-25.5	0.0181	0	-0.0299	0	-0.0359	0	-0.0229	0	-0.0145	0
-25.4	0.0193	0	-0.0334	0	-0.0343	0	-0.0249	0	-0.0156	0
-25.3	0.01655	0	-0.03655	0	-0.03485	0	-0.02635	0	-0.01105	0
-25.2	0.0179	0	-0.0349	0	-0.037	0	-0.0284	0	-0.005	0
-25.1	0.01335	0	-0.03985	0	-0.03875	0	-0.03145	0	-0.00455002	0
-25	0.01215	0	-0.04245	0	-0.04035	0	-0.03465	0	-0.00635002	0
-24.9	0.00855	0	-0.04435	0	-0.04135	0	-0.03555	0	-0.00785005	0
-24.8	0.00645	0	-0.04755	0	-0.04445	0	-0.03945	0	-0.01225	0
-24.7	0.0084	0	-0.0478	0	-0.0456	0	-0.0399	0	-0.0096	0
-24.6	0.0102	0	-0.0452	0	-0.0480999	0	-0.0405	0	-0.00849996	0
-24.5	0.0138	0	-0.043	0	-0.0466	0	-0.0395	0	-0.00380002	0
-24.4	0.0142	0	-0.043	0	-0.0479	0	-0.0453	0	-0.00239999	0
-24.3	0.01675	0	-0.04105	0	-0.05155	0	-0.04245	0	-0.00104997	0
-24.2	0.0177	0	-0.0388	0	-0.0485	0	-0.0419	0	0.000999999	0
-24.1	0.0174	0	-0.0414	0	-0.0457	0	-0.0406	0	0.00329999	0
-24	0.0157	0	-0.0438	0	-0.0448	0	-0.0404	0	0.004	0
-23.9	0.0132	0	-0.0465	0	-0.0455	0	-0.0409	0	0.0041	0
-23.8	0.0136	0	-0.0454	0	-0.046	0	-0.0422	0	0.00199999	0
-23.7	0.01185	0	-0.04245	0	-0.04915	0	-0.04375	0	0.00215	0
-23.6	0.01315	0	-0.04045	0	-0.04975	0	-0.04455	0	0.00344999	0
-23.5	0.01485	0	-0.04275	0	-0.05205	0	-0.04455	0	0.00274997	0
-23.4	0.0151	0	-0.0433	0	-0.0551	0	-0.046	0	0.000899965	0
-23.3	0.01475	0	-0.04105	0	-0.05495	0	-0.04675	0	4.999e-05	0
-23.2	0.01425	0	-0.03795	0	-0.05285	0	-0.04785	0	0.00105	0
-23.1	0.0154	0	-0.0367	0	-0.0554	0	-0.0482	0	0.00140001	0
-23	0.01425	0	-0.03585	0	-0.05485	0	-0.04575	0	0.00524999	0
-22.9	0.0113	0	-0.0308	0	-0.0537	0	-0.0442	0	0.00619998	0
-22.8	0.01175	0	-0.03245	0	-0.0548501	0	-0.04255	0	0.00834992	0
-22.7	0.0114	0	-0.0367	0	-0.0554	0	-0.0456	0	0.0082	0
-22.6	0.0108001	0	-0.0354999	0	-0.0566999	0	-0.0472	0	0.00190006	0
-22.5	0.01175	0	-0.02995	0	-0.05415	0	-0.04305	0	0.00745003	0
-22.4	0.01535	0	-0.02205	0	-0.05425	0	-0.03955	0	0.01005	0
-22.3	0.0179	0	-0.0234	0	-0.0554001	0	-0.0382	0	0.00609995	0
-22.2	0.01555	0	-0.02575	0	-0.0600501	0	-0.04195	0	0.00605	0
-22.1	0.0152	0	-0.0322	0	-0.0616	0	-0.042	0	0.00239999	0
-22	0.01295	0	-0.02935	0	-0.06585	0	-0.04315	0	0.00214999	0
-21.9	0.0133	0	-0.0283	0	-0.0579	0	-0.0474	0	0.00189999	0
-21.8	0.01825	0	-0.02865	0	-0.0489499	0	-0.04275	0	0.00355005	0
-21.7	0.02645	0	-0.02235	0	-0.03585	0	-0.03495	0	0.01255	0
-21.6	0.0332999	0	-0.0181001	0	-0.0319002	0	-0.0335	0	0.0134999	0
-21.5	0.0388497	0	-0.0134503	0	-0.0390503	0	-0.03335	0	0.0136497	0
-21.4	0.03395	0	-0.02015	0	-0.0544501	0	-0.03035	0	0.0023499	0
-21.3	0.02265	0	-0.02635	0	-0.06115	0	-0.02115	0	0.00145002	0
-21.2	0.0193	0	-0.0278	0	-0.0578	0	-0.0074	0	-0.0012	0
-21.1	0.0202999	0	-0.0285001	0	-0.0583002	0	0.0111	0	-0.00140011	0
-21	0.01165	0	-0.03355	0	-0.05705	0	0.00805	0	-0.00505003	0
-20.9	0.011	0	-0.0322	0	-0.0591	0	0.0028	0	-0.00769998	0
-20.8	0.01605	0	-0.02985	0	-0.0627501	0	-4.99987e-05	0	-0.00795005	0
-20.7	0.0101	0	-0.0331	0	-0.0658	0	-0.0089	0	-0.0174	0
-20.6	0.0133001	0	-0.0331999	0	-0.0669999	0	-0.0089	0	-0.0200999	0
-20.5	0.0113001	0	-0.0348999	0	-0.0652999	0	-0.0136	0	-0.0198999	0
-20.4	0.0056	0	-0.0327	0	-0.0676999	0	-0.0272	0	-0.0218999	0
-20.3	-0.0063	0	-0.0311	0	-0.0710999	0	-0.0368	0	-0.0167999	0
-20.2	-0.0183	0	-0.0311	0	-0.0768	0	-0.047	0	-0.014	0
-20.1	-0.0330499	0	-0.0355499	0	-0.0811498	0	-0.06275	0	-0.0157499	0
-20	-0.0381999	0	-0.0404999	0	-0.0736999	0	-0.0725	0	-0.0163999	0
-19.9	-0.04245	0	-0.04125	0	-0.07175	0	-0.08295	0	-0.01415	0
-19.8	-0.04505	0	-0.04215	0	-0.0704499	0	-0.09295	0	-0.0171499	0
-19.7	-0.04665	0	-0.04415	0	-0.06475	0	-0.10225	0	-0.01775	0
-19.6	-0.0503501	0	-0.0410501	0	-0.0695502	0	-0.09895	0	-0.0162501	0
-19.5	-0.0636	0	-0.052	0	-0.0728	0	-0.1085	0	-0.0241	0
-19.4	-0.068	0	-0.0557	0	-0.0752001	0	-0.1131	0	-0.0257001	0
-19.3	-0.06545	0	-0.06095	0	-0.07795	0	-0.11255	0	-0.03045	0
-19.2	-0.0674	0	-0.0701	0	-0.0703001	0	-0.1103	0	-0.0244	0
-19.1	-0.0684499	0	-0.0832499	0	-0.0717499	0	-0.12425	0	-0.0225499	0
-19	-0.0811	0	-0.0782	0	-0.0593	0	-0.1335	0	-0.022	0
-18.9	-0.08725	0	-0.08275	0	-0.06355	0	-0.13235	0	-0.02395	0
-18.8	-0.0878	0	-0.0763	0	-0.0595	0	-0.1415	0	-0.0294	0
-18.7	-0.08085	0	-0.08935	0	-0.0713502	0	-0.16335	0	-0.04495	0
-18.6	-0.12545	0	-0.10845	0	-0.0916501	0	-0.17205	0	-0.0522501	0
-18.5	-0.11855	0	-0.11885	0	-0.10895	0	-0.15985	0	-0.0436499	0
-18.4	-0.09515	0	-0.11785	0	-0.12175	0	-0.13875	0	-0.0343498	0
-18.3	-0.053	0	-0.1081	0	-0.1289	0	-0.1251	0	-0.0313	0
-18.2	-0.0224	0	-0.1243	0	-0.1398	0	-0.1305	0	-0.0675	0
-18.1	0.00269996	0	-0.1541	0	-0.1655	0	-0.1545	0	-0.1117	0
-18	-0.00140019	0	-0.175	0	-0.1811	0	-0.1972	0	-0.14	0
-17.9	-0.02445	0	-0.19775	0	-0.19215	0	-0.23735	0	-0.17025	0
-17.8	-0.05425	0	-0.19875	0	-0.20035	0	-0.25935	0	-0.17225	0
-17.7	-0.07775	0	-0.18835	0	-0.21135	0	-0.26855	0	-0.15555	0
-17.6	-0.0965999	0	-0.1781	0	-0.2099	0	-0.2421	0	-0.1232	0
-17.5	-0.1218	0	-0.1721	0	-0.2195	0	-0.209	0	-0.0865999	0
-17.4	-0.14105	0	-0.16305	0	-0.24775	0	-0.19215	0	-0.0784501	0
-17.3	-0.14355	0	-0.15755	0	-0.28005	0	-0.21415	0	-0.0969502	0
-17.2	-0.154	0	-0.1811	0	-0.3188	0	-0.2476	0	-0.1225	0
-17.1	-0.1518	0	-0.1956	0	-0.3579	0	-0.2768	0	-0.1767	0
-17	-0.1689	0	-0.1977	0	-0.4051	0	-0.3262	0	-0.229	0
-16.9	-0.1865	0	-0.1988	0	-0.4392	0	-0.3702	0	-0.2744	0
-16.8	-0.22495	0	-0.23865	0	-0.45175	0	-0.43505	0	-0.30275	0
-16.7	-0.28085	0	-0.30055	0	-0.468649	0	-0.48485	0	-0.29295	0
-16.6	-0.2954	0	-0.3047	0	-0.439099	0	-0.4796	0	-0.2502	0
-16.5	-0.2661	0	-0.2948	0	-0.4064	0	-0.4388	0	-0.2242	0
-16.4	-0.24025	0	-0.28845	0	-0.37395	0	-0.40075	0	-0.25765	0
-16.3	-0.2168	0	-0.2874	0	-0.3501	0	-0.3753	0	-0.271	0
-16.2	-0.19085	0	-0.26545	0	-0.33645	0	-0.35495	0	-0.25055	0
-16.1	-0.2084	0	-0.2461	0	-0.351399	0	-0.3514	0	-0.2372	0
-16	-0.21275	0	-0.22495	0	-0.35205	0	-0.34225	0	-0.22165	0
-15.9	-0.20725	0	-0.20645	0	-0.35515	0	-0.34415	0	-0.22435	0
-15.8	-0.21625	0	-0.21745	0	-0.37325	0	-0.36315	0	-0.24015	0
-15.7	-0.22865	0	-0.25055	0	-0.40425	0	-0.38305	0	-0.26275	0
-15.6	-0.23275	0	-0.27915	0	-0.398749	0	-0.38645	0	-0.27905	0
-15.5	-0.2455	0	-0.2981	0	-0.418	0	-0.3759	0	-0.3003	0
-15.4	-0.25985	0	-0.28625	0	-0.42175	0	-0.36135	0	-0.31095	0
-15.3	-0.26555	0	-0.27115	0	-0.42305	0	-0.33815	0	-0.32515	0
-15.2	-0.2623	0	-0.249	0	-0.4298	0	-0.3238	0	-0.3278	0
-15.1	-0.2463	0	-0.2576	0	-0.4324	0	-0.2948	0	-0.3347	0
-15	-0.227	0	-0.2428	0	-0.4224	0	-0.279	0	-0.3351	0
-14.9	-0.21145	0	-0.22605	0	-0.41655	0	-0.27255	0	-0.34505	0
-14.8	-0.1951	0	-0.2183	0	-0.4226	0	-0.2939	0	-0.3345	0
-14.7	-0.17425	0	-0.19415	0	-0.41625	0	-0.29295	0	-0.30435	0
-14.6	-0.1706	0	-0.1636	0	-0.417	0	-0.2975	0	-0.2856	0
-14.5	-0.16635	0	-0.13365	0	-0.40465	0	-0.31595	0	-0.28435	0
-14.4	-0.18785	0	-0.12795	0	-0.38855	0	-0.34575	0	-0.27305	0
-14.3	-0.19285	0	-0.13785	0	-0.35835	0	-0.36565	0	-0.25195	0
-14.2	-0.2131	0	-0.1618	0	-0.3465	0	-0.3831	0	-0.2341	0
-14.1	-0.2292	0	-0.1641	0	-0.3114	0	-0.3543	0	-0.2195	0
-14	-0.2289	0	-0.1636	0	-0.2792	0	-0.3182	0	-0.2001	0
-13.9	-0.2284	0	-0.1681	0	-0.2304	0	-0.2962	0	-0.1875	0
-13.8	-0.21285	0	-0.17275	0	-0.19325	0	-0.28945	0	-0.17855	0
-13.7	-0.19905	0	-0.15885	0	-0.16945	0	-0.28575	0	-0.17965	0
-13.6	-0.1807	0	-0.1364	0	-0.1448	0	-0.2771	0	-0.1728	0
-13.5	-0.17635	0	-0.11215	0	-0.13905	0	-0.25975	0	-0.15355	0
-13.4	-0.17095	0	-0.09625	0	-0.13895	0	-0.23935	0	-0.16895	0
-13.3	-0.1523	0	-0.0905	0	-0.1273	0	-0.2198	0	-0.152	0
-13.2	-0.1431	0	-0.0977	0	-0.1457	0	-0.2046	0	-0.1391	0
-13.1	-0.1679	0	-0.1171	0	-0.118199	0	-0.1954	0	-0.1387	0
-13	-0.14605	0	-0.10305	0	-0.10995	0	-0.20195	0	-0.13305	0
-12.9	-0.17335	0	-0.11115	0	-0.12755	0	-0.22735	0	-0.14115	0
-12.8	-0.17715	0	-0.11805	0	-0.13525	0	-0.23465	0	-0.14505	0
-12.7	-0.1721	0	-0.1109	0	-0.1121	0	-0.2414	0	-0.1315	0
-12.6	-0.17135	0	-0.0925499	0	-0.12115	0	-0.23185	0	-0.11855	0
-12.5	-0.17625	0	-0.10435	0	-0.14275	0	-0.22315	0	-0.13115	0
-12.4	-0.1821	0	-0.1201	0	-0.1492	0	-0.2137	0	-0.1424	0
-12.3	-0.17345	0	-0.11695	0	-0.14585	0	-0.19915	0	-0.15175	0
-12.2	-0.1627	0	-0.1145	0	-0.1464	0	-0.1867	0	-0.155	0
-12.1	-0.1565	0	-0.1076	0	-0.1444	0	-0.1759	0	-0.1479	0
-12	-0.15105	0	-0.10365	0	-0.14505	0	-0.17195	0	-0.14045	0
-11.9	-0.1427	0	-0.0989	0	-0.137	0	-0.1702	0	-0.1272	0
-11.8	-0.14455	0	-0.09905	0	-0.12905	0	-0.17325	0	-0.12605	0
-11.7	-0.1414	0	-0.1019	0	-0.1208	0	-0.1766	0	-0.1318	0
-11.6	-0.1405	0	-0.1003	0	-0.1163	0	-0.1744	0	-0.1304	0
-11.5	-0.13435	0	-0.0874499	0	-0.10265	0	-0.16095	0	-0.12285	0
-11.4	-0.1346	0	-0.0784	0	-0.0960999	0	-0.1461	0	-0.1222	0
-11.3	-0.1261	0	-0.0791	0	-0.084	0	-0.1352	0	-0.1088	0
-11.2	-0.11785	0	-0.07235	0	-0.07185	0	-0.13085	0	-0.09255	0
-11.1	-0.10515	0	-0.05885	0	-0.06885	0	-0.12305	0	-0.07605	0
-11	-0.0988	0	-0.0487	0	-0.063	0	-0.1117	0	-0.0672	0
-10.9	-0.08915	0	-0.04625	0	-0.05715	0	-0.10485	0	-0.05085	0
-10.8	-0.0802	0	-0.0439	0	-0.0519	0	-0.0963	0	-0.0354	0
-10.7	-0.07075	0	-0.03465	0	-0.04385	0	-0.08085	0	-0.01495	0
-10.6	-0.06475	0	-0.02725	0	-0.0350499	0	-0.07645	0	-0.00134997	0
-10.5	-0.06335	0	-0.01885	0	-0.02515	0	-0.07185	0	0.01325	0
-10.4	-0.05875	0	-0.01695	0	-0.02075	0	-0.06965	0	0.02805	0
-10.3	-0.04795	0	-0.01055	0	-0.01585	0	-0.06405	0	0.04575	0
-10.2	-0.0348	0	-0.0009	0	-0.0097	0	-0.0527	0	0.0612	0
-10.1	-0.0269	0	0.00260003	0	-0.00289993	0	-0.0464	0	0.0764	0
-10	-0.01375	0	0.00715	0	0.00555	0	-0.04065	0	0.09635	0
-9.9	-0.0011	0	0.0199	0	0.0120001	0	-0.0327	0	0.1104	0
-9.8	0.01305	0	0.03245	0	0.02265	0	-0.01585	0	0.13575	0
-9.7	0.0269	0	0.0424	0	0.0345	0	-0.012	0	0.1506	0
-9.6	0.03065	0	0.04185	0	0.04395	0	-0.00155	0	0.17165	0
-9.5	0.03275	0	0.04865	0	0.05295	0	0.01295	0	0.17395	0
-9.4	0.0447	0	0.0635	0	0.0661001	0	0.0175	0	0.1658	0
-9.3	0.04635	0	0.07465	0	0.0707499	0	0.02265	0	0.15775	0
-9.2	0.03805	0	0.06505	0	0.0486499	0	0.02485	0	0.14815	0
-9.1	0.0302499	0	0.0521499	0	0.0348498	0	0.01845	0	0.12275	0
-9	0.0358	0	0.0508	0	0.022	0	0.0057	0	0.0985	0
-8.9	0.02615	0	0.04445	0	0.0259499	0	0.00765	0	0.0897499	0
-8.8	0.02255	0	0.04645	0	0.03065	0	0.00375	0	0.08175	0
-8.7	0.0145	0	0.043	0	0.0316001	0	0.0026	0	0.0785	0
-8.6	0.0156999	0	0.0406999	0	0.0448999	0	0.0016	0	0.0788999	0
-8.5	0.0113999	0	0.0374999	0	0.0343999	0	0.0067	0	0.0758999	0
-8.4	-0.0039	0	0.0326	0	0.0287	0	0.0047	0	0.0719	0
-8.3	-0.00705	0	0.02955	0	0.02805	0	0.00455	0	0.06935	0
-8.2	-0.0025	0	0.0266	0	0.029	0	0.0081	0	0.0651	0
-8.1	-0.00265002	0	0.02735	0	0.02915	0	0.00695	0	0.05995	0
-8	-0.00425	0	0.02625	0	0.02805	0	0.00635	0	0.05895	0
-7.9	0.005	0	0.0302	0	0.0357	0	0.0075	0	0.057	0
-7.8	0.0139	0	0.0315	0	0.0356	0	0.0039	0	0.0508	0
-7.7	0.013	0	0.0278	0	0.0355	0	0.0028	0	0.0412	0
-7.6	0.01485	0	0.02905	0	0.0308501	0	0.00425	0	0.03335	0
-7.5	0.0187	0	0.037	0	0.0271	0	0.0109	0	0.0332	0
-7.4	0.01585	0	0.04025	0	0.02105	0	0.01515	0	0.03325	0
-7.3	0.01025	0	0.04035	0	0.02315	0	0.01635	0	0.03235	0
-7.2	0.00615	0	0.04115	0	0.02375	0	0.01725	0	0.03025	0
-7.1	0.0076499	0	0.0438499	0	0.0268498	0	0.01705	0	0.0245499	0
-7	0.00359999	0	0.0412	0	0.0179	0	0.0107	0	0.0211	0
-6.9	0.0034	0	0.0335	0	0.018	0	0.0062	0	0.0194	0
-6.8	0.0028	0	0.0306	0	0.0129	0	0.0022	0	0.0172	0
-6.7	0.00315	0	0.02185	0	0.01215	0	-0.00015	0	0.01345	0
-6.6	0.000250045	0	0.01945	0	0.00955009	0	-0.00365	0	0.01405	0
-6.5	0.0052	0	0.0167	0	0.0099	0	-0.0011	0	0.0164	0
-6.4	0.0029	0	0.0156	0	0.0067	0	-0.0002	0	0.0138	0
-6.3	0.0031	0	0.0139	0	0.00580005	0	-0.0016	0	0.011	0
-6.2	0.00185	0	0.01365	0	0.00625002	0	5e-05	0	0.01445	0
-6.1	0.00209997	0	0.0118	0	0.00409993	0	0.0002	0	0.0144	0
-6	0.000549976	0	0.00824998	0	-0.000350024	0	-0.00075	0	0.01475	0
-5.9	-0.0014	0	0.0033	0	-0.000599977	0	-0.0009	0	0.013	0
-5.8	0.0003	0	0.0045	0	0.000499964	0	-0.00210002	0	0.0131	0
-5.7	-0.0011	0	-0.0007	0	-0.0014	0	-0.0045	0	0.0067	0
-5.6	0.0008	0	-0.0027	0	0.00279991	0	-0.0037	0	0.00699991	0
-5.5	-0.00249999	0	-0.00679999	0	0.00130001	0	-0.00549999	0	0.00420001	0
-5.4	-0.0038	0	-0.0083	0	0.00399998	0	-0.0047	0	0.0021	0
-5.3	-0.00545005	0	-0.0108501	0	0.00244995	0	-0.00435	0	0.00224995	0
-5.2	-0.0082	0	-0.0145	0	0.0001	0	-0.0054	0	-0.0017	0
-5.1	-0.01155	0	-0.01665	0	-0.00135005	0	-0.00665	0	-0.00785005	0
-5	-0.0144	0	-0.0207	0	-0.0046	0	-0.0099	0	-0.008	0
-4.9	-0.0175	0	-0.0238	0	-0.00650007	0	-0.011	0	-0.0162	0
-4.8	-0.0199	0	-0.0262	0	-0.0105	0	-0.0122	0	-0.0188	0
-4.7	-0.0197	0	-0.0264	0	-0.0127	0	-0.0178	0	-0.0218	0
-4.6	-0.0184	0	-0.0261	0	-0.0116	0	-0.0135	0	-0.0209	0
-4.5	-0.0223	0	-0.0295	0	-0.0165	0	-0.0112	0	-0.0212	0
-4.4	-0.01935	0	-0.02375	0	-0.01435	0	-0.00985	0	-0.01245	0
-4.3	-0.0187	0	-0.0216	0	-0.0119	0	-0.0083	0	-0.0107	0
-4.2	-0.0174	0	-0.0199	0	-0.0128	0	-0.006	0	-0.0075	0
-4.1	-0.0123	0	-0.0147	0	-0.0117	0	-0.0063	0	-0.00589999	0
-4	-0.01145	0	-0.01245	0	-0.01415	0	-0.00435	0	-0.00635	0
-3.9	-0.0142	0	-0.0136	0	-0.0189	0	-0.003	0	-0.0082	0
-3.8	-0.01455	0	-0.01315	0	-0.01995	0	-0.00095	0	-0.00825001	0
-3.7	-0.01455	0	-0.01135	0	-0.02505	0	-0.00475	0	-0.00925	0
-3.6	-0.0076	0	-0.0094	0	-0.0230999	0	-0.0031	0	-0.00629987	0
-3.5	-0.0079	0	-0.001	0	-0.0228	0	0.0022	0	-0.0049	0
-3.4	0.00505	0	0.00445	0	-0.0260498	0	0.00485	0	0.00455	0
-3.3	0.0131501	0	0.00835007	0	-0.0250499	0	0.00835	0	0.00795007	0
-3.2	0.0154	0	0.0172	0	-0.0262	0	0.0097	0	0.0091	0
-3.1	0.0149	0	0.0159	0	-0.0240001	0	0.0075	0	0.00519994	0
-3	0.01425	0	0.01315	0	-0.02395	0	0.01075	0	0.00205	0
-2.9	0.0114	0	0.009	0	-0.0304	0	0.0071	0	-0.0011	0
-2.8	0.00849999	0	0.00189999	0	-0.0317	0	0.0029	0	0.000799994	0
-2.7	0.00885	0	-0.00095	0	-0.03445	0	0.00755	0	-0.00085	0
-2.6	0.00435	0	-0.00165	0	-0.03325	0	0.00545	0	-0.000150038	0
-2.5	0.00615	0	0.00135	0	-0.03875	0	0.00615	0	-0.00045	0
-2.4	0.0043	0	-0.0048	0	-0.0450999	0	0.007	0	-0.003	0
-2.3	0.00510009	0	-0.000999907	0	-0.0430999	0	0.0127	0	-0.000499907	0
-2.2	0.00445	0	0.00035	0	-0.04135	0	0.01645	0	0.00875	0
-2.1	0.00065	0	0.00465	0	-0.04485	0	0.01875	0	0.01435	0
-2	0.0015	0	0.0019	0	-0.0524	0	0.0185	0	0.0185	0
-1.9	0.00035	0	0.01595	0	-0.04885	0	0.02265	0	0.02545	0
-1.8	0.00134985	0	0.0183499	0	-0.0434501	0	0.02665	0	0.0243499	0
-1.7	-0.00715	0	0.01585	0	-0.04035	0	0.02575	0	0.02125	0
-1.6	-0.00355	0	0.02545	0	-0.0394502	0	0.02345	0	0.0196498	0
-1.5	-0.00815	0	0.03245	0	-0.03775	0	0.01915	0	0.01885	0
-1.4	-0.0061	0	0.037	0	-0.03775	0	0.0206	0	0.0176	0
-1.3	-0.00544994	0	0.0461501	0	-0.0364499	0	0.03305	0	0.01885	0
-1.2	-0.0029	0	0.052	0	-0.0344	0	0.0345	0	0.0176	0
-1.1	0.0067	0	0.052	0	-0.0343001	0	0.0389	0	0.0175	0
-1	0.0071	0	0.0521	0	-0.0336999	0	0.0414	0	0.0162	0
-0.900002	0.0067	0	0.052	0	-0.0312	0	0.0389	0	0.0154	0
-0.799999	0.0071	0	0.0518	0	-0.0308	0	0.0389	0	0.0153501	0
-0.700001		0		0		0		0		0
-0.600002		0		0		0		0		0
-0.5		0		0		0		0		0
-0.400002		0		0		0		0		0
-0.299999		0		0		0		0		0
-0.200001		0		0		0		0		0
-0.100002		0		0		0		0		0
0		0		0		0		0		0
0.0999985		0		0		0		0		0
0.200001		0.00160961		0.00393584		0.00728208		0.0128161		0.0229261
0.299999		0.00321903		0.007871		0.0145624		0.0256267		0.0458305
0.399998		0.00482832		0.0118056		0.0218411		0.0384308		0.0687147
0.5		0.00643754		0.0157399		0.0291178		0.0512293		0.0915772
0.599998		0.00804657		0.0196734		0.036393		0.0640214		0.114419
0.700001		0.00965553		0.0236066		0.043666		0.0768075		0.13724
0.799999		0.0112643		0.0275391		0.0509373		0.089588		0.16004
0.899998		0.0128729		0.031471		0.0582071		0.102362		0.18282
1		0.0144815		0.0354026		0.0654748		0.115131		0.205579
1.1		0.0160899		0.0393335		0.072741		0.127893		0.228316
1.2		0.0176982		0.043264		0.0800051		0.140649		0.251034
1.3		0.0193063		0.0471938		0.0872674		0.153399		0.27373
1.4		0.0209143		0.0511231		0.0945282		0.166144		0.296406
1.5		0.0225223		0.055052		0.101787		0.178882		0.31906
1.6		0.02413		0.0589802		0.109044		0.191614		0.341694
1.7		0.0257377		0.062908		0.116299		0.204341		0.364308
1.8	0.18665	0.0273452	0.2867	0.0668351	0.27535	0.123553	0.55985	0.217061	0.5569	0.386901
1.9	0.12045	0.0289525	0.24805	0.0707618	0.2061	0.130804	0.46565	0.229776	0.55345	0.409474
2	0.1203	0.0305598	0.2398	0.074688	0.20605	0.138054	0.4639	0.242484	0.5526	0.432025
2.1	0.0702	0.0321669	0.221	0.0786135	0.1578	0.145303	0.4594	0.255187	0.53705	0.454555
2.2	0.02665	0.0337739	0.18515	0.0825387	0.14935	0.152549	0.44005	0.267883	0.5358	0.477066
2.3	-0.000550014	0.0353807	0.18005	0.0864632	0.08645	0.159793	0.38325	0.280574	0.53505	0.499556
2.4	-0.0334	0.0369874	0.1622	0.0903871	0.0676999	0.167036	0.3694	0.293259	0.5358	0.522026
2.5	-0.03575	0.0385941	0.15985	0.0943107	0.06535	0.174277	0.36705	0.305938	0.56795	0.544474
2.6	-0.05005	0.0402005	0.15545	0.0982335	0.0779498	0.181516	0.38895	0.31861	0.60895	0.566902
2.7	-0.06195	0.0418069	0.15845	0.102156	0.05175	0.188753	0.40645	0.331277	0.62655	0.589311
2.8	-0.0862	0.0434131	0.1517	0.106078	0.0702	0.195989	0.4027	0.343938	0.6606	0.611698
2.9	-0.0797	0.0450192	0.1656	0.109999	0.0777	0.203223	0.4129	0.356593	0.685	0.634065
3	-0.09235	0.0466251	0.18115	0.11392	0.08735	0.210455	0.43485	0.369242	0.72135	0.656411
3.1	-0.08755	0.048231	0.18275	0.11784	0.0853501	0.217685	0.44115	0.381885	0.75435	0.678737
3.2	-0.0756001	0.0498367	0.1946	0.12176	0.0923999	0.224913	0.4705	0.394522	0.7839	0.701043
3.3	-0.07145	0.0514422	0.20405	0.125679	0.09225	0.23214	0.47975	0.407153	0.81275	0.723328
3.4	-0.0791	0.0530476	0.2069	0.129598	0.0912	0.239365	0.4939	0.419778	0.8456	0.745593
3.5	-0.0831	0.054653	0.2204	0.133516	0.1003	0.246588	0.5061	0.432398	0.8767	0.767838
3.6	-0.0882	0.0562581	0.2206	0.137434	0.1101	0.253809	0.516	0.445011	0.9133	0.790062
3.7	-0.0824001	0.0578632	0.237	0.141351	0.1194	0.261029	0.5283	0.457619	0.9609	0.812266
3.8	-0.0892	0.0594681	0.2468	0.145267	0.1166	0.268246	0.5416	0.47022	1.002	0.83445
3.9	-0.0907	0.0610729	0.2554	0.149183	0.13	0.275462	0.5618	0.482816	1.0499	0.856614
4	-0.0926	0.0626776	0.2603	0.153099	0.1435	0.282676	0.5817	0.495406	1.0938	0.878756
4.1	-0.09375	0.0642821	0.26645	0.157014	0.14855	0.289889	0.59445	0.50799	1.13835	0.900879
4.2	-0.0967499	0.0658866	0.27335	0.160928	0.15515	0.297099	0.61065	0.520567	1.17345	0.922982
4.3	-0.09605	0.0674908	0.28115	0.164842	0.16605	0.304308	0.63255	0.53314	1.20375	0.945065
4.4	-0.0993	0.0690949	0.2856	0.168755	0.1721	0.311515	0.6483	0.545706	1.2385	0.967128
4.5	-0.1023	0.070699	0.2866	0.172668	0.1744	0.31872	0.6619	0.558266	1.269	0.989169
4.6	-0.11235	0.0723029	0.28355	0.17658	0.17715	0.325924	0.67135	0.57082	1.28445	1.01119
4.7	-0.119	0.0739067	0.2856	0.180492	0.1818	0.333126	0.6868	0.583369	1.305	1.03319
4.8	-0.12665	0.0755103	0.28085	0.184403	0.17575	0.340325	0.69685	0.595912	1.32465	1.05518
4.9	-0.12885	0.0771138	0.28385	0.188314	0.17695	0.347524	0.71005	0.608448	1.35095	1.07714
5	-0.12395	0.0787172	0.28325	0.192224	0.17695	0.35472	0.72035	0.620979	1.37815	1.09908
5.1	-0.1302	0.0803204	0.2822	0.196134	0.1726	0.361915	0.727	0.633504	1.3986	1.121
5.2	-0.1298	0.0819235	0.2894	0.200043	0.177	0.369107	0.7397	0.646023	1.4279	1.1429
5.3	-0.13065	0.0835265	0.29375	0.203952	0.17335	0.376298	0.75295	0.658536	1.45865	1.16478
5.4	-0.12195	0.0851293	0.29575	0.20786	0.16945	0.383488	0.76525	0.671044	1.48695	1.18665
5.5	-0.1271	0.0867321	0.2995	0.211767	0.1732	0.390675	0.7833	0.683545	1.5082	1.20849
5.6	-0.1337	0.0883347	0.3035	0.215674	0.1871	0.397861	0.7957	0.696041	1.5377	1.23031
5.7	-0.1416	0.0899372	0.3056	0.219581	0.1829	0.405045	0.7987	0.70853	1.5616	1.25211
5.8	-0.15215	0.0915395	0.30245	0.223486	0.17875	0.412227	0.79555	0.721014	1.59045	1.27389
5.9	-0.1596	0.0931417	0.3023	0.227392	0.1825	0.419407	0.8048	0.733492	1.6194	1.29566
6	-0.15675	0.0947438	0.30885	0.231297	0.18915	0.426586	0.81745	0.745965	1.64505	1.3174
6.1	-0.1494	0.0963458	0.3186	0.235201	0.1948	0.433763	0.8362	0.758431	1.6788	1.33912
6.2	-0.1561	0.0979476	0.3228	0.239105	0.1977	0.440938	0.8554	0.770891	1.7075	1.36082
6.3	-0.15445	0.0995493	0.32685	0.243008	0.20475	0.448111	0.87155	0.783346	1.74095	1.38251
6.4	-0.15595	0.101151	0.32615	0.246911	0.20665	0.455282	0.88515	0.795795	1.76935	1.40417
6.5	-0.1583	0.102752	0.3242	0.250813	0.2056	0.462452	0.8961	0.808238	1.7999	1.42581
6.6	-0.16055	0.104354	0.31915	0.254715	0.21025	0.46962	0.91135	0.820675	1.82635	1.44743
6.7	-0.1579	0.105955	0.3246	0.258616	0.2218	0.476786	0.9249	0.833106	1.8564	1.46904
6.8	-0.1647	0.107556	0.3251	0.262516	0.2373	0.483951	0.943	0.845532	1.8798	1.49062
6.9	-0.17245	0.109157	0.32525	0.266416	0.24255	0.491113	0.96045	0.857951	1.91025	1.51219
7	-0.17975	0.110758	0.33245	0.270316	0.24505	0.498274	0.97455	0.870365	1.94215	1.53373
7.1	-0.18825	0.112358	0.33885	0.274215	0.24385	0.505433	0.98875	0.882773	1.96735	1.55526
7.2	-0.1959	0.113959	0.3415	0.278114	0.2435	0.512591	1	0.895175	2.0021	1.57676
7.3	-0.2072	0.115559	0.3368	0.282011	0.2401	0.519746	1.0125	0.907571	2.0246	1.59825
7.4	-0.2134	0.11716	0.3356	0.285909	0.2357	0.5269	1.0254	0.919962	2.05	1.61971
7.5	-0.2169	0.11876	0.3328	0.289806	0.2331	0.534052	1.0374	0.932347	2.0726	1.64116
7.6	-0.2169	0.12036	0.3341	0.293702	0.2327	0.541202	1.0519	0.944725	2.1004	1.66258
7.7	-0.21365	0.12196	0.33235	0.297598	0.23015	0.548351	1.07335	0.957098	2.12795	1.68399
7.8	-0.2177	0.123559	0.3261	0.301493	0.2296	0.555497	1.0839	0.969466	2.1512	1.70538
7.9	-0.21605	0.125159	0.32535	0.305388	0.23215	0.562643	1.10055	0.981827	2.18115	1.72675
8	-0.2219	0.126759	0.3239	0.309282	0.2339	0.569786	1.1146	0.994183	2.2074	1.7481
8.1	-0.2259	0.128358	0.3229	0.313176	0.2409	0.576927	1.1294	1.00653	2.2354	1.76942
8.2	-0.229	0.129957	0.3236	0.317069	0.2478	0.584067	1.1459	1.01888	2.2629	1.79073
8.3	-0.233	0.131556	0.3218	0.320962	0.2534	0.591205	1.1642	1.03121	2.2923	1.81202
8.4	-0.23625	0.133155	0.31845	0.324854	0.25455	0.598341	1.17455	1.04355	2.31665	1.8333
8.5	-0.238	0.134754	0.3205	0.328746	0.2597	0.605475	1.1862	1.05587	2.3421	1.85455
8.6	-0.24065	0.136353	0.32435	0.332637	0.26245	0.612608	1.19565	1.06819	2.36885	1.87578
8.7	-0.24785	0.137952	0.32305	0.336527	0.26325	0.619739	1.20715	1.08051	2.38705	1.89699
8.8	-0.25275	0.13955	0.32495	0.340417	0.26675	0.626868	1.22015	1.09282	2.40605	1.91818
8.9	-0.26075	0.141148	0.32805	0.344307	0.26685	0.633995	1.23085	1.10512	2.43205	1.93936
9	-0.26525	0.142747	0.32945	0.348196	0.27445	0.641121	1.24525	1.11742	2.45425	1.96051
9.1	-0.26475	0.144345	0.32855	0.352084	0.28365	0.648245	1.26095	1.12971	2.47785	1.98165
9.2	-0.2653	0.145943	0.3302	0.355972	0.2936	0.655367	1.2779	1.142	2.5031	2.00276
9.3	-0.26825	0.147541	0.33235	0.359859	0.29935	0.662487	1.28925	1.15428	2.52325	2.02386
9.4	-0.277	0.149138	0.3285	0.363746	0.3015	0.669606	1.3005	1.16655	2.5441	2.04494
9.5	-0.28105	0.150736	0.32785	0.367633	0.30305	0.676722	1.31055	1.17882	2.56585	2.06599
9.6	-0.2819	0.152333	0.3274	0.371518	0.3063	0.683838	1.3236	1.19109	2.592	2.08703
9.7	-0.2856	0.153931	0.3275	0.375404	0.3093	0.690951	1.3373	1.20334	2.6158	2.10805
9.8	-0.287	0.155528	0.3256	0.379288	0.3159	0.698062	1.3511	1.2156	2.6387	2.12905
9.9	-0.2909	0.157125	0.3223	0.383173	0.3181	0.705172	1.3596	1.22784	2.6624	2.15003
10	-0.2955	0.158722	0.3286	0.387056	0.3219	0.71228	1.3746	1.24008	2.6895	2.17099
10.1	-0.3014	0.160319	0.3299	0.390939	0.3255	0.719386	1.3936	1.25232	2.7146	2.19194
10.2	-0.30655	0.161915	0.32665	0.394822	0.32795	0.726491	1.41165	1.26455	2.73765	2.21286
10.3	-0.30585	0.163512	0.32335	0.398704	0.33035	0.733593	1.42685	1.27677	2.76245	2.23376
10.4	-0.3069	0.165108	0.3258	0.402586	0.3344	0.740695	1.4433	1.28899	2.7882	2.25465
10.5	-0.31415	0.166705	0.32455	0.406467	0.33975	0.747794	1.46015	1.3012	2.81145	2.27552
10.6	-0.32155	0.168301	0.32025	0.410347	0.34165	0.754891	1.46875	1.3134	2.83195	2.29636
10.7	-0.32495	0.169897	0.32115	0.414227	0.34265	0.761987	1.48265	1.3256	2.85205	2.31719
10.8	-0.322	0.171493	0.3234	0.418107	0.35	0.769081	1.4982	1.3378	2.8765	2.338
10.9	-0.32015	0.173089	0.32205	0.421986	0.35235	0.776173	1.51895	1.34999	2.90335	2.35879
11	-0.3192	0.174684	0.3245	0.425864	0.3584	0.783264	1.5373	1.36217	2.93	2.37956
11.1	-0.31775	0.17628	0.32345	0.429742	0.36275	0.790352	1.55265	1.37435	2.95235	2.40031
11.2	-0.31935	0.177875	0.32495	0.433619	0.37095	0.797439	1.56695	1.38652	2.97635	2.42105
11.3	-0.31865	0.179471	0.32395	0.437496	0.37835	0.804524	1.58005	1.39868	3.00025	2.44176
11.4	-0.32005	0.181066	0.32605	0.441372	0.38505	0.811608	1.59705	1.41084	3.02605	2.46246
11.5	-0.3207	0.182661	0.3293	0.445248	0.3894	0.81869	1.6143	1.423	3.0486	2.48313
11.6	-0.32245	0.184256	0.32575	0.449123	0.39275	0.82577	1.62675	1.43515	3.06925	2.50379
11.7	-0.3237	0.18585	0.3236	0.452998	0.4001	0.832848	1.6398	1.44729	3.0935	2.52443
11.8	-0.3268	0.187445	0.3213	0.456872	0.4028	0.839924	1.6516	1.45943	3.1154	2.54505
11.9	-0.3287	0.18904	0.3197	0.460746	0.4063	0.846999	1.6643	1.47156	3.1382	2.56565
12	-0.3301	0.190634	0.319	0.464619	0.4134	0.854072	1.6776	1.48368	3.1601	2.58623
12.1	-0.33715	0.192228	0.31775	0.468492	0.41565	0.861143	1.68985	1.4958	3.18415	2.6068
12.2	-0.33995	0.193822	0.32025	0.472364	0.42125	0.868213	1.70295	1.50792	3.21115	2.62734
12.3	-0.33855	0.195416	0.32115	0.476235	0.42775	0.87528	1.71795	1.52003	3.23755	2.64787
12.4	-0.33675	0.19701	0.32365	0.480106	0.43515	0.882346	1.73045	1.53213	3.26535	2.66837
12.5	-0.3385	0.198604	0.3224	0.483977	0.4414	0.889411	1.7405	1.54423	3.2879	2.68886
12.6	-0.33815	0.200198	0.32185	0.487847	0.44865	0.896473	1.75355	1.55632	3.31485	2.70933
12.7	-0.33805	0.201791	0.32075	0.491716	0.45485	0.903534	1.76695	1.56841	3.33845	2.72978
12.8	-0.34055	0.203384	0.32045	0.495585	0.45965	0.910593	1.78125	1.58049	3.36405	2.75022
12.9	-0.34135	0.204978	0.32295	0.499454	0.46515	0.91765	1.79745	1.59256	3.38995	2.77063
13	-0.3419	0.206571	0.3234	0.503322	0.4682	0.924706	1.81	1.60463	3.4142	2.79102
13.1	-0.3402	0.208164	0.325	0.507189	0.4744	0.93176	1.8248	1.61669	3.4371	2.8114
13.2	-0.34515	0.209757	0.32745	0.511056	0.48225	0.938812	1.83965	1.62875	3.46035	2.83176
13.3	-0.34655	0.211349	0.33015	0.514922	0.49005	0.945862	1.85315	1.6408	3.48475	2.8521
13.4	-0.34565	0.212942	0.33075	0.518788	0.49555	0.95291	1.86815	1.65285	3.50915	2.87242
13.5	-0.3488	0.214534	0.3296	0.522653	0.5016	0.959957	1.8805	1.66489	3.5351	2.89272
13.6	-0.3456	0.216127	0.3323	0.526518	0.5076	0.967002	1.8931	1.67693	3.5623	2.913
13.7	-0.34505	0.217719	0.33445	0.530382	0.51725	0.974046	1.90745	1.68896	3.58625	2.93327
13.8	-0.3501	0.219311	0.3334	0.534246	0.5185	0.981087	1.9164	1.70098	3.6077	2.95352
13.9	-0.35135	0.220903	0.33535	0.538109	0.52295	0.988127	1.93025	1.713	3.63185	2.97374
14	-0.34875	0.222495	0.33855	0.541971	0.53215	0.995165	1.94345	1.72501	3.65395	2.99395
14.1	-0.3479	0.224086	0.3437	0.545833	0.5387	1.0022	1.9582	1.73702	3.6768	3.01414
14.2	-0.3517	0.225678	0.3456	0.549695	0.545	1.00924	1.9746	1.74902	3.6989	3.03432
14.3	-0.3522	0.227269	0.3451	0.553556	0.5523	1.01627	1.9912	1.76101	3.7226	3.05447
14.4	-0.35185	0.228861	0.34375	0.557417	0.56015	1.0233	2.00705	1.773	3.74625	3.07461
14.5	-0.35265	0.230452	0.34605	0.561277	0.56945	1.03033	2.02375	1.78499	3.77175	3.09472
14.6	-0.3548	0.232043	0.3466	0.565136	0.5796	1.03736	2.038	1.79697	3.7977	3.11482
14.7	-0.35605	0.233634	0.34815	0.568995	0.58515	1.04438	2.05225	1.80894	3.81715	3.1349
14.8	-0.3577	0.235225	0.3493	0.572853	0.5892	1.05141	2.0694	1.82091	3.8403	3.15497
14.9	-0.35935	0.236815	0.34615	0.576711	0.59625	1.05843	2.08775	1.83287	3.86235	3.17501
15	-0.35985	0.238406	0.34475	0.580569	0.60045	1.06545	2.10275	1.84483	3.88705	3.19504
15.1	-0.35965	0.239996	0.34635	0.584426	0.60615	1.07247	2.11985	1.85678	3.91095	3.21504
15.2	-0.3596	0.241587	0.3503	0.588282	0.611	1.07949	2.1323	1.86872	3.9362	3.23503
15.3	-0.36385	0.243177	0.34995	0.592138	0.61585	1.0865	2.14665	1.88066	3.96085	3.255
15.4	-0.3652	0.244767	0.3515	0.595993	0.6258	1.09352	2.1613	1.8926	3.9872	3.27496
15.5	-0.36515	0.246357	0.35535	0.599848	0.63515	1.10053	2.17795	1.90453	4.01195	3.29489
15.6	-0.36655	0.247946	0.36215	0.603702	0.64375	1.10754	2.19805	1.91645	4.04095	3.31481
15.7	-0.36435	0.249536	0.36395	0.607556	0.65185	1.11455	2.21725	1.92836	4.06625	3.3347
15.8	-0.36185	0.251126	0.36805	0.611409	0.66145	1.12155	2.23325	1.94028	4.08895	3.35458
15.9	-0.36155	0.252715	0.36735	0.615261	0.66915	1.12856	2.24695	1.95218	4.11065	3.37445
16	-0.3601	0.254304	0.367	0.619114	0.6757	1.13556	2.2605	1.96408	4.1329	3.39429
16.1	-0.36115	0.255893	0.36825	0.622965	0.68395	1.14256	2.27215	1.97598	4.15765	3.41411
16.2	-0.3624	0.257482	0.3681	0.626816	0.6907	1.14956	2.2859	1.98787	4.1826	3.43392
16.3	-0.3652	0.259071	0.3694	0.630667	0.6957	1.15656	2.3019	1.99975	4.2067	3.45371
16.4	-0.3664	0.26066	0.3717	0.634517	0.7049	1.16356	2.3134	2.01163	4.2293	3.47348
16.5	-0.3704	0.262249	0.3689	0.638367	0.7106	1.17055	2.3243	2.0235	4.247	3.49324
16.6	-0.3697	0.263837	0.3714	0.642215	0.7183	1.17755	2.3386	2.03537	4.2728	3.51297
16.7	-0.37115	0.265426	0.37555	0.646064	0.72605	1.18454	2.35445	2.04723	4.29785	3.53269
16.8	-0.3733	0.267014	0.3784	0.649912	0.7317	1.19153	2.3684	2.05909	4.3205	3.55239
16.9	-0.3745	0.268602	0.3783	0.653759	0.7362	1.19852	2.3824	2.07094	4.3398	3.57207
17	-0.37795	0.27019	0.37975	0.657606	0.74855	1.2055	2.39385	2.08278	4.36175	3.59173
17.1	-0.3819	0.271778	0.3817	0.661453	0.7561	1.21249	2.4079	2.09462	4.3852	3.61137
17.2	-0.3847	0.273366	0.3858	0.665299	0.7614	1.21947	2.4192	2.10645	4.4048	3.631
17.3	-0.3821	0.274953	0.3852	0.669144	0.7725	1.22645	2.4337	2.11828	4.4266	3.65061
17.4	-0.3795	0.276541	0.3864	0.672989	0.779	1.23343	2.4496	2.1301	4.4502	3.6702
17.5	-0.37915	0.278128	0.39005	0.676833	0.78475	1.24041	2.46355	2.14192	4.47285	3.68978
17.6	-0.3763	0.279715	0.3945	0.680677	0.7946	1.24738	2.477	2.15373	4.4988	3.70933
17.7	-0.3733	0.281302	0.3986	0.68452	0.8051	1.25436	2.495	2.16554	4.5239	3.72887
17.8	-0.3738	0.282889	0.4031	0.688363	0.814	1.26133	2.5119	2.17734	4.547	3.74839
17.9	-0.3729	0.284476	0.4077	0.692205	0.825	1.2683	2.5282	2.18913	4.5727	3.76789
18	-0.37175	0.286063	0.41225	0.696047	0.83405	1.27527	2.54595	2.20092	4.59615	3.78738
18.1	-0.3683	0.287649	0.4171	0.699888	0.8425	1.28224	2.5604	2.21271	4.6218	3.80684
18.2	-0.36625	0.289236	0.42105	0.703728	0.85565	1.2892	2.57675	2.22448	4.64765	3.82629
18.3	-0.36535	0.290822	0.42135	0.707568	0.86445	1.29617	2.59045	2.23626	4.66665	3.84572
18.4	-0.3638	0.292408	0.4265	0.711408	0.8741	1.30313	2.605	2.24802	4.6921	3.86513
18.5	-0.36175	0.293995	0.43025	0.715247	0.88325	1.31009	2.62295	2.25978	4.71455	3.88453
18.6	-0.36395	0.29558	0.43585	0.719086	0.89115	1.31705	2.63615	2.27154	4.73915	3.90391
18.7	-0.3645	0.297166	0.4402	0.722924	0.8959	1.324	2.6505	2.28329	4.7586	3.92327
18.8	-0.3631	0.298752	0.4444	0.726761	0.9016	1.33096	2.6663	2.29504	4.7802	3.94261
18.9	-0.36185	0.300338	0.44805	0.730598	0.90865	1.33791	2.68145	2.30678	4.80275	3.96193
19	-0.36375	0.301923	0.44775	0.734435	0.91515	1.34486	2.69295	2.31851	4.82165	3.98124
19.1	-0.3634	0.303508	0.4498	0.738271	0.9281	1.35181	2.7043	2.33024	4.8426	4.00053
19.2	-0.36115	0.305094	0.45505	0.742106	0.94045	1.35876	2.71775	2.34196	4.86885	4.0198
19.3	-0.35695	0.306679	0.45935	0.745941	0.95245	1.36571	2.73035	2.35368	4.89505	4.03906
19.4	-0.35605	0.308263	0.46295	0.749775	0.95815	1.37265	2.74535	2.36539	4.92105	4.05829
19.5	-0.3587	0.309848	0.4659	0.753609	0.9684	1.3796	2.7572	2.3771	4.9433	4.07751
19.6	-0.3568	0.311433	0.4715	0.757442	0.9758	1.38654	2.7746	2.3888	4.9668	4.09671
19.7	-0.35865	0.313018	0.47745	0.761275	0.98675	1.39348	2.79125	2.40049	4.98845	4.1159
19.8	-0.36055	0.314602	0.48085	0.765108	0.99665	1.40042	2.80725	2.41218	5.00905	4.13506
19.9	-0.3586	0.316186	0.4853	0.768939	1.0089	1.40735	2.8207	2.42387	5.0328	4.15421
20	-0.3606	0.31777	0.4849	0.772771	1.02	1.41429	2.8353	2.43555	5.0563	4.17334
20.1	-0.3638	0.319354	0.4853	0.776601	1.0256	1.42122	2.8526	2.44722	5.0809	4.19246
20.2	-0.3646	0.320938	0.4882	0.780432	1.0331	1.42815	2.8696	2.45889	5.1068	4.21155
20.3	-0.36085	0.322522	0.49105	0.784261	1.04225	1.43508	2.88155	2.47055	5.13315	4.23063
20.4	-0.3633	0.324106	0.4958	0.78809	1.048	1.44201	2.893	2.48221	5.1564	4.24969
20.5	-0.3656	0.325689	0.4964	0.791919	1.0526	1.44893	2.9029	2.49386	5.1794	4.26874
20.6	-0.36435	0.327273	0.49805	0.795747	1.05955	1.45586	2.91555	2.50551	5.19845	4.28776
20.7	-0.3633	0.328856	0.4985	0.799575	1.064	1.46278	2.9267	2.51715	5.2179	4.30677
20.8	-0.36455	0.330439	0.49915	0.803402	1.07345	1.4697	2.93885	2.52878	5.24055	4.32577
20.9	-0.3662	0.332022	0.5009	0.807228	1.0799	1.47662	2.9499	2.54041	5.2654	4.34474
21	-0.36585	0.333605	0.50395	0.811055	1.08675	1.48354	2.96135	2.55204	5.28605	4.3637
21.1	-0.3681	0.335188	0.5079	0.81488	1.0972	1.49045	2.9754	2.56366	5.3076	4.38264
21.2	-0.3675	0.33677	0.5104	0.818705	1.1052	1.49737	2.9873	2.57527	5.3283	4.40156
21.3	-0.36635	0.338353	0.51245	0.82253	1.11125	1.50428	3.00075	2.58688	5.35015	4.42047
21.4	-0.36745	0.339935	0.51255	0.826353	1.11735	1.51119	3.00975	2.59848	5.36765	4.43935
21.5	-0.3681	0.341518	0.5157	0.830177	1.1243	1.5181	3.0254	2.61008	5.3886	4.45822
21.6	-0.3692	0.3431	0.5189	0.834	1.1319	1.52501	3.0372	2.62167	5.409	4.47708
21.7	-0.36775	0.344682	0.52045	0.837822	1.14045	1.53191	3.04845	2.63326	5.43175	4.49591
21.8	-0.36885	0.346264	0.52165	0.841644	1.14505	1.53882	3.05905	2.64484	5.44845	4.51473
21.9	-0.37	0.347845	0.5232	0.845466	1.148	1.54572	3.0697	2.65641	5.4683	4.53354
22	-0.3707	0.349427	0.5272	0.849286	1.1573	1.55262	3.081	2.66798	5.4943	4.55232
22.1	-0.3714	0.351008	0.5345	0.853107	1.1662	1.55952	3.0959	2.67955	5.5189	4.57109
22.2	-0.36685	0.35259	0.53995	0.856927	1.17305	1.56641	3.10905	2.69111	5.54035	4.58984
22.3	-0.3642	0.354171	0.5479	0.860746	1.1796	1.57331	3.1246	2.70266	5.5629	4.60857
22.4	-0.36375	0.355752	0.55185	0.864565	1.18795	1.5802	3.13535	2.71421	5.58575	4.62729
22.5	-0.3645	0.357333	0.5564	0.868383	1.1935	1.58709	3.1508	2.72575	5.6091	4.64599
22.6	-0.3603	0.358914	0.5634	0.872201	1.2035	1.59398	3.1661	2.73729	5.6385	4.66467
22.7	-0.35925	0.360495	0.56605	0.876018	1.21095	1.60087	3.17525	2.74882	5.66005	4.68333
22.8	-0.357	0.362075	0.5711	0.879835	1.2171	1.60776	3.1907	2.76035	5.6826	4.70198
22.9	-0.354	0.363656	0.5712	0.883651	1.2233	1.61464	3.2046	2.77187	5.7051	4.72061
23	-0.35205	0.365236	0.57465	0.887466	1.23375	1.62153	3.21935	2.78338	5.72785	4.73923
23.1	-0.34775	0.366816	0.57795	0.891282	1.24345	1.62841	3.23135	2.79489	5.74915	4.75782
23.2	-0.3479	0.368397	0.5769	0.895096	1.2489	1.63529	3.2448	2.8064	5.7712	4.7764
23.3	-0.34475	0.369977	0.57665	0.89891	1.25415	1.64217	3.25605	2.8179	5.79255	4.79497
23.4	-0.34375	0.371556	0.58365	0.902724	1.26035	1.64904	3.26855	2.82939	5.81465	4.81351
23.5	-0.34475	0.373136	0.58975	0.906537	1.26925	1.65592	3.28445	2.84088	5.83625	4.83204
23.6	-0.34225	0.374716	0.59045	0.910349	1.27575	1.66279	3.29765	2.85237	5.85505	4.85055
23.7	-0.34295	0.376295	0.59195	0.914162	1.28165	1.66966	3.31395	2.86384	5.87545	4.86905
23.8	-0.3411	0.377875	0.5965	0.917973	1.2912	1.67653	3.3289	2.87532	5.8967	4.88753
23.9	-0.34145	0.379454	0.60345	0.921784	1.29675	1.6834	3.34035	2.88678	5.91825	4.90599
24	-0.34295	0.381033	0.60745	0.925595	1.30375	1.69027	3.35515	2.89825	5.93985	4.92443
24.1	-0.34335	0.382612	0.60645	0.929404	1.30935	1.69713	3.36495	2.9097	5.96175	4.94286
24.2	-0.34795	0.384191	0.61095	0.933214	1.31625	1.704	3.37995	2.92115	5.97945	4.96127
24.3	-0.346	0.385769	0.6137	0.937023	1.3204	1.71086	3.3902	2.9326	5.9956	4.97967
24.4	-0.3436	0.387348	0.6212	0.940831	1.3308	1.71772	3.409	2.94404	6.0211	4.99805
24.5	-0.3436	0.388926	0.6214	0.944639	1.336	1.72457	3.4243	2.95547	6.0396	5.01641
24.6	-0.34555	0.390505	0.62605	0.948446	1.34035	1.73143	3.43985	2.9669	6.05585	5.03475
24.7	-0.3423	0.392083	0.6287	0.952253	1.3496	1.73829	3.4543	2.97833	6.0753	5.05308
24.8	-0.34275	0.393661	0.63205	0.95606	1.36125	1.74514	3.46975	2.98975	6.10025	5.07139
24.9	-0.3435	0.395239	0.6347	0.959865	1.3736	1.75199	3.4822	3.00116	6.1233	5.08968
25	-0.3409	0.396817	0.6394	0.963671	1.3845	1.75884	3.4956	3.01257	6.1468	5.10796
25.1	-0.33925	0.398394	0.64475	0.967476	1.39175	1.76569	3.51015	3.02397	6.16995	5.12622
25.2	-0.34115	0.399972	0.64775	0.97128	1.39715	1.77253	3.52475	3.03537	6.19335	5.14446
25.3	-0.341	0.401549	0.6478	0.975084	1.4003	1.77938	3.5378	3.04676	6.2137	5.16269
25.4	-0.3406	0.403127	0.6486	0.978887	1.4066	1.78622	3.5542	3.05815	6.2336	5.1809
25.5	-0.34095	0.404704	0.65125	0.98269	1.41485	1.79306	3.56585	3.06953	6.25105	5.19909
25.6	-0.3415	0.406281	0.6537	0.986492	1.4207	1.7999	3.5765	3.08091	6.2688	5.21727
25.7	-0.34035	0.407858	0.65845	0.990294	1.43155	1.80674	3.58945	3.09228	6.28935	5.23543
25.8	-0.3398	0.409435	0.6616	0.994095	1.4402	1.81357	3.6011	3.10364	6.31	5.25357
25.9	-0.3368	0.411011	0.663	0.997895	1.4466	1.82041	3.6129	3.115	6.3305	5.2717
26	-0.3354	0.412588	0.6634	1.0017	1.4562	1.82724	3.6266	3.12636	6.3498	5.28981
26.1	-0.33175	0.414164	0.66595	1.0055	1.46185	1.83407	3.63705	3.13771	6.36735	5.3079
26.2	-0.3316	0.415741	0.6689	1.00929	1.469	1.8409	3.6462	3.14905	6.3868	5.32598
26.3	-0.33055	0.417317	0.67085	1.01309	1.47875	1.84773	3.65755	3.16039	6.40505	5.34404
26.4	-0.32895	0.418893	0.67735	1.01689	1.48875	1.85455	3.67525	3.17172	6.42565	5.36209
26.5	-0.3258	0.420469	0.6759	1.02069	1.497	1.86138	3.6853	3.18305	6.4439	5.38012
26.6	-0.32615	0.422045	0.68065	1.02449	1.50615	1.8682	3.70435	3.19437	6.46345	5.39813
26.7	-0.3265	0.42362	0.6838	1.02828	1.513	1.87502	3.7187	3.20569	6.485	5.41612
26.8	-0.32795	0.425196	0.68765	1.03208	1.52015	1.88184	3.73635	3.217	6.50415	5.4341
26.9	-0.32265	0.426771	0.69205	1.03587	1.52965	1.88866	3.75315	3.22831	6.52495	5.45206
27	-0.31975	0.428346	0.69775	1.03967	1.54265	1.89547	3.77045	3.23961	6.54365	5.47001
27.1	-0.31915	0.429922	0.70105	1.04346	1.54795	1.90229	3.78155	3.25091	6.56165	5.48794
27.2	-0.31765	0.431497	0.69925	1.04726	1.55455	1.9091	3.79395	3.2622	6.58065	5.50585
27.3	-0.3166	0.433071	0.7018	1.05105	1.5616	1.91591	3.8092	3.27349	6.6011	5.52375
27.4	-0.31565	0.434646	0.70355	1.05484	1.57055	1.92272	3.82575	3.28477	6.62105	5.54163
27.5	-0.31485	0.436221	0.71095	1.05864	1.58105	1.92953	3.84555	3.29604	6.64415	5.55949
27.6	-0.3107	0.437795	0.7197	1.06243	1.5935	1.93633	3.8639	3.30731	6.6667	5.57734
27.7	-0.3077	0.43937	0.7214	1.06622	1.604	1.94314	3.8773	3.31858	6.691	5.59517
27.8	-0.30935	0.440944	0.72205	1.07001	1.61195	1.94994	3.89395	3.32983	6.70945	5.61299
27.9	-0.3097	0.442518	0.7268	1.0738	1.6237	1.95674	3.9089	3.34109	6.7312	5.63079
28	-0.30985	0.444092	0.73175	1.07759	1.63765	1.96354	3.92695	3.35234	6.75275	5.64857
28.1	-0.3083	0.445666	0.7396	1.08138	1.6458	1.97033	3.9439	3.36358	6.7707	5.66634
28.2	-0.3078	0.44724	0.7394	1.08517	1.6512	1.97713	3.9554	3.37482	6.7869	5.68409
28.3	-0.30945	0.448814	0.73845	1.08896	1.66015	1.98392	3.97185	3.38605	6.80645	5.70182
28.4	-0.3097	0.450387	0.7385	1.09274	1.6695	1.99072	3.987	3.39728	6.8283	5.71954
28.5	-0.3083	0.45196	0.744	1.09653	1.6803	1.99751	3.9978	3.4085	6.8489	5.73724
28.6	-0.307	0.453534	0.7452	1.10032	1.6878	2.0043	4.0139	3.41972	6.8701	5.75492
28.7	-0.30715	0.455107	0.74885	1.1041	1.69625	2.01108	4.02505	3.43093	6.88445	5.77259
28.8	-0.3073	0.45668	0.7506	1.10789	1.7027	2.01787	4.0385	3.44214	6.9026	5.79025
28.9	-0.3082	0.458253	0.7546	1.11167	1.7127	2.02465	4.0532	3.45334	6.9218	5.80788
29	-0.3036	0.459825	0.7652	1.11546	1.7249	2.03143	4.0705	3.46454	6.9442	5.82551
29.1	-0.30045	0.461398	0.76835	1.11924	1.73405	2.03821	4.08575	3.47573	6.96575	5.84311
29.2	-0.3003	0.462971	0.7733	1.12303	1.738	2.04499	4.1016	3.48691	6.9869	5.8607
29.3	-0.29725	0.464543	0.78425	1.12681	1.74885	2.05177	4.11795	3.49809	7.00635	5.87827
29.4	-0.297	0.466115	0.7904	1.13059	1.7602	2.05854	4.1335	3.50927	7.027	5.89583
29.5	-0.29485	0.467687	0.79375	1.13438	1.76775	2.06532	4.14525	3.52044	7.04585	5.91337
29.6	-0.2933	0.469259	0.7975	1.13816	1.7746	2.07209	4.1552	3.5316	7.0657	5.93089
29.7	-0.29385	0.470831	0.80255	1.14194	1.78405	2.07886	4.16815	3.54276	7.08485	5.9484
29.8	-0.2962	0.472403	0.8026	1.14572	1.7923	2.08563	4.1769	3.55392	7.1014	5.96589
29.9	-0.2978	0.473974	0.8037	1.1495	1.7998	2.0924	4.1901	3.56506	7.1225	5.98337
30	-0.2943	0.475546	0.8042	1.15328	1.8102	2.09916	4.2042	3.57621	7.1384	6.00083
30.1	-0.29365	0.477117	0.80475	1.15706	1.81905	2.10593	4.21605	3.58735	7.15975	6.01828
30.2	-0.29055	0.478689	0.81255	1.16084	1.83145	2.11269	4.23425	3.59848	7.17865	6.0357
30.3	-0.2871	0.48026	0.814	1.16461	1.844	2.11945	4.2481	3.60961	7.1998	6.05312
30.4	-0.2857	0.481831	0.8143	1.16839	1.855	2.12621	4.2625	3.62073	7.219	6.07051
30.5	-0.28465	0.483402	0.81115	1.17217	1.86455	2.13296	4.27545	3.63185	7.23215	6.0879
30.6	-0.28235	0.484972	0.81655	1.17594	1.87645	2.13972	4.29095	3.64296	7.25135	6.10526
30.7	-0.28155	0.486543	0.81875	1.17972	1.88575	2.14647	4.30365	3.65407	7.27445	6.12261
30.8	-0.2811	0.488113	0.8218	1.1835	1.8937	2.15322	4.3198	3.66517	7.2957	6.13994
30.9	-0.28065	0.489684	0.82145	1.18727	1.90035	2.15998	4.33125	3.67627	7.31195	6.15726
31	-0.279	0.491254	0.8245	1.19105	1.9086	2.16672	4.3445	3.68736	7.3302	6.17456
31.1	-0.2794	0.492824	0.8252	1.19482	1.9142	2.17347	4.3542	3.69844	7.3441	6.19185
31.2	-0.27805	0.494394	0.82735	1.19859	1.92675	2.18022	4.36785	3.70952	7.36005	6.20912
31.3	-0.27585	0.495964	0.82905	1.20237	1.93465	2.18696	4.37775	3.7206	7.37495	6.22637
31.4	-0.2794	0.497534	0.8326	1.20614	1.9446	2.1937	4.3895	3.73167	7.3906	6.24361
31.5	-0.2807	0.499103	0.8342	1.20991	1.9535	2.20044	4.4029	3.74274	7.4046	6.26083
31.6	-0.2818	0.500673	0.8381	1.21368	1.9625	2.20718	4.4172	3.7538	7.4212	6.27804
31.7	-0.279	0.502242	0.8385	1.21745	1.9684	2.21392	4.4321	3.76485	7.4398	6.29523
31.8	-0.27815	0.503811	0.83805	1.22122	1.97185	2.22065	4.44365	3.7759	7.45575	6.31241
31.9	-0.27875	0.50538	0.84015	1.22499	1.97635	2.22739	4.45905	3.78695	7.46975	6.32957
32	-0.276	0.506949	0.8444	1.22876	1.9834	2.23412	4.4767	3.79799	7.4908	6.34671
32.1	-0.27145	0.508518	0.85525	1.23253	1.98895	2.24085	4.49345	3.80902	7.51115	6.36384
32.2	-0.2727	0.510087	0.8604	1.2363	1.9956	2.24758	4.51	3.82005	7.53	6.38096
32.3	-0.27075	0.511655	0.86495	1.24007	2.00505	2.2543	4.52525	3.83107	7.54945	6.39805
32.4	-0.26885	0.513224	0.86795	1.24383	2.01035	2.26103	4.53445	3.84209	7.56775	6.41514
32.5	-0.2664	0.514792	0.8704	1.2476	2.0176	2.26775	4.5459	3.85311	7.5867	6.4322
32.6	-0.26415	0.51636	0.88055	1.25137	2.02505	2.27448	4.56175	3.86412	7.60535	6.44925
32.7	-0.2643	0.517929	0.8857	1.25513	2.0328	2.2812	4.5706	3.87512	7.6223	6.46629
32.8	-0.2644	0.519496	0.8894	1.2589	2.0411	2.28792	4.5847	3.88612	7.6408	6.48331
32.9	-0.26455	0.521064	0.89155	1.26266	2.04635	2.29463	4.59655	3.89711	7.65735	6.50031
33	-0.2653	0.522632	0.8922	1.26643	2.0508	2.30135	4.609	3.9081	7.6743	6.5173
33.1	-0.2608	0.5242	0.8933	1.27019	2.0544	2.30806	4.6213	3.91908	7.6916	6.53427
33.2	-0.2595	0.525767	0.8995	1.27395	2.0651	2.31477	4.6396	3.93006	7.7169	6.55123
33.3	-0.25745	0.527334	0.90765	1.27771	2.07095	2.32148	4.65455	3.94103	7.73425	6.56817
33.4	-0.2581	0.528902	0.9098	1.28148	2.0786	2.32819	4.6656	3.952	7.7534	6.5851
33.5	-0.25955	0.530469	0.91215	1.28524	2.08715	2.3349	4.67615	3.96296	7.76945	6.60201
33.6	-0.2566	0.532036	0.9108	1.289	2.0926	2.34161	4.6871	3.97392	7.7864	6.6189
33.7	-0.25725	0.533602	0.91025	1.29276	2.09635	2.34831	4.69425	3.98487	7.80375	6.63578
33.8	-0.2607	0.535169	0.9155	1.29652	2.102	2.35501	4.7092	3.99581	7.8203	6.65265
33.9	-0.2586	0.536736	0.9208	1.30028	2.1073	2.36171	4.7207	4.00676	7.84	6.6695
34	-0.2556	0.538302	0.9233	1.30404	2.1148	2.36841	4.7347	4.01769	7.8618	6.68633
34.1	-0.25475	0.539868	0.92295	1.3078	2.11695	2.37511	4.74445	4.02862	7.87445	6.70315
34.2	-0.25175	0.541435	0.92355	1.31156	2.12345	2.3818	4.75795	4.03955	7.89205	6.71995
34.3	-0.2499	0.543001	0.9302	1.31531	2.1343	2.3885	4.774	4.05047	7.9116	6.73674
34.4	-0.2479	0.544567	0.9345	1.31907	2.1428	2.39519	4.7871	4.06139	7.9322	6.75351
34.5	-0.2457	0.546132	0.9364	1.32283	2.1496	2.40188	4.7995	4.0723	7.9454	6.77027
34.6	-0.2423	0.547698	0.9346	1.32658	2.1557	2.40857	4.816	4.0832	7.9605	6.78701
34.7	-0.23965	0.549264	0.94015	1.33034	2.16455	2.41526	4.82915	4.0941	7.97445	6.80374
34.8	-0.2358	0.550829	0.9425	1.33409	2.1696	2.42194	4.8467	4.105	7.9948	6.82045
34.9	-0.23535	0.552394	0.94815	1.33785	2.17835	2.42863	4.86365	4.11589	8.01325	6.83715
35	-0.2332	0.55396	0.95	1.3416	2.1814	2.43531	4.874	4.12678	8.0323	6.85383
35.1	-0.23645	0.555525	0.95045	1.34535	2.18445	2.44199	4.88215	4.13766	8.04865	6.87049
35.2	-0.23705	0.55709	0.95545	1.34911	2.19085	2.44867	4.89395	4.14853	8.06595	6.88714
35.3	-0.23475	0.558654	0.95575	1.35286	2.19375	2.45534	4.90585	4.1594	8.08175	6.90378
35.4	-0.2343	0.560219	0.9548	1.35661	2.1987	2.46202	4.9138	4.17027	8.0961	6.9204
35.5	-0.23325	0.561784	0.95845	1.36036	2.20425	2.46869	4.92585	4.18113	8.11635	6.937
35.6	-0.2322	0.563348	0.9622	1.36411	2.2137	2.47537	4.9409	4.19198	8.1377	6.95359
35.7	-0.22925	0.564912	0.96435	1.36786	2.22235	2.48204	4.95625	4.20283	8.15675	6.97017
35.8	-0.22785	0.566477	0.96835	1.37161	2.23085	2.48871	4.96945	4.21367	8.17735	6.98673
35.9	-0.22435	0.568041	0.97085	1.37536	2.23815	2.49537	4.98525	4.22451	8.19515	7.00327
36	-0.2223	0.569605	0.973	1.37911	2.242	2.50204	4.9984	4.23535	8.2097	7.0198
36.1	-0.22505	0.571168	0.97515	1.38286	2.24615	2.5087	5.00905	4.24618	8.22795	7.03631
36.2	-0.22275	0.572732	0.97755	1.38661	2.25345	2.51537	5.02015	4.257	8.24115	7.05281
36.3	-0.22495	0.574296	0.97625	1.39036	2.25705	2.52203	5.02755	4.26782	8.25675	7.0693
36.4	-0.22345	0.575859	0.98035	1.3941	2.26235	2.52869	5.03965	4.27863	8.27325	7.08577
36.5	-0.22515	0.577422	0.98465	1.39785	2.26915	2.53534	5.05245	4.28944	8.29485	7.10222
36.6	-0.22505	0.578986	0.99185	1.40159	2.27415	2.542	5.06095	4.30025	8.31635	7.11866
36.7	-0.2278	0.580549	0.9945	1.40534	2.2793	2.54865	5.0681	4.31105	8.3304	7.13508
36.8	-0.22405	0.582112	0.99925	1.40908	2.28805	2.55531	5.08215	4.32184	8.34925	7.15149
36.9	-0.22335	0.583674	1.00155	1.41283	2.29405	2.56196	5.09005	4.33263	8.36695	7.16788
37	-0.2215	0.585237	1.0067	1.41657	2.3009	2.56861	5.1012	4.34341	8.3846	7.18426
37.1	-0.2219	0.5868	1.0138	1.42032	2.3063	2.57526	5.1162	4.35419	8.4023	7.20063
37.2	-0.22045	0.588362	1.01825	1.42406	2.31625	2.5819	5.13145	4.36496	8.42405	7.21698
37.3	-0.2196	0.589924	1.0231	1.4278	2.3172	2.58855	5.1464	4.37573	8.4449	7.23331
37.4	-0.2189	0.591486	1.0261	1.43154	2.325	2.59519	5.1617	4.38649	8.4667	7.24963
37.5	-0.2142	0.593048	1.0312	1.43528	2.3336	2.60183	5.1756	4.39725	8.4879	7.26593
37.6	-0.21505	0.59461	1.03455	1.43902	2.34005	2.60847	5.18795	4.40801	8.50805	7.28222
37.7	-0.2119	0.596172	1.0374	1.44276	2.347	2.61511	5.1983	4.41875	8.5262	7.2985
37.8	-0.21195	0.597734	1.04305	1.4465	2.35535	2.62174	5.21005	4.4295	8.54625	7.31476
37.9	-0.21205	0.599295	1.04735	1.45024	2.36255	2.62838	5.22165	4.44024	8.56205	7.331
38	-0.2115	0.600857	1.0502	1.45398	2.3689	2.63501	5.2341	4.45097	8.5822	7.34723
38.1	-0.21235	0.602418	1.05225	1.45772	2.37585	2.64164	5.24495	4.4617	8.59825	7.36344
38.2	-0.21525	0.603979	1.05235	1.46146	2.38175	2.64827	5.25325	4.47242	8.61295	7.37964
38.3	-0.21445	0.60554	1.05725	1.4652	2.38875	2.6549	5.26245	4.48314	8.62985	7.39583
38.4	-0.2121	0.607101	1.0594	1.46893	2.3942	2.66153	5.2742	4.49385	8.646	7.412
38.5	-0.215	0.608662	1.0604	1.47267	2.3974	2.66815	5.2856	4.50456	8.6583	7.42816
38.6	-0.22015	0.610223	1.06025	1.4764	2.40525	2.67477	5.29505	4.51526	8.67255	7.4443
38.7	-0.2218	0.611783	1.0589	1.48014	2.4113	2.6814	5.3055	4.52596	8.6888	7.46042
38.8	-0.2173	0.613344	1.0591	1.48387	2.4171	2.68802	5.3149	4.53665	8.7061	7.47654
38.9	-0.2157	0.614904	1.0599	1.48761	2.4223	2.69463	5.3211	4.54734	8.721	7.49263
39	-0.2122	0.616464	1.066	1.49134	2.433	2.70125	5.3339	4.55802	8.7426	7.50871
39.1	-0.2109	0.618024	1.0719	1.49507	2.4465	2.70787	5.3465	4.5687	8.7647	7.52478
39.2	-0.2137	0.619584	1.0761	1.49881	2.4545	2.71448	5.3551	4.57937	8.7821	7.54083
39.3	-0.2131	0.621144	1.0782	1.50254	2.4633	2.72109	5.3626	4.59004	8.7953	7.55687
39.4	-0.21165	0.622704	1.08025	1.50627	2.47215	2.7277	5.37075	4.6007	8.81505	7.5729
39.5	-0.2136	0.624263	1.0822	1.51	2.4775	2.73431	5.3825	4.61136	8.8317	7.5889
39.6	-0.21245	0.625823	1.08475	1.51373	2.48485	2.74092	5.39245	4.62201	8.84925	7.6049
39.7	-0.21625	0.627382	1.08915	1.51746	2.49145	2.74752	5.40385	4.63266	8.86035	7.62088
39.8	-0.2171	0.628941	1.0918	1.52119	2.4979	2.75412	5.4149	4.6433	8.8751	7.63684
39.9	-0.2108	0.6305	1.0953	1.52492	2.5064	2.76073	5.4259	4.65394	8.892	7.65279
40	-0.2066	0.632059	1.0987	1.52865	2.5183	2.76733	5.4378	4.66458	8.9088	7.66873
40.1	-0.2077	0.633618	1.1049	1.53238	2.524	2.77393	5.4496	4.6752	8.9241	7.68465
40.2	-0.2049	0.635176	1.1111	1.5361	2.5339	2.78052	5.4625	4.68583	8.9428	7.70056
40.3	-0.2041	0.636735	1.1125	1.53983	2.542	2.78712	5.4737	4.69644	8.9572	7.71645
40.4	-0.2022	0.638293	1.1135	1.54356	2.5495	2.79371	5.4834	4.70706	8.9721	7.73233
40.5	-0.20035	0.639852	1.11845	1.54728	2.55745	2.8003	5.49285	4.71766	8.98695	7.74819
40.6	-0.2002	0.64141	1.1227	1.55101	2.5676	2.80689	5.5079	4.72827	9.0081	7.76404
40.7	-0.1992	0.642968	1.1297	1.55473	2.5757	2.81348	5.5196	4.73887	9.0277	7.77987
40.8	-0.1962	0.644526	1.1331	1.55846	2.5836	2.82007	5.5296	4.74946	9.0443	7.79569
40.9	-0.1954	0.646083	1.1379	1.56218	2.5912	2.82666	5.5405	4.76005	9.0598	7.8115
41	-0.1921	0.647641	1.1399	1.56591	2.5976	2.83324	5.5519	4.77063	9.077	7.82729
41.1	-0.1924	0.649199	1.1422	1.56963	2.61	2.83982	5.5623	4.78121	9.0951	7.84307
41.2	-0.19165	0.650756	1.14235	1.57335	2.62035	2.8464	5.57595	4.79178	9.11245	7.85883
41.3	-0.18925	0.652313	1.14395	1.57707	2.62615	2.85298	5.58595	4.80235	9.12785	7.87458
41.4	-0.19015	0.653871	1.14985	1.58079	2.63625	2.85956	5.59385	4.81291	9.14405	7.89031
41.5	-0.18855	0.655428	1.15515	1.58452	2.64515	2.86614	5.60875	4.82347	9.16365	7.90603
41.6	-0.18665	0.656985	1.15685	1.58824	2.65095	2.87271	5.61955	4.83402	9.17615	7.92173
41.7	-0.18555	0.658541	1.15915	1.59196	2.65655	2.87928	5.62875	4.84457	9.18875	7.93742
41.8	-0.18655	0.660098	1.16045	1.59568	2.66345	2.88585	5.64095	4.85511	9.20175	7.9531
41.9	-0.18735	0.661654	1.16155	1.59939	2.67105	2.89242	5.65365	4.86565	9.21665	7.96876
42	-0.18675	0.663211	1.16395	1.60311	2.67795	2.89899	5.66425	4.87619	9.23385	7.98441
42.1	-0.1877	0.664767	1.1664	1.60683	2.6882	2.90556	5.6729	4.88672	9.2499	8.00004
42.2	-0.18315	0.666323	1.17195	1.61055	2.69935	2.91212	5.68725	4.89724	9.26725	8.01566
42.3	-0.183	0.667879	1.1804	1.61426	2.7057	2.91868	5.7021	4.90776	9.2849	8.03126
42.4	-0.1782	0.669435	1.1884	1.61798	2.7165	2.92524	5.717	4.91827	9.3029	8.04685
42.5	-0.17805	0.670991	1.18995	1.6217	2.72305	2.9318	5.72805	4.92878	9.32075	8.06243
42.6	-0.1752	0.672547	1.1943	1.62541	2.7326	2.93836	5.7377	4.93928	9.3356	8.07799
42.7	-0.1741	0.674102	1.1985	1.62913	2.7383	2.94492	5.7518	4.94978	9.3507	8.09354
42.8	-0.1698	0.675658	1.2065	1.63284	2.7464	2.95147	5.767	4.96028	9.3703	8.10907
42.9	-0.1694	0.677213	1.2099	1.63656	2.7541	2.95803	5.7771	4.97077	9.3829	8.12459
43	-0.16555	0.678768	1.21745	1.64027	2.76295	2.96458	5.79245	4.98125	9.39685	8.1401
43.1	-0.1619	0.680323	1.2223	1.64398	2.7695	2.97113	5.8096	4.99173	9.4112	8.15559
43.2	-0.15855	0.681878	1.22165	1.64769	2.77605	2.97768	5.82265	5.0022	9.42495	8.17106
43.3	-0.15895	0.683433	1.22655	1.65141	2.78205	2.98422	5.83495	5.01267	9.44025	8.18653
43.4	-0.15705	0.684987	1.22405	1.65512	2.79085	2.99077	5.84185	5.02314	9.45185	8.20197
43.5	-0.15505	0.686542	1.23155	1.65883	2.79765	2.99731	5.85365	5.0336	9.46545	8.21741
43.6	-0.153	0.688096	1.2352	1.66254	2.8029	3.00385	5.8622	5.04405	9.4788	8.23283
43.7	-0.1493	0.689651	1.2397	1.66625	2.8101	3.01039	5.8723	5.0545	9.4941	8.24823
43.8	-0.14455	0.691205	1.24435	1.66996	2.81835	3.01693	5.88725	5.06495	9.50785	8.26363
43.9	-0.14135	0.692759	1.24775	1.67367	2.82645	3.02347	5.90275	5.07539	9.52295	8.279
44	-0.1401	0.694313	1.251	1.67737	2.835	3.03001	5.914	5.08582	9.5382	8.29437
44.1	-0.13555	0.695867	1.25615	1.68108	2.84305	3.03654	5.92655	5.09625	9.55555	8.30972
44.2	-0.13715	0.69742	1.26245	1.68479	2.84925	3.04307	5.93675	5.10668	9.56975	8.32505
44.3	-0.1353	0.698974	1.2664	1.6885	2.859	3.0496	5.949	5.1171	9.5872	8.34038
44.4	-0.1333	0.700527	1.2697	1.6922	2.8703	3.05613	5.963	5.12751	9.604	8.35568
44.5	-0.1349	0.70208	1.2723	1.69591	2.8818	3.06266	5.975	5.13792	9.6194	8.37098
44.6	-0.1316	0.703634	1.2784	1.69961	2.8943	3.06918	5.9902	5.14833	9.6374	8.38626
44.7	-0.1238	0.705187	1.2858	1.70332	2.9013	3.07571	6.0055	5.15873	9.6534	8.40152
44.8	-0.11875	0.70674	1.29265	1.70702	2.91025	3.08223	6.01905	5.16913	9.67015	8.41677
44.9	-0.11485	0.708292	1.29995	1.71073	2.92065	3.08875	6.03385	5.17952	9.68745	8.43201
45	-0.11225	0.709845	1.30725	1.71443	2.92925	3.09527	6.05075	5.1899	9.70655	8.44724
45.1	-0.1113	0.711398	1.3114	1.71813	2.9378	3.10179	6.0615	5.20028	9.7204	8.46245
45.2	-0.11195	0.71295	1.31655	1.72183	2.94535	3.1083	6.07375	5.21066	9.73315	8.47764
45.3	-0.11025	0.714502	1.32345	1.72554	2.95445	3.11482	6.09115	5.22103	9.74945	8.49283
45.4	-0.10795	0.716054	1.32755	1.72924	2.96385	3.12133	6.10825	5.2314	9.76635	8.50799
45.5	-0.1055	0.717606	1.3329	1.73294	2.9733	3.12784	6.1208	5.24176	9.7791	8.52315
45.6	-0.1009	0.719158	1.3368	1.73664	2.9856	3.13435	6.1323	5.25212	9.7929	8.53829
45.7	-0.0965498	0.72071	1.34445	1.74034	2.99885	3.14086	6.15005	5.26247	9.80735	8.55342
45.8	-0.0895498	0.722262	1.35155	1.74404	3.01035	3.14737	6.16345	5.27282	9.82985	8.56853
45.9	-0.0844002	0.723813	1.3603	1.74774	3.0225	3.15387	6.1803	5.28316	9.8464	8.58363
46	-0.0848501	0.725365	1.36135	1.75143	3.03205	3.16037	6.19235	5.2935	9.86015	8.59871
46.1	-0.0833499	0.726916	1.36475	1.75513	3.04035	3.16688	6.20555	5.30383	9.87115	8.61379
46.2	-0.0825499	0.728467	1.36335	1.75883	3.04885	3.17338	6.21665	5.31416	9.88575	8.62884
46.3	-0.0809998	0.730018	1.3665	1.76253	3.056	3.17987	6.2284	5.32448	9.9035	8.64389
46.4	-0.0798001	0.731569	1.371	1.76622	3.0637	3.18637	6.2363	5.3348	9.9192	8.65892
46.5	-0.0776001	0.73312	1.375	1.76992	3.0701	3.19287	6.2502	5.34511	9.9346	8.67394
46.6	-0.0775999	0.734671	1.3794	1.77361	3.0784	3.19936	6.2642	5.35542	9.9508	8.68894
46.7	-0.0790999	0.736221	1.3866	1.77731	3.0868	3.20585	6.2746	5.36572	9.9649	8.70393
46.8	-0.0793499	0.737772	1.39155	1.781	3.09645	3.21234	6.28525	5.37602	9.97805	8.7189
46.9	-0.0813001	0.739322	1.3955	1.7847	3.1075	3.21883	6.3012	5.38632	9.9962	8.73387
47	-0.08245	0.740872	1.39755	1.78839	3.11705	3.22532	6.31325	5.39661	10.0094	8.74881
47.1	-0.0831999	0.742422	1.4012	1.79208	3.1267	3.2318	6.3256	5.40689	10.0226	8.76375
47.2	-0.0826499	0.743972	1.40545	1.79577	3.13495	3.23829	6.34065	5.41717	10.0323	8.77867
47.3	-0.0827499	0.745522	1.40935	1.79947	3.14195	3.24477	6.35205	5.42744	10.0456	8.79358
47.4	-0.0836501	0.747072	1.41505	1.80316	3.15285	3.25125	6.36425	5.43772	10.0615	8.80847
47.5	-0.0845	0.748621	1.4205	1.80685	3.161	3.25773	6.3774	5.44798	10.0781	8.82335
47.6	-0.0844499	0.750171	1.42135	1.81054	3.16925	3.26421	6.38965	5.45824	10.0927	8.83822
47.7	-0.0828498	0.75172	1.42625	1.81423	3.18035	3.27068	6.40165	5.4685	10.1068	8.85307
47.8	-0.0791499	0.753269	1.42915	1.81792	3.18955	3.27716	6.41575	5.47875	10.1222	8.86791
47.9	-0.0774	0.754818	1.4324	1.82161	3.1992	3.28363	6.4245	5.48899	10.1347	8.88274
48	-0.0763501	0.756367	1.43735	1.82529	3.20785	3.2901	6.43645	5.49923	10.15	8.89755
48.1	-0.0745999	0.757916	1.4439	1.82898	3.2187	3.29657	6.45	5.50947	10.1664	8.91235
48.2	-0.07425	0.759464	1.45045	1.83267	3.22405	3.30304	6.46335	5.5197	10.1813	8.92713
48.3	-0.0745999	0.761013	1.4517	1.83636	3.2289	3.3095	6.4746	5.52993	10.1972	8.94191
48.4	-0.0741001	0.762561	1.4517	1.84004	3.2369	3.31597	6.4848	5.54015	10.2107	8.95666
48.5	-0.078	0.76411	1.4506	1.84373	3.2412	3.32243	6.4922	5.55037	10.2219	8.97141
48.6	-0.0783499	0.765658	1.44985	1.84741	3.24545	3.32889	6.50175	5.56058	10.2325	8.98614
48.7	-0.0739999	0.767206	1.4552	1.8511	3.2516	3.33535	6.5159	5.57079	10.2469	9.00086
48.8	-0.0721499	0.768754	1.45735	1.85478	3.26385	3.34181	6.52855	5.58099	10.2637	9.01556
48.9	-0.0722	0.770302	1.4542	1.85846	3.2726	3.34827	6.5404	5.59119	10.2768	9.03025
49	-0.07215	0.771849	1.45675	1.86215	3.27915	3.35472	6.55075	5.60138	10.2908	9.04493
49.1	-0.0734999	0.773397	1.46	1.86583	3.2874	3.36118	6.5614	5.61157	10.3033	9.0596
49.2	-0.0722999	0.774944	1.4636	1.86951	3.2948	3.36763	6.5671	5.62175	10.3168	9.07425
49.3	-0.0722999	0.776492	1.4692	1.87319	3.3056	3.37408	6.5759	5.63193	10.3287	9.08889
49.4	-0.0686501	0.778039	1.47575	1.87688	3.31635	3.38053	6.58475	5.6421	10.3432	9.10351
49.5	-0.0689502	0.779586	1.48615	1.88056	3.32385	3.38698	6.59815	5.65227	10.3613	9.11812
49.6	-0.0697999	0.781133	1.4852	1.88424	3.3286	3.39342	6.6069	5.66244	10.3733	9.13272
49.7	-0.0688998	0.78268	1.4857	1.88792	3.3375	3.39986	6.622	5.6726	10.3879	9.1473
49.8	-0.06795	0.784226	1.48835	1.8916	3.34375	3.40631	6.63605	5.68275	10.4014	9.16187
49.9	-0.07065	0.785773	1.48665	1.89527	3.35135	3.41275	6.64765	5.6929	10.4187	9.17643
50	-0.0700001	0.787319	1.4891	1.89895	3.3614	3.41919	6.6593	5.70305	10.4329	9.19097
50.1	-0.0663498	0.788866	1.49285	1.90263	3.37105	3.42563	6.67395	5.71319	10.4514	9.2055
50.2	-0.0620999	0.790412	1.4967	1.90631	3.3839	3.43206	6.6871	5.72332	10.4659	9.22002
50.3	-0.0577	0.791958	1.5015	1.90998	3.3939	3.4385	6.7022	5.73345	10.4825	9.23453
50.4	-0.05545	0.793504	1.50565	1.91366	3.40505	3.44493	6.71435	5.74358	10.4976	9.24902
50.5	-0.05255	0.79505	1.50855	1.91734	3.41025	3.45136	6.72285	5.7537	10.5091	9.2635
50.6	-0.0491499	0.796595	1.51345	1.92101	3.41435	3.45779	6.73435	5.76382	10.522	9.27796
50.7	-0.0447999	0.798141	1.5196	1.92469	3.4252	3.46422	6.7444	5.77393	10.5358	9.29241
50.8	-0.0454499	0.799686	1.52065	1.92836	3.43465	3.47064	6.75425	5.78404	10.546	9.30685
50.9	-0.04325	0.801232	1.52125	1.93203	3.44125	3.47707	6.76345	5.79414	10.5596	9.32128
51	-0.0463	0.802777	1.5208	1.93571	3.4445	3.48349	6.7728	5.80424	10.5698	9.33569
51.1	-0.0456499	0.804322	1.52105	1.93938	3.45145	3.48991	6.77955	5.81433	10.5814	9.35009
51.2	-0.0414999	0.805867	1.5225	1.94305	3.4595	3.49633	6.7917	5.82442	10.5965	9.36447
51.3	-0.0362499	0.807412	1.52575	1.94672	3.46285	3.50275	6.80305	5.8345	10.6097	9.37884
51.4	-0.0321501	0.808956	1.52795	1.95039	3.47295	3.50917	6.81115	5.84458	10.6262	9.3932
51.5	-0.0279501	0.810501	1.53325	1.95407	3.47435	3.51559	6.81985	5.85466	10.6401	9.40755
51.6	-0.0230999	0.812045	1.5372	1.95774	3.4799	3.522	6.8317	5.86473	10.6551	9.42188
51.7	-0.0197	0.81359	1.5414	1.96141	3.4836	3.52841	6.8432	5.87479	10.6701	9.4362
51.8	-0.0209	0.815134	1.5428	1.96507	3.486	3.53482	6.8517	5.88485	10.6837	9.45051
51.9	-0.0216501	0.816678	1.54475	1.96874	3.49185	3.54123	6.86205	5.89491	10.6917	9.4648
52	-0.0204501	0.818222	1.54215	1.97241	3.49785	3.54764	6.87415	5.90496	10.7044	9.47908
52.1	-0.0182998	0.819766	1.5476	1.97608	3.5046	3.55404	6.8843	5.915	10.7193	9.49335
52.2	-0.0165999	0.82131	1.5536	1.97975	3.5111	3.56045	6.8943	5.92504	10.7354	9.50761
52.3	-0.0124999	0.822853	1.5593	1.98341	3.5183	3.56685	6.9059	5.93508	10.75	9.52185
52.4	-0.0108	0.824397	1.5615	1.98708	3.5257	3.57325	6.9181	5.94511	10.7637	9.53608
52.5	-0.0100001	0.82594	1.5659	1.99074	3.5356	3.57965	6.9334	5.95514	10.7775	9.55029
52.6	-0.00974993	0.827483	1.56915	1.99441	3.54585	3.58605	6.94385	5.96516	10.792	9.56449
52.7	-0.00939994	0.829026	1.576	1.99807	3.5538	3.59245	6.9555	5.97518	10.8023	9.57868
52.8	-0.00629994	0.830569	1.5762	2.00174	3.56	3.59884	6.9638	5.98519	10.8146	9.59286
52.9	-0.00365007	0.832112	1.57625	2.0054	3.56515	3.60523	6.97385	5.9952	10.827	9.60703
53	0.00179988	0.833655	1.5804	2.00907	3.5691	3.61163	6.9843	6.0052	10.8375	9.62118
53.1	0.00360008	0.835197	1.5831	2.01273	3.5731	3.61802	6.9949	6.0152	10.8518	9.63531
53.2	0.00365013	0.83674	1.58455	2.01639	3.57655	3.6244	7.00555	6.0252	10.8645	9.64944
53.3	0.00515016	0.838282	1.59105	2.02005	3.58255	3.63079	7.01525	6.03519	10.8836	9.66355
53.4	0.00819985	0.839824	1.5989	2.02371	3.5932	3.63718	7.0265	6.04517	10.8962	9.67765
53.5	0.00794989	0.841366	1.60025	2.02737	3.59985	3.64356	7.03745	6.05515	10.9085	9.69174
53.6	0.0113502	0.842908	1.59875	2.03103	3.60865	3.64994	7.05295	6.06513	10.9205	9.70581
53.7	0.0162501	0.84445	1.60285	2.03469	3.62035	3.65632	7.06535	6.0751	10.9363	9.71987
53.8	0.0156001	0.845992	1.6071	2.03835	3.6295	3.6627	7.0788	6.08506	10.9531	9.73392
53.9	0.0172499	0.847533	1.61255	2.04201	3.64045	3.66908	7.08835	6.09502	10.9666	9.74795
54	0.0176999	0.849075	1.6181	2.04567	3.6486	3.67546	7.1012	6.10498	10.9817	9.76198
54.1	0.0208501	0.850616	1.62015	2.04933	3.65615	3.68183	7.11475	6.11493	10.9962	9.77599
54.2	0.0238001	0.852158	1.6258	2.05299	3.6632	3.6882	7.1293	6.12488	11.0104	9.78998
54.3	0.0283001	0.853699	1.6301	2.05664	3.6731	3.69457	7.1413	6.13482	11.0252	9.80397
54.4	0.0310499	0.85524	1.63295	2.0603	3.68005	3.70094	7.15285	6.14476	11.0364	9.81794
54.5	0.0369498	0.85678	1.63705	2.06395	3.69135	3.70731	7.16665	6.15469	11.0533	9.83189
54.6	0.0413502	0.858321	1.64375	2.06761	3.70445	3.71368	7.18245	6.16462	11.0703	9.84584
54.7	0.0461001	0.859862	1.6515	2.07126	3.7147	3.72004	7.1965	6.17455	11.0876	9.85977
54.8	0.0466	0.861402	1.6551	2.07492	3.7252	3.72641	7.2094	6.18447	11.1017	9.87369
54.9	0.0504999	0.862943	1.659	2.07857	3.7314	3.73277	7.2173	6.19438	11.1145	9.8876
55	0.0520999	0.864483	1.6644	2.08223	3.7366	3.73913	7.2284	6.20429	11.1294	9.9015
55.1	0.0576001	0.866023	1.6692	2.08588	3.7478	3.74549	7.2437	6.2142	11.1475	9.91538
55.2	0.06355	0.867563	1.67265	2.08953	3.75775	3.75184	7.25625	6.2241	11.1623	9.92925
55.3	0.06405	0.869103	1.67325	2.09318	3.76765	3.7582	7.26835	6.23399	11.1774	9.9431
55.4	0.06425	0.870643	1.67245	2.09683	3.77295	3.76455	7.27815	6.24389	11.1924	9.95695
55.5	0.0653999	0.872182	1.6726	2.10048	3.7796	3.77091	7.292	6.25377	11.203	9.97078
55.6	0.0707001	0.873722	1.6729	2.10413	3.7912	3.77726	7.3054	6.26365	11.2153	9.9846
55.7	0.0730001	0.875261	1.6772	2.10778	3.8023	3.78361	7.3204	6.27353	11.2288	9.9984
55.8	0.0735001	0.8768	1.6847	2.11143	3.8094	3.78995	7.3305	6.2834	11.2409	10.0122
55.9	0.0784999	0.878339	1.6912	2.11508	3.8196	3.7963	7.3411	6.29327	11.2569	10.026
56	0.0820499	0.879878	1.69805	2.11873	3.82815	3.80264	7.35015	6.30314	11.2695	10.0397
56.1	0.0844001	0.881417	1.7019	2.12238	3.8334	3.80899	7.3582	6.313	11.2853	10.0535
56.2	0.08635	0.882956	1.70365	2.12603	3.84045	3.81533	7.36805	6.32285	11.2989	10.0672
56.3	0.0854501	0.884495	1.70485	2.12967	3.84375	3.82167	7.37825	6.3327	11.3104	10.081
56.4	0.0879999	0.886033	1.7063	2.13332	3.8498	3.82801	7.3906	6.34254	11.3222	10.0947
56.5	0.0881999	0.887572	1.7093	2.13696	3.8525	3.83434	7.4051	6.35239	11.3349	10.1084
56.6	0.0871001	0.88911	1.7088	2.14061	3.8577	3.84068	7.4182	6.36222	11.3468	10.1221
56.7	0.0876501	0.890648	1.71275	2.14426	3.86765	3.84701	7.43015	6.37205	11.3604	10.1358
56.8	0.0921002	0.892186	1.7147	2.1479	3.8759	3.85334	7.4458	6.38188	11.3772	10.1494
56.9	0.0943499	0.893724	1.71795	2.15154	3.87825	3.85967	7.46035	6.3917	11.393	10.1631
57	0.0949999	0.895262	1.7232	2.15519	3.8882	3.866	7.4755	6.40152	11.4091	10.1767
57.1	0.0966001	0.896799	1.727	2.15883	3.9011	3.87233	7.4858	6.41133	11.4218	10.1904
57.2	0.0961001	0.898337	1.7292	2.16247	3.9097	3.87866	7.4978	6.42114	11.4321	10.204
57.3	0.0977	0.899874	1.7372	2.16611	3.9196	3.88498	7.5126	6.43094	11.4458	10.2176
57.4	0.0962499	0.901411	1.73845	2.16976	3.92785	3.8913	7.52345	6.44074	11.4588	10.2312
57.5	0.0957	0.902949	1.7409	2.1734	3.9335	3.89762	7.5342	6.45054	11.4678	10.2448
57.6	0.09555	0.904486	1.74185	2.17704	3.94105	3.90394	7.54425	6.46033	11.4767	10.2583
57.7	0.0936002	0.906023	1.7426	2.18068	3.9484	3.91026	7.553	6.47011	11.4843	10.2719
57.8	0.0968501	0.907559	1.74875	2.18432	3.95965	3.91658	7.56785	6.47989	11.4988	10.2854
57.9	0.1025	0.909096	1.7533	2.18795	3.9688	3.92289	7.5783	6.48967	11.5103	10.299
58	0.1037	0.910632	1.7548	2.19159	3.9745	3.9292	7.59	6.49944	11.5266	10.3125
58.1	0.10205	0.912169	1.75865	2.19523	3.97955	3.93552	7.59795	6.50921	11.5365	10.326
58.2	0.101	0.913705	1.7597	2.19887	3.9873	3.94183	7.6087	6.51897	11.5456	10.3395
58.3	0.1012	0.915241	1.7619	2.20251	3.9924	3.94813	7.6184	6.52873	11.5557	10.353
58.4	0.10285	0.916777	1.76555	2.20614	3.99905	3.95444	7.62985	6.53848	11.5686	10.3664
58.5	0.1064	0.918313	1.7694	2.20978	4.0086	3.96075	7.6407	6.54823	11.5804	10.3799
58.6	0.10855	0.919849	1.77285	2.21341	4.01725	3.96705	7.65005	6.55797	11.5931	10.3933
58.7	0.1117	0.921385	1.7768	2.21705	4.0221	3.97335	7.661	6.56771	11.6053	10.4068
58.8	0.1142	0.92292	1.7738	2.22068	4.0253	3.97965	7.6669	6.57745	11.6144	10.4202
58.9	0.1174	0.924456	1.7777	2.22432	4.0363	3.98595	7.6795	6.58718	11.626	10.4336
59	0.1169	0.925991	1.7843	2.22795	4.0451	3.99225	7.6905	6.5969	11.6386	10.447
59.1	0.1136	0.927526	1.7867	2.23158	4.0506	3.99855	7.6974	6.60662	11.6524	10.4604
59.2	0.1154	0.929061	1.7905	2.23522	4.0581	4.00484	7.707	6.61634	11.6662	10.4738
59.3	0.11925	0.930596	1.79325	2.23885	4.06745	4.01113	7.71795	6.62605	11.6798	10.4871
59.4	0.12535	0.932131	1.79485	2.24248	4.07515	4.01743	7.73135	6.63576	11.6894	10.5005
59.5	0.1329	0.933666	1.7956	2.24611	4.0783	4.02372	7.7434	6.64546	11.7048	10.5138
59.6	0.1369	0.9352	1.7953	2.24974	4.0819	4.03	7.7514	6.65516	11.7151	10.5271
59.7	0.13545	0.936735	1.80075	2.25337	4.08615	4.03629	7.75765	6.66486	11.7256	10.5404
59.8	0.1309	0.938269	1.8027	2.257	4.0872	4.04258	7.764	6.67455	11.732	10.5537
59.9	0.1323	0.939803	1.8042	2.26063	4.0923	4.04886	7.774	6.68423	11.7459	10.567
60	0.1309	0.941337	1.8036	2.26426	4.0961	4.05514	7.7866	6.69391	11.7571	10.5803
60.1	0.13105	0.942871	1.80545	2.26789	4.09885	4.06142	7.79605	6.70359	11.7681	10.5935
60.2	0.13475	0.944405	1.81215	2.27151	4.10655	4.0677	7.80575	6.71326	11.7796	10.6068
60.3	0.13575	0.945939	1.81275	2.27514	4.11305	4.07398	7.81015	6.72292	11.7886	10.62
60.4	0.1367	0.947472	1.815	2.27877	4.118	4.08025	7.8199	6.73259	11.7999	10.6333
60.5	0.13585	0.949006	1.81935	2.28239	4.12625	4.08653	7.82875	6.74224	11.8123	10.6465
60.6	0.1354	0.950539	1.8243	2.28602	4.1296	4.0928	7.8372	6.7519	11.8217	10.6597
60.7	0.136	0.952072	1.8273	2.28964	4.1341	4.09907	7.8463	6.76154	11.8327	10.6729
60.8	0.13555	0.953605	1.83115	2.29327	4.14215	4.10534	7.85455	6.77119	11.844	10.686
60.9	0.13585	0.955138	1.82915	2.29689	4.14445	4.11161	7.86235	6.78083	11.8533	10.6992
61	0.1342	0.956671	1.8323	2.30052	4.151	4.11788	7.8763	6.79046	11.8625	10.7124
61.1	0.1393	0.958204	1.8392	2.30414	4.161	4.12414	7.8877	6.80009	11.876	10.7255
61.2	0.1394	0.959736	1.8425	2.30776	4.1673	4.13041	7.8958	6.80972	11.8871	10.7386
61.3	0.1352	0.961269	1.8413	2.31138	4.1704	4.13667	7.9072	6.81934	11.8988	10.7517
61.4	0.13765	0.962801	1.84845	2.315	4.17545	4.14293	7.92265	6.82896	11.9118	10.7649
61.5	0.14075	0.964333	1.85485	2.31863	4.18395	4.14919	7.93775	6.83857	11.9235	10.7779
61.6	0.14195	0.965865	1.85485	2.32225	4.18855	4.15544	7.94635	6.84818	11.9371	10.791
61.7	0.14335	0.967397	1.85725	2.32587	4.19465	4.1617	7.95535	6.85778	11.9473	10.8041
61.8	0.14775	0.968929	1.86235	2.32949	4.20165	4.16795	7.96615	6.86738	11.9619	10.8172
61.9	0.15	0.970461	1.8657	2.33311	4.2101	4.17421	7.978	6.87697	11.9762	10.8302
62	0.1473	0.971992	1.8661	2.33672	4.217	4.18046	7.9864	6.88656	11.9866	10.8432
62.1	0.148	0.973524	1.8696	2.34034	4.2241	4.18671	8	6.89615	11.9994	10.8563
62.2	0.1511	0.975055	1.8738	2.34396	4.2329	4.19296	8.011	6.90573	12.0097	10.8693
62.3	0.15035	0.976587	1.87715	2.34758	4.24205	4.1992	8.02055	6.91531	12.0202	10.8823
62.4	0.15095	0.978118	1.88205	2.35119	4.24885	4.20545	8.02755	6.92488	12.03	10.8952
62.5	0.1534	0.979649	1.8857	2.35481	4.2585	4.21169	8.0318	6.93445	12.0411	10.9082
62.6	0.1545	0.98118	1.8846	2.35843	4.2645	4.21793	8.0342	6.94401	12.0514	10.9212
62.7	0.158	0.98271	1.8908	2.36204	4.278	4.22417	8.0432	6.95357	12.0659	10.9341
62.8	0.16085	0.984241	1.89175	2.36566	4.28265	4.23041	8.04825	6.96312	12.076	10.9471
62.9	0.1588	0.985771	1.8918	2.36927	4.2853	4.23665	8.0526	6.97267	12.086	10.96
63	0.1586	0.987302	1.8967	2.37288	4.2955	4.24289	8.0579	6.98222	12.098	10.9729
63.1	0.1603	0.988832	1.898	2.3765	4.3004	4.24912	8.065	6.99176	12.1041	10.9858
63.2	0.16265	0.990362	1.90015	2.38011	4.30395	4.25535	8.07675	7.00129	12.1153	10.9987
63.3	0.16575	0.991892	1.90295	2.38372	4.31035	4.26158	8.08465	7.01082	12.1268	11.0116
63.4	0.1657	0.993422	1.9047	2.38733	4.3142	4.26781	8.0908	7.02035	12.1362	11.0245
63.5	0.17015	0.994952	1.91175	2.39095	4.32325	4.27404	8.09985	7.02987	12.1473	11.0373
63.6	0.17035	0.996481	1.91875	2.39456	4.33325	4.28027	8.11355	7.03939	12.1616	11.0502
63.7	0.171	0.998011	1.9211	2.39817	4.3433	4.28649	8.125	7.0489	12.1739	11.063
63.8	0.17505	0.99954	1.92745	2.40178	4.35375	4.29272	8.13595	7.05841	12.1894	11.0758
63.9	0.17385	1.00107	1.92815	2.40539	4.35815	4.29894	8.14365	7.06792	12.1974	11.0886
64	0.1726	1.0026	1.929	2.40899	4.3644	4.30516	8.1525	7.07742	12.2086	11.1014
64.1	0.1756	1.00413	1.9343	2.4126	4.3755	4.31138	8.162	7.08691	12.2209	11.1142
64.2	0.1813	1.00566	1.9407	2.41621	4.3866	4.31759	8.1728	7.0964	12.2371	11.127
64.3	0.19095	1.00719	1.94955	2.41982	4.39745	4.32381	8.18425	7.10589	12.2548	11.1397
64.4	0.19475	1.00871	1.95285	2.42342	4.40735	4.33002	8.19235	7.11537	12.2712	11.1525
64.5	0.1944	1.01024	1.9543	2.42703	4.4177	4.33624	8.1979	7.12485	12.2805	11.1652
64.6	0.19145	1.01177	1.95585	2.43064	4.42115	4.34245	8.20585	7.13433	12.2909	11.178
64.7	0.1933	1.0133	1.958	2.43424	4.4267	4.34866	8.2172	7.14379	12.3037	11.1907
64.8	0.1924	1.01483	1.9594	2.43785	4.4335	4.35486	8.2223	7.15326	12.3149	11.2034
64.9	0.19715	1.01636	1.96535	2.44145	4.44255	4.36107	8.23325	7.16272	12.3298	11.2161
65	0.19695	1.01788	1.96925	2.44506	4.44475	4.36728	8.24205	7.17218	12.3401	11.2288
65.1	0.19645	1.01941	1.96885	2.44866	4.45115	4.37348	8.25285	7.18163	12.3491	11.2414
65.2	0.2014	1.02094	1.9691	2.45226	4.4598	4.37968	8.2633	7.19107	12.3578	11.2541
65.3	0.201	1.02247	1.9712	2.45587	4.4687	4.38588	8.2714	7.20052	12.3666	11.2667
65.4	0.2015	1.02399	1.9771	2.45947	4.4762	4.39208	8.2787	7.20995	12.377	11.2794
65.5	0.2017	1.02552	1.9831	2.46307	4.4851	4.39828	8.285	7.21939	12.3905	11.292
65.6	0.1988	1.02705	1.9863	2.46667	4.4944	4.40447	8.2919	7.22882	12.3984	11.3046
65.7	0.19985	1.02858	1.99255	2.47027	4.50445	4.41067	8.30285	7.23824	12.4126	11.3172
65.8	0.2056	1.0301	1.9964	2.47387	4.5145	4.41686	8.3122	7.24766	12.4229	11.3298
65.9	0.2131	1.03163	2.0012	2.47747	4.5236	4.42305	8.3223	7.25708	12.4358	11.3424
66	0.2189	1.03316	2.0059	2.48107	4.5322	4.42924	8.3316	7.26649	12.4435	11.3549
66.1	0.22035	1.03468	2.00985	2.48467	4.53655	4.43543	8.33865	7.2759	12.4573	11.3675
66.2	0.22375	1.03621	2.01535	2.48827	4.54385	4.44162	8.34685	7.2853	12.4697	11.38
66.3	0.22645	1.03773	2.01765	2.49186	4.55145	4.4478	8.35215	7.2947	12.4799	11.3926
66.4	0.2289	1.03926	2.0212	2.49546	4.56	4.45398	8.3619	7.30409	12.4942	11.4051
66.5	0.2283	1.04079	2.0228	2.49906	4.5669	4.46017	8.3723	7.31348	12.5053	11.4176
66.6	0.23265	1.04231	2.02775	2.50265	4.57305	4.46635	8.38345	7.32286	12.5172	11.4301
66.7	0.23395	1.04384	2.02935	2.50625	4.58175	4.47253	8.39225	7.33225	12.5296	11.4426
66.8	0.24025	1.04536	2.03145	2.50984	4.59165	4.4787	8.40195	7.34162	12.5405	11.455
66.9	0.24525	1.04689	2.03595	2.51344	4.60005	4.48488	8.41285	7.35099	12.5511	11.4675
67	0.2493	1.04842	2.0425	2.51703	4.6102	4.49105	8.4221	7.36036	12.5612	11.48
67.1	0.2526	1.04994	2.0465	2.52063	4.618	4.49723	8.4284	7.36972	12.5747	11.4924
67.2	0.251	1.05147	2.0463	2.52422	4.6218	4.5034	8.4379	7.37908	12.5836	11.5048
67.3	0.2532	1.05299	2.0503	2.52781	4.6278	4.50957	8.4481	7.38844	12.5913	11.5173
67.4	0.25695	1.05452	2.05545	2.5314	4.63775	4.51574	8.45575	7.39779	12.6008	11.5297
67.5	0.2585	1.05604	2.057	2.535	4.6477	4.5219	8.4644	7.40713	12.6122	11.5421
67.6	0.2622	1.05757	2.0641	2.53859	4.6563	4.52807	8.4721	7.41647	12.6267	11.5544
67.7	0.2621	1.05909	2.0715	2.54218	4.6644	4.53423	8.4803	7.42581	12.6357	11.5668
67.8	0.25945	1.06061	2.07555	2.54577	4.67305	4.54039	8.49045	7.43514	12.6496	11.5792
67.9	0.2593	1.06214	2.0761	2.54936	4.6812	4.54655	8.4963	7.44447	12.6596	11.5915
68	0.26025	1.06366	2.07615	2.55295	4.68505	4.55271	8.50175	7.45379	12.6669	11.6039
68.1	0.26315	1.06519	2.08175	2.55654	4.69205	4.55887	8.51145	7.46311	12.6757	11.6162
68.2	0.2623	1.06671	2.0866	2.56012	4.697	4.56503	8.5191	7.47243	12.6859	11.6285
68.3	0.2602	1.06824	2.09	2.56371	4.702	4.57118	8.5244	7.48174	12.6944	11.6408
68.4	0.2634	1.06976	2.0987	2.5673	4.7083	4.57734	8.5359	7.49104	12.7059	11.6531
68.5	0.26625	1.07128	2.09775	2.57089	4.71755	4.58349	8.54725	7.50035	12.7163	11.6654
68.6	0.26655	1.07281	2.10245	2.57447	4.72315	4.58964	8.55925	7.50964	12.724	11.6776
68.7	0.2684	1.07433	2.1104	2.57806	4.7311	4.59579	8.5733	7.51894	12.7347	11.6899
68.8	0.27085	1.07585	2.11565	2.58164	4.73745	4.60193	8.58635	7.52822	12.743	11.7022
68.9	0.2748	1.07738	2.1195	2.58523	4.7445	4.60808	8.5986	7.53751	12.7542	11.7144
69	0.27715	1.0789	2.12395	2.58881	4.75295	4.61422	8.61125	7.54679	12.7647	11.7266
69.1	0.2769	1.08042	2.1236	2.5924	4.7609	4.62037	8.6225	7.55606	12.7749	11.7388
69.2	0.27795	1.08194	2.13055	2.59598	4.77265	4.62651	8.63245	7.56534	12.7906	11.751
69.3	0.27915	1.08347	2.13575	2.59956	4.78155	4.63265	8.64005	7.5746	12.7985	11.7632
69.4	0.28425	1.08499	2.14075	2.60315	4.79025	4.63878	8.65455	7.58386	12.8094	11.7754
69.5	0.28645	1.08651	2.14265	2.60673	4.79955	4.64492	8.66255	7.59312	12.8168	11.7876
69.6	0.2845	1.08803	2.1422	2.61031	4.8038	4.65105	8.6735	7.60238	12.8262	11.7997
69.7	0.2865	1.08956	2.1387	2.61389	4.8066	4.65719	8.6782	7.61163	12.833	11.8119
69.8	0.2905	1.09108	2.143	2.61747	4.8142	4.66332	8.6835	7.62087	12.843	11.824
69.9	0.289	1.0926	2.1461	2.62105	4.8185	4.66945	8.6963	7.63011	12.8537	11.8362
70	0.29	1.09412	2.149	2.62463	4.828	4.67558	8.7035	7.63935	12.8636	11.8483
70.1	0.2936	1.09564	2.1542	2.62821	4.8321	4.68171	8.7122	7.64858	12.8747	11.8604
70.2	0.29535	1.09717	2.15845	2.63179	4.83565	4.68783	8.71925	7.65781	12.8819	11.8725
70.3	0.29345	1.09869	2.15765	2.63537	4.83525	4.69396	8.72615	7.66703	12.8871	11.8845
70.4	0.2894	1.10021	2.1554	2.63894	4.8356	4.70008	8.7316	7.67625	12.8942	11.8966
70.5	0.2896	1.10173	2.1568	2.64252	4.8379	4.7062	8.7419	7.68547	12.8996	11.9087
70.6	0.2931	1.10325	2.1621	2.6461	4.8405	4.71232	8.7513	7.69468	12.9085	11.9207
70.7	0.29725	1.10477	2.16705	2.64967	4.84855	4.71844	8.76035	7.70388	12.9191	11.9328
70.8	0.2975	1.10629	2.1676	2.65325	4.8502	4.72455	8.7653	7.71308	12.9279	11.9448
70.9	0.30105	1.10781	2.17105	2.65682	4.85555	4.73067	8.77725	7.72228	12.9376	11.9568
71	0.302	1.10933	2.1728	2.6604	4.8614	4.73678	8.7871	7.73147	12.9475	11.9688
71.1	0.30525	1.11085	2.17555	2.66397	4.87095	4.7429	8.79695	7.74066	12.9631	11.9808
71.2	0.30945	1.11237	2.18125	2.66755	4.87535	4.74901	8.80635	7.74985	12.9751	11.9928
71.3	0.31115	1.11389	2.18925	2.67112	4.88265	4.75512	8.81695	7.75903	12.9872	12.0048
71.4	0.3176	1.11541	2.1954	2.67469	4.8904	4.76122	8.8281	7.7682	12.9995	12.0167
71.5	0.32145	1.11693	2.20025	2.67827	4.89495	4.76733	8.83635	7.77738	13.0115	12.0287
71.6	0.32025	1.11845	2.20015	2.68184	4.89585	4.77343	8.84625	7.78654	13.0188	12.0406
71.7	0.32175	1.11997	2.20305	2.68541	4.89975	4.77954	8.85585	7.79571	13.0292	12.0525
71.8	0.32325	1.12149	2.20745	2.68898	4.90395	4.78564	8.86575	7.80486	13.0391	12.0645
71.9	0.32295	1.12301	2.21015	2.69255	4.90785	4.79174	8.87625	7.81402	13.0513	12.0764
72	0.31875	1.12453	2.21595	2.69612	4.91155	4.79784	8.88635	7.82317	13.0613	12.0883
72.1	0.31575	1.12605	2.22135	2.69969	4.91585	4.80393	8.89665	7.83232	13.071	12.1001
72.2	0.3179	1.12757	2.2263	2.70326	4.9234	4.81003	8.9093	7.84146	13.0812	12.112
72.3	0.32035	1.12909	2.22785	2.70683	4.93025	4.81612	8.92065	7.85059	13.0895	12.1239
72.4	0.3181	1.13061	2.2302	2.71039	4.932	4.82222	8.9318	7.85973	13.0975	12.1357
72.5	0.31305	1.13213	2.22905	2.71396	4.93285	4.82831	8.93945	7.86886	13.1024	12.1476
72.6	0.31965	1.13365	2.23485	2.71753	4.94305	4.8344	8.95055	7.87798	13.1141	12.1594
72.7	0.31655	1.13516	2.23615	2.72109	4.95015	4.84048	8.95825	7.8871	13.1227	12.1712
72.8	0.31945	1.13668	2.24015	2.72466	4.95815	4.84657	8.96745	7.89622	13.13	12.183
72.9	0.31595	1.1382	2.24315	2.72823	4.96015	4.85266	8.97535	7.90533	13.1388	12.1948
73	0.3144	1.13972	2.2441	2.73179	4.9638	4.85874	8.9816	7.91444	13.1471	12.2066
73.1	0.31395	1.14124	2.24675	2.73536	4.96795	4.86482	8.98955	7.92354	13.1583	12.2184
73.2	0.3133	1.14275	2.2504	2.73892	4.9705	4.8709	8.9994	7.93264	13.1643	12.2302
73.3	0.31235	1.14427	2.25415	2.74248	4.97625	4.87698	9.00485	7.94173	13.1703	12.2419
73.4	0.3122	1.14579	2.2542	2.74605	4.9791	4.88306	9.0105	7.95082	13.1803	12.2537
73.5	0.3104	1.14731	2.2589	2.74961	4.9815	4.88914	9.0177	7.95991	13.1908	12.2654
73.6	0.30995	1.14883	2.26185	2.75317	4.98365	4.89521	9.02555	7.96899	13.1989	12.2771
73.7	0.3079	1.15034	2.26	2.75673	4.9848	4.90128	9.0315	7.97807	13.2048	12.2888
73.8	0.3114	1.15186	2.2616	2.76029	4.9921	4.90735	9.0425	7.98714	13.2178	12.3005
73.9	0.31395	1.15338	2.26695	2.76385	4.99305	4.91342	9.05065	7.99621	13.2263	12.3122
74	0.31485	1.15489	2.26965	2.76741	4.99555	4.91949	9.06135	8.00527	13.2354	12.3239
74.1	0.3142	1.15641	2.2713	2.77097	5.0011	4.92556	9.0724	8.01433	13.2468	12.3356
74.2	0.31425	1.15793	2.27305	2.77453	5.00765	4.93163	9.08135	8.02339	13.2582	12.3472
74.3	0.31705	1.15944	2.27345	2.77809	5.01395	4.93769	9.08885	8.03244	13.2676	12.3589
74.4	0.3204	1.16096	2.2742	2.78165	5.021	4.94375	9.1	8.04149	13.2767	12.3705
74.5	0.32255	1.16248	2.27295	2.78521	5.02625	4.94981	9.10935	8.05053	13.2846	12.3821
74.6	0.3192	1.16399	2.2792	2.78876	5.0305	4.95587	9.1176	8.05957	13.2967	12.3938
74.7	0.3187	1.16551	2.2788	2.79232	5.0372	4.96193	9.1265	8.06861	13.3113	12.4054
74.8	0.32355	1.16702	2.28175	2.79588	5.04315	4.96799	9.13455	8.07764	13.3225	12.417
74.9	0.32675	1.16854	2.28415	2.79943	5.04885	4.97404	9.14105	8.08667	13.3341	12.4285
75	0.32315	1.17006	2.28655	2.80299	5.05515	4.9801	9.14805	8.09569	13.3433	12.4401
75.1	0.327	1.17157	2.2937	2.80654	5.0611	4.98615	9.1579	8.10471	13.3534	12.4517
75.2	0.33305	1.17309	2.30115	2.8101	5.06525	4.9922	9.16575	8.11372	13.3617	12.4632
75.3	0.33545	1.1746	2.30035	2.81365	5.06495	4.99825	9.17245	8.12273	13.3689	12.4748
75.4	0.3394	1.17612	2.3054	2.8172	5.0673	5.0043	9.1841	8.13173	13.3841	12.4863
75.5	0.34155	1.17763	2.31405	2.82076	5.07715	5.01034	9.19195	8.14074	13.3966	12.4978
75.6	0.34255	1.17915	2.31665	2.82431	5.08075	5.01639	9.20095	8.14973	13.4092	12.5093
75.7	0.3439	1.18066	2.3183	2.82786	5.0843	5.02243	9.2061	8.15872	13.4203	12.5208
75.8	0.3467	1.18218	2.3257	2.83141	5.0923	5.02847	9.2188	8.16771	13.4329	12.5323
75.9	0.349	1.18369	2.3302	2.83496	5.0983	5.03451	9.2308	8.1767	13.4444	12.5438
76	0.35085	1.18521	2.33375	2.83852	5.10395	5.04055	9.23745	8.18568	13.454	12.5553
76.1	0.3535	1.18672	2.3396	2.84207	5.1084	5.04659	9.2471	8.19465	13.4666	12.5667
76.2	0.35225	1.18823	2.34035	2.84561	5.11345	5.05262	9.25585	8.20362	13.4792	12.5782
76.3	0.35285	1.18975	2.34355	2.84916	5.11535	5.05866	9.26435	8.21259	13.4894	12.5896
76.4	0.3567	1.19126	2.3473	2.85271	5.122	5.06469	9.2724	8.22156	13.5038	12.601
76.5	0.35985	1.19278	2.35435	2.85626	5.13045	5.07072	9.28245	8.23051	13.516	12.6125
76.6	0.362	1.19429	2.3564	2.85981	5.1387	5.07675	9.2914	8.23947	13.5288	12.6239
76.7	0.36535	1.1958	2.35975	2.86335	5.14825	5.08278	9.30325	8.24842	13.5413	12.6353
76.8	0.36445	1.19732	2.36445	2.8669	5.15035	5.08881	9.31355	8.25737	13.5476	12.6466
76.9	0.3668	1.19883	2.3718	2.87045	5.1598	5.09483	9.3267	8.26631	13.558	12.658
77	0.36835	1.20034	2.37695	2.87399	5.16625	5.10085	9.33675	8.27525	13.5671	12.6694
77.1	0.36725	1.20186	2.38125	2.87754	5.16925	5.10688	9.34575	8.28418	13.5723	12.6807
77.2	0.36975	1.20337	2.38455	2.88108	5.17085	5.1129	9.35355	8.29311	13.5769	12.6921
77.3	0.373	1.20488	2.3894	2.88463	5.178	5.11892	9.3612	8.30203	13.5866	12.7034
77.4	0.37665	1.2064	2.39085	2.88817	5.18525	5.12493	9.36615	8.31096	13.5957	12.7147
77.5	0.37925	1.20791	2.39435	2.89171	5.19175	5.13095	9.37675	8.31987	13.6067	12.726
77.6	0.38045	1.20942	2.39785	2.89526	5.20245	5.13697	9.38925	8.32879	13.6157	12.7373
77.7	0.3839	1.21093	2.4022	2.8988	5.2116	5.14298	9.3983	8.33769	13.6232	12.7486
77.8	0.3846	1.21245	2.405	2.90234	5.2173	5.14899	9.4087	8.3466	13.6321	12.7599
77.9	0.38675	1.21396	2.41015	2.90588	5.22525	5.155	9.41855	8.3555	13.6411	12.7712
78	0.39025	1.21547	2.41375	2.90942	5.23165	5.16101	9.42815	8.36439	13.6512	12.7825
78.1	0.3978	1.21698	2.4184	2.91296	5.2394	5.16702	9.4374	8.37329	13.663	12.7937
78.2	0.4033	1.21849	2.42	2.9165	5.2455	5.17302	9.4455	8.38217	13.6767	12.8049
78.3	0.40565	1.22001	2.42615	2.92004	5.25115	5.17903	9.45555	8.39106	13.6875	12.8162
78.4	0.40915	1.22152	2.43155	2.92358	5.26035	5.18503	9.46285	8.39994	13.6987	12.8274
78.5	0.41325	1.22303	2.43555	2.92712	5.26995	5.19103	9.47005	8.40881	13.7115	12.8386
78.6	0.4214	1.22454	2.4451	2.93066	5.279	5.19703	9.4814	8.41768	13.7271	12.8498
78.7	0.42025	1.22605	2.44755	2.9342	5.28125	5.20303	9.48715	8.42655	13.7367	12.861
78.8	0.42405	1.22756	2.45245	2.93773	5.28685	5.20903	9.49265	8.43541	13.7477	12.8722
78.9	0.4254	1.22907	2.4577	2.94127	5.2914	5.21502	9.5033	8.44427	13.7578	12.8833
79	0.4275	1.23058	2.463	2.94481	5.2993	5.22102	9.5132	8.45313	13.77	12.8945
79.1	0.43085	1.23209	2.46995	2.94834	5.30425	5.22701	9.52365	8.46198	13.7821	12.9056
79.2	0.43395	1.2336	2.47335	2.95188	5.30865	5.233	9.53485	8.47082	13.7911	12.9168
79.3	0.4399	1.23512	2.481	2.95541	5.3169	5.23899	9.5456	8.47966	13.8065	12.9279
79.4	0.44535	1.23663	2.48805	2.95894	5.32505	5.24498	9.55865	8.4885	13.8187	12.939
79.5	0.45	1.23814	2.4934	2.96248	5.3358	5.25096	9.5706	8.49734	13.8317	12.9501
79.6	0.4562	1.23965	2.4973	2.96601	5.342	5.25695	9.5816	8.50617	13.843	12.9612
79.7	0.46115	1.24116	2.50405	2.96954	5.35035	5.26293	9.58635	8.51499	13.8527	12.9723
79.8	0.46905	1.24267	2.51095	2.97308	5.36245	5.26892	9.59855	8.52381	13.8629	12.9834
79.9	0.47145	1.24418	2.51835	2.97661	5.36885	5.2749	9.60925	8.53263	13.8713	12.9945
80	0.4756	1.24568	2.5239	2.98014	5.3804	5.28088	9.6187	8.54144	13.8811	13.0055
80.1	0.4787	1.24719	2.5295	2.98367	5.3889	5.28685	9.629	8.55025	13.8889	13.0166
80.2	0.48195	1.2487	2.53495	2.9872	5.39475	5.29283	9.63785	8.55906	13.8974	13.0276
80.3	0.48815	1.25021	2.53965	2.99073	5.39835	5.2988	9.64735	8.56786	13.9082	13.0386
80.4	0.49135	1.25172	2.54405	2.99426	5.40485	5.30478	9.66015	8.57665	13.9191	13.0497
80.5	0.49375	1.25323	2.55135	2.99779	5.41425	5.31075	9.67135	8.58545	13.9305	13.0607
80.6	0.4946	1.25474	2.5555	3.00132	5.4195	5.31672	9.6776	8.59423	13.9389	13.0717
80.7	0.4961	1.25625	2.5564	3.00484	5.4232	5.32269	9.6874	8.60302	13.9455	13.0826
80.8	0.50015	1.25776	2.56165	3.00837	5.42905	5.32866	9.69845	8.6118	13.9522	13.0936
80.9	0.503	1.25927	2.5671	3.0119	5.438	5.33462	9.7086	8.62057	13.9595	13.1046
81	0.50135	1.26077	2.57175	3.01542	5.44285	5.34059	9.71355	8.62935	13.9663	13.1155
81.1	0.5063	1.26228	2.578	3.01895	5.4475	5.34655	9.7229	8.63811	13.9747	13.1265
81.2	0.5044	1.26379	2.5802	3.02248	5.4494	5.35251	9.7279	8.64688	13.9822	13.1374
81.3	0.5023	1.2653	2.5821	3.026	5.4578	5.35847	9.7377	8.65564	13.993	13.1483
81.4	0.5023	1.26681	2.5894	3.02953	5.4658	5.36443	9.7482	8.66439	14.0025	13.1593
81.5	0.5049	1.26831	2.5952	3.03305	5.4767	5.37039	9.7551	8.67314	14.0096	13.1702
81.6	0.5002	1.26982	2.5941	3.03657	5.4782	5.37634	9.763	8.68189	14.0176	13.1811
81.7	0.50155	1.27133	2.60215	3.0401	5.48725	5.3823	9.77315	8.69063	14.0268	13.192
81.8	0.5055	1.27284	2.6079	3.04362	5.4924	5.38825	9.7836	8.69937	14.0302	13.2028
81.9	0.50505	1.27434	2.61095	3.04714	5.49355	5.3942	9.78935	8.70811	14.0347	13.2137
82	0.5034	1.27585	2.6133	3.05066	5.4953	5.40015	9.7964	8.71684	14.0393	13.2246
82.1	0.50475	1.27736	2.61525	3.05418	5.50385	5.4061	9.80495	8.72556	14.0475	13.2354
82.2	0.50855	1.27887	2.61845	3.0577	5.51175	5.41205	9.81455	8.73429	14.0548	13.2462
82.3	0.5121	1.28037	2.6258	3.06122	5.5221	5.41799	9.8247	8.743	14.0628	13.2571
82.4	0.51705	1.28188	2.62975	3.06474	5.53625	5.42394	9.83815	8.75172	14.074	13.2679
82.5	0.51795	1.28339	2.63605	3.06826	5.54515	5.42988	9.84765	8.76043	14.0788	13.2787
82.6	0.52225	1.28489	2.64185	3.07178	5.55185	5.43582	9.85875	8.76914	14.0863	13.2895
82.7	0.52685	1.2864	2.65075	3.0753	5.56005	5.44176	9.86695	8.77784	14.0967	13.3003
82.8	0.52645	1.2879	2.65915	3.07882	5.56665	5.4477	9.87655	8.78654	14.1071	13.3111
82.9	0.5286	1.28941	2.6591	3.08234	5.5746	5.45363	9.8866	8.79523	14.1184	13.3218
83	0.53445	1.29092	2.66505	3.08585	5.58335	5.45957	9.89475	8.80392	14.1275	13.3326
83.1	0.5374	1.29242	2.6697	3.08937	5.5927	5.4655	9.9046	8.8126	14.1397	13.3433
83.2	0.5409	1.29393	2.6741	3.09288	5.6023	5.47143	9.9116	8.82129	14.1508	13.3541
83.3	0.53915	1.29543	2.67745	3.0964	5.61165	5.47736	9.92085	8.82996	14.1582	13.3648
83.4	0.5416	1.29694	2.6833	3.09992	5.6179	5.48329	9.9248	8.83864	14.1665	13.3755
83.5	0.5438	1.29844	2.6888	3.10343	5.623	5.48922	9.9361	8.84731	14.1749	13.3862
83.6	0.5438	1.29995	2.6937	3.10694	5.6288	5.49515	9.9433	8.85597	14.1799	13.3969
83.7	0.5458	1.30145	2.6963	3.11046	5.6337	5.50107	9.9531	8.86463	14.1884	13.4076
83.8	0.5485	1.30296	2.7015	3.11397	5.6417	5.507	9.9612	8.87329	14.1976	13.4183
83.9	0.55295	1.30446	2.70715	3.11748	5.65035	5.51292	9.96885	8.88194	14.2077	13.429
84	0.55575	1.30597	2.71215	3.12099	5.65785	5.51884	9.97945	8.89059	14.2158	13.4396
84.1	0.5559	1.30747	2.7151	3.12451	5.6654	5.52476	9.9862	8.89924	14.2228	13.4503
84.2	0.55465	1.30898	2.71745	3.12802	5.67245	5.53067	9.99345	8.90788	14.2288	13.4609
84.3	0.55355	1.31048	2.72005	3.13153	5.67615	5.53659	10.0029	8.91652	14.2323	13.4715
84.4	0.55235	1.31199	2.71935	3.13504	5.68145	5.54251	10.0037	8.92515	14.2366	13.4822
84.5	0.55395	1.31349	2.72485	3.13855	5.68875	5.54842	10.0149	8.93378	14.2475	13.4928
84.6	0.55665	1.315	2.73175	3.14206	5.69675	5.55433	10.0226	8.9424	14.2523	13.5034
84.7	0.55615	1.3165	2.73615	3.14557	5.70405	5.56024	10.0328	8.95102	14.2558	13.514
84.8	0.5591	1.318	2.7439	3.14907	5.7139	5.56615	10.0426	8.95964	14.2617	13.5245
84.9	0.56365	1.31951	2.74995	3.15258	5.72105	5.57206	10.0543	8.96825	14.2692	13.5351
85	0.56315	1.32101	2.75275	3.15609	5.72585	5.57796	10.0608	8.97686	14.2775	13.5457
85.1	0.5684	1.32251	2.7581	3.1596	5.7317	5.58387	10.07	8.98547	14.283	13.5562
85.2	0.56695	1.32402	2.75905	3.1631	5.73965	5.58977	10.0798	8.99407	14.2885	13.5668
85.3	0.5689	1.32552	2.7652	3.16661	5.7513	5.59567	10.09	9.00266	14.2991	13.5773
85.4	0.56735	1.32702	2.76545	3.17011	5.75985	5.60157	10.096	9.01126	14.3043	13.5878
85.5	0.5668	1.32853	2.766	3.17362	5.7676	5.60747	10.1011	9.01984	14.3106	13.5984
85.6	0.56705	1.33003	2.77015	3.17712	5.77125	5.61337	10.1115	9.02843	14.3186	13.6089
85.7	0.56855	1.33153	2.77025	3.18063	5.77885	5.61926	10.117	9.03701	14.3249	13.6194
85.8	0.5663	1.33303	2.7708	3.18413	5.7845	5.62516	10.127	9.04558	14.3324	13.6298
85.9	0.56375	1.33454	2.77115	3.18763	5.78665	5.63105	10.1343	9.05416	14.3413	13.6403
86	0.56465	1.33604	2.76995	3.19114	5.78935	5.63694	10.1395	9.06273	14.3497	13.6508
86.1	0.5675	1.33754	2.771	3.19464	5.7924	5.64283	10.1467	9.07129	14.3582	13.6612
86.2	0.5701	1.33904	2.7753	3.19814	5.8006	5.64872	10.1547	9.07985	14.3691	13.6717
86.3	0.57465	1.34055	2.78075	3.20164	5.80975	5.65461	10.1623	9.08841	14.3807	13.6821
86.4	0.57125	1.34205	2.77945	3.20514	5.81625	5.66049	10.1651	9.09696	14.3852	13.6926
86.5	0.5713	1.34355	2.783	3.20864	5.8212	5.66638	10.1672	9.10551	14.3926	13.703
86.6	0.5711	1.34505	2.7846	3.21214	5.8233	5.67226	10.1737	9.11405	14.4013	13.7134
86.7	0.57375	1.34655	2.78895	3.21564	5.82985	5.67814	10.1814	9.12259	14.4116	13.7238
86.8	0.57995	1.34805	2.79545	3.21914	5.83865	5.68402	10.1888	9.13113	14.4227	13.7342
86.9	0.5855	1.34956	2.7972	3.22264	5.8434	5.6899	10.1944	9.13966	14.4307	13.7446
87	0.58425	1.35106	2.79545	3.22614	5.84525	5.69577	10.2011	9.14819	14.4381	13.7549
87.1	0.58765	1.35256	2.80035	3.22963	5.85085	5.70165	10.2103	9.15671	14.4489	13.7653
87.2	0.5905	1.35406	2.8011	3.23313	5.8555	5.70752	10.2192	9.16523	14.4587	13.7756
87.3	0.5941	1.35556	2.8029	3.23663	5.8616	5.7134	10.2281	9.17375	14.4664	13.786
87.4	0.5954	1.35706	2.8084	3.24012	5.8644	5.71927	10.2334	9.18226	14.4728	13.7963
87.5	0.5949	1.35856	2.8097	3.24362	5.8692	5.72514	10.2386	9.19077	14.4794	13.8066
87.6	0.5949	1.36006	2.8112	3.24711	5.8717	5.731	10.2435	9.19927	14.4878	13.817
87.7	0.60045	1.36156	2.81645	3.25061	5.87965	5.73687	10.2505	9.20777	14.4958	13.8273
87.8	0.60115	1.36306	2.81545	3.2541	5.88195	5.74274	10.2576	9.21627	14.5033	13.8376
87.9	0.5993	1.36456	2.8172	3.25759	5.8893	5.7486	10.2633	9.22476	14.5144	13.8479
88	0.59905	1.36606	2.82255	3.26109	5.90045	5.75446	10.2693	9.23325	14.5265	13.8581
88.1	0.60045	1.36756	2.82865	3.26458	5.91015	5.76032	10.2747	9.24173	14.5373	13.8684
88.2	0.60215	1.36906	2.83645	3.26807	5.91345	5.76618	10.2825	9.25021	14.5439	13.8787
88.3	0.6035	1.37056	2.8417	3.27156	5.9192	5.77204	10.2925	9.25869	14.5549	13.8889
88.4	0.6048	1.37206	2.8447	3.27505	5.9247	5.7779	10.2981	9.26716	14.5628	13.8991
88.5	0.6026	1.37356	2.8458	3.27855	5.9261	5.78375	10.299	9.27563	14.5683	13.9094
88.6	0.60365	1.37506	2.84865	3.28204	5.93355	5.78961	10.306	9.2841	14.5782	13.9196
88.7	0.6025	1.37656	2.8508	3.28553	5.9394	5.79546	10.3131	9.29256	14.5852	13.9298
88.8	0.59835	1.37806	2.85075	3.28901	5.94395	5.80131	10.3198	9.30101	14.5897	13.94
88.9	0.59865	1.37955	2.84905	3.2925	5.94575	5.80716	10.3245	9.30947	14.5935	13.9502
89	0.6032	1.38105	2.8537	3.29599	5.9516	5.813	10.3295	9.31791	14.5994	13.9604
89.1	0.60195	1.38255	2.85365	3.29948	5.95195	5.81885	10.3346	9.32636	14.6039	13.9706
89.2	0.6009	1.38405	2.8545	3.30297	5.9526	5.8247	10.3388	9.3348	14.6087	13.9807
89.3	0.6008	1.38555	2.8588	3.30645	5.9614	5.83054	10.3471	9.34324	14.6207	13.9909
89.4	0.6034	1.38705	2.8609	3.30994	5.9656	5.83638	10.3562	9.35167	14.6347	14.001
89.5	0.6042	1.38855	2.8583	3.31343	5.969	5.84222	10.3674	9.3601	14.6418	14.0112
89.6	0.60285	1.39004	2.85945	3.31691	5.97315	5.84806	10.3729	9.36852	14.6493	14.0213
89.7	0.60115	1.39154	2.86145	3.3204	5.97605	5.8539	10.3787	9.37694	14.6561	14.0314
89.8	0.59935	1.39304	2.86245	3.32388	5.97875	5.85973	10.3838	9.38536	14.6652	14.0415
89.9	0.60105	1.39454	2.86525	3.32736	5.98245	5.86557	10.3901	9.39377	14.6757	14.0516
90	0.6014	1.39603	2.8674	3.33085	5.9884	5.8714	10.3959	9.40218	14.6825	14.0617
90.1	0.602	1.39753	2.8686	3.33433	5.9944	5.87724	10.4015	9.41059	14.6898	14.0718
90.2	0.60215	1.39903	2.87325	3.33781	5.99625	5.88307	10.4124	9.41899	14.7001	14.0819
90.3	0.59995	1.40053	2.87545	3.3413	5.99985	5.88889	10.4222	9.42738	14.709	14.0919
90.4	0.6011	1.40202	2.8804	3.34478	6.0073	5.89472	10.4282	9.43578	14.7196	14.102
90.5	0.6076	1.40352	2.8869	3.34826	6.0158	5.90055	10.4435	9.44417	14.7298	14.112
90.6	0.6053	1.40502	2.8862	3.35174	6.0182	5.90637	10.4489	9.45255	14.7353	14.1221
90.7	0.60285	1.40651	2.88125	3.35522	6.01885	5.9122	10.459	9.46093	14.7449	14.1321
90.8	0.60505	1.40801	2.88515	3.3587	6.02365	5.91802	10.4681	9.46931	14.7553	14.1421
90.9	0.6055	1.40951	2.8848	3.36218	6.0261	5.92384	10.4771	9.47769	14.7619	14.1521
91	0.60575	1.411	2.88485	3.36566	6.02965	5.92966	10.4867	9.48605	14.7683	14.1621
91.1	0.61225	1.4125	2.88855	3.36914	6.03765	5.93547	10.4979	9.49442	14.7773	14.1721
91.2	0.60895	1.414	2.89055	3.37261	6.04085	5.94129	10.5044	9.50278	14.7856	14.1821
91.3	0.6127	1.41549	2.8969	3.37609	6.0486	5.94711	10.513	9.51114	14.792	14.1921
91.4	0.6127	1.41699	2.9012	3.37957	6.0526	5.95292	10.5182	9.51949	14.7978	14.202
91.5	0.61615	1.41848	2.90415	3.38304	6.05525	5.95873	10.5274	9.52784	14.8053	14.212
91.6	0.6195	1.41998	2.9095	3.38652	6.0593	5.96454	10.5339	9.53619	14.8176	14.2219
91.7	0.61915	1.42147	2.91235	3.39	6.06725	5.97035	10.5369	9.54453	14.8254	14.2319
91.8	0.62015	1.42297	2.91875	3.39347	6.07475	5.97616	10.5465	9.55287	14.8329	14.2418
91.9	0.6249	1.42446	2.9208	3.39695	6.0808	5.98196	10.5556	9.5612	14.8404	14.2517
92	0.62825	1.42596	2.92635	3.40042	6.08715	5.98777	10.564	9.56953	14.8502	14.2616
92.1	0.63215	1.42745	2.93395	3.40389	6.09645	5.99357	10.5736	9.57786	14.8603	14.2715
92.2	0.6365	1.42895	2.9408	3.40737	6.1048	5.99937	10.584	9.58618	14.8693	14.2814
92.3	0.63735	1.43044	2.94455	3.41084	6.10995	6.00517	10.592	9.5945	14.8793	14.2913
92.4	0.63835	1.43194	2.94825	3.41431	6.11575	6.01097	10.6033	9.60282	14.8849	14.3012
92.5	0.642	1.43343	2.9577	3.41778	6.1228	6.01677	10.6145	9.61113	14.8939	14.311
92.6	0.6453	1.43493	2.9614	3.42125	6.1294	6.02256	10.6211	9.61944	14.8996	14.3209
92.7	0.64805	1.43642	2.96625	3.42473	6.13755	6.02836	10.6282	9.62774	14.9066	14.3307
92.8	0.64875	1.43792	2.97255	3.4282	6.14595	6.03415	10.6396	9.63604	14.9142	14.3406
92.9	0.64935	1.43941	2.97515	3.43167	6.15225	6.03994	10.6486	9.64433	14.9212	14.3504
93	0.6463	1.4409	2.9815	3.43513	6.1597	6.04574	10.6593	9.65262	14.9311	14.3602
93.1	0.6493	1.4424	2.9901	3.4386	6.1699	6.05152	10.6679	9.66091	14.9404	14.37
93.2	0.65235	1.44389	2.99425	3.44207	6.17845	6.05731	10.6782	9.6692	14.9497	14.3798
93.3	0.65135	1.44539	2.99845	3.44554	6.18405	6.0631	10.6839	9.67748	14.9539	14.3896
93.4	0.64875	1.44688	2.99875	3.44901	6.19045	6.06888	10.6907	9.68575	14.9616	14.3994
93.5	0.6499	1.44837	2.9993	3.45247	6.1928	6.07467	10.7012	9.69402	14.9691	14.4092
93.6	0.65315	1.44987	3.00265	3.45594	6.19825	6.08045	10.7117	9.70229	14.9762	14.4189
93.7	0.6538	1.45136	3.0039	3.45941	6.2039	6.08623	10.7231	9.71056	14.9832	14.4287
93.8	0.65345	1.45285	3.00765	3.46287	6.20725	6.09201	10.7303	9.71882	14.9919	14.4384
93.9	0.65695	1.45434	3.01325	3.46634	6.21415	6.09778	10.7384	9.72707	15.0029	14.4482
94	0.66365	1.45584	3.01985	3.4698	6.22035	6.10356	10.7465	9.73532	15.0119	14.4579
94.1	0.66715	1.45733	3.02315	3.47327	6.22325	6.10933	10.7557	9.74357	15.0169	14.4676
94.2	0.67175	1.45882	3.02515	3.47673	6.22775	6.11511	10.7662	9.75182	15.0267	14.4773
94.3	0.6743	1.46031	3.0255	3.48019	6.2354	6.12088	10.7722	9.76006	15.0353	14.487
94.4	0.6738	1.46181	3.0302	3.48366	6.2409	6.12665	10.7801	9.7683	15.0402	14.4967
94.5	0.67495	1.4633	3.03285	3.48712	6.24345	6.13242	10.7873	9.77653	15.0466	14.5064
94.6	0.6731	1.46479	3.0338	3.49058	6.2506	6.13818	10.7952	9.78476	15.0533	14.5161
94.7	0.6717	1.46628	3.036	3.49404	6.2541	6.14395	10.8026	9.79299	15.0586	14.5258
94.8	0.673	1.46777	3.0379	3.4975	6.2587	6.14972	10.8106	9.80121	15.0656	14.5354
94.9	0.676	1.46927	3.0427	3.50096	6.2644	6.15548	10.8188	9.80942	15.0732	14.5451
95	0.68105	1.47076	3.04705	3.50442	6.27505	6.16124	10.8303	9.81764	15.0824	14.5547
95.1	0.6815	1.47225	3.0512	3.50788	6.2825	6.167	10.8401	9.82585	15.091	14.5643
95.2	0.6824	1.47374	3.0541	3.51134	6.2922	6.17276	10.8507	9.83406	15.1022	14.574
95.3	0.6855	1.47523	3.0613	3.5148	6.3034	6.17852	10.8596	9.84226	15.1121	14.5836
95.4	0.68875	1.47672	3.06575	3.51826	6.30705	6.18427	10.8675	9.85046	15.1172	14.5932
95.5	0.69255	1.47821	3.07095	3.52172	6.31185	6.19003	10.8727	9.85865	15.1185	14.6028
95.6	0.6934	1.4797	3.076	3.52517	6.3192	6.19578	10.8816	9.86684	15.1248	14.6124
95.7	0.69485	1.48119	3.07875	3.52863	6.32505	6.20153	10.8894	9.87503	15.1338	14.6219
95.8	0.7011	1.48269	3.0857	3.53209	6.3368	6.20728	10.9008	9.88321	15.1478	14.6315
95.9	0.7032	1.48418	3.0916	3.53554	6.3431	6.21303	10.9054	9.89139	15.1511	14.6411
96	0.70145	1.48567	3.09355	3.539	6.34855	6.21878	10.9114	9.89957	15.1566	14.6506
96.1	0.7033	1.48716	3.0954	3.54245	6.3545	6.22453	10.9219	9.90774	15.1653	14.6602
96.2	0.70545	1.48865	3.09675	3.54591	6.35745	6.23027	10.9303	9.91591	15.1721	14.6697
96.3	0.71185	1.49014	3.10005	3.54936	6.36915	6.23601	10.9379	9.92407	15.1782	14.6792
96.4	0.71875	1.49163	3.10165	3.55281	6.37345	6.24176	10.9408	9.93223	15.1853	14.6888
96.5	0.7209	1.49312	3.1043	3.55627	6.3843	6.2475	10.9475	9.94039	15.1923	14.6983
96.6	0.7228	1.49461	3.1105	3.55972	6.3897	6.25323	10.9509	9.94854	15.1996	14.7078
96.7	0.729	1.49609	3.1156	3.56317	6.3956	6.25897	10.9608	9.95669	15.2073	14.7173
96.8	0.7342	1.49758	3.1248	3.56662	6.4048	6.26471	10.9736	9.96483	15.2141	14.7267
96.9	0.73655	1.49907	3.12675	3.57007	6.41125	6.27044	10.9788	9.97297	15.2243	14.7362
97	0.7375	1.50056	3.1299	3.57352	6.4188	6.27618	10.9872	9.98111	15.2361	14.7457
97.1	0.7402	1.50205	3.1359	3.57697	6.4256	6.28191	10.9938	9.98924	15.2457	14.7551
97.2	0.73695	1.50354	3.13755	3.58042	6.43085	6.28764	10.9971	9.99737	15.2512	14.7646
97.3	0.7425	1.50503	3.1394	3.58387	6.4415	6.29337	11.0049	10.0055	15.2601	14.774
97.4	0.7442	1.50652	3.1414	3.58732	6.4471	6.2991	11.0114	10.0136	15.2692	14.7835
97.5	0.7447	1.50801	3.1426	3.59077	6.4536	6.30482	11.0173	10.0217	15.2772	14.7929
97.6	0.7428	1.50949	3.1428	3.59422	6.4606	6.31055	11.0217	10.0299	15.2853	14.8023
97.7	0.74305	1.51098	3.14495	3.59766	6.46655	6.31627	11.0296	10.038	15.289	14.8117
97.8	0.7434	1.51247	3.148	3.60111	6.4712	6.32199	11.0391	10.0461	15.2962	14.8211
97.9	0.7455	1.51396	3.1508	3.60456	6.4787	6.32771	11.0455	10.0542	15.303	14.8305
98	0.7456	1.51545	3.1559	3.608	6.4846	6.33343	11.0497	10.0623	15.3117	14.8399
98.1	0.7441	1.51694	3.1631	3.61145	6.4922	6.33915	11.0575	10.0704	15.3186	14.8492
98.2	0.74495	1.51842	3.16515	3.61489	6.49665	6.34487	11.0631	10.0785	15.3236	14.8586
98.3	0.74215	1.51991	3.16295	3.61834	6.49885	6.35058	11.067	10.0865	15.3301	14.868
98.4	0.7455	1.5214	3.1666	3.62178	6.5059	6.3563	11.0778	10.0946	15.3383	14.8773
98.5	0.74805	1.52289	3.16855	3.62523	6.51385	6.36201	11.0838	10.1027	15.347	14.8866
98.6	0.74985	1.52437	3.17075	3.62867	6.52085	6.36772	11.0926	10.1108	15.3554	14.896
98.7	0.753	1.52586	3.1746	3.63211	6.5288	6.37343	11.1032	10.1189	15.3646	14.9053
98.8	0.7532	1.52735	3.176	3.63555	6.5327	6.37914	11.1105	10.1269	15.3715	14.9146
98.9	0.75495	1.52883	3.18005	3.639	6.53715	6.38484	11.1163	10.135	15.3819	14.9239
99	0.7549	1.53032	3.1846	3.64244	6.5422	6.39055	11.1218	10.1431	15.3897	14.9332
99.1	0.7568	1.53181	3.1858	3.64588	6.545	6.39625	11.1257	10.1511	15.3959	14.9425
99.2	0.75765	1.53329	3.18745	3.64932	6.54745	6.40195	11.1322	10.1592	15.403	14.9518
99.3	0.75835	1.53478	3.18965	3.65276	6.55195	6.40765	11.1387	10.1672	15.4096	14.961
99.4	0.7603	1.53627	3.1928	3.6562	6.5604	6.41335	11.1485	10.1753	15.4217	14.9703
99.5	0.76385	1.53775	3.19785	3.65964	6.57005	6.41905	11.1554	10.1833	15.4328	14.9795
99.6	0.76585	1.53924	3.20475	3.66307	6.58055	6.42475	11.1615	10.1913	15.4445	14.9888
99.7	0.76615	1.54072	3.20985	3.66651	6.58805	6.43044	11.1684	10.1994	15.4542	14.998
99.8	0.76735	1.54221	3.21415	3.66995	6.59665	6.43614	11.1756	10.2074	15.46	15.0072
99.9	0.77	1.5437	3.2175	3.67339	6.6072	6.44183	11.1823	10.2154	15.4667	15.0165
100	0.77225	1.54518	3.21895	3.67682	6.61315	6.44752	11.1877	10.2235	15.4684	15.0257
100.1	0.7712	1.54667	3.2224	3.68026	6.621	6.45321	11.1961	10.2315	15.4768	15.0349
100.2	0.77715	1.54815	3.22825	3.68369	6.63285	6.4589	11.2079	10.2395	15.491	15.0441
100.3	0.7784	1.54964	3.2303	3.68713	6.6423	6.46459	11.2171	10.2475	15.4991	15.0533
100.4	0.7788	1.55112	3.2348	3.69056	6.6475	6.47027	11.2266	10.2555	15.5088	15.0624
100.5	0.7755	1.55261	3.2331	3.694	6.6496	6.47595	11.2272	10.2635	15.5159	15.0716
100.6	0.77635	1.55409	3.23995	3.69743	6.65665	6.48164	11.2369	10.2715	15.5253	15.0808
100.7	0.78145	1.55558	3.24665	3.70087	6.66235	6.48732	11.2472	10.2795	15.5364	15.0899
100.8	0.7892	1.55706	3.2488	3.7043	6.6691	6.493	11.255	10.2875	15.5472	15.0991
100.9	0.79025	1.55855	3.25055	3.70773	6.67205	6.49868	11.2596	10.2955	15.5547	15.1082
101	0.78975	1.56003	3.25445	3.71116	6.67845	6.50435	11.2708	10.3035	15.5639	15.1173
101.1	0.79005	1.56151	3.25665	3.71459	6.68215	6.51003	11.2743	10.3115	15.572	15.1264
101.2	0.7918	1.563	3.2622	3.71802	6.6914	6.5157	11.2788	10.3194	15.5834	15.1355
101.3	0.7923	1.56448	3.2658	3.72146	6.6956	6.52138	11.2846	10.3274	15.5889	15.1446
101.4	0.7921	1.56597	3.2645	3.72489	6.6985	6.52705	11.2899	10.3354	15.5937	15.1537
101.5	0.7894	1.56745	3.2658	3.72832	6.7011	6.53272	11.2962	10.3434	15.5978	15.1628
101.6	0.78955	1.56893	3.26645	3.73174	6.70675	6.53839	11.3032	10.3513	15.6042	15.1719
101.7	0.79245	1.57042	3.27245	3.73517	6.71235	6.54405	11.3111	10.3593	15.614	15.181
101.8	0.79205	1.5719	3.27545	3.7386	6.71625	6.54972	11.3193	10.3672	15.6187	15.19
101.9	0.79475	1.57338	3.27545	3.74203	6.72035	6.55538	11.3221	10.3752	15.6236	15.1991
102	0.7974	1.57487	3.2816	3.74546	6.7275	6.56105	11.3321	10.3831	15.6319	15.2081
102.1	0.80325	1.57635	3.28795	3.74888	6.73415	6.56671	11.3454	10.3911	15.64	15.2172
102.2	0.8053	1.57783	3.2951	3.75231	6.7415	6.57237	11.353	10.399	15.6476	15.2262
102.3	0.8067	1.57932	3.3051	3.75573	6.7509	6.57803	11.3603	10.407	15.659	15.2352
102.4	0.80635	1.5808	3.30665	3.75916	6.75735	6.58368	11.3651	10.4149	15.6704	15.2442
102.5	0.8069	1.58228	3.3128	3.76258	6.7629	6.58934	11.3745	10.4228	15.6804	15.2532
102.6	0.80985	1.58376	3.31705	3.76601	6.76255	6.59499	11.3829	10.4308	15.6881	15.2622
102.7	0.8092	1.58525	3.3186	3.76943	6.7673	6.60065	11.3908	10.4387	15.6953	15.2712
102.8	0.8099	1.58673	3.3231	3.77286	6.776	6.6063	11.3973	10.4466	15.7045	15.2802
102.9	0.81085	1.58821	3.32605	3.77628	6.78135	6.61195	11.3995	10.4545	15.7124	15.2891
103	0.81315	1.58969	3.32945	3.7797	6.78825	6.6176	11.4049	10.4624	15.7191	15.2981
103.1	0.8154	1.59117	3.3354	3.78312	6.7963	6.62325	11.4071	10.4703	15.7259	15.3071
103.2	0.81615	1.59265	3.33915	3.78655	6.80365	6.62889	11.4156	10.4782	15.7323	15.316
103.3	0.82035	1.59414	3.34365	3.78997	6.80965	6.63454	11.4239	10.4861	15.7385	15.3249
103.4	0.81895	1.59562	3.34815	3.79339	6.81345	6.64018	11.4307	10.494	15.7464	15.3339
103.5	0.82145	1.5971	3.35325	3.79681	6.82035	6.64582	11.4363	10.5019	15.7578	15.3428
103.6	0.82515	1.59858	3.35445	3.80023	6.82595	6.65146	11.4442	10.5098	15.7655	15.3517
103.7	0.82835	1.60006	3.35975	3.80365	6.83225	6.6571	11.4525	10.5177	15.7735	15.3606
103.8	0.8321	1.60154	3.3635	3.80707	6.8373	6.66274	11.4622	10.5256	15.7798	15.3695
103.9	0.83665	1.60302	3.36235	3.81048	6.84165	6.66838	11.4681	10.5335	15.79	15.3784
104	0.8385	1.6045	3.3642	3.8139	6.8435	6.67401	11.4734	10.5413	15.7976	15.3873
104.1	0.83785	1.60599	3.36695	3.81732	6.84675	6.67965	11.4808	10.5492	15.8064	15.3961
104.2	0.8399	1.60747	3.3669	3.82074	6.8538	6.68528	11.4851	10.5571	15.8116	15.405
104.3	0.84045	1.60895	3.37035	3.82415	6.86325	6.69091	11.4955	10.5649	15.8189	15.4139
104.4	0.8408	1.61043	3.375	3.82757	6.8702	6.69654	11.5019	10.5728	15.8198	15.4227
104.5	0.8388	1.61191	3.3774	3.83098	6.8722	6.70217	11.5021	10.5806	15.8247	15.4315
104.6	0.83765	1.61339	3.38285	3.8344	6.87405	6.70779	11.5052	10.5885	15.8304	15.4404
104.7	0.8399	1.61487	3.3883	3.83781	6.8789	6.71342	11.5118	10.5963	15.8381	15.4492
104.8	0.8394	1.61635	3.3913	3.84123	6.8827	6.71904	11.5186	10.6042	15.8441	15.458
104.9	0.8442	1.61783	3.3944	3.84464	6.891	6.72466	11.5273	10.612	15.8522	15.4668
105	0.84595	1.61931	3.39305	3.84806	6.89625	6.73029	11.5325	10.6199	15.8578	15.4756
105.1	0.8508	1.62079	3.3983	3.85147	6.9015	6.73591	11.5407	10.6277	15.8662	15.4844
105.2	0.8542	1.62226	3.4052	3.85488	6.911	6.74152	11.5472	10.6355	15.8779	15.4932
105.3	0.85285	1.62374	3.40735	3.85829	6.91835	6.74714	11.5533	10.6434	15.8837	15.502
105.4	0.85165	1.62522	3.40895	3.8617	6.92185	6.75276	11.5588	10.6512	15.8902	15.5107
105.5	0.8561	1.6267	3.4152	3.86511	6.9318	6.75837	11.5678	10.659	15.8962	15.5195
105.6	0.85805	1.62818	3.41775	3.86853	6.93585	6.76398	11.5759	10.6668	15.8971	15.5282
105.7	0.86155	1.62966	3.41595	3.87193	6.94275	6.7696	11.5843	10.6746	15.904	15.537
105.8	0.8651	1.63114	3.4187	3.87534	6.9472	6.77521	11.5926	10.6824	15.9109	15.5457
105.9	0.8688	1.63262	3.4215	3.87875	6.9508	6.78081	11.6002	10.6902	15.917	15.5544
106	0.87075	1.63409	3.42235	3.88216	6.95105	6.78642	11.6098	10.698	15.9263	15.5632
106.1	0.87065	1.63557	3.42735	3.88557	6.95735	6.79203	11.6197	10.7058	15.935	15.5719
106.2	0.87325	1.63705	3.43155	3.88898	6.96395	6.79763	11.6266	10.7136	15.9403	15.5806
106.3	0.87215	1.63853	3.43205	3.89239	6.96785	6.80324	11.6326	10.7214	15.947	15.5893
106.4	0.87315	1.64001	3.43655	3.89579	6.97145	6.80884	11.6371	10.7292	15.953	15.598
106.5	0.8764	1.64149	3.4396	3.8992	6.9802	6.81444	11.6427	10.737	15.96	15.6066
106.6	0.8851	1.64296	3.4456	3.9026	6.9904	6.82004	11.6515	10.7448	15.9709	15.6153
106.7	0.8885	1.64444	3.4426	3.90601	6.9968	6.82563	11.6552	10.7525	15.9737	15.624
106.8	0.89495	1.64592	3.44855	3.90941	7.00315	6.83123	11.6624	10.7603	15.981	15.6326
106.9	0.8958	1.6474	3.453	3.91282	7.0094	6.83682	11.6678	10.7681	15.984	15.6413
107	0.8959	1.64887	3.4573	3.91622	7.0167	6.84242	11.6772	10.7758	15.9895	15.6499
107.1	0.8973	1.65035	3.459	3.91963	7.0203	6.84801	11.6793	10.7836	15.9957	15.6585
107.2	0.89785	1.65183	3.46425	3.92303	7.02575	6.8536	11.6876	10.7914	16.0009	15.6672
107.3	0.89925	1.6533	3.46695	3.92643	7.02815	6.85919	11.6955	10.7991	16.0055	15.6758
107.4	0.89935	1.65478	3.46945	3.92983	7.03355	6.86478	11.7007	10.8069	16.0119	15.6844
107.5	0.902	1.65626	3.4724	3.93324	7.0385	6.87036	11.7081	10.8146	16.0197	15.693
107.6	0.9064	1.65773	3.477	3.93664	7.0488	6.87595	11.7136	10.8224	16.0315	15.7016
107.7	0.9082	1.65921	3.4844	3.94004	7.0569	6.88153	11.7199	10.8301	16.0419	15.7102
107.8	0.9069	1.66069	3.49	3.94344	7.0623	6.88712	11.7265	10.8378	16.0504	15.7187
107.9	0.9056	1.66216	3.4894	3.94684	7.0692	6.8927	11.7321	10.8456	16.0573	15.7273
108	0.9021	1.66364	3.4919	3.95024	7.0723	6.89828	11.7395	10.8533	16.0667	15.7359
108.1	0.90425	1.66511	3.49135	3.95364	7.07735	6.90385	11.7448	10.861	16.0759	15.7444
108.2	0.90725	1.66659	3.49395	3.95703	7.08495	6.90943	11.7508	10.8687	16.0854	15.753
108.3	0.90675	1.66807	3.49295	3.96043	7.08555	6.91501	11.7557	10.8765	16.0889	15.7615
108.4	0.90555	1.66954	3.49025	3.96383	7.08745	6.92058	11.7561	10.8842	16.0919	15.77
108.5	0.91	1.67102	3.4973	3.96723	7.0915	6.92615	11.7631	10.8919	16.0989	15.7786
108.6	0.91115	1.67249	3.50055	3.97062	7.09885	6.93172	11.7693	10.8996	16.1026	15.7871
108.7	0.91345	1.67397	3.50595	3.97402	7.10995	6.9373	11.7767	10.9073	16.111	15.7956
108.8	0.9151	1.67544	3.5066	3.97742	7.1164	6.94286	11.7814	10.915	16.1184	15.8041
108.9	0.9172	1.67692	3.5091	3.98081	7.1183	6.94843	11.7888	10.9227	16.1236	15.8126
109	0.91875	1.67839	3.51635	3.98421	7.12345	6.954	11.7969	10.9304	16.1329	15.821
109.1	0.92115	1.67987	3.52075	3.9876	7.12985	6.95956	11.8051	10.9381	16.1412	15.8295
109.2	0.9251	1.68134	3.5238	3.99099	7.1327	6.96512	11.8132	10.9457	16.1472	15.838
109.3	0.9263	1.68282	3.5275	3.99439	7.1374	6.97069	11.8203	10.9534	16.1554	15.8465
109.4	0.92525	1.68429	3.53185	3.99778	7.14195	6.97625	11.8263	10.9611	16.1617	15.8549
109.5	0.9285	1.68576	3.5336	4.00117	7.147	6.98181	11.8332	10.9688	16.1683	15.8633
109.6	0.92975	1.68724	3.53465	4.00456	7.14795	6.98736	11.8381	10.9764	16.1714	15.8718
109.7	0.92795	1.68871	3.53905	4.00796	7.14985	6.99292	11.8431	10.9841	16.1756	15.8802
109.8	0.9271	1.69019	3.5431	4.01135	7.1529	6.99847	11.8465	10.9918	16.1791	15.8886
109.9	0.92685	1.69166	3.54605	4.01474	7.15835	7.00403	11.8515	10.9994	16.1857	15.897
110	0.92745	1.69313	3.55315	4.01813	7.16525	7.00958	11.8584	11.0071	16.1889	15.9055
110.1	0.92925	1.69461	3.55625	4.02152	7.17075	7.01513	11.8677	11.0147	16.1898	15.9139
110.2	0.93665	1.69608	3.56185	4.02491	7.17815	7.02068	11.8767	11.0224	16.1961	15.9222
110.3	0.9377	1.69755	3.5656	4.0283	7.1797	7.02623	11.8857	11.03	16.2024	15.9306
110.4	0.9378	1.69903	3.5659	4.03168	7.182	7.03177	11.8899	11.0377	16.2077	15.939
110.5	0.9409	1.7005	3.5704	4.03507	7.1883	7.03732	11.8993	11.0453	16.2168	15.9474
110.6	0.9437	1.70197	3.5732	4.03846	7.1942	7.04286	11.9095	11.0529	16.2272	15.9557
110.7	0.9455	1.70345	3.5736	4.04185	7.1996	7.04841	11.9153	11.0606	16.2321	15.9641
110.8	0.9435	1.70492	3.5741	4.04523	7.2042	7.05395	11.9202	11.0682	16.2375	15.9724
110.9	0.9447	1.70639	3.5804	4.04862	7.2106	7.05949	11.9279	11.0758	16.243	15.9808
111	0.94525	1.70786	3.58675	4.052	7.21585	7.06503	11.9346	11.0834	16.2489	15.9891
111.1	0.94615	1.70934	3.59125	4.05539	7.22125	7.07056	11.9411	11.0911	16.2535	15.9974
111.2	0.94465	1.71081	3.59285	4.05877	7.22705	7.0761	11.9481	11.0987	16.2591	16.0057
111.3	0.94575	1.71228	3.59605	4.06216	7.23275	7.08163	11.9562	11.1063	16.2681	16.014
111.4	0.95215	1.71375	3.59955	4.06554	7.23935	7.08717	11.9646	11.1139	16.2759	16.0223
111.5	0.9582	1.71522	3.6036	4.06892	7.2457	7.0927	11.9747	11.1215	16.2832	16.0306
111.6	0.96015	1.7167	3.60595	4.07231	7.24795	7.09823	11.9796	11.1291	16.2902	16.0389
111.7	0.96875	1.71817	3.61235	4.07569	7.25635	7.10376	11.9851	11.1367	16.3001	16.0472
111.8	0.97155	1.71964	3.61875	4.07907	7.25905	7.10929	11.9879	11.1443	16.3049	16.0555
111.9	0.97585	1.72111	3.62605	4.08245	7.26465	7.11481	11.9926	11.1519	16.3131	16.0637
112	0.9746	1.72258	3.6309	4.08583	7.27	7.12034	11.9957	11.1594	16.318	16.072
112.1	0.97935	1.72405	3.63895	4.08921	7.27515	7.12586	12.0012	11.167	16.3251	16.0802
112.2	0.98245	1.72552	3.64075	4.09259	7.27905	7.13138	12.0067	11.1746	16.3319	16.0885
112.3	0.986	1.72699	3.6421	4.09597	7.2838	7.1369	12.0147	11.1822	16.3395	16.0967
112.4	0.985	1.72847	3.642	4.09935	7.2847	7.14242	12.0167	11.1897	16.3423	16.1049
112.5	0.98185	1.72994	3.64365	4.10273	7.28995	7.14794	12.0229	11.1973	16.3479	16.1131
112.6	0.9822	1.73141	3.6452	4.10611	7.2912	7.15346	12.0316	11.2049	16.3526	16.1213
112.7	0.98505	1.73288	3.64735	4.10949	7.29605	7.15897	12.0406	11.2124	16.3591	16.1295
112.8	0.98785	1.73435	3.65325	4.11286	7.30185	7.16449	12.0517	11.22	16.3651	16.1377
112.9	0.9884	1.73582	3.6537	4.11624	7.3074	7.17	12.0595	11.2275	16.3742	16.1459
113	0.99105	1.73729	3.65825	4.11962	7.31215	7.17551	12.0655	11.2351	16.3826	16.1541
113.1	0.99545	1.73876	3.66295	4.12299	7.32105	7.18102	12.0729	11.2426	16.3922	16.1623
113.2	1.0029	1.74023	3.6689	4.12637	7.3303	7.18653	12.0831	11.2502	16.3999	16.1704
113.3	1.0068	1.7417	3.6709	4.12974	7.3366	7.19203	12.0909	11.2577	16.4067	16.1786
113.4	1.0073	1.74317	3.6761	4.13312	7.3416	7.19754	12.0994	11.2653	16.4122	16.1867
113.5	1.01255	1.74464	3.68365	4.13649	7.34875	7.20304	12.1078	11.2728	16.4226	16.1949
113.6	1.0162	1.74611	3.6928	4.13987	7.3563	7.20855	12.1167	11.2803	16.428	16.203
113.7	1.0206	1.74758	3.6978	4.14324	7.3602	7.21405	12.1293	11.2878	16.4357	16.2111
113.8	1.0238	1.74904	3.7035	4.14661	7.3675	7.21955	12.1397	11.2954	16.4405	16.2192
113.9	1.02465	1.75051	3.70345	4.14998	7.37505	7.22505	12.1446	11.3029	16.4443	16.2274
114	1.02935	1.75198	3.71225	4.15336	7.38085	7.23055	12.152	11.3104	16.4526	16.2355
114.1	1.0312	1.75345	3.7153	4.15673	7.3867	7.23604	12.1584	11.3179	16.4573	16.2436
114.2	1.0348	1.75492	3.7187	4.1601	7.3918	7.24154	12.1671	11.3254	16.4591	16.2516
114.3	1.0341	1.75639	3.7222	4.16347	7.3963	7.24703	12.1723	11.3329	16.4632	16.2597
114.4	1.0372	1.75786	3.7301	4.16684	7.4054	7.25252	12.1829	11.3404	16.4751	16.2678
114.5	1.0427	1.75933	3.7362	4.17021	7.4128	7.25801	12.1944	11.3479	16.4822	16.2759
114.6	1.04105	1.76079	3.73425	4.17358	7.41555	7.2635	12.1993	11.3554	16.4852	16.2839
114.7	1.04485	1.76226	3.73715	4.17695	7.42275	7.26899	12.2064	11.3629	16.492	16.292
114.8	1.0488	1.76373	3.7397	4.18031	7.4253	7.27448	12.2129	11.3704	16.4931	16.3
114.9	1.05115	1.7652	3.74565	4.18368	7.43095	7.27996	12.2217	11.3778	16.4965	16.3081
115	1.05285	1.76667	3.74935	4.18705	7.43805	7.28545	12.2282	11.3853	16.5013	16.3161
115.1	1.0557	1.76813	3.7491	4.19042	7.4444	7.29093	12.2361	11.3928	16.5039	16.3241
115.2	1.05815	1.7696	3.75375	4.19378	7.44985	7.29641	12.2409	11.4003	16.5069	16.3321
115.3	1.0648	1.77107	3.7566	4.19715	7.458	7.30189	12.2504	11.4077	16.5146	16.3401
115.4	1.0686	1.77253	3.7574	4.20051	7.4638	7.30737	12.2567	11.4152	16.522	16.3481
115.5	1.0745	1.774	3.7602	4.20388	7.4697	7.31285	12.2647	11.4227	16.5286	16.3561
115.6	1.07745	1.77547	3.76245	4.20724	7.47585	7.31832	12.2694	11.4301	16.5336	16.3641
115.7	1.07905	1.77694	3.76565	4.21061	7.48105	7.3238	12.2789	11.4376	16.5388	16.3721
115.8	1.08165	1.7784	3.77235	4.21397	7.48905	7.32927	12.2875	11.445	16.5485	16.3801
115.9	1.08695	1.77987	3.77325	4.21733	7.49595	7.33474	12.2961	11.4525	16.5532	16.388
116	1.09005	1.78134	3.77625	4.22069	7.50295	7.34021	12.3016	11.4599	16.5564	16.396
116.1	1.0905	1.7828	3.7804	4.22406	7.5079	7.34568	12.3058	11.4674	16.5651	16.404
116.2	1.0921	1.78427	3.7838	4.22742	7.5132	7.35115	12.3099	11.4748	16.5727	16.4119
116.3	1.0894	1.78573	3.7829	4.23078	7.5163	7.35661	12.3141	11.4822	16.5789	16.4198
116.4	1.09165	1.7872	3.78315	4.23414	7.52015	7.36208	12.317	11.4897	16.5814	16.4278
116.5	1.09215	1.78867	3.78955	4.2375	7.52215	7.36754	12.3213	11.4971	16.5856	16.4357
116.6	1.09415	1.79013	3.79165	4.24086	7.52565	7.37301	12.3253	11.5045	16.5867	16.4436
116.7	1.09955	1.7916	3.79845	4.24422	7.53305	7.37847	12.33	11.5119	16.5925	16.4515
116.8	1.10305	1.79306	3.80645	4.24758	7.53775	7.38393	12.34	11.5193	16.6001	16.4594
116.9	1.10845	1.79453	3.80995	4.25094	7.54045	7.38938	12.3453	11.5267	16.6062	16.4673
117	1.11095	1.796	3.80885	4.2543	7.54195	7.39484	12.3491	11.5342	16.61	16.4752
117.1	1.1098	1.79746	3.8097	4.25765	7.543	7.4003	12.3534	11.5416	16.6125	16.4831
117.2	1.1132	1.79893	3.8153	4.26101	7.5479	7.40575	12.3614	11.549	16.6211	16.4909
117.3	1.11725	1.80039	3.81915	4.26437	7.55465	7.4112	12.3668	11.5564	16.6264	16.4988
117.4	1.1194	1.80186	3.8209	4.26772	7.5595	7.41666	12.3739	11.5637	16.6297	16.5066
117.5	1.11655	1.80332	3.82515	4.27108	7.55815	7.42211	12.3784	11.5711	16.6337	16.5145
117.6	1.11745	1.80479	3.82795	4.27443	7.56085	7.42755	12.3826	11.5785	16.6408	16.5223
117.7	1.1191	1.80625	3.8314	4.27779	7.5654	7.433	12.3876	11.5859	16.6462	16.5302
117.8	1.11435	1.80771	3.83425	4.28114	7.56485	7.43845	12.396	11.5933	16.6512	16.538
117.9	1.1141	1.80918	3.8358	4.2845	7.5699	7.44389	12.4028	11.6007	16.6565	16.5458
118	1.1114	1.81064	3.8341	4.28785	7.5761	7.44934	12.4078	11.608	16.6589	16.5536
118.1	1.11565	1.81211	3.83675	4.2912	7.58525	7.45478	12.4148	11.6154	16.6684	16.5614
118.2	1.1135	1.81357	3.8368	4.29456	7.5903	7.46022	12.42	11.6228	16.672	16.5692
118.3	1.11665	1.81503	3.84235	4.29791	7.59705	7.46566	12.4277	11.6301	16.6785	16.577
118.4	1.1178	1.8165	3.8449	4.30126	7.6015	7.4711	12.433	11.6375	16.6827	16.5848
118.5	1.12225	1.81796	3.84855	4.30461	7.60945	7.47653	12.4413	11.6449	16.6923	16.5926
118.6	1.1287	1.81943	3.8553	4.30796	7.6142	7.48197	12.4487	11.6522	16.6963	16.6004
118.7	1.13065	1.82089	3.85825	4.31131	7.62095	7.4874	12.4525	11.6596	16.7011	16.6081
118.8	1.1285	1.82235	3.8625	4.31466	7.6243	7.49284	12.4556	11.6669	16.7042	16.6159
118.9	1.12925	1.82382	3.86845	4.31801	7.63015	7.49827	12.4603	11.6742	16.7094	16.6236
119	1.13085	1.82528	3.87425	4.32136	7.63625	7.5037	12.4668	11.6816	16.7138	16.6314
119.1	1.1329	1.82674	3.8798	4.32471	7.6432	7.50913	12.4786	11.6889	16.7182	16.6391
119.2	1.13805	1.8282	3.88455	4.32806	7.64855	7.51455	12.4867	11.6963	16.7218	16.6468
119.3	1.1373	1.82967	3.8891	4.3314	7.6487	7.51998	12.4913	11.7036	16.7239	16.6546
119.4	1.1353	1.83113	3.8945	4.33475	7.6515	7.5254	12.4956	11.7109	16.7272	16.6623
119.5	1.1345	1.83259	3.8936	4.3381	7.6571	7.53083	12.4994	11.7182	16.7301	16.67
119.6	1.1304	1.83405	3.8922	4.34144	7.6588	7.53625	12.5041	11.7256	16.7281	16.6777
119.7	1.1308	1.83552	3.8917	4.34479	7.6629	7.54167	12.5104	11.7329	16.7319	16.6854
119.8	1.13015	1.83698	3.89035	4.34814	7.66395	7.54709	12.512	11.7402	16.7357	16.6931
119.9	1.1311	1.83844	3.891	4.35148	7.6649	7.55251	12.5182	11.7475	16.7396	16.7007
120	1.13395	1.8399	3.89475	4.35482	7.66655	7.55793	12.5271	11.7548	16.746	16.7084
120.1	1.1374	1.84136	3.8989	4.35817	7.6724	7.56334	12.5367	11.7621	16.7525	16.7161
120.2	1.1395	1.84283	3.9032	4.36151	7.6788	7.56875	12.546	11.7694	16.7608	16.7237
120.3	1.141	1.84429	3.9073	4.36486	7.6841	7.57417	12.5533	11.7767	16.7698	16.7314
120.4	1.143	1.84575	3.9092	4.3682	7.6856	7.57958	12.5584	11.784	16.7757	16.739
120.5	1.1441	1.84721	3.9119	4.37154	7.6883	7.58499	12.5618	11.7913	16.7789	16.7467
120.6	1.1424	1.84867	3.9137	4.37488	7.6902	7.5904	12.5685	11.7985	16.7828	16.7543
120.7	1.1457	1.85013	3.9191	4.37822	7.6939	7.5958	12.5753	11.8058	16.7872	16.7619
120.8	1.1449	1.85159	3.9223	4.38156	7.6998	7.60121	12.5837	11.8131	16.789	16.7695
120.9	1.1423	1.85305	3.9233	4.3849	7.7026	7.60661	12.5889	11.8204	16.7966	16.7771
121	1.1406	1.85451	3.9226	4.38824	7.7067	7.61202	12.5954	11.8276	16.8059	16.7847
121.1	1.1397	1.85597	3.925	4.39158	7.7103	7.61742	12.5985	11.8349	16.8133	16.7923
121.2	1.1403	1.85743	3.9296	4.39492	7.7137	7.62282	12.601	11.8422	16.8208	16.7999
121.3	1.13985	1.8589	3.93165	4.39826	7.71665	7.62822	12.6099	11.8494	16.8273	16.8075
121.4	1.13515	1.86036	3.93165	4.4016	7.71525	7.63362	12.6118	11.8567	16.8283	16.8151
121.5	1.13575	1.86182	3.93425	4.40494	7.71805	7.63901	12.6147	11.8639	16.8323	16.8226
121.6	1.13675	1.86328	3.93505	4.40827	7.72445	7.64441	12.6225	11.8712	16.839	16.8302
121.7	1.13855	1.86474	3.94155	4.41161	7.72935	7.6498	12.6315	11.8784	16.8474	16.8378
121.8	1.1401	1.8662	3.9441	4.41495	7.7328	7.6552	12.6373	11.8857	16.8545	16.8453
121.9	1.1433	1.86766	3.946	4.41828	7.7382	7.66059	12.644	11.8929	16.8621	16.8528
122	1.14315	1.86911	3.95015	4.42162	7.74085	7.66598	12.6504	11.9002	16.8725	16.8604
122.1	1.14555	1.87057	3.95305	4.42495	7.74285	7.67137	12.6607	11.9074	16.8802	16.8679
122.2	1.14845	1.87203	3.95695	4.42829	7.74565	7.67675	12.67	11.9146	16.8856	16.8754
122.3	1.1466	1.87349	3.9616	4.43162	7.7469	7.68214	12.6765	11.9219	16.8879	16.8829
122.4	1.15105	1.87495	3.96995	4.43495	7.75655	7.68752	12.6838	11.9291	16.8953	16.8904
122.5	1.15395	1.87641	3.97555	4.43829	7.76435	7.69291	12.6888	11.9363	16.9042	16.8979
122.6	1.15915	1.87787	3.97845	4.44162	7.77195	7.69829	12.6965	11.9435	16.9087	16.9054
122.7	1.161	1.87933	3.9838	4.44495	7.7795	7.70367	12.7047	11.9507	16.9171	16.9129
122.8	1.16055	1.88079	3.98405	4.44828	7.78375	7.70905	12.7107	11.9579	16.9226	16.9204
122.9	1.15965	1.88224	3.98505	4.45161	7.78845	7.71443	12.7149	11.9651	16.9271	16.9279
123	1.15905	1.8837	3.98415	4.45494	7.79335	7.7198	12.7216	11.9723	16.9319	16.9353
123.1	1.1631	1.88516	3.9902	4.45828	7.7993	7.72518	12.7291	11.9795	16.9403	16.9428
123.2	1.1662	1.88662	3.9924	4.4616	7.8025	7.73055	12.7359	11.9867	16.9445	16.9502
123.3	1.1657	1.88808	3.9914	4.46493	7.8049	7.73593	12.7398	11.9939	16.9483	16.9577
123.4	1.16565	1.88954	3.99405	4.46826	7.80735	7.7413	12.7488	12.0011	16.9539	16.9651
123.5	1.1681	1.89099	3.9932	4.47159	7.8072	7.74667	12.7514	12.0083	16.9569	16.9725
123.6	1.1734	1.89245	3.9938	4.47492	7.8136	7.75204	12.7574	12.0155	16.9623	16.98
123.7	1.17225	1.89391	3.99775	4.47825	7.82005	7.7574	12.7627	12.0227	16.9643	16.9874
123.8	1.17075	1.89537	3.99815	4.48157	7.82205	7.76277	12.7681	12.0298	16.9681	16.9948
123.9	1.1726	1.89682	3.9977	4.4849	7.8276	7.76813	12.7707	12.037	16.9728	17.0022
124	1.1758	1.89828	4.0028	4.48823	7.8325	7.7735	12.776	12.0442	16.9789	17.0096
124.1	1.17705	1.89974	4.00485	4.49155	7.83365	7.77886	12.7816	12.0513	16.9858	17.017
124.2	1.17765	1.90119	4.01085	4.49488	7.83455	7.78422	12.7925	12.0585	16.9886	17.0244
124.3	1.18095	1.90265	4.01365	4.4982	7.84285	7.78958	12.8031	12.0657	16.9929	17.0317
124.4	1.1804	1.90411	4.016	4.50153	7.8463	7.79494	12.8091	12.0728	16.9992	17.0391
124.5	1.17905	1.90556	4.02085	4.50485	7.84915	7.8003	12.8153	12.08	17.0028	17.0465
124.6	1.1813	1.90702	4.0248	4.50818	7.8499	7.80565	12.8204	12.0871	17.0029	17.0538
124.7	1.1806	1.90848	4.0235	4.5115	7.853	7.811	12.8246	12.0943	17.0071	17.0612
124.8	1.17925	1.90993	4.02475	4.51482	7.85575	7.81636	12.8309	12.1014	17.0116	17.0685
124.9	1.1796	1.91139	4.0252	4.51814	7.8622	7.82171	12.8381	12.1086	17.0181	17.0759
125	1.1802	1.91285	4.0248	4.52147	7.8654	7.82706	12.8464	12.1157	17.0248	17.0832
125.1	1.18005	1.9143	4.02555	4.52479	7.86785	7.83241	12.8519	12.1228	17.0311	17.0905
125.2	1.1775	1.91576	4.0264	4.52811	7.8714	7.83776	12.8537	12.1299	17.0348	17.0978
125.3	1.17465	1.91721	4.02865	4.53143	7.87305	7.8431	12.8557	12.1371	17.038	17.1051
125.4	1.17435	1.91867	4.02515	4.53475	7.87895	7.84845	12.8609	12.1442	17.0439	17.1124
125.5	1.176	1.92012	4.023	4.53807	7.8853	7.85379	12.8684	12.1513	17.0509	17.1197
125.6	1.1782	1.92158	4.0258	4.54139	7.8885	7.85913	12.8744	12.1584	17.0562	17.127
125.7	1.18125	1.92303	4.02815	4.5447	7.89415	7.86447	12.8808	12.1655	17.0659	17.1343
125.8	1.18075	1.92449	4.02955	4.54802	7.89795	7.86981	12.8863	12.1726	17.0715	17.1416
125.9	1.1805	1.92594	4.0346	4.55134	7.9031	7.87515	12.8919	12.1798	17.0763	17.1488
126	1.17925	1.9274	4.03575	4.55466	7.90505	7.88049	12.8929	12.1869	17.0795	17.1561
126.1	1.18335	1.92885	4.03725	4.55797	7.91155	7.88582	12.8978	12.194	17.0842	17.1634
126.2	1.18335	1.93031	4.03645	4.56129	7.91295	7.89116	12.9016	12.201	17.0865	17.1706
126.3	1.1843	1.93176	4.0387	4.56461	7.9148	7.89649	12.9064	12.2081	17.0902	17.1779
126.4	1.18295	1.93322	4.04175	4.56792	7.91945	7.90182	12.9074	12.2152	17.092	17.1851
126.5	1.18335	1.93467	4.04425	4.57124	7.92475	7.90715	12.9121	12.2223	17.0959	17.1923
126.6	1.1866	1.93613	4.048	4.57455	7.9314	7.91248	12.9177	12.2294	17.1004	17.1995
126.7	1.1909	1.93758	4.0523	4.57787	7.9378	7.91781	12.9212	12.2365	17.1054	17.2068
126.8	1.1896	1.93903	4.0568	4.58118	7.9432	7.92314	12.9265	12.2435	17.1059	17.214
126.9	1.1899	1.94049	4.0563	4.58449	7.9432	7.92846	12.9297	12.2506	17.1129	17.2212
127	1.19175	1.94194	4.05805	4.5878	7.94785	7.93379	12.9336	12.2577	17.1173	17.2284
127.1	1.1938	1.94339	4.0625	4.59112	7.9504	7.93911	12.9381	12.2648	17.1177	17.2356
127.2	1.19355	1.94485	4.06655	4.59443	7.95465	7.94443	12.9436	12.2718	17.1193	17.2427
127.3	1.1947	1.9463	4.0689	4.59774	7.9573	7.94975	12.9482	12.2789	17.1222	17.2499
127.4	1.1973	1.94775	4.0715	4.60105	7.9601	7.95507	12.9523	12.2859	17.1246	17.2571
127.5	1.19655	1.94921	4.07445	4.60436	7.96655	7.96039	12.9567	12.293	17.1285	17.2643
127.6	1.19705	1.95066	4.07625	4.60767	7.97025	7.9657	12.9613	12.3	17.1323	17.2714
127.7	1.19735	1.95211	4.08155	4.61098	7.97315	7.97102	12.9659	12.3071	17.1334	17.2786
127.8	1.19585	1.95357	4.08365	4.61429	7.97625	7.97633	12.9689	12.3141	17.1355	17.2857
127.9	1.19565	1.95502	4.08765	4.6176	7.98235	7.98164	12.9756	12.3212	17.1391	17.2928
128	1.1976	1.95647	4.089	4.62091	7.9873	7.98695	12.9777	12.3282	17.1404	17.3
128.1	1.1983	1.95792	4.0928	4.62421	7.9937	7.99226	12.9834	12.3352	17.1424	17.3071
128.2	1.19615	1.95938	4.09545	4.62752	7.99785	7.99757	12.9838	12.3423	17.1442	17.3142
128.3	1.19865	1.96083	4.09925	4.63083	8.00515	8.00288	12.9918	12.3493	17.149	17.3213
128.4	1.2055	1.96228	4.1044	4.63414	8.0132	8.00818	13.002	12.3563	17.1586	17.3284
128.5	1.2078	1.96373	4.1059	4.63744	8.015	8.01349	13.0092	12.3633	17.1638	17.3355
128.6	1.2091	1.96518	4.1053	4.64075	8.0173	8.01879	13.0161	12.3703	17.1674	17.3426
128.7	1.21065	1.96663	4.10815	4.64405	8.02155	8.02409	13.0189	12.3774	17.174	17.3497
128.8	1.21015	1.96809	4.10895	4.64736	8.02285	8.02939	13.0218	12.3844	17.1776	17.3568
128.9	1.2081	1.96954	4.1095	4.65066	8.0262	8.03469	13.0274	12.3914	17.18	17.3639
129	1.2108	1.97099	4.1098	4.65396	8.0326	8.03999	13.0349	12.3984	17.1843	17.3709
129.1	1.21205	1.97244	4.11575	4.65727	8.04015	8.04528	13.0427	12.4054	17.1919	17.378
129.2	1.20965	1.97389	4.11905	4.66057	8.04485	8.05058	13.0476	12.4124	17.1962	17.385
129.3	1.2119	1.97534	4.1228	4.66387	8.0528	8.05587	13.0545	12.4194	17.2033	17.3921
129.4	1.2136	1.97679	4.1277	4.66717	8.0588	8.06116	13.0599	12.4263	17.2093	17.3991
129.5	1.213	1.97824	4.1302	4.67048	8.0653	8.06645	13.0646	12.4333	17.212	17.4062
129.6	1.2118	1.97969	4.1337	4.67378	8.0729	8.07174	13.0724	12.4403	17.2143	17.4132
129.7	1.2132	1.98115	4.1396	4.67708	8.08	8.07703	13.08	12.4473	17.2218	17.4202
129.8	1.217	1.9826	4.1402	4.68038	8.0844	8.08232	13.0886	12.4543	17.2294	17.4272
129.9	1.22065	1.98405	4.14615	4.68368	8.09285	8.08761	13.0981	12.4612	17.2363	17.4342
130	1.22065	1.9855	4.15225	4.68698	8.09685	8.09289	13.1059	12.4682	17.2412	17.4412
130.1	1.2211	1.98695	4.1541	4.69028	8.102	8.09817	13.1139	12.4752	17.2469	17.4482
130.2	1.2248	1.9884	4.158	4.69357	8.1079	8.10345	13.1186	12.4821	17.2516	17.4552
130.3	1.2246	1.98985	4.1587	4.69687	8.1156	8.10874	13.1204	12.4891	17.2576	17.4622
130.4	1.22365	1.9913	4.16155	4.70017	8.11705	8.11401	13.1221	12.4961	17.264	17.4692
130.5	1.22595	1.99274	4.16265	4.70347	8.12395	8.11929	13.1279	12.503	17.2644	17.4761
130.6	1.2276	1.99419	4.166	4.70676	8.1294	8.12457	13.1348	12.51	17.2699	17.4831
130.7	1.2283	1.99564	4.1708	4.71006	8.1362	8.12984	13.1418	12.5169	17.2754	17.4901
130.8	1.2286	1.99709	4.1761	4.71335	8.1434	8.13512	13.1451	12.5239	17.2822	17.497
130.9	1.23315	1.99854	4.18095	4.71665	8.14885	8.14039	13.1517	12.5308	17.2905	17.504
131	1.237	1.99999	4.1852	4.71994	8.1523	8.14566	13.1577	12.5377	17.2935	17.5109
131.1	1.2356	2.00144	4.1882	4.72324	8.1577	8.15093	13.1628	12.5447	17.2977	17.5178
131.2	1.2347	2.00289	4.1885	4.72653	8.1623	8.1562	13.1665	12.5516	17.2973	17.5248
131.3	1.23405	2.00434	4.18845	4.72983	8.16685	8.16147	13.1707	12.5585	17.3015	17.5317
131.4	1.23505	2.00579	4.19195	4.73312	8.17035	8.16674	13.1777	12.5654	17.3034	17.5386
131.5	1.2388	2.00723	4.2004	4.73641	8.1742	8.172	13.1854	12.5724	17.311	17.5455
131.6	1.24055	2.00868	4.20635	4.7397	8.17685	8.17726	13.1934	12.5793	17.315	17.5524
131.7	1.24325	2.01013	4.21025	4.74299	8.18065	8.18253	13.2014	12.5862	17.3193	17.5593
131.8	1.24565	2.01158	4.21165	4.74629	8.18395	8.18779	13.2062	12.5931	17.3225	17.5662
131.9	1.24785	2.01303	4.21615	4.74958	8.18715	8.19305	13.2099	12.6	17.331	17.5731
132	1.2504	2.01447	4.2201	4.75287	8.1932	8.19831	13.218	12.6069	17.3365	17.5799
132.1	1.2512	2.01592	4.2221	4.75616	8.202	8.20356	13.224	12.6138	17.3437	17.5868
132.2	1.252	2.01737	4.2278	4.75945	8.2055	8.20882	13.2285	12.6207	17.3455	17.5937
132.3	1.25145	2.01882	4.22985	4.76274	8.20975	8.21407	13.2291	12.6276	17.3492	17.6005
132.4	1.2523	2.02026	4.2325	4.76602	8.2162	8.21933	13.2312	12.6345	17.3525	17.6074
132.5	1.2515	2.02171	4.235	4.76931	8.2198	8.22458	13.2401	12.6414	17.3566	17.6142
132.6	1.2535	2.02316	4.2386	4.7726	8.2253	8.22983	13.248	12.6483	17.3632	17.6211
132.7	1.2558	2.02461	4.2404	4.77589	8.2312	8.23508	13.2541	12.6552	17.3696	17.6279
132.8	1.25805	2.02605	4.24465	4.77917	8.23925	8.24033	13.2629	12.662	17.3767	17.6347
132.9	1.2626	2.0275	4.2472	4.78246	8.2494	8.24557	13.2723	12.6689	17.3861	17.6415
133	1.26475	2.02895	4.25335	4.78575	8.25695	8.25082	13.2812	12.6758	17.3933	17.6483
133.1	1.26655	2.03039	4.25955	4.78903	8.26085	8.25606	13.2871	12.6827	17.3967	17.6551
133.2	1.2718	2.03184	4.2664	4.79232	8.2698	8.26131	13.2955	12.6895	17.4061	17.6619
133.3	1.2764	2.03329	4.2697	4.7956	8.2753	8.26655	13.3037	12.6964	17.4128	17.6687
133.4	1.27705	2.03473	4.27305	4.79888	8.28155	8.27179	13.3116	12.7033	17.4182	17.6755
133.5	1.2768	2.03618	4.2768	4.80217	8.2863	8.27703	13.3162	12.7101	17.4241	17.6823
133.6	1.28175	2.03762	4.28305	4.80545	8.29085	8.28226	13.3231	12.717	17.432	17.6891
133.7	1.28305	2.03907	4.28825	4.80873	8.29855	8.2875	13.3307	12.7238	17.4404	17.6959
133.8	1.28335	2.04052	4.28915	4.81202	8.29975	8.29274	13.3349	12.7307	17.4483	17.7026
133.9	1.2823	2.04196	4.2924	4.8153	8.3045	8.29797	13.3416	12.7375	17.4505	17.7094
134	1.28485	2.04341	4.29795	4.81858	8.31225	8.3032	13.3472	12.7443	17.4552	17.7161
134.1	1.28695	2.04485	4.30375	4.82186	8.31605	8.30843	13.3569	12.7512	17.4616	17.7229
134.2	1.2899	2.0463	4.3096	4.82514	8.3219	8.31366	13.3652	12.758	17.469	17.7296
134.3	1.2933	2.04774	4.312	4.82842	8.3323	8.31889	13.3737	12.7648	17.478	17.7363
134.4	1.2934	2.04919	4.3142	4.8317	8.3361	8.32412	13.3771	12.7717	17.4825	17.7431
134.5	1.29555	2.05063	4.31755	4.83498	8.34405	8.32935	13.3816	12.7785	17.4892	17.7498
134.6	1.2968	2.05208	4.3238	4.83826	8.352	8.33457	13.3899	12.7853	17.4925	17.7565
134.7	1.29965	2.05352	4.33345	4.84154	8.36075	8.33979	13.4001	12.7921	17.4998	17.7632
134.8	1.29965	2.05497	4.33685	4.84481	8.36505	8.34502	13.4086	12.7989	17.5059	17.7699
134.9	1.3009	2.05641	4.3421	4.84809	8.372	8.35024	13.4157	12.8058	17.5115	17.7766
135	1.3067	2.05786	4.3512	4.85137	8.3788	8.35546	13.4235	12.8126	17.5187	17.7833
135.1	1.30895	2.0593	4.35705	4.85464	8.38375	8.36067	13.4271	12.8194	17.5218	17.79
135.2	1.3109	2.06074	4.3616	4.85792	8.3875	8.36589	13.4315	12.8262	17.5249	17.7966
135.3	1.3149	2.06219	4.3626	4.8612	8.3933	8.37111	13.4389	12.833	17.5273	17.8033
135.4	1.31765	2.06363	4.36775	4.86447	8.40075	8.37632	13.4463	12.8398	17.5325	17.81
135.5	1.3182	2.06508	4.367	4.86775	8.4066	8.38154	13.4513	12.8466	17.534	17.8166
135.6	1.31715	2.06652	4.36855	4.87102	8.40535	8.38675	13.4521	12.8533	17.54	17.8233
135.7	1.31855	2.06796	4.37605	4.87429	8.41055	8.39196	13.4567	12.8601	17.5489	17.8299
135.8	1.3186	2.06941	4.3786	4.87757	8.4172	8.39717	13.4616	12.8669	17.5524	17.8366
135.9	1.32135	2.07085	4.38525	4.88084	8.42405	8.40238	13.4653	12.8737	17.5584	17.8432
136	1.31965	2.07229	4.38725	4.88411	8.42735	8.40758	13.4688	12.8805	17.5593	17.8498
136.1	1.3207	2.07374	4.3919	4.88738	8.4345	8.41279	13.4751	12.8872	17.5639	17.8565
136.2	1.32235	2.07518	4.39715	4.89066	8.44145	8.41799	13.4817	12.894	17.5658	17.8631
136.3	1.32235	2.07662	4.40205	4.89393	8.44915	8.42319	13.4904	12.9008	17.5715	17.8697
136.4	1.323	2.07806	4.4022	4.8972	8.4534	8.4284	13.4959	12.9075	17.5738	17.8763
136.5	1.32535	2.07951	4.40435	4.90047	8.45725	8.4336	13.5034	12.9143	17.5776	17.8829
136.6	1.32545	2.08095	4.41205	4.90374	8.46315	8.4388	13.5085	12.9211	17.5871	17.8895
136.7	1.32585	2.08239	4.41255	4.90701	8.46825	8.44399	13.5144	12.9278	17.5912	17.8961
136.8	1.32965	2.08383	4.41445	4.91028	8.47335	8.44919	13.5192	12.9346	17.599	17.9027
136.9	1.3332	2.08528	4.4171	4.91354	8.4756	8.45438	13.5257	12.9413	17.602	17.9092
137	1.33365	2.08672	4.42205	4.91681	8.48055	8.45958	13.5307	12.9481	17.6029	17.9158
137.1	1.334	2.08816	4.4265	4.92008	8.4862	8.46477	13.5356	12.9548	17.6114	17.9224
137.2	1.3364	2.0896	4.433	4.92335	8.4909	8.46996	13.5374	12.9615	17.6166	17.9289
137.3	1.33765	2.09104	4.43985	4.92661	8.49585	8.47515	13.542	12.9683	17.6254	17.9355
137.4	1.34195	2.09248	4.44535	4.92988	8.50055	8.48034	13.5498	12.975	17.6341	17.942
137.5	1.34365	2.09393	4.44595	4.93314	8.50365	8.48553	13.5557	12.9817	17.6432	17.9485
137.6	1.3434	2.09537	4.4506	4.93641	8.5105	8.49071	13.5602	12.9885	17.6462	17.9551
137.7	1.34675	2.09681	4.45235	4.93967	8.51515	8.4959	13.562	12.9952	17.6512	17.9616
137.8	1.348	2.09825	4.4552	4.94294	8.5218	8.50108	13.5664	13.0019	17.6588	17.9681
137.9	1.34985	2.09969	4.46225	4.9462	8.52815	8.50627	13.5689	13.0086	17.6625	17.9746
138	1.35615	2.10113	4.46615	4.94947	8.53645	8.51145	13.5767	13.0153	17.666	17.9811
138.1	1.35865	2.10257	4.46625	4.95273	8.54185	8.51663	13.5807	13.022	17.6711	17.9876
138.2	1.3641	2.10401	4.4684	4.95599	8.5472	8.52181	13.587	13.0287	17.6755	17.9941
138.3	1.36575	2.10545	4.46825	4.95925	8.55065	8.52698	13.5894	13.0355	17.6803	18.0006
138.4	1.36805	2.10689	4.47215	4.96252	8.55965	8.53216	13.5993	13.0422	17.6893	18.0071
138.5	1.3688	2.10833	4.4747	4.96578	8.5621	8.53733	13.6022	13.0488	17.6967	18.0136
138.6	1.3727	2.10977	4.4771	4.96904	8.5659	8.54251	13.6055	13.0555	17.7011	18.0201
138.7	1.37485	2.11121	4.47785	4.9723	8.57155	8.54768	13.6079	13.0622	17.7043	18.0265
138.8	1.37555	2.11265	4.48155	4.97556	8.57495	8.55285	13.6111	13.0689	17.7093	18.033
138.9	1.3759	2.11409	4.4846	4.97882	8.5778	8.55802	13.6128	13.0756	17.7147	18.0394
139	1.3769	2.11553	4.4881	4.98208	8.5816	8.56319	13.6157	13.0823	17.721	18.0459
139.1	1.38155	2.11697	4.48975	4.98534	8.58865	8.56835	13.6191	13.089	17.7248	18.0523
139.2	1.38375	2.11841	4.49115	4.98859	8.59465	8.57352	13.6251	13.0956	17.7335	18.0588
139.3	1.3804	2.11985	4.4916	4.99185	8.6	8.57869	13.6275	13.1023	17.7363	18.0652
139.4	1.3823	2.12129	4.4947	4.99511	8.605	8.58385	13.6328	13.109	17.7411	18.0716
139.5	1.38515	2.12273	4.49765	4.99837	8.61125	8.58901	13.6463	13.1156	17.7478	18.0781
139.6	1.3901	2.12417	4.5002	5.00162	8.6172	8.59417	13.6511	13.1223	17.7575	18.0845
139.7	1.39035	2.12561	4.50245	5.00488	8.62035	8.59933	13.653	13.129	17.7621	18.0909
139.8	1.3911	2.12705	4.5055	5.00814	8.6217	8.60449	13.6544	13.1356	17.767	18.0973
139.9	1.39375	2.12849	4.50945	5.01139	8.62985	8.60964	13.6582	13.1423	17.7722	18.1037
140	1.40145	2.12992	4.51155	5.01464	8.63525	8.6148	13.6635	13.1489	17.7791	18.1101
140.1	1.40255	2.13136	4.50815	5.0179	8.63975	8.61995	13.6672	13.1556	17.7856	18.1164
140.2	1.40345	2.1328	4.50965	5.02115	8.64405	8.62511	13.674	13.1622	17.7925	18.1228
140.3	1.40425	2.13424	4.50955	5.02441	8.65085	8.63026	13.6792	13.1689	17.7976	18.1292
140.4	1.4087	2.13568	4.5147	5.02766	8.654	8.63541	13.6832	13.1755	17.8039	18.1356
140.5	1.40895	2.13712	4.51625	5.03091	8.65805	8.64056	13.6849	13.1821	17.8108	18.1419
140.6	1.4087	2.13855	4.5161	5.03416	8.6598	8.64571	13.6854	13.1888	17.8124	18.1483
140.7	1.40955	2.13999	4.51455	5.03742	8.66365	8.65085	13.6892	13.1954	17.8169	18.1546
140.8	1.40825	2.14143	4.51255	5.04067	8.66505	8.656	13.6904	13.202	17.8185	18.161
140.9	1.4095	2.14287	4.5141	5.04392	8.6691	8.66114	13.6943	13.2086	17.8194	18.1673
141	1.4118	2.1443	4.5135	5.04717	8.6701	8.66629	13.6972	13.2153	17.8195	18.1736
141.1	1.4097	2.14574	4.5117	5.05042	8.6734	8.67143	13.6998	13.2219	17.8201	18.18
141.2	1.4107	2.14718	4.5114	5.05367	8.677	8.67657	13.7023	13.2285	17.826	18.1863
141.3	1.41275	2.14862	4.51255	5.05692	8.68145	8.68171	13.7074	13.2351	17.8333	18.1926
141.4	1.41595	2.15005	4.51915	5.06016	8.68845	8.68684	13.7134	13.2417	17.8395	18.1989
141.5	1.41875	2.15149	4.52185	5.06341	8.69095	8.69198	13.7151	13.2483	17.8429	18.2052
141.6	1.4251	2.15293	4.5286	5.06666	8.6966	8.69712	13.7242	13.2549	17.8488	18.2115
141.7	1.43265	2.15436	4.52965	5.06991	8.70465	8.70225	13.7277	13.2615	17.8516	18.2178
141.8	1.4323	2.1558	4.5294	5.07315	8.7088	8.70738	13.7316	13.2681	17.8556	18.2241
141.9	1.4339	2.15724	4.5321	5.0764	8.7122	8.71251	13.7354	13.2747	17.8606	18.2304
142	1.4324	2.15867	4.5326	5.07965	8.7161	8.71764	13.7369	13.2813	17.8601	18.2367
142.1	1.434	2.16011	4.5363	5.08289	8.7209	8.72277	13.7411	13.2879	17.8652	18.2429
142.2	1.43815	2.16154	4.53645	5.08614	8.72705	8.7279	13.7472	13.2945	17.8688	18.2492
142.3	1.4409	2.16298	4.5379	5.08938	8.7306	8.73303	13.7519	13.301	17.8734	18.2554
142.4	1.44525	2.16442	4.54055	5.09262	8.73645	8.73815	13.7535	13.3076	17.8781	18.2617
142.5	1.44705	2.16585	4.54275	5.09587	8.73535	8.74328	13.7569	13.3142	17.881	18.2679
142.6	1.4501	2.16729	4.547	5.09911	8.7444	8.7484	13.7615	13.3207	17.8887	18.2742
142.7	1.45365	2.16872	4.54815	5.10235	8.74505	8.75352	13.763	13.3273	17.8945	18.2804
142.8	1.4563	2.17016	4.55	5.1056	8.7488	8.75864	13.7642	13.3339	17.9033	18.2866
142.9	1.45765	2.17159	4.55315	5.10884	8.75195	8.76376	13.7696	13.3404	17.9103	18.2929
143	1.45965	2.17303	4.55755	5.11208	8.75485	8.76888	13.7797	13.347	17.9181	18.2991
143.1	1.46285	2.17446	4.55815	5.11532	8.75755	8.77399	13.7864	13.3535	17.9245	18.3053
143.2	1.466	2.1759	4.5582	5.11856	8.7607	8.77911	13.7938	13.3601	17.9296	18.3115
143.3	1.47065	2.17733	4.55665	5.1218	8.76535	8.78422	13.8009	13.3666	17.9329	18.3177
143.4	1.47635	2.17877	4.55875	5.12504	8.77125	8.78933	13.8063	13.3732	17.9382	18.3239
143.5	1.4783	2.1802	4.56	5.12828	8.7767	8.79444	13.809	13.3797	17.9448	18.3301
143.6	1.48245	2.18164	4.56235	5.13152	8.78465	8.79955	13.8132	13.3863	17.9507	18.3363
143.7	1.48565	2.18307	4.55935	5.13476	8.78795	8.80466	13.8123	13.3928	17.9564	18.3424
143.8	1.4888	2.1845	4.5622	5.138	8.7941	8.80977	13.8173	13.3993	17.9637	18.3486
143.9	1.49125	2.18594	4.56405	5.14123	8.79605	8.81488	13.8197	13.4059	17.9651	18.3548
144	1.4934	2.18737	4.5656	5.14447	8.8016	8.81998	13.8226	13.4124	17.9692	18.3609
144.1	1.4891	2.18881	4.564	5.14771	8.803	8.82508	13.8244	13.4189	17.9717	18.3671
144.2	1.4891	2.19024	4.5674	5.15094	8.8063	8.83019	13.8305	13.4254	17.9735	18.3733
144.3	1.49205	2.19167	4.57355	5.15418	8.81155	8.83529	13.8362	13.432	17.9823	18.3794
144.4	1.49315	2.19311	4.57675	5.15741	8.81675	8.84039	13.8492	13.4385	17.9909	18.3855
144.5	1.4962	2.19454	4.5793	5.16065	8.8173	8.84549	13.8529	13.445	17.9925	18.3917
144.6	1.50105	2.19597	4.58175	5.16388	8.82185	8.85058	13.856	13.4515	17.9935	18.3978
144.7	1.50505	2.19741	4.58285	5.16712	8.82925	8.85568	13.8585	13.458	17.9995	18.4039
144.8	1.50985	2.19884	4.58925	5.17035	8.83685	8.86078	13.8687	13.4645	18.0094	18.41
144.9	1.5123	2.20027	4.5899	5.17358	8.8409	8.86587	13.8751	13.471	18.0154	18.4161
145	1.5169	2.20171	4.5882	5.17682	8.845	8.87096	13.8811	13.4775	18.0217	18.4222
145.1	1.5177	2.20314	4.588	5.18005	8.8458	8.87605	13.8829	13.484	18.0261	18.4283
145.2	1.51645	2.20457	4.59035	5.18328	8.84965	8.88114	13.8863	13.4905	18.0321	18.4344
145.3	1.5189	2.206	4.5902	5.18651	8.8548	8.88623	13.8902	13.497	18.0369	18.4405
145.4	1.52155	2.20744	4.59145	5.18974	8.85795	8.89132	13.8913	13.5034	18.0402	18.4466
145.5	1.5223	2.20887	4.595	5.19297	8.8621	8.8964	13.8983	13.5099	18.0457	18.4527
145.6	1.5224	2.2103	4.5975	5.1962	8.8662	8.90149	13.9025	13.5164	18.0466	18.4588
145.7	1.52215	2.21173	4.59975	5.19943	8.87475	8.90657	13.9069	13.5229	18.0466	18.4648
145.8	1.5195	2.21316	4.6012	5.20266	8.8836	8.91165	13.9115	13.5294	18.0504	18.4709
145.9	1.52245	2.2146	4.60125	5.20589	8.89035	8.91673	13.9138	13.5358	18.0514	18.4769
146	1.5224	2.21603	4.6078	5.20912	8.8957	8.92181	13.9148	13.5423	18.0555	18.483
146.1	1.52005	2.21746	4.61205	5.21235	8.90005	8.92689	13.9177	13.5488	18.061	18.489
146.2	1.52145	2.21889	4.61735	5.21557	8.90175	8.93197	13.9224	13.5552	18.0653	18.4951
146.3	1.52075	2.22032	4.61915	5.2188	8.90385	8.93705	13.9257	13.5617	18.0658	18.5011
146.4	1.5214	2.22175	4.6228	5.22203	8.9059	8.94212	13.9282	13.5681	18.0697	18.5071
146.5	1.5208	2.22318	4.6229	5.22525	8.9077	8.94719	13.9301	13.5746	18.0722	18.5132
146.6	1.52575	2.22461	4.62825	5.22848	8.91145	8.95227	13.9361	13.581	18.0788	18.5192
146.7	1.525	2.22604	4.6333	5.2317	8.9122	8.95734	13.9427	13.5875	18.0859	18.5252
146.8	1.52595	2.22748	4.63445	5.23493	8.91375	8.96241	13.9474	13.5939	18.092	18.5312
146.9	1.53115	2.22891	4.63665	5.23815	8.91965	8.96747	13.9495	13.6003	18.0977	18.5372
147	1.53275	2.23034	4.63865	5.24138	8.92295	8.97254	13.954	13.6068	18.1041	18.5432
147.1	1.537	2.23177	4.6444	5.2446	8.9296	8.97761	13.9611	13.6132	18.1132	18.5492
147.2	1.54005	2.2332	4.64935	5.24782	8.93485	8.98267	13.9694	13.6196	18.1216	18.5552
147.3	1.54295	2.23463	4.65745	5.25105	8.94045	8.98774	13.9744	13.6261	18.1274	18.5611
147.4	1.5438	2.23606	4.6626	5.25427	8.9465	8.9928	13.9786	13.6325	18.1279	18.5671
147.5	1.54195	2.23749	4.66545	5.25749	8.94815	8.99786	13.9827	13.6389	18.1325	18.5731
147.6	1.53905	2.23892	4.66805	5.26071	8.95305	9.00292	13.9861	13.6453	18.1366	18.579
147.7	1.53355	2.24035	4.67225	5.26393	8.95405	9.00798	13.9871	13.6517	18.1439	18.585
147.8	1.5324	2.24178	4.6808	5.26715	8.9601	9.01303	13.9923	13.6582	18.1497	18.5909
147.9	1.5376	2.24321	4.6859	5.27037	8.9638	9.01809	14.0006	13.6646	18.1566	18.5969
148	1.54175	2.24464	4.69045	5.27359	8.97105	9.02314	14.0059	13.671	18.1625	18.6028
148.1	1.54255	2.24606	4.69305	5.27681	8.97365	9.0282	14.0124	13.6774	18.1696	18.6088
148.2	1.54335	2.24749	4.69515	5.28003	8.97555	9.03325	14.0172	13.6838	18.1737	18.6147
148.3	1.54275	2.24892	4.69865	5.28325	8.97965	9.0383	14.0204	13.6902	18.1797	18.6206
148.4	1.54285	2.25035	4.70275	5.28647	8.98555	9.04335	14.0244	13.6966	18.1877	18.6265
148.5	1.5452	2.25178	4.7062	5.28968	8.9856	9.0484	14.0303	13.7029	18.1938	18.6324
148.6	1.5503	2.25321	4.7131	5.2929	8.9973	9.05345	14.0398	13.7093	18.2055	18.6384
148.7	1.5513	2.25464	4.7159	5.29612	8.9982	9.05849	14.0451	13.7157	18.2081	18.6443
148.8	1.55285	2.25607	4.71865	5.29933	9.00465	9.06354	14.0507	13.7221	18.2094	18.6501
148.9	1.554	2.25749	4.7244	5.30255	9.0105	9.06858	14.0502	13.7285	18.2107	18.656
149	1.5509	2.25892	4.726	5.30576	9.0153	9.07362	14.0524	13.7349	18.2119	18.6619
149.1	1.55315	2.26035	4.72515	5.30898	9.02235	9.07866	14.0574	13.7412	18.2143	18.6678
149.2	1.552	2.26178	4.7275	5.31219	9.0292	9.0837	14.0598	13.7476	18.2178	18.6737
149.3	1.55115	2.26321	4.73095	5.31541	9.03585	9.08874	14.062	13.754	18.2194	18.6796
149.4	1.54905	2.26463	4.73275	5.31862	9.03865	9.09378	14.0637	13.7603	18.2211	18.6854
149.5	1.54725	2.26606	4.73535	5.32183	9.04265	9.09882	14.0661	13.7667	18.2239	18.6913
149.6	1.54675	2.26749	4.73845	5.32504	9.04475	9.10385	14.0716	13.773	18.222	18.6971
149.7	1.54425	2.26892	4.74315	5.32826	9.04935	9.10888	14.0771	13.7794	18.2254	18.703
149.8	1.5458	2.27034	4.7499	5.33147	9.0558	9.11392	14.0843	13.7857	18.2304	18.7088
149.9	1.5474	2.27177	4.7587	5.33468	9.0614	9.11895	14.0904	13.7921	18.2332	18.7147
150	1.54815	2.2732	4.76295	5.33789	9.06625	9.12398	14.0943	13.7984	18.2394	18.7205
150.1	1.55	2.27462	4.7679	5.3411	9.0715	9.129	14.1008	13.8048	18.2469	18.7263
150.2	1.55385	2.27605	4.77435	5.34431	9.07705	9.13403	14.1089	13.8111	18.2521	18.7321
150.3	1.55425	2.27748	4.77725	5.34752	9.08315	9.13906	14.1168	13.8175	18.2575	18.738
150.4	1.55265	2.2789	4.78065	5.35073	9.08725	9.14408	14.1238	13.8238	18.2588	18.7438
150.5	1.55425	2.28033	4.78475	5.35394	9.09585	9.14911	14.1307	13.8301	18.263	18.7496
150.6	1.55595	2.28176	4.79205	5.35714	9.10575	9.15413	14.1361	13.8365	18.2707	18.7554
150.7	1.55715	2.28318	4.79755	5.36035	9.11515	9.15915	14.1408	13.8428	18.2784	18.7612
150.8	1.55555	2.28461	4.80115	5.36356	9.12155	9.16417	14.1492	13.8491	18.2847	18.767
150.9	1.54935	2.28604	4.79885	5.36677	9.12215	9.16919	14.1476	13.8554	18.284	18.7727
151	1.54885	2.28746	4.80215	5.36997	9.12575	9.17421	14.1507	13.8617	18.2855	18.7785
151.1	1.54465	2.28889	4.80505	5.37318	9.12995	9.17922	14.1547	13.868	18.2853	18.7843
151.2	1.546	2.29031	4.81	5.37638	9.134	9.18424	14.1603	13.8744	18.288	18.7901
151.3	1.5449	2.29174	4.8134	5.37959	9.1358	9.18925	14.1644	13.8807	18.2903	18.7958
151.4	1.54635	2.29316	4.81915	5.38279	9.14335	9.19426	14.1723	13.887	18.2924	18.8016
151.5	1.548	2.29459	4.8232	5.386	9.1477	9.19927	14.1776	13.8933	18.2955	18.8073
151.6	1.55045	2.29601	4.82695	5.3892	9.15155	9.20428	14.1802	13.8996	18.2966	18.8131
151.7	1.55335	2.29744	4.82955	5.39241	9.15495	9.20929	14.186	13.9059	18.3028	18.8188
151.8	1.5544	2.29886	4.8329	5.39561	9.157	9.2143	14.191	13.9121	18.3052	18.8246
151.9	1.56125	2.30029	4.83865	5.39881	9.16365	9.21931	14.2014	13.9184	18.3109	18.8303
152	1.5628	2.30171	4.8429	5.40201	9.1716	9.22431	14.2104	13.9247	18.3169	18.836
152.1	1.5678	2.30314	4.8452	5.40521	9.1786	9.22931	14.222	13.931	18.3222	18.8417
152.2	1.57085	2.30456	4.84835	5.40842	9.18275	9.23432	14.2312	13.9373	18.3281	18.8475
152.3	1.57375	2.30599	4.85565	5.41162	9.19005	9.23932	14.2344	13.9436	18.3319	18.8532
152.4	1.5798	2.30741	4.8593	5.41482	9.1976	9.24432	14.2398	13.9498	18.3357	18.8589
152.5	1.58405	2.30884	4.86225	5.41802	9.20095	9.24932	14.2489	13.9561	18.3391	18.8646
152.6	1.58705	2.31026	4.86795	5.42122	9.20795	9.25431	14.2597	13.9624	18.3424	18.8703
152.7	1.58715	2.31168	4.87025	5.42441	9.21435	9.25931	14.2659	13.9686	18.3423	18.876
152.8	1.5921	2.31311	4.8741	5.42761	9.2218	9.26431	14.2733	13.9749	18.345	18.8816
152.9	1.59415	2.31453	4.87915	5.43081	9.22855	9.2693	14.2767	13.9812	18.348	18.8873
153	1.5939	2.31596	4.8831	5.43401	9.2303	9.27429	14.2854	13.9874	18.3543	18.893
153.1	1.59685	2.31738	4.88465	5.43721	9.23595	9.27928	14.2906	13.9937	18.3621	18.8987
153.2	1.5995	2.3188	4.8872	5.4404	9.24	9.28427	14.2978	13.9999	18.3662	18.9043
153.3	1.59945	2.32023	4.88915	5.4436	9.24215	9.28926	14.3005	14.0062	18.3691	18.91
153.4	1.59975	2.32165	4.88885	5.4468	9.24465	9.29425	14.3056	14.0124	18.3771	18.9156
153.5	1.60455	2.32307	4.89395	5.44999	9.24795	9.29924	14.3099	14.0187	18.3867	18.9213
153.6	1.6066	2.32449	4.8923	5.45319	9.2507	9.30422	14.3126	14.0249	18.3928	18.9269
153.7	1.6119	2.32592	4.894	5.45638	9.2531	9.30921	14.3184	14.0311	18.398	18.9326
153.8	1.6178	2.32734	4.8967	5.45958	9.2583	9.31419	14.3263	14.0374	18.4006	18.9382
153.9	1.62235	2.32876	4.89705	5.46277	9.26095	9.31917	14.335	14.0436	18.405	18.9438
154	1.62205	2.33019	4.90055	5.46596	9.26745	9.32415	14.3399	14.0498	18.4083	18.9495
154.1	1.61915	2.33161	4.90125	5.46916	9.26865	9.32913	14.344	14.0561	18.4109	18.9551
154.2	1.62085	2.33303	4.90435	5.47235	9.27515	9.33411	14.3504	14.0623	18.416	18.9607
154.3	1.622	2.33445	4.9085	5.47554	9.2833	9.33908	14.3577	14.0685	18.4208	18.9663
154.4	1.62525	2.33587	4.91135	5.47873	9.28655	9.34406	14.3644	14.0747	18.4228	18.9719
154.5	1.6262	2.3373	4.9146	5.48192	9.2871	9.34903	14.3685	14.0809	18.4247	18.9775
154.6	1.62315	2.33872	4.91625	5.48511	9.29515	9.35401	14.3743	14.0871	18.4266	18.9831
154.7	1.6239	2.34014	4.9172	5.4883	9.2941	9.35898	14.3802	14.0933	18.4252	18.9887
154.8	1.6259	2.34156	4.9241	5.49149	9.3004	9.36395	14.3875	14.0995	18.4298	18.9943
154.9	1.63015	2.34298	4.92985	5.49468	9.30505	9.36892	14.394	14.1057	18.4323	18.9998
155	1.6353	2.3444	4.9328	5.49787	9.3111	9.37389	14.4018	14.1119	18.4382	19.0054
155.1	1.6422	2.34582	4.9387	5.50106	9.3192	9.37885	14.4115	14.1181	18.4468	19.011
155.2	1.6442	2.34725	4.9426	5.50425	9.3229	9.38382	14.4181	14.1243	18.4542	19.0165
155.3	1.6522	2.34867	4.9444	5.50744	9.3284	9.38878	14.4284	14.1305	18.4609	19.0221
155.4	1.65835	2.35009	4.94995	5.51062	9.33185	9.39375	14.4368	14.1367	18.47	19.0276
155.5	1.6604	2.35151	4.9581	5.51381	9.3391	9.39871	14.4465	14.1429	18.4787	19.0332
155.6	1.6631	2.35293	4.9588	5.517	9.3433	9.40367	14.4525	14.1491	18.4831	19.0387
155.7	1.66745	2.35435	4.96155	5.52018	9.34955	9.40863	14.4562	14.1553	18.487	19.0443
155.8	1.67045	2.35577	4.96415	5.52337	9.35215	9.41359	14.4609	14.1614	18.4916	19.0498
155.9	1.671	2.35719	4.9621	5.52655	9.355	9.41854	14.4652	14.1676	18.4965	19.0553
156	1.6707	2.35861	4.9607	5.52974	9.3575	9.4235	14.4722	14.1738	18.5046	19.0608
156.1	1.67455	2.36003	4.96375	5.53292	9.36425	9.42845	14.4789	14.1799	18.5092	19.0664
156.2	1.6782	2.36145	4.9662	5.53611	9.37	9.43341	14.4855	14.1861	18.5142	19.0719
156.3	1.6808	2.36287	4.9704	5.53929	9.3753	9.43836	14.4911	14.1923	18.5203	19.0774
156.4	1.68755	2.36429	4.97505	5.54247	9.38275	9.44331	14.4946	14.1984	18.5289	19.0829
156.5	1.69295	2.36571	4.97735	5.54565	9.38745	9.44826	14.5005	14.2046	18.5376	19.0884
156.6	1.6959	2.36713	4.9798	5.54884	9.3904	9.45321	14.5055	14.2107	18.5441	19.0939
156.7	1.69855	2.36855	4.98175	5.55202	9.39285	9.45815	14.5109	14.2169	18.5491	19.0994
156.8	1.7026	2.36997	4.9845	5.5552	9.3937	9.4631	14.5178	14.223	18.5555	19.1048
156.9	1.7055	2.37139	4.9913	5.55838	9.3951	9.46804	14.5214	14.2292	18.5592	19.1103
157	1.7101	2.37281	4.9959	5.56156	9.4005	9.47299	14.5296	14.2353	18.5638	19.1158
157.1	1.71095	2.37423	4.99855	5.56474	9.40695	9.47793	14.5349	14.2414	18.5688	19.1212
157.2	1.7153	2.37564	5.0015	5.56792	9.4104	9.48287	14.542	14.2476	18.5735	19.1267
157.3	1.7187	2.37706	5.0044	5.5711	9.4144	9.48781	14.5516	14.2537	18.5783	19.1322
157.4	1.72575	2.37848	5.00735	5.57428	9.41695	9.49275	14.5597	14.2598	18.5809	19.1376
157.5	1.7263	2.3799	5.0104	5.57746	9.419	9.49769	14.5631	14.266	18.585	19.1431
157.6	1.7321	2.38132	5.015	5.58063	9.426	9.50262	14.5672	14.2721	18.5945	19.1485
157.7	1.73065	2.38274	5.01545	5.58381	9.43155	9.50756	14.5721	14.2782	18.602	19.1539
157.8	1.73195	2.38415	5.01835	5.58699	9.43715	9.51249	14.5742	14.2843	18.6049	19.1594
157.9	1.7313	2.38557	5.0193	5.59016	9.4391	9.51742	14.5787	14.2904	18.6105	19.1648
158	1.731	2.38699	5.0192	5.59334	9.4417	9.52236	14.581	14.2965	18.6145	19.1702
158.1	1.7319	2.38841	5.0222	5.59652	9.4425	9.52729	14.5815	14.3027	18.6202	19.1756
158.2	1.7313	2.38983	5.0229	5.59969	9.4412	9.53222	14.5839	14.3088	18.6255	19.181
158.3	1.73315	2.39124	5.02495	5.60287	9.44295	9.53714	14.5866	14.3149	18.6284	19.1865
158.4	1.73265	2.39266	5.02415	5.60604	9.44305	9.54207	14.5915	14.321	18.6331	19.1919
158.5	1.73045	2.39408	5.02905	5.60921	9.44435	9.54699	14.5953	14.3271	18.6367	19.1972
158.6	1.73255	2.3955	5.03405	5.61239	9.44835	9.55192	14.6015	14.3332	18.6438	19.2026
158.7	1.7317	2.39691	5.0372	5.61556	9.4503	9.55684	14.604	14.3392	18.6493	19.208
158.8	1.73275	2.39833	5.03905	5.61873	9.45365	9.56176	14.6075	14.3453	18.6558	19.2134
158.9	1.72945	2.39975	5.03675	5.62191	9.45565	9.56668	14.6118	14.3514	18.6581	19.2188
159	1.73005	2.40116	5.03995	5.62508	9.45595	9.5716	14.6184	14.3575	18.6636	19.2242
159.1	1.732	2.40258	5.0443	5.62825	9.4614	9.57652	14.6233	14.3636	18.6679	19.2295
159.2	1.73035	2.404	5.05075	5.63142	9.46475	9.58144	14.6257	14.3697	18.6751	19.2349
159.3	1.728	2.40541	5.0545	5.63459	9.4687	9.58635	14.6319	14.3757	18.682	19.2402
159.4	1.72975	2.40683	5.05655	5.63776	9.47375	9.59127	14.6382	14.3818	18.6886	19.2456
159.5	1.7322	2.40824	5.0594	5.64093	9.4785	9.59618	14.6438	14.3879	18.6897	19.2509
159.6	1.7347	2.40966	5.0626	5.6441	9.4835	9.60109	14.6486	14.3939	18.6925	19.2563
159.7	1.73635	2.41108	5.06705	5.64727	9.49035	9.606	14.6539	14.4	18.6956	19.2616
159.8	1.7351	2.41249	5.0715	5.65044	9.4928	9.61091	14.6576	14.4061	18.698	19.267
159.9	1.73425	2.41391	5.07085	5.6536	9.49595	9.61582	14.6612	14.4121	18.7004	19.2723
160	1.7362	2.41532	5.0741	5.65677	9.5004	9.62073	14.6644	14.4182	18.7068	19.2776
160.1	1.73935	2.41674	5.07655	5.65994	9.50315	9.62563	14.6689	14.4242	18.7129	19.2829
160.2	1.74605	2.41815	5.07985	5.6631	9.50585	9.63054	14.6739	14.4303	18.7196	19.2882
160.3	1.74745	2.41957	5.08495	5.66627	9.50625	9.63544	14.6754	14.4363	18.7243	19.2935
160.4	1.7516	2.42099	5.0856	5.66944	9.5062	9.64034	14.6776	14.4424	18.7304	19.2988
160.5	1.7506	2.4224	5.0897	5.6726	9.5083	9.64524	14.6817	14.4484	18.7353	19.3041
160.6	1.7561	2.42382	5.0925	5.67577	9.5142	9.65014	14.6899	14.4544	18.7406	19.3094
160.7	1.76185	2.42523	5.09195	5.67893	9.51525	9.65504	14.695	14.4605	18.7451	19.3147
160.8	1.76595	2.42664	5.09755	5.68209	9.52115	9.65994	14.7014	14.4665	18.7546	19.32
160.9	1.767	2.42806	5.0957	5.68526	9.5248	9.66484	14.7054	14.4725	18.7608	19.3253
161	1.7656	2.42947	5.0964	5.68842	9.5293	9.66973	14.7094	14.4786	18.7691	19.3306
161.1	1.76455	2.43089	5.09785	5.69158	9.53105	9.67462	14.7149	14.4846	18.7711	19.3358
161.2	1.76305	2.4323	5.09825	5.69475	9.53365	9.67952	14.7176	14.4906	18.7756	19.3411
161.3	1.76365	2.43372	5.10175	5.69791	9.53765	9.68441	14.7201	14.4966	18.7791	19.3464
161.4	1.7611	2.43513	5.1062	5.70107	9.5414	9.6893	14.7205	14.5026	18.7823	19.3516
161.5	1.76055	2.43654	5.10725	5.70423	9.54405	9.69419	14.727	14.5087	18.7859	19.3569
161.6	1.7658	2.43796	5.1083	5.70739	9.5475	9.69907	14.7323	14.5147	18.7878	19.3621
161.7	1.77145	2.43937	5.11305	5.71055	9.55285	9.70396	14.7372	14.5207	18.7915	19.3674
161.8	1.77395	2.44079	5.11785	5.71371	9.55805	9.70885	14.7424	14.5267	18.8007	19.3726
161.9	1.7771	2.4422	5.1234	5.71687	9.5645	9.71373	14.7467	14.5327	18.8066	19.3778
162	1.77895	2.44361	5.12795	5.72003	9.57165	9.71861	14.7506	14.5387	18.81	19.3831
162.1	1.77785	2.44503	5.13105	5.72319	9.57745	9.72349	14.753	14.5447	18.8106	19.3883
162.2	1.77775	2.44644	5.13255	5.72634	9.58155	9.72838	14.7596	14.5507	18.8169	19.3935
162.3	1.77765	2.44785	5.13445	5.7295	9.58725	9.73325	14.7606	14.5566	18.8217	19.3987
162.4	1.78045	2.44926	5.13585	5.73266	9.59485	9.73813	14.7656	14.5626	18.8243	19.4039
[truncated: 6,276 more rows]

## Sheet: S1-A11
Source data for SP Figure 2c, S1-A11
X (Time, sec)	1.56 nM_Y	1.56 nM; Fitted_Y	3.125 nM_Y	3.125 nM; Fitted_Y	6.25 nM_Y	6.25 nM; Fitted_Y	12.5 nM_Y	12.5 nM; Fitted_Y	25 nM_Y	25 nM; Fitted_Y
-37.3	0.104047	-0.0372851	0.0507471	-0.130513	-0.0429529	-0.143642	0.0719471	-0.229395	0.04585	-0.248269
-37.2	0.0485004	-0.0371851	-0.0201	-0.130163	-0.0798	-0.143257	-0.0145	-0.22878	-0.0169	-0.247603
-37.1	0.0428502	-0.0370852	-0.00325	-0.129813	-0.06105	-0.142872	0.00315019	-0.228165	-0.00325	-0.246938
-37	0.0543	-0.0369852	-0.0029	-0.129463	-0.0418	-0.142487	0.0137	-0.22755	0.0204	-0.246272
-36.9	0.0527501	-0.0368852	0.00505	-0.129113	-0.03495	-0.142102	0.0130501	-0.226935	0.02355	-0.245606
-36.8	0.0752501	-0.0367853	0.00155009	-0.128763	-0.0212499	-0.141717	0.0118501	-0.22632	0.01455	-0.244941
-36.7	0.0649001	-0.0366853	0.0045	-0.128413	-0.0104	-0.141332	0.0119	-0.225705	0.011	-0.244275
-36.6	0.0646001	-0.0365854	0.008	-0.128063	-0.0033	-0.140947	0.0276001	-0.22509	0.0195	-0.24361
-36.5	0.0686	-0.0364854	0.0185	-0.127714	0.0109	-0.140562	0.0451	-0.224475	0.0296	-0.242944
-36.4	0.0626999	-0.0363854	0.0146	-0.127364	0.0155	-0.140176	0.0563999	-0.22386	0.0405	-0.242278
-36.3	0.0567499	-0.0362855	0.0139499	-0.127014	0.00244989	-0.139791	0.0569499	-0.223245	0.04555	-0.241613
-36.2	0.0551499	-0.0361855	0.00475	-0.126664	0.00305	-0.139406	0.06005	-0.22263	0.04665	-0.240947
-36.1	0.0562997	-0.0360856	0.000900001	-0.126314	0.0045	-0.139021	0.0636997	-0.222015	0.0445	-0.240282
-36	0.04855	-0.0359856	-0.00905	-0.125964	0.00185	-0.138636	0.05615	-0.2214	0.04245	-0.239616
-35.9	0.04505	-0.0358856	-0.00675	-0.125614	0.00375	-0.138251	0.05375	-0.220785	0.05525	-0.23895
-35.8	0.05015	-0.0357857	-0.00555001	-0.125264	0.01975	-0.137866	0.04845	-0.22017	0.07105	-0.238285
-35.7	0.0555501	-0.0356857	0.01315	-0.124914	0.04365	-0.137481	0.04775	-0.219555	0.08625	-0.237619
-35.6	0.058	-0.0355858	0.0301	-0.124564	0.0616	-0.137096	0.0353	-0.21894	0.1026	-0.236954
-35.5	0.05945	-0.0354858	0.03705	-0.124215	0.06945	-0.136711	0.03315	-0.218325	0.10045	-0.236288
-35.4	0.05385	-0.0353858	0.03465	-0.123865	0.07895	-0.136325	0.03185	-0.21771	0.09905	-0.235622
-35.3	0.0583499	-0.0352859	0.0362499	-0.123515	0.0840499	-0.13594	0.0350499	-0.217095	0.09305	-0.234957
-35.2	0.0586501	-0.0351859	0.02045	-0.123165	0.07625	-0.135555	0.03795	-0.21648	0.09115	-0.234291
-35.1	0.0625502	-0.035086	0.01925	-0.122815	0.06615	-0.13517	0.0505502	-0.215865	0.08845	-0.233626
-35	0.0682	-0.034986	0.0166	-0.122465	0.0667	-0.134785	0.0552	-0.21525	0.0962	-0.23296
-34.9	0.0663002	-0.034886	0.0209	-0.122115	0.0513	-0.1344	0.0425002	-0.214635	0.1028	-0.232294
-34.8	0.0666001	-0.0347861	0.0171001	-0.121765	0.0397001	-0.134015	0.0456001	-0.21402	0.1076	-0.231629
-34.7	0.0710998	-0.0346861	0.0094	-0.121415	0.0435	-0.13363	0.0509	-0.213405	0.1071	-0.230963
-34.6	0.0721497	-0.0345862	0.00875	-0.121065	0.03235	-0.133245	0.0460497	-0.21279	0.10065	-0.230298
-34.5	0.0638	-0.0344862	-0.0038	-0.120716	0.0316	-0.132859	0.0442	-0.212175	0.0926	-0.229632
-34.4	0.06505	-0.0343862	-0.00785	-0.120366	0.03485	-0.132474	0.04065	-0.21156	0.09725	-0.228966
-34.3	0.0610998	-0.0342863	-0.00790018	-0.120016	0.0341998	-0.132089	0.0404998	-0.210945	0.0952	-0.228301
-34.2	0.0542498	-0.0341863	-0.01545	-0.119666	0.02285	-0.131704	0.03725	-0.21033	0.08765	-0.227635
-34.1	0.0523999	-0.0340864	-0.0226	-0.119316	0.0229	-0.131319	0.0348999	-0.209715	0.0838	-0.22697
-34	0.059	-0.0339864	-0.0258	-0.118966	0.0259	-0.130934	0.0355	-0.2091	0.0765	-0.226304
-33.9	0.0660999	-0.0338864	-0.0262	-0.118616	0.0256	-0.130549	0.0350999	-0.208485	0.0672	-0.225638
-33.8	0.0627501	-0.0337865	-0.0323499	-0.118266	0.0283501	-0.130164	0.0372501	-0.20787	0.06645	-0.224973
-33.7	0.0663001	-0.0336865	-0.0271	-0.117916	0.0282	-0.129779	0.0438	-0.207255	0.0713	-0.224307
-33.6	0.07035	-0.0335866	-0.01845	-0.117566	0.03135	-0.129394	0.04625	-0.20664	0.07095	-0.223642
-33.5	0.0723	-0.0334866	-0.0158	-0.117217	0.036	-0.129008	0.0484	-0.206025	0.0762	-0.222976
-33.4	0.0703999	-0.0333866	-0.0164	-0.116867	0.0346	-0.128623	0.0486999	-0.20541	0.0749	-0.22231
-33.3	0.06955	-0.0332867	-0.01865	-0.116517	0.03645	-0.128238	0.04695	-0.204795	0.07165	-0.221645
-33.2	0.0710999	-0.0331867	-0.0184	-0.116167	0.0393	-0.127853	0.0494	-0.20418	0.0681	-0.220979
-33.1	0.0677499	-0.0330868	-0.02155	-0.115817	0.04325	-0.127468	0.0428499	-0.203565	0.06625	-0.220314
-33	0.0647	-0.0329868	-0.022	-0.115467	0.0423	-0.127083	0.0343	-0.20295	0.0636	-0.219648
-32.9	0.06775	-0.0328868	-0.02455	-0.115117	0.04065	-0.126698	0.03245	-0.202335	0.06465	-0.218982
-32.8	0.0682	-0.0327869	-0.0225	-0.114767	0.0439	-0.126313	0.033	-0.20172	0.068	-0.218317
-32.7	0.07075	-0.0326869	-0.02375	-0.114417	0.04375	-0.125928	0.03475	-0.201105	0.07185	-0.217651
-32.6	0.0727	-0.032587	-0.0241	-0.114067	0.0453	-0.125543	0.0333	-0.20049	0.0722	-0.216986
-32.5	0.07465	-0.032487	-0.02415	-0.113717	0.04255	-0.125158	0.03115	-0.199875	0.07465	-0.21632
-32.4	0.07475	-0.032387	-0.02655	-0.113368	0.03905	-0.124772	0.02855	-0.19926	0.07455	-0.215654
-32.3	0.07555	-0.0322871	-0.02755	-0.113018	0.03865	-0.124387	0.02575	-0.198645	0.07535	-0.214989
-32.2	0.0791	-0.0321871	-0.0256	-0.112668	0.0414	-0.124002	0.0225	-0.19803	0.0764	-0.214323
-32.1	0.08095	-0.0320872	-0.02605	-0.112318	0.04285	-0.123617	0.02085	-0.197415	0.07635	-0.213658
-32	0.0864499	-0.0319872	-0.02715	-0.111968	0.04865	-0.123232	0.01985	-0.1968	0.07305	-0.212992
-31.9	0.0844499	-0.0318872	-0.02875	-0.111618	0.04975	-0.122847	0.01565	-0.196185	0.07145	-0.212326
-31.8	0.0807	-0.0317873	-0.0342	-0.111268	0.0472	-0.122462	0.0142	-0.19557	0.0668	-0.211661
-31.7	0.0788	-0.0316873	-0.0308	-0.110918	0.0485	-0.122077	0.0129	-0.194955	0.0676	-0.210995
-31.6	0.08135	-0.0315874	-0.02835	-0.110568	0.04895	-0.121692	0.01115	-0.19434	0.06735	-0.21033
-31.5	0.08115	-0.0314874	-0.02815	-0.110218	0.04935	-0.121306	0.01075	-0.193725	0.06585	-0.209664
-31.4	0.0809	-0.0313874	-0.0291	-0.109869	0.0497	-0.120921	0.0086	-0.19311	0.0662	-0.208998
-31.3	0.0814	-0.0312875	-0.0258	-0.109519	0.0486	-0.120536	0.0114	-0.192495	0.066	-0.208333
-31.2	0.08085	-0.0311875	-0.02745	-0.109169	0.04725	-0.120151	0.00964999	-0.19188	0.06415	-0.207667
-31.1	0.0798999	-0.0310876	-0.0317	-0.108819	0.0492	-0.119766	0.00949994	-0.191265	0.0592	-0.207002
-31	0.0765	-0.0309876	-0.0337	-0.108469	0.0495	-0.119381	0.00709999	-0.19065	0.0573	-0.206336
-30.9	0.0726499	-0.0308876	-0.03735	-0.108119	0.04815	-0.118996	0.00624997	-0.190035	0.05475	-0.20567
-30.8	0.0718	-0.0307877	-0.0402	-0.107769	0.043	-0.118611	0.00619997	-0.18942	0.0537	-0.205005
-30.7	0.0713	-0.0306877	-0.0417	-0.107419	0.0409	-0.118226	0.0059	-0.188805	0.0538	-0.204339
-30.6	0.06765	-0.0305878	-0.04205	-0.107069	0.04085	-0.117841	0.00485	-0.18819	0.05225	-0.203674
-30.5	0.0669501	-0.0304878	-0.04455	-0.106719	0.04065	-0.117456	0.00425003	-0.187575	0.05085	-0.203008
-30.4	0.06875	-0.0303878	-0.04275	-0.10637	0.04365	-0.11707	0.00565	-0.18696	0.04945	-0.202342
-30.3	0.0674	-0.0302879	-0.0413	-0.10602	0.0467	-0.116685	0.00680001	-0.186345	0.0467	-0.201677
-30.2	0.0714	-0.0301879	-0.0415	-0.10567	0.0493	-0.1163	0.00860003	-0.18573	0.0438	-0.201011
-30.1	0.07145	-0.030088	-0.03905	-0.10532	0.05065	-0.115915	0.00714995	-0.185115	0.04275	-0.200346
-30	0.0673999	-0.029988	-0.0398	-0.10497	0.0484	-0.11553	0.00499996	-0.1845	0.0364	-0.19968
-29.9	0.0639	-0.029888	-0.0428	-0.10462	0.0488	-0.115145	0.000699998	-0.183885	0.0315	-0.199014
-29.8	0.0645	-0.0297881	-0.0441	-0.10427	0.0533	-0.11476	0.00289997	-0.18327	0.0293	-0.198349
-29.7	0.06015	-0.0296881	-0.04645	-0.10392	0.05375	-0.114375	-0.000450016	-0.182655	0.02325	-0.197683
-29.6	0.0611	-0.0295882	-0.0469	-0.10357	0.0542	-0.11399	-0.00480002	-0.18204	0.0204	-0.197018
-29.5	0.0627999	-0.0294882	-0.0449	-0.103221	0.0572	-0.113604	-0.00260004	-0.181425	0.0208	-0.196352
-29.4	0.0591	-0.0293882	-0.0461	-0.102871	0.0594	-0.113219	-0.00369998	-0.18081	0.0221	-0.195686
-29.3	0.06235	-0.0292883	-0.04255	-0.102521	0.06125	-0.112834	-0.00354996	-0.180195	0.01975	-0.195021
-29.2	0.06475	-0.0291883	-0.03775	-0.102171	0.06555	-0.112449	-0.000450021	-0.17958	0.01995	-0.194355
-29.1	0.05925	-0.0290884	-0.04215	-0.101821	0.06075	-0.112064	0.00015004	-0.178965	0.01765	-0.19369
-29	0.0607999	-0.0289884	-0.0433	-0.101471	0.0613	-0.111679	-2.80088e-08	-0.17835	0.0186	-0.193024
-28.9	0.05885	-0.0288884	-0.04615	-0.101121	0.05855	-0.111294	-0.00555	-0.177735	0.01655	-0.192358
-28.8	0.05935	-0.0287885	-0.04895	-0.100771	0.05955	-0.110909	-0.00585	-0.17712	0.01735	-0.191693
-28.7	0.05695	-0.0286885	-0.04735	-0.100421	0.06005	-0.110524	-0.00485003	-0.176505	0.01435	-0.191027
-28.6	0.0537999	-0.0285886	-0.0492	-0.100071	0.0563	-0.110139	-0.00540007	-0.17589	0.0099	-0.190362
-28.5	0.05255	-0.0284886	-0.05005	-0.0997215	0.05325	-0.109754	-0.00745002	-0.175275	0.00725	-0.189696
-28.4	0.04845	-0.0283886	-0.04985	-0.0993716	0.05275	-0.109368	-0.00885001	-0.17466	0.00705	-0.18903
-28.3	0.049	-0.0282887	-0.0481	-0.0990217	0.0483	-0.108983	-0.00709999	-0.174045	0.0034	-0.188365
-28.2	0.0474	-0.0281887	-0.0462	-0.0986718	0.0455	-0.108598	-0.0063	-0.17343	0.0028	-0.187699
-28.1	0.04605	-0.0280888	-0.04385	-0.0983219	0.04765	-0.108213	-0.00905001	-0.172815	0.00155	-0.187034
-28	0.0463001	-0.0279888	-0.0424	-0.097972	0.0476	-0.107828	-0.00879997	-0.1722	-0.0003	-0.186368
-27.9	0.0494999	-0.0278888	-0.0387	-0.0976221	0.0473	-0.107443	-0.00890004	-0.171585	-0.0017	-0.185702
-27.8	0.0476499	-0.0277889	-0.04295	-0.0972722	0.04415	-0.107058	-0.0133501	-0.17097	-0.00455	-0.185037
-27.7	0.04505	-0.0276889	-0.04515	-0.0969223	0.03845	-0.106673	-0.01715	-0.170355	-0.00935	-0.184371
-27.6	0.043	-0.027589	-0.0429	-0.0965724	0.0365	-0.106288	-0.0182	-0.16974	-0.0134	-0.183706
-27.5	0.03925	-0.027489	-0.04525	-0.0962225	0.03485	-0.105902	-0.01715	-0.169125	-0.01385	-0.18304
-27.4	0.03635	-0.027389	-0.04835	-0.0958726	0.03025	-0.105517	-0.02165	-0.16851	-0.01975	-0.182374
-27.3	0.03585	-0.0272891	-0.04915	-0.0955227	0.02905	-0.105132	-0.02175	-0.167895	-0.02005	-0.181709
-27.2	0.0385499	-0.0271891	-0.04915	-0.0951728	0.02785	-0.104747	-0.0193501	-0.16728	-0.02075	-0.181043
-27.1	0.03465	-0.0270892	-0.05545	-0.0948229	0.02325	-0.104362	-0.02425	-0.166665	-0.02465	-0.180378
-27	0.03585	-0.0269892	-0.05205	-0.094473	0.01935	-0.103977	-0.02275	-0.16605	-0.02475	-0.179712
-26.9	0.0326499	-0.0268892	-0.05425	-0.0941231	0.01495	-0.103592	-0.02305	-0.165435	-0.02625	-0.179046
-26.8	0.02915	-0.0267893	-0.05575	-0.0937732	0.01575	-0.103207	-0.02405	-0.16482	-0.02935	-0.178381
-26.7	0.03065	-0.0266893	-0.05825	-0.0934233	0.01165	-0.102822	-0.02415	-0.164205	-0.03245	-0.177715
-26.6	0.0257499	-0.0265894	-0.06165	-0.0930734	0.00894996	-0.102437	-0.0294501	-0.16359	-0.03895	-0.17705
-26.5	0.0218	-0.0264894	-0.0629	-0.0927235	0.0045	-0.102052	-0.033	-0.162975	-0.0381	-0.176384
-26.4	0.0174	-0.0263894	-0.0658	-0.0923736	0.0069	-0.101666	-0.0332	-0.16236	-0.0396	-0.175718
-26.3	0.0184	-0.0262895	-0.0642	-0.0920237	0.0083	-0.101281	-0.0333	-0.161745	-0.0391	-0.175053
-26.2	0.0162	-0.0261895	-0.0652	-0.0916738	0.0077	-0.100896	-0.034	-0.16113	-0.0398	-0.174387
-26.1	0.01235	-0.0260896	-0.06725	-0.0913239	0.00674999	-0.100511	-0.03455	-0.160515	-0.03895	-0.173722
-26	0.00994998	-0.0259896	-0.06745	-0.090974	0.00334999	-0.100126	-0.03555	-0.1599	-0.03815	-0.173056
-25.9	0.00570008	-0.0258896	-0.069	-0.0906241	0.0021	-0.0997409	-0.0408	-0.159285	-0.0416	-0.17239
-25.8	0.00660003	-0.0257897	-0.0685	-0.0902742	0.0033	-0.0993558	-0.0427	-0.15867	-0.0422	-0.171725
-25.7	0.00889998	-0.0256897	-0.0632	-0.0899243	0.0057	-0.0989707	-0.0447	-0.158055	-0.0438	-0.171059
-25.6	0.0085	-0.0255898	-0.0628	-0.0895744	0.0047	-0.0985856	-0.0467	-0.15744	-0.045	-0.170394
-25.5	0.00600006	-0.0254898	-0.0647	-0.0892245	0.00550003	-0.0982005	-0.047	-0.156825	-0.0438	-0.169728
-25.4	0.00930001	-0.0253898	-0.065	-0.0888746	0.0072	-0.0978154	-0.0479	-0.15621	-0.0441	-0.169062
-25.3	0.01005	-0.0252899	-0.06675	-0.0885247	0.00455	-0.0974303	-0.04755	-0.155595	-0.04825	-0.168397
-25.2	0.00849998	-0.0251899	-0.0711	-0.0881748	0.0036	-0.0970452	-0.0518	-0.15498	-0.0506	-0.167731
-25.1	0.00980004	-0.02509	-0.0731	-0.0878249	0.00110002	-0.0966601	-0.0525	-0.154365	-0.052	-0.167066
-25	0.0132499	-0.02499	-0.06965	-0.087475	-0.00115004	-0.096275	-0.05265	-0.15375	-0.04705	-0.1664
-24.9	0.0124	-0.02489	-0.0692	-0.0871251	-0.0066	-0.0958899	-0.0546	-0.153135	-0.0499	-0.165734
-24.8	0.0137	-0.0247901	-0.0673	-0.0867752	-0.0061	-0.0955048	-0.054	-0.15252	-0.0505	-0.165069
-24.7	0.01275	-0.0246901	-0.06715	-0.0864253	-0.00215	-0.0951197	-0.05145	-0.151905	-0.05365	-0.164403
-24.6	0.01215	-0.0245902	-0.06935	-0.0860754	-0.00205001	-0.0947346	-0.05145	-0.15129	-0.05835	-0.163738
-24.5	0.01335	-0.0244902	-0.07255	-0.0857255	-0.00135	-0.0943495	-0.04795	-0.150675	-0.05765	-0.163072
-24.4	0.0122	-0.0243902	-0.073	-0.0853756	0.0008	-0.0939644	-0.0462	-0.15006	-0.0554	-0.162406
-24.3	0.00929998	-0.0242903	-0.0746	-0.0850257	-0.0031	-0.0935793	-0.0442	-0.149445	-0.0547	-0.161741
-24.2	0.00889998	-0.0241903	-0.0775	-0.0846758	-0.0049	-0.0931942	-0.0448	-0.14883	-0.0547	-0.161075
-24.1	0.00525002	-0.0240904	-0.07845	-0.0843259	-0.00644999	-0.0928091	-0.04845	-0.148215	-0.05645	-0.16041
-24	0.00599995	-0.0239904	-0.079	-0.083976	-0.00570003	-0.092424	-0.0447	-0.1476	-0.0574	-0.159744
-23.9	0.00744996	-0.0238904	-0.07915	-0.0836261	-0.00365	-0.0920389	-0.04475	-0.146985	-0.05885	-0.159078
-23.8	0.0084	-0.0237905	-0.0788	-0.0832762	-0.0059	-0.0916538	-0.0443	-0.14637	-0.059	-0.158413
-23.7	0.00930001	-0.0236905	-0.0789	-0.0829263	-0.0062	-0.0912687	-0.0461	-0.145755	-0.0567	-0.157747
-23.6	0.01195	-0.0235906	-0.07955	-0.0825764	-0.00804999	-0.0908836	-0.04865	-0.14514	-0.05455	-0.157082
-23.5	0.0116	-0.0234906	-0.0786	-0.0822265	-0.0086	-0.0904985	-0.0452	-0.144525	-0.0558	-0.156416
-23.4	0.0107	-0.0233906	-0.0831	-0.0818766	-0.0109	-0.0901134	-0.048	-0.14391	-0.0589	-0.15575
-23.3	0.01265	-0.0232907	-0.08135	-0.0815267	-0.01125	-0.0897283	-0.04975	-0.143295	-0.06065	-0.155085
-23.2	0.0114	-0.0231907	-0.0832	-0.0811768	-0.0095	-0.0893432	-0.0476	-0.14268	-0.058	-0.154419
-23.1	0.00810004	-0.0230908	-0.0837	-0.0808269	-0.00999998	-0.0889581	-0.0463	-0.142065	-0.0547	-0.153754
-23	0.00884998	-0.0229908	-0.07925	-0.080477	-0.00615001	-0.088573	-0.04695	-0.14145	-0.05185	-0.153088
-22.9	0.00645001	-0.0228908	-0.07825	-0.0801271	-0.00795	-0.0881879	-0.04405	-0.140835	-0.05255	-0.152422
-22.8	0.00404991	-0.0227909	-0.07745	-0.0797772	-0.00625	-0.0878028	-0.0409501	-0.14022	-0.05125	-0.151757
-22.7	-0.000850039	-0.0226909	-0.07875	-0.0794273	-0.00825	-0.0874177	-0.04205	-0.139605	-0.05395	-0.151091
-22.6	-0.0101497	-0.022591	-0.0852498	-0.0790774	-0.00784985	-0.0870326	-0.0464497	-0.13899	-0.05025	-0.150426
-22.5	-0.00449994	-0.022491	-0.0709	-0.0787275	0.00390003	-0.0866475	-0.0443	-0.138375	-0.0471	-0.14976
-22.4	-0.00634999	-0.022391	-0.07315	-0.0783776	0.00535	-0.0862624	-0.04275	-0.13776	-0.04585	-0.149094
-22.3	-0.00295	-0.0222911	-0.07685	-0.0780277	0.00405	-0.0858773	-0.04455	-0.137145	-0.04455	-0.148429
-22.2	-0.0041	-0.0221911	-0.0785	-0.0776778	0.0034	-0.0854922	-0.0459	-0.13653	-0.0426	-0.147763
-22.1	-0.00624989	-0.0220912	-0.0786499	-0.0773279	0.00415006	-0.0851071	-0.0490499	-0.135915	-0.04005	-0.147098
-22	-0.00165004	-0.0219912	-0.07975	-0.076978	0.00964998	-0.084722	-0.04935	-0.1353	-0.03745	-0.146432
-21.9	-0.000700061	-0.0218912	-0.0796	-0.0766281	0.0105	-0.0843369	-0.0434	-0.134685	-0.0353	-0.145766
-21.8	-0.00520002	-0.0217913	-0.0777	-0.0762782	0.0083	-0.0839518	-0.0458	-0.13407	-0.0238	-0.145101
-21.7	-0.00709998	-0.0216913	-0.0801	-0.0759283	0.0219	-0.0835667	-0.0392	-0.133455	-0.0175	-0.144435
-21.6	-0.01365	-0.0215914	-0.07285	-0.0755784	0.03135	-0.0831816	-0.03025	-0.13284	-0.00825	-0.14377
-21.5	-0.0192002	-0.0214914	-0.0651001	-0.0752285	0.0362999	-0.0827965	-0.0214001	-0.132225	0.0041	-0.143104
-21.4	-0.0223501	-0.0213914	-0.05685	-0.0748786	0.03995	-0.0824114	-0.0114501	-0.13161	0.00865	-0.142438
-21.3	-0.0237501	-0.0212915	-0.05045	-0.0745287	0.04595	-0.0820263	-0.00685009	-0.130995	0.01375	-0.141773
-21.2	-0.0329001	-0.0211915	-0.0448	-0.0741788	0.0561	-0.0816412	-0.0071001	-0.13038	0.0156	-0.141107
-21.1	-0.0361999	-0.0210916	-0.0414	-0.0738289	0.0476	-0.0812561	0.00150009	-0.129765	0.0229	-0.140442
-21	-0.0343499	-0.0209916	-0.04345	-0.073479	0.04425	-0.080871	0.02255	-0.12915	0.03825	-0.139776
-20.9	-0.03905	-0.0208916	-0.04235	-0.0731291	0.04365	-0.0804859	0.02675	-0.128535	0.03555	-0.13911
-20.8	-0.04125	-0.0207917	-0.04565	-0.0727792	0.04645	-0.0801008	0.02735	-0.12792	0.03355	-0.138445
-20.7	-0.04275	-0.0206917	-0.04575	-0.0724293	0.04985	-0.0797157	0.03475	-0.127305	0.03245	-0.137779
-20.6	-0.0458499	-0.0205918	-0.03895	-0.0720794	0.05115	-0.0793306	0.0412501	-0.12669	0.02445	-0.137114
-20.5	-0.0408998	-0.0204918	-0.0408999	-0.0717295	0.0448001	-0.0789455	0.0383001	-0.126075	0.017	-0.136448
-20.4	-0.0419498	-0.0203918	-0.04425	-0.0713796	0.04195	-0.0785604	0.0378501	-0.12546	0.00485	-0.135782
-20.3	-0.0414999	-0.0202919	-0.048	-0.0710297	0.0392	-0.0781753	0.0332001	-0.124845	-0.0003	-0.135117
-20.2	-0.0358999	-0.0201919	-0.0498	-0.0706798	0.0279	-0.0777902	0.0281001	-0.12423	-0.0109	-0.134451
-20.1	-0.0280996	-0.020092	-0.0617998	-0.0703299	0.0202002	-0.0774051	0.0141004	-0.123615	-0.0169	-0.133786
-20	-0.0154997	-0.019992	-0.0663998	-0.06998	0.0105002	-0.07702	0.00440017	-0.123	-0.0133	-0.13312
-19.9	-0.0113499	-0.019892	-0.06665	-0.0696301	0.00515	-0.0766349	-0.0109499	-0.122385	-0.01695	-0.132454
-19.8	-0.0164499	-0.0197921	-0.07995	-0.0692802	-0.00485	-0.0762498	-0.0302499	-0.12177	-0.02895	-0.131789
-19.7	-0.0098499	-0.0196921	-0.07775	-0.0689303	-0.01005	-0.0758647	-0.0417499	-0.121155	-0.03725	-0.131123
-19.6	-0.00384994	-0.0195922	-0.07475	-0.0685804	-0.00764997	-0.0754796	-0.0496499	-0.12054	-0.04115	-0.130458
-19.5	-0.000599946	-0.0194922	-0.0761	-0.0682305	-0.0118	-0.0750945	-0.0538	-0.119925	-0.034	-0.129792
-19.4	-0.00105007	-0.0193922	-0.08475	-0.0678806	-0.01465	-0.0747094	-0.06145	-0.11931	-0.03605	-0.129126
-19.3	-0.0100499	-0.0192923	-0.08925	-0.0675307	-0.02005	-0.0743243	-0.0721499	-0.118695	-0.04345	-0.128461
-19.2	-0.0171998	-0.0191923	-0.0924	-0.0671808	-0.0175	-0.0739392	-0.0716998	-0.11808	-0.0419	-0.127795
-19.1	-0.0217998	-0.0190924	-0.0898999	-0.0668309	-0.00399989	-0.0735541	-0.0630998	-0.117465	-0.0251	-0.12713
-19	-0.0142502	-0.0189924	-0.0716501	-0.066481	-0.00705011	-0.073169	-0.0569501	-0.11685	-0.02055	-0.126464
-18.9	-0.0219998	-0.0188924	-0.0864	-0.0661311	-0.0133	-0.0727839	-0.0742999	-0.116235	-0.0378	-0.125798
-18.8	-0.0184	-0.0187925	-0.0918	-0.0657812	-0.0168	-0.0723988	-0.0621	-0.11562	-0.028	-0.125133
-18.7	-0.00814995	-0.0186925	-0.11225	-0.0654313	-0.01735	-0.0720137	-0.08575	-0.115005	-0.02905	-0.124467
-18.6	0.00319958	-0.0185926	-0.1077	-0.0650814	-0.0227002	-0.0716286	-0.1026	-0.11439	-0.0476	-0.123802
-18.5	-0.0125505	-0.0184926	-0.11455	-0.0647315	-0.0310502	-0.0712435	-0.0949502	-0.113775	-0.09615	-0.123136
-18.4	-0.0274502	-0.0183926	-0.10475	-0.0643816	-0.03365	-0.0708584	-0.0966501	-0.11316	-0.14235	-0.12247
-18.3	-0.0382497	-0.0182927	-0.07985	-0.0640317	-0.03605	-0.0704733	-0.10305	-0.112545	-0.16195	-0.121805
-18.2	-0.0385496	-0.0181927	-0.05285	-0.0636818	-0.03215	-0.0700882	-0.10675	-0.11193	-0.15625	-0.121139
-18.1	-0.0430992	-0.0180928	-0.0348996	-0.0633319	-0.0311996	-0.0697031	-0.112899	-0.111315	-0.159	-0.120474
-18	-0.035299	-0.0179928	-0.0308995	-0.062982	-0.0304995	-0.069318	-0.1219	-0.1107	-0.1409	-0.119808
-17.9	-0.0155991	-0.0178928	-0.0391	-0.0626321	-0.0144	-0.0689329	-0.1225	-0.110085	-0.1123	-0.119142
-17.8	0.00150017	-0.0177929	-0.0618	-0.0622822	0.00879999	-0.0685478	-0.1138	-0.10947	-0.0664	-0.118477
-17.7	0.00199991	-0.0176929	-0.0711	-0.0619323	0.0308	-0.0681627	-0.1174	-0.108855	-0.0387	-0.117811
-17.6	0.000349858	-0.017593	-0.0903501	-0.0615824	0.0250499	-0.0677776	-0.11365	-0.10824	-0.03645	-0.117146
-17.5	-0.0110499	-0.017493	-0.09555	-0.0612325	0.03085	-0.0673925	-0.09275	-0.107625	-0.04505	-0.11648
-17.4	-0.0133502	-0.017393	-0.09675	-0.0608826	0.04865	-0.0670074	-0.0656501	-0.10701	-0.05615	-0.115814
-17.3	-0.0304998	-0.0172931	-0.1236	-0.0605327	0.0574	-0.0666223	-0.0690998	-0.106395	-0.0813	-0.115149
-17.2	-0.0284493	-0.0171931	-0.14415	-0.0601828	0.05535	-0.0662372	-0.0855493	-0.10578	-0.09875	-0.114483
-17.1	-0.0220985	-0.0170932	-0.153499	-0.0598329	0.0990008	-0.0658521	-0.107898	-0.105165	-0.0939	-0.113818
-17	-0.00689827	-0.0169932	-0.158799	-0.059483	0.115201	-0.065467	-0.127099	-0.10455	-0.0775	-0.113152
-16.9	0.00510171	-0.0168932	-0.1623	-0.0591331	0.113	-0.0650819	-0.145899	-0.103935	-0.0539	-0.112486
-16.8	0.00375053	-0.0167933	-0.17745	-0.0587832	0.08995	-0.0646968	-0.157949	-0.10332	-0.01975	-0.111821
-16.7	-0.00315009	-0.0166933	-0.18725	-0.0584333	0.03635	-0.0643117	-0.16065	-0.102705	0.01365	-0.111155
-16.6	-0.0294505	-0.0165934	-0.20805	-0.0580834	-0.0368503	-0.0639266	-0.13785	-0.10209	0.02455	-0.11049
-16.5	-0.0554012	-0.0164934	-0.234901	-0.0577335	-0.0830006	-0.0635415	-0.139201	-0.101475	0.0243	-0.109824
-16.4	-0.0845508	-0.0163934	-0.20675	-0.0573836	-0.11205	-0.0631564	-0.14295	-0.10086	-0.00625	-0.109158
-16.3	-0.0972506	-0.0162935	-0.19935	-0.0570337	-0.09015	-0.0627713	-0.118351	-0.100245	-0.02785	-0.108493
-16.2	-0.11485	-0.0161935	-0.18565	-0.0566838	-0.07285	-0.0623862	-0.10755	-0.09963	-0.06665	-0.107827
-16.1	-0.13645	-0.0160936	-0.18765	-0.0563339	-0.04925	-0.0620011	-0.0998499	-0.099015	-0.09875	-0.107162
-16	-0.138699	-0.0159936	-0.2168	-0.055984	-0.0362995	-0.061616	-0.0758995	-0.0984	-0.1208	-0.106496
-15.9	-0.136899	-0.0158936	-0.2001	-0.0556341	-0.0309	-0.0612309	-0.0598996	-0.097785	-0.1059	-0.10583
-15.8	-0.146849	-0.0157937	-0.19365	-0.0552842	-0.06625	-0.0608458	-0.081349	-0.09717	-0.14315	-0.105165
-15.7	-0.147449	-0.0156937	-0.17855	-0.0549343	-0.08725	-0.0604607	-0.0891488	-0.096555	-0.14885	-0.104499
-15.6	-0.129598	-0.0155938	-0.160299	-0.0545844	-0.0879991	-0.0600756	-0.0735983	-0.09594	-0.1066	-0.103834
-15.5	-0.13935	-0.0154938	-0.13305	-0.0542345	-0.0859498	-0.0596905	-0.0532498	-0.095325	-0.05365	-0.103168
-15.4	-0.145	-0.0153938	-0.1185	-0.0538846	-0.0823	-0.0593054	-0.0279002	-0.09471	0.00359999	-0.102502
-15.3	-0.15525	-0.0152939	-0.10785	-0.0535347	-0.08555	-0.0589203	-0.0232503	-0.094095	0.04215	-0.101837
-15.2	-0.16455	-0.0151939	-0.08585	-0.0531848	-0.06125	-0.0585352	-0.0154503	-0.09348	0.05745	-0.101171
-15.1	-0.1421	-0.015094	-0.0763002	-0.0528349	-0.0436002	-0.0581501	-0.0165003	-0.092865	0.0647	-0.100506
-15	-0.11885	-0.014994	-0.0599501	-0.052485	-0.00605012	-0.057765	-0.0452501	-0.09225	0.04205	-0.09984
-14.9	-0.0825499	-0.014894	-0.05405	-0.0521351	-0.000149997	-0.0573799	-0.08185	-0.091635	0.01325	-0.0991744
-14.8	-0.0406996	-0.0147941	-0.0543	-0.0517852	-0.0095	-0.0569948	-0.1175	-0.09102	-0.0115	-0.0985088
-14.7	0.0170004	-0.0146941	-0.0313	-0.0514353	-0.0256	-0.0566097	-0.1306	-0.090405	-0.0237	-0.0978432
-14.6	0.0723003	-0.0145942	-0.0241999	-0.0510854	-0.0411999	-0.0562246	-0.1444	-0.08979	-0.0163	-0.0971776
-14.5	0.104949	-0.0144942	-0.0301505	-0.0507355	-0.0431505	-0.0558395	-0.13355	-0.089175	-0.01015	-0.096512
-14.4	0.0777987	-0.0143942	-0.0743	-0.0503856	-0.065	-0.0554544	-0.127801	-0.08856	-0.0318	-0.0958464
-14.3	0.0548489	-0.0142943	-0.10605	-0.0500357	-0.07175	-0.0550693	-0.0776511	-0.087945	-0.03435	-0.0951808
-14.2	0.0100485	-0.0141943	-0.14155	-0.0496858	-0.07935	-0.0546842	-0.0736515	-0.08733	-0.05355	-0.0945152
-14.1	-0.0230525	-0.0140944	-0.185951	-0.0493359	-0.0855513	-0.0542991	-0.106053	-0.086715	-0.08205	-0.0938496
-14	-0.0392518	-0.0139944	-0.208751	-0.048986	-0.0984509	-0.053914	-0.152951	-0.0861	-0.09735	-0.093184
-13.9	-0.0452514	-0.0138944	-0.20055	-0.0486361	-0.10085	-0.0535289	-0.166351	-0.085485	-0.11045	-0.0925184
-13.8	-0.0407504	-0.0137945	-0.18965	-0.0482862	-0.11185	-0.0531438	-0.16435	-0.08487	-0.12575	-0.0918528
-13.7	-0.0460498	-0.0136945	-0.18855	-0.0479363	-0.12085	-0.0527587	-0.13825	-0.084255	-0.13755	-0.0911872
-13.6	-0.0346994	-0.0135946	-0.1648	-0.0475864	-0.1049	-0.0523736	-0.0900994	-0.08364	-0.1432	-0.0905216
-13.5	-0.0381491	-0.0134946	-0.15135	-0.0472365	-0.10515	-0.0519885	-0.0486496	-0.083025	-0.13605	-0.089856
-13.4	-0.0115496	-0.0133946	-0.15625	-0.0468866	-0.08805	-0.0516034	-0.0204498	-0.08241	-0.12505	-0.0891904
-13.3	-0.0183499	-0.0132947	-0.15935	-0.0465367	-0.06395	-0.0512183	-0.0209499	-0.081795	-0.11815	-0.0885248
-13.2	-0.0187	-0.0131947	-0.1493	-0.0461868	-0.0714	-0.0508332	-0.0317	-0.08118	-0.1097	-0.0878592
-13.1	-0.0290501	-0.0130948	-0.14645	-0.0458369	-0.07025	-0.0504481	-0.0284501	-0.080565	-0.11505	-0.0871936
-13	-0.0253502	-0.0129948	-0.15115	-0.045487	-0.0844501	-0.050063	-0.0432501	-0.07995	-0.12365	-0.086528
-12.9	-0.0369499	-0.0128948	-0.16145	-0.0451371	-0.09335	-0.0496779	-0.0445499	-0.079335	-0.13195	-0.0858624
-12.8	-0.0271998	-0.0127949	-0.1472	-0.0447872	-0.0905	-0.0492928	-0.0513998	-0.07872	-0.1308	-0.0851968
-12.7	-0.0158997	-0.0126949	-0.1464	-0.0444373	-0.078	-0.0489077	-0.0567997	-0.078105	-0.141	-0.0845312
-12.6	-0.0113497	-0.012595	-0.14535	-0.0440874	-0.0758499	-0.0485226	-0.0370497	-0.07749	-0.13555	-0.0838656
-12.5	-0.00534947	-0.012495	-0.14365	-0.0437375	-0.0739497	-0.0481375	-0.0396497	-0.076875	-0.12875	-0.0832
-12.4	0.00374989	-0.012395	-0.14565	-0.0433876	-0.06435	-0.0477524	-0.0223501	-0.07626	-0.11295	-0.0825344
-12.3	-0.01215	-0.0122951	-0.15485	-0.0430377	-0.07515	-0.0473673	-0.03285	-0.075645	-0.10395	-0.0818688
-12.2	-0.0110501	-0.0121951	-0.16385	-0.0426878	-0.09755	-0.0469822	-0.0325501	-0.07503	-0.09525	-0.0812032
-12.1	-0.00900002	-0.0120952	-0.1554	-0.0423379	-0.0995	-0.0465971	-0.0377	-0.074415	-0.0977	-0.0805376
-12	-0.00875	-0.0119952	-0.14035	-0.041988	-0.09445	-0.046212	-0.03405	-0.0738	-0.09625	-0.079872
-11.9	-0.00825006	-0.0118952	-0.13125	-0.0416381	-0.09225	-0.0458269	-0.03625	-0.073185	-0.09955	-0.0792064
-11.8	-0.00879999	-0.0117953	-0.1275	-0.0412882	-0.0884	-0.0454418	-0.0382	-0.07257	-0.1008	-0.0785408
-11.7	-0.000200028	-0.0116953	-0.1185	-0.0409383	-0.0876	-0.0450567	-0.0334	-0.071955	-0.1016	-0.0778752
-11.6	0.00374982	-0.0115954	-0.11515	-0.0405884	-0.0888501	-0.0446716	-0.0263502	-0.07134	-0.10055	-0.0772096
-11.5	-0.00230048	-0.0114954	-0.1143	-0.0402385	-0.0882002	-0.0442865	-0.0241002	-0.070725	-0.0945	-0.076544
-11.4	-0.00575012	-0.0113954	-0.11585	-0.0398886	-0.09545	-0.0439014	-0.0260501	-0.07011	-0.09435	-0.0758784
-11.3	0.00194993	-0.0112955	-0.11085	-0.0395387	-0.08725	-0.0435163	-0.0154501	-0.069495	-0.08005	-0.0752128
-11.2	0.00709991	-0.0111955	-0.1042	-0.0391888	-0.0841	-0.0431312	-0.00750009	-0.06888	-0.0739	-0.0745472
-11.1	0.0105997	-0.0110956	-0.0925002	-0.0388389	-0.0755002	-0.0427461	0.00209969	-0.068265	-0.0645	-0.0738816
-11	0.0119997	-0.0109956	-0.0817001	-0.038489	-0.0707001	-0.042361	0.000199859	-0.06765	-0.0606	-0.073216
-10.9	0.0114497	-0.0108956	-0.07345	-0.0381391	-0.06315	-0.0419759	0.00744985	-0.067035	-0.06255	-0.0725504
-10.8	0.0155999	-0.0107957	-0.0626	-0.0377892	-0.0481	-0.0415908	0.0201999	-0.06642	-0.0638	-0.0718848
-10.7	0.0219999	-0.0106957	-0.0494	-0.0374393	-0.0356	-0.0412057	0.0243999	-0.065805	-0.0582	-0.0712192
-10.6	0.0261996	-0.0105958	-0.0390002	-0.0370894	-0.0241002	-0.0408206	0.0336996	-0.06519	-0.0512	-0.0705536
-10.5	0.0269997	-0.0104958	-0.0368001	-0.0367395	-0.0260001	-0.0404355	0.0402999	-0.064575	-0.0471	-0.069888
-10.4	0.0218996	-0.0103958	-0.0242	-0.0363896	-0.0179	-0.0400504	0.0410998	-0.06396	-0.0429	-0.0692224
-10.3	0.00519982	-0.0102959	-0.0233	-0.0360397	-0.0083	-0.0396653	0.0484998	-0.063345	-0.0377	-0.0685568
-10.2	0.00114986	-0.0101959	-0.01775	-0.0356898	-0.00305	-0.0392802	0.0515499	-0.06273	-0.03155	-0.0678912
-10.1	0.00854969	-0.010096	-0.00615015	-0.0353399	0.00714985	-0.0388951	0.0593497	-0.062115	-0.02355	-0.0672256
-10	0.00199973	-0.009996	0.00799987	-0.03499	0.0151999	-0.03851	0.0608999	-0.0615	-0.0098	-0.06656
-9.9	-0.0044506	-0.00989604	0.01955	-0.0346401	0.01535	-0.0381249	0.0740497	-0.060885	0.00135	-0.0658944
-9.8	-0.00935029	-0.00979608	0.02445	-0.0342902	0.01575	-0.0377398	0.0756497	-0.06027	0.01195	-0.0652288
-9.7	-0.0113001	-0.00969612	0.0329	-0.0339403	0.0195	-0.0373547	0.0683999	-0.059655	0.0136	-0.0645632
-9.6	-0.00820038	-0.00959616	0.0428998	-0.0335904	0.0328998	-0.0369696	0.0718996	-0.05904	0.0334	-0.0638976
-9.5	-0.0172004	-0.0094962	0.0470998	-0.0332405	0.0469998	-0.0365845	0.0768998	-0.058425	0.041	-0.063232
-9.4	-0.0148001	-0.00939624	0.0427	-0.0328906	0.0396	-0.0361994	0.0730999	-0.05781	0.0447	-0.0625664
-9.3	-0.0177498	-0.00929628	0.03175	-0.0325407	0.02695	-0.0358143	0.0607502	-0.057195	0.04195	-0.0619008
-9.2	-0.00574994	-0.00919632	0.02565	-0.0321908	0.03375	-0.0354292	0.0708501	-0.05658	0.05195	-0.0612352
-9.1	0.0056501	-0.00909636	0.01385	-0.0318409	0.02695	-0.0350441	0.0548501	-0.055965	0.04965	-0.0605696
-9	0.0101999	-0.0089964	0.0120999	-0.031491	0.0180999	-0.034659	0.0397999	-0.05535	0.0511	-0.059904
-8.9	0.0110501	-0.00889644	0.00885	-0.0311411	0.00865	-0.0342739	0.02685	-0.054735	0.04345	-0.0592384
-8.8	0.0102	-0.00879648	0.0131	-0.0307912	0.0014	-0.0338888	0.0256	-0.05412	0.0349	-0.0585728
-8.7	0.0113999	-0.00869652	0.0117	-0.0304413	0.001	-0.0335037	0.0160999	-0.053505	0.0314	-0.0579072
-8.6	0.00195016	-0.00859656	0.00425008	-0.0300914	-0.00484992	-0.0331186	0.00815016	-0.05289	0.02325	-0.0572416
-8.5	0.00664992	-0.0084966	0.00844996	-0.0297415	-0.00715004	-0.0327335	0.00594996	-0.052275	0.02295	-0.056576
-8.4	0.00454994	-0.00839664	0.01285	-0.0293916	-0.00615	-0.0323484	-0.000750032	-0.05166	0.02985	-0.0559104
-8.3	0.00864996	-0.00829668	0.01175	-0.0290417	-0.01095	-0.0319633	0.00284996	-0.051045	0.02405	-0.0552448
-8.2	0.00585001	-0.00819672	0.00795	-0.0286918	-0.01005	-0.0315782	0.00355001	-0.05043	0.01585	-0.0545792
-8.1	0.0029001	-0.00809676	0.00610005	-0.0283419	-0.00759995	-0.0311931	0.0101001	-0.049815	0.0194	-0.0539136
-8	0.00449995	-0.0079968	0.00739998	-0.027992	-0.00510002	-0.030808	0.00839998	-0.0492	0.0205	-0.053248
-7.9	0.00254999	-0.00789684	0.00565	-0.0276421	-0.00585	-0.0304229	0.01035	-0.048585	0.01665	-0.0525824
-7.8	0.000299954	-0.00779688	0.0086	-0.0272922	-0.0103	-0.0300378	0.0141	-0.04797	0.0187	-0.0519168
-7.7	-0.00079997	-0.00769692	0.0086	-0.0269423	-0.0091	-0.0296527	0.0104	-0.047355	0.0131	-0.0512512
-7.6	-0.00124992	-0.00759696	0.00885004	-0.0265924	-0.00714996	-0.0292676	0.00985008	-0.04674	0.01115	-0.0505856
-7.5	0.00175008	-0.007497	0.00775004	-0.0262425	-0.00404996	-0.0288825	0.01035	-0.046125	0.00925	-0.04992
-7.4	0.0067001	-0.00739704	0.0094	-0.0258926	-0.0019	-0.0284974	0.00830005	-0.04551	0.0141	-0.0492544
-7.3	0.0127	-0.00729708	0.0109	-0.0255427	0.0039	-0.0281123	0.0101	-0.044895	0.0183	-0.0485888
-7.2	0.01385	-0.00719712	0.00875	-0.0251928	0.00145	-0.0277272	0.01005	-0.04428	0.01495	-0.0479232
-7.1	0.01405	-0.00709716	0.00814999	-0.0248429	-0.00105001	-0.0273421	0.00454998	-0.043665	0.01705	-0.0472576
-7	0.0147499	-0.0069972	0.00964997	-0.024493	-0.00195003	-0.026957	0.00624997	-0.04305	0.02195	-0.046592
-6.9	0.0108499	-0.00689724	0.00765	-0.0241431	-0.00085	-0.0265719	0.00404996	-0.042435	0.01985	-0.0459264
-6.8	0.0101	-0.00679728	0.0088	-0.0237932	-0.0003	-0.0261868	0.00109998	-0.04182	0.0183	-0.0452608
-6.7	0.00759999	-0.00669732	0.012	-0.0234433	-0.0007	-0.0258017	-0.00070001	-0.041205	0.0126	-0.0445952
-6.6	0.00585007	-0.00659736	0.01165	-0.0230934	0.000850034	-0.0254166	0.000950069	-0.04059	0.00925	-0.0439296
-6.5	0.00724996	-0.0064974	0.01245	-0.0227435	0.00594998	-0.0250315	0.00694998	-0.039975	0.01065	-0.043264
-6.4	0.00375003	-0.00639744	0.01275	-0.0223936	0.00425	-0.0246464	0.00565002	-0.03936	0.00695	-0.0425984
-6.3	0.00275001	-0.00629748	0.01375	-0.0220437	0.00305	-0.0242613	0.00405001	-0.038745	0.00695	-0.0419328
-6.2	0.00434996	-0.00619752	0.01135	-0.0216938	0.00285	-0.0238762	0.00744996	-0.03813	0.00725	-0.0412672
-6.1	0.00119998	-0.00609756	0.00859999	-0.0213439	0.00439999	-0.0234911	0.00309998	-0.037515	0.0033	-0.0406016
-6	-0.000250055	-0.0059976	0.00654997	-0.020994	0.00684997	-0.023106	-0.00155003	-0.0369	-0.00065	-0.039936
-5.9	-0.000299983	-0.00589764	0.0087	-0.0206441	0.0031	-0.0227209	-0.00279999	-0.036285	-0.0037	-0.0392704
-5.8	0.00125002	-0.00579768	0.00825	-0.0202942	0.00455	-0.0223358	-0.00424998	-0.03567	-0.00555001	-0.0386048
-5.7	0.00394997	-0.00569772	0.00465	-0.0199443	0.00435	-0.0219507	-0.00245	-0.035055	-0.00315	-0.0379392
-5.6	0.00270003	-0.00559776	0.0014	-0.0195944	0.0003	-0.0215656	-0.00459997	-0.03444	-0.0009	-0.0372736
-5.5	0.00285002	-0.0054978	0.000950016	-0.0192445	0.00455002	-0.0211805	-0.00424998	-0.033825	0.00315002	-0.036608
-5.4	0.00379998	-0.00539784	0.0008	-0.0188946	0.0049	-0.0207954	-0.00830002	-0.03321	0.0032	-0.0359424
-5.3	0.00170007	-0.00529788	0.000400067	-0.0185447	0.00580007	-0.0204103	-0.0132999	-0.032595	0.0014	-0.0352768
-5.2	-0.000250084	-0.00519792	0.00045	-0.0181948	0.00785	-0.0200252	-0.00995	-0.03198	0.00235	-0.0346112
-5.1	-0.00404992	-0.00509796	-0.00195	-0.0178449	0.00335	-0.0196401	-0.00834992	-0.031365	-0.00225	-0.0339456
-5	-0.0003	-0.004998	-0.0008	-0.017495	0.006	-0.019255	-0.0064	-0.03075	-0.003	-0.03328
-4.9	-0.00144995	-0.00489804	-0.00225	-0.0171451	0.00815	-0.0188699	-0.00524995	-0.030135	0.00035	-0.0326144
-4.8	-0.00255003	-0.00479808	-0.00385003	-0.0167952	0.00944997	-0.0184848	-0.00115003	-0.02952	0.00015	-0.0319488
-4.7	-0.00400005	-0.00469812	-0.0068	-0.0164453	0.0088	-0.0180997	-0.0048	-0.028905	-0.0032	-0.0312832
-4.6	-0.00704999	-0.00459816	-0.00505	-0.0160954	0.00965	-0.0177146	-0.00514999	-0.02829	-0.00505	-0.0306176
-4.5	-0.00895	-0.0044982	-0.00705	-0.0157455	0.00725	-0.0173295	-0.00585	-0.027675	-0.00735	-0.029952
-4.4	-0.00779998	-0.00439824	-0.0063	-0.0153956	0.0044	-0.0169444	-0.00359998	-0.02706	-0.0096	-0.0292864
-4.3	-0.00869998	-0.00429828	-0.00349998	-0.0150457	0.00270002	-0.0165593	-0.000999977	-0.026445	-0.008	-0.0286208
-4.2	-0.00719991	-0.00419832	-0.0019	-0.0146958	0.0005	-0.0161742	0.0011	-0.02583	-0.0082	-0.0279552
-4.1	-0.00444998	-0.00409836	-0.00215	-0.0143459	0.00025	-0.0157891	0.00395002	-0.025215	-0.00775	-0.0272896
-4	-0.0004	-0.0039984	-0.0038	-0.013996	0.004	-0.015404	0.0053	-0.0246	-0.0046	-0.026624
-3.9	-0.00184996	-0.00389844	-0.00425	-0.0136461	0.00245	-0.0150189	0.00295004	-0.023985	-0.00245	-0.0259584
-3.8	-0.000900004	-0.00379848	-0.0048	-0.0132962	0.0016	-0.0146338	0.0026	-0.02337	-0.0017	-0.0252928
-3.7	-0.00570002	-0.00369852	-0.0087	-0.0129463	0.0005	-0.0142487	0.0004	-0.022755	-0.0042	-0.0246272
-3.6	-0.00379987	-0.00359856	-0.0088	-0.0125964	-0.0038	-0.0138636	0.00730013	-0.02214	-0.0115	-0.0239616
-3.5	0.00095	-0.0034986	-0.00515	-0.0122465	0.00225	-0.0134785	0.01275	-0.021525	-0.01085	-0.023296
-3.4	0.00460007	-0.00339864	-0.0068	-0.0118966	0.0028	-0.0130934	0.0199001	-0.02091	-0.0085	-0.0226304
-3.3	0.00345007	-0.00329868	-0.00754993	-0.0115467	0.00445007	-0.0127083	0.0190501	-0.020295	-0.00805	-0.0219648
-3.2	0.00725009	-0.00319872	-0.00635	-0.0111968	0.00635	-0.0123232	0.01765	-0.01968	-0.00545	-0.0212992
-3.1	0.0104001	-0.00309876	-0.0038	-0.0108469	0.0034	-0.0119381	0.0184001	-0.019065	0.0105	-0.0206336
-3	0.0136	-0.0029988	-0.0028	-0.010497	0.0022	-0.011553	0.0153	-0.01845	0.0162	-0.019968
-2.9	0.00799982	-0.00289884	-0.0109	-0.0101471	0.0036	-0.0111679	0.00299982	-0.017835	0.0123	-0.0193024
-2.8	0.00634982	-0.00279888	-0.0212502	-0.0097972	-0.00255018	-0.0107828	0.00564982	-0.01722	0.00715	-0.0186368
-2.7	0.00194992	-0.00269892	-0.03245	-0.0094473	-0.00335	-0.0103977	0.00105	-0.016605	0.00265	-0.0179712
-2.6	0.000449893	-0.00259896	-0.03365	-0.00909741	-0.00725	-0.0100126	-0.00855011	-0.01599	0.00405	-0.0173056
-2.5	-0.00025	-0.002499	-0.03445	-0.0087475	-0.00835	-0.0096275	-0.01765	-0.015375	0.00555	-0.01664
-2.4	0.000500034	-0.00239904	-0.0299	-0.00839761	-0.0047	-0.00924241	-0.0139	-0.01476	0.0121	-0.0159744
-2.3	0.00379993	-0.00229908	-0.0312001	-0.0080477	-0.00160007	-0.0088573	-0.0145001	-0.014145	0.0132	-0.0153088
-2.2	0.00075003	-0.00219912	-0.03895	-0.0076978	-0.00385	-0.0084722	-0.01265	-0.01353	0.00815	-0.0146432
-2.1	5.00419e-05	-0.00209916	-0.03895	-0.00734791	-0.00755	-0.00808711	-0.01695	-0.012915	0.01335	-0.0139776
-2	-0.00035	-0.0019992	-0.03685	-0.006998	-0.00175	-0.007702	-0.01975	-0.0123	0.02515	-0.013312
-1.9	0.000849954	-0.00189924	-0.03615	-0.00664811	-0.00385	-0.00731691	-0.01865	-0.011685	0.02795	-0.0126464
-1.8	-0.000450067	-0.00179928	-0.0392501	-0.0062982	0.000449933	-0.0069318	-0.0260501	-0.01107	0.03235	-0.0119808
-1.7	0.00129992	-0.00169932	-0.0402	-0.0059483	0.0014	-0.0065467	-0.0191	-0.010455	0.0368	-0.0113152
-1.6	0.00264986	-0.00159936	-0.04315	-0.00559841	0.00155	-0.00616161	-0.0184501	-0.00983999	0.04245	-0.0106496
-1.5	-0.003	-0.0014994	-0.031	-0.0052485	-0.0065	-0.0057765	-0.0278	-0.009225	0.0333	-0.009984
-1.4	0.00309995	-0.00139944	-0.0332	-0.00489861	-0.0003	-0.00539141	-0.0131	-0.00860999	0.0403	-0.00931841
-1.3	0.00409998	-0.00129948	-0.0332	-0.0045487	-0.0003	-0.0050063	-0.01355	-0.007995	0.0455	-0.00865282
-1.2	0.00414975	-0.00119952	-0.0332	-0.0041988	-0.0008	-0.0046212	-0.0202003	-0.00738	0.0455	-0.00798721
-1.1	0.0045997	-0.00109956	-0.031	-0.00384891	-0.0065	-0.00423611	-0.0202003	-0.00676499	0.0428	-0.00732162
-1	0.00414975	-0.0009996	-0.03055	-0.003499	-0.0072	-0.003851	-0.0202003	-0.00615	0.0403	-0.006656
-0.899998	0.00409998	-0.000899638	-0.0189	-0.00314911	-0.00735	-0.00346591	-0.01625	-0.00553499	0.0415	-0.00599041
-0.799999	0.00409998	-0.000799679	-0.0173501	-0.0027992	-0.00825009	-0.0030808	-0.0150006	-0.00492	0.0415	-0.00532482
-0.699997		-0.000699717		-0.0024493		-0.0026957		-0.004305		-0.00465921
-0.599998		-0.000599758		-0.00209941		-0.00231061		-0.00368999		-0.00399362
-0.5		-0.0004998		-0.0017495		-0.0019255		-0.003075		-0.003328
-0.399998		-0.000399838		-0.00139961		-0.00154041		-0.00245999		-0.00266241
-0.299999		-0.000299879		-0.0010497		-0.0011553		-0.001845		-0.00199682
-0.199997		-0.000199917		-0.000699803		-0.000770203		-0.00123		-0.00133121
-0.0999985		-9.99585e-05		-0.000349908		-0.000385109		-0.000614991		-0.000665615
0		0		0		0		0		0
0.100002		9.99623e-05		0.000349895		0.000385094		0.000615014		0.00066559
0.200001		0.000456859		0.00222808		0.00422175		0.00753081		0.0137455
0.300003		0.000813684		0.00410561		0.00805655		0.0144421		0.0268117
0.400002		0.00117041		0.00598255		0.0118897		0.0213492		0.0398631
0.5		0.00152705		0.00785897		0.0157212		0.0282515		0.0529006
0.600002		0.00188362		0.00973474		0.0195509		0.0351496		0.0659235
0.700001		0.0022401		0.01161		0.0233791		0.042043		0.0789321
0.800003		0.0025965		0.0134846		0.0272054		0.0489319		0.0919269
0.900002		0.0029528		0.0153586		0.03103		0.0558166		0.104907
1		0.00330901		0.0172321		0.0348531		0.0626965		0.117874
1.1		0.00366516		0.0191049		0.0386743		0.0695722		0.130825
1.2		0.00402121		0.0209773		0.042494		0.0764433		0.143763
1.3		0.00437718		0.022849		0.0463118		0.0833098		0.156687
1.4		0.00473306		0.02472		0.050128		0.0901722		0.169596
1.5		0.00508886		0.0265906		0.0539426		0.0970298		0.182492
1.6		0.00544458		0.0284605		0.0577553		0.103883		0.195373
1.7		0.0058002		0.03033		0.0615666		0.110732		0.20824
1.8	-0.0993968	0.00615575	-0.153	0.0321987	0.38605	0.065376	0.4764	0.117576	0.3809	0.221094
1.9	-0.114645	0.00651121	-0.102	0.0340669	0.351	0.0691837	0.462556	0.124416	0.3653	0.233933
2	-0.1766	0.00686658	-0.102	0.0359345	0.311	0.0729898	0.431503	0.131252	0.35715	0.246758
2.1	-0.191048	0.00722188	-0.06315	0.0378015	0.271	0.0767941	0.426701	0.138083	0.3561	0.259569
2.2	-0.20245	0.00757708	-0.05525	0.039668	0.22565	0.0805969	0.4135	0.14491	0.3561	0.272366
2.3	-0.219099	0.00793221	-0.0501987	0.0415339	0.22015	0.0843979	0.4098	0.151732	0.3653	0.285149
2.4	-0.20245	0.00828724	-0.05525	0.0433991	0.22015	0.0881972	0.38865	0.15855	0.39465	0.297918
2.5	-0.20245	0.00864218	-0.05525	0.0452639	0.22565	0.0919949	0.38865	0.165363	0.44385	0.310674
2.6	-0.20655	0.00899706	-0.02095	0.047128	0.25075	0.0957908	0.40995	0.172172	0.44975	0.323415
2.7	-0.200049	0.00935184	-0.0296491	0.0489916	0.208851	0.0995852	0.391951	0.178976	0.46465	0.336142
2.8	-0.1778	0.00970655	-0.0139	0.0508545	0.2001	0.103378	0.3959	0.185776	0.5007	0.348856
2.9	-0.17265	0.0100612	-0.00345	0.0527169	0.19975	0.107169	0.38525	0.192572	0.49285	0.361555
3	-0.1934	0.0104157	-0.00950001	0.0545787	0.2175	0.110958	0.3747	0.199363	0.5224	0.374241
3.1	-0.17365	0.0107701	-0.00635001	0.0564399	0.23315	0.114745	0.39885	0.20615	0.55875	0.386912
3.2	-0.17315	0.0111245	0.00905033	0.0583006	0.23455	0.118531	0.39725	0.212933	0.59215	0.39957
3.3	-0.16405	0.0114788	0.02765	0.0601606	0.24765	0.122316	0.41715	0.219711	0.61475	0.412215
3.4	-0.171	0.011833	0.0294	0.0620201	0.2498	0.126098	0.4237	0.226485	0.6231	0.424845
3.5	-0.18055	0.0121871	0.03135	0.063879	0.25535	0.129879	0.43245	0.233254	0.63055	0.437462
3.6	-0.1776	0.0125411	0.0274	0.0657373	0.2697	0.133658	0.4444	0.240019	0.653	0.450064
3.7	-0.1814	0.012895	0.0232998	0.0675951	0.2639	0.137436	0.4469	0.246779	0.6688	0.462653
3.8	-0.1936	0.0132489	0.0155	0.0694522	0.2787	0.141212	0.4637	0.253535	0.6916	0.475228
3.9	-0.19355	0.0136027	0.01985	0.0713088	0.28935	0.144986	0.47955	0.260287	0.71185	0.48779
4	-0.19125	0.0139564	0.02875	0.0731648	0.30445	0.148758	0.49275	0.267034	0.73035	0.500338
4.1	-0.19565	0.01431	0.02895	0.0750202	0.30925	0.152529	0.50065	0.273778	0.74885	0.512872
4.2	-0.2073	0.0146635	0.0331998	0.0768751	0.3219	0.156298	0.505	0.280516	0.7657	0.525392
4.3	-0.2225	0.0150169	0.0263	0.0787294	0.3251	0.160066	0.5079	0.28725	0.7725	0.537899
4.4	-0.229	0.0153703	0.0227	0.0805831	0.3246	0.163831	0.5053	0.29398	0.7863	0.550392
4.5	-0.23785	0.0157235	0.02095	0.0824362	0.32205	0.167596	0.51625	0.300706	0.80845	0.562871
4.6	-0.25435	0.0160767	0.01465	0.0842887	0.32835	0.171358	0.51865	0.307427	0.81725	0.575337
4.7	-0.26935	0.0164298	0.01545	0.0861407	0.33225	0.175119	0.52885	0.314144	0.82585	0.587789
4.8	-0.27525	0.0167829	0.01775	0.0879921	0.33795	0.178878	0.53445	0.320856	0.84595	0.600228
4.9	-0.27335	0.0171358	0.02075	0.0898429	0.34735	0.182636	0.54175	0.327564	0.86475	0.612653
5	-0.2737	0.0174886	0.0216	0.0916932	0.354	0.186392	0.5513	0.334268	0.8831	0.625065
5.1	-0.2745	0.0178414	0.0261	0.0935428	0.3614	0.190146	0.5621	0.340968	0.9071	0.637462
5.2	-0.2817	0.0181941	0.0293001	0.0953919	0.3649	0.193898	0.5747	0.347663	0.9244	0.649846
5.3	-0.28385	0.0185467	0.03165	0.0972404	0.37295	0.197649	0.58615	0.354353	0.94255	0.662218
5.4	-0.294	0.0188992	0.0302	0.0990883	0.3753	0.201398	0.5901	0.36104	0.9582	0.674575
5.5	-0.2987	0.0192516	0.0359	0.100936	0.3839	0.205146	0.6038	0.367722	0.9779	0.686919
5.6	-0.2963	0.019604	0.0396	0.102782	0.3908	0.208892	0.6157	0.3744	0.993	0.699249
5.7	-0.29295	0.0199562	0.0427501	0.104629	0.39995	0.212636	0.62695	0.381073	1.01495	0.711566
5.8	-0.2876	0.0203084	0.0444	0.106474	0.407	0.216379	0.6333	0.387742	1.0334	0.72387
5.9	-0.29205	0.0206605	0.04255	0.108319	0.41465	0.220119	0.63815	0.394407	1.04675	0.73616
6	-0.29585	0.0210125	0.03515	0.110164	0.41485	0.223859	0.64185	0.401067	1.05475	0.748437
6.1	-0.30025	0.0213645	0.03085	0.112008	0.40845	0.227596	0.64435	0.407724	1.06235	0.7607
6.2	-0.29715	0.0217163	0.03485	0.113851	0.41035	0.231332	0.65165	0.414375	1.07775	0.772949
6.3	-0.3001	0.0220681	0.0353	0.115694	0.4129	0.235067	0.6546	0.421023	1.0862	0.785186
6.4	-0.2998	0.0224198	0.037	0.117536	0.414	0.238799	0.6626	0.427666	1.0983	0.797409
6.5	-0.30625	0.0227713	0.03365	0.119378	0.41705	0.24253	0.66945	0.434305	1.10745	0.809619
6.6	-0.3125	0.0231229	0.0297	0.121219	0.4244	0.24626	0.6709	0.44094	1.1228	0.821816
6.7	-0.32005	0.0234743	0.0236501	0.123059	0.43585	0.249987	0.67525	0.44757	1.13535	0.833999
6.8	-0.33085	0.0238256	0.02405	0.124899	0.43965	0.253713	0.68605	0.454196	1.15025	0.846169
6.9	-0.3386	0.0241769	0.0283	0.126738	0.4413	0.257438	0.691	0.460818	1.1669	0.858326
7	-0.34135	0.0245281	0.02655	0.128577	0.44505	0.26116	0.69715	0.467435	1.18325	0.870469
7.1	-0.3437	0.0248792	0.0294	0.130415	0.4546	0.264882	0.7037	0.474049	1.1961	0.882599
7.2	-0.3527	0.0252302	0.0278001	0.132253	0.4567	0.268601	0.7082	0.480657	1.2067	0.894716
7.3	-0.3603	0.0255811	0.0327	0.13409	0.4606	0.272319	0.712	0.487262	1.2237	0.90682
7.4	-0.3673	0.025932	0.028	0.135927	0.4675	0.276035	0.7169	0.493862	1.2404	0.918911
7.5	-0.37065	0.0262827	0.02335	0.137762	0.47125	0.27975	0.71585	0.500458	1.25625	0.930988
7.6	-0.37105	0.0266334	0.02635	0.139598	0.47465	0.283462	0.72045	0.50705	1.26955	0.943052
7.7	-0.37255	0.026984	0.0313501	0.141433	0.47525	0.287174	0.72205	0.513638	1.28205	0.955103
7.8	-0.37395	0.0273345	0.03505	0.143267	0.47865	0.290883	0.73125	0.520221	1.29425	0.967141
7.9	-0.37115	0.027685	0.04075	0.1451	0.48145	0.294591	0.73675	0.5268	1.30625	0.979166
8	-0.3741	0.0280353	0.0404	0.146933	0.487	0.298298	0.7425	0.533375	1.313	0.991178
8.1	-0.3753	0.0283856	0.0476	0.148766	0.4921	0.302002	0.7483	0.539946	1.3273	1.00318
8.2	-0.38025	0.0287358	0.0516501	0.150598	0.49565	0.305706	0.75285	0.546512	1.33355	1.01516
8.3	-0.38165	0.0290859	0.05495	0.152429	0.49935	0.309407	0.75915	0.553074	1.34615	1.02713
8.4	-0.38315	0.0294359	0.05845	0.15426	0.50285	0.313107	0.76575	0.559632	1.36435	1.03909
8.5	-0.387	0.0297858	0.0595	0.15609	0.5047	0.316805	0.7738	0.566185	1.3775	1.05104
8.6	-0.39165	0.0301357	0.06215	0.15792	0.50565	0.320501	0.77935	0.572735	1.39145	1.06297
8.7	-0.38645	0.0304854	0.0657501	0.159749	0.50795	0.324196	0.78855	0.57928	1.40715	1.07489
8.8	-0.3846	0.0308351	0.0661	0.161577	0.5145	0.32789	0.7956	0.58582	1.4236	1.0868
8.9	-0.3898	0.0311847	0.065	0.163405	0.5143	0.331581	0.7982	0.592357	1.4368	1.0987
9	-0.3906	0.0315342	0.0654	0.165233	0.5189	0.335271	0.8057	0.598889	1.4552	1.11058
9.1	-0.3955	0.0318837	0.0641	0.167059	0.5215	0.33896	0.8051	0.605418	1.4692	1.12245
9.2	-0.3963	0.032233	0.0624002	0.168886	0.522	0.342646	0.8144	0.611942	1.4822	1.1343
9.3	-0.4011	0.0325823	0.0623	0.170711	0.5246	0.346331	0.8221	0.618461	1.4985	1.14614
9.4	-0.40475	0.0329315	0.06825	0.172536	0.52725	0.350015	0.83305	0.624977	1.51255	1.15797
9.5	-0.4055	0.0332806	0.0764	0.174361	0.5292	0.353697	0.8395	0.631488	1.526	1.16979
9.6	-0.40485	0.0336297	0.07895	0.176185	0.53375	0.357377	0.84535	0.637995	1.54435	1.18159
9.7	-0.41	0.0339786	0.0813001	0.178008	0.5343	0.361056	0.8488	0.644498	1.5575	1.19339
9.8	-0.41115	0.0343275	0.08415	0.179831	0.53715	0.364733	0.85525	0.650997	1.57255	1.20516
9.9	-0.4121	0.0346762	0.0836	0.181653	0.5413	0.368408	0.8618	0.657491	1.585	1.21693
10	-0.41615	0.0350249	0.08445	0.183475	0.54855	0.372082	0.87175	0.663982	1.59785	1.22868
10.1	-0.41385	0.0353735	0.08775	0.185296	0.55365	0.375754	0.87705	0.670468	1.61075	1.24042
10.2	-0.41585	0.0357221	0.0900502	0.187117	0.55425	0.379424	0.88585	0.67695	1.62645	1.25215
10.3	-0.41765	0.0360705	0.09245	0.188937	0.55825	0.383093	0.89085	0.683427	1.63615	1.26386
10.4	-0.41625	0.0364189	0.09405	0.190756	0.56275	0.38676	0.89675	0.689901	1.65055	1.27557
10.5	-0.4143	0.0367672	0.0923	0.192575	0.5667	0.390426	0.9068	0.69637	1.6672	1.28725
10.6	-0.41145	0.0371154	0.09705	0.194394	0.57435	0.39409	0.91115	0.702836	1.68295	1.29893
10.7	-0.4094	0.0374635	0.101	0.196211	0.5824	0.397753	0.9226	0.709296	1.702	1.31059
10.8	-0.40975	0.0378115	0.09955	0.198029	0.58545	0.401413	0.93165	0.715753	1.71275	1.32224
10.9	-0.41135	0.0381595	0.10165	0.199845	0.59125	0.405072	0.94045	0.722206	1.72385	1.33388
11	-0.41225	0.0385074	0.10215	0.201661	0.59475	0.40873	0.94565	0.728654	1.73725	1.34551
11.1	-0.41365	0.0388552	0.10115	0.203477	0.59675	0.412386	0.94825	0.735099	1.75245	1.35712
11.2	-0.41605	0.0392029	0.0981502	0.205292	0.59675	0.41604	0.95475	0.741539	1.76545	1.36872
11.3	-0.4158	0.0395505	0.1014	0.207106	0.6002	0.419693	0.9638	0.747975	1.7824	1.38031
11.4	-0.4138	0.039898	0.1049	0.20892	0.5988	0.423344	0.9674	0.754407	1.7984	1.39188
11.5	-0.4152	0.0402455	0.1044	0.210733	0.6021	0.426994	0.9729	0.760835	1.813	1.40345
11.6	-0.4179	0.0405929	0.1039	0.212546	0.6046	0.430642	0.975	0.767258	1.8241	1.415
11.7	-0.4201	0.0409402	0.1016	0.214358	0.6094	0.434288	0.9812	0.773678	1.8403	1.42653
11.8	-0.42195	0.0412874	0.10165	0.21617	0.61675	0.437933	0.99135	0.780093	1.85035	1.43806
11.9	-0.42115	0.0416345	0.10455	0.21798	0.62215	0.441576	1.00255	0.786504	1.86135	1.44957
12	-0.41715	0.0419816	0.10695	0.219791	0.62665	0.445217	1.01225	0.792911	1.87695	1.46107
12.1	-0.42	0.0423286	0.1042	0.221601	0.6291	0.448857	1.0169	0.799314	1.8858	1.47256
12.2	-0.41975	0.0426755	0.10395	0.22341	0.63495	0.452495	1.02565	0.805713	1.89925	1.48403
12.3	-0.41745	0.0430223	0.10505	0.225219	0.64035	0.456132	1.03295	0.812107	1.91195	1.49549
12.4	-0.4162	0.043369	0.1079	0.227027	0.6447	0.459767	1.0426	0.818498	1.9285	1.50694
12.5	-0.41295	0.0437156	0.11305	0.228835	0.65245	0.4634	1.05675	0.824884	1.94365	1.51838
12.6	-0.414	0.0440622	0.1104	0.230642	0.6537	0.467032	1.0641	0.831266	1.9569	1.5298
12.7	-0.4146	0.0444087	0.108	0.232448	0.6551	0.470662	1.0701	0.837644	1.9688	1.54122
12.8	-0.41345	0.0447551	0.10315	0.234254	0.65225	0.474291	1.07695	0.844018	1.98125	1.55262
12.9	-0.41195	0.0451014	0.10225	0.23606	0.65175	0.477918	1.08825	0.850388	1.99225	1.564
13	-0.4134	0.0454476	0.104	0.237865	0.6548	0.481544	1.0915	0.856754	2.0019	1.57538
13.1	-0.4109	0.0457938	0.1041	0.239669	0.6577	0.485167	1.0969	0.863116	2.0142	1.58674
13.2	-0.4111	0.0461399	0.1015	0.241473	0.6602	0.48879	1.1044	0.869473	2.0283	1.59809
13.3	-0.41365	0.0464859	0.10015	0.243276	0.66025	0.49241	1.11195	0.875827	2.04125	1.60943
13.4	-0.4138	0.0468318	0.1025	0.245078	0.6632	0.496029	1.1221	0.882176	2.0517	1.62075
13.5	-0.41515	0.0471776	0.10205	0.24688	0.66315	0.499647	1.12725	0.888521	2.06185	1.63207
13.6	-0.41435	0.0475234	0.10265	0.248682	0.66835	0.503263	1.13645	0.894863	2.07175	1.64337
13.7	-0.412	0.047869	0.1064	0.250483	0.6748	0.506877	1.1469	0.9012	2.0849	1.65466
13.8	-0.4114	0.0482146	0.108	0.252283	0.6792	0.51049	1.1515	0.907533	2.0994	1.66593
13.9	-0.40975	0.0485601	0.10685	0.254083	0.68145	0.514101	1.15865	0.913862	2.11125	1.6772
14	-0.4061	0.0489055	0.1058	0.255882	0.6838	0.51771	1.1656	0.920187	2.1249	1.68845
14.1	-0.40355	0.0492509	0.10585	0.257681	0.68955	0.521318	1.17625	0.926508	2.13865	1.69969
14.2	-0.40305	0.0495961	0.10435	0.259479	0.69055	0.524924	1.18065	0.932824	2.14885	1.71092
14.3	-0.405	0.0499413	0.1047	0.261277	0.6884	0.528529	1.184	0.939137	2.1596	1.72213
14.4	-0.4021	0.0502864	0.1091	0.263074	0.6917	0.532132	1.1946	0.945445	2.1732	1.73334
14.5	-0.39965	0.0506314	0.11345	0.26487	0.69915	0.535734	1.20365	0.95175	2.19055	1.74453
14.6	-0.40015	0.0509764	0.10855	0.266666	0.70005	0.539334	1.21085	0.95805	2.20225	1.75571
14.7	-0.40085	0.0513212	0.10985	0.268462	0.70245	0.542932	1.22165	0.964347	2.21765	1.76687
14.8	-0.4018	0.051666	0.1123	0.270257	0.7049	0.546529	1.2303	0.970639	2.2273	1.77803
14.9	-0.4025	0.0520107	0.1137	0.272051	0.7112	0.550124	1.2428	0.976927	2.2374	1.78917
15	-0.40325	0.0523553	0.11335	0.273845	0.71585	0.553718	1.25125	0.983212	2.24765	1.8003
15.1	-0.40695	0.0526998	0.11115	0.275638	0.71615	0.55731	1.25595	0.989492	2.25135	1.81142
15.2	-0.4003	0.0530443	0.1152	0.27743	0.7211	0.5609	1.2673	0.995768	2.266	1.82253
15.3	-0.3967	0.0533886	0.1189	0.279222	0.7268	0.564489	1.2763	1.00204	2.2837	1.83362
15.4	-0.3961	0.0537329	0.1154	0.281014	0.7292	0.568076	1.2856	1.00831	2.2942	1.8447
15.5	-0.399	0.0540771	0.1142	0.282805	0.7302	0.571662	1.2898	1.01457	2.3036	1.85577
15.6	-0.4001	0.0544213	0.1118	0.284595	0.7331	0.575246	1.2983	1.02083	2.3155	1.86683
15.7	-0.40345	0.0547653	0.11365	0.286385	0.73865	0.578829	1.30625	1.02709	2.32575	1.87788
15.8	-0.40785	0.0551093	0.11205	0.288174	0.74255	0.58241	1.31485	1.03334	2.33955	1.88891
15.9	-0.413	0.0554532	0.111	0.289963	0.7467	0.585989	1.3171	1.03959	2.3516	1.89993
16	-0.41785	0.055797	0.11105	0.291751	0.74795	0.589567	1.32115	1.04583	2.36235	1.91094
16.1	-0.4164	0.0561407	0.1109	0.293539	0.7474	0.593143	1.325	1.05207	2.3744	1.92194
16.2	-0.4165	0.0564843	0.1108	0.295326	0.7484	0.596718	1.3352	1.05831	2.3865	1.93293
16.3	-0.4186	0.0568279	0.111	0.297113	0.7553	0.600291	1.3404	1.06454	2.3987	1.9439
16.4	-0.4215	0.0571714	0.1117	0.298898	0.7606	0.603863	1.3503	1.07077	2.4112	1.95486
16.5	-0.42445	0.0575148	0.11535	0.300684	0.76435	0.607433	1.36275	1.07699	2.42315	1.96582
16.6	-0.4307	0.0578581	0.1173	0.302469	0.7648	0.611001	1.3655	1.08321	2.4317	1.97675
16.7	-0.4338	0.0582013	0.1137	0.304253	0.7642	0.614568	1.3741	1.08943	2.4418	1.98768
16.8	-0.4348	0.0585445	0.1116	0.306037	0.7656	0.618133	1.3777	1.09564	2.4537	1.9986
16.9	-0.43625	0.0588875	0.11395	0.30782	0.76875	0.621697	1.38295	1.10185	2.46525	2.0095
17	-0.43825	0.0592305	0.10965	0.309603	0.76685	0.625259	1.38615	1.10805	2.47555	2.02039
17.1	-0.4409	0.0595735	0.1084	0.311385	0.7676	0.62882	1.3926	1.11425	2.4857	2.03127
17.2	-0.44125	0.0599163	0.10965	0.313166	0.77245	0.632379	1.40055	1.12045	2.49635	2.04214
17.3	-0.43835	0.0602591	0.11625	0.314947	0.78015	0.635936	1.40795	1.12664	2.51045	2.05299
17.4	-0.44115	0.0606017	0.11355	0.316728	0.78145	0.639492	1.41365	1.13283	2.51685	2.06384
17.5	-0.4436	0.0609443	0.1082	0.318508	0.787	0.643046	1.4195	1.13901	2.5225	2.07467
17.6	-0.4434	0.0612868	0.1097	0.320287	0.7902	0.646599	1.4278	1.14519	2.534	2.08549
17.7	-0.43975	0.0616293	0.11075	0.322066	0.79645	0.65015	1.43575	1.15137	2.54755	2.0963
17.8	-0.4375	0.0619716	0.1148	0.323844	0.7997	0.6537	1.4437	1.15754	2.5578	2.1071
17.9	-0.43715	0.0623139	0.11505	0.325622	0.80185	0.657248	1.44795	1.16371	2.57125	2.11788
18	-0.43675	0.0626561	0.11675	0.327399	0.80235	0.660794	1.44855	1.16987	2.58305	2.12866
18.1	-0.4413	0.0629982	0.117	0.329176	0.804	0.664339	1.4527	1.17603	2.5952	2.13942
18.2	-0.441	0.0633402	0.1191	0.330952	0.807	0.667883	1.4571	1.18219	2.6089	2.15017
18.3	-0.44135	0.0636822	0.12055	0.332727	0.80765	0.671424	1.46405	1.18834	2.62005	2.16091
18.4	-0.4445	0.064024	0.1223	0.334502	0.8078	0.674964	1.4706	1.19449	2.6315	2.17163
18.5	-0.448	0.0643658	0.1213	0.336277	0.8076	0.678503	1.4763	1.20063	2.6405	2.18235
18.6	-0.45065	0.0647076	0.11825	0.338051	0.80685	0.68204	1.47905	1.20677	2.65065	2.19305
18.7	-0.4485	0.0650492	0.1211	0.339824	0.8118	0.685576	1.488	1.21291	2.6629	2.20375
18.8	-0.45205	0.0653907	0.12395	0.341597	0.81235	0.68911	1.49765	1.21904	2.67385	2.21443
18.9	-0.45675	0.0657322	0.12395	0.343369	0.81765	0.692642	1.50185	1.22517	2.68275	2.2251
19	-0.46125	0.0660736	0.12435	0.345141	0.82235	0.696173	1.50625	1.23129	2.69525	2.23575
19.1	-0.46155	0.0664149	0.12315	0.346912	0.82495	0.699703	1.51305	1.23741	2.70815	2.2464
19.2	-0.46385	0.0667561	0.12545	0.348683	0.82725	0.703231	1.52085	1.24353	2.71945	2.25703
19.3	-0.4631	0.0670973	0.1286	0.350453	0.8334	0.706757	1.5331	1.24964	2.7332	2.26766
19.4	-0.46275	0.0674384	0.13165	0.352222	0.83905	0.710282	1.54105	1.25575	2.74585	2.27827
19.5	-0.4619	0.0677793	0.1325	0.353991	0.8445	0.713805	1.5448	1.26186	2.758	2.28887
19.6	-0.46395	0.0681203	0.13495	0.35576	0.84625	0.717326	1.55135	1.26796	2.76705	2.29946
19.7	-0.4651	0.0684611	0.136	0.357528	0.8504	0.720847	1.5577	1.27405	2.7792	2.31003
19.8	-0.4663	0.0688019	0.1377	0.359295	0.8531	0.724365	1.5638	1.28015	2.7928	2.3206
19.9	-0.46655	0.0691425	0.13595	0.361062	0.85465	0.727882	1.56815	1.28624	2.80375	2.33115
20	-0.47025	0.0694831	0.13665	0.362828	0.85475	0.731398	1.57425	1.29232	2.81495	2.3417
20.1	-0.47795	0.0698236	0.13795	0.364594	0.85675	0.734911	1.57805	1.2984	2.82695	2.35223
20.2	-0.48165	0.0701641	0.13495	0.366359	0.85465	0.738424	1.58075	1.30448	2.83515	2.36275
20.3	-0.4839	0.0705044	0.1359	0.368123	0.8557	0.741935	1.5869	1.31055	2.8466	2.37326
20.4	-0.48515	0.0708447	0.13735	0.369888	0.85965	0.745444	1.59565	1.31662	2.85685	2.38375
20.5	-0.4896	0.0711849	0.1366	0.371651	0.8617	0.748952	1.6019	1.32269	2.8646	2.39424
20.6	-0.4916	0.071525	0.1371	0.373414	0.8624	0.752458	1.6078	1.32875	2.871	2.40471
20.7	-0.49205	0.071865	0.14275	0.375177	0.86645	0.755962	1.61405	1.33481	2.88545	2.41518
20.8	-0.4946	0.072205	0.1421	0.376938	0.8719	0.759466	1.6188	1.34086	2.8964	2.42563
20.9	-0.4966	0.0725449	0.1423	0.3787	0.8736	0.762967	1.6216	1.34691	2.9074	2.43607
21	-0.49815	0.0728847	0.14455	0.380461	0.87105	0.766467	1.62445	1.35296	2.91725	2.4465
21.1	-0.4986	0.0732244	0.1458	0.382221	0.8729	0.769966	1.6302	1.359	2.9277	2.45692
21.2	-0.49865	0.073564	0.14745	0.383981	0.87875	0.773463	1.63735	1.36504	2.94205	2.46732
21.3	-0.5008	0.0739036	0.1491	0.38574	0.8834	0.776958	1.643	1.37108	2.9522	2.47772
21.4	-0.5013	0.0742431	0.15	0.387499	0.888	0.780452	1.6479	1.37711	2.9612	2.4881
21.5	-0.50195	0.0745825	0.15255	0.389257	0.89065	0.783944	1.65385	1.38313	2.97385	2.49847
21.6	-0.50245	0.0749218	0.15285	0.391014	0.89235	0.787435	1.66135	1.38916	2.98635	2.50884
21.7	-0.5045	0.075261	0.1551	0.392771	0.8942	0.790924	1.667	1.39518	2.9928	2.51919
21.8	-0.5018	0.0756002	0.1572	0.394528	0.8953	0.794412	1.6746	1.40119	3.0038	2.52953
21.9	-0.4978	0.0759393	0.1622	0.396284	0.8996	0.797898	1.6826	1.4072	3.0154	2.53985
22	-0.49035	0.0762783	0.16235	0.398039	0.90335	0.801383	1.69255	1.41321	3.02635	2.55017
22.1	-0.48845	0.0766172	0.16605	0.399794	0.90535	0.804866	1.70065	1.41922	3.03975	2.56048
22.2	-0.48995	0.076956	0.16725	0.401548	0.90615	0.808348	1.70955	1.42522	3.04965	2.57077
22.3	-0.49165	0.0772948	0.16675	0.403302	0.90765	0.811828	1.71375	1.43121	3.05835	2.58105
22.4	-0.4911	0.0776335	0.1683	0.405055	0.9085	0.815307	1.7228	1.4372	3.0732	2.59133
22.5	-0.48695	0.0779721	0.17195	0.406808	0.91005	0.818784	1.72945	1.44319	3.08465	2.60159
22.6	-0.4846	0.0783106	0.1728	0.40856	0.9117	0.822259	1.7316	1.44918	3.0964	2.61184
22.7	-0.4785	0.0786491	0.1755	0.410312	0.9164	0.825733	1.7409	1.45516	3.1087	2.62208
22.8	-0.4775	0.0789875	0.1774	0.412063	0.9207	0.829206	1.747	1.46113	3.1202	2.6323
22.9	-0.47815	0.0793258	0.18335	0.413814	0.92435	0.832677	1.75325	1.46711	3.13075	2.64252
23	-0.48045	0.079664	0.18385	0.415564	0.92505	0.836146	1.75815	1.47308	3.14025	2.65273
23.1	-0.4798	0.0800021	0.1883	0.417313	0.9308	0.839614	1.7659	1.47904	3.1498	2.66292
23.2	-0.4787	0.0803402	0.196	0.419062	0.9372	0.843081	1.7737	1.485	3.1594	2.67311
23.3	-0.4798	0.0806781	0.1974	0.420811	0.9383	0.846545	1.7801	1.49096	3.1691	2.68328
23.4	-0.48105	0.081016	0.20015	0.422558	0.93675	0.850009	1.78685	1.49692	3.17575	2.69344
23.5	-0.4825	0.0813538	0.2045	0.424306	0.9384	0.853471	1.7914	1.50287	3.1891	2.70359
23.6	-0.4815	0.0816916	0.2122	0.426053	0.9424	0.856931	1.8009	1.50881	3.2024	2.71373
23.7	-0.48295	0.0820292	0.21205	0.427799	0.94545	0.86039	1.80485	1.51476	3.21265	2.72386
23.8	-0.48345	0.0823668	0.21285	0.429545	0.94735	0.863847	1.81155	1.52069	3.22485	2.73398
23.9	-0.48915	0.0827043	0.21765	0.43129	0.94935	0.867303	1.81755	1.52663	3.23715	2.74408
24	-0.48925	0.0830418	0.22105	0.433035	0.95215	0.870757	1.82635	1.53256	3.24515	2.75418
24.1	-0.4884	0.0833791	0.2252	0.434779	0.9551	0.87421	1.8352	1.53849	3.2561	2.76427
24.2	-0.4872	0.0837164	0.2284	0.436522	0.9595	0.877661	1.8394	1.54441	3.2636	2.77434
24.3	-0.4838	0.0840536	0.2311	0.438265	0.9655	0.881111	1.8457	1.55033	3.2738	2.7844
24.4	-0.4837	0.0843907	0.2319	0.440008	0.9712	0.884559	1.85	1.55625	3.284	2.79446
24.5	-0.48405	0.0847277	0.22995	0.44175	0.97355	0.888006	1.85665	1.56216	3.29425	2.8045
24.6	-0.48545	0.0850647	0.23205	0.443491	0.97795	0.891451	1.86265	1.56807	3.30575	2.81453
24.7	-0.48245	0.0854015	0.23525	0.445232	0.98465	0.894895	1.87115	1.57397	3.31765	2.82455
24.8	-0.4839	0.0857383	0.2381	0.446973	0.9896	0.898337	1.8772	1.57987	3.3309	2.83456
24.9	-0.48245	0.0860751	0.23945	0.448712	0.99615	0.901777	1.87975	1.58577	3.34295	2.84456
25	-0.47845	0.0864117	0.24205	0.450452	0.99845	0.905217	1.88575	1.59166	3.35265	2.85454
25.1	-0.4742	0.0867483	0.2438	0.45219	1.0019	0.908654	1.8926	1.59755	3.361	2.86452
25.2	-0.47165	0.0870847	0.24745	0.453929	1.00785	0.91209	1.90235	1.60344	3.37175	2.87449
25.3	-0.4721	0.0874212	0.2516	0.455666	1.0138	0.915525	1.9105	1.60932	3.3801	2.88444
25.4	-0.4715	0.0877575	0.2539	0.457404	1.0168	0.918958	1.9145	1.6152	3.3853	2.89439
25.5	-0.4698	0.0880937	0.2564	0.45914	1.0197	0.92239	1.9198	1.62107	3.3912	2.90432
25.6	-0.47135	0.0884299	0.25625	0.460876	1.02105	0.92582	1.92625	1.62695	3.40005	2.91424
25.7	-0.46835	0.088766	0.25815	0.462612	1.02365	0.929249	1.93305	1.63281	3.41185	2.92416
25.8	-0.4655	0.089102	0.2614	0.464347	1.0287	0.932676	1.9432	1.63868	3.4207	2.93406
25.9	-0.4633	0.0894379	0.2631	0.466082	1.034	0.936101	1.9509	1.64453	3.4277	2.94395
26	-0.4618	0.0897738	0.2665	0.467816	1.0375	0.939525	1.9597	1.65039	3.4362	2.95383
26.1	-0.46175	0.0901096	0.26845	0.469549	1.04485	0.942948	1.96305	1.65624	3.44295	2.9637
26.2	-0.4596	0.0904453	0.2724	0.471282	1.0499	0.946369	1.9696	1.66209	3.4528	2.97356
26.3	-0.45845	0.0907809	0.27945	0.473014	1.05595	0.949789	1.97925	1.66794	3.46505	2.98341
26.4	-0.45795	0.0911165	0.28245	0.474746	1.06215	0.953207	1.98715	1.67378	3.47565	2.99325
26.5	-0.4557	0.0914519	0.2848	0.476477	1.0686	0.956623	1.9956	1.67961	3.4882	3.00307
26.6	-0.45105	0.0917873	0.28895	0.478208	1.07465	0.960039	2.00415	1.68545	3.49925	3.01289
26.7	-0.4507	0.0921226	0.2904	0.479939	1.0757	0.963452	2.01	1.69128	3.512	3.02269
26.8	-0.45325	0.0924579	0.29165	0.481668	1.07665	0.966864	2.01825	1.6971	3.51855	3.03249
26.9	-0.45215	0.092793	0.29485	0.483398	1.07985	0.970275	2.02395	1.70292	3.52735	3.04228
27	-0.4523	0.0931281	0.2982	0.485126	1.0855	0.973684	2.0323	1.70874	3.5355	3.05205
27.1	-0.45215	0.0934631	0.30065	0.486854	1.09155	0.977092	2.03835	1.71456	3.54755	3.06181
27.2	-0.4521	0.093798	0.3039	0.488582	1.0973	0.980498	2.0459	1.72037	3.5559	3.07157
27.3	-0.4538	0.0941329	0.3062	0.490309	1.1015	0.983903	2.051	1.72618	3.5644	3.08131
27.4	-0.4544	0.0944676	0.3081	0.492036	1.1036	0.987306	2.0547	1.73198	3.5754	3.09104
27.5	-0.4564	0.0948023	0.3069	0.493762	1.105	0.990708	2.0584	1.73778	3.5834	3.10076
27.6	-0.45765	0.0951369	0.30865	0.495487	1.10665	0.994108	2.06165	1.74357	3.58915	3.11047
27.7	-0.454649	0.0954715	0.31435	0.497212	1.11425	0.997507	2.06765	1.74937	3.59975	3.12018
27.8	-0.4491	0.0958059	0.3202	0.498937	1.1211	1.0009	2.0764	1.75516	3.6145	3.12987
27.9	-0.4502	0.0961403	0.3179	0.500661	1.1244	1.0043	2.0784	1.76094	3.6209	3.13955
28	-0.45185	0.0964746	0.31635	0.502384	1.12515	1.00769	2.08255	1.76672	3.62895	3.14922
28.1	-0.45605	0.0968088	0.32065	0.504107	1.12625	1.01109	2.08645	1.7725	3.63875	3.15887
28.2	-0.4535	0.097143	0.321	0.505829	1.1314	1.01448	2.0904	1.77827	3.6484	3.16852
28.3	-0.448999	0.097477	0.3266	0.507551	1.1406	1.01787	2.0985	1.78404	3.6611	3.17816
28.4	-0.4461	0.097811	0.3337	0.509272	1.1505	1.02126	2.1087	1.78981	3.6753	3.18779
28.5	-0.444	0.0981449	0.3416	0.510993	1.1563	1.02464	2.1142	1.79557	3.6854	3.19741
28.6	-0.44565	0.0984788	0.34365	0.512713	1.16065	1.02803	2.12065	1.80133	3.69505	3.20701
28.7	-0.448	0.0988125	0.3439	0.514433	1.1625	1.03141	2.1246	1.80709	3.7025	3.21661
28.8	-0.45275	0.0991462	0.34305	0.516152	1.16595	1.03479	2.12685	1.81284	3.70895	3.2262
28.9	-0.4543	0.0994798	0.3461	0.517871	1.1694	1.03818	2.131	1.81859	3.718	3.23577
29	-0.45655	0.0998133	0.34345	0.519589	1.17165	1.04155	2.13315	1.82433	3.72545	3.24534
29.1	-0.4557	0.100147	0.346	0.521307	1.1772	1.04493	2.1381	1.83007	3.7356	3.25489
29.2	-0.45755	0.10048	0.34915	0.523024	1.18055	1.04831	2.14585	1.83581	3.74695	3.26444
29.3	-0.45945	0.100813	0.34915	0.52474	1.18175	1.05168	2.15085	1.84154	3.75615	3.27397
29.4	-0.4573	0.101147	0.3513	0.526456	1.1874	1.05506	2.1568	1.84727	3.7672	3.2835
29.5	-0.45545	0.10148	0.35015	0.528172	1.19345	1.05843	2.16075	1.853	3.77775	3.29301
29.6	-0.451	0.101813	0.3527	0.529887	1.1993	1.0618	2.1696	1.85872	3.7865	3.30252
29.7	-0.4526	0.102146	0.3517	0.531601	1.2037	1.06517	2.1703	1.86444	3.7944	3.31201
29.8	-0.451	0.102479	0.3548	0.533315	1.2065	1.06854	2.176	1.87016	3.8035	3.3215
29.9	-0.4504	0.102812	0.3584	0.535029	1.2094	1.0719	2.1807	1.87587	3.8079	3.33097
30	-0.44755	0.103144	0.35915	0.536741	1.21275	1.07527	2.18625	1.88158	3.81815	3.34043
30.1	-0.44805	0.103477	0.36265	0.538454	1.21535	1.07863	2.18935	1.88728	3.82825	3.34989
30.2	-0.4478	0.10381	0.3622	0.540166	1.2192	1.08199	2.1947	1.89298	3.8361	3.35933
30.3	-0.44585	0.104142	0.36295	0.541877	1.22355	1.08535	2.20335	1.89868	3.84685	3.36876
30.4	-0.4488	0.104475	0.3652	0.543588	1.2245	1.08871	2.2093	1.90437	3.8562	3.37819
30.5	-0.44625	0.104807	0.36985	0.545298	1.22665	1.09207	2.21735	1.91006	3.86635	3.3876
30.6	-0.441	0.105139	0.3773	0.547008	1.229	1.09543	2.2245	1.91575	3.8767	3.397
30.7	-0.43625	0.105471	0.37885	0.548717	1.22955	1.09878	2.23085	1.92143	3.88355	3.40639
30.8	-0.43945	0.105804	0.37885	0.550426	1.23105	1.10213	2.23605	1.92711	3.89135	3.41578
30.9	-0.44	0.106136	0.3789	0.552134	1.2346	1.10548	2.2428	1.93279	3.8985	3.42515
31	-0.4391	0.106468	0.3802	0.553841	1.236	1.10883	2.255	1.93846	3.9074	3.43451
31.1	-0.43885	0.1068	0.38345	0.555549	1.24045	1.11218	2.26425	1.94413	3.91605	3.44386
31.2	-0.43865	0.107131	0.38855	0.557255	1.24725	1.11553	2.27035	1.94979	3.92755	3.4532
31.3	-0.43835	0.107463	0.39155	0.558961	1.25115	1.11888	2.27425	1.95545	3.93785	3.46254
31.4	-0.43445	0.107795	0.39395	0.560667	1.25365	1.12222	2.27855	1.96111	3.94955	3.47186
31.5	-0.43595	0.108126	0.39415	0.562372	1.25415	1.12556	2.28305	1.96676	3.96005	3.48117
31.6	-0.4365	0.108458	0.3956	0.564077	1.2569	1.1289	2.289	1.97241	3.9709	3.49047
31.7	-0.43495	0.108789	0.39965	0.565781	1.25985	1.13224	2.29435	1.97806	3.98315	3.49976
31.8	-0.43275	0.109121	0.40305	0.567484	1.26215	1.13558	2.30075	1.9837	3.99365	3.50905
31.9	-0.43475	0.109452	0.40175	0.569187	1.26165	1.13892	2.30085	1.98934	4.00105	3.51832
32	-0.43725	0.109783	0.40365	0.570889	1.26175	1.14225	2.30205	1.99498	4.00765	3.52758
[truncated: 7,580 more rows]

## Sheet: S1-B09
Source data for SP Figure 2c, S1-B09
[truncated: 8,275 more rows]

[truncated: 6 more sheets: S1-B10, S1-D04, S1-D12, S1-F07, S1-C04, S1-F12]
