# Supplementary material for: Antigenic mapping reveals sites of vulnerability on α-HCoV spike protein
Source: Commun Biol. 2022 Nov 4;5:1179. doi: 10.1038/s42003-022-04160-8 (PMC9636267; doi:10.1038/s42003-022-04160-8)
Supplement: Supplementary file 3 — Supplementary Data 1 [file 42003_2022_4160_MOESM3_ESM.zip › Supplementary Data 1/SP Figure 2/SP Figure 2f-source data.xlsx]

## Sheet: NTD-A01
Source data for SP Figure 2f, NTD-A01
X (Time, sec)	25 nM_Y	25 nM; Fitted_Y	50 nM_Y	50 nM; Fitted_Y	100 nM_Y	100 nM; Fitted_Y	200 nM_Y	200 nM; Fitted_Y	500 nM_Y	500 nM; Fitted_Y
-37.9	0.107652	0	-0.00279959	0	-0.0503501	0	-0.0780502	0	-0.0491502	0
-37.8	0.0329	0	0.0250499	0	-0.03115	0	-0.0781	0	0.0258	0
-37.7	0.0529499	0	0.000449842	0	-0.0356	0	-0.0733	0	0.00900001	0
-37.6	0.02325	0	-0.0142	0	-0.0404	0	-0.0535	0	-0.0207	0
-37.5	0.036	0	-0.0154	0	-0.0554	0	-0.0563	0	-0.0353	0
-37.4	0.0442	0	-0.0224998	0	-0.071	0	-0.0635999	0	-0.0340999	0
-37.3	0.0339	0	-0.0233	0	-0.0745002	0	-0.07955	0	-0.04545	0
-37.2	0.0145	0	-0.0378999	0	-0.09685	0	-0.0812	0	-0.0442	0
-37.1	0.000799815	0	-0.05245	0	-0.1113	0	-0.08555	0	-0.04795	0
-37	-0.00775001	0	-0.0489	0	-0.10505	0	-0.08485	0	-0.06415	0
-36.9	-0.00489996	0	-0.0564498	0	-0.10745	0	-0.0818998	0	-0.0827998	0
-36.8	-0.01115	0	-0.05265	0	-0.1038	0	-0.08795	0	-0.08625	0
-36.7	-0.00994995	0	-0.0476998	0	-0.09845	0	-0.0826499	0	-0.0894499	0
-36.6	-0.0178999	0	-0.05025	0	-0.0974501	0	-0.07975	0	-0.08045	0
-36.5	-0.01495	0	-0.0504499	0	-0.09695	0	-0.0745	0	-0.0819	0
-36.4	-0.0183499	0	-0.0542499	0	-0.0945	0	-0.07275	0	-0.08625	0
-36.3	-0.01185	0	-0.0551	0	-0.0985501	0	-0.06845	0	-0.09655	0
-36.2	-0.00919998	0	-0.05435	0	-0.10005	0	-0.0828498	0	-0.10775	0
-36.1	-0.0170501	0	-0.05685	0	-0.10605	0	-0.0776	0	-0.1065	0
-36	-0.01865	0	-0.0602498	0	-0.1062	0	-0.07655	0	-0.10865	0
-35.9	-0.0253498	0	-0.0534	0	-0.10845	0	-0.0773	0	-0.109	0
-35.8	-0.0282	0	-0.05315	0	-0.1085	0	-0.0778	0	-0.1064	0
-35.7	-0.03095	0	-0.0541	0	-0.1109	0	-0.0779001	0	-0.1018	0
-35.6	-0.031	0	-0.0556	0	-0.1142	0	-0.0736	0	-0.1074	0
-35.5	-0.0309	0	-0.0557001	0	-0.1233	0	-0.0692499	0	-0.11375	0
-35.4	-0.0402001	0	-0.0636	0	-0.11735	0	-0.05615	0	-0.11995	0
-35.3	-0.0473	0	-0.0711499	0	-0.11035	0	-0.0506	0	-0.122	0
-35.2	-0.0433499	0	-0.07585	0	-0.1121	0	-0.0573001	0	-0.1207	0
-35.1	-0.0402502	0	-0.0854	0	-0.1096	0	-0.0619	0	-0.1148	0
-35	-0.0442	0	-0.0831001	0	-0.1037	0	-0.0638	0	-0.1087	0
-34.9	-0.0410001	0	-0.0769998	0	-0.107	0	-0.0712	0	-0.1034	0
-34.8	-0.0382	0	-0.0738	0	-0.1125	0	-0.0787	0	-0.1009	0
-34.7	-0.0386	0	-0.0728	0	-0.1131	0	-0.0821	0	-0.0994	0
-34.6	-0.0417	0	-0.0775	0	-0.1177	0	-0.0888	0	-0.0996	0
-34.5	-0.043	0	-0.0749	0	-0.1208	0	-0.093	0	-0.101	0
-34.4	-0.0407	0	-0.0716998	0	-0.1196	0	-0.092	0	-0.0976	0
-34.3	-0.0409	0	-0.0691	0	-0.116	0	-0.08625	0	-0.10035	0
-34.2	-0.0388	0	-0.0688	0	-0.11885	0	-0.0834499	0	-0.10165	0
-34.1	-0.0368	0	-0.07065	0	-0.12065	0	-0.08425	0	-0.09885	0
-34	-0.03975	0	-0.0746499	0	-0.12255	0	-0.0852	0	-0.0996	0
-33.9	-0.0456499	0	-0.0778499	0	-0.1237	0	-0.0823	0	-0.0978	0
-33.8	-0.05065	0	-0.0778	0	-0.1214	0	-0.08175	0	-0.09825	0
-33.7	-0.0533	0	-0.0783	0	-0.11895	0	-0.0817	0	-0.0988	0
-33.6	-0.052	0	-0.08125	0	-0.1192	0	-0.0792	0	-0.0966	0
-33.5	-0.05125	0	-0.0797	0	-0.117	0	-0.077	0	-0.0967	0
-33.4	-0.0475	0	-0.0794	0	-0.1128	0	-0.0796	0	-0.0963	0
-33.3	-0.0468	0	-0.0803	0	-0.1102	0	-0.0754	0	-0.0976	0
-33.2	-0.0437	0	-0.0792	0	-0.1073	0	-0.07415	0	-0.09685	0
-33.1	-0.0448	0	-0.0772	0	-0.10715	0	-0.07265	0	-0.09465	0
-33	-0.0442	0	-0.07745	0	-0.10735	0	-0.0724	0	-0.0924	0
-32.9	-0.04605	0	-0.07505	0	-0.1055	0	-0.0767	0	-0.091	0
-32.8	-0.04565	0	-0.0747	0	-0.1074	0	-0.07655	0	-0.08985	0
-32.7	-0.0447	0	-0.077	0	-0.10755	0	-0.07465	0	-0.09075	0
-32.6	-0.0451	0	-0.07795	0	-0.11005	0	-0.0744	0	-0.0916	0
-32.5	-0.04475	0	-0.08225	0	-0.1088	0	-0.07435	0	-0.09355	0
-32.4	-0.05055	0	-0.0801	0	-0.10715	0	-0.0789	0	-0.0937	0
-32.3	-0.0523	0	-0.07785	0	-0.1129	0	-0.08295	0	-0.09715	0
-32.2	-0.05065	0	-0.0771	0	-0.11675	0	-0.0813001	0	-0.1001	0
-32.1	-0.0527	0	-0.08175	0	-0.117	0	-0.08145	0	-0.10445	0
-32	-0.05565	0	-0.0822001	0	-0.11765	0	-0.08245	0	-0.10255	0
-31.9	-0.0525001	0	-0.08705	0	-0.11555	0	-0.08415	0	-0.10065	0
-31.8	-0.05605	0	-0.08075	0	-0.11465	0	-0.08455	0	-0.10055	0
-31.7	-0.05915	0	-0.07745	0	-0.11285	0	-0.08535	0	-0.09705	0
-31.6	-0.05915	0	-0.07735	0	-0.11185	0	-0.08865	0	-0.09705	0
-31.5	-0.05675	0	-0.07475	0	-0.11145	0	-0.08515	0	-0.09095	0
-31.4	-0.05685	0	-0.07925	0	-0.11115	0	-0.0858	0	-0.089	0
-31.3	-0.05805	0	-0.07535	0	-0.1104	0	-0.08525	0	-0.08865	0
-31.2	-0.05335	0	-0.0752	0	-0.10995	0	-0.086	0	-0.0876	0
-31.1	-0.0542	0	-0.07555	0	-0.107	0	-0.0851	0	-0.0841	0
-31	-0.05335	0	-0.075	0	-0.1067	0	-0.08475	0	-0.08175	0
-30.9	-0.0503	0	-0.0756	0	-0.10265	0	-0.08685	0	-0.08425	0
-30.8	-0.0536	0	-0.07715	0	-0.10485	0	-0.08925	0	-0.08615	0
-30.7	-0.04935	0	-0.0753499	0	-0.10565	0	-0.0938999	0	-0.0882999	0
-30.6	-0.05065	0	-0.07795	0	-0.1096	0	-0.094	0	-0.0885	0
-30.5	-0.05335	0	-0.0814999	0	-0.1078	0	-0.0924	0	-0.0865	0
-30.4	-0.0552999	0	-0.0822	0	-0.1076	0	-0.088	0	-0.0877	0
-30.3	-0.0556	0	-0.0792	0	-0.1079	0	-0.0848	0	-0.0854	0
-30.2	-0.0549	0	-0.0737001	0	-0.1026	0	-0.0820501	0	-0.0834501	0
-30.1	-0.0542	0	-0.0706001	0	-0.10185	0	-0.0843	0	-0.0852	0
-30	-0.0517	0	-0.0679501	0	-0.1029	0	-0.08605	0	-0.08645	0
-29.9	-0.04895	0	-0.0683	0	-0.10155	0	-0.08665	0	-0.08575	0
-29.8	-0.0496	0	-0.06675	0	-0.09955	0	-0.0861	0	-0.086	0
-29.7	-0.05185	0	-0.06965	0	-0.1012	0	-0.0835	0	-0.0876	0
-29.6	-0.05095	0	-0.0716	0	-0.1048	0	-0.0822	0	-0.0905	0
-29.5	-0.0486	0	-0.0724	0	-0.1048	0	-0.07755	0	-0.08905	0
-29.4	-0.0487	0	-0.0697	0	-0.10225	0	-0.07665	0	-0.09125	0
-29.3	-0.0462	0	-0.07025	0	-0.10135	0	-0.07345	0	-0.09445	0
-29.2	-0.04335	0	-0.07175	0	-0.10355	0	-0.0722	0	-0.0936	0
-29.1	-0.04045	0	-0.07315	0	-0.1013	0	-0.07115	0	-0.09285	0
-29	-0.04285	0	-0.0673	0	-0.09655	0	-0.06955	0	-0.08985	0
-28.9	-0.0442	0	-0.06175	0	-0.09355	0	-0.0717	0	-0.0901	0
-28.8	-0.03865	0	-0.05665	0	-0.094	0	-0.0769	0	-0.0932	0
-28.7	-0.03625	0	-0.0584999	0	-0.0929	0	-0.0791	0	-0.0942	0
-28.6	-0.0392	0	-0.0582	0	-0.0934	0	-0.07865	0	-0.08985	0
-28.5	-0.0368	0	-0.0558	0	-0.09025	0	-0.0798	0	-0.0897	0
-28.4	-0.0376	0	-0.05585	0	-0.093	0	-0.07925	0	-0.08945	0
-28.3	-0.04215	0	-0.0529	0	-0.09195	0	-0.081	0	-0.0878	0
-28.2	-0.043	0	-0.05245	0	-0.0936	0	-0.0795001	0	-0.0820001	0
-28.1	-0.04545	0	-0.0521	0	-0.0887	0	-0.0785	0	-0.0828	0
-28	-0.0457	0	-0.0485001	0	-0.0845	0	-0.0787	0	-0.0868	0
-27.9	-0.042	0	-0.0452	0	-0.0841	0	-0.081	0	-0.0903	0
-27.8	-0.0395	0	-0.0453	0	-0.0844	0	-0.0813	0	-0.0912	0
-27.7	-0.0368	0	-0.0474	0	-0.0846	0	-0.08205	0	-0.09195	0
-27.6	-0.0373	0	-0.0467	0	-0.08475	0	-0.08345	0	-0.09565	0
-27.5	-0.0394	0	-0.04515	0	-0.08655	0	-0.08195	0	-0.09515	0
-27.4	-0.03935	0	-0.04575	0	-0.08755	0	-0.0836	0	-0.0961	0
-27.3	-0.04245	0	-0.04175	0	-0.0904	0	-0.08085	0	-0.09545	0
-27.2	-0.04045	0	-0.0422	0	-0.09095	0	-0.08365	0	-0.09315	0
-27.1	-0.0421	0	-0.04545	0	-0.09065	0	-0.0844	0	-0.0923	0
-27	-0.03985	0	-0.04625	0	-0.0897	0	-0.0817	0	-0.091	0
-26.9	-0.03945	0	-0.0424	0	-0.0887	0	-0.0803	0	-0.089	0
-26.8	-0.037	0	-0.043	0	-0.0883	0	-0.07855	0	-0.08925	0
-26.7	-0.0341	0	-0.0427	0	-0.08445	0	-0.08005	0	-0.08975	0
-26.6	-0.0315	0	-0.0434501	0	-0.08545	0	-0.0782	0	-0.0884	0
-26.5	-0.03235	0	-0.04355	0	-0.0871	0	-0.07765	0	-0.08605	0
-26.4	-0.03225	0	-0.0444	0	-0.09135	0	-0.0732	0	-0.0805	0
-26.3	-0.0274	0	-0.04795	0	-0.0894	0	-0.072	0	-0.0792	0
-26.2	-0.02495	0	-0.0471001	0	-0.0853	0	-0.0701501	0	-0.0782501	0
-26.1	-0.0211	0	-0.0437	0	-0.08255	0	-0.0716	0	-0.0768	0
-26	-0.0196	0	-0.0382501	0	-0.0781	0	-0.0743	0	-0.0744	0
-25.9	-0.01875	0	-0.0371	0	-0.078	0	-0.0768	0	-0.0753	0
-25.8	-0.0221	0	-0.0351	0	-0.0786	0	-0.07895	0	-0.07685	0
-25.7	-0.0215	0	-0.0417999	0	-0.07915	0	-0.07825	0	-0.07765	0
-25.6	-0.0211	0	-0.04165	0	-0.08065	0	-0.0815	0	-0.0778	0
-25.5	-0.01925	0	-0.03985	0	-0.0799	0	-0.08005	0	-0.07695	0
-25.4	-0.02185	0	-0.0433	0	-0.08205	0	-0.0779	0	-0.0787	0
-25.3	-0.0207	0	-0.04045	0	-0.0806	0	-0.07465	0	-0.08075	0
-25.2	-0.02045	0	-0.0427	0	-0.07845	0	-0.07485	0	-0.07865	0
-25.1	-0.0228	0	-0.04455	0	-0.07755	0	-0.07505	0	-0.07825	0
-25	-0.02375	0	-0.04185	0	-0.07675	0	-0.0714	0	-0.0783	0
-24.9	-0.02485	0	-0.04245	0	-0.0747	0	-0.07045	0	-0.07765	0
-24.8	-0.02655	0	-0.0429	0	-0.07505	0	-0.0699	0	-0.0777	0
-24.7	-0.0237	0	-0.04225	0	-0.0743	0	-0.0673	0	-0.0749	0
-24.6	-0.02615	0	-0.0424	0	-0.0743	0	-0.064	0	-0.0762	0
-24.5	-0.0243	0	-0.0402	0	-0.0756	0	-0.0656	0	-0.0787	0
-24.4	-0.0213	0	-0.0378	0	-0.0759	0	-0.0648	0	-0.0796	0
-24.3	-0.0212	0	-0.0377	0	-0.0768	0	-0.06565	0	-0.07635	0
-24.2	-0.0222	0	-0.0408	0	-0.07545	0	-0.0698	0	-0.0764	0
-24.1	-0.0255	0	-0.04165	0	-0.077	0	-0.07245	0	-0.07795	0
-24	-0.02675	0	-0.0413	0	-0.07635	0	-0.07035	0	-0.07745	0
-23.9	-0.0285	0	-0.03965	0	-0.07505	0	-0.06825	0	-0.07495	0
-23.8	-0.03085	0	-0.03795	0	-0.07705	0	-0.0693	0	-0.0736	0
-23.7	-0.03135	0	-0.03615	0	-0.0758	0	-0.06975	0	-0.07355	0
-23.6	-0.03085	0	-0.0339	0	-0.07245	0	-0.0709	0	-0.0732	0
-23.5	-0.0299	0	-0.03535	0	-0.0706	0	-0.0732	0	-0.0753	0
-23.4	-0.03185	0	-0.0356	0	-0.0708	0	-0.07485	0	-0.07605	0
-23.3	-0.0318	0	-0.0377	0	-0.07025	0	-0.07675	0	-0.07465	0
-23.2	-0.0336	0	-0.03915	0	-0.07095	0	-0.0776	0	-0.0728	0
-23.1	-0.03475	0	-0.03995	0	-0.0685	0	-0.08045	0	-0.07055	0
-23	-0.03685	0	-0.0399	0	-0.0713501	0	-0.08075	0	-0.07075	0
-22.9	-0.036	0	-0.04395	0	-0.07175	0	-0.07485	0	-0.07755	0
-22.8	-0.0322501	0	-0.04625	0	-0.06865	0	-0.08125	0	-0.08315	0
-22.7	-0.03435	0	-0.0556501	0	-0.06625	0	-0.08555	0	-0.09315	0
-22.6	-0.03105	0	-0.06025	0	-0.07325	0	-0.0899	0	-0.0988	0
-22.5	-0.03175	0	-0.06745	0	-0.0774	0	-0.0929	0	-0.1018	0
-22.4	-0.03135	0	-0.0704	0	-0.0766	0	-0.0931	0	-0.1038	0
-22.3	-0.0312	0	-0.0747	0	-0.0767	0	-0.092	0	-0.1006	0
-22.2	-0.0366	0	-0.0741	0	-0.0786	0	-0.09115	0	-0.09755	0
-22.1	-0.0371	0	-0.0689	0	-0.07665	0	-0.0964	0	-0.0962	0
-22	-0.0333	0	-0.07055	0	-0.0766999	0	-0.08895	0	-0.09705	0
-21.9	-0.03345	0	-0.0668	0	-0.06995	0	-0.0925	0	-0.1022	0
-21.8	-0.0348999	0	-0.06755	0	-0.0685	0	-0.09015	0	-0.09315	0
-21.7	-0.03345	0	-0.0655999	0	-0.07765	0	-0.0866	0	-0.0961	0
-21.6	-0.0374	0	-0.0710499	0	-0.0787	0	-0.0921999	0	-0.0964999	0
-21.5	-0.04175	0	-0.0815	0	-0.0806	0	-0.08465	0	-0.09785	0
-21.4	-0.0528	0	-0.0942999	0	-0.08155	0	-0.0831499	0	-0.0974499	0
-21.3	-0.0728	0	-0.10015	0	-0.07295	0	-0.0841	0	-0.0979	0
-21.2	-0.07425	0	-0.10295	0	-0.078	0	-0.07845	0	-0.09815	0
-21.1	-0.0770499	0	-0.0991	0	-0.0926501	0	-0.0777	0	-0.1045	0
-21	-0.0727	0	-0.09185	0	-0.1098	0	-0.0738	0	-0.1017	0
-20.9	-0.0673501	0	-0.0969	0	-0.1119	0	-0.0697	0	-0.0988	0
-20.8	-0.0667	0	-0.1055	0	-0.1164	0	-0.07225	0	-0.09705	0
-20.7	-0.0676	0	-0.1066	0	-0.11675	0	-0.0747499	0	-0.0929499	0
-20.6	-0.0714	0	-0.10405	0	-0.11675	0	-0.0765	0	-0.0873	0
-20.5	-0.07655	0	-0.0995499	0	-0.11	0	-0.0774999	0	-0.0941999	0
-20.4	-0.07895	0	-0.0924	0	-0.1018	0	-0.0822999	0	-0.0989999	0
-20.3	-0.0794001	0	-0.0872999	0	-0.0922	0	-0.0859	0	-0.0994	0
-20.2	-0.0788999	0	-0.0771998	0	-0.0866	0	-0.0948499	0	-0.0995499	0
-20.1	-0.0734999	0	-0.0665999	0	-0.08725	0	-0.09295	0	-0.09755	0
-20	-0.0689	0	-0.0682499	0	-0.08625	0	-0.08535	0	-0.09595	0
-19.9	-0.06555	0	-0.06735	0	-0.07705	0	-0.07905	0	-0.09065	0
-19.8	-0.05995	0	-0.06245	0	-0.07045	0	-0.0786499	0	-0.0844499	0
-19.7	-0.05565	0	-0.05395	0	-0.0664499	0	-0.0779999	0	-0.0869999	0
-19.6	-0.04855	0	-0.0471498	0	-0.0620001	0	-0.0762999	0	-0.0878999	0
-19.5	-0.0464499	0	-0.0436999	0	-0.0594001	0	-0.0752999	0	-0.0808999	0
-19.4	-0.0437001	0	-0.0421999	0	-0.0499001	0	-0.0774499	0	-0.0863499	0
-19.3	-0.0391001	0	-0.0406999	0	-0.0512501	0	-0.0816499	0	-0.0935499	0
-19.2	-0.0351999	0	-0.0450496	0	-0.0522499	0	-0.0816998	0	-0.0955998	0
-19.1	-0.0350499	0	-0.0450497	0	-0.0452	0	-0.0852499	0	-0.0914499	0
-19	-0.0356499	0	-0.0417998	0	-0.0482501	0	-0.0845499	0	-0.0880499	0
-18.9	-0.036	0	-0.0420499	0	-0.0457501	0	-0.0906999	0	-0.0834999	0
-18.8	-0.0424501	0	-0.0313499	0	-0.0437001	0	-0.0950999	0	-0.0793999	0
-18.7	-0.0411499	0	-0.0187997	0	-0.0476999	0	-0.0963998	0	-0.0730998	0
-18.6	-0.0320999	0	-0.0131996	0	-0.0356	0	-0.0982999	0	-0.0647999	0
-18.5	-0.0250999	0	-0.0107998	0	-0.0318001	0	-0.0914999	0	-0.0570999	0
-18.4	-0.0165	0	-0.00549988	0	-0.0262001	0	-0.0885499	0	-0.0548499	0
-18.3	-0.0133001	0	0.00520009	0	-0.0174501	0	-0.0870999	0	-0.0540999	0
-18.2	-0.00139991	0	0.00725036	0	-0.0066999	0	-0.0878997	0	-0.0574997	0
-18.1	0.00135011	0	0.0102003	0	-0.000399967	0	-0.0866499	0	-0.0604499	0
-18	-0.0019999	0	0.0102003	0	0.00324989	0	-0.0811999	0	-0.0625999	0
-17.9	-0.00869997	0	0.00785013	0	0.00299985	0	-0.08075	0	-0.05815	0
-17.8	-0.0166501	0	0.0142001	0	0.0105499	0	-0.0783	0	-0.0457	0
-17.7	-0.0214999	0	0.0139501	0	0.0172	0	-0.0814497	0	-0.0373497	0
-17.6	-0.01595	0	0.00940008	0	0.0210501	0	-0.0757999	0	-0.0276999	0
-17.5	-0.0047	0	0.000850253	0	0.0365999	0	-0.0850998	0	-0.0310998	0
-17.4	0.00675013	0	0.00280006	0	0.0381999	0	-0.0786499	0	-0.0264499	0
-17.3	0.0244999	0	-0.00769982	0	0.0397499	0	-0.0820499	0	-0.0229499	0
-17.2	0.0227002	0	-0.00774982	0	0.0325501	0	-0.0808498	0	-0.0212498	0
-17.1	0.0396501	0	0.00325033	0	0.00975011	0	-0.0757499	0	-0.0100499	0
-17	0.0373501	0	0.00505024	0	-0.00614997	0	-0.0702499	0	0.00835008	0
-16.9	0.0319501	0	0.00325009	0	-0.01245	0	-0.0625499	0	0.0213501	0
-16.8	0.02665	0	0.00125008	0	-0.02085	0	-0.0634499	0	0.0320501	0
-16.7	0.0241501	0	0.000150145	0	-0.0183499	0	-0.0563499	0	0.0366501	0
-16.6	0.0245501	0	0.00345016	0	-0.03025	0	-0.0608499	0	0.0354501	0
-16.5	0.0293501	0	-0.000149873	0	-0.0280501	0	-0.0654999	0	0.0409001	0
-16.4	0.03865	0	0.0124501	0	-0.0423001	0	-0.0635	0	0.0514	0
-16.3	0.0478499	0	0.0060001	0	-0.0462	0	-0.0591499	0	0.0577501	0
-16.2	0.0546001	0	0.0174001	0	-0.0540499	0	-0.0574998	0	0.0610002	0
-16.1	0.0687	0	0.0233502	0	-0.0638999	0	-0.04635	0	0.07465	0
-16	0.0765501	0	0.0143002	0	-0.05825	0	-0.04285	0	0.07835	0
-15.9	0.0812001	0	0.02175	0	-0.05675	0	-0.034	0	0.081	0
-15.8	0.09305	0	0.02045	0	-0.0515	0	-0.0314999	0	0.0536001	0
-15.7	0.09925	0	0.0174	0	-0.0541999	0	-0.0231999	0	0.0373001	0
-15.6	0.1002	0	0.0161001	0	-0.0428	0	-0.02475	0	0.03025	0
-15.5	0.0745001	0	0.0207001	0	-0.04355	0	-0.0183	0	0.0252	0
-15.4	0.0787	0	0.01705	0	-0.042	0	-0.0124	0	0.0138	0
-15.3	0.06005	0	0.0154	0	-0.0457	0	-0.0119	0	0.0213	0
-15.2	0.0449	0	0.00810004	0	-0.0498	0	-0.00995009	0	0.0300499	0
-15.1	0.039	0	0.00719992	0	-0.04185	0	-0.00740002	0	0.0328	0
-15	0.0241	0	0.0107499	0	-0.0348	0	-0.00529999	0	0.0311	0
-14.9	0.01135	0	0.00989998	0	-0.0408	0	-0.00320002	0	0.0363	0
-14.8	0.00700001	0	0.00820001	0	-0.043	0	0.00289998	0	0.0334	0
-14.7	0.00510001	0	0.00810001	0	-0.036	0	0.00304994	0	0.0302499	0
-14.6	0.00529998	0	0.0131999	0	-0.03335	0	0.00924998	0	0.02515	0
-14.5	0.00819998	0	0.00724994	0	-0.02585	0	0.00965001	0	0.01785	0
-14.4	0.00664997	0	0.00394998	0	-0.0315499	0	0.0182	0	0.0134	0
-14.3	0.00715002	0	0.00145001	0	-0.0261999	0	0.0205999	0	0.0136999	0
-14.2	0.00465001	0	0.00369989	0	-0.0196001	0	0.0167999	0	0.00619989	0
-14.1	0.00919998	0	0.00919983	0	-0.0196	0	0.0186499	0	0.00084994	0
-14	0.0131999	0	0.0113999	0	-0.0138499	0	0.02185	0	0.00394996	0
-13.9	0.0117	0	0.00924994	0	-0.01575	0	0.01805	0	0.00675002	0
-13.8	0.0164501	0	0.00504996	0	-0.01755	0	0.01185	0	0.00175005	0
-13.7	0.01435	0	0.00675	0	-0.02035	0	0.00455012	0	-0.00704988	0
-13.6	0.00745002	0	0.00365012	0	-0.0278499	0	0.00184999	0	-0.00845001	0
-13.5	-0.00124995	0	-0.00734988	0	-0.02745	0	-0.00375001	0	-0.00615001	0
-13.4	-0.0124499	0	-0.01095	0	-0.02645	0	-0.0126501	0	-0.00225006	0
-13.3	-0.02345	0	-0.01175	0	-0.0275499	0	-0.0076001	0	0.0027999	0
-13.2	-0.01025	0	-0.0140502	0	-0.0197001	0	0.00204993	0	0.00374993	0
-13.1	-0.00135006	0	-0.0113003	0	-0.02205	0	-0.00615007	0	-0.00345007	0
-13	0.0038999	0	-0.0122501	0	-0.0231499	0	-0.00925003	0	-0.01845	0
-12.9	0.00845004	0	-0.0137501	0	-0.0207498	0	0.000749915	0	-0.00785009	0
-12.8	0.0124501	0	-0.01805	0	-0.0116499	0	0.00714996	0	0.00434996	0
-12.7	0.01335	0	-0.0118503	0	0.000449961	0	0.0222499	0	0.0143499	0
-12.6	0.0132499	0	-0.0040502	0	0.00384987	0	0.0356499	0	0.0174499	0
-12.5	0.01185	0	-0.00145013	0	-0.000749952	0	0.0471999	0	0.0288999	0
-12.4	0.0142499	0	-0.00165006	0	0.00820004	0	0.04	0	0.0365	0
-12.3	0.01245	0	0.00289991	0	0.00870006	0	0.03145	0	0.03665	0
-12.2	0.0141999	0	0.00779992	0	0.01045	0	0.0223	0	0.0344	0
-12.1	0.0109	0	0.00424993	0	0.00399999	0	0.01495	0	0.03255	0
-12	0.01015	0	-0.00250003	0	-0.00114997	0	0.00460004	0	0.027	0
-11.9	0.00949999	0	-0.00925001	0	-0.00379999	0	0.0042999	0	0.0302999	0
-11.8	0.00815003	0	-0.0118	0	-0.00519998	0	0.00339995	0	0.0297	0
-11.7	0.00230004	0	-0.00710022	0	-0.00620005	0	0.00449995	0	0.0307	0
-11.6	0.0027999	0	-0.00800012	0	-0.00310002	0	0.0109999	0	0.0325999	0
-11.5	0.00779995	0	-0.0132	0	-0.00159995	0	0.0128	0	0.0279	0
-11.4	0.00939998	0	-0.0143001	0	-0.00869991	0	0.011	0	0.0285	0
-11.3	0.00510005	0	-0.0133	0	-0.00829995	0	0.00964996	0	0.02705	0
-11.2	-0.000499996	0	-0.0131001	0	-0.00325004	0	0.00339994	0	0.0206999	0
-11.1	-0.0031	0	-0.0142501	0	-0.00219994	0	0.00204995	0	0.0190499	0
-11	-0.00595004	0	-0.00930006	0	0.00255007	0	0.00174992	0	0.0220499	0
-10.9	-0.0131999	0	-0.00495005	0	0.0117501	0	-0.00355007	0	0.0179499	0
-10.8	-0.0171499	0	0.00134992	0	0.0179501	0	-0.00725007	0	0.0138499	0
-10.7	-0.0144501	0	0.00624979	0	0.0227499	0	-0.0128001	0	0.0104999	0
-10.6	-0.00945007	0	0.0131498	0	0.0289	0	-0.01965	0	0.00214995	0
-10.5	-0.0104501	0	0.0173999	0	0.0350501	0	-0.0229	0	-0.0098	0
-10.4	-0.00609998	0	0.02075	0	0.0394001	0	-0.0288501	0	-0.0106501	0
-10.3	-0.00644993	0	0.0244	0	0.04065	0	-0.0328001	0	-0.0153001	0
-10.2	-0.009	0	0.0312498	0	0.0429999	0	-0.0361503	0	-0.0155503	0
-10.1	-0.00525008	0	0.0396998	0	0.0483499	0	-0.0389001	0	-0.0229001	0
-10	-0.00540006	0	0.0485497	0	0.0521001	0	-0.0435501	0	-0.0200501	0
-9.9	-0.00245011	0	0.0520999	0	0.06395	0	-0.0429001	0	-0.0213001	0
-9.8	0.00150007	0	0.0539499	0	0.0666001	0	-0.0423501	0	-0.0240501	0
-9.7	0.0030499	0	0.0604997	0	0.0688499	0	-0.0322001	0	-0.0246001	0
-9.6	0.00709989	0	0.0674498	0	0.0749001	0	-0.00700005	0	-0.0179001	0
-9.5	0.00834991	0	0.0729999	0	0.0827001	0	0.00520002	0	-0.00999998	0
-9.4	0.0105001	0	0.0793999	0	0.0845	0	0.02135	0	0.00344999	0
-9.3	0.0165001	0	0.0834	0	0.0857499	0	0.0264001	0	0.0144001	0
-9.2	0.016	0	0.07355	0	0.0789001	0	0.0226002	0	0.0146002	0
-9.1	0.00994999	0	0.0594002	0	0.0646	0	0.00675006	0	0.0216501	0
-9	0.00770007	0	0.0431002	0	0.0488499	0	0.00669994	0	0.0249999	0
-8.9	0.0133	0	0.0387501	0	0.0423999	0	0.00635001	0	0.02055	0
-8.8	0.0125499	0	0.0355999	0	0.03105	0	0.00560005	0	0.0182	0
-8.7	0.0166999	0	0.0294501	0	0.0286	0	0.00540005	0	0.0224001	0
-8.6	0.01655	0	0.0260001	0	0.0249	0	0.00609996	0	0.0218	0
-8.5	0.0148	0	0.0267001	0	0.0275	0	0.00590003	0	0.0201	0
-8.4	0.0184	0	0.0254	0	0.0266	0	0.00135003	0	0.01735	0
-8.3	0.0231	0	0.0268	0	0.02545	0	0.0042	0	0.0193	0
-8.2	0.0197	0	0.0231501	0	0.0237	0	0.00545004	0	0.01395	0
-8.1	0.01295	0	0.0286	0	0.02155	0	0.00190002	0	0.0151	0
-8	0.0145	0	0.02895	0	0.0223	0	-0.00499999	0	0.00810001	0
-7.9	0.01235	0	0.026	0	0.0179	0	-0.00354998	0	0.00425002	0
-7.8	0.0127	0	0.0236	0	0.01475	0	-0.00264999	0	0.00245001	0
-7.7	0.013	0	0.0157501	0	0.00935001	0	-0.00165001	0	0.000849994	0
-7.6	0.01795	0	0.01155	0	0.01135	0	-0.00425001	0	-0.000550007	0
-7.5	0.01435	0	0.01035	0	0.01095	0	-0.00674999	0	-0.000649988	0
-7.4	0.01315	0	0.00544999	0	0.00754994	0	-0.0117	0	-0.00109999	0
-7.3	0.01205	0	0.00255001	0	0.0062	0	-0.014	0	-0.00499998	0
-7.2	0.01165	0	-0.00089992	0	0.00480002	0	-0.013	0	-0.0053	0
-7.1	0.00980001	0	0.00480003	0	0.00539998	0	-0.0156	0	-0.00350002	0
-7	0.0102	0	0.0036	0	0.0153	0	-0.0109	0	-0.000600015	0
-6.9	0.0113	0	0.00339998	0	0.0154	0	-0.00525	0	0.00295	0
-6.8	0.0136	0	0.00399998	0	0.01635	0	-0.00445001	0	0.00484999	0
-6.7	0.00889998	0	0.00464999	0	0.01775	0	-0.00309999	0	0.00450001	0
-6.6	0.00465	0	0.00615	0	0.0126	0	-0.00559999	0	0.00260001	0
-6.5	0.00404999	0	0.00310001	0	0.00960001	0	-0.00550002	0	0.00529998	0
-6.4	0.000300002	0	0.00360001	0	0.0105	0	-0.00545002	0	0.00514998	0
-6.3	0.00230001	0	0.00589998	0	0.01275	0	-0.0021	0	0.0049	0
-6.2	0.00319998	0	0.00505	0	0.0132	0	-0.000900027	0	0.00779997	0
-6.1	0.00384998	0	0.00640002	0	0.0133	0	0.000100015	0	0.00840002	0
-6	0.0015	0	0.00529997	0	0.0138	0	-0.000700002	0	0.0075	0
-5.9	0.00259997	0	0.00440003	0	0.0132	0	0.00150004	0	0.00520004	0
-5.8	0.0023	0	-0.000700002	0	0.011	0	0.003	0	0.0047	0
-5.7	0.0046	0	-0.00339996	0	0.0084	0	0.00285	0	0.00255	0
-5.6	0.0036	0	-0.0065	0	0.00775003	0	0.00035	0	0.00325	0
-5.5	0.001	0	-0.00735	0	0.00405	0	0.0048	0	0.0018	0
-5.4	-0.00155	0	-0.00885001	0	0.001	0	0.00265001	0	0.000450013	0
-5.3	-0.00525	0	-0.0105	0	-0.00284999	0	0.0027	0	0.0021	0
-5.2	-0.0065	0	-0.01375	0	-0.0033	0	0.00324999	0	0.00464999	0
-5.1	-0.01085	0	-0.0137	0	-0.00184999	0	0.00685	0	0.00195	0
-5	-0.0112	0	-0.01135	0	-0.00085	0	0.00770002	0	-0.00229998	0
-4.9	-0.00745001	0	-0.00895	0	-0.00599998	0	0.01095	0	-0.00305004	0
-4.8	-0.00625	0	-0.00899998	0	-0.00495	0	0.01395	0	-0.00165	0
-4.7	-0.0105	0	-0.00685004	0	-0.00415	0	0.0168	0	0.000699954	0
-4.6	-0.01155	0	-0.00625	0	-0.00120008	0	0.0181	0	-0.0014	0
-4.5	-0.01335	0	-0.00130005	0	-0.0044	0	0.0190499	0	-0.00175008	0
-4.4	-0.0141	0	0.00330005	0	-0.00465008	0	0.02165	0	-0.000450002	0
-4.3	-0.0143	0	0.00594992	0	-0.00514998	0	0.01685	0	0.00185	0
-4.2	-0.00935008	0	0.00645	0	-0.00655	0	0.01255	0	0.000949962	0
-4.1	-0.00854998	0	0.00525	0	-0.00664997	0	0.01215	0	-0.00105	0
-4	-0.00395	0	0.00284996	0	-0.00715	0	0.0114999	0	-0.000600054	0
-3.9	-0.000150038	0	0.00234998	0	-0.00290005	0	0.00340002	0	-0.00579998	0
-3.8	0.00055	0	0.00119995	0	-0.005	0	0.00055	0	-0.00935	0
-3.7	-0.000600054	0	0.00270002	0	-0.00365	0	-0.0016	0	-0.011	0
-3.6	-0.004	0	0.00765	0	-0.00400009	0	-0.0031	0	-0.0153	0
-3.5	-0.00105	0	0.007	0	-0.006	0	-0.00769998	0	-0.0192	0
-3.4	0.004	0	0.00510008	0	-0.0116	0	-0.00265008	0	-0.00895008	0
-3.3	0.0046	0	-0.000999985	0	-0.0107499	0	-0.007	0	-0.0024	0
-3.2	-0.00329998	0	0.00204992	0	-0.0075	0	0.00024999	0	-0.00145001	0
-3.1	-0.000549947	0	0.001	0	-0.00565	0	0.0023	0	0.0023	0
-3	0.0032	0	-0.00695001	0	-0.0061	0	0.00329995	0	0.00399995	0
-2.9	0.00804999	0	-0.00880007	0	-0.00740005	0	0.00414993	0	0.00884993	0
-2.8	0.0092	0	-0.00940005	0	-0.00815003	0	0.0023	0	0.0103	0
-2.7	0.00709995	0	-0.00455007	0	-0.0117	0	0.00799987	0	0.0165999	0
-2.6	0.00744997	0	-0.0092	0	-0.00899999	0	0.01145	0	0.01365	0
-2.5	0.0052	0	9.9874e-05	0	-0.01235	0	0.0154998	0	0.0211998	0
-2.4	0.0143999	0	0.00184998	0	-0.00790015	0	0.0121499	0	0.0280499	0
-2.3	0.01715	0	0.00349985	0	-0.01415	0	0.00975	0	0.01865	0
-2.2	0.0184998	0	0.00534995	0	-0.01855	0	0.0138999	0	0.0179999	0
-2.1	0.01765	0	0.00565	0	-0.0127	0	0.01605	0	0.01835	0
-2	0.02315	0	0.00359993	0	-0.00495	0	0.0152999	0	0.0145999	0
-1.9	0.0267999	0	0.00654993	0	-0.00280007	0	0.01245	0	0.01485	0
-1.8	0.02835	0	0.00849993	0	-0.01275	0	0.01265	0	0.02455	0
-1.7	0.0363999	0	0.01075	0	-0.00855	0	0.0160499	0	0.0304499	0
-1.6	0.03135	0	0.02125	0	0.000750012	0	0.01265	0	0.0304499	0
-1.5	0.02845	0	0.0372499	0	0.000750012	0	0.0082	0	0.03	0
-1.4	0.0365499	0	0.0372499	0	0.000500225	0	0.0082	0	0.0276001	0
-1.3	0.0409002	0	0.0243001	0	-0.0031	0	0.0082	0	0.02455	0
-1.2	0.0409002	0	0.02125	0	-0.00855	0	0.00750002	0	0.0186	0
-1.1	0.0387	0	0.0194	0	-0.00850004	0	0.0054	0	0.019	0
-1	0.0377	0	0.02125	0	-0.0079	0		0		0
-0.900002	0.0365499	0	0.0243001	0		0		0		0
-0.799999	0.0365499	0		0		0		0		0
-0.700001		0		0		0		0		0
-0.599998		0		0		0		0		0
-0.5		0		0		0		0		0
-0.400002		0		0		0		0		0
-0.299999		0		0		0		0		0
-0.200001		0		0		0		0		0
-0.0999985		0		0		0		0.00601485		0.012981
0		0		0		0.00358731		0.012027		0.0259498
0.0999985		0		0.00214929		0.00717373		0.0180367		0.0389069
0.200001		0.00125947		0.00429831		0.0107594		0.0240441		0.0518527
0.299999		0.00251874		0.00644689		0.014344		0.0300488		0.0647863
0.400002		0.0037779		0.0085952		0.0179279		0.0360513		0.0777088
0.5		0.00503685		0.0107431		0.0215108		0.0420511		0.0906191
0.599998		0.00629565		0.0128906		0.0250928		0.0480484		0.103518
0.700001		0.00755434		0.0150378		0.028674		0.0540435		0.116405
0.799999		0.00881282		0.0171846		0.0322543		0.0600359		0.12928
0.900002		0.0100712		0.0193312		0.0358337		0.066026		0.142144
1		0.0113294		0.0214773		0.0394122		0.0720135		0.154997
1.1		0.0125874		0.023623		0.0429897		0.0779985		0.167837
1.2		0.0138453		0.0257685		0.0465665		0.0839812		0.180666
1.3		0.015103		0.0279135		0.0501423		0.0899613		0.193483
1.4		0.0163606		0.0300583		0.0537174		0.0959391		0.206289
1.5		0.017618		0.0322026		0.0572914	0.0677	0.101914	0.514945	0.219083
1.6		0.0188752		0.0343466	0.090704	0.0608645	0.16095	0.107887	0.514945	0.231866
1.7		0.0201324	-0.0616062	0.0364903	0.090704	0.0644369	0.0677	0.113857	0.3101	0.244637
1.8	-0.104896	0.0213893	-0.10031	0.0386335	-0.0141	0.0680083	0.0465484	0.119825	0.3085	0.257397
1.9	-0.104908	0.0226461	-0.124404	0.0407765	-0.106549	0.0715789	0.0224494	0.125791	0.307749	0.270145
2	-0.1353	0.0239027	-0.166352	0.0429191	-0.1172	0.0751485	-0.00665115	0.131754	0.283349	0.282881
2.1	-0.1458	0.0251592	-0.228951	0.0450613	-0.245251	0.0787172	-0.00665115	0.137714	0.283349	0.295606
2.2	-0.175	0.0264155	-0.228951	0.0472032	-0.269748	0.0822852	-0.0351	0.143672	0.2452	0.30832
2.3	-0.177151	0.0276716	-0.278451	0.0493447	-0.3809	0.0858522	-0.0531011	0.149628	0.172299	0.321022
2.4	-0.177151	0.0289277	-0.2947	0.0514859	-0.234799	0.0894184	-0.0527	0.155581	0.2017	0.333712
2.5	-0.175	0.0301835	-0.249001	0.0536267	-0.1864	0.0929836	-0.144951	0.161531	0.209549	0.346391
2.6	-0.133601	0.0314392	-0.105003	0.0557671	-0.154951	0.0965479	-0.1356	0.16748	0.2481	0.359059
2.7	-0.0598	0.0326948	-0.0603507	0.0579073	-0.1838	0.100111	-0.1105	0.173426	0.2937	0.371715
2.8	-0.0401507	0.0339501	-0.0779001	0.060047	-0.1365	0.103674	-0.112001	0.179369	0.306399	0.38436
2.9	-0.0737996	0.0352054	-0.108	0.0621865	-0.130399	0.107236	-0.09845	0.18531	0.35055	0.396993
3	-0.0548	0.0364604	-0.116701	0.0643255	-0.14825	0.110797	-0.0531502	0.191248	0.36425	0.409615
3.1	-0.0463006	0.0377153	-0.11235	0.0664642	-0.11615	0.114356	-0.0355999	0.197184	0.392	0.422225
3.2	-0.03785	0.0389701	-0.10365	0.0686025	-0.102099	0.117916	-0.00525002	0.203118	0.43065	0.434824
3.3	-0.0264502	0.0402247	-0.1123	0.0707405	-0.06665	0.121474	0.01585	0.209049	0.43195	0.447412
3.4	-0.0161994	0.0414792	-0.09555	0.0728782	-0.0442502	0.125031	-0.00194999	0.214978	0.44935	0.459988
3.5	-0.01945	0.0427334	-0.12975	0.0750154	-0.03225	0.128588	0.0286	0.220904	0.4829	0.472553
3.6	-0.000749954	0.0439876	-0.12355	0.0771523	-0.0254	0.132143	0.0347001	0.226828	0.5042	0.485106
3.7	-0.00514999	0.0452416	-0.1044	0.079289	-0.0320001	0.135698	0.0438	0.232749	0.5181	0.497649
3.8	-0.00649997	0.0464954	-0.1072	0.0814252	-0.0145	0.139252	0.0679996	0.238668	0.5495	0.510179
3.9	-0.00640006	0.0477491	-0.1147	0.0835611	-0.00799996	0.142805	0.08255	0.244584	0.57745	0.522699
4	0.00370001	0.0490026	-0.0966004	0.0856966	-0.00215	0.146357	0.0930501	0.250498	0.59165	0.535207
4.1	0.00609956	0.0502559	-0.0825502	0.0878317	0.000150051	0.149908	0.0907	0.25641	0.6019	0.547704
4.2	0.01715	0.0515091	-0.0737499	0.0899666	0.00269991	0.153458	0.0925	0.262319	0.6217	0.560189
4.3	0.0162501	0.0527622	-0.0877	0.092101	0.0156	0.157007	0.1118	0.268226	0.6504	0.572664
4.4	0.0287999	0.0540151	-0.0888	0.0942351	0.0267999	0.160556	0.11485	0.27413	0.65935	0.585127
4.5	0.0288	0.0552678	-0.0819	0.0963689	0.01325	0.164104	0.131	0.280032	0.6799	0.597578
4.6	0.0309	0.0565204	-0.0713498	0.0985022	0.0127	0.16765	0.1408	0.285932	0.7002	0.610019
4.7	0.02105	0.0577728	-0.0683	0.100635	0.0202	0.171196	0.1425	0.291829	0.7222	0.622448
4.8	0.0198	0.0590251	-0.0636	0.102768	0.025	0.174741	0.1542	0.297723	0.7412	0.634866
4.9	0.0242	0.0602772	-0.0624	0.1049	0.0312	0.178285	0.1645	0.303616	0.7636	0.647273
5	0.0175	0.0615292	-0.0591	0.107032	0.0369	0.181829	0.1778	0.309505	0.7866	0.659668
5.1	0.018	0.0627809	-0.0553	0.109164	0.0389	0.185371	0.19225	0.315393	0.81075	0.672053
5.2	0.0189	0.0640326	-0.0497	0.111295	0.0456501	0.188913	0.2025	0.321278	0.8357	0.684426
5.3	0.0156	0.0652841	-0.04155	0.113426	0.0544	0.192453	0.2074	0.32716	0.8571	0.696788
5.4	0.0200501	0.0665355	-0.0339	0.115557	0.0572	0.195993	0.21415	0.33304	0.87775	0.709139
5.5	0.0271	0.0677866	-0.0283001	0.117687	0.06465	0.199532	0.2287	0.338918	0.8988	0.721478
5.6	0.0311999	0.0690376	-0.0282499	0.119817	0.07	0.20307	0.2355	0.344793	0.9195	0.733807
5.7	0.03305	0.0702885	-0.0218	0.121946	0.0734999	0.206607	0.2455	0.350666	0.9415	0.746124
5.8	0.0367	0.0715392	-0.0203	0.124076	0.0775	0.210143	0.25805	0.356536	0.96245	0.75843
5.9	0.0346999	0.0727898	-0.0158	0.126204	0.08085	0.213679	0.267	0.362404	0.9842	0.770725
6	0.0342	0.0740402	-0.01655	0.128333	0.0848	0.217213	0.2799	0.36827	1.0012	0.783009
6.1	0.03525	0.0752904	-0.0133	0.130461	0.0883	0.220747	0.28855	0.374133	1.02055	0.795282
6.2	0.0348	0.0765405	-0.00839997	0.132589	0.09435	0.22428	0.30075	0.379994	1.03935	0.807544
6.3	0.0353	0.0777905	-0.00275003	0.134716	0.09695	0.227811	0.30735	0.385852	1.05995	0.819794
6.4	0.03735	0.0790403	4.99714e-05	0.136843	0.10315	0.231342	0.3162	0.391708	1.0796	0.832034
6.5	0.03665	0.0802899	0.00844999	0.13897	0.109	0.234873	0.32515	0.397561	1.09605	0.844263
6.6	0.03935	0.0815393	0.0117	0.141096	0.11335	0.238402	0.3356	0.403412	1.1156	0.85648
6.7	0.041	0.0827887	0.0155499	0.143222	0.1212	0.24193	0.3466	0.409261	1.1342	0.868687
6.8	0.0400499	0.0840378	0.0189	0.145348	0.1272	0.245458	0.3565	0.415107	1.1514	0.880882
6.9	0.043	0.0852869	0.0234	0.147473	0.1318	0.248984	0.3643	0.420951	1.172	0.893066
7	0.0439	0.0865357	0.0258	0.149598	0.1343	0.25251	0.3735	0.426793	1.1909	0.90524
7.1	0.0442	0.0877844	0.0308	0.151723	0.1382	0.256035	0.3835	0.432632	1.2101	0.917402
7.2	0.0441	0.0890329	0.036	0.153847	0.1414	0.259559	0.39295	0.438469	1.22765	0.929553
7.3	0.0438	0.0902813	0.0399	0.155971	0.14465	0.263082	0.40345	0.444303	1.24585	0.941693
7.4	0.0433	0.0915296	0.04645	0.158095	0.14915	0.266605	0.41195	0.450135	1.26735	0.953823
7.5	0.04475	0.0927776	0.04865	0.160218	0.15625	0.270126	0.4174	0.455964	1.2846	0.965941
7.6	0.04475	0.0940255	0.0544499	0.162341	0.1595	0.273646	0.42135	0.461791	1.30215	0.978049
7.7	0.04665	0.0952733	0.0553001	0.164463	0.16545	0.277166	0.42955	0.467616	1.31865	0.990145
7.8	0.0478001	0.0965209	0.06025	0.166585	0.16925	0.280685	0.4414	0.473438	1.3372	1.00223
7.9	0.0516501	0.0977684	0.06505	0.168707	0.1757	0.284203	0.45165	0.479258	1.35695	1.01431
8	0.05205	0.0990157	0.0682	0.170829	0.17935	0.28772	0.45915	0.485075	1.37575	1.02637
8.1	0.0577	0.100263	0.0721499	0.17295	0.18185	0.291236	0.46275	0.49089	1.39175	1.03842
8.2	0.05925	0.10151	0.07385	0.17507	0.18415	0.294752	0.47175	0.496703	1.41095	1.05046
8.3	0.05565	0.102757	0.07325	0.177191	0.19255	0.298266	0.48665	0.502513	1.43115	1.06249
8.4	0.05265	0.104003	0.07755	0.179311	0.20275	0.30178	0.4961	0.508321	1.4514	1.07452
8.5	0.05315	0.10525	0.08395	0.181431	0.2061	0.305292	0.5065	0.514127	1.4675	1.08652
8.6	0.05305	0.106496	0.0914	0.18355	0.2079	0.308804	0.51615	0.51993	1.48775	1.09852
8.7	0.0553	0.107742	0.0943	0.185669	0.21295	0.312315	0.52585	0.525731	1.50745	1.11051
8.8	0.0574	0.108989	0.10045	0.187788	0.22005	0.315825	0.5376	0.531529	1.526	1.12249
8.9	0.05895	0.110234	0.10185	0.189906	0.2281	0.319335	0.54385	0.537325	1.54405	1.13445
9	0.06365	0.11148	0.1026	0.192024	0.23425	0.322843	0.5508	0.543119	1.5618	1.14641
9.1	0.0652	0.112726	0.10375	0.194141	0.2412	0.32635	0.5595	0.54891	1.581	1.15835
9.2	0.06685	0.113971	0.1059	0.196259	0.2492	0.329857	0.5708	0.554699	1.5992	1.17029
9.3	0.0709	0.115217	0.1134	0.198376	0.2547	0.333363	0.5806	0.560485	1.6153	1.18221
9.4	0.0763	0.116462	0.1178	0.200492	0.2601	0.336868	0.591	0.566269	1.6327	1.19412
9.5	0.0765	0.117707	0.1243	0.202608	0.2623	0.340372	0.5981	0.572051	1.649	1.20602
9.6	0.0773	0.118951	0.1291	0.204724	0.2656	0.343875	0.61255	0.57783	1.66585	1.21791
9.7	0.0819	0.120196	0.1289	0.20684	0.27275	0.347377	0.62235	0.583607	1.68175	1.22979
9.8	0.0826	0.121441	0.13385	0.208955	0.28075	0.350879	0.6286	0.589381	1.6968	1.24166
9.9	0.0856501	0.122685	0.13635	0.21107	0.2842	0.354379	0.63345	0.595154	1.71085	1.25352
10	0.08925	0.123929	0.1379	0.213184	0.28915	0.357879	0.64285	0.600923	1.72885	1.26537
10.1	0.0903	0.125173	0.14075	0.215298	0.29755	0.361378	0.6507	0.606691	1.7416	1.2772
10.2	0.09035	0.126417	0.14795	0.217412	0.3012	0.364876	0.66165	0.612456	1.76065	1.28903
10.3	0.09555	0.127661	0.1476	0.219525	0.30665	0.368373	0.6692	0.618218	1.7745	1.30084
10.4	0.0951001	0.128905	0.15095	0.221638	0.3079	0.371869	0.6793	0.623979	1.7895	1.31265
10.5	0.09775	0.130148	0.1534	0.223751	0.3114	0.375365	0.69115	0.629737	1.80495	1.32444
10.6	0.0967	0.131391	0.1579	0.225863	0.31545	0.378859	0.702	0.635492	1.8211	1.33623
10.7	0.0958	0.132634	0.16105	0.227975	0.3187	0.382353	0.7093	0.641245	1.8339	1.348
10.8	0.0973501	0.133877	0.164	0.230087	0.3223	0.385845	0.71905	0.646996	1.84845	1.35976
10.9	0.0945	0.13512	0.1665	0.232198	0.32335	0.389337	0.7244	0.652745	1.8646	1.37151
11	0.0958	0.136363	0.17175	0.234309	0.326	0.392828	0.733	0.658491	1.878	1.38325
11.1	0.0949501	0.137605	0.1781	0.23642	0.3329	0.396319	0.74375	0.664234	1.89345	1.39498
11.2	0.0939	0.138848	0.1801	0.23853	0.33455	0.399808	0.7558	0.669976	1.9125	1.4067
11.3	0.0944	0.14009	0.18015	0.24064	0.3433	0.403296	0.76335	0.675715	1.93075	1.41841
11.4	0.0928501	0.141332	0.1851	0.24275	0.34855	0.406784	0.7738	0.681451	1.9429	1.43011
11.5	0.0974	0.142574	0.18895	0.244859	0.3509	0.410271	0.78325	0.687186	1.95925	1.4418
11.6	0.10045	0.143816	0.1898	0.246968	0.35605	0.413757	0.7923	0.692917	1.9757	1.45348
11.7	0.1013	0.145057	0.19485	0.249076	0.3584	0.417242	0.7994	0.698647	1.9902	1.46514
11.8	0.10315	0.146299	0.2009	0.251184	0.3616	0.420726	0.80555	0.704374	2.00535	1.4768
11.9	0.1073	0.14754	0.2026	0.253292	0.36405	0.424209	0.80965	0.710099	2.01775	1.48844
12	0.1096	0.148781	0.20595	0.2554	0.36615	0.427692	0.81765	0.715822	2.02965	1.50008
12.1	0.11105	0.150022	0.20485	0.257507	0.37245	0.431173	0.8281	0.721542	2.0445	1.5117
12.2	0.11185	0.151263	0.20825	0.259614	0.3772	0.434654	0.8357	0.727259	2.0579	1.52332
12.3	0.11405	0.152503	0.2128	0.26172	0.3831	0.438134	0.8465	0.732975	2.0764	1.53492
12.4	0.1181	0.153744	0.218	0.263826	0.3893	0.441613	0.85895	0.738688	2.09165	1.54652
12.5	0.1176	0.154984	0.2201	0.265932	0.39535	0.445091	0.86835	0.744399	2.10725	1.5581
12.6	0.1216	0.156225	0.22055	0.268037	0.39915	0.448568	0.8739	0.750107	2.1191	1.56967
12.7	0.12155	0.157465	0.22395	0.270142	0.3997	0.452045	0.88075	0.755813	2.13095	1.58123
12.8	0.12205	0.158704	0.2241	0.272247	0.40095	0.45552	0.88745	0.761517	2.14745	1.59278
12.9	0.1226	0.159944	0.22465	0.274351	0.40685	0.458995	0.8949	0.767218	2.1645	1.60432
13	0.12215	0.161184	0.22745	0.276455	0.412	0.462469	0.9047	0.772917	2.1772	1.61585
13.1	0.12505	0.162423	0.2283	0.278559	0.4134	0.465942	0.91195	0.778613	2.19215	1.62737
13.2	0.1259	0.163663	0.2309	0.280662	0.41855	0.469414	0.9201	0.784308	2.2054	1.63888
13.3	0.1274	0.164902	0.23245	0.282765	0.4237	0.472885	0.9267	0.79	2.2203	1.65038
13.4	0.12995	0.166141	0.2348	0.284868	0.4263	0.476355	0.9371	0.795689	2.2337	1.66187
13.5	0.1319	0.167379	0.2353	0.28697	0.4312	0.479825	0.9467	0.801376	2.2481	1.67335
13.6	0.1336	0.168618	0.2408	0.289072	0.4354	0.483294	0.9553	0.807061	2.2659	1.68482
13.7	0.1357	0.169857	0.2416	0.291174	0.4408	0.486761	0.9627	0.812744	2.2795	1.69627
13.8	0.1346	0.171095	0.2482	0.293275	0.4438	0.490228	0.9717	0.818424	2.298	1.70772
13.9	0.137	0.172333	0.2502	0.295376	0.4509	0.493695	0.9814	0.824102	2.31	1.71916
14	0.1373	0.173571	0.2488	0.297476	0.4533	0.49716	0.9892	0.829778	2.3214	1.73058
14.1	0.1406	0.174809	0.2488	0.299576	0.4568	0.500624	1.0023	0.835451	2.3372	1.742
14.2	0.1417	0.176047	0.2492	0.301676	0.4627	0.504088	1.0163	0.841122	2.3519	1.75341
14.3	0.1413	0.177284	0.2508	0.303776	0.4688	0.50755	1.02365	0.84679	2.36395	1.7648
14.4	0.1385	0.178522	0.2534	0.305875	0.47025	0.511012	1.0334	0.852457	2.3761	1.77619
14.5	0.1398	0.179759	0.25485	0.307974	0.4747	0.514473	1.04455	0.85812	2.38875	1.78756
14.6	0.13995	0.180996	0.2577	0.310072	0.47875	0.517933	1.04965	0.863782	2.39965	1.79893
14.7	0.1408	0.182233	0.25895	0.31217	0.47985	0.521393	1.0593	0.869441	2.4148	1.81028
14.8	0.14135	0.18347	0.26015	0.314268	0.4842	0.524851	1.06745	0.875098	2.42665	1.82163
14.9	0.13935	0.184707	0.265	0.316365	0.48675	0.528309	1.07595	0.880753	2.44165	1.83296
15	0.1427	0.185943	0.26905	0.318462	0.49015	0.531765	1.0842	0.886405	2.4522	1.84428
15.1	0.14095	0.187179	0.27595	0.320559	0.4949	0.535221	1.092	0.892055	2.4665	1.8556
15.2	0.14425	0.188416	0.2805	0.322655	0.4975	0.538676	1.09945	0.897702	2.48025	1.8669
15.3	0.1455	0.189652	0.284	0.324751	0.50265	0.54213	1.1077	0.903347	2.4938	1.87819
15.4	0.1465	0.190888	0.28415	0.326847	0.5081	0.545583	1.1133	0.908991	2.5057	1.88948
15.5	0.14605	0.192123	0.2857	0.328942	0.5109	0.549036	1.1178	0.914631	2.5185	1.90075
15.6	0.1496	0.193359	0.2827	0.331037	0.5148	0.552487	1.12465	0.920269	2.52945	1.91201
15.7	0.151	0.194594	0.2812	0.333132	0.51815	0.555938	1.1285	0.925905	2.5424	1.92326
15.8	0.1523	0.19583	0.28145	0.335226	0.5193	0.559388	1.13415	0.931539	2.55585	1.9345
15.9	0.15115	0.197065	0.2851	0.33732	0.51855	0.562837	1.14295	0.93717	2.57355	1.94574
16	0.1511	0.1983	0.29005	0.339414	0.52495	0.566285	1.15125	0.942799	2.58975	1.95696
16.1	0.15205	0.199535	0.29245	0.341507	0.52805	0.569732	1.15815	0.948426	2.60015	1.96817
16.2	0.15365	0.200769	0.29515	0.3436	0.53235	0.573179	1.1666	0.95405	2.6158	1.97937
16.3	0.15365	0.202004	0.29555	0.345692	0.5378	0.576624	1.17465	0.959672	2.62855	1.99056
16.4	0.15215	0.203238	0.3011	0.347785	0.54155	0.580069	1.18335	0.965292	2.64435	2.00174
16.5	0.1571	0.204472	0.30415	0.349877	0.54875	0.583513	1.18885	0.97091	2.65675	2.01291
16.6	0.15855	0.205706	0.30625	0.351968	0.55335	0.586956	1.19695	0.976525	2.67025	2.02408
16.7	0.15965	0.20694	0.30595	0.354059	0.55995	0.590398	1.20235	0.982138	2.68025	2.03523
16.8	0.16195	0.208174	0.30825	0.35615	0.56565	0.59384	1.21295	0.987748	2.69765	2.04637
16.9	0.16315	0.209408	0.31105	0.358241	0.56905	0.59728	1.21975	0.993356	2.71255	2.0575
17	0.16435	0.210641	0.31645	0.360331	0.57645	0.60072	1.22585	0.998962	2.72555	2.06862
17.1	0.16895	0.211874	0.31795	0.36242	0.57875	0.604158	1.2333	1.00457	2.7362	2.07973
17.2	0.17295	0.213108	0.31955	0.36451	0.5818	0.607596	1.2389	1.01017	2.7495	2.09083
17.3	0.17565	0.214341	0.3201	0.366599	0.5868	0.611033	1.24695	1.01577	2.75675	2.10192
17.4	0.175	0.215573	0.3242	0.368688	0.58915	0.61447	1.2516	1.02136	2.7654	2.113
17.5	0.1767	0.216806	0.32785	0.370776	0.5933	0.617905	1.25795	1.02696	2.77915	2.12407
17.6	0.17585	0.218039	0.3294	0.372864	0.60355	0.62134	1.2658	1.03255	2.7933	2.13513
17.7	0.1753	0.219271	0.33445	0.374952	0.6114	0.624773	1.27045	1.03814	2.80465	2.14618
17.8	0.17785	0.220503	0.3391	0.377039	0.61565	0.628206	1.27545	1.04373	2.81895	2.15722
17.9	0.1793	0.221735	0.34005	0.379126	0.62285	0.631638	1.2849	1.04931	2.8343	2.16825
18	0.17865	0.222967	0.34315	0.381213	0.6291	0.635069	1.2951	1.05489	2.848	2.17927
18.1	0.18035	0.224199	0.3466	0.383299	0.6355	0.638499	1.2991	1.06047	2.8644	2.19028
18.2	0.1821	0.22543	0.3521	0.385385	0.6385	0.641929	1.30225	1.06605	2.87575	2.20128
18.3	0.1821	0.226662	0.3543	0.387471	0.64045	0.645357	1.30755	1.07163	2.88695	2.21227
18.4	0.1847	0.227893	0.35385	0.389556	0.64195	0.648785	1.31505	1.0772	2.90015	2.22326
18.5	0.18485	0.229124	0.35635	0.391641	0.65005	0.652212	1.3203	1.08277	2.9138	2.23423
18.6	0.18685	0.230355	0.36095	0.393726	0.6571	0.655638	1.3256	1.08834	2.9285	2.24519
18.7	0.18725	0.231586	0.364	0.39581	0.6629	0.659063	1.3345	1.09391	2.9424	2.25614
18.8	0.1898	0.232817	0.366	0.397894	0.6688	0.662488	1.3423	1.09947	2.9588	2.26708
18.9	0.1922	0.234047	0.3679	0.399978	0.6729	0.665911	1.35185	1.10504	2.97375	2.27801
19	0.1929	0.235278	0.3708	0.402061	0.67565	0.669334	1.35945	1.1106	2.98735	2.28893
19.1	0.1941	0.236508	0.37805	0.404144	0.67725	0.672756	1.36655	1.11615	3.00315	2.29984
19.2	0.19135	0.237738	0.38325	0.406226	0.68495	0.676177	1.3756	1.12171	3.017	2.31074
19.3	0.19305	0.238968	0.38485	0.408309	0.6898	0.679597	1.3862	1.12726	3.0337	2.32164
19.4	0.19445	0.240198	0.3884	0.41039	0.6955	0.683016	1.39445	1.13281	3.04735	2.33252
19.5	0.1955	0.241427	0.393	0.412472	0.70345	0.686434	1.3974	1.13836	3.0603	2.34339
19.6	0.1986	0.242657	0.39465	0.414553	0.7064	0.689852	1.40245	1.14391	3.07215	2.35425
19.7	0.19825	0.243886	0.3958	0.416634	0.71035	0.693269	1.40875	1.14945	3.08225	2.3651
19.8	0.2004	0.245115	0.40025	0.418714	0.71235	0.696685	1.4193	1.15499	3.0978	2.37595
19.9	0.20235	0.246344	0.40005	0.420795	0.7166	0.7001	1.42565	1.16053	3.10895	2.38678
20	0.20135	0.247573	0.4048	0.422874	0.71675	0.703514	1.43025	1.16607	3.12405	2.3976
20.1	0.201	0.248802	0.40915	0.424954	0.72045	0.706927	1.4331	1.17161	3.1368	2.40842
20.2	0.19765	0.25003	0.41245	0.427033	0.7238	0.71034	1.43555	1.17714	3.14655	2.41922
20.3	0.19795	0.251259	0.4123	0.429112	0.72685	0.713751	1.43795	1.18267	3.15665	2.43001
20.4	0.1973	0.252487	0.41345	0.43119	0.72805	0.717162	1.44375	1.1882	3.16875	2.4408
20.5	0.20305	0.253715	0.41395	0.433268	0.73135	0.720572	1.4479	1.19372	3.1795	2.45157
20.6	0.20235	0.254943	0.41505	0.435346	0.7337	0.723981	1.453	1.19924	3.1899	2.46233
20.7	0.20625	0.256171	0.4152	0.437423	0.7374	0.72739	1.46345	1.20477	3.20515	2.47309
20.8	0.2078	0.257399	0.4153	0.4395	0.74585	0.730797	1.4696	1.21028	3.2149	2.48383
20.9	0.2065	0.258626	0.42055	0.441577	0.7482	0.734204	1.4764	1.2158	3.2304	2.49457
21	0.20925	0.259853	0.4203	0.443653	0.7524	0.737609	1.4838	1.22132	3.2401	2.5053
21.1	0.2109	0.261081	0.4251	0.445729	0.7544	0.741014	1.48955	1.22683	3.25475	2.51601
21.2	0.2137	0.262308	0.4248	0.447805	0.75625	0.744418	1.4955	1.23234	3.2646	2.52672
21.3	0.2169	0.263534	0.42445	0.44988	0.7604	0.747822	1.5057	1.23785	3.2773	2.53741
21.4	0.21645	0.264761	0.4244	0.451956	0.7621	0.751224	1.5112	1.24335	3.2893	2.5481
21.5	0.2151	0.265988	0.4252	0.45403	0.765	0.754626	1.52035	1.24885	3.30245	2.55878
21.6	0.2165	0.267214	0.4264	0.456104	0.77215	0.758026	1.53075	1.25435	3.31865	2.56944
21.7	0.2186	0.26844	0.43525	0.458178	0.77895	0.761426	1.53855	1.25985	3.33195	2.5801
21.8	0.21945	0.269667	0.44015	0.460252	0.78195	0.764825	1.548	1.26535	3.3464	2.59075
21.9	0.22245	0.270893	0.44395	0.462325	0.7864	0.768223	1.55395	1.27084	3.36085	2.60139
22	0.22805	0.272118	0.4466	0.464398	0.78955	0.771621	1.55945	1.27633	3.36855	2.61202
22.1	0.231	0.273344	0.45025	0.466471	0.79145	0.775017	1.56695	1.28182	3.37665	2.62264
22.2	0.23265	0.274569	0.45275	0.468543	0.79725	0.778413	1.57405	1.28731	3.39175	2.63325
22.3	0.23265	0.275795	0.45245	0.470615	0.79925	0.781808	1.58235	1.2928	3.40435	2.64385
22.4	0.23595	0.27702	0.45355	0.472687	0.80175	0.785202	1.5897	1.29828	3.4149	2.65444
22.5	0.23685	0.278245	0.45575	0.474758	0.8076	0.788595	1.5979	1.30376	3.4242	2.66502
22.6	0.23955	0.27947	0.4594	0.476829	0.8109	0.791987	1.6065	1.30924	3.4355	2.67559
22.7	0.2369	0.280695	0.4647	0.478899	0.8153	0.795379	1.6112	1.31471	3.4496	2.68615
22.8	0.2387	0.281919	0.467	0.480969	0.8202	0.798769	1.6201	1.32019	3.465	2.6967
22.9	0.2374	0.283144	0.4679	0.483039	0.8238	0.802159	1.6273	1.32566	3.4733	2.70725
23	0.2376	0.284368	0.4691	0.485109	0.8284	0.805548	1.6383	1.33113	3.4846	2.71778
23.1	0.2389	0.285592	0.4678	0.487178	0.8318	0.808936	1.6516	1.33659	3.4999	2.7283
23.2	0.2347	0.286816	0.4715	0.489247	0.8449	0.812323	1.66175	1.34206	3.51525	2.73882
23.3	0.2358	0.28804	0.4782	0.491315	0.85155	0.81571	1.66795	1.34752	3.52475	2.74932
23.4	0.24	0.289264	0.48265	0.493383	0.85495	0.819096	1.6745	1.35298	3.5396	2.75982
23.5	0.24275	0.290487	0.48525	0.495451	0.86	0.82248	1.68415	1.35844	3.55365	2.7703
23.6	0.24395	0.291711	0.4877	0.497519	0.86275	0.825864	1.69135	1.36389	3.56695	2.78078
23.7	0.2456	0.292934	0.49275	0.499586	0.86125	0.829247	1.69435	1.36935	3.57745	2.79125
23.8	0.24775	0.294157	0.49305	0.501653	0.86115	0.83263	1.7044	1.3748	3.5883	2.8017
23.9	0.24855	0.29538	0.49095	0.503719	0.8673	0.836011	1.7178	1.38025	3.601	2.81215
24	0.24705	0.296603	0.4942	0.505785	0.8736	0.839392	1.72465	1.3857	3.61215	2.82259
24.1	0.2491	0.297825	0.4953	0.507851	0.87885	0.842771	1.7307	1.39114	3.6213	2.83302
24.2	0.2493	0.299048	0.49805	0.509916	0.8782	0.84615	1.74215	1.39658	3.63455	2.84344
24.3	0.25105	0.30027	0.4966	0.511981	0.88565	0.849528	1.7511	1.40202	3.6505	2.85385
24.4	0.2528	0.301492	0.49675	0.514046	0.891	0.852906	1.75885	1.40746	3.66545	2.86425
24.5	0.25495	0.302714	0.5006	0.516111	0.89565	0.856282	1.76535	1.41289	3.67395	2.87464
24.6	0.2582	0.303936	0.50425	0.518175	0.89645	0.859657	1.7734	1.41833	3.6859	2.88502
24.7	0.26085	0.305158	0.50415	0.520238	0.8972	0.863032	1.782	1.42376	3.6968	2.89539
24.8	0.26255	0.306379	0.5066	0.522302	0.8995	0.866406	1.78895	1.42919	3.71055	2.90576
24.9	0.2638	0.307601	0.5082	0.524365	0.90435	0.869779	1.794	1.43461	3.7209	2.91611
25	0.2662	0.308822	0.51395	0.526427	0.9096	0.873151	1.7983	1.44004	3.7299	2.92646
25.1	0.27025	0.310043	0.5168	0.52849	0.9127	0.876523	1.8063	1.44546	3.7415	2.93679
25.2	0.2729	0.311264	0.5129	0.530552	0.9189	0.879893	1.8137	1.45088	3.7512	2.94712
25.3	0.2761	0.312485	0.513	0.532613	0.9212	0.883263	1.82165	1.4563	3.75905	2.95743
25.4	0.2821	0.313705	0.5161	0.534675	0.92395	0.886632	1.8241	1.46171	3.7683	2.96774
25.5	0.2847	0.314926	0.51725	0.536736	0.9263	0.89	1.8313	1.46713	3.7789	2.97804
25.6	0.28455	0.316146	0.5179	0.538796	0.9275	0.893367	1.8397	1.47254	3.7913	2.98833
25.7	0.2842	0.317366	0.522	0.540857	0.9305	0.896734	1.85175	1.47795	3.80045	2.9986
25.8	0.2891	0.318586	0.5226	0.542917	0.93445	0.900099	1.8625	1.48335	3.8109	3.00887
25.9	0.2889	0.319806	0.52415	0.544976	0.9402	0.903464	1.86755	1.48876	3.82085	3.01914
26	0.29105	0.321026	0.5281	0.547035	0.94465	0.906828	1.87465	1.49416	3.83395	3.02939
26.1	0.2919	0.322246	0.52745	0.549094	0.95065	0.910191	1.8839	1.49956	3.8474	3.03963
26.2	0.29515	0.323465	0.53015	0.551153	0.9575	0.913553	1.89	1.50496	3.8596	3.04986
26.3	0.30205	0.324684	0.5351	0.553211	0.9645	0.916915	1.89995	1.51035	3.87175	3.06008
26.4	0.3024	0.325903	0.539	0.555269	0.97005	0.920275	1.9068	1.51574	3.8833	3.0703
26.5	0.3047	0.327122	0.54475	0.557327	0.9754	0.923635	1.9143	1.52114	3.8965	3.0805
26.6	0.30675	0.328341	0.5512	0.559384	0.9786	0.926994	1.9203	1.52652	3.9094	3.0907
26.7	0.3115	0.32956	0.5534	0.561441	0.9804	0.930352	1.92695	1.53191	3.92085	3.10089
26.8	0.3138	0.330778	0.5549	0.563498	0.98625	0.933709	1.9304	1.53729	3.9298	3.11106
26.9	0.3161	0.331997	0.55945	0.565554	0.9895	0.937066	1.9401	1.54268	3.9428	3.12123
27	0.31995	0.333215	0.5594	0.56761	0.9961	0.940421	1.95045	1.54806	3.95385	3.13139
27.1	0.3208	0.334433	0.5616	0.569665	1.00145	0.943776	1.9544	1.55343	3.9657	3.14154
27.2	0.3188	0.335651	0.56355	0.57172	1.0059	0.94713	1.9615	1.55881	3.9747	3.15168
27.3	0.31975	0.336869	0.5671	0.573775	1.0097	0.950483	1.97075	1.56418	3.98715	3.16181
27.4	0.318	0.338086	0.5716	0.57583	1.01495	0.953835	1.9784	1.56955	3.9971	3.17193
27.5	0.3203	0.339304	0.57585	0.577884	1.0219	0.957187	1.98625	1.57492	4.00445	3.18205
27.6	0.32485	0.340521	0.5792	0.579938	1.02615	0.960537	1.99205	1.58029	4.01235	3.19215
27.7	0.3251	0.341738	0.57845	0.581991	1.02845	0.963887	1.99815	1.58565	4.02045	3.20225
27.8	0.32325	0.342955	0.57345	0.584044	1.03405	0.967236	2.0051	1.59102	4.0336	3.21233
27.9	0.32405	0.344172	0.57525	0.586097	1.0413	0.970584	2.0104	1.59638	4.0432	3.22241
28	0.32265	0.345389	0.5812	0.58815	1.0432	0.973931	2.01995	1.60173	4.05335	3.23248
28.1	0.3245	0.346605	0.5809	0.590202	1.05015	0.977278	2.02885	1.60709	4.06935	3.24253
28.2	0.3224	0.347822	0.58225	0.592254	1.05625	0.980623	2.0367	1.61244	4.0807	3.25258
28.3	0.32185	0.349038	0.58545	0.594305	1.0601	0.983968	2.03905	1.61779	4.09025	3.26262
28.4	0.32575	0.350254	0.5932	0.596356	1.06575	0.987312	2.0463	1.62314	4.1022	3.27265
28.5	0.3296	0.35147	0.59365	0.598407	1.071	0.990655	2.05225	1.62849	4.11285	3.28268
28.6	0.32995	0.352686	0.5957	0.600457	1.07375	0.993998	2.0611	1.63383	4.1244	3.29269
28.7	0.3288	0.353902	0.59455	0.602508	1.0785	0.997339	2.0691	1.63918	4.1368	3.30269
28.8	0.33385	0.355117	0.5927	0.604557	1.0831	1.00068	2.0774	1.64452	4.144	3.31269
28.9	0.3354	0.356332	0.596	0.606607	1.0853	1.00402	2.0835	1.64985	4.1521	3.32267
29	0.3396	0.357548	0.5967	0.608656	1.09	1.00736	2.0911	1.65519	4.1642	3.33265
29.1	0.3412	0.358763	0.5975	0.610705	1.0951	1.0107	2.09705	1.66052	4.17685	3.34262
29.2	0.3425	0.359978	0.6015	0.612753	1.09865	1.01403	2.1018	1.66585	4.1845	3.35258
29.3	0.3467	0.361192	0.60185	0.614801	1.0971	1.01737	2.1065	1.67118	4.1946	3.36253
29.4	0.34875	0.362407	0.6005	0.616849	1.0992	1.02071	2.1115	1.67651	4.2058	3.37247
29.5	0.3495	0.363621	0.6021	0.618896	1.1035	1.02404	2.11725	1.68183	4.21485	3.3824
29.6	0.3523	0.364836	0.6029	0.620943	1.10485	1.02738	2.125	1.68716	4.2234	3.39232
29.7	0.354	0.36605	0.60435	0.62299	1.109	1.03071	2.1301	1.69248	4.2327	3.40224
29.8	0.35465	0.367264	0.6045	0.625037	1.1133	1.03404	2.1397	1.6978	4.2432	3.41214
29.9	0.3546	0.368478	0.6076	0.627083	1.1187	1.03737	2.14625	1.70311	4.25715	3.42204
30	0.3563	0.369691	0.612	0.629128	1.12525	1.0407	2.15045	1.70843	4.26835	3.43192
30.1	0.3598	0.370905	0.61665	0.631174	1.12995	1.04403	2.158	1.71374	4.2798	3.4418
30.2	0.36135	0.372118	0.62065	0.633219	1.1334	1.04736	2.16555	1.71905	4.29185	3.45167
30.3	0.36145	0.373332	0.6219	0.635263	1.14225	1.05069	2.1709	1.72435	4.3018	3.46153
30.4	0.3616	0.374545	0.62905	0.637308	1.1448	1.05402	2.17845	1.72966	4.30665	3.47138
30.5	0.36395	0.375758	0.6317	0.639352	1.14975	1.05735	2.1874	1.73496	4.3136	3.48123
30.6	0.3651	0.37697	0.63025	0.641395	1.1555	1.06067	2.18995	1.74026	4.32585	3.49106
30.7	0.36615	0.378183	0.6283	0.643439	1.16025	1.064	2.19625	1.74556	4.33275	3.50088
30.8	0.3686	0.379395	0.63235	0.645482	1.16495	1.06732	2.2038	1.75086	4.3438	3.5107
30.9	0.36995	0.380608	0.63735	0.647525	1.1745	1.07064	2.21025	1.75615	4.35335	3.52051
31	0.37095	0.38182	0.6428	0.649567	1.18075	1.07397	2.2206	1.76144	4.3638	3.5303
31.1	0.3706	0.383032	0.64735	0.651609	1.1856	1.07729	2.2254	1.76673	4.3742	3.54009
31.2	0.36975	0.384244	0.6522	0.65365	1.1887	1.08061	2.2317	1.77202	4.3827	3.54987
31.3	0.3704	0.385456	0.6557	0.655692	1.1936	1.08393	2.23775	1.77731	4.39335	3.55964
31.4	0.3695	0.386667	0.6594	0.657733	1.19925	1.08725	2.2433	1.78259	4.4056	3.56941
31.5	0.3665	0.387879	0.66295	0.659773	1.2079	1.09057	2.2508	1.78787	4.4136	3.57916
31.6	0.36695	0.38909	0.6671	0.661814	1.2114	1.09388	2.2579	1.79315	4.4219	3.58891
31.7	0.368	0.390301	0.6688	0.663854	1.2145	1.0972	2.26445	1.79843	4.42985	3.59864
31.8	0.3703	0.391512	0.6689	0.665893	1.21825	1.10052	2.26735	1.8037	4.44245	3.60837
31.9	0.3703	0.392723	0.66925	0.667933	1.22155	1.10383	2.26815	1.80897	4.45065	3.61809
32	0.37125	0.393934	0.66965	0.669972	1.22145	1.10715	2.2739	1.81424	4.4603	3.6278
32.1	0.37165	0.395144	0.66975	0.67201	1.227	1.11046	2.2789	1.81951	4.4657	3.6375
32.2	0.37235	0.396354	0.674	0.674049	1.2292	1.11377	2.2842	1.82478	4.4721	3.64719
32.3	0.3722	0.397565	0.6736	0.676087	1.2317	1.11708	2.29315	1.83004	4.47985	3.65687
32.4	0.3679	0.398775	0.6744	0.678124	1.23135	1.1204	2.2981	1.8353	4.4884	3.66655
32.5	0.3731	0.399985	0.67565	0.680161	1.2354	1.12371	2.3066	1.84056	4.5001	3.67621
32.6	0.37265	0.401194	0.6779	0.682198	1.2406	1.12702	2.31575	1.84582	4.51035	3.68587
32.7	0.374	0.402404	0.6795	0.684235	1.24815	1.13032	2.32245	1.85107	4.51735	3.69552
32.8	0.3748	0.403614	0.68345	0.686271	1.25325	1.13363	2.32865	1.85633	4.52895	3.70516
32.9	0.37595	0.404823	0.68875	0.688307	1.25695	1.13694	2.3351	1.86158	4.5388	3.71479
33	0.37615	0.406032	0.69075	0.690343	1.2585	1.14024	2.33745	1.86683	4.54915	3.72441
33.1	0.37775	0.407241	0.6952	0.692378	1.26005	1.14355	2.33915	1.87207	4.55885	3.73403
33.2	0.3793	0.40845	0.69585	0.694413	1.26195	1.14685	2.34835	1.87732	4.57135	3.74363
33.3	0.37975	0.409659	0.69505	0.696448	1.26955	1.15016	2.3569	1.88256	4.5829	3.75323
33.4	0.38005	0.410867	0.69885	0.698482	1.2743	1.15346	2.35985	1.8878	4.59275	3.76282
33.5	0.38365	0.412076	0.7005	0.700516	1.27725	1.15676	2.3626	1.89304	4.6028	3.77239
33.6	0.3838	0.413284	0.70045	0.702549	1.279	1.16006	2.36425	1.89827	4.61475	3.78196
33.7	0.38075	0.414492	0.7021	0.704583	1.28095	1.16336	2.3693	1.90351	4.6253	3.79153
33.8	0.3825	0.4157	0.70655	0.706616	1.2817	1.16666	2.37275	1.90874	4.63515	3.80108
33.9	0.38305	0.416908	0.711	0.708648	1.28515	1.16996	2.3789	1.91397	4.6448	3.81062
34	0.3855	0.418116	0.71165	0.71068	1.2875	1.17326	2.38555	1.91919	4.65445	3.82016
34.1	0.38905	0.419323	0.7142	0.712712	1.29515	1.17656	2.39115	1.92442	4.66725	3.82969
34.2	0.391	0.42053	0.72055	0.714744	1.29845	1.17985	2.39565	1.92964	4.67145	3.8392
34.3	0.39465	0.421738	0.72245	0.716775	1.29765	1.18315	2.4012	1.93486	4.6822	3.84871
34.4	0.39655	0.422945	0.72165	0.718806	1.2993	1.18645	2.40985	1.94008	4.69345	3.85822
34.5	0.39135	0.424152	0.7211	0.720836	1.30325	1.18974	2.41375	1.9453	4.70135	3.86771
34.6	0.3887	0.425358	0.72645	0.722867	1.30605	1.19303	2.4169	1.95051	4.712	3.87719
34.7	0.39245	0.426565	0.72875	0.724897	1.3075	1.19632	2.42045	1.95572	4.72285	3.88667
34.8	0.39765	0.427772	0.7322	0.726926	1.30985	1.19962	2.4249	1.96093	4.732	3.89613
34.9	0.3978	0.428978	0.73635	0.728955	1.3107	1.20291	2.4307	1.96614	4.7415	3.90559
35	0.40105	0.430184	0.7381	0.730984	1.3133	1.2062	2.4344	1.97134	4.7508	3.91504
35.1	0.4016	0.43139	0.7421	0.733013	1.3143	1.20949	2.436	1.97655	4.7591	3.92448
35.2	0.4035	0.432596	0.7429	0.735041	1.3178	1.21277	2.439	1.98175	4.764	3.93392
35.3	0.4055	0.433802	0.7445	0.737069	1.32	1.21606	2.44365	1.98695	4.77345	3.94334
35.4	0.4055	0.435007	0.7467	0.739096	1.32435	1.21935	2.45065	1.99215	4.78255	3.95276
35.5	0.4046	0.436213	0.75045	0.741124	1.32845	1.22263	2.4587	1.99734	4.7945	3.96216
35.6	0.40715	0.437418	0.75335	0.74315	1.334	1.22592	2.4616	2.00253	4.8062	3.97156
35.7	0.40695	0.438623	0.7559	0.745177	1.3371	1.2292	2.4647	2.00772	4.817	3.98095
35.8	0.4086	0.439828	0.7568	0.747203	1.3423	1.23249	2.47155	2.01291	4.82595	3.99033
35.9	0.4108	0.441033	0.7568	0.749229	1.34735	1.23577	2.47725	2.0181	4.83315	3.99971
36	0.4104	0.442238	0.76035	0.751255	1.35075	1.23905	2.48095	2.02328	4.83755	4.00907
36.1	0.41125	0.443442	0.76145	0.75328	1.35055	1.24233	2.4841	2.02846	4.8427	4.01843
36.2	0.41105	0.444647	0.76255	0.755305	1.3486	1.24561	2.4896	2.03364	4.8523	4.02778
36.3	0.40785	0.445851	0.7617	0.757329	1.3523	1.24889	2.4954	2.03882	4.8644	4.03712
36.4	0.4064	0.447055	0.7635	0.759353	1.3534	1.25217	2.50085	2.044	4.87415	4.04645
36.5	0.4071	0.448259	0.7632	0.761377	1.35845	1.25545	2.5048	2.04917	4.8841	4.05577
36.6	0.4084	0.449463	0.76675	0.763401	1.3595	1.25872	2.5072	2.05434	4.8935	4.06508
36.7	0.40885	0.450666	0.7728	0.765424	1.3617	1.262	2.51235	2.05951	4.90025	4.07439
36.8	0.4108	0.45187	0.7776	0.767447	1.36525	1.26527	2.51455	2.06468	4.91215	4.08369
36.9	0.4071	0.453073	0.77835	0.769469	1.36935	1.26855	2.5157	2.06984	4.9184	4.09297
37	0.40795	0.454276	0.77775	0.771492	1.366	1.27182	2.5236	2.07501	4.9255	4.10225
37.1	0.40885	0.455479	0.7742	0.773513	1.3668	1.27509	2.5248	2.08017	4.9328	4.11153
37.2	0.4089	0.456682	0.7754	0.775535	1.3698	1.27837	2.53085	2.08533	4.93915	4.12079
37.3	0.4138	0.457885	0.7769	0.777556	1.37175	1.28164	2.5357	2.09048	4.9494	4.13005
37.4	0.4143	0.459088	0.77765	0.779577	1.3694	1.28491	2.53775	2.09564	4.95615	4.13929
37.5	0.41945	0.46029	0.7786	0.781597	1.36965	1.28818	2.54205	2.10079	4.96255	4.14853
37.6	0.423	0.461492	0.78015	0.783618	1.36735	1.29145	2.55155	2.10594	4.97435	4.15776
37.7	0.42465	0.462694	0.77965	0.785637	1.37105	1.29471	2.55305	2.11109	4.98655	4.16698
37.8	0.42545	0.463896	0.78335	0.787657	1.37575	1.29798	2.559	2.11623	4.9936	4.1762
37.9	0.43085	0.465098	0.78645	0.789676	1.3806	1.30125	2.5627	2.12138	5	4.1854
38	0.43055	0.4663	0.7907	0.791695	1.3844	1.30451	2.57195	2.12652	5.00985	4.1946
38.1	0.4313	0.467501	0.7938	0.793714	1.39025	1.30778	2.57745	2.13166	5.01605	4.20379
38.2	0.4317	0.468703	0.79675	0.795732	1.39405	1.31104	2.58125	2.13679	5.02455	4.21297
38.3	0.43605	0.469904	0.79735	0.79775	1.39785	1.31431	2.5857	2.14193	5.0344	4.22214
38.4	0.43815	0.471105	0.80045	0.799767	1.4001	1.31757	2.59245	2.14706	5.04425	4.2313
38.5	0.43945	0.472306	0.803	0.801784	1.40605	1.32083	2.5975	2.15219	5.0546	4.24046
38.6	0.4377	0.473507	0.80555	0.803801	1.4101	1.32409	2.60095	2.15732	5.06295	4.24961
38.7	0.44305	0.474708	0.8057	0.805818	1.41225	1.32735	2.60395	2.16245	5.06855	4.25874
38.8	0.4466	0.475908	0.80655	0.807834	1.41295	1.33061	2.6115	2.16758	5.078	4.26787
38.9	0.44715	0.477108	0.80805	0.80985	1.4168	1.33387	2.61415	2.1727	5.08715	4.277
39	0.44755	0.478309	0.809	0.811865	1.41935	1.33712	2.62005	2.17782	5.09355	4.28611
39.1	0.4477	0.479509	0.81055	0.81388	1.42315	1.34038	2.62615	2.18294	5.09965	4.29522
39.2	0.44675	0.480709	0.81145	0.815895	1.42745	1.34364	2.6309	2.18805	5.1098	4.30431
39.3	0.44975	0.481908	0.81735	0.81791	1.433	1.34689	2.63615	2.19317	5.11655	4.3134
39.4	0.45585	0.483108	0.822	0.819924	1.43685	1.35015	2.6426	2.19828	5.1259	4.32248
39.5	0.4561	0.484307	0.82315	0.821938	1.4433	1.3534	2.64885	2.20339	5.13215	4.33156
39.6	0.45795	0.485507	0.8279	0.823951	1.44815	1.35665	2.65365	2.2085	5.13805	4.34062
39.7	0.4614	0.486706	0.83215	0.825964	1.45275	1.3599	2.66005	2.2136	5.14595	4.34968
39.8	0.46605	0.487905	0.83415	0.827977	1.45875	1.36315	2.66765	2.21871	5.15605	4.35873
39.9	0.46755	0.489104	0.83735	0.82999	1.46345	1.36641	2.6748	2.22381	5.1653	4.36777
40	0.46945	0.490302	0.84085	0.832002	1.4655	1.36965	2.67915	2.22891	5.17165	4.3768
40.1	0.46995	0.491501	0.8468	0.834014	1.46725	1.3729	2.6839	2.234	5.1782	4.38582
40.2	0.4729	0.492699	0.84255	0.836025	1.4702	1.37615	2.6873	2.2391	5.1848	4.39484
40.3	0.46965	0.493898	0.843	0.838037	1.4723	1.3794	2.6922	2.24419	5.1961	4.40385
40.4	0.4717	0.495096	0.843	0.840048	1.4791	1.38264	2.6968	2.24928	5.2017	4.41285
40.5	0.4734	0.496294	0.8459	0.842058	1.4826	1.38589	2.70335	2.25437	5.21025	4.42184
40.6	0.4806	0.497492	0.848	0.844068	1.48325	1.38913	2.7072	2.25946	5.2155	4.43082
40.7	0.4828	0.498689	0.84495	0.846078	1.4853	1.39238	2.71525	2.26455	5.22225	4.43979
40.8	0.48285	0.499887	0.8435	0.848088	1.49095	1.39562	2.7207	2.26963	5.2281	4.44876
40.9	0.48	0.501084	0.84805	0.850097	1.4951	1.39886	2.7245	2.27471	5.2368	4.45772
41	0.48155	0.502281	0.8504	0.852106	1.4989	1.4021	2.72645	2.27979	5.24415	4.46667
41.1	0.4833	0.503478	0.8523	0.854114	1.50035	1.40534	2.73145	2.28486	5.25315	4.47561
41.2	0.4863	0.504675	0.85205	0.856122	1.50635	1.40858	2.7361	2.28994	5.2617	4.48455
41.3	0.48595	0.505872	0.85675	0.85813	1.5085	1.41182	2.73985	2.29501	5.27135	4.49347
41.4	0.49055	0.507069	0.8551	0.860138	1.50935	1.41506	2.7451	2.30008	5.2791	4.50239
41.5	0.4925	0.508265	0.85415	0.862145	1.5113	1.4183	2.7514	2.30515	5.2876	4.5113
41.6	0.49455	0.509462	0.853	0.864152	1.516	1.42154	2.755	2.31021	5.294	4.5202
41.7	0.4942	0.510658	0.8546	0.866158	1.5169	1.42477	2.7587	2.31528	5.2981	4.5291
41.8	0.498	0.511854	0.8552	0.868165	1.5188	1.42801	2.76485	2.32034	5.30675	4.53799
41.9	0.4983	0.51305	0.8586	0.870171	1.52105	1.43124	2.7693	2.3254	5.3156	4.54686
42	0.5001	0.514245	0.86425	0.872176	1.5255	1.43447	2.77335	2.33046	5.32495	4.55573
42.1	0.50585	0.515441	0.8664	0.874181	1.52825	1.43771	2.77855	2.33551	5.33535	4.56459
42.2	0.5078	0.516636	0.87065	0.876186	1.53085	1.44094	2.78525	2.34057	5.34755	4.57345
42.3	0.51145	0.517832	0.87055	0.878191	1.53835	1.44417	2.7901	2.34562	5.3541	4.5823
42.4	0.51705	0.519027	0.87585	0.880195	1.5451	1.4474	2.79515	2.35067	5.35955	4.59113
42.5	0.52015	0.520222	0.8792	0.882199	1.55065	1.45063	2.7989	2.35571	5.3652	4.59996
42.6	0.5229	0.521417	0.88195	0.884202	1.5534	1.45386	2.8065	2.36076	5.3719	4.60878
42.7	0.52405	0.522611	0.8831	0.886206	1.5607	1.45708	2.81	2.3658	5.3792	4.6176
42.8	0.5228	0.523806	0.8823	0.888209	1.5643	1.46031	2.8191	2.37084	5.3879	4.62641
42.9	0.5227	0.525	0.883	0.890211	1.567	1.46354	2.82635	2.37588	5.39505	4.6352
43	0.527	0.526195	0.8845	0.892213	1.56865	1.46676	2.8323	2.38092	5.4032	4.64399
43.1	0.5275	0.527389	0.88475	0.894215	1.5738	1.46999	2.83695	2.38595	5.41275	4.65278
43.2	0.52855	0.528583	0.8889	0.896217	1.58045	1.47321	2.8459	2.39099	5.4221	4.66155
43.3	0.5339	0.529777	0.88855	0.898218	1.5855	1.47643	2.8531	2.39602	5.4321	4.67032
43.4	0.53325	0.53097	0.89	0.900219	1.5945	1.47966	2.859	2.40105	5.4394	4.67907
43.5	0.5336	0.532164	0.8961	0.90222	1.6032	1.48288	2.86315	2.40607	5.44655	4.68783
43.6	0.5337	0.533357	0.8981	0.90422	1.60755	1.4861	2.8671	2.4111	5.4556	4.69657
43.7	0.5348	0.53455	0.90055	0.90622	1.6112	1.48932	2.86895	2.41612	5.46435	4.7053
43.8	0.53425	0.535743	0.9044	0.908219	1.61295	1.49254	2.87815	2.42114	5.47165	4.71403
43.9	0.5364	0.536936	0.90685	0.910219	1.61865	1.49576	2.8819	2.42616	5.4815	4.72275
44	0.53345	0.538129	0.91045	0.912218	1.6212	1.49897	2.8889	2.43117	5.4914	4.73146
44.1	0.53445	0.539322	0.9119	0.914216	1.6245	1.50219	2.89545	2.43619	5.50385	4.74016
44.2	0.5336	0.540514	0.9142	0.916214	1.63025	1.50541	2.90535	2.4412	5.51585	4.74886
44.3	0.5363	0.541707	0.91725	0.918212	1.63365	1.50862	2.9106	2.44621	5.5254	4.75755
44.4	0.53755	0.542899	0.91975	0.92021	1.6368	1.51183	2.91425	2.45122	5.53175	4.76622
44.5	0.53795	0.544091	0.9228	0.922207	1.63925	1.51505	2.91885	2.45622	5.53975	4.7749
44.6	0.5413	0.545283	0.92315	0.924204	1.64125	1.51826	2.9248	2.46123	5.5478	4.78356
44.7	0.53905	0.546474	0.92665	0.926201	1.6416	1.52147	2.92895	2.46623	5.55725	4.79222
44.8	0.53555	0.547666	0.9289	0.928197	1.64555	1.52468	2.9359	2.47123	5.5681	4.80086
44.9	0.5363	0.548857	0.93005	0.930193	1.6518	1.52789	2.9416	2.47623	5.5762	4.8095
45	0.53835	0.550049	0.9296	0.932189	1.6544	1.5311	2.95125	2.48122	5.58325	4.81814
45.1	0.5396	0.55124	0.9316	0.934184	1.66105	1.53431	2.95615	2.48622	5.59235	4.82676
45.2	0.5407	0.552431	0.93625	0.936179	1.66605	1.53752	2.9629	2.49121	5.5996	4.83538
45.3	0.54145	0.553622	0.93915	0.938174	1.6726	1.54073	2.9702	2.4962	5.6052	4.84399
45.4	0.54095	0.554812	0.9398	0.940168	1.6733	1.54393	2.9726	2.50119	5.6152	4.85259
45.5	0.5387	0.556003	0.9395	0.942162	1.6712	1.54714	2.97415	2.50617	5.62125	4.86118
45.6	0.5423	0.557193	0.937	0.944156	1.67165	1.55034	2.9795	2.51115	5.6308	4.86977
45.7	0.5433	0.558384	0.93465	0.946149	1.6747	1.55355	2.98835	2.51613	5.63955	4.87835
45.8	0.54395	0.559574	0.9349	0.948142	1.67695	1.55675	2.9964	2.52111	5.6477	4.88692
45.9	0.5441	0.560764	0.93865	0.950135	1.6762	1.55995	2.99905	2.52609	5.65465	4.89548
46	0.54685	0.561954	0.9377	0.952127	1.68105	1.56315	3.00435	2.53107	5.66065	4.90403
46.1	0.5486	0.563143	0.93705	0.954119	1.68355	1.56635	3.00595	2.53604	5.66595	4.91258
46.2	0.54865	0.564333	0.93755	0.956111	1.68535	1.56955	3.0119	2.54101	5.6742	4.92112
46.3	0.54495	0.565522	0.93985	0.958102	1.6883	1.57275	3.01875	2.54598	5.67625	4.92965
46.4	0.54625	0.566711	0.9406	0.960093	1.69145	1.57595	3.0247	2.55095	5.6842	4.93818
46.5	0.5479	0.5679	0.94715	0.962084	1.6965	1.57915	3.02935	2.55591	5.69245	4.94669
46.6	0.54865	0.569089	0.9498	0.964074	1.70145	1.58235	3.03585	2.56087	5.70025	4.9552
46.7	0.5481	0.570278	0.95215	0.966064	1.70705	1.58554	3.03965	2.56583	5.70855	4.9637
46.8	0.55225	0.571467	0.95735	0.968054	1.71275	1.58874	3.04315	2.57079	5.71525	4.9722
46.9	0.55715	0.572655	0.96095	0.970043	1.71425	1.59193	3.04875	2.57575	5.72355	4.98068
47	0.55935	0.573844	0.96035	0.972032	1.71935	1.59513	3.0514	2.5807	5.7309	4.98916
47.1	0.56095	0.575032	0.96335	0.974021	1.7221	1.59832	3.0566	2.58566	5.7361	4.99763
47.2	0.56065	0.57622	0.9652	0.976009	1.7287	1.60151	3.0613	2.59061	5.7417	5.00609
47.3	0.5595	0.577408	0.965	0.977998	1.7298	1.6047	3.06575	2.59556	5.74925	5.01455
47.4	0.5603	0.578595	0.9677	0.979985	1.73365	1.60789	3.07195	2.6005	5.75855	5.02299
47.5	0.5554	0.579783	0.97385	0.981973	1.74265	1.61108	3.07615	2.60545	5.76335	5.03143
47.6	0.55565	0.58097	0.98025	0.98396	1.74675	1.61427	3.078	2.61039	5.7679	5.03987
47.7	0.55675	0.582158	0.98175	0.985946	1.7483	1.61746	3.08505	2.61533	5.77505	5.04829
47.8	0.55755	0.583345	0.982	0.987933	1.75055	1.62065	3.0939	2.62027	5.7854	5.05671
47.9	0.5573	0.584532	0.98655	0.989919	1.7575	1.62383	3.0993	2.6252	5.7931	5.06512
48	0.55785	0.585719	0.989	0.991905	1.7622	1.62702	3.10745	2.63014	5.80165	5.07352
48.1	0.5605	0.586906	0.9918	0.99389	1.76545	1.6302	3.11155	2.63507	5.80845	5.08191
48.2	0.562	0.588092	0.99265	0.995875	1.77055	1.63339	3.11435	2.64	5.81195	5.0903
48.3	0.56435	0.589279	0.99455	0.99786	1.77255	1.63657	3.1212	2.64493	5.8156	5.09868
48.4	0.56625	0.590465	0.99675	0.999845	1.7749	1.63975	3.12535	2.64986	5.81815	5.10705
48.5	0.56395	0.591651	0.999	1.00183	1.77275	1.64294	3.1295	2.65478	5.8272	5.11541
48.6	0.5654	0.592837	0.99755	1.00381	1.7761	1.64612	3.13535	2.6597	5.83495	5.12377
48.7	0.56755	0.594023	0.999	1.0058	1.77975	1.6493	3.13975	2.66462	5.84605	5.13211
48.8	0.5679	0.595208	0.99995	1.00778	1.78105	1.65248	3.1456	2.66954	5.8546	5.14046
48.9	0.56905	0.596394	1.00275	1.00976	1.7844	1.65565	3.15	2.67446	5.8627	5.14879
49	0.56855	0.597579	1.005	1.01174	1.7902	1.65883	3.1531	2.67937	5.8713	5.15711
49.1	0.5697	0.598765	1.0085	1.01373	1.7956	1.66201	3.1556	2.68428	5.8746	5.16543
49.2	0.575	0.59995	1.0123	1.01571	1.7981	1.66519	3.15885	2.68919	5.88135	5.17374
49.3	0.5786	0.601135	1.0125	1.01769	1.80035	1.66836	3.1594	2.6941	5.8893	5.18205
49.4	0.5744	0.602319	1.01515	1.01967	1.8019	1.67154	3.16235	2.69901	5.89495	5.19034
49.5	0.57635	0.603504	1.0171	1.02165	1.80355	1.67471	3.16555	2.70391	5.90275	5.19863
49.6	0.5806	0.604689	1.01825	1.02363	1.80785	1.67788	3.1755	2.70881	5.913	5.20691
49.7	0.58265	0.605873	1.02265	1.02561	1.8166	1.68106	3.18195	2.71371	5.92045	5.21519
49.8	0.58355	0.607057	1.0225	1.02759	1.82005	1.68423	3.1883	2.71861	5.9249	5.22345
49.9	0.5853	0.608241	1.02355	1.02957	1.8233	1.6874	3.18835	2.72351	5.93055	5.23171
50	0.58475	0.609425	1.0249	1.03155	1.82375	1.69057	3.1924	2.7284	5.9356	5.23996
50.1	0.5883	0.610609	1.02625	1.03353	1.8286	1.69374	3.1972	2.73329	5.9413	5.2482
50.2	0.59045	0.611793	1.0272	1.03551	1.8299	1.69691	3.1989	2.73818	5.9443	5.25644
50.3	0.5946	0.612976	1.0281	1.03749	1.8324	1.70007	3.19865	2.74307	5.95045	5.26467
50.4	0.5981	0.614159	1.0293	1.03946	1.83405	1.70324	3.2045	2.74795	5.9585	5.27289
50.5	0.5978	0.615343	1.02965	1.04144	1.8365	1.70641	3.2138	2.75284	5.9663	5.2811
50.6	0.59805	0.616526	1.0332	1.04342	1.8413	1.70957	3.21715	2.75772	5.97225	5.28931
50.7	0.6002	0.617708	1.0359	1.0454	1.84445	1.71274	3.2237	2.7626	5.9801	5.29751
50.8	0.6063	0.618891	1.03935	1.04737	1.8541	1.7159	3.2322	2.76748	5.9855	5.3057
50.9	0.61265	0.620074	1.0421	1.04935	1.8587	1.71906	3.23475	2.77235	5.98965	5.31388
51	0.6169	0.621256	1.0453	1.05133	1.85785	1.72222	3.23545	2.77723	5.99725	5.32206
51.1	0.6182	0.622439	1.04915	1.0533	1.86135	1.72539	3.23805	2.7821	6.00475	5.33023
51.2	0.61855	0.623621	1.05085	1.05528	1.86085	1.72855	3.2408	2.78697	6.012	5.33839
51.3	0.62255	0.624803	1.05025	1.05725	1.8603	1.73171	3.2438	2.79184	6.0207	5.34655
51.4	0.62455	0.625985	1.05	1.05923	1.8583	1.73487	3.2473	2.7967	6.0289	5.35469
51.5	0.6229	0.627166	1.0513	1.0612	1.8621	1.73802	3.2551	2.80156	6.0356	5.36283
51.6	0.6241	0.628348	1.0535	1.06317	1.8674	1.74118	3.26	2.80643	6.0418	5.37096
51.7	0.6213	0.629529	1.0592	1.06515	1.8716	1.74434	3.26355	2.81129	6.04775	5.37909
51.8	0.6235	0.630711	1.0647	1.06712	1.87185	1.74749	3.26635	2.81614	6.05905	5.38721
51.9	0.6228	0.631892	1.06735	1.06909	1.87715	1.75065	3.2713	2.821	6.0658	5.39532
52	0.62155	0.633073	1.06935	1.07107	1.8803	1.7538	3.2751	2.82585	6.0726	5.40342
52.1	0.62225	0.634254	1.0727	1.07304	1.8798	1.75696	3.27795	2.83071	6.08005	5.41152
52.2	0.6233	0.635434	1.0738	1.07501	1.88325	1.76011	3.2828	2.83555	6.0875	5.4196
52.3	0.6241	0.636615	1.07325	1.07698	1.888	1.76326	3.28315	2.8404	6.09385	5.42768
52.4	0.62685	0.637795	1.0794	1.07895	1.88965	1.76641	3.2894	2.84525	6.1044	5.43576
52.5	0.6316	0.638975	1.07765	1.08093	1.8977	1.76956	3.2944	2.85009	6.1096	5.44382
52.6	0.62785	0.640156	1.0746	1.0829	1.9007	1.77271	3.29665	2.85493	6.11915	5.45188
52.7	0.6318	0.641335	1.0755	1.08487	1.90125	1.77586	3.29855	2.85977	6.12365	5.45994
52.8	0.6335	0.642515	1.07665	1.08684	1.90265	1.77901	3.3064	2.86461	6.1343	5.46798
52.9	0.63245	0.643695	1.07865	1.08881	1.9065	1.78216	3.31075	2.86945	6.14065	5.47602
53	0.62735	0.644875	1.0821	1.09078	1.91225	1.7853	3.317	2.87428	6.1454	5.48405
53.1	0.6308	0.646054	1.08355	1.09274	1.914	1.78845	3.32175	2.87911	6.14905	5.49207
53.2	0.63155	0.647233	1.0839	1.09471	1.91625	1.79159	3.32805	2.88394	6.15945	5.50009
53.3	0.6322	0.648412	1.08385	1.09668	1.91815	1.79474	3.3344	2.88877	6.1648	5.50809
53.4	0.63525	0.649591	1.08855	1.09865	1.9228	1.79788	3.33795	2.8936	6.16735	5.51609
53.5	0.63745	0.65077	1.0905	1.10062	1.92625	1.80102	3.34485	2.89842	6.17545	5.52409
53.6	0.6419	0.651949	1.09115	1.10259	1.92955	1.80417	3.35185	2.90324	6.18375	5.53207
53.7	0.64675	0.653127	1.09255	1.10455	1.93325	1.80731	3.3561	2.90806	6.191	5.54005
53.8	0.65185	0.654305	1.09695	1.10652	1.9364	1.81045	3.35925	2.91288	6.19965	5.54803
53.9	0.65305	0.655484	1.0997	1.10849	1.94125	1.81359	3.36235	2.9177	6.20495	5.55599
54	0.6538	0.656662	1.09895	1.11045	1.94375	1.81673	3.3672	2.92251	6.2088	5.56395
54.1	0.65505	0.65784	1.09915	1.11242	1.9463	1.81986	3.3679	2.92732	6.2145	5.5719
54.2	0.65535	0.659017	1.1009	1.11438	1.949	1.823	3.3752	2.93213	6.2224	5.57984
54.3	0.6567	0.660195	1.1016	1.11635	1.9513	1.82614	3.38145	2.93694	6.22805	5.58778
54.4	0.6563	0.661372	1.0993	1.11831	1.95305	1.82927	3.3837	2.94174	6.2338	5.59571
54.5	0.6567	0.66255	1.09815	1.12028	1.9537	1.83241	3.3914	2.94655	6.2448	5.60363
54.6	0.66025	0.663727	1.0982	1.12224	1.959	1.83554	3.3963	2.95135	6.2493	5.61154
54.7	0.6625	0.664904	1.1025	1.12421	1.9578	1.83868	3.40105	2.95615	6.25595	5.61945
54.8	0.6667	0.666081	1.1037	1.12617	1.95685	1.84181	3.4046	2.96095	6.2604	5.62735
54.9	0.6659	0.667258	1.10645	1.12813	1.9574	1.84494	3.40825	2.96574	6.26835	5.63525
55	0.66915	0.668434	1.1086	1.1301	1.95765	1.84807	3.4147	2.97054	6.2768	5.64313
55.1	0.6703	0.669611	1.10785	1.13206	1.9588	1.8512	3.42295	2.97533	6.28075	5.65101
55.2	0.67005	0.670787	1.1094	1.13402	1.96145	1.85433	3.4288	2.98012	6.2913	5.65888
55.3	0.6694	0.671963	1.10755	1.13598	1.9641	1.85746	3.43005	2.98491	6.29615	5.66675
55.4	0.66805	0.673139	1.1085	1.13794	1.96595	1.86059	3.43655	2.9897	6.30005	5.6746
55.5	0.6719	0.674315	1.10965	1.13991	1.97205	1.86372	3.4415	2.99448	6.3082	5.68245
55.6	0.67365	0.675491	1.11245	1.14187	1.9733	1.86684	3.4467	2.99926	6.3131	5.6903
55.7	0.67255	0.676666	1.1106	1.14383	1.9744	1.86997	3.4488	3.00404	6.3174	5.69813
55.8	0.6741	0.677842	1.1088	1.14579	1.9718	1.87309	3.45425	3.00882	6.32685	5.70596
55.9	0.6747	0.679017	1.1103	1.14775	1.97585	1.87622	3.4579	3.0136	6.3349	5.71379
56	0.6746	0.680192	1.11165	1.14971	1.9797	1.87934	3.46715	3.01837	6.34405	5.7216
56.1	0.67955	0.681367	1.111	1.15167	1.98575	1.88246	3.4729	3.02314	6.3533	5.72941
56.2	0.6797	0.682542	1.11255	1.15363	1.9892	1.88558	3.47875	3.02791	6.35845	5.73721
56.3	0.68155	0.683717	1.116	1.15558	1.99295	1.8887	3.48405	3.03268	6.36805	5.745
56.4	0.683	0.684891	1.11645	1.15754	1.99625	1.89182	3.4915	3.03745	6.3733	5.75279
56.5	0.67985	0.686065	1.11785	1.1595	2.0001	1.89494	3.49425	3.04221	6.37765	5.76057
56.6	0.67995	0.68724	1.1189	1.16146	2.00585	1.89806	3.4943	3.04698	6.3808	5.76834
56.7	0.684	0.688414	1.11505	1.16342	2.0063	1.90118	3.5006	3.05174	6.387	5.77611
56.8	0.68335	0.689588	1.1133	1.16537	2.0103	1.9043	3.50275	3.0565	6.39355	5.78387
56.9	0.6819	0.690762	1.1121	1.16733	2.00915	1.90741	3.5042	3.06125	6.4009	5.79162
57	0.6805	0.691935	1.11395	1.16929	2.012	1.91053	3.5088	3.06601	6.4072	5.79936
57.1	0.67685	0.693109	1.1176	1.17124	2.0199	1.91364	3.515	3.07076	6.4154	5.8071
57.2	0.6762	0.694282	1.1215	1.1732	2.0278	1.91676	3.51995	3.07551	6.42075	5.81483
57.3	0.6789	0.695456	1.1239	1.17515	2.03295	1.91987	3.52885	3.08026	6.42925	5.82255
57.4	0.6768	0.696629	1.12525	1.17711	2.03885	1.92298	3.5345	3.08501	6.4356	5.83027
57.5	0.68035	0.697802	1.12905	1.17906	2.0459	1.9261	3.5381	3.08975	6.4397	5.83798
57.6	0.68545	0.698974	1.1286	1.18102	2.0496	1.92921	3.5404	3.0945	6.4444	5.84568
57.7	0.6889	0.700147	1.1274	1.18297	2.0538	1.93232	3.5472	3.09924	6.4517	5.85338
57.8	0.6918	0.70132	1.1261	1.18493	2.0577	1.93543	3.55295	3.10398	6.45585	5.86107
57.9	0.6891	0.702492	1.1279	1.18688	2.06195	1.93854	3.55815	3.10871	6.45905	5.86875
58	0.692	0.703664	1.12855	1.18883	2.06325	1.94164	3.5615	3.11345	6.468	5.87642
58.1	0.69385	0.704836	1.12975	1.19079	2.068	1.94475	3.56995	3.11818	6.47505	5.88409
58.2	0.69585	0.706008	1.1309	1.19274	2.07545	1.94786	3.5787	3.12291	6.4828	5.89175
58.3	0.6979	0.70718	1.13585	1.19469	2.08	1.95096	3.5855	3.12764	6.4927	5.89941
58.4	0.70055	0.708351	1.139	1.19664	2.0825	1.95407	3.59175	3.13237	6.50025	5.90706
58.5	0.7012	0.709523	1.1403	1.19859	2.08625	1.95717	3.59435	3.1371	6.50895	5.9147
58.6	0.6994	0.710694	1.14485	1.20055	2.08715	1.96027	3.6011	3.14182	6.5169	5.92233
58.7	0.70425	0.711865	1.14885	1.2025	2.0905	1.96338	3.60695	3.14654	6.52315	5.92996
58.8	0.70565	0.713037	1.1542	1.20445	2.09795	1.96648	3.6158	3.15126	6.5318	5.93758
58.9	0.7065	0.714207	1.15645	1.2064	2.1017	1.96958	3.6202	3.15598	6.5373	5.94519
59	0.70795	0.715378	1.157	1.20835	2.1046	1.97268	3.62455	3.16069	6.54555	5.95279
59.1	0.7143	0.716549	1.1576	1.2103	2.11005	1.97578	3.62605	3.16541	6.55475	5.96039
59.2	0.7125	0.717719	1.15985	1.21225	2.11265	1.97888	3.6307	3.17012	6.5621	5.96798
59.3	0.71085	0.71889	1.16225	1.2142	2.1148	1.98198	3.63355	3.17483	6.56835	5.97557
59.4	0.71375	0.72006	1.1645	1.21614	2.11665	1.98507	3.63755	3.17954	6.57635	5.98315
59.5	0.7121	0.72123	1.16525	1.21809	2.11945	1.98817	3.64615	3.18424	6.58855	5.99072
59.6	0.71135	0.7224	1.16385	1.22004	2.12525	1.99126	3.64825	3.18895	6.59225	5.99828
59.7	0.71055	0.723569	1.16595	1.22199	2.12625	1.99436	3.6518	3.19365	6.5973	6.00584
59.8	0.71035	0.724739	1.16675	1.22394	2.1271	1.99745	3.65415	3.19835	6.60285	6.01339
59.9	0.70775	0.725909	1.1688	1.22588	2.12825	2.00055	3.65855	3.20305	6.61025	6.02094
60	0.7102	0.727078	1.16915	1.22783	2.13205	2.00364	3.6662	3.20775	6.6161	6.02847
60.1	0.70995	0.728247	1.17115	1.22978	2.1326	2.00673	3.6713	3.21244	6.6267	6.036
60.2	0.71015	0.729416	1.1721	1.23172	2.1353	2.00982	3.67565	3.21713	6.63285	6.04353
60.3	0.7081	0.730585	1.1704	1.23367	2.13555	2.01291	3.6782	3.22182	6.6385	6.05105
60.4	0.7058	0.731754	1.17205	1.23561	2.1381	2.016	3.68365	3.22651	6.64705	6.05856
60.5	0.70535	0.732922	1.1769	1.23756	2.14715	2.01909	3.6857	3.2312	6.6543	6.06606
60.6	0.7046	0.734091	1.18175	1.2395	2.1487	2.02218	3.68485	3.23588	6.66075	6.07355
60.7	0.70335	0.735259	1.1836	1.24145	2.15175	2.02527	3.6872	3.24057	6.6683	6.08104
60.8	0.7021	0.736427	1.18445	1.24339	2.1603	2.02835	3.6913	3.24525	6.6758	6.08853
60.9	0.69795	0.737595	1.1875	1.24534	2.1664	2.03144	3.6951	3.24993	6.6832	6.096
61	0.7013	0.738763	1.1913	1.24728	2.1718	2.03452	3.7002	3.2546	6.6888	6.10347
61.1	0.7024	0.739931	1.1942	1.24922	2.1799	2.03761	3.70135	3.25928	6.69445	6.11094
61.2	0.7053	0.741098	1.1998	1.25117	2.18335	2.04069	3.7045	3.26395	6.7037	6.11839
61.3	0.7044	0.742266	1.20205	1.25311	2.1864	2.04377	3.7122	3.26862	6.7099	6.12584
61.4	0.70485	0.743433	1.2065	1.25505	2.1904	2.04685	3.7199	3.27329	6.7181	6.13328
61.5	0.7084	0.7446	1.2099	1.25699	2.1948	2.04994	3.72695	3.27796	6.72715	6.14072
61.6	0.7111	0.745767	1.2115	1.25893	2.19635	2.05302	3.73345	3.28263	6.73435	6.14815
61.7	0.711	0.746934	1.21045	1.26088	2.19855	2.0561	3.73905	3.28729	6.74215	6.15557
61.8	0.71485	0.748101	1.21515	1.26282	2.20225	2.05917	3.745	3.29195	6.7514	6.16299
61.9	0.71595	0.749267	1.22235	1.26476	2.2094	2.06225	3.7521	3.29661	6.755	6.1704
62	0.71625	0.750434	1.2272	1.2667	2.2137	2.06533	3.7585	3.30127	6.7593	6.1778
62.1	0.7208	0.7516	1.2319	1.26864	2.2192	2.06841	3.7607	3.30593	6.7612	6.18519
62.2	0.7199	0.752766	1.2357	1.27058	2.2212	2.07148	3.76535	3.31058	6.76635	6.19258
62.3	0.7197	0.753932	1.2334	1.27252	2.22345	2.07456	3.76865	3.31523	6.77395	6.19996
62.4	0.7207	0.755098	1.23255	1.27446	2.22765	2.07763	3.7724	3.31988	6.7802	6.20734
62.5	0.72205	0.756263	1.23715	1.27639	2.2315	2.0807	3.7738	3.32453	6.785	6.21471
62.6	0.72565	0.757429	1.2389	1.27833	2.2363	2.08378	3.78115	3.32918	6.79075	6.22207
62.7	0.7289	0.758594	1.2419	1.28027	2.23915	2.08685	3.78765	3.33382	6.79795	6.22943
62.8	0.7266	0.75976	1.24625	1.28221	2.24395	2.08992	3.7913	3.33846	6.805	6.23677
62.9	0.72885	0.760925	1.25075	1.28415	2.2456	2.09299	3.7963	3.34311	6.8102	6.24412
63	0.72905	0.76209	1.2537	1.28608	2.2469	2.09606	3.8022	3.34774	6.8178	6.25145
63.1	0.7289	0.763255	1.2566	1.28802	2.2488	2.09913	3.8081	3.35238	6.8263	6.25878
63.2	0.7301	0.764419	1.2579	1.28996	2.2524	2.1022	3.8129	3.35702	6.8326	6.2661
63.3	0.7324	0.765584	1.2591	1.29189	2.2517	2.10527	3.8137	3.36165	6.8383	6.27342
63.4	0.7336	0.766748	1.2616	1.29383	2.2524	2.10833	3.8151	3.36628	6.8448	6.28073
63.5	0.7348	0.767912	1.2635	1.29576	2.2555	2.1114	3.81995	3.37091	6.85305	6.28803
63.6	0.7349	0.769076	1.2649	1.2977	2.26045	2.11446	3.8248	3.37554	6.8607	6.29533
63.7	0.7351	0.77024	1.27125	1.29963	2.2632	2.11753	3.82875	3.38016	6.86555	6.30262
63.8	0.73605	0.771404	1.2752	1.30157	2.26615	2.12059	3.832	3.38479	6.8717	6.3099
63.9	0.7386	0.772568	1.27935	1.3035	2.2695	2.12365	3.83445	3.38941	6.87965	6.31717
64	0.74135	0.773731	1.2791	1.30544	2.27585	2.12672	3.8412	3.39403	6.886	6.32444
64.1	0.743	0.774895	1.28245	1.30737	2.2771	2.12978	3.8461	3.39864	6.8912	6.33171
64.2	0.74575	0.776058	1.284	1.3093	2.2845	2.13284	3.8463	3.40326	6.8963	6.33896
64.3	0.7409	0.777221	1.2879	1.31124	2.2872	2.1359	3.84805	3.40788	6.89915	6.34621
64.4	0.7416	0.778384	1.2884	1.31317	2.29085	2.13896	3.8541	3.41249	6.9025	6.35346
64.5	0.7412	0.779547	1.29225	1.3151	2.2946	2.14201	3.85895	3.4171	6.90725	6.36069
64.6	0.74205	0.780709	1.2941	1.31703	2.29985	2.14507	3.8631	3.42171	6.9083	6.36792
64.7	0.7439	0.781872	1.29745	1.31897	2.3021	2.14813	3.86415	3.42631	6.91055	6.37515
64.8	0.74415	0.783034	1.2947	1.3209	2.30315	2.15119	3.86985	3.43092	6.91425	6.38236
64.9	0.7408	0.784197	1.29445	1.32283	2.30225	2.15424	3.87135	3.43552	6.91905	6.38957
65	0.74255	0.785359	1.29555	1.32476	2.30445	2.15729	3.87475	3.44012	6.92545	6.39678
65.1	0.74085	0.786521	1.29815	1.32669	2.30795	2.16035	3.88055	3.44472	6.92985	6.40397
65.2	0.73995	0.787682	1.30115	1.32862	2.30875	2.1634	3.88625	3.44932	6.93265	6.41117
65.3	0.74185	0.788844	1.30535	1.33055	2.31385	2.16645	3.891	3.45391	6.9409	6.41835
65.4	0.74435	0.790005	1.30835	1.33248	2.3219	2.16951	3.8984	3.4585	6.9475	6.42553
65.5	0.74355	0.791167	1.3083	1.33441	2.328	2.17256	3.9051	3.4631	6.9565	6.4327
65.6	0.748	0.792328	1.3123	1.33634	2.3316	2.17561	3.9089	3.46768	6.9618	6.43987
65.7	0.7497	0.793489	1.3181	1.33827	2.3327	2.17866	3.91475	3.47227	6.96825	6.44702
65.8	0.7539	0.79465	1.3183	1.34019	2.33555	2.1817	3.9196	3.47686	6.9783	6.45418
65.9	0.7547	0.795811	1.32185	1.34212	2.3401	2.18475	3.92625	3.48144	6.98675	6.46132
66	0.75445	0.796971	1.3224	1.34405	2.34725	2.1878	3.92995	3.48602	6.99025	6.46846
66.1	0.7543	0.798132	1.32535	1.34598	2.35175	2.19085	3.93315	3.4906	6.99775	6.47559
66.2	0.75645	0.799292	1.32955	1.3479	2.35905	2.19389	3.9421	3.49518	7.0015	6.48272
66.3	0.76075	0.800452	1.33375	1.34983	2.3624	2.19694	3.94945	3.49976	7.00835	6.48984
66.4	0.76435	0.801613	1.3374	1.35176	2.36925	2.19998	3.95585	3.50433	7.01355	6.49695
66.5	0.7661	0.802772	1.34245	1.35368	2.37535	2.20302	3.96215	3.50891	7.02245	6.50406
66.6	0.76765	0.803932	1.34335	1.35561	2.37955	2.20606	3.9701	3.51348	7.0304	6.51116
66.7	0.76705	0.805092	1.34535	1.35753	2.385	2.20911	3.97705	3.51804	7.03605	6.51825
66.8	0.76995	0.806251	1.3467	1.35946	2.39045	2.21215	3.9851	3.52261	7.0424	6.52534
66.9	0.7731	0.807411	1.34575	1.36138	2.3915	2.21519	3.9889	3.52718	7.048	6.53242
67	0.77435	0.80857	1.3464	1.36331	2.3929	2.21823	3.99575	3.53174	7.05215	6.5395
67.1	0.7754	0.809729	1.3453	1.36523	2.39665	2.22127	4.0004	3.5363	7.0536	6.54657
67.2	0.7773	0.810888	1.34565	1.36716	2.3981	2.2243	4.0054	3.54086	7.0604	6.55363
67.3	0.77695	0.812047	1.3442	1.36908	2.4051	2.22734	4.01005	3.54542	7.06525	6.56068
67.4	0.7785	0.813205	1.3492	1.371	2.40905	2.23038	4.0144	3.54997	7.0728	6.56773
67.5	0.7801	0.814364	1.35515	1.37293	2.4117	2.23341	4.0198	3.55453	7.0787	6.57478
67.6	0.77995	0.815522	1.3575	1.37485	2.4136	2.23645	4.0208	3.55908	7.0832	6.58181
67.7	0.7792	0.81668	1.3599	1.37677	2.4142	2.23948	4.02425	3.56363	7.08765	6.58884
67.8	0.7784	0.817838	1.3662	1.37869	2.42025	2.24252	4.0294	3.56818	7.0947	6.59587
67.9	0.7783	0.818996	1.36885	1.38061	2.4221	2.24555	4.0337	3.57272	7.0989	6.60288
68	0.77795	0.820154	1.3692	1.38253	2.4234	2.24858	4.03465	3.57727	7.10455	6.6099
68.1	0.777	0.821311	1.3693	1.38446	2.42505	2.25161	4.0416	3.58181	7.112	6.6169
68.2	0.7785	0.822469	1.37025	1.38638	2.4293	2.25464	4.04765	3.58635	7.11975	6.6239
68.3	0.77755	0.823626	1.3753	1.3883	2.43365	2.25767	4.05235	3.59089	7.12435	6.63089
68.4	0.7829	0.824783	1.38445	1.39022	2.43795	2.2607	4.0571	3.59542	7.1301	6.63788
68.5	0.78265	0.82594	1.38765	1.39214	2.4444	2.26373	4.0589	3.59996	7.1327	6.64486
68.6	0.78455	0.827097	1.3876	1.39406	2.4454	2.26676	4.06185	3.60449	7.13805	6.65183
68.7	0.7861	0.828254	1.387	1.39597	2.44395	2.26978	4.0667	3.60902	7.1453	6.6588
68.8	0.7832	0.829411	1.38505	1.39789	2.4462	2.27281	4.0719	3.61355	7.1544	6.66576
68.9	0.78375	0.830567	1.3872	1.39981	2.4503	2.27583	4.07845	3.61808	7.16405	6.67271
69	0.7827	0.831723	1.389	1.40173	2.46075	2.27886	4.0821	3.62261	7.174	6.67966
69.1	0.7864	0.83288	1.39065	1.40365	2.4661	2.28188	4.0878	3.62713	7.1823	6.6866
69.2	0.78975	0.834036	1.392	1.40556	2.4725	2.2849	4.0922	3.63165	7.1881	6.69354
69.3	0.7926	0.835192	1.3953	1.40748	2.4739	2.28793	4.0966	3.63617	7.1927	6.70047
69.4	0.7944	0.836347	1.3967	1.4094	2.4751	2.29095	4.10655	3.64069	7.19905	6.70739
69.5	0.7967	0.837503	1.3952	1.41131	2.48005	2.29397	4.1141	3.64521	7.2016	6.71431
69.6	0.799	0.838658	1.39855	1.41323	2.4839	2.29699	4.11735	3.64972	7.20525	6.72122
69.7	0.80085	0.839814	1.4019	1.41515	2.48325	2.30001	4.1222	3.65423	7.2137	6.72812
69.8	0.8027	0.840969	1.40035	1.41706	2.4874	2.30303	4.12995	3.65875	7.22095	6.73502
69.9	0.80295	0.842124	1.4028	1.41898	2.49405	2.30604	4.1356	3.66325	7.2292	6.74191
70	0.8045	0.843279	1.40585	1.42089	2.497	2.30906	4.14355	3.66776	7.23415	6.7488
70.1	0.80615	0.844433	1.4089	1.42281	2.49745	2.31208	4.14455	3.67227	7.24095	6.75567
70.2	0.8059	0.845588	1.40835	1.42472	2.50405	2.31509	4.1478	3.67677	7.2434	6.76255
70.3	0.80755	0.846742	1.41195	1.42663	2.5052	2.31811	4.15525	3.68127	7.25475	6.76942
70.4	0.81345	0.847897	1.4134	1.42855	2.51095	2.32112	4.16015	3.68577	7.26325	6.77628
70.5	0.8142	0.849051	1.41765	1.43046	2.51745	2.32414	4.1634	3.69027	7.2728	6.78313
70.6	0.81705	0.850205	1.41885	1.43237	2.521	2.32715	4.16595	3.69476	7.27975	6.78998
70.7	0.81785	0.851359	1.4191	1.43429	2.51925	2.33016	4.16975	3.69926	7.28915	6.79682
70.8	0.819	0.852513	1.42035	1.4362	2.52295	2.33317	4.17425	3.70375	7.29635	6.80366
70.9	0.81755	0.853666	1.42765	1.43811	2.52855	2.33618	4.1784	3.70824	7.3024	6.81049
71	0.81805	0.85482	1.43005	1.44002	2.5331	2.33919	4.18065	3.71273	7.30895	6.81731
71.1	0.81665	0.855973	1.4305	1.44193	2.53835	2.3422	4.18475	3.71722	7.31625	6.82413
71.2	0.8201	0.857126	1.43075	1.44385	2.54125	2.34521	4.18615	3.7217	7.32365	6.83094
71.3	0.82075	0.858279	1.43175	1.44576	2.54295	2.34821	4.1895	3.72618	7.3293	6.83774
71.4	0.81815	0.859432	1.42855	1.44767	2.546	2.35122	4.19385	3.73066	7.33165	6.84454
71.5	0.81655	0.860585	1.4276	1.44958	2.54565	2.35423	4.19845	3.73514	7.33775	6.85133
71.6	0.8152	0.861737	1.43045	1.45149	2.54855	2.35723	4.20005	3.73962	7.34435	6.85812
71.7	0.81365	0.86289	1.43165	1.4534	2.55225	2.36024	4.2049	3.7441	7.3516	6.8649
71.8	0.81555	0.864042	1.42955	1.45531	2.5564	2.36324	4.21165	3.74857	7.35775	6.87168
71.9	0.81395	0.865194	1.4303	1.45721	2.55965	2.36624	4.21445	3.75304	7.36555	6.87844
72	0.8135	0.866346	1.43095	1.45912	2.56465	2.36924	4.2199	3.75751	7.3719	6.88521
72.1	0.81405	0.867498	1.43415	1.46103	2.5667	2.37225	4.22425	3.76198	7.37635	6.89196
72.2	0.81555	0.86865	1.437	1.46294	2.56775	2.37525	4.2273	3.76645	7.3817	6.89871
72.3	0.8146	0.869801	1.43815	1.46485	2.57	2.37825	4.228	3.77091	7.3898	6.90545
72.4	0.81205	0.870953	1.438	1.46675	2.572	2.38125	4.23375	3.77537	7.39555	6.91219
72.5	0.8116	0.872104	1.4382	1.46866	2.57265	2.38424	4.23655	3.77984	7.40095	6.91892
72.6	0.8136	0.873255	1.43905	1.47057	2.57375	2.38724	4.2394	3.78429	7.4025	6.92565
72.7	0.81345	0.874406	1.44105	1.47247	2.5727	2.39024	4.24115	3.78875	7.41015	6.93237
72.8	0.81625	0.875557	1.4437	1.47438	2.57745	2.39323	4.24835	3.79321	7.41715	6.93908
72.9	0.8151	0.876708	1.44895	1.47629	2.58055	2.39623	4.2508	3.79766	7.4231	6.94579
73	0.81705	0.877858	1.45695	1.47819	2.584	2.39922	4.25735	3.80211	7.42805	6.95249
73.1	0.81975	0.879009	1.4593	1.4801	2.58845	2.40222	4.25875	3.80656	7.43645	6.95918
73.2	0.8234	0.880159	1.46455	1.482	2.59065	2.40521	4.2641	3.81101	7.4452	6.96587
73.3	0.82015	0.881309	1.46525	1.48391	2.5906	2.4082	4.2705	3.81546	7.4489	6.97256
73.4	0.81935	0.882459	1.4654	1.48581	2.5898	2.4112	4.27595	3.8199	7.45145	6.97923
73.5	0.8208	0.883609	1.4661	1.48771	2.58965	2.41419	4.2798	3.82434	7.4553	6.9859
73.6	0.8226	0.884759	1.46615	1.48962	2.5929	2.41718	4.2852	3.82878	7.462	6.99257
73.7	0.82315	0.885909	1.4711	1.49152	2.5969	2.42017	4.2907	3.83322	7.4717	6.99923
73.8	0.8234	0.887058	1.4731	1.49342	2.6025	2.42316	4.29255	3.83766	7.47505	7.00588
73.9	0.8236	0.888207	1.4723	1.49533	2.60525	2.42614	4.29665	3.8421	7.48135	7.01253
74	0.8214	0.889356	1.47405	1.49723	2.60815	2.42913	4.3017	3.84653	7.4836	7.01917
74.1	0.82115	0.890505	1.47435	1.49913	2.6109	2.43212	4.3071	3.85096	7.4907	7.0258
74.2	0.82135	0.891654	1.4794	1.50103	2.6131	2.4351	4.3077	3.85539	7.4936	7.03243
74.3	0.8189	0.892803	1.4818	1.50293	2.6172	2.43809	4.31065	3.85982	7.50025	7.03906
74.4	0.8215	0.893952	1.4799	1.50483	2.61785	2.44107	4.3151	3.86424	7.5068	7.04567
74.5	0.8198	0.8951	1.47645	1.50673	2.6179	2.44406	4.31825	3.86867	7.51015	7.05228
74.6	0.82125	0.896248	1.4782	1.50864	2.61575	2.44704	4.3225	3.87309	7.5153	7.05889
74.7	0.8223	0.897397	1.48155	1.51054	2.6195	2.45002	4.32915	3.87751	7.52165	7.06549
74.8	0.82125	0.898545	1.4825	1.51243	2.62615	2.453	4.3285	3.88193	7.5207	7.07208
74.9	0.8214	0.899692	1.48635	1.51433	2.628	2.45598	4.33075	3.88635	7.51905	7.07867
75	0.82395	0.90084	1.4839	1.51623	2.62965	2.45896	4.3293	3.89076	7.5208	7.08525
75.1	0.8238	0.901988	1.48455	1.51813	2.6278	2.46194	4.3331	3.89518	7.5208	7.09182
75.2	0.82205	0.903135	1.4854	1.52003	2.6303	2.46492	4.33225	3.89959	7.52035	7.09839
75.3	0.8217	0.904283	1.4846	1.52193	2.62885	2.4679	4.3339	3.904	7.5251	7.10495
75.4	0.8212	0.90543	1.48515	1.52383	2.6315	2.47088	4.3366	3.90841	7.5304	7.11151
75.5	0.82025	0.906577	1.4889	1.52572	2.6365	2.47385	4.33715	3.91281	7.53615	7.11806
75.6	0.8213	0.907724	1.493	1.52762	2.63855	2.47683	4.34075	3.91722	7.54625	7.12461
75.7	0.8226	0.90887	1.49135	1.52952	2.64075	2.4798	4.34565	3.92162	7.55135	7.13115
75.8	0.82315	0.910017	1.49035	1.53142	2.64865	2.48278	4.34985	3.92602	7.55635	7.13768
75.9	0.82455	0.911163	1.49375	1.53331	2.65235	2.48575	4.35105	3.93042	7.55715	7.14421
76	0.82605	0.91231	1.49685	1.53521	2.65055	2.48872	4.35285	3.93482	7.56175	7.15073
76.1	0.82645	0.913456	1.49835	1.5371	2.64965	2.49169	4.35645	3.93921	7.56695	7.15725
76.2	0.82545	0.914602	1.49895	1.539	2.65285	2.49466	4.3611	3.9436	7.5772	7.16376
76.3	0.82535	0.915748	1.50125	1.54089	2.6583	2.49763	4.36675	3.948	7.58005	7.17026
76.4	0.82755	0.916893	1.5025	1.54279	2.65695	2.5006	4.3692	3.95239	7.5835	7.17676
76.5	0.8318	0.918039	1.50285	1.54468	2.6569	2.50357	4.3712	3.95677	7.5863	7.18325
76.6	0.83165	0.919185	1.5037	1.54658	2.6564	2.50654	4.37615	3.96116	7.59165	7.18974
76.7	0.8322	0.92033	1.5036	1.54847	2.65835	2.50951	4.3849	3.96554	7.5975	7.19622
76.8	0.8352	0.921475	1.50465	1.55036	2.6664	2.51247	4.3889	3.96993	7.6033	7.20269
76.9	0.83345	0.92262	1.5084	1.55226	2.6706	2.51544	4.39505	3.97431	7.61025	7.20916
77	0.8385	0.923765	1.5105	1.55415	2.67415	2.51841	4.40065	3.97869	7.61625	7.21562
77.1	0.8423	0.92491	1.51725	1.55604	2.67965	2.52137	4.40605	3.98306	7.62225	7.22208
77.2	0.84415	0.926054	1.52425	1.55793	2.68035	2.52433	4.4139	3.98744	7.6295	7.22853
77.3	0.84695	0.927199	1.52925	1.55983	2.6833	2.5273	4.42065	3.99181	7.63515	7.23498
77.4	0.84745	0.928343	1.5355	1.56172	2.68595	2.53026	4.42215	3.99619	7.64155	7.24142
77.5	0.8539	0.929487	1.54125	1.56361	2.68675	2.53322	4.42685	4.00056	7.64715	7.24785
77.6	0.85795	0.930631	1.54385	1.5655	2.69465	2.53618	4.42965	4.00492	7.65145	7.25428
77.7	0.86055	0.931775	1.54865	1.56739	2.69715	2.53914	4.435	4.00929	7.6574	7.2607
77.8	0.86065	0.932919	1.55215	1.56928	2.6986	2.5421	4.4376	4.01365	7.6596	7.26712
77.9	0.86315	0.934063	1.5564	1.57117	2.6994	2.54506	4.4408	4.01802	7.6636	7.27353
78	0.8648	0.935206	1.5621	1.57306	2.701	2.54802	4.4456	4.02238	7.6675	7.27993
78.1	0.8672	0.936349	1.5654	1.57495	2.7023	2.55097	4.44915	4.02674	7.67485	7.28633
78.2	0.871	0.937492	1.5652	1.57684	2.70265	2.55393	4.45475	4.03109	7.68385	7.29273
78.3	0.8711	0.938636	1.56635	1.57873	2.70855	2.55689	4.45935	4.03545	7.68935	7.29911
78.4	0.87465	0.939778	1.56925	1.58062	2.71075	2.55984	4.46215	4.0398	7.69565	7.3055
78.5	0.87745	0.940921	1.57355	1.58251	2.71465	2.5628	4.46455	4.04416	7.70315	7.31187
78.6	0.87925	0.942064	1.57835	1.58439	2.71945	2.56575	4.46755	4.04851	7.71075	7.31824
78.7	0.88075	0.943206	1.57795	1.58628	2.72305	2.5687	4.46865	4.05286	7.71495	7.32461
78.8	0.88505	0.944349	1.58085	1.58817	2.72705	2.57165	4.47555	4.0572	7.72545	7.33097
78.9	0.88635	0.945491	1.58155	1.59005	2.72975	2.57461	4.47705	4.06155	7.72725	7.33732
79	0.88885	0.946633	1.58565	1.59194	2.73165	2.57756	4.4815	4.06589	7.7316	7.34366
79.1	0.89045	0.947775	1.58655	1.59383	2.7326	2.58051	4.48525	4.07023	7.73695	7.35001
79.2	0.89155	0.948916	1.5895	1.59571	2.73325	2.58345	4.49165	4.07457	7.74375	7.35634
79.3	0.8905	0.950058	1.59085	1.5976	2.73905	2.5864	4.49685	4.07891	7.75035	7.36267
79.4	0.89545	0.9512	1.59715	1.59948	2.74535	2.58935	4.4998	4.08324	7.7558	7.369
79.5	0.89895	0.952341	1.60055	1.60137	2.7498	2.5923	4.5017	4.08758	7.7647	7.37531
79.6	0.90105	0.953482	1.6015	1.60325	2.7552	2.59524	4.50555	4.09191	7.76705	7.38163
79.7	0.9015	0.954623	1.6021	1.60514	2.75845	2.59819	4.507	4.09624	7.7692	7.38793
79.8	0.9022	0.955764	1.60065	1.60702	2.7597	2.60113	4.51135	4.10057	7.77755	7.39424
79.9	0.90265	0.956905	1.6017	1.60891	2.76235	2.60408	4.5176	4.1049	7.7791	7.40053
80	0.9057	0.958045	1.60255	1.61079	2.7647	2.60702	4.5228	4.10922	7.7906	7.40682
80.1	0.90815	0.959186	1.6046	1.61267	2.7736	2.60996	4.52675	4.11355	7.79865	7.41311
80.2	0.9116	0.960326	1.6087	1.61456	2.77865	2.61291	4.529	4.11787	7.8058	7.41938
80.3	0.9186	0.961467	1.60935	1.61644	2.7837	2.61585	4.53225	4.12219	7.81295	7.42566
80.4	0.92205	0.962607	1.6097	1.61832	2.78375	2.61879	4.5388	4.12651	7.8194	7.43192
80.5	0.9255	0.963746	1.61385	1.6202	2.7881	2.62173	4.541	4.13082	7.8237	7.43819
80.6	0.92625	0.964886	1.6192	1.62208	2.7909	2.62467	4.5479	4.13514	7.832	7.44444
80.7	0.9266	0.966026	1.6205	1.62397	2.7966	2.6276	4.55415	4.13945	7.84095	7.45069
80.8	0.9257	0.967165	1.6243	1.62585	2.79855	2.63054	4.5596	4.14376	7.8518	7.45694
80.9	0.9248	0.968305	1.62965	1.62773	2.8017	2.63348	4.571	4.14807	7.8619	7.46318
81	0.92845	0.969444	1.6357	1.62961	2.8075	2.63641	4.57275	4.15238	7.87005	7.46941
81.1	0.9307	0.970583	1.6463	1.63149	2.81035	2.63935	4.57965	4.15668	7.87695	7.47564
81.2	0.9376	0.971722	1.65155	1.63337	2.81635	2.64228	4.58535	4.16099	7.88325	7.48186
81.3	0.93825	0.972861	1.65665	1.63525	2.81995	2.64522	4.5913	4.16529	7.8911	7.48808
81.4	0.93995	0.973999	1.65925	1.63713	2.8251	2.64815	4.59505	4.16959	7.89635	7.49429
81.5	0.94185	0.975138	1.6631	1.63901	2.82875	2.65108	4.60255	4.17389	7.90195	7.50049
81.6	0.9462	0.976276	1.66335	1.64088	2.83205	2.65401	4.60835	4.17819	7.91085	7.50669
81.7	0.94685	0.977414	1.66515	1.64276	2.83595	2.65694	4.61375	4.18248	7.91665	7.51289
81.8	0.95005	0.978553	1.67285	1.64464	2.83995	2.65988	4.6165	4.18677	7.9202	7.51907
81.9	0.95195	0.979691	1.67585	1.64652	2.8394	2.6628	4.6187	4.19107	7.9227	7.52526
82	0.95315	0.980828	1.6755	1.64839	2.8423	2.66573	4.6229	4.19536	7.9285	7.53143
82.1	0.9497	0.981966	1.6801	1.65027	2.8466	2.66866	4.6263	4.19964	7.9331	7.5376
82.2	0.9499	0.983103	1.6794	1.65215	2.8502	2.67159	4.62965	4.20393	7.94215	7.54377
82.3	0.9511	0.984241	1.6808	1.65402	2.85655	2.67452	4.6337	4.20821	7.9452	7.54993
82.4	0.9516	0.985378	1.68635	1.6559	2.8567	2.67744	4.63845	4.2125	7.95595	7.55609
82.5	0.95285	0.986515	1.6874	1.65778	2.86525	2.68037	4.6422	4.21678	7.9636	7.56224
82.6	0.9508	0.987652	1.69215	1.65965	2.8685	2.68329	4.64775	4.22106	7.96845	7.56838
82.7	0.95285	0.988789	1.6949	1.66153	2.87045	2.68621	4.6515	4.22533	7.974	7.57452
82.8	0.9552	0.989926	1.69885	1.6634	2.8719	2.68914	4.6545	4.22961	7.9775	7.58065
82.9	0.95595	0.991062	1.6996	1.66528	2.8736	2.69206	4.658	4.23388	7.9815	7.58678
83	0.9592	0.992199	1.6993	1.66715	2.874	2.69498	4.662	4.23816	7.9857	7.5929
83.1	0.9614	0.993335	1.7008	1.66902	2.8757	2.6979	4.66605	4.24243	7.98815	7.59901
83.2	0.9618	0.994471	1.6967	1.6709	2.87795	2.70082	4.6723	4.2467	7.9933	7.60513
83.3	0.9635	0.995607	1.69345	1.67277	2.8836	2.70374	4.6702	4.25096	7.9976	7.61123
83.4	0.96345	0.996743	1.6919	1.67464	2.8882	2.70666	4.6738	4.25523	8.0032	7.61733
83.5	0.9667	0.997878	1.6896	1.67652	2.8926	2.70958	4.68035	4.25949	8.01105	7.62342
83.6	0.9684	0.999014	1.6881	1.67839	2.89795	2.71249	4.68735	4.26375	8.01415	7.62951
83.7	0.9711	1.00015	1.68975	1.68026	2.89795	2.71541	4.6919	4.26801	8.019	7.6356
83.8	0.97525	1.00128	1.69035	1.68213	2.8985	2.71833	4.6957	4.27227	8.0252	7.64167
83.9	0.98045	1.00242	1.6902	1.684	2.8994	2.72124	4.7016	4.27653	8.0382	7.64774
84	0.9805	1.00355	1.6917	1.68588	2.9056	2.72416	4.7065	4.28078	8.0473	7.65381
84.1	0.9806	1.00469	1.6963	1.68775	2.9109	2.72707	4.70995	4.28503	8.05045	7.65987
84.2	0.9817	1.00582	1.6997	1.68962	2.91285	2.72998	4.71385	4.28929	8.05505	7.66593
84.3	0.985	1.00696	1.70245	1.69149	2.91715	2.73289	4.71945	4.29354	8.06125	7.67198
84.4	0.98675	1.00809	1.70475	1.69336	2.91835	2.73581	4.72465	4.29778	8.06575	7.67802
84.5	0.98655	1.00923	1.70795	1.69523	2.92185	2.73872	4.73055	4.30203	8.06805	7.68406
84.6	0.98975	1.01036	1.71035	1.6971	2.92665	2.74163	4.73715	4.30627	8.07545	7.6901
84.7	0.99335	1.0115	1.71285	1.69896	2.93015	2.74454	4.7422	4.31052	8.0821	7.69612
84.8	0.99745	1.01263	1.71765	1.70083	2.9337	2.74744	4.74715	4.31476	8.08765	7.70215
84.9	1.00095	1.01376	1.7176	1.7027	2.93545	2.75035	4.7532	4.31899	8.0892	7.70816
85	1.0028	1.0149	1.71745	1.70457	2.94	2.75326	4.7582	4.32323	8.0985	7.71418
85.1	1.00435	1.01603	1.7172	1.70644	2.9457	2.75617	4.76415	4.32747	8.10815	7.72018
85.2	1.0059	1.01716	1.7187	1.7083	2.95005	2.75907	4.76535	4.3317	8.11025	7.72618
85.3	1.006	1.0183	1.72115	1.71017	2.95475	2.76198	4.76755	4.33593	8.11285	7.73218
85.4	1.00915	1.01943	1.72295	1.71204	2.95415	2.76488	4.7713	4.34016	8.1187	7.73817
85.5	1.01095	1.02056	1.72335	1.7139	2.9567	2.76778	4.77645	4.34439	8.12445	7.74415
85.6	1.01135	1.0217	1.7282	1.71577	2.95615	2.77069	4.7811	4.34862	8.132	7.75013
85.7	1.0115	1.02283	1.73085	1.71764	2.9607	2.77359	4.7812	4.35284	8.1397	7.75611
85.8	1.01135	1.02396	1.7352	1.7195	2.9624	2.77649	4.7862	4.35707	8.1471	7.76208
85.9	1.0163	1.02509	1.7371	1.72137	2.9655	2.77939	4.79005	4.36129	8.15225	7.76804
86	1.0203	1.02622	1.7399	1.72323	2.96955	2.78229	4.79645	4.36551	8.16445	7.774
86.1	1.0231	1.02736	1.74395	1.7251	2.97315	2.78519	4.8004	4.36973	8.1699	7.77995
86.2	1.02745	1.02849	1.74595	1.72696	2.9726	2.78809	4.8037	4.37394	8.1693	7.7859
86.3	1.02825	1.02962	1.7487	1.72882	2.9726	2.79099	4.8089	4.37816	8.1759	7.79184
86.4	1.0299	1.03075	1.7478	1.73069	2.979	2.79388	4.812	4.38237	8.1796	7.79777
86.5	1.0282	1.03188	1.7497	1.73255	2.9818	2.79678	4.81395	4.38658	8.18415	7.8037
86.6	1.0289	1.03301	1.7478	1.73442	2.98395	2.79967	4.8188	4.39079	8.1932	7.80963
86.7	1.0291	1.03415	1.74835	1.73628	2.9877	2.80257	4.81835	4.395	8.19795	7.81555
86.8	1.03065	1.03528	1.7517	1.73814	2.99295	2.80546	4.8245	4.3992	8.2015	7.82146
86.9	1.0324	1.03641	1.75445	1.74	2.9963	2.80836	4.82975	4.40341	8.20685	7.82737
87	1.03555	1.03754	1.7557	1.74186	2.99875	2.81125	4.83335	4.40761	8.21525	7.83328
87.1	1.0366	1.03867	1.75405	1.74373	3.00305	2.81414	4.8421	4.41181	8.2228	7.83918
87.2	1.03995	1.0398	1.75245	1.74559	3.0078	2.81703	4.84505	4.41601	8.22825	7.84507
87.3	1.03945	1.04093	1.7549	1.74745	3.01025	2.81992	4.85	4.42021	8.2342	7.85096
87.4	1.0426	1.04206	1.75515	1.74931	3.0144	2.82281	4.85845	4.4244	8.23845	7.85684
87.5	1.04175	1.04319	1.7587	1.75117	3.01865	2.8257	4.86465	4.4286	8.24485	7.86272
87.6	1.0409	1.04432	1.76165	1.75303	3.02115	2.82859	4.8627	4.43279	8.248	7.86859
87.7	1.04245	1.04545	1.76415	1.75489	3.0213	2.83148	4.8633	4.43698	8.2475	7.87446
87.8	1.04125	1.04658	1.7634	1.75675	3.019	2.83437	4.8628	4.44117	8.2487	7.88032
87.9	1.0372	1.04771	1.7616	1.75861	3.0205	2.83725	4.8663	4.44535	8.2579	7.88617
88	1.0348	1.04884	1.7656	1.76047	3.0235	2.84014	4.87055	4.44954	8.26325	7.89203
88.1	1.0342	1.04997	1.7696	1.76232	3.02735	2.84302	4.875	4.45372	8.2679	7.89787
88.2	1.0381	1.0511	1.76795	1.76418	3.0334	2.84591	4.8808	4.4579	8.2784	7.90371
88.3	1.03945	1.05223	1.7719	1.76604	3.0399	2.84879	4.88555	4.46208	8.28205	7.90955
88.4	1.0436	1.05335	1.7769	1.7679	3.04255	2.85167	4.88795	4.46626	8.28715	7.91538
88.5	1.0484	1.05448	1.77885	1.76975	3.04345	2.85456	4.8886	4.47044	8.2883	7.9212
88.6	1.04775	1.05561	1.78055	1.77161	3.0433	2.85744	4.8944	4.47461	8.2915	7.92702
88.7	1.04535	1.05674	1.7809	1.77347	3.0483	2.86032	4.89875	4.47879	8.29665	7.93283
88.8	1.0454	1.05787	1.7832	1.77532	3.05515	2.8632	4.9003	4.48296	8.2997	7.93864
88.9	1.0448	1.059	1.78565	1.77718	3.0613	2.86608	4.9018	4.48713	8.3086	7.94445
89	1.04985	1.06012	1.7919	1.77904	3.0636	2.86895	4.90645	4.4913	8.31835	7.95024
89.1	1.0503	1.06125	1.7946	1.78089	3.06975	2.87183	4.90745	4.49546	8.32505	7.95604
89.2	1.0507	1.06238	1.79785	1.78275	3.07385	2.87471	4.91185	4.49963	8.33095	7.96182
89.3	1.05125	1.06351	1.80205	1.7846	3.07455	2.87759	4.91485	4.50379	8.33705	7.96761
89.4	1.05175	1.06463	1.80745	1.78646	3.07795	2.88046	4.9231	4.50795	8.3418	7.97338
89.5	1.05265	1.06576	1.81345	1.78831	3.0768	2.88334	4.9287	4.51211	8.3464	7.97916
89.6	1.05235	1.06689	1.8159	1.79016	3.0808	2.88621	4.9305	4.51627	8.3479	7.98492
89.7	1.0528	1.06802	1.822	1.79202	3.0811	2.88908	4.9318	4.52042	8.3544	7.99069
89.8	1.0535	1.06914	1.8252	1.79387	3.0832	2.89196	4.9361	4.52458	8.3598	7.99644
89.9	1.0508	1.07027	1.829	1.79572	3.0907	2.89483	4.9413	4.52873	8.3634	8.00219
90	1.0472	1.0714	1.8316	1.79758	3.0952	2.8977	4.94295	4.53288	8.35945	8.00794
90.1	1.0511	1.07252	1.8321	1.79943	3.09375	2.90057	4.943	4.53703	8.3601	8.01368
90.2	1.0533	1.07365	1.82765	1.80128	3.0944	2.90344	4.9472	4.54118	8.3659	8.01942
90.3	1.05455	1.07477	1.8256	1.80313	3.0966	2.90631	4.94845	4.54532	8.36865	8.02515
90.4	1.0528	1.0759	1.8296	1.80498	3.09655	2.90918	4.95005	4.54947	8.36805	8.03087
90.5	1.0537	1.07703	1.82885	1.80683	3.09705	2.91205	4.95285	4.55361	8.37255	8.03659
90.6	1.05485	1.07815	1.83125	1.80869	3.09755	2.91491	4.9562	4.55775	8.3809	8.04231
90.7	1.05425	1.07928	1.83105	1.81054	3.0992	2.91778	4.9564	4.56189	8.3832	8.04802
90.8	1.05255	1.0804	1.8315	1.81239	3.0993	2.92065	4.9638	4.56603	8.3879	8.05372
90.9	1.052	1.08153	1.8296	1.81424	3.1015	2.92351	4.96935	4.57016	8.39575	8.05942
91	1.0507	1.08265	1.8375	1.81609	3.10415	2.92637	4.96895	4.5743	8.39725	8.06511
91.1	1.0542	1.08378	1.84155	1.81794	3.10505	2.92924	4.9719	4.57843	8.398	8.0708
91.2	1.05705	1.0849	1.83855	1.81978	3.1014	2.9321	4.9724	4.58256	8.3993	8.07649
91.3	1.05535	1.08603	1.8383	1.82163	3.1013	2.93496	4.97845	4.58669	8.40825	8.08217
91.4	1.0601	1.08715	1.8399	1.82348	3.10435	2.93782	4.98535	4.59081	8.41535	8.08784
91.5	1.0604	1.08828	1.84175	1.82533	3.10725	2.94068	4.9877	4.59494	8.417	8.09351
91.6	1.06315	1.0894	1.84495	1.82718	3.1094	2.94354	4.9877	4.59906	8.4185	8.09917
91.7	1.06435	1.09053	1.8443	1.82902	3.1123	2.9464	4.98855	4.60318	8.42165	8.10483
91.8	1.065	1.09165	1.8447	1.83087	3.11025	2.94926	4.9949	4.6073	8.426	8.11048
91.9	1.0681	1.09277	1.84345	1.83272	3.1136	2.95212	4.99495	4.61142	8.42585	8.11613
92	1.06525	1.0939	1.8452	1.83456	3.11505	2.95498	4.9983	4.61554	8.4303	8.12177
92.1	1.0664	1.09502	1.84595	1.83641	3.1167	2.95783	4.99835	4.61965	8.43375	8.12741
92.2	1.06635	1.09614	1.8454	1.83826	3.11795	2.96069	4.9973	4.62377	8.436	8.13304
92.3	1.0654	1.09727	1.84575	1.8401	3.119	2.96355	5.0008	4.62788	8.4456	8.13867
92.4	1.06755	1.09839	1.8457	1.84195	3.121	2.9664	5.00555	4.63199	8.44925	8.14429
92.5	1.0643	1.09951	1.8475	1.84379	3.12475	2.96925	5.00795	4.6361	8.45155	8.14991
92.6	1.0685	1.10064	1.84955	1.84564	3.12395	2.97211	5.0121	4.6402	8.4554	8.15553
92.7	1.06995	1.10176	1.85365	1.84748	3.1268	2.97496	5.01475	4.64431	8.45935	8.16113
92.8	1.07155	1.10288	1.8575	1.84933	3.12845	2.97781	5.018	4.64841	8.4604	8.16674
92.9	1.0744	1.10401	1.86095	1.85117	3.1284	2.98066	5.02025	4.65251	8.46615	8.17233
93	1.07605	1.10513	1.8594	1.85301	3.13255	2.98351	5.0242	4.65661	8.4718	8.17792
93.1	1.0781	1.10625	1.86345	1.85486	3.1361	2.98636	5.0251	4.66071	8.4746	8.18351
93.2	1.08085	1.10737	1.8691	1.8567	3.1363	2.98921	5.0251	4.66481	8.478	8.18909
93.3	1.081	1.10849	1.8732	1.85854	3.1364	2.99206	5.0308	4.6689	8.4789	8.19467
93.4	1.0837	1.10962	1.8728	1.86038	3.1359	2.9949	5.03615	4.673	8.48275	8.20024
93.5	1.0838	1.11074	1.875	1.86223	3.13495	2.99775	5.0363	4.67709	8.4882	8.20581
93.6	1.087	1.11186	1.87635	1.86407	3.1353	3.0006	5.03975	4.68118	8.49485	8.21137
93.7	1.08875	1.11298	1.875	1.86591	3.13625	3.00344	5.04645	4.68527	8.50305	8.21693
93.8	1.0865	1.1141	1.87705	1.86775	3.13885	3.00629	5.05305	4.68935	8.51185	8.22248
93.9	1.08915	1.11522	1.88195	1.86959	3.14675	3.00913	5.06115	4.69344	8.52045	8.22803
94	1.09265	1.11634	1.88575	1.87143	3.15345	3.01197	5.0625	4.69752	8.522	8.23357
94.1	1.09515	1.11746	1.88655	1.87327	3.1545	3.01482	5.06765	4.7016	8.52795	8.23911
94.2	1.10165	1.11859	1.8892	1.87511	3.15215	3.01766	5.0729	4.70568	8.5372	8.24464
94.3	1.1042	1.11971	1.89195	1.87695	3.1523	3.0205	5.0755	4.70976	8.54	8.25016
94.4	1.10725	1.12083	1.8948	1.87879	3.1514	3.02334	5.079	4.71384	8.5453	8.25569
94.5	1.1087	1.12195	1.8956	1.88063	3.1506	3.02618	5.08275	4.71791	8.54775	8.2612
94.6	1.1095	1.12307	1.8963	1.88247	3.15485	3.02902	5.08555	4.72198	8.55185	8.26671
94.7	1.1118	1.12419	1.89775	1.88431	3.15605	3.03185	5.0883	4.72605	8.5569	8.27222
94.8	1.11365	1.12531	1.89925	1.88614	3.1561	3.03469	5.0935	4.73012	8.5638	8.27772
94.9	1.11395	1.12643	1.9021	1.88798	3.1539	3.03753	5.09965	4.73419	8.56975	8.28322
95	1.1162	1.12755	1.906	1.88982	3.15185	3.04036	5.10075	4.73826	8.57265	8.28871
95.1	1.116	1.12867	1.90515	1.89166	3.15165	3.0432	5.1034	4.74232	8.5749	8.2942
95.2	1.12055	1.12978	1.90575	1.89349	3.1496	3.04603	5.10635	4.74639	8.57755	8.29968
95.3	1.12315	1.1309	1.9056	1.89533	3.15075	3.04887	5.1086	4.75045	8.5808	8.30516
95.4	1.1232	1.13202	1.90665	1.89716	3.1545	3.0517	5.11055	4.75451	8.58455	8.31063
95.5	1.12435	1.13314	1.9067	1.899	3.15605	3.05453	5.11265	4.75856	8.58955	8.3161
95.6	1.1263	1.13426	1.90805	1.90084	3.16035	3.05737	5.11555	4.76262	8.59425	8.32156
95.7	1.13015	1.13538	1.91145	1.90267	3.16325	3.0602	5.1202	4.76668	8.6002	8.32702
95.8	1.13175	1.1365	1.91365	1.90451	3.1665	3.06303	5.12255	4.77073	8.60315	8.33247
95.9	1.13285	1.13762	1.9172	1.90634	3.16855	3.06586	5.12045	4.77478	8.60595	8.33792
96	1.1338	1.13873	1.91485	1.90818	3.16505	3.06869	5.12245	4.77883	8.61165	8.34336
96.1	1.13565	1.13985	1.91805	1.91001	3.16905	3.07152	5.1269	4.78288	8.6183	8.3488
96.2	1.13395	1.14097	1.91965	1.91184	3.1734	3.07434	5.1327	4.78692	8.6243	8.35423
96.3	1.13715	1.14209	1.9248	1.91368	3.1758	3.07717	5.1375	4.79097	8.631	8.35966
96.4	1.1367	1.14321	1.9294	1.91551	3.18	3.08	5.14235	4.79501	8.63725	8.36508
96.5	1.1365	1.14432	1.9296	1.91734	3.18355	3.08282	5.14815	4.79905	8.64645	8.3705
96.6	1.1365	1.14544	1.93345	1.91918	3.18945	3.08565	5.1512	4.80309	8.6514	8.37591
96.7	1.13685	1.14656	1.93525	1.92101	3.1926	3.08847	5.15335	4.80713	8.65505	8.38132
96.8	1.13905	1.14767	1.9387	1.92284	3.19535	3.09129	5.15525	4.81117	8.65715	8.38672
96.9	1.1424	1.14879	1.94025	1.92467	3.20105	3.09412	5.1529	4.8152	8.6629	8.39212
97	1.14035	1.14991	1.94165	1.9265	3.2005	3.09694	5.1549	4.81923	8.666	8.39751
97.1	1.13965	1.15102	1.9409	1.92833	3.2047	3.09976	5.15915	4.82326	8.67125	8.4029
97.2	1.1359	1.15214	1.9418	1.93016	3.20455	3.10258	5.16315	4.82729	8.67675	8.40829
97.3	1.1352	1.15326	1.94615	1.93199	3.21075	3.1054	5.1698	4.83132	8.6824	8.41366
97.4	1.13755	1.15437	1.94985	1.93382	3.2157	3.10822	5.1736	4.83535	8.685	8.41904
97.5	1.13485	1.15549	1.952	1.93565	3.2187	3.11104	5.1746	4.83937	8.6857	8.42441
97.6	1.134	1.15661	1.9551	1.93748	3.2198	3.11386	5.17875	4.8434	8.69415	8.42977
97.7	1.1308	1.15772	1.9548	1.93931	3.22325	3.11667	5.1846	4.84742	8.7041	8.43513
97.8	1.133	1.15884	1.95765	1.94114	3.2281	3.11949	5.19015	4.85144	8.70725	8.44049
97.9	1.13605	1.15995	1.9633	1.94297	3.23045	3.12231	5.19315	4.85545	8.70975	8.44584
98	1.1382	1.16107	1.96165	1.9448	3.23255	3.12512	5.1969	4.85947	8.7122	8.45118
98.1	1.13915	1.16218	1.96295	1.94663	3.233	3.12794	5.2	4.86349	8.7159	8.45652
98.2	1.13915	1.1633	1.9655	1.94845	3.2385	3.13075	5.20315	4.8675	8.71785	8.46186
98.3	1.1415	1.16441	1.9691	1.95028	3.24135	3.13356	5.20815	4.87151	8.72165	8.46719
98.4	1.1443	1.16553	1.97085	1.95211	3.24305	3.13637	5.2113	4.87552	8.7231	8.47251
98.5	1.14315	1.16664	1.97225	1.95394	3.2452	3.13919	5.21585	4.87953	8.72555	8.47783
98.6	1.14375	1.16776	1.9737	1.95576	3.24605	3.142	5.22405	4.88353	8.73295	8.48315
98.7	1.1426	1.16887	1.97425	1.95759	3.25255	3.14481	5.2279	4.88754	8.7365	8.48846
98.8	1.14185	1.16999	1.97705	1.95941	3.2538	3.14762	5.2288	4.89154	8.7402	8.49377
98.9	1.14445	1.1711	1.9758	1.96124	3.2563	3.15042	5.23315	4.89554	8.74805	8.49907
99	1.1443	1.17221	1.9734	1.96307	3.25865	3.15323	5.2377	4.89954	8.7565	8.50436
99.1	1.1454	1.17333	1.97685	1.96489	3.2603	3.15604	5.2402	4.90354	8.7592	8.50966
99.2	1.14645	1.17444	1.9795	1.96671	3.261	3.15885	5.2442	4.90754	8.761	8.51494
99.3	1.1481	1.17556	1.9769	1.96854	3.263	3.16165	5.24925	4.91153	8.76655	8.52023
99.4	1.1505	1.17667	1.9745	1.97036	3.26685	3.16446	5.25135	4.91553	8.77405	8.5255
99.5	1.1486	1.17778	1.98075	1.97219	3.26835	3.16726	5.24985	4.91952	8.77765	8.53078
99.6	1.14855	1.1789	1.98185	1.97401	3.27195	3.17007	5.253	4.92351	8.7811	8.53604
99.7	1.15115	1.18001	1.98115	1.97583	3.2737	3.17287	5.25555	4.9275	8.78245	8.54131
99.8	1.15285	1.18112	1.9807	1.97766	3.27855	3.17567	5.2589	4.93148	8.7852	8.54657
99.9	1.1536	1.18223	1.98065	1.97948	3.2798	3.17847	5.25905	4.93547	8.78865	8.55182
100	1.15425	1.18335	1.9783	1.9813	3.27665	3.18128	5.25665	4.93945	8.78795	8.55707
100.1	1.1523	1.18446	1.97915	1.98312	3.27505	3.18408	5.2611	4.94343	8.7926	8.56231
100.2	1.15335	1.18557	1.97825	1.98494	3.2775	3.18688	5.2636	4.94741	8.7993	8.56755
100.3	1.15055	1.18668	1.9802	1.98677	3.283	3.18968	5.26365	4.95139	8.79975	8.57279
100.4	1.1518	1.1878	1.9841	1.98859	3.28565	3.19247	5.2657	4.95537	8.8019	8.57802
100.5	1.1529	1.18891	1.98315	1.99041	3.2879	3.19527	5.27025	4.95934	8.80795	8.58324
100.6	1.15055	1.19002	1.9828	1.99223	3.29265	3.19807	5.27445	4.96332	8.81645	8.58846
100.7	1.1506	1.19113	1.98455	1.99405	3.29675	3.20086	5.27835	4.96729	8.82425	8.59368
100.8	1.15465	1.19224	1.98735	1.99587	3.30025	3.20366	5.28255	4.97126	8.82795	8.59889
100.9	1.15895	1.19336	1.99135	1.99769	3.30315	3.20646	5.2823	4.97523	8.8307	8.6041
101	1.16475	1.19447	1.99335	1.99951	3.3077	3.20925	5.28345	4.9792	8.83315	8.6093
101.1	1.16465	1.19558	1.9936	2.00133	3.30905	3.21204	5.29005	4.98316	8.83625	8.6145
101.2	1.1639	1.19669	1.99385	2.00314	3.31415	3.21484	5.29265	4.98713	8.83945	8.61969
101.3	1.16115	1.1978	1.99625	2.00496	3.31725	3.21763	5.2997	4.99109	8.8444	8.62488
101.4	1.16075	1.19891	1.99935	2.00678	3.317	3.22042	5.2999	4.99505	8.8507	8.63006
101.5	1.16295	1.20002	1.9992	2.0086	3.3171	3.22321	5.30425	4.99901	8.85595	8.63524
101.6	1.1627	1.20113	2.0023	2.01042	3.32005	3.226	5.3072	5.00296	8.8572	8.64041
101.7	1.16	1.20224	2.00485	2.01223	3.319	3.22879	5.3082	5.00692	8.8579	8.64558
101.8	1.15855	1.20335	2.0043	2.01405	3.3176	3.23158	5.31265	5.01087	8.86245	8.65075
101.9	1.1557	1.20446	2.0026	2.01587	3.31885	3.23437	5.317	5.01483	8.8703	8.6559
102	1.1553	1.20557	2.00135	2.01768	3.321	3.23715	5.3227	5.01878	8.8735	8.66106
102.1	1.15755	1.20668	2.0047	2.0195	3.3277	3.23994	5.3234	5.02273	8.8747	8.66621
102.2	1.1607	1.20779	2.0065	2.02131	3.328	3.24273	5.32555	5.02667	8.87785	8.67136
102.3	1.1602	1.2089	2.0078	2.02313	3.33065	3.24551	5.32715	5.03062	8.88135	8.6765
102.4	1.1592	1.21001	2.00985	2.02495	3.33355	3.2483	5.3289	5.03456	8.8866	8.68163
102.5	1.16015	1.21112	2.01035	2.02676	3.3354	3.25108	5.33	5.03851	8.8895	8.68676
102.6	1.15965	1.21223	2.0118	2.02857	3.3374	3.25386	5.3309	5.04245	8.89	8.69189
102.7	1.1643	1.21334	2.0115	2.03039	3.3379	3.25665	5.33345	5.04639	8.89375	8.69701
102.8	1.1666	1.21445	2.0106	2.0322	3.34495	3.25943	5.3366	5.05032	8.8975	8.70213
102.9	1.1673	1.21555	2.01095	2.03402	3.3495	3.26221	5.3448	5.05426	8.9035	8.70724
103	1.17025	1.21666	2.0123	2.03583	3.3526	3.26499	5.35225	5.0582	8.90465	8.71235
103.1	1.1731	1.21777	2.0146	2.03764	3.35945	3.26777	5.3554	5.06213	8.9101	8.71746
103.2	1.178	1.21888	2.01885	2.03945	3.3605	3.27055	5.35995	5.06606	8.91825	8.72256
103.3	1.18205	1.21999	2.0248	2.04127	3.36715	3.27333	5.36385	5.06999	8.91885	8.72765
103.4	1.1821	1.2211	2.02925	2.04308	3.36555	3.2761	5.3657	5.07392	8.9199	8.73274
103.5	1.18415	1.2222	2.02915	2.04489	3.3693	3.27888	5.36885	5.07784	8.92425	8.73783
103.6	1.18475	1.22331	2.0247	2.0467	3.37185	3.28166	5.36935	5.08177	8.93155	8.74291
103.7	1.1852	1.22442	2.02555	2.04851	3.37455	3.28443	5.37105	5.08569	8.93425	8.74798
103.8	1.18705	1.22553	2.02475	2.05032	3.37615	3.28721	5.3716	5.08961	8.935	8.75306
103.9	1.18475	1.22663	2.02625	2.05213	3.3776	3.28998	5.3751	5.09353	8.939	8.75812
104	1.18425	1.22774	2.0273	2.05395	3.3835	3.29276	5.378	5.09745	8.9423	8.76319
104.1	1.1831	1.22885	2.0358	2.05576	3.3837	3.29553	5.3827	5.10137	8.947	8.76824
104.2	1.1865	1.22995	2.0371	2.05756	3.3881	3.2983	5.3883	5.10528	8.9549	8.7733
104.3	1.1877	1.23106	2.0365	2.05937	3.3902	3.30107	5.3902	5.1092	8.9585	8.77835
104.4	1.1865	1.23217	2.0349	2.06118	3.391	3.30384	5.393	5.11311	8.9643	8.78339
104.5	1.1871	1.23327	2.0333	2.06299	3.3934	3.30661	5.3943	5.11702	8.9693	8.78843
104.6	1.1885	1.23438	2.0353	2.0648	3.3967	3.30938	5.39555	5.12093	8.97565	8.79347
104.7	1.1887	1.23549	2.0394	2.06661	3.39615	3.31215	5.3971	5.12484	8.9794	8.7985
104.8	1.1906	1.23659	2.04015	2.06842	3.3959	3.31492	5.3984	5.12874	8.982	8.80352
104.9	1.19225	1.2377	2.0379	2.07022	3.3985	3.31769	5.40485	5.13264	8.98695	8.80854
105	1.1917	1.2388	2.0405	2.07203	3.40205	3.32046	5.4108	5.13655	8.9915	8.81356
105.1	1.1918	1.23991	2.04725	2.07384	3.4051	3.32322	5.4146	5.14045	8.9927	8.81857
105.2	1.19235	1.24102	2.0495	2.07565	3.4081	3.32599	5.4162	5.14435	8.9954	8.82358
105.3	1.1907	1.24212	2.0501	2.07745	3.4135	3.32875	5.4175	5.14824	9.0014	8.82858
105.4	1.1931	1.24323	2.0537	2.07926	3.4167	3.33152	5.42075	5.15214	9.00535	8.83358
105.5	1.1919	1.24433	2.0558	2.08106	3.41795	3.33428	5.4249	5.15603	9.0103	8.83858
105.6	1.1943	1.24544	2.05415	2.08287	3.4228	3.33704	5.4281	5.15993	9.0172	8.84357
105.7	1.19635	1.24654	2.0551	2.08467	3.428	3.3398	5.42755	5.16382	9.02165	8.84855
105.8	1.1966	1.24765	2.0603	2.08648	3.43475	3.34256	5.42905	5.16771	9.02715	8.85353
105.9	1.1986	1.24875	2.06215	2.08828	3.43395	3.34532	5.43105	5.17159	9.03245	8.85851
106	1.20095	1.24985	2.06155	2.09009	3.43405	3.34808	5.437	5.17548	9.0362	8.86348
106.1	1.20115	1.25096	2.06215	2.09189	3.4403	3.35084	5.44455	5.17937	9.04155	8.86845
106.2	1.20225	1.25206	2.0656	2.0937	3.44345	3.3536	5.44805	5.18325	9.04675	8.87341
106.3	1.2016	1.25317	2.06815	2.0955	3.44315	3.35636	5.4523	5.18713	9.051	8.87837
106.4	1.20085	1.25427	2.06925	2.0973	3.4447	3.35912	5.45935	5.19101	9.05955	8.88332
106.5	1.20135	1.25537	2.0669	2.0991	3.44985	3.36187	5.46515	5.19489	9.06705	8.88827
106.6	1.1993	1.25648	2.07095	2.10091	3.45375	3.36463	5.465	5.19877	9.0669	8.89322
106.7	1.20265	1.25758	2.07515	2.10271	3.4544	3.36739	5.4652	5.20264	9.0648	8.89816
106.8	1.20505	1.25868	2.0739	2.10451	3.4512	3.37014	5.46695	5.20651	9.06775	8.90309
106.9	1.2007	1.25979	2.0717	2.10631	3.45405	3.37289	5.46685	5.21039	9.07045	8.90802
107	1.1973	1.26089	2.07005	2.10811	3.45385	3.37565	5.4689	5.21426	9.0713	8.91295
107.1	1.19485	1.26199	2.06615	2.10992	3.4563	3.3784	5.47555	5.21812	9.07915	8.91787
107.2	1.19395	1.2631	2.0667	2.11172	3.46305	3.38115	5.48225	5.22199	9.08275	8.92279
107.3	1.1939	1.2642	2.07025	2.11352	3.46355	3.3839	5.4865	5.22586	9.0878	8.92771
107.4	1.19595	1.2653	2.06975	2.11532	3.4665	3.38665	5.48855	5.22972	9.09255	8.93261
107.5	1.19465	1.2664	2.0687	2.11712	3.47065	3.3894	5.49465	5.23358	9.09685	8.93752
107.6	1.1933	1.26751	2.07205	2.11892	3.47395	3.39215	5.49435	5.23744	9.09705	8.94242
107.7	1.19585	1.26861	2.07175	2.12071	3.47415	3.3949	5.4985	5.2413	9.1047	8.94732
107.8	1.19705	1.26971	2.07065	2.12251	3.4771	3.39765	5.5034	5.24516	9.113	8.95221
107.9	1.19655	1.27081	2.0758	2.12431	3.4773	3.40039	5.507	5.24902	9.1185	8.95709
108	1.1996	1.27191	2.0788	2.12611	3.4804	3.40314	5.5073	5.25287	9.1176	8.96198
108.1	1.2012	1.27302	2.0796	2.12791	3.4843	3.40589	5.51295	5.25672	9.12565	8.96686
108.2	1.2036	1.27412	2.0799	2.12971	3.48745	3.40863	5.5158	5.26057	9.1321	8.97173
108.3	1.2047	1.27522	2.08215	2.1315	3.4897	3.41137	5.51745	5.26442	9.13755	8.9766
108.4	1.20715	1.27632	2.0804	2.1333	3.49175	3.41412	5.5225	5.26827	9.1427	8.98146
108.5	1.2049	1.27742	2.08265	2.1351	3.4969	3.41686	5.52515	5.27212	9.14625	8.98632
108.6	1.20435	1.27852	2.0858	2.13689	3.50185	3.4196	5.5278	5.27596	9.1506	8.99118
108.7	1.2079	1.27962	2.08895	2.13869	3.5041	3.42234	5.5294	5.27981	9.1553	8.99603
108.8	1.20605	1.28072	2.0939	2.14049	3.5025	3.42509	5.5317	5.28365	9.1583	9.00088
108.9	1.2048	1.28182	2.0934	2.14228	3.5001	3.42783	5.53265	5.28749	9.16245	9.00572
109	1.2023	1.28292	2.0944	2.14408	3.49995	3.43057	5.5331	5.29133	9.1665	9.01056
109.1	1.1984	1.28402	2.09465	2.14587	3.499	3.4333	5.53215	5.29516	9.17105	9.0154
109.2	1.19855	1.28512	2.0938	2.14767	3.49925	3.43604	5.53805	5.299	9.17275	9.02023
109.3	1.1948	1.28622	2.09155	2.14946	3.50175	3.43878	5.5389	5.30283	9.1738	9.02505
109.4	1.19295	1.28732	2.09115	2.15126	3.5008	3.44152	5.5406	5.30667	9.1825	9.02987
109.5	1.19795	1.28842	2.0909	2.15305	3.505	3.44425	5.5447	5.3105	9.1886	9.03469
109.6	1.1984	1.28952	2.0927	2.15484	3.5077	3.44699	5.5475	5.31433	9.1915	9.0395
109.7	1.2005	1.29062	2.0995	2.15664	3.5128	3.44972	5.55435	5.31815	9.19745	9.04431
109.8	1.203	1.29172	2.1018	2.15843	3.51635	3.45246	5.5582	5.32198	9.2024	9.04911
109.9	1.2078	1.29282	2.10615	2.16022	3.5197	3.45519	5.5624	5.3258	9.2053	9.05391
110	1.21185	1.29392	2.1094	2.16202	3.5202	3.45792	5.5642	5.32963	9.2096	9.05871
110.1	1.2163	1.29502	2.1088	2.16381	3.5209	3.46066	5.5675	5.33345	9.2142	9.0635
110.2	1.216	1.29612	2.1034	2.1656	3.5245	3.46339	5.57265	5.33727	9.22135	9.06829
110.3	1.2134	1.29721	2.1035	2.16739	3.52855	3.46612	5.57725	5.34108	9.22665	9.07307
110.4	1.2134	1.29831	2.10705	2.16918	3.52895	3.46885	5.58275	5.3449	9.23485	9.07784
110.5	1.21545	1.29941	2.11215	2.17097	3.53375	3.47158	5.5828	5.34872	9.2369	9.08262
110.6	1.21625	1.30051	2.11785	2.17276	3.5356	3.47431	5.5856	5.35253	9.239	9.08739
110.7	1.21765	1.30161	2.118	2.17455	3.5367	3.47703	5.59045	5.35634	9.24685	9.09215
110.8	1.2188	1.3027	2.1149	2.17634	3.54235	3.47976	5.5934	5.36015	9.2516	9.09691
110.9	1.2201	1.3038	2.11745	2.17813	3.5471	3.48249	5.59585	5.36396	9.26035	9.10167
111	1.22335	1.3049	2.1237	2.17992	3.55315	3.48521	5.6021	5.36777	9.2663	9.10642
111.1	1.2273	1.306	2.12515	2.18171	3.5586	3.48794	5.6041	5.37157	9.2704	9.11117
111.2	1.23085	1.30709	2.1272	2.1835	3.5614	3.49066	5.6047	5.37538	9.2752	9.11591
111.3	1.2317	1.30819	2.1293	2.18529	3.5645	3.49339	5.60685	5.37918	9.28115	9.12065
111.4	1.2352	1.30929	2.1311	2.18708	3.56575	3.49611	5.6118	5.38298	9.286	9.12539
111.5	1.2326	1.31039	2.13125	2.18887	3.5689	3.49883	5.61495	5.38678	9.29115	9.13012
111.6	1.22905	1.31148	2.1343	2.19065	3.57385	3.50156	5.6177	5.39058	9.2937	9.13484
111.7	1.2287	1.31258	2.13695	2.19244	3.5746	3.50428	5.6221	5.39437	9.2973	9.13956
111.8	1.23025	1.31368	2.1403	2.19423	3.5744	3.507	5.6298	5.39817	9.3016	9.14428
111.9	1.2315	1.31477	2.1429	2.19601	3.5738	3.50972	5.6357	5.40196	9.3053	9.149
112	1.2328	1.31587	2.1464	2.1978	3.577	3.51244	5.63935	5.40575	9.31105	9.1537
112.1	1.2316	1.31696	2.1477	2.19959	3.58455	3.51515	5.63975	5.40954	9.31415	9.15841
112.2	1.2315	1.31806	2.15305	2.20137	3.58795	3.51787	5.64205	5.41333	9.31725	9.16311
112.3	1.23305	1.31916	2.15195	2.20316	3.58975	3.52059	5.6483	5.41712	9.3202	9.16781
112.4	1.23475	1.32025	2.15275	2.20494	3.5951	3.52331	5.6503	5.4209	9.3216	9.1725
112.5	1.23685	1.32135	2.1552	2.20673	3.5979	3.52602	5.65335	5.42469	9.32345	9.17719
112.6	1.2349	1.32244	2.1567	2.20851	3.59835	3.52874	5.6565	5.42847	9.3251	9.18187
112.7	1.2337	1.32354	2.15885	2.2103	3.6008	3.53145	5.6607	5.43225	9.3306	9.18655
112.8	1.23565	1.32463	2.1619	2.21208	3.6037	3.53417	5.66845	5.43603	9.33785	9.19122
112.9	1.2377	1.32573	2.1642	2.21387	3.61215	3.53688	5.6743	5.4398	9.3397	9.1959
113	1.238	1.32682	2.17075	2.21565	3.6146	3.53959	5.681	5.44358	9.3455	9.20056
113.1	1.24215	1.32792	2.1761	2.21743	3.6163	3.5423	5.6877	5.44735	9.3495	9.20523
113.2	1.2475	1.32901	2.1806	2.21922	3.6154	3.54501	5.6884	5.45113	9.3535	9.20988
113.3	1.2506	1.33011	2.1812	2.221	3.6172	3.54773	5.6883	5.4549	9.3609	9.21454
113.4	1.2502	1.3312	2.1829	2.22278	3.6236	3.55043	5.69205	5.45867	9.36635	9.21919
113.5	1.2526	1.33229	2.1867	2.22456	3.62785	3.55314	5.6941	5.46244	9.372	9.22383
113.6	1.2558	1.33339	2.19145	2.22634	3.6284	3.55585	5.6981	5.4662	9.3758	9.22847
113.7	1.26005	1.33448	2.1941	2.22813	3.6338	3.55856	5.70205	5.46997	9.38455	9.23311
113.8	1.262	1.33558	2.1984	2.22991	3.63745	3.56127	5.70395	5.47373	9.38765	9.23774
113.9	1.2664	1.33667	2.20315	2.23169	3.64285	3.56397	5.70485	5.47749	9.38885	9.24237
114	1.26985	1.33776	2.20275	2.23347	3.64965	3.56668	5.70445	5.48125	9.38925	9.247
114.1	1.27205	1.33886	2.20315	2.23525	3.65255	3.56939	5.711	5.48501	9.3944	9.25162
114.2	1.27125	1.33995	2.20515	2.23703	3.6551	3.57209	5.7116	5.48877	9.3962	9.25623
114.3	1.27065	1.34104	2.2077	2.23881	3.6559	3.57479	5.71635	5.49253	9.40015	9.26085
114.4	1.2686	1.34214	2.2087	2.24059	3.65915	3.5775	5.7243	5.49628	9.4084	9.26546
114.5	1.2669	1.34323	2.21355	2.24237	3.6637	3.5802	5.73015	5.50003	9.41295	9.27006
114.6	1.27155	1.34432	2.2146	2.24415	3.66325	3.5829	5.7356	5.50378	9.4165	9.27466
114.7	1.277	1.34541	2.21775	2.24592	3.6636	3.5856	5.73945	5.50753	9.42005	9.27925
114.8	1.28045	1.34651	2.2209	2.2477	3.66715	3.5883	5.7446	5.51128	9.4273	9.28385
114.9	1.284	1.3476	2.21985	2.24948	3.6744	3.591	5.7472	5.51503	9.4329	9.28843
115	1.28625	1.34869	2.2235	2.25126	3.6791	3.5937	5.7518	5.51877	9.4389	9.29302
115.1	1.2904	1.34978	2.2237	2.25304	3.6806	3.5964	5.7543	5.52252	9.4454	9.2976
115.2	1.2923	1.35087	2.226	2.25481	3.6836	3.5991	5.75945	5.52626	9.45035	9.30217
115.3	1.2939	1.35197	2.2289	2.25659	3.68535	3.60179	5.76295	5.53	9.45625	9.30674
115.4	1.2988	1.35306	2.23255	2.25837	3.68955	3.60449	5.76845	5.53374	9.46365	9.31131
115.5	1.30145	1.35415	2.23305	2.26014	3.69265	3.60719	5.76995	5.53747	9.46395	9.31587
115.6	1.30035	1.35524	2.23265	2.26192	3.69685	3.60988	5.77205	5.54121	9.46515	9.32043
115.7	1.30035	1.35633	2.23295	2.26369	3.69765	3.61258	5.7742	5.54494	9.4688	9.32498
115.8	1.30165	1.35742	2.23435	2.26547	3.6955	3.61527	5.77625	5.54868	9.47185	9.32953
115.9	1.30385	1.35851	2.235	2.26724	3.69735	3.61796	5.77925	5.55241	9.47795	9.33408
116	1.2996	1.3596	2.23645	2.26902	3.69995	3.62066	5.7829	5.55614	9.4847	9.33862
116.1	1.30035	1.36069	2.23865	2.27079	3.7029	3.62335	5.788	5.55986	9.4891	9.34316
116.2	1.29885	1.36178	2.2429	2.27257	3.7087	3.62604	5.7906	5.56359	9.4937	9.34769
116.3	1.3005	1.36288	2.2512	2.27434	3.7115	3.62873	5.79245	5.56732	9.49825	9.35222
116.4	1.3051	1.36397	2.2529	2.27611	3.71565	3.63142	5.79235	5.57104	9.50025	9.35674
116.5	1.3056	1.36506	2.25575	2.27789	3.71835	3.63411	5.7968	5.57476	9.5025	9.36127
116.6	1.30615	1.36615	2.25335	2.27966	3.7182	3.6368	5.8059	5.57848	9.5091	9.36578
116.7	1.30685	1.36724	2.2525	2.28143	3.7241	3.63948	5.81035	5.5822	9.51735	9.3703
116.8	1.3088	1.36833	2.2568	2.28321	3.72725	3.64217	5.81145	5.58592	9.51845	9.37481
116.9	1.31	1.36941	2.26345	2.28498	3.72465	3.64486	5.81285	5.58963	9.52085	9.37931
117	1.31095	1.3705	2.26405	2.28675	3.72515	3.64754	5.81735	5.59335	9.52265	9.38381
117.1	1.30865	1.37159	2.26445	2.28852	3.72245	3.65023	5.8196	5.59706	9.5245	9.38831
117.2	1.30595	1.37268	2.26815	2.29029	3.7235	3.65291	5.82305	5.60077	9.52945	9.3928
117.3	1.30545	1.37377	2.2692	2.29206	3.72675	3.6556	5.8243	5.60448	9.5285	9.39729
117.4	1.3062	1.37486	2.26945	2.29383	3.7269	3.65828	5.8283	5.60819	9.5295	9.40177
117.5	1.30525	1.37595	2.2666	2.2956	3.7282	3.66096	5.8331	5.61189	9.533	9.40626
117.6	1.3051	1.37704	2.2681	2.29737	3.7302	3.66365	5.83615	5.6156	9.53675	9.41073
117.7	1.3111	1.37813	2.2688	2.29914	3.73185	3.66633	5.8389	5.6193	9.544	9.4152
117.8	1.3138	1.37921	2.27135	2.30091	3.7359	3.66901	5.8414	5.623	9.5473	9.41967
117.9	1.31605	1.3803	2.273	2.30268	3.7378	3.67169	5.8424	5.62671	9.5492	9.42414
118	1.3176	1.38139	2.2722	2.30445	3.7376	3.67437	5.8462	5.6304	9.5523	9.4286
118.1	1.3156	1.38248	2.2709	2.30622	3.7383	3.67704	5.8529	5.6341	9.5547	9.43305
118.2	1.3187	1.38357	2.275	2.30799	3.74	3.67972	5.8541	5.6378	9.5602	9.43751
118.3	1.322	1.38465	2.2746	2.30976	3.7398	3.6824	5.8563	5.64149	9.569	9.44195
118.4	1.3244	1.38574	2.2729	2.31152	3.7449	3.68508	5.85775	5.64518	9.57665	9.4464
118.5	1.3231	1.38683	2.2757	2.31329	3.74805	3.68775	5.86095	5.64888	9.58215	9.45084
118.6	1.3251	1.38792	2.27935	2.31506	3.74915	3.69043	5.85975	5.65257	9.58625	9.45528
118.7	1.32885	1.389	2.28175	2.31683	3.75075	3.6931	5.86355	5.65625	9.59435	9.45971
118.8	1.33325	1.39009	2.28125	2.31859	3.75405	3.69578	5.86875	5.65994	9.59985	9.46414
118.9	1.33225	1.39118	2.28175	2.32036	3.75735	3.69845	5.8689	5.66363	9.6054	9.46856
119	1.33425	1.39226	2.28605	2.32212	3.7548	3.70112	5.86955	5.66731	9.60765	9.47298
119.1	1.33815	1.39335	2.2866	2.32389	3.75755	3.70379	5.87255	5.67099	9.61545	9.4774
119.2	1.3413	1.39444	2.28725	2.32566	3.76495	3.70646	5.87645	5.67467	9.62255	9.48181
119.3	1.33865	1.39552	2.29235	2.32742	3.77135	3.70913	5.8838	5.67835	9.6293	9.48622
119.4	1.33785	1.39661	2.29705	2.32918	3.7801	3.7118	5.88915	5.68203	9.63055	9.49062
119.5	1.34375	1.3977	2.3054	2.33095	3.78085	3.71447	5.8924	5.68571	9.6304	9.49502
119.6	1.347	1.39878	2.30525	2.33271	3.7822	3.71714	5.8956	5.68938	9.6366	9.49942
119.7	1.34525	1.39987	2.305	2.33448	3.7885	3.71981	5.89855	5.69305	9.64105	9.50381
119.8	1.3417	1.40095	2.3067	2.33624	3.79105	3.72248	5.9036	5.69673	9.645	9.5082
119.9	1.3396	1.40204	2.30605	2.338	3.793	3.72514	5.9073	5.70039	9.6496	9.51258
120	1.34095	1.40312	2.3037	2.33977	3.7967	3.72781	5.91255	5.70406	9.65515	9.51696
120.1	1.339	1.40421	2.3057	2.34153	3.79795	3.73048	5.91935	5.70773	9.66265	9.52134
120.2	1.3387	1.40529	2.31135	2.34329	3.80065	3.73314	5.9216	5.7114	9.667	9.52571
120.3	1.34275	1.40638	2.31165	2.34505	3.8007	3.7358	5.92595	5.71506	9.67425	9.53008
120.4	1.34605	1.40746	2.3137	2.34682	3.80245	3.73847	5.93195	5.71872	9.67665	9.53444
120.5	1.3496	1.40855	2.31715	2.34858	3.80515	3.74113	5.93485	5.72238	9.68105	9.5388
120.6	1.35215	1.40963	2.31735	2.35034	3.80685	3.74379	5.9351	5.72604	9.6829	9.54316
120.7	1.35085	1.41072	2.32025	2.3521	3.8093	3.74645	5.93615	5.7297	9.68355	9.54751
120.8	1.34865	1.4118	2.3205	2.35386	3.81115	3.74911	5.9392	5.73336	9.6869	9.55186
120.9	1.3441	1.41289	2.31885	2.35562	3.814	3.75177	5.93935	5.73701	9.69015	9.55621
121	1.33935	1.41397	2.3219	2.35738	3.81525	3.75443	5.94425	5.74067	9.69655	9.56055
121.1	1.3408	1.41505	2.32215	2.35914	3.81775	3.75709	5.9474	5.74432	9.7008	9.56489
121.2	1.34005	1.41614	2.32455	2.3609	3.822	3.75975	5.95185	5.74797	9.70325	9.56922
121.3	1.34075	1.41722	2.3266	2.36266	3.82795	3.76241	5.95555	5.75162	9.70825	9.57355
121.4	1.3434	1.4183	2.33195	2.36442	3.83355	3.76506	5.9554	5.75527	9.7066	9.57787
121.5	1.34345	1.41939	2.33785	2.36618	3.8352	3.76772	5.95505	5.75891	9.71285	9.58219
121.6	1.34695	1.42047	2.3404	2.36794	3.83995	3.77038	5.9581	5.76256	9.7197	9.58651
121.7	1.345	1.42155	2.34345	2.36969	3.8423	3.77303	5.95905	5.7662	9.72455	9.59083
121.8	1.34615	1.42264	2.3449	2.37145	3.84415	3.77569	5.962	5.76984	9.7323	9.59514
121.9	1.3445	1.42372	2.34415	2.37321	3.8474	3.77834	5.965	5.77348	9.7356	9.59944
122	1.34175	1.4248	2.3471	2.37497	3.8522	3.78099	5.96735	5.77712	9.73835	9.60374
122.1	1.3436	1.42588	2.3495	2.37672	3.85205	3.78364	5.9702	5.78076	9.7445	9.60804
122.2	1.3435	1.42697	2.34965	2.37848	3.8572	3.78629	5.97285	5.78439	9.74405	9.61234
122.3	1.34345	1.42805	2.3474	2.38024	3.85755	3.78895	5.97765	5.78803	9.74795	9.61663
122.4	1.3447	1.42913	2.34535	2.38199	3.86135	3.7916	5.9802	5.79166	9.75	9.62091
122.5	1.34375	1.43021	2.34875	2.38375	3.8605	3.79425	5.9831	5.79529	9.7526	9.62519
122.6	1.34825	1.4313	2.3477	2.3855	3.8621	3.79689	5.9839	5.79892	9.7548	9.62947
122.7	1.3484	1.43238	2.3486	2.38726	3.8653	3.79954	5.98905	5.80255	9.75765	9.63375
122.8	1.3488	1.43346	2.3495	2.38901	3.86825	3.80219	5.9936	5.80617	9.7605	9.63802
122.9	1.3475	1.43454	2.35195	2.39077	3.8711	3.80484	5.99835	5.8098	9.76555	9.64228
123	1.35335	1.43562	2.3536	2.39252	3.87545	3.80748	6.0038	5.81342	9.7692	9.64655
123.1	1.3551	1.4367	2.35665	2.39428	3.8803	3.81013	6.00645	5.81704	9.77325	9.65081
123.2	1.35575	1.43778	2.3563	2.39603	3.88405	3.81277	6.00765	5.82066	9.77835	9.65506
123.3	1.3589	1.43886	2.35795	2.39778	3.88535	3.81542	6.01185	5.82428	9.78385	9.65931
123.4	1.36245	1.43995	2.35815	2.39954	3.88805	3.81806	6.0166	5.8279	9.7922	9.66356
123.5	1.36585	1.44103	2.36015	2.40129	3.8902	3.8207	6.0175	5.83152	9.7988	9.66781
123.6	1.37095	1.44211	2.3627	2.40304	3.8918	3.82335	6.02115	5.83513	9.80415	9.67205
123.7	1.3755	1.44319	2.3648	2.40479	3.89395	3.82599	6.0222	5.83874	9.806	9.67628
123.8	1.376	1.44427	2.37045	2.40655	3.8937	3.82863	6.02585	5.84236	9.81215	9.68051
123.9	1.37555	1.44535	2.3727	2.4083	3.89445	3.83127	6.03005	5.84597	9.81635	9.68474
124	1.3738	1.44643	2.37355	2.41005	3.89915	3.83391	6.03375	5.84958	9.82385	9.68897
124.1	1.37265	1.44751	2.37535	2.4118	3.90395	3.83655	6.03635	5.85318	9.82945	9.69319
124.2	1.37525	1.44859	2.37795	2.41355	3.90965	3.83919	6.03765	5.85679	9.83465	9.69741
124.3	1.37595	1.44967	2.38145	2.4153	3.91255	3.84183	6.0462	5.86039	9.8386	9.70162
124.4	1.37925	1.45075	2.38785	2.41705	3.9165	3.84446	6.05005	5.864	9.84035	9.70583
124.5	1.37925	1.45183	2.3934	2.4188	3.91765	3.8471	6.0536	5.8676	9.8442	9.71003
124.6	1.3823	1.4529	2.39535	2.42055	3.9239	3.84973	6.0585	5.8712	9.8488	9.71424
124.7	1.38135	1.45398	2.3986	2.4223	3.9283	3.85237	6.06145	5.87479	9.85115	9.71843
124.8	1.3847	1.45506	2.403	2.42405	3.92865	3.855	6.06	5.87839	9.8541	9.72263
124.9	1.3823	1.45614	2.40615	2.4258	3.9299	3.85764	6.0624	5.88199	9.8537	9.72682
125	1.38465	1.45722	2.4043	2.42755	3.9309	3.86027	6.0672	5.88558	9.8572	9.73101
125.1	1.3833	1.4583	2.4048	2.4293	3.9357	3.8629	6.07535	5.88917	9.86405	9.73519
125.2	1.3841	1.45938	2.407	2.43104	3.93775	3.86554	6.07735	5.89276	9.86755	9.73937
125.3	1.3818	1.46045	2.40945	2.43279	3.93695	3.86817	6.0774	5.89635	9.8683	9.74354
125.4	1.38305	1.46153	2.40655	2.43454	3.9368	3.8708	6.0763	5.89994	9.8701	9.74771
125.5	1.38645	1.46261	2.4057	2.43629	3.9354	3.87343	6.0771	5.90353	9.8753	9.75188
125.6	1.3825	1.46369	2.4017	2.43803	3.9362	3.87606	6.076	5.90711	9.8805	9.75605
125.7	1.3762	1.46477	2.4028	2.43978	3.9339	3.87868	6.0783	5.9107	9.8847	9.76021
125.8	1.3768	1.46584	2.3997	2.44153	3.933	3.88131	6.08075	5.91428	9.88705	9.76436
125.9	1.3799	1.46692	2.3991	2.44327	3.93255	3.88394	6.0786	5.91786	9.8908	9.76852
126	1.3832	1.468	2.40115	2.44502	3.9351	3.88657	6.0831	5.92144	9.8974	9.77266
126.1	1.38385	1.46908	2.4022	2.44676	3.9356	3.88919	6.0853	5.92502	9.8997	9.77681
126.2	1.387	1.47015	2.4025	2.44851	3.9383	3.89182	6.08535	5.92859	9.90565	9.78095
126.3	1.3886	1.47123	2.4009	2.45025	3.94085	3.89444	6.0878	5.93217	9.9132	9.78509
126.4	1.3868	1.47231	2.40585	2.452	3.945	3.89707	6.0871	5.93574	9.9197	9.78922
126.5	1.38635	1.47338	2.4105	2.45374	3.9489	3.89969	6.08735	5.93931	9.92055	9.79335
126.6	1.3852	1.47446	2.4138	2.45549	3.95175	3.90231	6.08655	5.94288	9.92335	9.79748
126.7	1.3855	1.47554	2.41415	2.45723	3.95315	3.90494	6.08655	5.94645	9.92975	9.8016
126.8	1.38825	1.47661	2.41125	2.45897	3.95735	3.90756	6.0906	5.95002	9.9354	9.80572
126.9	1.39105	1.47769	2.40895	2.46072	3.9614	3.91018	6.0968	5.95358	9.9407	9.80984
127	1.39515	1.47876	2.4112	2.46246	3.9632	3.9128	6.10475	5.95715	9.94075	9.81395
127.1	1.4018	1.47984	2.4129	2.4642	3.96405	3.91542	6.10915	5.96071	9.94455	9.81806
127.2	1.403	1.48092	2.41555	2.46594	3.96585	3.91804	6.1138	5.96427	9.9506	9.82216
127.3	1.40645	1.48199	2.41805	2.46768	3.9687	3.92065	6.11415	5.96783	9.95275	9.82626
127.4	1.40915	1.48307	2.4171	2.46943	3.96565	3.92327	6.11465	5.97139	9.95695	9.83036
127.5	1.4091	1.48414	2.41455	2.47117	3.96535	3.92589	6.12205	5.97495	9.96325	9.83445
127.6	1.40775	1.48522	2.41155	2.47291	3.96945	3.92851	6.12795	5.9785	9.96825	9.83854
127.7	1.40565	1.48629	2.41185	2.47465	3.97005	3.93112	6.1336	5.98206	9.9713	9.84263
127.8	1.40885	1.48737	2.41255	2.47639	3.9719	3.93374	6.13865	5.98561	9.97425	9.84671
127.9	1.41235	1.48844	2.416	2.47813	3.97695	3.93635	6.1391	5.98916	9.9739	9.85079
128	1.418	1.48952	2.41925	2.47987	3.9764	3.93896	6.14345	5.99271	9.97825	9.85486
128.1	1.42375	1.49059	2.4175	2.48161	3.97675	3.94158	6.1482	5.99626	9.9835	9.85893
128.2	1.4237	1.49167	2.41785	2.48335	3.9826	3.94419	6.1531	5.99981	9.9881	9.863
128.3	1.42415	1.49274	2.4179	2.48509	3.9838	3.9468	6.1569	6.00335	9.9942	9.86706
128.4	1.4251	1.49381	2.425	2.48683	3.9857	3.94941	6.16165	6.0069	9.99835	9.87112
128.5	1.4259	1.49489	2.4309	2.48856	3.98755	3.95202	6.16425	6.01044	10.0024	9.87518
128.6	1.4276	1.49596	2.43395	2.4903	3.98845	3.95463	6.1649	6.01398	10.0078	9.87923
128.7	1.42595	1.49704	2.43735	2.49204	3.9894	3.95724	6.1674	6.01752	10.0119	9.88328
128.8	1.42685	1.49811	2.441	2.49378	3.9894	3.95985	6.16675	6.02106	10.0166	9.88733
128.9	1.4291	1.49918	2.4418	2.49552	3.98835	3.96246	6.16745	6.02459	10.0201	9.89137
129	1.4302	1.50026	2.44125	2.49725	3.99135	3.96507	6.16655	6.02813	10.0206	9.89541
129.1	1.42925	1.50133	2.44075	2.49899	3.99345	3.96767	6.17105	6.03166	10.0272	9.89944
129.2	1.42945	1.5024	2.44135	2.50073	3.99725	3.97028	6.17685	6.03519	10.0328	9.90347
129.3	1.42975	1.50347	2.44905	2.50246	4.00325	3.97288	6.18105	6.03872	10.0368	9.9075
129.4	1.43235	1.50455	2.45175	2.5042	4.00545	3.97549	6.1835	6.04225	10.0385	9.91152
129.5	1.43245	1.50562	2.45475	2.50593	4.0056	3.97809	6.1909	6.04578	10.0408	9.91554
129.6	1.43425	1.50669	2.4566	2.50767	4.0082	3.9807	6.1967	6.04931	10.0424	9.91956
129.7	1.4331	1.50777	2.4613	2.5094	4.0102	3.9833	6.1967	6.05283	10.0439	9.92357
129.8	1.433	1.50884	2.4647	2.51114	4.013	3.9859	6.20135	6.05636	10.0479	9.92758
129.9	1.4325	1.50991	2.4648	2.51287	4.01625	3.9885	6.2038	6.05988	10.049	9.93158
130	1.4326	1.51098	2.46505	2.51461	4.0183	3.9911	6.2025	6.0634	10.0477	9.93558
130.1	1.43455	1.51205	2.4659	2.51634	4.017	3.9937	6.2048	6.06692	10.0499	9.93958
130.2	1.4365	1.51312	2.4657	2.51807	4.0178	3.9963	6.20655	6.07044	10.0534	9.94358
130.3	1.4351	1.5142	2.4688	2.51981	4.01955	3.9989	6.21095	6.07395	10.0571	9.94757
130.4	1.4362	1.51527	2.46845	2.52154	4.02225	4.0015	6.2104	6.07747	10.0591	9.95155
130.5	1.43455	1.51634	2.47145	2.52327	4.0255	4.0041	6.21025	6.08098	10.0603	9.95554
130.6	1.43975	1.51741	2.4733	2.52501	4.02685	4.00669	6.21315	6.08449	10.0627	9.95952
130.7	1.4415	1.51848	2.47585	2.52674	4.02665	4.00929	6.21425	6.088	10.0642	9.96349
130.8	1.44455	1.51955	2.47505	2.52847	4.02535	4.01189	6.2183	6.09151	10.0693	9.96747
130.9	1.44245	1.52062	2.47385	2.5302	4.0292	4.01448	6.2256	6.09502	10.074	9.97144
131	1.44555	1.52169	2.4719	2.53193	4.0297	4.01708	6.2261	6.09853	10.0756	9.9754
131.1	1.4437	1.52276	2.4762	2.53366	4.0295	4.01967	6.2279	6.10203	10.0808	9.97936
131.2	1.4459	1.52383	2.4757	2.53539	4.0323	4.02226	6.22855	6.10553	10.0825	9.98332
131.3	1.4433	1.5249	2.4764	2.53712	4.03515	4.02486	6.22885	6.10904	10.0867	9.98728
131.4	1.443	1.52597	2.47725	2.53885	4.03495	4.02745	6.2333	6.11254	10.0921	9.99123
131.5	1.44355	1.52704	2.47655	2.54058	4.0363	4.03004	6.23375	6.11604	10.0948	9.99517
131.6	1.44155	1.52811	2.4795	2.54231	4.03505	4.03263	6.2392	6.11953	10.0996	9.99912
131.7	1.446	1.52918	2.48155	2.54404	4.0374	4.03522	6.24695	6.12303	10.1009	10.0031
131.8	1.45015	1.53025	2.4854	2.54577	4.04395	4.03781	6.2507	6.12652	10.1006	10.007
131.9	1.4549	1.53132	2.49085	2.5475	4.0453	4.0404	6.25295	6.13002	10.1044	10.0109
132	1.45915	1.53239	2.4905	2.54923	4.04885	4.04298	6.2598	6.13351	10.1087	10.0149
132.1	1.4599	1.53346	2.49285	2.55096	4.0499	4.04557	6.25885	6.137	10.1102	10.0188
132.2	1.45985	1.53453	2.5003	2.55268	4.05385	4.04816	6.2639	6.14049	10.1152	10.0227
132.3	1.4611	1.5356	2.50145	2.55441	4.0603	4.05074	6.26815	6.14398	10.1175	10.0266
132.4	1.46285	1.53667	2.5072	2.55614	4.06455	4.05333	6.27155	6.14746	10.1173	10.0305
132.5	1.468	1.53774	2.50855	2.55787	4.06735	4.05591	6.2767	6.15095	10.1194	10.0345
132.6	1.47035	1.53881	2.51015	2.55959	4.0692	4.0585	6.27895	6.15443	10.1245	10.0384
132.7	1.47395	1.53987	2.5093	2.56132	4.06995	4.06108	6.2816	6.15791	10.1257	10.0423
132.8	1.4788	1.54094	2.51285	2.56305	4.0716	4.06367	6.28915	6.16139	10.1296	10.0462
132.9	1.48045	1.54201	2.5179	2.56477	4.07575	4.06625	6.29205	6.16487	10.135	10.0501
133	1.4824	1.54308	2.52525	2.5665	4.07675	4.06883	6.29465	6.16835	10.1382	10.054
133.1	1.48635	1.54415	2.53125	2.56822	4.08075	4.07141	6.2949	6.17182	10.1444	10.0579
133.2	1.48875	1.54521	2.53515	2.56995	4.0844	4.07399	6.2971	6.1753	10.1494	10.0617
133.3	1.49215	1.54628	2.535	2.57167	4.0876	4.07657	6.29905	6.17877	10.1491	10.0656
133.4	1.4931	1.54735	2.5375	2.5734	4.08625	4.07915	6.30495	6.18224	10.1538	10.0695
133.5	1.4954	1.54842	2.54215	2.57512	4.09055	4.08173	6.31045	6.18571	10.1566	10.0734
133.6	1.49685	1.54948	2.54835	2.57685	4.09465	4.08431	6.30985	6.18918	10.1582	10.0773
133.7	1.49985	1.55055	2.55265	2.57857	4.09505	4.08688	6.3106	6.19265	10.1617	10.0811
133.8	1.50055	1.55162	2.55465	2.58029	4.0976	4.08946	6.3125	6.19612	10.1664	10.085
133.9	1.50055	1.55268	2.5571	2.58201	4.1014	4.09203	6.31615	6.19958	10.1676	10.0889
134	1.4999	1.55375	2.5582	2.58374	4.10065	4.09461	6.32125	6.20304	10.1758	10.0927
134.1	1.499	1.55482	2.56145	2.58546	4.10355	4.09718	6.3259	6.2065	10.1813	10.0966
134.2	1.49735	1.55588	2.56515	2.58718	4.1088	4.09976	6.32825	6.20996	10.1863	10.1004
134.3	1.50005	1.55695	2.5696	2.5889	4.11175	4.10233	6.3306	6.21342	10.1929	10.1043
134.4	1.5047	1.55802	2.57195	2.59063	4.1131	4.1049	6.33405	6.21688	10.1969	10.1081
134.5	1.51015	1.55908	2.5722	2.59235	4.11615	4.10748	6.33355	6.22034	10.2008	10.112
134.6	1.5142	1.56015	2.56955	2.59407	4.11745	4.11005	6.3351	6.22379	10.2028	10.1158
134.7	1.51485	1.56121	2.56975	2.59579	4.1207	4.11262	6.34105	6.22724	10.2076	10.1196
134.8	1.51515	1.56228	2.5687	2.59751	4.12435	4.11519	6.34595	6.2307	10.2131	10.1235
134.9	1.5153	1.56334	2.57145	2.59923	4.13085	4.11776	6.34965	6.23415	10.2155	10.1273
135	1.51485	1.56441	2.57755	2.60095	4.13635	4.12033	6.3542	6.2376	10.2212	10.1311
135.1	1.51815	1.56548	2.58055	2.60267	4.139	4.1229	6.3572	6.24104	10.2281	10.1349
135.2	1.52035	1.56654	2.5838	2.60439	4.1395	4.12546	6.35635	6.24449	10.2321	10.1388
135.3	1.5206	1.56761	2.5857	2.60611	4.13725	4.12803	6.35785	6.24793	10.2338	10.1426
135.4	1.5212	1.56867	2.58185	2.60783	4.13595	4.1306	6.35835	6.25138	10.238	10.1464
135.5	1.51935	1.56973	2.58255	2.60954	4.13835	4.13316	6.3616	6.25482	10.2416	10.1502
135.6	1.52025	1.5708	2.58285	2.61126	4.1424	4.13573	6.35915	6.25826	10.2463	10.154
135.7	1.51955	1.57186	2.5858	2.61298	4.14505	4.13829	6.3626	6.2617	10.2519	10.1578
135.8	1.5236	1.57293	2.58445	2.6147	4.148	4.14085	6.3698	6.26514	10.2611	10.1616
135.9	1.52455	1.57399	2.5855	2.61641	4.153	4.14342	6.3747	6.26857	10.2661	10.1654
136	1.5294	1.57506	2.5867	2.61813	4.156	4.14598	6.3797	6.27201	10.273	10.1692
136.1	1.5348	1.57612	2.5891	2.61985	4.1594	4.14854	6.3895	6.27544	10.2837	10.173
136.2	1.538	1.57718	2.5933	2.62156	4.1672	4.1511	6.3937	6.27887	10.2887	10.1767
136.3	1.5383	1.57825	2.6002	2.62328	4.1702	4.15366	6.39685	6.2823	10.2924	10.1805
136.4	1.5421	1.57931	2.6012	2.625	4.17255	4.15622	6.39565	6.28573	10.2967	10.1843
136.5	1.544	1.58037	2.59995	2.62671	4.17355	4.15878	6.39935	6.28916	10.3018	10.1881
136.6	1.54595	1.58144	2.59745	2.62843	4.17655	4.16134	6.40535	6.29259	10.3093	10.1918
136.7	1.54335	1.5825	2.59745	2.63014	4.17865	4.1639	6.4088	6.29601	10.3124	10.1956
136.8	1.54365	1.58356	2.59675	2.63186	4.179	4.16646	6.4105	6.29943	10.3165	10.1994
136.9	1.54295	1.58463	2.5972	2.63357	4.181	4.16901	6.41425	6.30286	10.3213	10.2031
137	1.5442	1.58569	2.5986	2.63529	4.18225	4.17157	6.4142	6.30628	10.3253	10.2069
137.1	1.5456	1.58675	2.60195	2.637	4.186	4.17413	6.4212	6.3097	10.3391	10.2106
137.2	1.54915	1.58781	2.603	2.63871	4.1926	4.17668	6.4246	6.31311	10.3437	10.2144
137.3	1.5499	1.58888	2.6083	2.64043	4.1952	4.17924	6.42675	6.31653	10.3499	10.2181
137.4	1.5554	1.58994	2.612	2.64214	4.19855	4.18179	6.43155	6.31994	10.3546	10.2219
137.5	1.5579	1.591	2.61555	2.64385	4.20495	4.18434	6.434	6.32336	10.3598	10.2256
137.6	1.56185	1.59206	2.62055	2.64557	4.2086	4.18689	6.44055	6.32677	10.364	10.2294
137.7	1.56525	1.59312	2.6245	2.64728	4.21315	4.18945	6.44235	6.33018	10.366	10.2331
137.8	1.5683	1.59419	2.62645	2.64899	4.21745	4.192	6.44755	6.33359	10.3727	10.2368
137.9	1.57125	1.59525	2.62475	2.6507	4.22145	4.19455	6.4506	6.337	10.3773	10.2405
138	1.56865	1.59631	2.62795	2.65241	4.2237	4.1971	6.4568	6.34041	10.3856	10.2443
138.1	1.56715	1.59737	2.6314	2.65412	4.2277	4.19965	6.45875	6.34381	10.3887	10.248
138.2	1.5665	1.59843	2.6331	2.65583	4.23275	4.2022	6.46485	6.34721	10.3916	10.2517
138.3	1.569	1.59949	2.63075	2.65754	4.23525	4.20474	6.466	6.35062	10.3932	10.2554
138.4	1.57075	1.60055	2.63315	2.65926	4.2344	4.20729	6.4715	6.35402	10.3972	10.2591
138.5	1.57095	1.60161	2.6313	2.66097	4.2362	4.20984	6.47565	6.35742	10.4032	10.2628
138.6	1.571	1.60267	2.6322	2.66268	4.24015	4.21238	6.4785	6.36082	10.4061	10.2665
138.7	1.5742	1.60373	2.63145	2.66438	4.2391	4.21493	6.48295	6.36421	10.4125	10.2702
138.8	1.57465	1.60479	2.6298	2.66609	4.24395	4.21747	6.489	6.36761	10.4198	10.2739
138.9	1.572	1.60585	2.63295	2.6678	4.2472	4.22002	6.4853	6.371	10.4208	10.2776
139	1.57425	1.60692	2.6323	2.66951	4.246	4.22256	6.4853	6.37439	10.4192	10.2813
139.1	1.573	1.60798	2.6275	2.67122	4.2489	4.2251	6.4887	6.37779	10.4237	10.285
139.2	1.5695	1.60903	2.6235	2.67293	4.2519	4.22765	6.4935	6.38117	10.4284	10.2887
139.3	1.5655	1.61009	2.6227	2.67463	4.254	4.23019	6.49755	6.38456	10.4297	10.2923
139.4	1.5655	1.61115	2.6253	2.67634	4.25465	4.23273	6.4984	6.38795	10.4337	10.296
139.5	1.567	1.61221	2.62515	2.67805	4.2576	4.23527	6.4997	6.39134	10.4352	10.2997
139.6	1.56655	1.61327	2.6259	2.67976	4.2592	4.23781	6.49965	6.39472	10.4382	10.3034
139.7	1.5656	1.61433	2.6248	2.68146	4.25985	4.24035	6.5021	6.3981	10.4399	10.307
139.8	1.5655	1.61539	2.62175	2.68317	4.2608	4.24289	6.5012	6.40148	10.4436	10.3107
139.9	1.56585	1.61645	2.6215	2.68487	4.2623	4.24542	6.50385	6.40486	10.4475	10.3143
140	1.5664	1.61751	2.6213	2.68658	4.26345	4.24796	6.50555	6.40824	10.4554	10.318
140.1	1.5653	1.61857	2.62225	2.68829	4.26805	4.2505	6.5067	6.41162	10.4564	10.3217
140.2	1.56415	1.61963	2.62555	2.68999	4.2709	4.25303	6.50445	6.415	10.457	10.3253
140.3	1.56665	1.62068	2.6251	2.6917	4.26865	4.25557	6.50545	6.41837	10.4583	10.3289
140.4	1.5667	1.62174	2.61905	2.6934	4.26695	4.2581	6.5084	6.42174	10.4607	10.3326
140.5	1.56315	1.6228	2.62085	2.6951	4.2715	4.26064	6.5091	6.42512	10.462	10.3362
140.6	1.56015	1.62386	2.6209	2.69681	4.2737	4.26317	6.51285	6.42849	10.4646	10.3399
140.7	1.5598	1.62492	2.6237	2.69851	4.27725	4.26571	6.5194	6.43185	10.4702	10.3435
140.8	1.5639	1.62597	2.62275	2.70022	4.2827	4.26824	6.5211	6.43522	10.4742	10.3471
140.9	1.56665	1.62703	2.627	2.70192	4.2867	4.27077	6.5226	6.43859	10.4766	10.3508
141	1.5677	1.62809	2.6299	2.70362	4.2886	4.2733	6.5223	6.44195	10.4819	10.3544
141.1	1.5702	1.62915	2.6288	2.70532	4.2876	4.27583	6.5253	6.44532	10.4856	10.358
141.2	1.5687	1.6302	2.631	2.70703	4.2891	4.27836	6.52985	6.44868	10.4922	10.3616
141.3	1.5662	1.63126	2.6341	2.70873	4.29575	4.28089	6.53365	6.45204	10.4967	10.3652
141.4	1.5658	1.63232	2.63695	2.71043	4.30335	4.28342	6.53625	6.4554	10.5003	10.3688
141.5	1.57125	1.63337	2.64195	2.71213	4.30715	4.28595	6.5413	6.45876	10.502	10.3724
141.6	1.57665	1.63443	2.64395	2.71383	4.3089	4.28847	6.5409	6.46211	10.5039	10.376
141.7	1.57705	1.63549	2.6465	2.71553	4.3103	4.291	6.5446	6.46547	10.5091	10.3796
141.8	1.5801	1.63654	2.6441	2.71724	4.3127	4.29353	6.54535	6.46882	10.5091	10.3832
141.9	1.5773	1.6376	2.6476	2.71894	4.31455	4.29605	6.54665	6.47217	10.5056	10.3868
142	1.5764	1.63866	2.64805	2.72064	4.31485	4.29858	6.5496	6.47552	10.5084	10.3904
142.1	1.57355	1.63971	2.64945	2.72234	4.3201	4.3011	6.55185	6.47887	10.5116	10.394
142.2	1.57145	1.64077	2.6528	2.72403	4.32325	4.30362	6.55055	6.48222	10.5122	10.3976
142.3	1.5724	1.64182	2.65205	2.72573	4.32255	4.30615	6.5554	6.48557	10.5188	10.4012
142.4	1.57545	1.64288	2.64935	2.72743	4.326	4.30867	6.55705	6.48891	10.5244	10.4047
142.5	1.57535	1.64393	2.6554	2.72913	4.32715	4.31119	6.56095	6.49226	10.5276	10.4083
142.6	1.5767	1.64499	2.65925	2.73083	4.32815	4.31371	6.5615	6.4956	10.5301	10.4119
142.7	1.57805	1.64604	2.66175	2.73253	4.3291	4.31623	6.56375	6.49894	10.535	10.4155
142.8	1.58075	1.6471	2.6634	2.73423	4.33255	4.31875	6.5666	6.50228	10.539	10.419
142.9	1.5793	1.64815	2.66685	2.73592	4.3382	4.32127	6.57225	6.50562	10.5445	10.4226
143	1.58095	1.64921	2.6707	2.73762	4.34375	4.32379	6.5757	6.50896	10.5469	10.4261
143.1	1.5854	1.65026	2.67135	2.73932	4.3499	4.32631	6.58005	6.51229	10.5507	10.4297
143.2	1.58895	1.65132	2.676	2.74101	4.35355	4.32882	6.57715	6.51563	10.5459	10.4332
143.3	1.5902	1.65237	2.67755	2.74271	4.35195	4.33134	6.5828	6.51896	10.5483	10.4368
143.4	1.58835	1.65343	2.67655	2.74441	4.352	4.33386	6.5827	6.52229	10.5497	10.4403
143.5	1.58695	1.65448	2.6787	2.7461	4.3538	4.33637	6.58685	6.52562	10.5531	10.4439
143.6	1.5902	1.65554	2.6779	2.7478	4.35495	4.33889	6.5898	6.52895	10.5536	10.4474
143.7	1.5898	1.65659	2.68045	2.74949	4.3579	4.3414	6.5914	6.53228	10.5575	10.451
143.8	1.58985	1.65764	2.68	2.75119	4.3621	4.34391	6.59115	6.53561	10.5639	10.4545
143.9	1.5855	1.6587	2.6819	2.75288	4.36355	4.34643	6.59215	6.53893	10.5687	10.458
144	1.5861	1.65975	2.68445	2.75458	4.36735	4.34894	6.59535	6.54225	10.5725	10.4615
144.1	1.59015	1.6608	2.68645	2.75627	4.37135	4.35145	6.5974	6.54558	10.5722	10.4651
144.2	1.59385	1.66186	2.68935	2.75797	4.3729	4.35396	6.60525	6.5489	10.5769	10.4686
144.3	1.59675	1.66291	2.6888	2.75966	4.37285	4.35647	6.6091	6.55222	10.5841	10.4721
144.4	1.6001	1.66396	2.69315	2.76135	4.3765	4.35898	6.612	6.55553	10.5897	10.4756
144.5	1.60255	1.66502	2.6988	2.76305	4.3795	4.36149	6.61095	6.55885	10.5922	10.4791
144.6	1.6029	1.66607	2.7003	2.76474	4.38085	4.364	6.61585	6.56217	10.5977	10.4826
144.7	1.6026	1.66712	2.70055	2.76643	4.38165	4.36651	6.624	6.56548	10.6052	10.4861
144.8	1.59975	1.66817	2.70145	2.76812	4.389	4.36902	6.6274	6.56879	10.6089	10.4896
144.9	1.60105	1.66923	2.7085	2.76982	4.3905	4.37152	6.63055	6.5721	10.6121	10.4931
145	1.6047	1.67028	2.7083	2.77151	4.39275	4.37403	6.63545	6.57541	10.6175	10.4966
145.1	1.6057	1.67133	2.71205	2.7732	4.39445	4.37653	6.64075	6.57872	10.6245	10.5001
145.2	1.60985	1.67238	2.71665	2.77489	4.39495	4.37904	6.6408	6.58203	10.6277	10.5036
145.3	1.61265	1.67343	2.72065	2.77658	4.394	4.38154	6.64265	6.58534	10.6272	10.5071
145.4	1.61335	1.67449	2.7219	2.77827	4.39525	4.38405	6.6426	6.58864	10.6307	10.5106
145.5	1.6116	1.67554	2.72265	2.77996	4.397	4.38655	6.64505	6.59194	10.6367	10.514
145.6	1.60945	1.67659	2.7263	2.78165	4.39855	4.38905	6.6467	6.59524	10.6395	10.5175
145.7	1.6109	1.67764	2.72665	2.78334	4.4005	4.39155	6.65145	6.59854	10.6431	10.521
145.8	1.61155	1.67869	2.7296	2.78503	4.40235	4.39405	6.65505	6.60184	10.647	10.5245
145.9	1.6138	1.67974	2.73285	2.78672	4.40805	4.39656	6.665	6.60514	10.6512	10.5279
146	1.61685	1.68079	2.73425	2.78841	4.411	4.39906	6.66685	6.60844	10.6554	10.5314
146.1	1.61755	1.68184	2.7368	2.7901	4.41125	4.40155	6.6711	6.61173	10.6605	10.5348
146.2	1.6242	1.68289	2.73785	2.79179	4.4137	4.40405	6.6758	6.61503	10.6644	10.5383
146.3	1.62885	1.68394	2.7369	2.79347	4.4165	4.40655	6.6818	6.61832	10.6689	10.5418
146.4	1.6303	1.68499	2.7408	2.79516	4.4205	4.40905	6.6846	6.62161	10.6729	10.5452
146.5	1.6335	1.68604	2.7477	2.79685	4.4231	4.41155	6.68645	6.6249	10.6757	10.5487
146.6	1.638	1.68709	2.7496	2.79854	4.42115	4.41404	6.6905	6.62819	10.6809	10.5521
146.7	1.639	1.68814	2.75015	2.80022	4.4226	4.41654	6.69355	6.63147	10.6833	10.5555
146.8	1.63865	1.68919	2.7518	2.80191	4.42735	4.41903	6.69435	6.63476	10.6864	10.559
146.9	1.6385	1.69024	2.75655	2.8036	4.42865	4.42153	6.69785	6.63804	10.6872	10.5624
147	1.63935	1.69129	2.75955	2.80528	4.42555	4.42402	6.7009	6.64132	10.69	10.5658
147.1	1.64325	1.69234	2.76085	2.80697	4.4239	4.42651	6.70895	6.64461	10.6952	10.5693
147.2	1.64215	1.69339	2.7631	2.80865	4.42985	4.42901	6.71205	6.64789	10.6976	10.5727
147.3	1.644	1.69444	2.76475	2.81034	4.43295	4.4315	6.71595	6.65116	10.6983	10.5761
147.4	1.64855	1.69549	2.76655	2.81202	4.43495	4.43399	6.7196	6.65444	10.6998	10.5795
147.5	1.65605	1.69654	2.76865	2.81371	4.4353	4.43648	6.722	6.65772	10.7051	10.5829
147.6	1.65625	1.69759	2.7708	2.81539	4.4364	4.43897	6.72385	6.66099	10.7099	10.5864
147.7	1.6565	1.69864	2.7695	2.81708	4.43975	4.44146	6.72995	6.66427	10.7164	10.5898
147.8	1.6581	1.69969	2.77125	2.81876	4.44265	4.44395	6.73685	6.66754	10.7196	10.5932
147.9	1.65755	1.70073	2.77575	2.82044	4.44765	4.44644	6.74305	6.67081	10.7263	10.5966
148	1.66245	1.70178	2.77855	2.82213	4.44875	4.44892	6.7452	6.67408	10.7325	10.6
148.1	1.66665	1.70283	2.78095	2.82381	4.4503	4.45141	6.7461	6.67734	10.7377	10.6034
148.2	1.66985	1.70388	2.784	2.82549	4.4506	4.4539	6.7508	6.68061	10.743	10.6068
148.3	1.6716	1.70493	2.7842	2.82718	4.4531	4.45638	6.75735	6.68388	10.747	10.6102
148.4	1.6712	1.70597	2.7868	2.82886	4.45675	4.45887	6.7603	6.68714	10.7477	10.6135
148.5	1.6711	1.70702	2.78875	2.83054	4.4597	4.46135	6.764	6.6904	10.7491	10.6169
148.6	1.67345	1.70807	2.7887	2.83222	4.4641	4.46384	6.76775	6.69366	10.7501	10.6203
148.7	1.673	1.70912	2.7909	2.8339	4.46815	4.46632	6.773	6.69692	10.7557	10.6237
148.8	1.6739	1.71016	2.78985	2.83558	4.4725	4.4688	6.77545	6.70018	10.7564	10.6271
148.9	1.67535	1.71121	2.791	2.83727	4.47465	4.47128	6.777	6.70344	10.761	10.6304
149	1.6813	1.71226	2.78895	2.83895	4.4753	4.47376	6.7809	6.70669	10.7645	10.6338
149.1	1.68435	1.7133	2.7902	2.84063	4.478	4.47625	6.78195	6.70995	10.7669	10.6372
149.2	1.6819	1.71435	2.7941	2.84231	4.47695	4.47873	6.7877	6.7132	10.7717	10.6405
149.3	1.6838	1.7154	2.79495	2.84399	4.4808	4.48121	6.79085	6.71645	10.7776	10.6439
149.4	1.68655	1.71644	2.8	2.84567	4.48495	4.48368	6.7903	6.7197	10.7804	10.6473
149.5	1.6902	1.71749	2.80135	2.84734	4.4875	4.48616	6.79665	6.72295	10.7837	10.6506
149.6	1.68995	1.71854	2.8027	2.84902	4.48915	4.48864	6.80125	6.7262	10.7897	10.654
149.7	1.6891	1.71958	2.80285	2.8507	4.49425	4.49112	6.80855	6.72945	10.7958	10.6573
149.8	1.68825	1.72063	2.80335	2.85238	4.49745	4.49359	6.8148	6.73269	10.8027	10.6607
149.9	1.69005	1.72167	2.80565	2.85406	4.5018	4.49607	6.8208	6.73594	10.8049	10.664
150	1.69475	1.72272	2.8069	2.85574	4.5043	4.49854	6.82555	6.73918	10.8089	10.6673
150.1	1.6979	1.72377	2.8106	2.85741	4.50605	4.50102	6.8298	6.74242	10.8141	10.6707
150.2	1.6969	1.72481	2.81195	2.85909	4.5073	4.50349	6.83375	6.74566	10.8179	10.674
150.3	1.69835	1.72586	2.8121	2.86077	4.50925	4.50597	6.8328	6.7489	10.8208	10.6773
150.4	1.7023	1.7269	2.81575	2.86244	4.5131	4.50844	6.8323	6.75213	10.8221	10.6807
150.5	1.69945	1.72795	2.815	2.86412	4.5127	4.51091	6.8341	6.75537	10.8277	10.684
150.6	1.7007	1.72899	2.8125	2.8658	4.5133	4.51338	6.8384	6.7586	10.8317	10.6873
150.7	1.701	1.73004	2.8136	2.86747	4.5149	4.51585	6.83735	6.76184	10.8355	10.6906
150.8	1.7045	1.73108	2.8171	2.86915	4.51635	4.51833	6.8332	6.76507	10.8348	10.6939
150.9	1.7078	1.73213	2.81915	2.87082	4.5133	4.52079	6.8341	6.7683	10.835	10.6973
151	1.70865	1.73317	2.8178	2.8725	4.5146	4.52326	6.83425	6.77153	10.8367	10.7006
151.1	1.7066	1.73421	2.8185	2.87417	4.51865	4.52573	6.8391	6.77476	10.8398	10.7039
151.2	1.7031	1.73526	2.82115	2.87585	4.5235	4.5282	6.84	6.77798	10.8428	10.7072
151.3	1.70365	1.7363	2.8256	2.87752	4.5251	4.53067	6.844	6.78121	10.8477	10.7105
151.4	1.7089	1.73735	2.8234	2.8792	4.5291	4.53313	6.8475	6.78443	10.8531	10.7138
151.5	1.7122	1.73839	2.824	2.88087	4.5325	4.5356	6.85105	6.78765	10.8588	10.7171
151.6	1.7149	1.73943	2.8258	2.88254	4.53505	4.53807	6.857	6.79088	10.8647	10.7204
151.7	1.7202	1.74048	2.82705	2.88422	4.5408	4.54053	6.8616	6.79409	10.8685	10.7237
151.8	1.72065	1.74152	2.8311	2.88589	4.5463	4.543	6.86705	6.79731	10.8755	10.7269
151.9	1.7236	1.74256	2.8333	2.88756	4.55095	4.54546	6.86975	6.80053	10.8808	10.7302
152	1.7256	1.74361	2.83595	2.88923	4.55385	4.54792	6.86895	6.80375	10.8859	10.7335
152.1	1.72555	1.74465	2.83825	2.89091	4.55775	4.55038	6.87245	6.80696	10.8913	10.7368
152.2	1.72825	1.74569	2.83995	2.89258	4.56325	4.55285	6.8761	6.81017	10.8939	10.74
152.3	1.72485	1.74674	2.84235	2.89425	4.5654	4.55531	6.88	6.81339	10.8993	10.7433
152.4	1.72595	1.74778	2.8435	2.89592	4.5675	4.55777	6.8811	6.8166	10.9017	10.7466
152.5	1.7272	1.74882	2.8416	2.89759	4.5694	4.56023	6.88625	6.81981	10.9086	10.7499
152.6	1.728	1.74986	2.8432	2.89926	4.57305	4.56269	6.88745	6.82301	10.9115	10.7531
152.7	1.7294	1.7509	2.84505	2.90093	4.57665	4.56515	6.8919	6.82622	10.9176	10.7564
152.8	1.73335	1.75195	2.84545	2.9026	4.5808	4.5676	6.8933	6.82943	10.925	10.7596
152.9	1.73515	1.75299	2.8485	2.90427	4.5788	4.57006	6.89135	6.83263	10.9262	10.7629
153	1.7378	1.75403	2.8474	2.90594	4.57725	4.57252	6.8932	6.83583	10.934	10.7661
153.1	1.7396	1.75507	2.84455	2.90761	4.5836	4.57498	6.89615	6.83903	10.9382	10.7694
153.2	1.73725	1.75611	2.8444	2.90928	4.58885	4.57743	6.90035	6.84223	10.9385	10.7726
153.3	1.7375	1.75716	2.84715	2.91095	4.59015	4.57989	6.9032	6.84543	10.9431	10.7759
153.4	1.73665	1.7582	2.84895	2.91261	4.593	4.58234	6.9074	6.84863	10.947	10.7791
153.5	1.73755	1.75924	2.8483	2.91428	4.5927	4.58479	6.9122	6.85182	10.9487	10.7823
153.6	1.7351	1.76028	2.8468	2.91595	4.5932	4.58725	6.91445	6.85502	10.9485	10.7856
153.7	1.7341	1.76132	2.8447	2.91762	4.59495	4.5897	6.91855	6.85821	10.953	10.7888
153.8	1.7297	1.76236	2.84675	2.91929	4.59715	4.59215	6.9233	6.8614	10.9571	10.792
153.9	1.72935	1.7634	2.84775	2.92095	4.5989	4.5946	6.92325	6.8646	10.9625	10.7952
154	1.73265	1.76444	2.8486	2.92262	4.60105	4.59706	6.925	6.86778	10.9645	10.7985
154.1	1.7313	1.76548	2.84995	2.92429	4.608	4.59951	6.9283	6.87097	10.9662	10.8017
154.2	1.73075	1.76652	2.8512	2.92595	4.6113	4.60195	6.932	6.87416	10.9662	10.8049
154.3	1.7329	1.76756	2.8494	2.92762	4.6102	4.6044	6.9336	6.87735	10.9682	10.8081
154.4	1.7337	1.7686	2.8482	2.92928	4.6122	4.60685	6.93385	6.88053	10.9741	10.8113
154.5	1.7338	1.76964	2.8492	2.93095	4.61555	4.6093	6.93585	6.88371	10.9764	10.8145
154.6	1.7342	1.77068	2.85025	2.93261	4.61475	4.61175	6.93975	6.88689	10.983	10.8177
154.7	1.73655	1.77172	2.84975	2.93428	4.61405	4.61419	6.94005	6.89007	10.9888	10.8209
154.8	1.73725	1.77276	2.85495	2.93594	4.61425	4.61664	6.94475	6.89325	10.992	10.8241
154.9	1.73705	1.7738	2.85965	2.93761	4.61555	4.61909	6.94435	6.89643	10.995	10.8273
155	1.73645	1.77484	2.86285	2.93927	4.61645	4.62153	6.945	6.89961	11.0007	10.8305
155.1	1.73765	1.77588	2.86495	2.94094	4.6169	4.62398	6.94545	6.90278	11.0056	10.8337
155.2	1.73635	1.77692	2.8645	2.9426	4.61665	4.62642	6.95175	6.90596	11.0119	10.8369
155.3	1.7373	1.77796	2.86505	2.94426	4.61935	4.62886	6.9525	6.90913	11.0146	10.8401
155.4	1.73675	1.77899	2.86405	2.94592	4.619	4.6313	6.9597	6.9123	11.0217	10.8433
155.5	1.73465	1.78003	2.8624	2.94759	4.6227	4.63375	6.96465	6.91547	11.0248	10.8464
155.6	1.7354	1.78107	2.8664	2.94925	4.62795	4.63619	6.9672	6.91864	11.0301	10.8496
155.7	1.74	1.78211	2.86925	2.95091	4.6309	4.63863	6.9662	6.9218	11.0287	10.8528
155.8	1.74075	1.78315	2.8716	2.95257	4.6305	4.64107	6.96375	6.92497	11.031	10.8559
155.9	1.7411	1.78419	2.8739	2.95423	4.63205	4.64351	6.96565	6.92813	11.0326	10.8591
156	1.7411	1.78522	2.87235	2.9559	4.63425	4.64595	6.96755	6.9313	11.0346	10.8623
156.1	1.73805	1.78626	2.87525	2.95756	4.63485	4.64838	6.96765	6.93446	11.037	10.8654
156.2	1.73835	1.7873	2.87665	2.95922	4.63435	4.65082	6.96785	6.93762	11.0371	10.8686
156.3	1.74185	1.78834	2.87695	2.96088	4.63865	4.65326	6.96945	6.94078	11.0433	10.8717
156.4	1.74015	1.78937	2.87745	2.96254	4.63995	4.65569	6.97215	6.94394	11.0471	10.8749
156.5	1.73765	1.79041	2.87895	2.9642	4.63965	4.65813	6.9779	6.94709	11.0507	10.878
156.6	1.73835	1.79145	2.88125	2.96586	4.6403	4.66057	6.9835	6.95025	11.0499	10.8812
156.7	1.73705	1.79249	2.8851	2.96752	4.6438	4.663	6.98555	6.9534	11.052	10.8843
156.8	1.7395	1.79352	2.8851	2.96918	4.64235	4.66543	6.98845	6.95656	11.0492	10.8875
156.9	1.7369	1.79456	2.88285	2.97083	4.64345	4.66787	6.9966	6.95971	11.0545	10.8906
157	1.73415	1.7956	2.88295	2.97249	4.6469	4.6703	7.0044	6.96286	11.0614	10.8937
157.1	1.73205	1.79663	2.8863	2.97415	4.6504	4.67273	7.01085	6.96601	11.0671	10.8969
157.2	1.7365	1.79767	2.8879	2.97581	4.64985	4.67516	7.01535	6.96916	11.0719	10.9
157.3	1.7449	1.7987	2.88725	2.97747	4.65085	4.6776	7.0207	6.9723	11.0747	10.9031
157.4	1.74505	1.79974	2.88695	2.97912	4.6575	4.68003	7.02565	6.97545	11.078	10.9063
157.5	1.74215	1.80078	2.8946	2.98078	4.66055	4.68246	7.0268	6.97859	11.0833	10.9094
157.6	1.743	1.80181	2.89775	2.98244	4.6633	4.68488	7.0288	6.98173	11.0824	10.9125
157.7	1.74125	1.80285	2.9024	2.98409	4.6637	4.68731	7.0315	6.98487	11.0822	10.9156
157.8	1.741	1.80388	2.902	2.98575	4.6674	4.68974	7.03565	6.98801	11.0887	10.9187
157.9	1.7423	1.80492	2.9035	2.98741	4.67115	4.69217	7.03565	6.99115	11.0902	10.9218
158	1.7423	1.80595	2.90415	2.98906	4.67135	4.6946	7.0365	6.99429	11.0935	10.9249
158.1	1.74285	1.80699	2.90455	2.99072	4.6701	4.69702	7.0376	6.99743	11.096	10.928
158.2	1.74565	1.80803	2.9074	2.99237	4.6711	4.69945	7.0407	7.00056	11.0987	10.9311
158.3	1.7461	1.80906	2.9092	2.99403	4.6723	4.70187	7.04295	7.00369	11.101	10.9342
158.4	1.7503	1.81009	2.9122	2.99568	4.67335	4.7043	7.04065	7.00683	11.1021	10.9373
158.5	1.7515	1.81113	2.91275	2.99734	4.67465	4.70672	7.0432	7.00996	11.1069	10.9404
158.6	1.75135	1.81216	2.91595	2.99899	4.6781	4.70914	7.0451	7.01309	11.1068	10.9435
158.7	1.75025	1.8132	2.9173	3.00064	4.6803	4.71157	7.0474	7.01622	11.1091	10.9466
158.8	1.7493	1.81423	2.9194	3.0023	4.6824	4.71399	7.04945	7.01934	11.1107	10.9497
158.9	1.7475	1.81527	2.9221	3.00395	4.68405	4.71641	7.05335	7.02247	11.1122	10.9528
159	1.7478	1.8163	2.92395	3.0056	4.68655	4.71883	7.06135	7.02559	11.1189	10.9558
159.1	1.74605	1.81734	2.92825	3.00726	4.69125	4.72125	7.0634	7.02872	11.1204	10.9589
159.2	1.74605	1.81837	2.93295	3.00891	4.6915	4.72367	7.06465	7.03184	11.125	10.962
159.3	1.75075	1.8194	2.9342	3.01056	4.69125	4.72609	7.0634	7.03496	11.1296	10.9651
159.4	1.7524	1.82044	2.93425	3.01221	4.694	4.72851	7.06385	7.03808	11.1321	10.9681
159.5	1.75375	1.82147	2.936	3.01387	4.69305	4.73092	7.0643	7.0412	11.1359	10.9712
159.6	1.7534	1.8225	2.93665	3.01552	4.6953	4.73334	7.06295	7.04431	11.1381	10.9743
159.7	1.75485	1.82354	2.9408	3.01717	4.69645	4.73576	7.0663	7.04743	11.1417	10.9773
159.8	1.7571	1.82457	2.94155	3.01882	4.698	4.73817	7.06875	7.05054	11.1443	10.9804
159.9	1.76115	1.8256	2.9419	3.02047	4.70065	4.74059	7.0674	7.05365	11.1461	10.9834
160	1.7643	1.82663	2.94265	3.02212	4.7	4.743	7.0696	7.05677	11.1463	10.9865
160.1	1.76415	1.82767	2.9435	3.02377	4.6969	4.74542	7.0676	7.05988	11.148	10.9895
160.2	1.7642	1.8287	2.945	3.02542	4.69	4.74783	7.06715	7.06299	11.1536	10.9926
160.3	1.7647	1.82973	2.9446	3.02707	4.68965	4.75025	7.06515	7.06609	11.1587	10.9956
160.4	1.7611	1.83076	2.94635	3.02872	4.69235	4.75266	7.06265	7.0692	11.1583	10.9986
160.5	1.76215	1.8318	2.94845	3.03037	4.69275	4.75507	7.06405	7.07231	11.156	11.0017
160.6	1.76585	1.83283	2.94865	3.03202	4.69325	4.75748	7.06465	7.07541	11.1589	11.0047
160.7	1.76445	1.83386	2.94975	3.03366	4.69585	4.75989	7.0661	7.07851	11.1572	11.0077
160.8	1.76195	1.83489	2.95085	3.03531	4.6985	4.7623	7.07185	7.08161	11.1614	11.0108
160.9	1.76485	1.83592	2.9465	3.03696	4.70205	4.76471	7.07305	7.08471	11.1635	11.0138
161	1.7644	1.83696	2.94905	3.03861	4.70025	4.76712	7.0793	7.08781	11.1661	11.0168
161.1	1.76435	1.83799	2.94905	3.04025	4.7037	4.76953	7.0822	7.09091	11.1662	11.0198
161.2	1.76435	1.83902	2.952	3.0419	4.7045	4.77194	7.08625	7.09401	11.166	11.0229
161.3	1.7673	1.84005	2.9529	3.04355	4.70765	4.77434	7.08445	7.0971	11.1647	11.0259
161.4	1.7672	1.84108	2.95425	3.04519	4.70715	4.77675	7.08535	7.10019	11.1652	11.0289
161.5	1.76325	1.84211	2.95305	3.04684	4.70775	4.77915	7.08515	7.10329	11.1637	11.0319
161.6	1.76425	1.84314	2.95295	3.04849	4.70925	4.78156	7.0836	7.10638	11.1658	11.0349
161.7	1.76175	1.84417	2.95415	3.05013	4.7075	4.78396	7.08595	7.10947	11.1643	11.0379
161.8	1.76045	1.8452	2.9507	3.05178	4.70765	4.78637	7.0887	7.11256	11.1681	11.0409
[truncated: 4,782 more rows]

## Sheet: NTD-A10
Source data for SP Figure 2f, NTD-A10
X (Time, sec)	1 nM_Y	1 nM; Fitted_Y	5 nM_Y	5 nM; Fitted_Y	10 nM_Y	10 nM; Fitted_Y	25 nM_Y	25 nM; Fitted_Y	50 nM_Y	50 nM; Fitted_Y
-37.5	-0.0203	0	0.006	0	0.0042	0	0.0935	0	0.0939	0
-37.4	-0.037299	0	-0.0095	0	0.000301036	0	0.052701	0	0.073301	0
-37.3	-0.06395	0	-0.04965	0	-0.02855	0	0.00865	0	0.0430512	0
-37.2	-0.0590505	0	-0.03155	0	-0.0117505	0	0.0216495	0	0.0385495	0
-37.1	-0.05315	0	-0.02935	0	-0.01755	0	0.01735	0	0.03585	0
-37	-0.04515	0	-0.01695	0	-0.00235	0	0.03685	0	0.04055	0
-36.9	-0.0298504	0	-0.00825	0	0.0120496	0	0.0578496	0	0.0507496	0
-36.8	-0.0212	0	-0.0064	0	0.0249	0	0.0708	0	0.0523997	0
-36.7	-0.0128502	0	0.00795	0	0.0405498	0	0.0805498	0	0.0610498	0
-36.6	-0.0273498	0	0.00235	0	0.03155	0	0.07835	0	0.0553502	0
-36.5	-0.02945	0	0.000449997	0	0.03685	0	0.06925	0	0.05735	0
-36.4	-0.02795	0	-0.00465	0	0.04035	0	0.07235	0	0.06415	0
-36.3	-0.02665	0	-0.00725	0	0.03895	0	0.06345	0	0.0666502	0
-36.2	-0.0274998	0	-0.0125	0	0.0328002	0	0.0563002	0	0.0587002	0
-36.1	-0.0236501	0	-0.00915	0	0.03415	0	0.05515	0	0.0630499	0
-36	-0.0225	0	-0.0074	0	0.0361	0	0.0543	0	0.0684	0
-35.9	-0.0178501	0	-0.00555	0	0.0370499	0	0.0615499	0	0.0750499	0
-35.8	-0.02595	0	-0.01135	0	0.02635	0	0.05835	0	0.0675502	0
-35.7	-0.0162499	0	-0.00205	0	0.0279501	0	0.0552501	0	0.0646501	0
-35.6	-0.00400002	0	0.0092	0	0.0441	0	0.0576	0	0.0654	0
-35.5	-0.00775	0	0.01845	0	0.05525	0	0.05945	0	0.06345	0
-35.4	-0.00914997	0	0.02695	0	0.06635	0	0.06265	0	0.07175	0
-35.3	-0.01125	0	0.02115	0	0.07405	0	0.07205	0	0.0824501	0
-35.2	-0.0154	0	0.0156	0	0.0694	0	0.073	0	0.083	0
-35.1	-0.0189001	0	0.0144	0	0.0616	0	0.0764	0	0.0857999	0
-35	-0.0132	0	0.01	0	0.0582	0	0.0745	0	0.0834	0
-34.9	-0.00920001	0	0.0129	0	0.0518	0	0.0735	0	0.078	0
-34.8	-0.00655	0	0.01605	0	0.05485	0	0.07575	0	0.07495	0
-34.7	-0.00819999	0	0.0114	0	0.0546	0	0.0767	0	0.0736	0
-34.6	-0.0108499	0	0.00905	0	0.05005	0	0.07205	0	0.0728501	0
-34.5	-0.0151	0	0.0042	0	0.0492	0	0.0733	0	0.0767	0
-34.4	-0.00800026	0	0.0106	0	0.0534997	0	0.0727997	0	0.0832997	0
-34.3	-0.00435	0	0.01405	0	0.05245	0	0.07675	0	0.0878499	0
-34.2	-0.00415012	0	0.01845	0	0.0488499	0	0.0784499	0	0.0911499	0
-34.1	-0.00579996	0	0.0166	0	0.0481	0	0.0738	0	0.0884	0
-34	-0.0011	0	0.0177	0	0.0494	0	0.0752	0	0.0878	0
-33.9	-0.00489984	0	0.012	0	0.0434002	0	0.0754002	0	0.0834002	0
-33.8	-0.0022	0	0.011	0	0.0415	0	0.0731	0	0.0819	0
-33.7	-0.0031	0	0.0106	0	0.0398	0	0.0729	0	0.0821	0
-33.6	-0.0044	0	0.0107	0	0.0416	0	0.0735	0	0.0836	0
-33.5	-0.00785	0	0.01075	0	0.03825	0	0.06965	0	0.08105	0
-33.4	-0.0102499	0	0.00635	0	0.0389501	0	0.0678501	0	0.0801501	0
-33.3	-0.0093	0	0.0035	0	0.0366	0	0.0678	0	0.0776001	0
-33.2	-0.0075	0	0.0051	0	0.0369	0	0.0673	0	0.0774	0
-33.1	-0.00674997	0	0.00385	0	0.03465	0	0.06485	0	0.07725	0
-33	-0.0088	0	0.0016	0	0.0301	0	0.062	0	0.0755	0
-32.9	-0.00879996	0	-0.000900001	0	0.0304	0	0.0567	0	0.0765	0
-32.8	-0.00775	0	-0.000750001	0	0.02885	0	0.05585	0	0.07975	0
-32.7	-0.00704997	0	-0.000150002	0	0.02895	0	0.05225	0	0.08105	0
-32.6	-0.00910002	0	0.0004	0	0.0282	0	0.0516	0	0.0822	0
-32.5	-0.01305	0	0.000849999	0	0.02575	0	0.05045	0	0.08335	0
-32.4	-0.0126	0	0.0012	0	0.0241	0	0.048	0	0.0829	0
-32.3	-0.01285	0	0.00225	0	0.02545	0	0.04835	0	0.08375	0
-32.2	-0.0162	0	0.004	0	0.0253	0	0.0483	0	0.0843	0
-32.1	-0.00905007	0	0.00475	0	0.02455	0	0.05245	0	0.0851499	0
-32	-0.00705002	0	0.00375	0	0.02435	0	0.05455	0	0.08425	0
-31.9	-0.00245008	0	0.00685	0	0.02505	0	0.05395	0	0.0842499	0
-31.8	-0.00490002	0	0.0114	0	0.0252	0	0.0527	0	0.0798	0
-31.7	-0.00859999	0	0.0129	0	0.0237	0	0.0518	0	0.0784	0
-31.6	-0.00964999	0	0.01275	0	0.02265	0	0.05175	0	0.07715	0
-31.5	-0.01	0	0.0152	0	0.0249	0	0.0544	0	0.0775	0
-31.4	-0.0116	0	0.0131	0	0.0224	0	0.0534	0	0.0762	0
-31.3	-0.0153	0	0.014	0	0.0216	0	0.055	0	0.0771	0
-31.2	-0.01855	0	0.01395	0	0.01885	0	0.05445	0	0.07805	0
-31.1	-0.01735	0	0.01605	0	0.01815	0	0.05595	0	0.0765499	0
-31	-0.0150501	0	0.01705	0	0.0191499	0	0.0572499	0	0.0765499	0
-30.9	-0.0132501	0	0.01815	0	0.01925	0	0.05775	0	0.0820499	0
-30.8	-0.0108	0	0.02	0	0.0204	0	0.0567	0	0.0831	0
-30.7	-0.0109	0	0.0197	0	0.0215	0	0.0525	0	0.0837	0
-30.6	-0.0133	0	0.0184	0	0.0218	0	0.0516	0	0.0823	0
-30.5	-0.0116	0	0.0165	0	0.0182	0	0.0509	0	0.0827	0
-30.4	-0.00760012	0	0.0168	0	0.0194999	0	0.0542999	0	0.0857999	0
-30.3	-0.00874999	0	0.01525	0	0.01755	0	0.05345	0	0.08595	0
-30.2	-0.01055	0	0.01695	0	0.01535	0	0.05405	0	0.08495	0
-30.1	-0.01145	0	0.01935	0	0.01465	0	0.05515	0	0.08435	0
-30	-0.0123	0	0.0214	0	0.0149	0	0.0532	0	0.0871	0
-29.9	-0.0113	0	0.0249	0	0.0148	0	0.0533	0	0.0895	0
-29.8	-0.01325	0	0.02475	0	0.01275	0	0.05025	0	0.08515	0
-29.7	-0.0162	0	0.0228	0	0.011	0	0.0456	0	0.0817	0
-29.6	-0.01685	0	0.02045	0	0.00805003	0	0.04175	0	0.0773501	0
-29.5	-0.0134	0	0.0197	0	0.0104	0	0.0415	0	0.0767999	0
-29.4	-0.0145	0	0.0136	0	0.0102	0	0.0409	0	0.0732	0
-29.3	-0.0133	0	0.012	0	0.0111	0	0.0414	0	0.0726	0
-29.2	-0.01595	0	0.01005	0	0.00964998	0	0.04075	0	0.07525	0
-29.1	-0.0159	0	0.008	0	0.00999998	0	0.0396	0	0.0773	0
-29	-0.0152001	0	0.01	0	0.00959995	0	0.0403999	0	0.0791999	0
-28.9	-0.0162501	0	0.00815	0	0.01105	0	0.03905	0	0.0792499	0
-28.8	-0.0162501	0	0.01315	0	0.01465	0	0.04055	0	0.0826499	0
-28.7	-0.0123501	0	0.01435	0	0.0213499	0	0.0432499	0	0.0874499	0
-28.6	-0.0128	0	0.0106	0	0.0194	0	0.041	0	0.0832	0
-28.5	-0.01535	0	0.01235	0	0.01785	0	0.04075	0	0.08185	0
-28.4	-0.01845	0	0.01195	0	0.01585	0	0.04335	0	0.07975	0
-28.3	-0.0156	0	0.0137	0	0.0142	0	0.0467	0	0.0776	0
-28.2	-0.01185	0	0.01365	0	0.01475	0	0.04815	0	0.07955	0
-28.1	-0.01085	0	0.01055	0	0.01535	0	0.04855	0	0.07955	0
-28	-0.0103	0	0.0119	0	0.0152	0	0.0506	0	0.0814999	0
-27.9	-0.01265	0	0.01125	0	0.01625	0	0.05135	0	0.08435	0
-27.8	-0.0108	0	0.0125	0	0.0179	0	0.0488	0	0.083	0
-27.7	-0.01255	0	0.01145	0	0.01635	0	0.04885	0	0.08305	0
-27.6	-0.01565	0	0.01085	0	0.01715	0	0.04825	0	0.0832501	0
-27.5	-0.0147	0	0.0119	0	0.0162	0	0.0468	0	0.085	0
-27.4	-0.0119001	0	0.0111	0	0.0201999	0	0.0511999	0	0.0883999	0
-27.3	-0.00965007	0	0.01445	0	0.02175	0	0.05345	0	0.0928499	0
-27.2	-0.00995002	0	0.01405	0	0.02285	0	0.05425	0	0.09295	0
-27.1	-0.01245	0	0.01175	0	0.02345	0	0.05535	0	0.09105	0
-27	-0.01255	0	0.01085	0	0.02335	0	0.05415	0	0.09065	0
-26.9	-0.01305	0	0.01195	0	0.02515	0	0.05595	0	0.08825	0
-26.8	-0.01265	0	0.01245	0	0.02335	0	0.05805	0	0.08735	0
-26.7	-0.0144	0	0.0102	0	0.0241	0	0.0567	0	0.0874	0
-26.6	-0.0149	0	0.0089	0	0.0257	0	0.058	0	0.0864999	0
-26.5	-0.00925007	0	0.01475	0	0.0301499	0	0.0615499	0	0.0907499	0
-26.4	-0.00445003	0	0.01445	0	0.02915	0	0.06465	0	0.08865	0
-26.3	-0.0068	0	0.0111	0	0.0269	0	0.0656	0	0.0884	0
-26.2	-0.00944999	0	0.00635	0	0.02695	0	0.06415	0	0.08545	0
-26.1	-0.0087	0	0.0051	0	0.0282	0	0.0623	0	0.0853	0
-26	-0.0105	0	0.0076	0	0.0282	0	0.0622	0	0.0858	0
-25.9	-0.0137	0	0.008	0	0.0282	0	0.061	0	0.0839	0
-25.8	-0.01615	0	0.00585	0	0.02925	0	0.06345	0	0.08185	0
-25.7	-0.01255	0	0.00325	0	0.02925	0	0.06265	0	0.08235	0
-25.6	-0.00980002	0	0.0044	0	0.0298	0	0.0621	0	0.0802	0
-25.5	-0.00910001	0	0.0024	0	0.0302	0	0.0624	0	0.0815	0
-25.4	-0.0125499	0	-0.00295	0	0.02595	0	0.05825	0	0.0811501	0
-25.3	-0.0133	0	-0.0024	0	0.0289	0	0.0592	0	0.0802	0
-25.2	-0.01095	0	-0.00145	0	0.03035	0	0.05605	0	0.08035	0
-25.1	-0.01055	0	-0.00265	0	0.03095	0	0.05785	0	0.07975	0
-25	-0.0116	0	-0.0066	0	0.03	0	0.0568	0	0.0793	0
-24.9	-0.0112	0	-0.0065	0	0.0301	0	0.0566	0	0.078	0
-24.8	-0.0113	0	-0.0066	0	0.0313	0	0.0557	0	0.0732	0
-24.7	-0.01225	0	-0.00645	0	0.03265	0	0.05855	0	0.07525	0
-24.6	-0.01365	0	-0.00685	0	0.03315	0	0.06065	0	0.07775	0
-24.5	-0.01175	0	-0.00635	0	0.03285	0	0.06075	0	0.07675	0
-24.4	-0.01445	0	-0.00575	0	0.03105	0	0.05945	0	0.07525	0
-24.3	-0.01595	0	-0.00595	0	0.02835	0	0.05895	0	0.07415	0
-24.2	-0.0139	0	-0.0058	0	0.0277	0	0.057	0	0.0743	0
-24.1	-0.00890002	0	-0.0053	0	0.0254	0	0.0538	0	0.078	0
-24	-0.00955001	0	-0.00625	0	0.02425	0	0.05105	0	0.08125	0
-23.9	-0.00995001	0	-0.00895	0	0.02415	0	0.05175	0	0.07915	0
-23.8	-0.00890003	0	-0.0145	0	0.0275	0	0.0512	0	0.0798	0
-23.7	-0.01205	0	-0.01865	0	0.02955	0	0.04995	0	0.07685	0
-23.6	-0.01335	0	-0.01695	0	0.03145	0	0.05125	0	0.07975	0
-23.5	-0.01725	0	-0.01465	0	0.03475	0	0.05355	0	0.08365	0
-23.4	-0.0196	0	-0.0128	0	0.0347	0	0.0544	0	0.0833	0
-23.3	-0.02035	0	-0.00655	0	0.03205	0	0.05465	0	0.08615	0
-23.2	-0.0217	0	-0.0061	0	0.0342	0	0.0523	0	0.0888	0
-23.1	-0.0201	0	-0.004	0	0.0352	0	0.0544	0	0.0859	0
-23	-0.02065	0	-0.00365	0	0.03435	0	0.05295	0	0.08135	0
-22.9	-0.0206	0	-0.0011	0	0.0354	0	0.0541	0	0.079	0
-22.8	-0.0205	0	9.99987e-05	0	0.0368	0	0.0537	0	0.076	0
-22.7	-0.0220499	0	-0.00295	0	0.0294501	0	0.0514501	0	0.0700501	0
-22.6	-0.0236999	0	-0.0028	0	0.0266001	0	0.0502001	0	0.0676001	0
-22.5	-0.02195	0	-5.00035e-05	0	0.02815	0	0.04525	0	0.06735	0
-22.4	-0.0176502	0	-0.000749998	0	0.0327499	0	0.0456499	0	0.0742498	0
-22.3	-0.01995	0	-0.00195	0	0.03385	0	0.04285	0	0.07345	0
-22.2	-0.0223	0	-0.000200003	0	0.0329	0	0.0395	0	0.0719	0
-22.1	-0.0271	0	-0.0051	0	0.0301	0	0.0386	0	0.0702001	0
-22	-0.0273	0	-0.0039	0	0.0286	0	0.041	0	0.0666	0
-21.9	-0.02765	0	0.000350001	0	0.02545	0	0.03825	0	0.06305	0
-21.8	-0.0354499	0	0.00155	0	0.01775	0	0.03125	0	0.0573501	0
-21.7	-0.0350499	0	0.00255	0	0.0177501	0	0.0297501	0	0.0624501	0
-21.6	-0.0340499	0	0.00405	0	0.0230501	0	0.0254501	0	0.0577503	0
-21.5	-0.0412499	0	0.01285	0	0.0190501	0	0.0337501	0	0.0528502	0
-21.4	-0.0500997	0	0.0155	0	0.00870013	0	0.0305001	0	0.0410003	0
-21.3	-0.05355	0	0.02145	0	0.00325	0	0.03085	0	0.03625	0
-21.2	-0.0546	0	0.0227	0	0.00289999	0	0.0331	0	0.0342	0
-21.1	-0.05505	0	0.02355	0	0.00145003	0	0.03125	0	0.0304501	0
-21	-0.0535999	0	0.0251	0	0.000200053	0	0.0305001	0	0.0256001	0
-20.9	-0.05225	0	0.02725	0	0.000350012	0	0.03125	0	0.02245	0
-20.8	-0.0475001	0	0.0318	0	0.0072	0	0.0301	0	0.0215999	0
-20.7	-0.0427001	0	0.0386	0	0.0080999	0	0.0320999	0	0.0224999	0
-20.6	-0.0456501	0	0.03605	0	0.00274993	0	0.0334499	0	0.0234499	0
-20.5	-0.0418501	0	0.03385	0	0.00794992	0	0.0315499	0	0.0232498	0
-20.4	-0.0440502	0	0.03785	0	0.0123499	0	0.0336499	0	0.0315498	0
-20.3	-0.0411	0	0.0354	0	0.0099	0	0.033	0	0.033	0
-20.2	-0.0333001	0	0.0361	0	0.0155999	0	0.0401999	0	0.0334999	0
-20.1	-0.0349	0	0.0237	0	0.0166	0	0.0385	0	0.0362001	0
-20	-0.037	0	0.0167	0	0.0141	0	0.0372	0	0.0342001	0
-19.9	-0.04345	0	0.01895	0	0.01545	0	0.03655	0	0.03065	0
-19.8	-0.0485	0	0.0162	0	0.0145	0	0.0337	0	0.0356	0
-19.7	-0.05275	0	0.01025	0	0.01075	0	0.03155	0	0.02875	0
-19.6	-0.0691499	0	-0.00115	0	0.00575008	0	0.0302501	0	0.0218502	0
-19.5	-0.06475	0	-0.00125	0	0.00344999	0	0.02755	0	0.02285	0
-19.4	-0.0719998	0	-0.0043	0	-0.000599899	0	0.0209001	0	0.0145002	0
-19.3	-0.0746	0	-0.0059	0	0.000500003	0	0.0223	0	0.0154	0
-19.2	-0.0700501	0	-0.00235	0	0.00204991	0	0.0275499	0	0.0107499	0
-19.1	-0.06815	0	0.00345	0	-0.00145003	0	0.02445	0	0.00764995	0
-19	-0.0689501	0	0.00615	0	0.000849898	0	0.0287499	0	0.000549802	0
-18.9	-0.0668002	0	0.0075	0	0.0120999	0	0.0323999	0	0.00119976	0
-18.8	-0.0574502	0	0.01965	0	0.01905	0	0.04115	0	0.00764981	0
-18.7	-0.0509002	0	0.023	0	0.0230998	0	0.0452998	0	0.0122998	0
-18.6	-0.0437002	0	0.0238	0	0.0242998	0	0.0462998	0	0.0202996	0
-18.5	-0.0419502	0	0.02645	0	0.0221498	0	0.0448498	0	0.0215497	0
-18.4	-0.0341004	0	0.0292	0	0.0210998	0	0.0435998	0	0.0268996	0
-18.3	-0.0212503	0	0.03265	0	0.02705	0	0.05035	0	0.0396497	0
-18.2	-0.0149502	0	0.03445	0	0.0309498	0	0.0568498	0	0.0392498	0
-18.1	-0.00645023	0	0.03895	0	0.0425498	0	0.0564498	0	0.0447495	0
-18	-0.00530015	0	0.0439	0	0.0481998	0	0.0522998	0	0.0436997	0
-17.9	-0.000750295	0	0.04175	0	0.0524499	0	0.0470499	0	0.0427497	0
-17.8	0.0014498	0	0.04435	0	0.06145	0	0.04525	0	0.0451498	0
-17.7	0.00314983	0	0.04825	0	0.0639498	0	0.0451498	0	0.0401498	0
-17.6	0.00759981	0	0.0543	0	0.0635998	0	0.0561998	0	0.0418996	0
-17.5	0.00779991	0	0.0541	0	0.0590999	0	0.0638999	0	0.0440998	0
-17.4	0.0129999	0	0.0541	0	0.0581999	0	0.0794999	0	0.0533999	0
-17.3	0.0195	0	0.0603	0	0.0616	0	0.0814	0	0.045	0
-17.2	0.0241501	0	0.05355	0	0.0627501	0	0.0826501	0	0.0431501	0
-17.1	0.0218	0	0.0565	0	0.0641	0	0.0796	0	0.0424	0
-17	0.01855	0	0.04985	0	0.06235	0	0.07595	0	0.03705	0
-16.9	0.0134003	0	0.0347	0	0.0523001	0	0.0591001	0	0.0232003	0
-16.8	0.00755016	0	0.01965	0	0.03925	0	0.05505	0	0.0122502	0
-16.7	0.00804997	0	0.02395	0	0.03625	0	0.06005	0	0.00964997	0
-16.6	0.00330001	0	0.0216	0	0.0361	0	0.0614	0	0.00780002	0
-16.5	-0.00779995	0	0.0178	0	0.0308001	0	0.0613001	0	0.0055001	0
-16.4	-0.0139001	0	0.0175	0	0.0320999	0	0.0618999	0	0.00649988	0
-16.3	-0.0334499	0	0.000150001	0	0.03715	0	0.05235	0	0.000850076	0
-16.2	-0.0449001	0	-0.0076	0	0.0393999	0	0.0373999	0	-0.000900057	0
-16.1	-0.0609502	0	-0.00695	0	0.0428498	0	0.0266498	0	0.00524963	0
-16	-0.0423003	0	-0.0111	0	0.0387997	0	0.0334997	0	0.0156994	0
-15.9	-0.0571001	0	-0.0265	0	0.0357999	0	0.0168999	0	0.0167999	0
-15.8	-0.0622	0	-0.0338	0	0.0298	0	0.011	0	0.0192	0
-15.7	-0.0652999	0	-0.056	0	0.0239001	0	0.00530005	0	0.0266001	0
-15.6	-0.0640999	0	-0.0638	0	0.0170001	0	0.00340006	0	0.0326001	0
-15.5	-0.05695	0	-0.06105	0	0.02005	0	0.00655002	0	0.03415	0
-15.4	-0.0525498	0	-0.06445	0	0.0210501	0	0.00555012	0	0.0265502	0
-15.3	-0.0462998	0	-0.0686	0	0.0132	0	0.0051	0	0.0224002	0
-15.2	-0.0480497	0	-0.06855	0	0.00465026	0	-0.000949744	0	0.0170503	0
-15.1	-0.0419499	0	-0.06935	0	0.00135013	0	0.00225013	0	0.0239502	0
-15	-0.0429499	0	-0.06985	0	0.00305013	0	0.000450126	0	0.0246502	0
-14.9	-0.0397999	0	-0.0678	0	0.00960007	0	0.00860007	0	0.0292001	0
-14.8	-0.03685	0	-0.05615	0	0.01245	0	0.01995	0	0.02825	0
-14.7	-0.0425998	0	-0.0547	0	0.00360018	0	0.0124002	0	0.0183002	0
-14.6	-0.0466999	0	-0.0497	0	0.00980007	0	0.00380007	0	0.0107001	0
-14.5	-0.05015	0	-0.04455	0	0.01395	0	0.00485004	0	0.0137501	0
-14.4	-0.0459498	0	-0.03725	0	0.0169501	0	0.0118501	0	0.0158502	0
-14.3	-0.0405499	0	-0.03725	0	0.01945	0	0.01705	0	0.0180501	0
-14.2	-0.0337498	0	-0.03915	0	0.0209502	0	0.0202502	0	0.0147502	0
-14.1	-0.0288499	0	-0.02615	0	0.0201501	0	0.0227501	0	0.0207502	0
-14	-0.0197999	0	-0.0187	0	0.0228001	0	0.0170001	0	0.0293001	0
-13.9	-0.0205997	0	-0.0183	0	0.0202001	0	0.0147001	0	0.0311003	0
-13.8	-0.0280999	0	-0.0219	0	0.0222	0	0.0108	0	0.0320001	0
-13.7	-0.0400998	0	-0.0386	0	0.0149002	0	0.00290022	0	0.0276002	0
-13.6	-0.0483999	0	-0.0471	0	0.0118001	0	-0.000299941	0	0.0244001	0
-13.5	-0.04745	0	-0.04835	0	0.01425	0	0.00485003	0	0.0199501	0
-13.4	-0.0413499	0	-0.03555	0	0.01415	0	0.00485004	0	0.0156501	0
-13.3	-0.0413499	0	-0.02195	0	0.00465	0	0.00385	0	0.00335011	0
-13.2	-0.0412498	0	-0.01005	0	-0.00434981	0	0.00515019	0	-0.00374981	0
-13.1	-0.0367499	0	0.00315	0	-0.0186499	0	0.00535013	0	-0.00884975	0
-13	-0.0433498	0	0.01065	0	-0.0200498	0	-0.00134985	0	-0.00284969	0
-12.9	-0.0409002	0	0.0274	0	-0.00930008	0	0.00649992	0	0.00389985	0
-12.8	-0.05025	0	0.02815	0	-0.00095	0	0.00445	0	0.01275	0
-12.7	-0.0548498	0	0.00905	0	-0.00744975	0	-0.0125498	0	-0.0109498	0
-12.6	-0.0585999	0	-0.0101	0	-0.0179999	0	-0.0258999	0	-0.0168999	0
-12.5	-0.0572501	0	-0.02395	0	-0.00635013	0	-0.0249501	0	-0.0186503	0
-12.4	-0.0408505	0	-0.01445	0	-0.000750248	0	-0.0132502	0	-0.00675049	0
-12.3	-0.0423001	0	-0.006	0	-0.0098	0	-0.000400002	0	-0.00180007	0
-12.2	-0.0481499	0	-0.00675	0	-0.0160499	0	-0.00334991	0	-0.00674991	0
-12.1	-0.0514999	0	-0.0109	0	-0.0220999	0	-0.00129991	0	-0.00809982	0
-12	-0.0533999	0	-0.015	0	-0.0302999	0	-0.00359993	0	-0.00959985	0
-11.9	-0.05545	0	-0.01445	0	-0.03325	0	-0.00235001	0	-0.01085	0
-11.8	-0.05225	0	-0.00775	0	-0.03245	0	0.00415	0	-0.00644998	0
-11.7	-0.0505	0	-0.000700003	0	-0.0319	0	0.00290001	0	-0.000699988	0
-11.6	-0.0525999	0	0.0013	0	-0.0300999	0	0.00350008	0	0.000600174	0
-11.5	-0.0562999	0	-0.000699997	0	-0.0293999	0	-0.00329993	0	-0.00059987	0
-11.4	-0.0530498	0	-0.00885	0	-0.0325499	0	-0.0104499	0	-0.00344979	0
-11.3	-0.0490999	0	-0.0099	0	-0.0317	0	-0.0094	0	-0.00629993	0
-11.2	-0.03785	0	-0.00575	0	-0.03545	0	-0.00504999	0	-0.00734999	0
-11.1	-0.03035	0	-0.00295	0	-0.03855	0	-0.00354998	0	-0.00374996	0
-11	-0.0258	0	-0.0047	0	-0.0354	0	0.00230001	0	0.00530002	0
-10.9	-0.0257498	0	-0.00275	0	-0.0366499	0	0.00295011	0	0.0121502	0
-10.8	-0.0333498	0	-0.00425	0	-0.04255	0	-0.00405	0	0.00715018	0
-10.7	-0.0391998	0	-0.0081	0	-0.0434998	0	-0.0174998	0	0.0053002	0
-10.6	-0.0357499	0	-0.00375	0	-0.0395499	0	-0.0140499	0	0.0011502	0
-10.5	-0.0307999	0	-0.0015	0	-0.0348999	0	-0.0152999	0	0.00310016	0
-10.4	-0.0177998	0	-0.0036	0	-0.0297999	0	-0.0123999	0	0.00750016	0
-10.3	-0.0174499	0	-0.00735	0	-0.03185	0	-0.01625	0	0.00765015	0
-10.2	-0.0090999	0	-0.0072	0	-0.0316999	0	-0.0162999	0	0.0105001	0
-10.1	0.00110017	0	-0.0046	0	-0.0273998	0	-0.0253998	0	0.0160003	0
-10	0.0043501	0	-0.00735	0	-0.0194499	0	-0.0236499	0	0.0169502	0
-9.9	0.00285022	0	-0.00335	0	-0.0109499	0	-0.0256499	0	0.0229502	0
-9.8	0.00310006	0	-0.0003	0	-0.0011	0	-0.0279	0	0.0316001	0
-9.7	0.00020012	0	-0.0063	0	0.00630012	0	-0.0256999	0	0.0327001	0
-9.6	-0.00194982	0	-0.01285	0	0.00835018	0	-0.0324498	0	0.0261504	0
-9.5	0.00195013	0	-0.01415	0	0.00915013	0	-0.0384499	0	0.0244503	0
-9.4	0.00630014	0	-0.008	0	0.00940007	0	-0.0363999	0	0.0245001	0
-9.3	0.00820011	0	-0.011	0	-0.0031	0	-0.0338	0	0.0257001	0
-9.2	0.0127499	0	-0.01455	0	-0.0148501	0	-0.0260501	0	0.0312499	0
-9.1	0.0193998	0	-0.0117	0	-0.0192002	0	-0.0145002	0	0.0427995	0
-9	0.0161499	0	-0.00245	0	-0.0187501	0	-0.00775009	0	0.0316498	0
-8.9	0.00924985	0	-0.00495	0	-0.0133501	0	-0.00205008	0	0.0274498	0
-8.8	-0.000399897	0	-0.009	0	-0.0234	0	-0.0065	0	0.0191001	0
-8.7	-0.00600004	0	-0.0077	0	-0.0217	0	-0.00290004	0	0.0154	0
-8.6	-0.000900101	0	-0.004	0	-0.0156001	0	0.0038999	0	0.0247998	0
-8.5	0.00239995	0	0.0002	0	-0.0141001	0	0.00679995	0	0.0181999	0
-8.4	-0.00379993	0	-0.0029	0	-0.0161	0	0.00300003	0	0.0124001	0
-8.3	-0.00804997	0	-0.00835	0	-0.01895	0	0.00335	0	0.01045	0
-8.2	-0.00725002	0	-0.00435	0	-0.02055	0	0.00164998	0	0.01305	0
-8.1	-0.01345	0	-0.00515	0	-0.02435	0	0.00345003	0	0.0107501	0
-8	-0.00925009	0	0.00405	0	-0.0166501	0	0.00904991	0	0.0167498	0
-7.9	-0.00830007	0	0.004	0	-0.014	0	0.00969996	0	0.0206999	0
-7.8	-0.00784998	0	0.00225	0	-0.01675	0	0.00575	0	0.02505	0
-7.7	-0.00714997	0	0.00125	0	-0.01715	0	0.00915003	0	0.01935	0
-7.6	-0.0065	0	0.0011	0	-0.016	0	0.0055	0	0.0156	0
-7.5	-0.00519999	0	0.0034	0	-0.00739999	0	0.00450001	0	0.0143	0
-7.4	-0.0042	0	0.0046	0	-0.0036	0	0.0033	0	0.0137	0
-7.3	-0.00569998	0	0.0027	0	-0.0066	0	-0.0004	0	0.0145	0
-7.2	-0.00225003	0	0.00505	0	-0.00505003	0	0.00214997	0	0.01355	0
-7.1	-0.00254994	0	0.00375	0	-0.00514994	0	-0.000949937	0	0.00925013	0
-7	-0.00284998	0	0.00305	0	-0.00454998	0	0.00465002	0	0.01125	0
-6.9	-0.00475	0	0.00295	0	-0.00455	0	5.00017e-05	0	0.01655	0
-6.8	0.00239992	0	0.0028	0	0.0014	0	0.0007	0	0.0151999	0
-6.7	0.00529996	0	-0.0043	0	0.00379996	0	0.00109996	0	0.0127	0
-6.6	0.00949997	0	-0.0033	0	0.00269997	0	0.00279997	0	0.0116999	0
-6.5	0.00735001	0	-0.00275	0	0.00135001	0	0.000250007	0	0.00995001	0
-6.4	0.00505008	0	-0.00515	0	-0.000749958	0	-0.000649958	0	0.00755008	0
-6.3	0.00635	0	-0.00435	0	-0.00135	0	-5e-05	0	0.00585	0
-6.2	0.00734996	0	4.99995e-05	0	-0.00135004	0	-5.00359e-05	0	0.00674996	0
-6.1	0.0103499	0	-0.00025	0	-5.00307e-05	0	0.00104997	0	0.00544994	0
-6	0.00890001	0	-0.00169999	0	-0.00219999	0	-0.00169999	0	0.00160003	0
-5.9	0.0107	0	-0.0005	0	-0.00130003	0	-0.00230003	0	0.00189997	0
-5.8	0.0086	0	-0.0022	0	-0.0023	0	-0.0058	0	0.00100006	0
-5.7	0.00499999	0	-0.000799956	0	-0.00120001	0	-0.00610001	0	-0.000600008	0
-5.6	0.00709991	0	-0.0023	0	-0.0006	0	-0.0069	0	-0.00290009	0
-5.5	0.00665	0	0.00065	0	-5.00001e-05	0	-0.00385	0	-0.00205	0
-5.4	-0.000149989	0	0.00065	0	-0.000249989	0	-0.00474999	0	-0.00134999	0
-5.3	-0.0011	0	0.0008	0	0.0001	0	-0.0032	0	-4.39068e-08	0
-5.2	-0.00115003	0	-4.99999e-05	0	-0.00195003	0	-0.00195003	0	-0.000550032	0
-5.1	-0.00160008	0	-0.0007	0	0.0001	0	0.0015	0	-0.00160008	0
-5	0.00075	0	-0.00225	0	-0.00065	0	0.00075	0	0.00075	0
-4.9	0.00279994	0	0.0008	0	-0.000800055	0	0.00349994	0	0.00249994	0
-4.8	0.00075	0	0.00225	0	-0.00045	0	0.00425	0	0.00155	0
-4.7	-0.00115002	0	0.00385	0	0.00344998	0	0.00644998	0	0.000349981	0
-4.6	0.00119988	0	0.0047	0	0.0052	0	0.009	0	0.00189988	0
-4.5	0.00035	0	0.00165	0	0.00355	0	0.00555	0	0.00155	0
-4.4	-0.00195001	0	0.00145	0	0.00434999	0	0.00404999	0	-0.00125001	0
-4.3	-0.00505	0	0.00175	0	0.00515	0	0.00205	0	-0.00055	0
-4.2	-0.000850084	0	0.00375	0	0.00544992	0	0.00204992	0	0.000649916	0
-4.1	0.000549996	0	0.00395	0	0.00465	0	0.00135	0	-0.00215	0
-4	0.00305	0	0.00635	0	0.00305	0	-4.99995e-05	0	-0.00205	0
-3.9	0.000449969	0	0.00695	0	0.00314997	0	0.00114997	0	-0.00125003	0
-3.8	-0.00265	0	0.00495	0	0.00265	0	-0.00165	0	-0.00525	0
-3.7	-0.00215004	0	0.00305	0	0.00274996	0	-0.00395004	0	-0.00805004	0
-3.6	-0.00464997	0	0.00645	0	0.00105	0	-0.00815	0	-0.00344997	0
-3.5	-0.00435	0	0.00825	0	0.00155	0	-0.01385	0	-0.00465	0
-3.4	0.00129989	0	0.0111	0	0.00339989	0	-0.0123001	0	-0.00770011	0
-3.3	0.0006	0	0.0146	0	0.0062	0	-0.0151	0	-0.00640011	0
-3.2	0.00204987	0	0.01765	0	0.0100499	0	-0.0154501	0	-0.00635013	0
-3.1	0.00784993	0	0.01785	0	0.00815	0	-0.01945	0	-0.00385007	0
-3	0.0131	0	0.0094	0	0.0035	0	-0.0203	0	-0.012	0
-2.9	0.0191001	0	0.0027	0	0.00350005	0	-0.0220999	0	-0.0141999	0
-2.8	0.02005	0	0.00275	0	0.00285	0	-0.02025	0	-0.00855004	0
-2.7	0.0175	0	0.0027	0	0.00380002	0	-0.0179	0	-0.0105	0
-2.6	0.0168999	0	0.006	0	0.0007	0	-0.0127	0	-0.0079001	0
-2.5	0.01945	0	0.00375	0	0.00125	0	-0.01285	0	-0.00725	0
-2.4	0.0138001	0	0.0022	0	-0.0063999	0	-0.0214999	0	-0.0120999	0
-2.3	0.0103	0	0.0019	0	-0.0067	0	-0.0187	0	-0.0123001	0
-2.2	0.0111	0	0.0092	0	-0.0151	0	-0.0191	0	-0.0171	0
-2.1	0.00805001	0	0.01085	0	-0.02055	0	-0.01455	0	-0.01935	0
-2	0.0089	0	0.0098	0	-0.0236	0	-0.0159	0	-0.0251	0
-1.9	0.00755006	0	0.00865	0	-0.0228499	0	-0.0232499	0	-0.0319499	0
-1.8	0.0054	0	0.0024	0	-0.0306	0	-0.0387	0	-0.0379999	0
-1.7	0.0065498	0	0.00255	0	-0.0298502	0	-0.0315502	0	-0.0223502	0
-1.6	0.0160499	0	0.00655	0	-0.02455	0	-0.02545	0	-0.0234501	0
-1.5	0.01735	0	0.00145	0	-0.02625	0	-0.02565	0	-0.02015	0
-1.4	0.0203	0	0.0051	0	-0.0278502	0	-0.0269502	0	-0.0162	0
-1.3	0.0186501	0	0.00375	0	-0.0347499	0	-0.0269502	0	-0.0162	0
-1.2	0.01735	0	0.00145	0	-0.0359	0	-0.0269502	0	-0.0156499	0
-1.1	0.00870038	0	-0.0019	0	-0.0359	0	-0.0257499	0	-0.0156499	0
-1	-0.0016	0	-0.0039	0	-0.0398	0	-0.02565	0	-0.0162	0
-0.900002	-0.0123996	0	-0.01085	0	-0.0398	0	-0.0244	0	-0.02015	0
-0.799999	-0.0136	0	-0.0124	0	-0.0363	0	-0.00964939	0	-0.0214993	0
-0.700001		0		0		0		0		0
-0.600002		0		0		0		0		0
-0.5		0		0		0		0		0
-0.400002		0		0		0		0		0
-0.299999		0		0		0		0		0
-0.200001		0		0		0		0		0
-0.100002		0		0		0		0		0
0		0		0		0		0		0
0.0999985		0		0		0		0		0
0.200001		0.000995272		0.00438257		0.00730864		0.0144766		0.0249366
0.299999		0.00199045		0.00876477		0.0146155		0.0289461		0.0498526
0.399998		0.00298557		0.0131463		0.0219212		0.0434096		0.0747462
0.5		0.00398067		0.0175272		0.029225		0.0578661		0.0996193
0.599998		0.00497568		0.0219078		0.0365274		0.072316		0.12447
0.700001		0.00597067		0.0262877		0.0438286		0.08676		0.149299
0.799999		0.00696557		0.0306672		0.051128		0.101197		0.174108
0.899998		0.00796041		0.035046		0.0584262		0.115628		0.198895
1		0.00895523		0.0394243		0.0657226		0.130052		0.223661
1.1		0.00994996		0.0438022		0.0730175		0.144469		0.248405
1.2		0.0109447		0.0481794		0.0803112		0.158881		0.273127
1.3		0.0119393		0.0525563		0.0876032		0.173285		0.297829
1.4		0.0129338		0.0569324		0.0948939		0.187683		0.322509
1.5		0.0139284		0.061308		0.102183		0.202075		0.347169
1.6		0.0149228		0.0656833		0.10947		0.21646		0.371806
1.7		0.0159173		0.0700578		0.116757		0.230839		0.396422
1.8	-0.00693597	0.0169116	0.20705	0.074432	0.54185	0.124041	0.647281	0.245211	1.31278	0.421018
1.9	-0.0539751	0.0179059	0.1239	0.0788054	0.404	0.131324	0.62385	0.259577	1.1736	0.445592
2	-0.0694118	0.0189001	0.0775999	0.0831784	0.3552	0.138606	0.5524	0.273936	1.10015	0.470146
2.1	-0.07995	0.0198943	0.0413	0.0875509	0.251237	0.145886	0.523937	0.288288	1.09294	0.494677
2.2	-0.07995	0.0208884	0.01395	0.0919228	0.19705	0.153165	0.36315	0.302635	1.03419	0.519187
2.3	-0.0996557	0.0218825	0.01395	0.0962943	0.182594	0.160442	0.331494	0.316974	0.992394	0.543677
2.4	-0.105906	0.0228765	0.01395	0.100665	0.13045	0.167718	0.331494	0.331308	0.906844	0.568146
2.5	-0.10795	0.0238705	0.01395	0.105035	0.09665	0.174992	0.25985	0.345635	0.80445	0.592593
2.6	-0.126604	0.0248644	0.0586	0.109405	0.016996	0.182264	0.282596	0.359955	0.783096	0.617019
2.7	-0.1262	0.0258582	0.0455	0.113774	0.0063	0.189536	0.2817	0.374269	0.829197	0.641424
2.8	-0.185652	0.026852	0.03005	0.118143	0.0217476	0.196805	0.295848	0.388576	0.834648	0.665809
2.9	-0.145952	0.0278457	-0.01945	0.122511	0.03645	0.204074	0.34735	0.402878	0.793548	0.690172
3	-0.1709	0.0288394	-0.0349	0.126879	0.0173	0.21134	0.3521	0.417172	0.7921	0.714515
3.1	-0.1488	0.029833	-0.0424	0.131246	-0.0205002	0.218605	0.3453	0.43146	0.8026	0.738836
3.2	-0.1267	0.0308266	-0.0564	0.135613	0.0117	0.225869	0.3446	0.445742	0.848099	0.763135
3.3	-0.114301	0.0318201	-0.0375	0.139979	0.0560986	0.233132	0.389499	0.460017	0.883599	0.787415
3.4	-0.102552	0.0328135	-0.01845	0.144344	0.09755	0.240393	0.41145	0.474286	0.962048	0.811673
3.5	-0.09	0.0338069	0.0036	0.148709	0.1053	0.247652	0.4376	0.488548	1.0241	0.835911
3.6	-0.106701	0.0348003	0.00529999	0.153074	0.0763994	0.254909	0.446099	0.502804	1.0541	0.860128
3.7	-0.1178	0.0357936	0.0157	0.157438	0.0288	0.262166	0.4326	0.517054	1.0729	0.884323
3.8	-0.110001	0.0367868	0.0391	0.161801	0.0415994	0.269421	0.469699	0.531296	1.1031	0.908499
3.9	-0.1074	0.0377799	0.0434	0.166164	0.0443	0.276674	0.4993	0.545533	1.1487	0.932652
4	-0.12145	0.0387731	0.05405	0.170526	0.04965	0.283926	0.53325	0.559763	1.18515	0.956786
4.1	-0.1121	0.0397661	0.0562	0.174888	0.0678998	0.291176	0.5399	0.573987	1.2183	0.980898
4.2	-0.1009	0.0407591	0.0613	0.179249	0.0808	0.298425	0.5522	0.588205	1.2814	1.00499
4.3	-0.0924004	0.0417521	0.0701	0.18361	0.1054	0.305673	0.5826	0.602416	1.3165	1.02906
4.4	-0.1019	0.0427449	0.0674	0.18797	0.0956	0.312919	0.5934	0.61662	1.3578	1.05311
4.5	-0.0968	0.0437378	0.0715	0.19233	0.1097	0.320163	0.6261	0.630818	1.4048	1.07714
4.6	-0.0910503	0.0447306	0.08265	0.196689	0.12055	0.327406	0.64245	0.64501	1.45475	1.10115
4.7	-0.10465	0.0457233	0.08355	0.201047	0.13405	0.334648	0.66815	0.659196	1.47755	1.12514
4.8	-0.1049	0.0467159	0.0895	0.205406	0.1436	0.341888	0.7008	0.673374	1.5197	1.1491
4.9	-0.0993003	0.0477085	0.094	0.209763	0.1422	0.349127	0.7195	0.687547	1.5634	1.17305
5	-0.10735	0.0487011	0.09475	0.21412	0.14695	0.356364	0.74235	0.701713	1.60625	1.19698
5.1	-0.1059	0.0496936	0.095	0.218476	0.1623	0.363599	0.7647	0.715873	1.6496	1.22088
5.2	-0.10785	0.0506861	0.10115	0.222832	0.17525	0.370833	0.78165	0.730027	1.68475	1.24477
5.3	-0.0994002	0.0516784	0.1091	0.227188	0.191	0.378066	0.808	0.744173	1.7247	1.26863
5.4	-0.0972002	0.0526707	0.1153	0.231543	0.1999	0.385297	0.8328	0.758314	1.7559	1.29248
5.5	-0.0925	0.053663	0.1169	0.235897	0.2097	0.392527	0.8514	0.772448	1.7924	1.3163
5.6	-0.0857503	0.0546552	0.13125	0.240251	0.22225	0.399755	0.88045	0.786576	1.84025	1.3401
5.7	-0.08455	0.0556474	0.13095	0.244604	0.22585	0.406982	0.90235	0.800698	1.87645	1.36388
5.8	-0.08435	0.0566395	0.12845	0.248957	0.23435	0.414207	0.91545	0.814813	1.90935	1.38765
5.9	-0.0811502	0.0576315	0.13735	0.253309	0.24385	0.421431	0.93965	0.828922	1.94705	1.41139
6	-0.08095	0.0586236	0.14195	0.25766	0.25335	0.428653	0.95375	0.843024	1.98255	1.43511
6.1	-0.08365	0.0596155	0.14765	0.262012	0.26225	0.435874	0.97225	0.85712	2.01365	1.45881
6.2	-0.09025	0.0606074	0.15015	0.266362	0.27165	0.443093	0.99275	0.87121	2.05095	1.48249
6.3	-0.0889501	0.0615992	0.15685	0.270712	0.28125	0.450311	1.01135	0.885293	2.08695	1.50615
6.4	-0.0872001	0.0625909	0.1664	0.275062	0.2843	0.457528	1.0368	0.899371	2.1187	1.52979
6.5	-0.08345	0.0635827	0.17165	0.279411	0.29615	0.464743	1.06365	0.913441	2.15055	1.55341
6.6	-0.0854001	0.0645743	0.1738	0.283759	0.305	0.471956	1.0807	0.927505	2.1848	1.577
6.7	-0.086	0.0655659	0.1805	0.288107	0.3134	0.479168	1.1022	0.941563	2.2241	1.60058
6.8	-0.0857502	0.0665575	0.19015	0.292455	0.31875	0.486378	1.12285	0.955615	2.26095	1.62414
6.9	-0.0858001	0.0675489	0.195	0.296802	0.3269	0.493588	1.1448	0.96966	2.2932	1.64768
7	-0.0844	0.0685404	0.2001	0.301148	0.3322	0.500795	1.1668	0.983699	2.3302	1.67119
7.1	-0.0834501	0.0695317	0.20305	0.305494	0.34335	0.508001	1.18645	0.997732	2.36425	1.69469
7.2	-0.08115	0.0705231	0.20655	0.309839	0.35215	0.515206	1.20715	1.01176	2.40305	1.71817
7.3	-0.0778501	0.0715143	0.21085	0.314184	0.36245	0.522409	1.23125	1.02578	2.43615	1.74162
7.4	-0.0785501	0.0725055	0.21075	0.318528	0.36985	0.529611	1.25405	1.03979	2.47205	1.76506
7.5	-0.0767	0.0734967	0.2142	0.322872	0.3802	0.536811	1.2737	1.0538	2.5028	1.78848
7.6	-0.0772501	0.0744878	0.21405	0.327215	0.38955	0.544009	1.29335	1.0678	2.53195	1.81187
7.7	-0.0737	0.0754788	0.2193	0.331557	0.4004	0.551207	1.3156	1.08179	2.5659	1.83525
7.8	-0.0700001	0.0764698	0.2229	0.3359	0.4092	0.558402	1.3357	1.09578	2.5968	1.8586
7.9	-0.0696501	0.0774607	0.22935	0.340241	0.41645	0.565597	1.35585	1.10977	2.62975	1.88194
8	-0.06985	0.0784516	0.23325	0.344582	0.41925	0.57279	1.37375	1.12374	2.66325	1.90525
8.1	-0.0704001	0.0794424	0.2379	0.348923	0.4264	0.579981	1.397	1.13771	2.6948	1.92855
8.2	-0.0726	0.0804332	0.2408	0.353263	0.4325	0.587171	1.4166	1.15167	2.7263	1.95182
8.3	-0.0719501	0.0814239	0.24755	0.357602	0.43905	0.594359	1.43685	1.16563	2.75855	1.97508
8.4	-0.0702001	0.0824145	0.2516	0.361941	0.4464	0.601546	1.4577	1.17958	2.7882	1.99831
8.5	-0.0694	0.0834051	0.2595	0.366279	0.4574	0.608732	1.4796	1.19353	2.8195	2.02153
8.6	-0.0687501	0.0843956	0.26525	0.370617	0.46665	0.615916	1.49965	1.20746	2.85325	2.04472
8.7	-0.06815	0.0853861	0.27305	0.374954	0.47985	0.623098	1.52125	1.2214	2.88615	2.0679
8.8	-0.068	0.0863765	0.2765	0.379291	0.4873	0.630279	1.5378	1.23532	2.9178	2.09105
8.9	-0.0648002	0.0873669	0.2879	0.383627	0.5002	0.637459	1.5638	1.24924	2.9541	2.11419
9	-0.0676	0.0883572	0.2925	0.387963	0.5065	0.644637	1.5833	1.26315	2.9863	2.1373
9.1	-0.0644001	0.0893475	0.2998	0.392298	0.5126	0.651814	1.6006	1.27706	3.0182	2.1604
9.2	-0.06135	0.0903377	0.30455	0.396633	0.52305	0.658989	1.62005	1.29096	3.04715	2.18347
9.3	-0.0603501	0.0913278	0.31095	0.400967	0.53115	0.666163	1.64095	1.30485	3.07875	2.20653
9.4	-0.0612501	0.0923179	0.31215	0.405301	0.54075	0.673335	1.66475	1.31874	3.11225	2.22956
9.5	-0.0628	0.0933079	0.3157	0.409634	0.5529	0.680506	1.6859	1.33262	3.1417	2.25258
9.6	-0.0608501	0.0942979	0.32215	0.413966	0.56315	0.687675	1.70705	1.3465	3.17435	2.27558
9.7	-0.05845	0.0952878	0.32815	0.418298	0.57615	0.694843	1.72585	1.36037	3.20455	2.29855
9.8	-0.0593	0.0962777	0.3308	0.42263	0.5807	0.702009	1.7437	1.37423	3.2319	2.32151
9.9	-0.0556001	0.0972675	0.3371	0.426961	0.5878	0.709174	1.7618	1.38809	3.2623	2.34444
10	-0.05295	0.0982573	0.34125	0.431291	0.59645	0.716338	1.78145	1.40194	3.29125	2.36736
10.1	-0.0506001	0.0992469	0.3458	0.435621	0.6041	0.7235	1.8026	1.41578	3.3229	2.39026
10.2	-0.05285	0.100237	0.34915	0.43995	0.61135	0.73066	1.82365	1.42962	3.35065	2.41314
10.3	-0.0526001	0.101226	0.355	0.444279	0.6202	0.737819	1.8415	1.44345	3.3824	2.43599
10.4	-0.0547	0.102216	0.355	0.448608	0.6273	0.744977	1.8565	1.45728	3.4107	2.45883
10.5	-0.0575	0.103205	0.3586	0.452935	0.6354	0.752133	1.8754	1.47109	3.4404	2.48165
10.6	-0.0611501	0.104195	0.36235	0.457263	0.64235	0.759288	1.89275	1.48491	3.46955	2.50445
10.7	-0.06345	0.105184	0.36915	0.461589	0.65075	0.766441	1.91455	1.49871	3.49995	2.52723
10.8	-0.0596001	0.106173	0.3713	0.465916	0.6569	0.773593	1.9345	1.51251	3.532	2.54999
10.9	-0.0555001	0.107162	0.3773	0.470241	0.6665	0.780743	1.9535	1.52631	3.5635	2.57272
11	-0.056	0.108152	0.3797	0.474566	0.6688	0.787892	1.9682	1.5401	3.5925	2.59545
11.1	-0.0566001	0.109141	0.3833	0.478891	0.6749	0.795039	1.9858	1.55388	3.6214	2.61815
11.2	-0.0585	0.11013	0.3888	0.483215	0.6844	0.802185	2.0057	1.56765	3.6556	2.64083
11.3	-0.0588001	0.111119	0.3904	0.487539	0.6907	0.80933	2.0242	1.58142	3.6829	2.66349
11.4	-0.0533001	0.112108	0.3984	0.491862	0.697	0.816473	2.0442	1.59519	3.7134	2.68613
11.5	-0.05495	0.113097	0.40385	0.496184	0.70225	0.823614	2.06155	1.60894	3.74085	2.70875
11.6	-0.0562501	0.114086	0.41065	0.500506	0.71295	0.830754	2.08155	1.62269	3.77035	2.73135
11.7	-0.05345	0.115074	0.41435	0.504827	0.72055	0.837893	2.10045	1.63644	3.80085	2.75394
11.8	-0.0538001	0.116063	0.4143	0.509148	0.73	0.84503	2.1223	1.65018	3.8282	2.7765
11.9	-0.0505501	0.117052	0.41655	0.513469	0.73925	0.852166	2.14235	1.66391	3.85835	2.79905
12	-0.048	0.118041	0.4194	0.517789	0.7458	0.8593	2.1622	1.67763	3.8873	2.82157
12.1	-0.0472	0.119029	0.4241	0.522108	0.7497	0.866433	2.1836	1.69135	3.9164	2.84408
12.2	-0.04875	0.120018	0.42255	0.526427	0.75365	0.873564	2.19875	1.70507	3.94075	2.86656
12.3	-0.0487	0.121006	0.4268	0.530745	0.7623	0.880694	2.2138	1.71877	3.9697	2.88903
12.4	-0.04605	0.121994	0.42875	0.535063	0.77135	0.887822	2.23045	1.73248	3.99845	2.91148
12.5	-0.04685	0.122983	0.43325	0.53938	0.77695	0.894949	2.24655	1.74617	4.02435	2.93391
12.6	-0.0426501	0.123971	0.43925	0.543697	0.78895	0.902075	2.26365	1.75986	4.05205	2.95631
12.7	-0.0417	0.124959	0.447	0.548013	0.7987	0.909199	2.2849	1.77354	4.0815	2.9787
12.8	-0.0401501	0.125948	0.45035	0.552328	0.80825	0.916321	2.30585	1.78722	4.10975	3.00107
12.9	-0.0397501	0.126936	0.45355	0.556643	0.81645	0.923442	2.32585	1.80089	4.13845	3.02342
13	-0.03865	0.127924	0.45815	0.560958	0.82465	0.930562	2.34335	1.81455	4.16765	3.04576
13.1	-0.0404501	0.128912	0.46255	0.565272	0.83285	0.93768	2.36015	1.82821	4.19365	3.06807
13.2	-0.04145	0.1299	0.46635	0.569586	0.83665	0.944797	2.37685	1.84186	4.22085	3.09036
13.3	-0.04245	0.130888	0.47205	0.573899	0.84325	0.951912	2.39325	1.85551	4.24955	3.11264
13.4	-0.04315	0.131875	0.47845	0.578211	0.85225	0.959026	2.40885	1.86915	4.27935	3.13489
13.5	-0.04155	0.132863	0.48045	0.582523	0.86215	0.966138	2.42595	1.88278	4.30715	3.15713
13.6	-0.0407001	0.133851	0.4841	0.586834	0.8708	0.973249	2.4445	1.89641	4.3339	3.17934
13.7	-0.04025	0.134839	0.49055	0.591145	0.87995	0.980359	2.46215	1.91003	4.36085	3.20154
13.8	-0.041	0.135826	0.4908	0.595456	0.8886	0.987467	2.4793	1.92364	4.3855	3.22372
13.9	-0.0453999	0.136814	0.4907	0.599765	0.8971	0.994574	2.4934	1.93725	4.4096	3.24588
14	-0.0433	0.137801	0.4958	0.604075	0.9079	1.00168	2.5104	1.95085	4.4407	3.26802
14.1	-0.04615	0.138789	0.49965	0.608384	0.91985	1.00878	2.52845	1.96445	4.46595	3.29014
14.2	-0.0449	0.139776	0.5063	0.612692	0.9309	1.01588	2.5446	1.97804	4.4926	3.31224
14.3	-0.0423	0.140764	0.5102	0.616999	0.9393	1.02299	2.5592	1.99163	4.5184	3.33432
14.4	-0.0435	0.141751	0.5094	0.621307	0.9459	1.03008	2.5743	2.0052	4.5454	3.35638
14.5	-0.04635	0.142738	0.51285	0.625613	0.95525	1.03718	2.59455	2.01878	4.57015	3.37843
14.6	-0.04625	0.143725	0.51455	0.629919	0.96205	1.04428	2.61445	2.03234	4.59685	3.40046
14.7	-0.04685	0.144712	0.51995	0.634225	0.96745	1.05137	2.63375	2.0459	4.62345	3.42246
14.8	-0.0449	0.1457	0.5221	0.63853	0.9715	1.05847	2.6507	2.05945	4.6524	3.44445
14.9	-0.04515	0.146687	0.52615	0.642835	0.97675	1.06556	2.66785	2.073	4.67975	3.46642
15	-0.0452	0.147674	0.5284	0.647139	0.9823	1.07265	2.6819	2.08654	4.7045	3.48837
15.1	-0.0436	0.14866	0.5313	0.651442	0.9914	1.07974	2.6979	2.10008	4.7325	3.5103
15.2	-0.04465	0.149647	0.53045	0.655745	1.00065	1.08683	2.71685	2.11361	4.75965	3.53221
15.3	-0.0446	0.150634	0.5309	0.660048	1.0065	1.09391	2.7301	2.12713	4.7873	3.5541
15.4	-0.0415001	0.151621	0.5356	0.66435	1.0187	1.101	2.7487	2.14065	4.815	3.57598
15.5	-0.0381	0.152607	0.5436	0.668651	1.0279	1.10808	2.765	2.15416	4.8425	3.59783
15.6	-0.0355	0.153594	0.5482	0.672952	1.0346	1.11516	2.7824	2.16766	4.8708	3.61967
15.7	-0.04105	0.154581	0.54875	0.677252	1.03585	1.12224	2.79375	2.18116	4.89085	3.64149
15.8	-0.0430999	0.155567	0.551	0.681552	1.0389	1.12932	2.8054	2.19465	4.9143	3.66329
15.9	-0.04145	0.156554	0.55745	0.685851	1.04735	1.1364	2.81965	2.20814	4.94195	3.68507
16	-0.04125	0.15754	0.56205	0.69015	1.05855	1.14348	2.84035	2.22162	4.97305	3.70683
16.1	-0.04265	0.158526	0.56625	0.694448	1.06465	1.15055	2.85985	2.2351	4.99675	3.72857
16.2	-0.04585	0.159513	0.57045	0.698746	1.07115	1.15762	2.87795	2.24856	5.02605	3.7503
16.3	-0.0454	0.160499	0.5765	0.703043	1.0782	1.1647	2.8939	2.26203	5.0513	3.772
16.4	-0.0467499	0.161485	0.57785	0.70734	1.08335	1.17177	2.90865	2.27548	5.07595	3.79369
16.5	-0.0417	0.162471	0.5878	0.711636	1.0914	1.17884	2.9282	2.28893	5.1054	3.81536
16.6	-0.0372001	0.163457	0.5959	0.715932	1.0975	1.1859	2.9489	2.30238	5.1349	3.83701
16.7	-0.035	0.164443	0.6001	0.720227	1.105	1.19297	2.9635	2.31581	5.1601	3.85864
16.8	-0.03375	0.165429	0.60215	0.724521	1.11495	1.20003	2.97855	2.32925	5.18725	3.88025
16.9	-0.0370499	0.166415	0.60665	0.728815	1.12165	1.2071	2.99255	2.34267	5.20955	3.90184
17	-0.03965	0.167401	0.60895	0.733109	1.12745	1.21416	3.00755	2.35609	5.23705	3.92342
17.1	-0.0352001	0.168387	0.6125	0.737402	1.1398	1.22122	3.0273	2.36951	5.2629	3.94497
17.2	-0.03425	0.169372	0.61745	0.741694	1.14805	1.22828	3.04505	2.38291	5.28765	3.96651
17.3	-0.0351499	0.170358	0.62195	0.745986	1.15485	1.23533	3.06385	2.39631	5.31125	3.98803
17.4	-0.0314501	0.171344	0.62975	0.750278	1.16725	1.24239	3.07985	2.40971	5.33845	4.00953
17.5	-0.0321	0.172329	0.6331	0.754568	1.1762	1.24944	3.0972	2.4231	5.3624	4.03101
17.6	-0.0318	0.173315	0.6356	0.758859	1.1848	1.2565	3.1136	2.43648	5.3867	4.05247
17.7	-0.0301	0.1743	0.6376	0.763149	1.192	1.26355	3.1287	2.44986	5.4114	4.07392
17.8	-0.03135	0.175286	0.63935	0.767438	1.19685	1.2706	3.14265	2.46323	5.43505	4.09534
17.9	-0.03195	0.176271	0.64465	0.771727	1.20195	1.27765	3.15395	2.4766	5.45985	4.11675
18	-0.0361	0.177256	0.6513	0.776015	1.2118	1.2847	3.1714	2.48996	5.483	4.13814
18.1	-0.036	0.178242	0.6591	0.780303	1.2227	1.29174	3.1866	2.50331	5.5078	4.15951
18.2	-0.0337	0.179227	0.6637	0.78459	1.2351	1.29879	3.2008	2.51666	5.5303	4.18087
18.3	-0.0311501	0.180212	0.67355	0.788877	1.24405	1.30583	3.21505	2.53	5.55715	4.2022
18.4	-0.0318	0.181197	0.6771	0.793163	1.2511	1.31287	3.2291	2.54333	5.5803	4.22352
18.5	-0.0317	0.182182	0.6812	0.797448	1.2578	1.31991	3.2481	2.55666	5.6047	4.24481
18.6	-0.0288001	0.183167	0.6866	0.801734	1.2679	1.32695	3.2663	2.56999	5.6343	4.26609
18.7	-0.02885	0.184152	0.68955	0.806018	1.27385	1.33399	3.28265	2.5833	5.65985	4.28735
18.8	-0.0284499	0.185137	0.69035	0.810302	1.27855	1.34102	3.29595	2.59661	5.68415	4.3086
18.9	-0.02575	0.186121	0.69575	0.814586	1.28415	1.34806	3.31375	2.60992	5.70955	4.32982
19	-0.0238	0.187106	0.6969	0.818869	1.2907	1.35509	3.3282	2.62322	5.7321	4.35103
19.1	-0.0257	0.188091	0.7006	0.823151	1.2953	1.36212	3.3413	2.63651	5.7568	4.37221
19.2	-0.0256	0.189075	0.7046	0.827433	1.3051	1.36915	3.3591	2.6498	5.7815	4.39338
19.3	-0.0239501	0.19006	0.71085	0.831715	1.31735	1.37618	3.37695	2.66308	5.80855	4.41453
19.4	-0.02125	0.191044	0.71665	0.835996	1.32785	1.38321	3.39725	2.67636	5.83155	4.43567
19.5	-0.02075	0.192029	0.72055	0.840276	1.33445	1.39023	3.41295	2.68963	5.85635	4.45678
19.6	-0.0211	0.193013	0.7263	0.844556	1.3414	1.39725	3.4303	2.70289	5.8823	4.47788
19.7	-0.0195	0.193998	0.7324	0.848835	1.3533	1.40428	3.4465	2.71615	5.9079	4.49896
19.8	-0.0158501	0.194982	0.73995	0.853114	1.36315	1.4113	3.46425	2.7294	5.93735	4.52002
19.9	-0.0154501	0.195966	0.74995	0.857393	1.37345	1.41832	3.48255	2.74264	5.96465	4.54106
20	-0.0137	0.19695	0.7556	0.86167	1.3784	1.42534	3.4981	2.75588	5.9901	4.56208
20.1	-0.0107001	0.197934	0.7584	0.865948	1.385	1.43235	3.5148	2.76912	6.0124	4.58309
20.2	-0.00784999	0.198918	0.76265	0.870224	1.39195	1.43937	3.53025	2.78234	6.03545	4.60407
20.3	-0.00459997	0.199902	0.7638	0.874501	1.3996	1.44638	3.5483	2.79556	6.0608	4.62504
20.4	-0.00655005	0.200886	0.77175	0.878776	1.40815	1.4534	3.56745	2.80878	6.08615	4.646
20.5	-0.00824998	0.20187	0.77755	0.883051	1.41545	1.46041	3.58475	2.82199	6.10875	4.66693
20.6	-0.00565001	0.202854	0.78375	0.887326	1.42225	1.46742	3.59815	2.83519	6.13325	4.68784
20.7	-0.00425001	0.203838	0.78885	0.8916	1.42995	1.47443	3.61125	2.84839	6.15535	4.70874
20.8	-5.01007e-05	0.204822	0.79515	0.895874	1.44405	1.48143	3.63055	2.86158	6.17955	4.72962
20.9	0.000349926	0.205805	0.79965	0.900147	1.45405	1.48844	3.65085	2.87477	6.20005	4.75048
21	-0.000949971	0.206789	0.80435	0.904419	1.46265	1.49544	3.66885	2.88795	6.22105	4.77133
21.1	-0.00554992	0.207772	0.80595	0.908692	1.46735	1.50245	3.68435	2.90112	6.24305	4.79215
21.2	-0.00455002	0.208756	0.80705	0.912963	1.47135	1.50945	3.70055	2.91429	6.26345	4.81296
21.3	-0.00465003	0.209739	0.81205	0.917234	1.47895	1.51645	3.71685	2.92745	6.28655	4.83375
21.4	-0.00285002	0.210723	0.81815	0.921504	1.48845	1.52345	3.73475	2.94061	6.30755	4.85452
21.5	-0.00289997	0.211706	0.8221	0.925774	1.4953	1.53044	3.7499	2.95376	6.3302	4.87527
21.6	-0.00564992	0.212689	0.82325	0.930044	1.50475	1.53744	3.76545	2.9669	6.35225	4.89601
21.7	-0.0052	0.213673	0.8309	0.934313	1.5157	1.54443	3.7829	2.98004	6.3749	4.91673
21.8	-0.00280005	0.214656	0.8351	0.938581	1.5263	1.55142	3.8012	2.99317	6.4	4.93743
21.9	-0.00075005	0.215639	0.84075	0.942849	1.53285	1.55842	3.82055	3.0063	6.42315	4.95811
22	0.000999975	0.216622	0.8428	0.947116	1.543	1.56541	3.8374	3.01942	6.4453	4.97877
22.1	0.00220001	0.217605	0.8481	0.951383	1.5503	1.57239	3.8518	3.03253	6.4705	4.99942
22.2	0.00295003	0.218588	0.85135	0.955649	1.55615	1.57938	3.86425	3.04564	6.49445	5.02005
22.3	0.00580002	0.219571	0.8528	0.959915	1.563	1.58637	3.8785	3.05874	6.5154	5.04066
22.4	0.00849999	0.220554	0.8557	0.96418	1.5716	1.59335	3.8944	3.07184	6.5393	5.06125
22.5	0.00699997	0.221537	0.8595	0.968445	1.578	1.60033	3.9101	3.08493	6.5601	5.08183
22.6	0.00395002	0.222519	0.86425	0.972709	1.58495	1.60731	3.92425	3.09802	6.58465	5.10239
22.7	0.00364999	0.223502	0.86665	0.976973	1.59325	1.61429	3.93675	3.1111	6.60745	5.12293
22.8	0.00304994	0.224485	0.87195	0.981236	1.60135	1.62127	3.95605	3.12417	6.62965	5.14345
22.9	0.00409996	0.225467	0.8795	0.985499	1.6079	1.62825	3.9726	3.13724	6.6506	5.16396
23	0.00585	0.22645	0.88135	0.989761	1.61865	1.63523	3.98515	3.1503	6.67235	5.18444
23.1	0.00775004	0.227432	0.88175	0.994023	1.62635	1.6422	4.00035	3.16335	6.69255	5.20491
23.2	0.00440001	0.228414	0.8867	0.998284	1.6342	1.64917	4.0131	3.1764	6.713	5.22536
23.3	0.00619996	0.229397	0.8924	1.00254	1.6431	1.65614	4.0284	3.18945	6.7393	5.2458
23.4	0.00634999	0.230379	0.89665	1.0068	1.65075	1.66311	4.04205	3.20249	6.76145	5.26621
23.5	0.00394998	0.231361	0.89795	1.01106	1.65395	1.67008	4.05845	3.21552	6.77945	5.28661
23.6	0.00395004	0.232343	0.90165	1.01532	1.66235	1.67705	4.07495	3.22854	6.80175	5.30699
23.7	0.00405	0.233326	0.90875	1.01958	1.67155	1.68401	4.09345	3.24156	6.82585	5.32736
23.8	0.000850095	0.234308	0.91105	1.02384	1.67665	1.69098	4.10615	3.25458	6.84465	5.3477
23.9	0.00130002	0.23529	0.917	1.0281	1.6852	1.69794	4.1218	3.26759	6.867	5.36803
24	0.00550001	0.236272	0.9248	1.03235	1.6939	1.7049	4.1403	3.28059	6.8917	5.38834
24.1	0.00930005	0.237253	0.9296	1.03661	1.6988	1.71186	4.1534	3.29359	6.9135	5.40864
24.2	0.00805	0.238235	0.93095	1.04087	1.70085	1.71882	4.16675	3.30658	6.93395	5.42891
24.3	0.0102	0.239217	0.9368	1.04512	1.7075	1.72578	4.1851	3.31956	6.9562	5.44917
24.4	0.0123499	0.240199	0.94275	1.04938	1.71845	1.73273	4.20705	3.33254	6.97955	5.46941
24.5	0.0122	0.24118	0.9467	1.05363	1.7244	1.73969	4.223	3.34551	6.9987	5.48964
24.6	0.00875011	0.242162	0.94935	1.05788	1.73025	1.74664	4.23375	3.35848	7.01775	5.50984
24.7	0.00815	0.243144	0.95085	1.06214	1.73715	1.75359	4.24705	3.37144	7.04015	5.53003
24.8	0.00834996	0.244125	0.95655	1.06639	1.74735	1.76054	4.26365	3.3844	7.06335	5.55021
24.9	0.01045	0.245107	0.96085	1.07064	1.75475	1.76749	4.28075	3.39735	7.08185	5.57036
25	0.00905	0.246088	0.96385	1.07489	1.76425	1.77444	4.29215	3.41029	7.10365	5.5905
25.1	0.0102499	0.247069	0.97315	1.07915	1.77575	1.78138	4.30605	3.42323	7.12915	5.61062
25.2	0.0107	0.248051	0.9785	1.0834	1.7827	1.78833	4.3227	3.43616	7.1513	5.63072
25.3	0.01295	0.249032	0.98415	1.08765	1.78915	1.79527	4.33715	3.44909	7.17505	5.6508
25.4	0.017	0.250013	0.9904	1.0919	1.7965	1.80221	4.3554	3.46201	7.1978	5.67087
25.5	0.01615	0.250994	0.99285	1.09614	1.80255	1.80915	4.36415	3.47493	7.21835	5.69092
25.6	0.01865	0.251975	0.99665	1.10039	1.80915	1.81609	4.37785	3.48784	7.23825	5.71095
25.7	0.02095	0.252956	1.00395	1.10464	1.81825	1.82303	4.39095	3.50074	7.25785	5.73097
25.8	0.01785	0.253937	1.00635	1.10889	1.82175	1.82996	4.40485	3.51364	7.27795	5.75097
25.9	0.0143501	0.254918	1.00675	1.11314	1.82705	1.8369	4.41825	3.52653	7.29625	5.77095
26	0.0161001	0.255899	1.0045	1.11738	1.8304	1.84383	4.4298	3.53941	7.3152	5.79091
26.1	0.0161	0.25688	1.008	1.12163	1.8377	1.85076	4.4455	3.55229	7.3371	5.81086
26.2	0.0144	0.25786	1.0124	1.12587	1.8479	1.85769	4.4615	3.56517	7.3568	5.83079
26.3	0.0128499	0.258841	1.01415	1.13012	1.85465	1.86462	4.47905	3.57804	7.37685	5.8507
26.4	0.0116	0.259822	1.0188	1.13436	1.8577	1.87155	4.4916	3.5909	7.3966	5.8706
26.5	0.0141	0.260802	1.0224	1.13861	1.865	1.87847	4.5094	3.60376	7.419	5.89048
26.6	0.0198	0.261783	1.0301	1.14285	1.8746	1.8854	4.5291	3.61661	7.441	5.91034
26.7	0.01995	0.262763	1.03485	1.14709	1.88345	1.89232	4.54545	3.62945	7.46265	5.93018
26.8	0.0172001	0.263744	1.0366	1.15134	1.8876	1.89924	4.5576	3.64229	7.4821	5.95001
26.9	0.01555	0.264724	1.03795	1.15558	1.89335	1.90616	4.57145	3.65513	7.50255	5.96982
27	0.01425	0.265704	1.04545	1.15982	1.90115	1.91308	4.58105	3.66795	7.52555	5.98961
27.1	0.0156001	0.266684	1.0498	1.16406	1.9069	1.92	4.5947	3.68077	7.5468	6.00939
27.2	0.02	0.267665	1.0574	1.1683	1.9173	1.92691	4.6116	3.69359	7.5698	6.02914
27.3	0.0196001	0.268645	1.0611	1.17254	1.9248	1.93383	4.6242	3.7064	7.5885	6.04888
27.4	0.019	0.269625	1.0685	1.17678	1.9321	1.94074	4.6387	3.71921	7.6094	6.06861
27.5	0.02035	0.270605	1.07265	1.18102	1.93845	1.94765	4.65225	3.73201	7.63335	6.08832
27.6	0.0204	0.271585	1.0772	1.18526	1.9437	1.95456	4.6668	3.7448	7.6523	6.10801
27.7	0.0213	0.272565	1.0798	1.18949	1.946	1.96147	4.6798	3.75759	7.6712	6.12768
27.8	0.02075	0.273544	1.07965	1.19373	1.95245	1.96838	4.69405	3.77037	7.69375	6.14734
27.9	0.02355	0.274524	1.08575	1.19797	1.96025	1.97529	4.71065	3.78314	7.71545	6.16698
28	0.0239	0.275504	1.0925	1.2022	1.97	1.98219	4.7257	3.79591	7.7371	6.1866
28.1	0.0233501	0.276484	1.10175	1.20644	1.97665	1.98909	4.74165	3.80868	7.75785	6.20621
28.2	0.0246499	0.277463	1.10605	1.21067	1.98445	1.996	4.75785	3.82144	7.77765	6.22579
28.3	0.02535	0.278443	1.11055	1.21491	1.99345	2.0029	4.77165	3.83419	7.79895	6.24537
28.4	0.0214001	0.279422	1.1147	1.21914	2.001	2.00979	4.7847	3.84694	7.8157	6.26492
28.5	0.02005	0.280402	1.11685	1.22338	2.01045	2.01669	4.80055	3.85968	7.83625	6.28446
28.6	0.0204501	0.281381	1.11815	1.22761	2.01725	2.02359	4.81395	3.87241	7.85355	6.30398
28.7	0.0285999	0.282361	1.1232	1.23184	2.0262	2.03048	4.8272	3.88514	7.8721	6.32349
28.8	0.0288501	0.28334	1.12605	1.23607	2.03275	2.03738	4.83965	3.89787	7.88895	6.34297
28.9	0.02665	0.284319	1.12775	1.24031	2.03815	2.04427	4.85145	3.91059	7.91025	6.36245
29	0.02955	0.285298	1.13255	1.24454	2.04675	2.05116	4.86505	3.9233	7.92765	6.3819
29.1	0.0348	0.286277	1.1405	1.24877	2.0553	2.05805	4.8829	3.936	7.949	6.40134
29.2	0.03605	0.287256	1.14685	1.253	2.06285	2.06494	4.89865	3.94871	7.96895	6.42076
29.3	0.0377	0.288235	1.1482	1.25723	2.0676	2.07182	4.9119	3.9614	7.9892	6.44016
29.4	0.0386	0.289214	1.1511	1.26146	2.0736	2.07871	4.9268	3.97409	8.0098	6.45955
29.5	0.04155	0.290193	1.15485	1.26568	2.08135	2.08559	4.94255	3.98678	8.03155	6.47892
29.6	0.04425	0.291172	1.16275	1.26991	2.09115	2.09247	4.95935	3.99945	8.05675	6.49827
29.7	0.0433	0.292151	1.1673	1.27414	2.0964	2.09935	4.9712	4.01213	8.0768	6.51761
29.8	0.0434001	0.29313	1.1687	1.27837	2.1017	2.10623	4.9825	4.02479	8.0936	6.53693
29.9	0.0485999	0.294108	1.1723	1.28259	2.1128	2.11311	5.0022	4.03745	8.1164	6.55624
30	0.04995	0.295087	1.17525	1.28682	2.12155	2.11999	5.01885	4.05011	8.13785	6.57552
30.1	0.0487	0.296066	1.1773	1.29104	2.1256	2.12686	5.0337	4.06276	8.1563	6.59479
30.2	0.0471	0.297044	1.1796	1.29527	2.1321	2.13373	5.0475	4.0754	8.1757	6.61405
30.3	0.04745	0.298023	1.18445	1.29949	2.14355	2.14061	5.06255	4.08804	8.19725	6.63329
30.4	0.0472001	0.299001	1.1856	1.30372	2.1476	2.14748	5.0737	4.10067	8.2162	6.65251
30.5	0.0506499	0.299979	1.18895	1.30794	2.15425	2.15435	5.08835	4.1133	8.23835	6.67171
30.6	0.0545501	0.300958	1.19045	1.31216	2.15975	2.16122	5.10345	4.12592	8.26045	6.6909
30.7	0.0598999	0.301936	1.1965	1.31638	2.1682	2.16808	5.1218	4.13854	8.2797	6.71007
30.8	0.05975	0.302914	1.20315	1.32061	2.17695	2.17495	5.13735	4.15115	8.29565	6.72922
30.9	0.0580001	0.303892	1.2029	1.32483	2.1816	2.18181	5.1496	4.16375	8.3118	6.74836
31	0.05585	0.30487	1.20425	1.32905	2.18795	2.18867	5.16285	4.17635	8.33025	6.76749
31.1	0.0544999	0.305848	1.209	1.33327	2.195	2.19553	5.1764	4.18894	8.3486	6.78659
31.2	0.0535501	0.306826	1.21015	1.33749	2.20015	2.20239	5.19035	4.20153	8.36365	6.80568
31.3	0.055	0.307804	1.2132	1.34171	2.2113	2.20925	5.2044	4.21411	8.3817	6.82475
31.4	0.0568	0.308782	1.2165	1.34593	2.2197	2.21611	5.2185	4.22669	8.3979	6.84381
31.5	0.0538001	0.30976	1.2167	1.35014	2.2266	2.22296	5.2303	4.23926	8.4139	6.86285
31.6	0.0546	0.310737	1.2204	1.35436	2.2341	2.22982	5.2486	4.25182	8.4346	6.88187
31.7	0.0527	0.311715	1.2212	1.35858	2.2447	2.23667	5.2642	4.26438	8.4556	6.90088
31.8	0.05345	0.312693	1.22215	1.36279	2.24985	2.24352	5.27615	4.27693	8.47445	6.91987
31.9	0.0564	0.31367	1.2259	1.36701	2.2577	2.25037	5.2908	4.28948	8.4898	6.93884
32	0.0624999	0.314648	1.2312	1.37123	2.2687	2.25722	5.3105	4.30202	8.51	6.9578
32.1	0.0650999	0.315625	1.2399	1.37544	2.2781	2.26407	5.3254	4.31456	8.5301	6.97674
32.2	0.0661	0.316603	1.2448	1.37966	2.2848	2.27091	5.3374	4.32709	8.5484	6.99566
32.3	0.06865	0.31758	1.25005	1.38387	2.29245	2.27776	5.35045	4.33961	8.56985	7.01457
32.4	0.07175	0.318557	1.25735	1.38808	2.30095	2.2846	5.36295	4.35213	8.59175	7.03347
32.5	0.0720501	0.319535	1.25775	1.3923	2.30815	2.29144	5.37625	4.36465	8.61025	7.05234
32.6	0.07215	0.320512	1.26005	1.39651	2.31215	2.29828	5.38975	4.37715	8.62755	7.0712
32.7	0.07265	0.321489	1.26125	1.40072	2.31845	2.30512	5.40225	4.38966	8.64665	7.09005
32.8	0.07555	0.322466	1.26635	1.40493	2.32815	2.31196	5.41585	4.40215	8.66655	7.10887
32.9	0.0792	0.323443	1.2702	1.40914	2.3398	2.31879	5.4315	4.41464	8.6854	7.12768
33	0.0794	0.32442	1.2727	1.41335	2.3451	2.32563	5.4411	4.42713	8.7025	7.14648
33.1	0.0810501	0.325397	1.27655	1.41756	2.34925	2.33246	5.45595	4.43961	8.72125	7.16526
33.2	0.0821999	0.326374	1.2815	1.42177	2.358	2.33929	5.4707	4.45208	8.7424	7.18402
33.3	0.0809	0.327351	1.2823	1.42598	2.3633	2.34612	5.4837	4.46455	8.7597	7.20277
33.4	0.0811499	0.328327	1.28945	1.43019	2.37285	2.35295	5.49895	4.47701	8.78085	7.2215
33.5	0.0829	0.329304	1.2909	1.4344	2.3792	2.35978	5.5126	4.48947	8.7991	7.24021
33.6	0.08115	0.330281	1.29475	1.4386	2.38335	2.3666	5.52675	4.50192	8.81475	7.25891
33.7	0.0834	0.331257	1.2973	1.44281	2.3909	2.37343	5.5414	4.51437	8.8358	7.27759
33.8	0.0832	0.332234	1.3035	1.44702	2.3994	2.38025	5.5558	4.52681	8.8573	7.29626
33.9	0.08385	0.33321	1.30985	1.45122	2.40575	2.38707	5.56985	4.53924	8.87595	7.31491
34	0.08285	0.334187	1.31415	1.45543	2.41185	2.39389	5.58275	4.55167	8.89345	7.33354
34.1	0.0850999	0.335163	1.316	1.45963	2.4199	2.40071	5.596	4.5641	8.9082	7.35216
34.2	0.0834501	0.336139	1.31705	1.46384	2.42645	2.40753	5.61105	4.57651	8.92395	7.37076
34.3	0.0837501	0.337116	1.31965	1.46804	2.43305	2.41435	5.62275	4.58893	8.93945	7.38934
34.4	0.08425	0.338092	1.32155	1.47224	2.44025	2.42116	5.63935	4.60133	8.95635	7.40791
34.5	0.0873999	0.339068	1.3279	1.47645	2.4462	2.42797	5.6553	4.61374	8.9777	7.42647
34.6	0.0913001	0.340044	1.3341	1.48065	2.4521	2.43479	5.6689	4.62613	8.9969	7.445
34.7	0.0945999	0.34102	1.3417	1.48485	2.4598	2.4416	5.6826	4.63852	9.019	7.46353
34.8	0.0952999	0.341996	1.3496	1.48905	2.4714	2.44841	5.7013	4.65091	9.0392	7.48203
34.9	0.0976999	0.342972	1.3553	1.49325	2.4828	2.45521	5.7181	4.66328	9.0592	7.50052
35	0.10295	0.343948	1.36125	1.49745	2.49275	2.46202	5.73355	4.67566	9.07525	7.51899
35.1	0.10095	0.344924	1.36425	1.50165	2.49765	2.46882	5.74535	4.68802	9.09415	7.53745
35.2	0.0987	0.345899	1.3687	1.50585	2.507	2.47563	5.7608	4.70039	9.1156	7.55589
35.3	0.09795	0.346875	1.37335	1.51005	2.51595	2.48243	5.77625	4.71274	9.13465	7.57432
35.4	0.09775	0.347851	1.37865	1.51425	2.52215	2.48923	5.78875	4.72509	9.15075	7.59273
35.5	0.099	0.348826	1.3857	1.51844	2.5321	2.49603	5.7994	4.73744	9.1653	7.61112
35.6	0.0962499	0.349802	1.38925	1.52264	2.53725	2.50283	5.80915	4.74978	9.17895	7.6295
35.7	0.0972501	0.350777	1.39275	1.52684	2.54315	2.50963	5.82085	4.76211	9.19385	7.64786
35.8	0.10025	0.351753	1.40045	1.53103	2.55325	2.51642	5.83555	4.77444	9.21235	7.66621
35.9	0.10345	0.352728	1.40385	1.53523	2.56255	2.52322	5.85135	4.78676	9.23045	7.68454
36	0.10355	0.353703	1.41085	1.53942	2.56775	2.53001	5.86045	4.79908	9.24515	7.70286
36.1	0.1033	0.354679	1.4146	1.54362	2.5725	2.5368	5.8699	4.81139	9.2591	7.72116
36.2	0.105	0.355654	1.4211	1.54781	2.5812	2.54359	5.8848	4.8237	9.2791	7.73944
36.3	0.1063	0.356629	1.4263	1.552	2.5913	2.55038	5.9005	4.836	9.2983	7.75771
36.4	0.10805	0.357604	1.43045	1.5562	2.59935	2.55716	5.91495	4.8483	9.31285	7.77596
36.5	0.1096	0.358579	1.4355	1.56039	2.6113	2.56395	5.9321	4.86059	9.3336	7.7942
36.6	0.1081	0.359554	1.4379	1.56458	2.6195	2.57073	5.9452	4.87287	9.35	7.81242
36.7	0.10695	0.360529	1.44285	1.56877	2.63005	2.57752	5.95845	4.88515	9.36675	7.83062
36.8	0.10685	0.361504	1.44625	1.57296	2.63945	2.5843	5.97185	4.89742	9.38695	7.84881
36.9	0.108	0.362479	1.4495	1.57715	2.644	2.59108	5.9835	4.90969	9.4048	7.86698
37	0.1114	0.363453	1.4575	1.58134	2.6518	2.59786	5.9989	4.92195	9.4247	7.88514
37.1	0.1156	0.364428	1.4663	1.58553	2.6636	2.60463	6.0148	4.93421	9.4452	7.90328
37.2	0.118	0.365403	1.4707	1.58972	2.6708	2.61141	6.0308	4.94646	9.4637	7.92141
37.3	0.11905	0.366377	1.47825	1.59391	2.67615	2.61819	6.04655	4.95871	9.48275	7.93952
37.4	0.12105	0.367352	1.48395	1.5981	2.68165	2.62496	6.06165	4.97094	9.50115	7.95762
37.5	0.12135	0.368326	1.48735	1.60228	2.68585	2.63173	6.07265	4.98318	9.51805	7.9757
37.6	0.1271	0.369301	1.4932	1.60647	2.6934	2.6385	6.0893	4.99541	9.5392	7.99376
37.7	0.1312	0.370275	1.4958	1.61066	2.7011	2.64527	6.1022	5.00763	9.5589	8.01181
37.8	0.1341	0.371249	1.5038	1.61484	2.7083	2.65204	6.1179	5.01985	9.5777	8.02984
37.9	0.13515	0.372224	1.51205	1.61903	2.71715	2.6588	6.13365	5.03206	9.59625	8.04786
38	0.1348	0.373198	1.5182	1.62321	2.7237	2.66557	6.1501	5.04427	9.6175	8.06586
38.1	0.13215	0.374172	1.52565	1.6274	2.72855	2.67233	6.15945	5.05647	9.63435	8.08385
38.2	0.1282	0.375146	1.5285	1.63158	2.7335	2.67909	6.1709	5.06867	9.6488	8.10182
38.3	0.1252	0.37612	1.53	1.63576	2.7369	2.68585	6.1835	5.08086	9.6647	8.11977
38.4	0.125	0.377094	1.5351	1.63995	2.7404	2.69261	6.1973	5.09304	9.6807	8.13771
38.5	0.1265	0.378068	1.5401	1.64413	2.7468	2.69937	6.2119	5.10522	9.6992	8.15564
38.6	0.1301	0.379042	1.5501	1.64831	2.758	2.70613	6.2296	5.11739	9.7194	8.17355
38.7	0.13355	0.380016	1.55825	1.65249	2.76935	2.71288	6.24305	5.12956	9.73805	8.19144
38.8	0.13195	0.38099	1.56155	1.65667	2.77825	2.71964	6.25365	5.14173	9.75585	8.20932
38.9	0.1286	0.381963	1.564	1.66085	2.7813	2.72639	6.2636	5.15388	9.7683	8.22718
39	0.129	0.382937	1.5712	1.66503	2.7864	2.73314	6.276	5.16603	9.7859	8.24503
39.1	0.13165	0.383911	1.58015	1.66921	2.79625	2.73989	6.29285	5.17818	9.80645	8.26286
39.2	0.13175	0.384884	1.58285	1.67339	2.80615	2.74664	6.30605	5.19032	9.82365	8.28068
39.3	0.12905	0.385858	1.58325	1.67757	2.81135	2.75339	6.31705	5.20246	9.83825	8.29848
39.4	0.12765	0.386831	1.58615	1.68174	2.81755	2.76013	6.32715	5.21459	9.85455	8.31627
39.5	0.1258	0.387804	1.5875	1.68592	2.8223	2.76687	6.3345	5.22671	9.8696	8.33404
39.6	0.12535	0.388778	1.59405	1.6901	2.82615	2.77362	6.34235	5.23883	9.88465	8.35179
39.7	0.12605	0.389751	1.60005	1.69427	2.83705	2.78036	6.35455	5.25094	9.90165	8.36953
39.8	0.1258	0.390724	1.6031	1.69845	2.8461	2.7871	6.3659	5.26305	9.9176	8.38726
39.9	0.12955	0.391697	1.60655	1.70262	2.85545	2.79384	6.37605	5.27516	9.93255	8.40497
40	0.12895	0.39267	1.60925	1.7068	2.86205	2.80057	6.38685	5.28725	9.94895	8.42266
40.1	0.1264	0.393644	1.6118	1.71097	2.8692	2.80731	6.3956	5.29934	9.9654	8.44034
40.2	0.12375	0.394617	1.61765	1.71515	2.87615	2.81404	6.40835	5.31143	9.98665	8.458
40.3	0.1259	0.39559	1.6216	1.71932	2.8824	2.82078	6.4187	5.32351	10.0053	8.47565
40.4	0.12875	0.396562	1.62765	1.72349	2.89075	2.82751	6.43145	5.33559	10.023	8.49329
40.5	0.12935	0.397535	1.63215	1.72766	2.89955	2.83424	6.44245	5.34766	10.0385	8.5109
40.6	0.129	0.398508	1.6329	1.73183	2.9085	2.84097	6.4525	5.35972	10.0542	8.52851
40.7	0.1288	0.399481	1.6383	1.73601	2.9137	2.8477	6.4666	5.37178	10.0702	8.54609
40.8	0.1296	0.400453	1.6406	1.74018	2.92	2.85442	6.479	5.38384	10.0847	8.56367
40.9	0.12895	0.401426	1.63855	1.74435	2.92485	2.86115	6.48995	5.39588	10.1	8.58122
41	0.13075	0.402399	1.64345	1.74851	2.92915	2.86787	6.50135	5.40793	10.1141	8.59877
41.1	0.12995	0.403371	1.64775	1.75268	2.93175	2.87459	6.51195	5.41996	10.1282	8.61629
41.2	0.1339	0.404344	1.6512	1.75685	2.9396	2.88131	6.529	5.43199	10.1453	8.63381
41.3	0.13195	0.405316	1.65115	1.76102	2.94055	2.88803	6.53815	5.44402	10.1558	8.6513
41.4	0.13445	0.406288	1.65305	1.76519	2.94215	2.89475	6.54615	5.45604	10.1704	8.66879
41.5	0.13625	0.40726	1.65895	1.76935	2.95185	2.90147	6.56005	5.46806	10.1856	8.68625
41.6	0.13775	0.408233	1.66055	1.77352	2.95615	2.90818	6.57425	5.48007	10.2027	8.7037
41.7	0.13885	0.409205	1.66305	1.77769	2.96265	2.9149	6.58865	5.49207	10.2207	8.72114
41.8	0.1399	0.410177	1.6666	1.78185	2.9724	2.92161	6.6028	5.50407	10.2372	8.73856
41.9	0.141	0.411149	1.6701	1.78602	2.9793	2.92832	6.6138	5.51607	10.2527	8.75597
42	0.14055	0.412121	1.67675	1.79018	2.98735	2.93503	6.62525	5.52806	10.271	8.77336
42.1	0.1431	0.413093	1.6811	1.79434	2.994	2.94174	6.6385	5.54004	10.2918	8.79074
42.2	0.14675	0.414065	1.68485	1.79851	3.00345	2.94845	6.65295	5.55202	10.3102	8.8081
42.3	0.146	0.415037	1.6862	1.80267	3.0128	2.95515	6.6622	5.56399	10.3255	8.82545
42.4	0.1479	0.416009	1.6881	1.80683	3.0189	2.96186	6.6711	5.57596	10.3412	8.84278
42.5	0.1474	0.41698	1.6943	1.81099	3.0232	2.96856	6.6852	5.58792	10.3598	8.86009
42.6	0.1443	0.417952	1.6976	1.81515	3.0251	2.97526	6.6945	5.59987	10.374	8.8774
42.7	0.1433	0.418924	1.7026	1.81932	3.0318	2.98196	6.7049	5.61182	10.3889	8.89468
42.8	0.14095	0.419895	1.70655	1.82348	3.03835	2.98866	6.71375	5.62377	10.4052	8.91196
42.9	0.1418	0.420867	1.7129	1.82764	3.0437	2.99536	6.7242	5.63571	10.4211	8.92921
43	0.1448	0.421838	1.7191	1.83179	3.0528	3.00205	6.7382	5.64764	10.4405	8.94646
43.1	0.14425	0.42281	1.72215	1.83595	3.06195	3.00875	6.74795	5.65957	10.4569	8.96368
43.2	0.14645	0.423781	1.72705	1.84011	3.06805	3.01544	6.75805	5.6715	10.4726	8.9809
43.3	0.1487	0.424752	1.732	1.84427	3.075	3.02213	6.7704	5.68342	10.4872	8.99809
43.4	0.15105	0.425723	1.73335	1.84843	3.08295	3.02882	6.78045	5.69533	10.5019	9.01528
43.5	0.15225	0.426695	1.73545	1.85258	3.08845	3.03551	6.78865	5.70724	10.5136	9.03245
43.6	0.14865	0.427666	1.73685	1.85674	3.09505	3.0422	6.79765	5.71914	10.5281	9.0496
43.7	0.1471	0.428637	1.7425	1.86089	3.1033	3.04889	6.8078	5.73104	10.5461	9.06674
43.8	0.14295	0.429608	1.74595	1.86505	3.10945	3.05557	6.81775	5.74293	10.5603	9.08386
43.9	0.14115	0.430579	1.75055	1.8692	3.11305	3.06225	6.82525	5.75481	10.5736	9.10097
44	0.13895	0.43155	1.75335	1.87336	3.11865	3.06894	6.83755	5.76669	10.5913	9.11807
44.1	0.14	0.432521	1.7533	1.87751	3.1256	3.07562	6.8481	5.77857	10.6047	9.13515
44.2	0.1407	0.433491	1.7523	1.88166	3.1308	3.0823	6.8589	5.79044	10.6176	9.15221
44.3	0.14495	0.434462	1.75865	1.88582	3.14145	3.08898	6.87125	5.80231	10.6365	9.16926
44.4	0.1479	0.435433	1.7646	1.88997	3.1522	3.09565	6.8856	5.81416	10.652	9.1863
44.5	0.15055	0.436403	1.76865	1.89412	3.15965	3.10233	6.89625	5.82602	10.6718	9.20332
44.6	0.1478	0.437374	1.7691	1.89827	3.1668	3.109	6.9034	5.83787	10.6852	9.22032
44.7	0.14805	0.438345	1.77415	1.90242	3.17155	3.11567	6.91295	5.84971	10.6998	9.23731
44.8	0.1476	0.439315	1.7763	1.90657	3.1764	3.12235	6.9239	5.86155	10.715	9.25429
44.9	0.1496	0.440285	1.7811	1.91072	3.1831	3.12902	6.9341	5.87338	10.7304	9.27125
45	0.15485	0.441256	1.78415	1.91487	3.19035	3.13568	6.94695	5.88521	10.7506	9.2882
45.1	0.1556	0.442226	1.786	1.91902	3.197	3.14235	6.9582	5.89703	10.7685	9.30514
45.2	0.15595	0.443196	1.78805	1.92317	3.20355	3.14902	6.97225	5.90885	10.7846	9.32205
45.3	0.1571	0.444167	1.7905	1.92731	3.2089	3.15568	6.9841	5.92066	10.7989	9.33896
45.4	0.16	0.445137	1.7978	1.93146	3.2179	3.16235	6.9944	5.93247	10.8144	9.35585
45.5	0.1643	0.446107	1.8042	1.93561	3.2269	3.16901	7.0082	5.94427	10.833	9.37272
45.6	0.17035	0.447077	1.81135	1.93975	3.23825	3.17567	7.02365	5.95606	10.8519	9.38958
45.7	0.17315	0.448047	1.81525	1.9439	3.24975	3.18233	7.03955	5.96785	10.8681	9.40643
45.8	0.1733	0.449017	1.8159	1.94804	3.2553	3.18899	7.0505	5.97964	10.881	9.42326
45.9	0.1745	0.449987	1.8209	1.95219	3.2603	3.19564	7.0632	5.99142	10.8938	9.44008
46	0.17135	0.450956	1.82515	1.95633	3.26415	3.2023	7.07435	6.00319	10.9071	9.45688
46.1	0.1758	0.451926	1.8308	1.96048	3.271	3.20895	7.0873	6.01496	10.9216	9.47367
46.2	0.182	0.452896	1.8373	1.96462	3.28	3.2156	7.1011	6.02672	10.9379	9.49044
46.3	0.1807	0.453865	1.8376	1.96876	3.2853	3.22225	7.1122	6.03848	10.9503	9.5072
46.4	0.1795	0.454835	1.8395	1.9729	3.2906	3.2289	7.122	6.05023	10.9635	9.52394
46.5	0.1778	0.455805	1.8428	1.97704	3.2963	3.23555	7.1347	6.06198	10.9757	9.54067
46.6	0.1771	0.456774	1.848	1.98119	3.3019	3.2422	7.1488	6.07372	10.9897	9.55739
46.7	0.1795	0.457744	1.8559	1.98533	3.3078	3.24884	7.1596	6.08546	11.0052	9.57409
46.8	0.18045	0.458713	1.85845	1.98947	3.31625	3.25549	7.16965	6.09719	11.0198	9.59078
46.9	0.18115	0.459682	1.86375	1.99361	3.32455	3.26213	7.18335	6.10892	11.0375	9.60745
47	0.1833	0.460651	1.8707	1.99774	3.3321	3.26877	7.196	6.12064	11.0515	9.62411
47.1	0.18205	0.461621	1.87405	2.00188	3.33825	3.27541	7.20745	6.13236	11.0678	9.64075
47.2	0.18255	0.46259	1.87745	2.00602	3.34815	3.28205	7.21945	6.14407	11.0851	9.65738
47.3	0.181	0.463559	1.8815	2.01016	3.3578	3.28869	7.2289	6.15577	11.1015	9.67399
47.4	0.1816	0.464528	1.8877	2.01429	3.3665	3.29533	7.2387	6.16747	11.1172	9.6906
47.5	0.1805	0.465497	1.893	2.01843	3.3766	3.30196	7.2499	6.17917	11.1346	9.70718
47.6	0.17915	0.466466	1.89385	2.02257	3.37875	3.30859	7.26125	6.19086	11.1518	9.72375
47.7	0.17855	0.467435	1.90125	2.0267	3.38625	3.31522	7.27425	6.20254	11.1688	9.74031
47.8	0.18055	0.468404	1.90755	2.03084	3.39355	3.32186	7.28505	6.21422	11.1878	9.75685
47.9	0.1804	0.469372	1.9091	2.03497	3.398	3.32848	7.2957	6.22589	11.2031	9.77338
48	0.17945	0.470341	1.91155	2.0391	3.40295	3.33511	7.30615	6.23756	11.2183	9.7899
48.1	0.1788	0.47131	1.9127	2.04324	3.4063	3.34174	7.3182	6.24923	11.232	9.8064
48.2	0.1772	0.472278	1.9123	2.04737	3.417	3.34836	7.3313	6.26088	11.248	9.82289
48.3	0.17385	0.473247	1.91465	2.0515	3.42035	3.35499	7.34155	6.27254	11.2626	9.83936
48.4	0.17775	0.474215	1.92195	2.05563	3.42695	3.36161	7.35495	6.28418	11.2771	9.85582
48.5	0.178	0.475184	1.9312	2.05977	3.4344	3.36823	7.3677	6.29583	11.2929	9.87226
48.6	0.1796	0.476152	1.937	2.0639	3.4437	3.37485	7.3759	6.30746	11.3054	9.88869
48.7	0.18395	0.477121	1.94225	2.06803	3.45265	3.38147	7.38875	6.31909	11.322	9.90511
48.8	0.18415	0.478089	1.94635	2.07216	3.45765	3.38809	7.40015	6.33072	11.3364	9.92151
48.9	0.18865	0.479057	1.95285	2.07629	3.46725	3.3947	7.41745	6.34234	11.353	9.9379
49	0.1883	0.480025	1.9557	2.08041	3.4734	3.40132	7.429	6.35396	11.3669	9.95427
49.1	0.18855	0.480993	1.95765	2.08454	3.47975	3.40793	7.44045	6.36557	11.3804	9.97063
49.2	0.1891	0.481961	1.9654	2.08867	3.4857	3.41454	7.4561	6.37717	11.3955	9.98697
49.3	0.18695	0.482929	1.96585	2.0928	3.49065	3.42115	7.46785	6.38878	11.4108	10.0033
49.4	0.18605	0.483897	1.96655	2.09692	3.49615	3.42776	7.47775	6.40037	11.4278	10.0196
49.5	0.18405	0.484865	1.97015	2.10105	3.50235	3.43437	7.49075	6.41196	11.4431	10.0359
49.6	0.1837	0.485833	1.9749	2.10518	3.5092	3.44097	7.5051	6.42354	11.4589	10.0522
49.7	0.1861	0.486801	1.9835	2.1093	3.5175	3.44758	7.5206	6.43512	11.4768	10.0685
49.8	0.18505	0.487769	1.98895	2.11343	3.52315	3.45418	7.52955	6.4467	11.4873	10.0847
49.9	0.18835	0.488736	1.99615	2.11755	3.52975	3.46079	7.54265	6.45827	11.5005	10.101
50	0.19285	0.489704	1.99925	2.12167	3.54085	3.46739	7.55735	6.46983	11.5136	10.1172
50.1	0.195	0.490672	2.0033	2.1258	3.548	3.47399	7.5665	6.48139	11.5248	10.1334
50.2	0.19745	0.491639	2.01055	2.12992	3.55495	3.48058	7.57695	6.49294	11.5405	10.1497
50.3	0.19915	0.492606	2.01885	2.13404	3.56075	3.48718	7.58935	6.50449	11.5564	10.1658
50.4	0.20005	0.493574	2.02565	2.13816	3.56395	3.49378	7.60445	6.51603	11.5698	10.182
50.5	0.2016	0.494541	2.0295	2.14229	3.5718	3.50037	7.6154	6.52757	11.5855	10.1982
50.6	0.20305	0.495509	2.03265	2.14641	3.58215	3.50696	7.62955	6.5391	11.6005	10.2143
50.7	0.2066	0.496476	2.0372	2.15053	3.5896	3.51355	7.6449	6.55063	11.6151	10.2305
50.8	0.20885	0.497443	2.03945	2.15465	3.59715	3.52015	7.65595	6.56215	11.6306	10.2466
50.9	0.20785	0.49841	2.04485	2.15877	3.60585	3.52673	7.66645	6.57367	11.6452	10.2627
51	0.20645	0.499377	2.04655	2.16288	3.61195	3.53332	7.67695	6.58518	11.6572	10.2788
51.1	0.20645	0.500344	2.05175	2.167	3.61975	3.53991	7.68785	6.59669	11.6694	10.2949
51.2	0.20595	0.501311	2.05635	2.17112	3.62875	3.54649	7.70145	6.60819	11.6813	10.3109
51.3	0.20975	0.502278	2.05985	2.17524	3.63545	3.55308	7.71065	6.61968	11.6943	10.327
51.4	0.2116	0.503245	2.0635	2.17935	3.6446	3.55966	7.7223	6.63118	11.708	10.343
51.5	0.21175	0.504212	2.06515	2.18347	3.65045	3.56624	7.73585	6.64266	11.7213	10.359
51.6	0.2102	0.505178	2.0708	2.18759	3.6566	3.57282	7.7482	6.65414	11.7365	10.3751
51.7	0.2064	0.506145	2.0747	2.1917	3.6625	3.57939	7.7606	6.66562	11.749	10.3911
51.8	0.2069	0.507112	2.0763	2.19582	3.6706	3.58597	7.7741	6.67709	11.7641	10.407
51.9	0.21035	0.508078	2.08185	2.19993	3.67945	3.59255	7.78575	6.68855	11.78	10.423
52	0.21065	0.509045	2.08635	2.20404	3.68795	3.59912	7.79595	6.70001	11.8008	10.439
52.1	0.21125	0.510011	2.08935	2.20816	3.69585	3.60569	7.80895	6.71147	11.8172	10.4549
52.2	0.21305	0.510978	2.09365	2.21227	3.70325	3.61226	7.81965	6.72292	11.8311	10.4708
52.3	0.21495	0.511944	2.09795	2.21638	3.71165	3.61883	7.83125	6.73436	11.8459	10.4867
52.4	0.2204	0.51291	2.1039	2.22049	3.7201	3.6254	7.8426	6.7458	11.8616	10.5026
52.5	0.2257	0.513877	2.1108	2.2246	3.7305	3.63197	7.8564	6.75723	11.8751	10.5185
52.6	0.22745	0.514843	2.11645	2.22871	3.73855	3.63854	7.87045	6.76866	11.891	10.5344
52.7	0.2329	0.515809	2.1174	2.23282	3.7419	3.6451	7.8803	6.78009	11.905	10.5503
52.8	0.2347	0.516775	2.1186	2.23693	3.7468	3.65166	7.8936	6.7915	11.9178	10.5661
52.9	0.2368	0.517741	2.1268	2.24104	3.758	3.65823	7.9072	6.80292	11.9331	10.5819
53	0.2395	0.518707	2.1322	2.24515	3.768	3.66479	7.9181	6.81433	11.9472	10.5978
53.1	0.23725	0.519673	2.13555	2.24926	3.77655	3.67134	7.92755	6.82573	11.9653	10.6136
53.2	0.2374	0.520639	2.1367	2.25337	3.7854	3.6779	7.9402	6.83713	11.9787	10.6294
53.3	0.23645	0.521605	2.13875	2.25747	3.79015	3.68446	7.95025	6.84852	11.9911	10.6451
53.4	0.23765	0.522571	2.14305	2.26158	3.79335	3.69101	7.96105	6.85991	12.0028	10.6609
53.5	0.24005	0.523536	2.14635	2.26569	3.80065	3.69757	7.97625	6.87129	12.0186	10.6766
53.6	0.2418	0.524502	2.1516	2.26979	3.8088	3.70412	7.9929	6.88267	12.0327	10.6924
53.7	0.2438	0.525468	2.1585	2.2739	3.8179	3.71067	8.0041	6.89404	12.0453	10.7081
53.8	0.24405	0.526433	2.15875	2.278	3.82615	3.71722	8.01355	6.90541	12.0549	10.7238
53.9	0.24475	0.527399	2.16175	2.28211	3.83315	3.72377	8.02475	6.91677	12.0662	10.7395
54	0.24755	0.528364	2.17145	2.28621	3.84485	3.73032	8.03815	6.92813	12.084	10.7552
54.1	0.2504	0.529329	2.173	2.29031	3.852	3.73686	8.0506	6.93948	12.0979	10.7709
54.2	0.25535	0.530295	2.17805	2.29442	3.86275	3.74341	8.06205	6.95082	12.1127	10.7865
54.3	0.25685	0.53126	2.18245	2.29852	3.86555	3.74995	8.07375	6.96217	12.1211	10.8022
54.4	0.2614	0.532225	2.1901	2.30262	3.8757	3.75649	8.0866	6.9735	12.1362	10.8178
54.5	0.2626	0.53319	2.1912	2.30672	3.8806	3.76303	8.094	6.98483	12.1472	10.8334
54.6	0.26045	0.534155	2.19165	2.31082	3.88515	3.76957	8.10175	6.99616	12.159	10.849
54.7	0.2639	0.535121	2.1932	2.31492	3.889	3.77611	8.1136	7.00748	12.1736	10.8646
54.8	0.2665	0.536086	2.196	2.31902	3.8937	3.78265	8.1253	7.0188	12.1846	10.8802
54.9	0.27015	0.53705	2.19955	2.32312	3.90345	3.78918	8.13805	7.03011	12.1987	10.8957
55	0.271	0.538015	2.2025	2.32722	3.9084	3.79571	8.1475	7.04141	12.2111	10.9113
55.1	0.2703	0.53898	2.2083	2.33132	3.9144	3.80225	8.1584	7.05271	12.2251	10.9268
55.2	0.26865	0.539945	2.21415	2.33541	3.91965	3.80878	8.16595	7.06401	12.2397	10.9423
55.3	0.26915	0.54091	2.21545	2.33951	3.92555	3.81531	8.17475	7.0753	12.2518	10.9578
55.4	0.2705	0.541874	2.2205	2.34361	3.9327	3.82184	8.1853	7.08659	12.2636	10.9733
55.5	0.27255	0.542839	2.22565	2.3477	3.93865	3.82836	8.19745	7.09787	12.2751	10.9888
55.6	0.27425	0.543804	2.22915	2.3518	3.94615	3.83489	8.20875	7.10914	12.2876	11.0043
55.7	0.27785	0.544768	2.23275	2.35589	3.95485	3.84141	8.22245	7.12041	12.3044	11.0197
55.8	0.2801	0.545733	2.2351	2.35999	3.9625	3.84794	8.2335	7.13168	12.3166	11.0352
55.9	0.2818	0.546697	2.2354	2.36408	3.9688	3.85446	8.247	7.14294	12.3286	11.0506
56	0.2815	0.547661	2.2384	2.36818	3.975	3.86098	8.2577	7.15419	12.3423	11.066
56.1	0.28245	0.548626	2.24445	2.37227	3.98245	3.8675	8.27185	7.16544	12.3635	11.0814
56.2	0.2832	0.54959	2.2508	2.37636	3.9893	3.87401	8.2863	7.17668	12.378	11.0968
56.3	0.285	0.550554	2.2563	2.38045	3.9954	3.88053	8.2968	7.18792	12.3914	11.1122
56.4	0.28465	0.551518	2.26025	2.38454	4.00505	3.88705	8.30525	7.19916	12.4028	11.1275
56.5	0.28565	0.552482	2.26095	2.38864	4.01425	3.89356	8.31595	7.21039	12.4157	11.1429
56.6	0.28925	0.553446	2.26665	2.39273	4.02075	3.90007	8.32935	7.22161	12.4327	11.1582
56.7	0.2892	0.55441	2.2705	2.39682	4.0256	3.90658	8.3381	7.23283	12.4421	11.1736
56.8	0.2899	0.555374	2.2782	2.40091	4.0332	3.91309	8.3466	7.24405	12.4539	11.1889
56.9	0.2894	0.556338	2.2821	2.405	4.0409	3.9196	8.3611	7.25526	12.4664	11.2042
57	0.29255	0.557302	2.28455	2.40908	4.04605	3.92611	8.37245	7.26646	12.4787	11.2194
57.1	0.29885	0.558265	2.29245	2.41317	4.05295	3.93261	8.38675	7.27766	12.4943	11.2347
57.2	0.29975	0.559229	2.29615	2.41726	4.05975	3.93912	8.40135	7.28885	12.5067	11.25
57.3	0.29855	0.560193	2.29545	2.42135	4.06245	3.94562	8.40985	7.30004	12.5188	11.2652
57.4	0.29495	0.561156	2.29785	2.42543	4.06625	3.95212	8.42095	7.31123	12.5312	11.2804
57.5	0.29595	0.56212	2.30325	2.42952	4.06935	3.95862	8.43255	7.32241	12.5462	11.2957
57.6	0.30055	0.563083	2.31155	2.4336	4.07805	3.96512	8.44485	7.33358	12.5632	11.3109
57.7	0.30525	0.564047	2.31565	2.43769	4.08535	3.97162	8.45755	7.34475	12.5761	11.326
57.8	0.30745	0.56501	2.32055	2.44177	4.09195	3.97812	8.47135	7.35591	12.5891	11.3412
57.9	0.31105	0.565973	2.32625	2.44586	4.09965	3.98461	8.48335	7.36707	12.6007	11.3564
58	0.31455	0.566937	2.33265	2.44994	4.10745	3.99111	8.49465	7.37823	12.6162	11.3715
58.1	0.31855	0.5679	2.33835	2.45402	4.11345	3.9976	8.50775	7.38937	12.6261	11.3867
58.2	0.3215	0.568863	2.3436	2.45811	4.1191	4.00409	8.5204	7.40052	12.6383	11.4018
58.3	0.32195	0.569826	2.34875	2.46219	4.12615	4.01058	8.53305	7.41166	12.6523	11.4169
58.4	0.3206	0.570789	2.3502	2.46627	4.13	4.01707	8.5443	7.42279	12.6672	11.432
58.5	0.31995	0.571752	2.35235	2.47035	4.13265	4.02355	8.55525	7.43392	12.6781	11.4471
58.6	0.3189	0.572715	2.3549	2.47443	4.1378	4.03004	8.5668	7.44504	12.6927	11.4622
58.7	0.3173	0.573678	2.356	2.47851	4.1415	4.03652	8.5742	7.45616	12.7068	11.4772
58.8	0.3171	0.574641	2.3612	2.48259	4.1482	4.04301	8.5816	7.46727	12.7201	11.4923
58.9	0.3162	0.575604	2.3664	2.48667	4.1595	4.04949	8.5897	7.47838	12.732	11.5073
59	0.31805	0.576566	2.36825	2.49075	4.16285	4.05597	8.59945	7.48949	12.746	11.5223
59.1	0.31315	0.577529	2.36795	2.49483	4.16535	4.06245	8.60655	7.50059	12.7567	11.5373
59.2	0.3166	0.578492	2.3709	2.49891	4.171	4.06893	8.6208	7.51168	12.7682	11.5523
59.3	0.31605	0.579454	2.37885	2.50298	4.17785	4.0754	8.63065	7.52277	12.7818	11.5673
59.4	0.31915	0.580417	2.38525	2.50706	4.18625	4.08188	8.64565	7.53385	12.7961	11.5823
59.5	0.32485	0.581379	2.39205	2.51113	4.19615	4.08835	8.65735	7.54493	12.8139	11.5972
59.6	0.328	0.582341	2.3963	2.51521	4.2043	4.09482	8.6661	7.556	12.8272	11.6122
59.7	0.3297	0.583304	2.3995	2.51929	4.2073	4.1013	8.6733	7.56707	12.8394	11.6271
59.8	0.3297	0.584266	2.4041	2.52336	4.2143	4.10777	8.6858	7.57814	12.8551	11.642
59.9	0.33115	0.585228	2.40925	2.52743	4.21985	4.11423	8.69655	7.58919	12.8694	11.6569
60	0.3319	0.58619	2.4129	2.53151	4.2267	4.1207	8.707	7.60025	12.8812	11.6718
60.1	0.3317	0.587153	2.4151	2.53558	4.229	4.12717	8.7167	7.6113	12.8916	11.6867
60.2	0.3325	0.588115	2.4227	2.53965	4.2348	4.13363	8.7277	7.62234	12.9042	11.7016
60.3	0.33085	0.589077	2.42655	2.54373	4.24025	4.1401	8.73625	7.63338	12.9153	11.7164
60.4	0.3323	0.590038	2.4359	2.5478	4.2473	4.14656	8.7468	7.64441	12.9303	11.7313
60.5	0.33255	0.591	2.43835	2.55187	4.25425	4.15302	8.76005	7.65544	12.9434	11.7461
60.6	0.33095	0.591962	2.44475	2.55594	4.26165	4.15948	8.77375	7.66646	12.9573	11.7609
60.7	0.3334	0.592924	2.4475	2.56001	4.2676	4.16594	8.7858	7.67748	12.9694	11.7757
60.8	0.33105	0.593886	2.45065	2.56408	4.27495	4.17239	8.79625	7.6885	12.9823	11.7905
60.9	0.326	0.594847	2.4516	2.56815	4.2813	4.17885	8.8045	7.69951	12.9955	11.8053
61	0.32575	0.595809	2.45585	2.57222	4.28595	4.1853	8.81445	7.71051	13.0073	11.82
61.1	0.32615	0.596771	2.45945	2.57628	4.29315	4.19175	8.82385	7.72151	13.0195	11.8348
61.2	0.3278	0.597732	2.4635	2.58035	4.2999	4.19821	8.8324	7.7325	13.033	11.8495
61.3	0.3284	0.598694	2.4642	2.58442	4.3063	4.20466	8.8427	7.74349	13.0439	11.8643
61.4	0.3293	0.599655	2.4688	2.58849	4.3142	4.2111	8.8521	7.75448	13.0606	11.879
61.5	0.3305	0.600616	2.4753	2.59255	4.3232	4.21755	8.8658	7.76546	13.078	11.8937
61.6	0.3303	0.601578	2.478	2.59662	4.3298	4.224	8.8751	7.77643	13.0911	11.9084
61.7	0.33305	0.602539	2.48655	2.60068	4.33965	4.23044	8.88935	7.7874	13.1093	11.923
61.8	0.33345	0.6035	2.49305	2.60475	4.34795	4.23689	8.89805	7.79836	13.1229	11.9377
61.9	0.3352	0.604461	2.4941	2.60881	4.3542	4.24333	8.9095	7.80932	13.1356	11.9524
62	0.33485	0.605422	2.50025	2.61287	4.36135	4.24977	8.91895	7.82028	13.1497	11.967
62.1	0.33675	0.606383	2.50405	2.61694	4.36805	4.25621	8.92865	7.83123	13.1605	11.9816
62.2	0.3355	0.607344	2.5057	2.621	4.3698	4.26265	8.9355	7.84217	13.1658	11.9962
62.3	0.3344	0.608305	2.5038	2.62506	4.3751	4.26908	8.946	7.85311	13.1764	12.0108
62.4	0.3323	0.609266	2.504	2.62912	4.3797	4.27552	8.9537	7.86404	13.1863	12.0254
62.5	0.3331	0.610227	2.5052	2.63319	4.3868	4.28195	8.9667	7.87497	13.1995	12.04
62.6	0.33315	0.611188	2.50685	2.63725	4.39075	4.28839	8.97555	7.8859	13.2121	12.0545
62.7	0.3322	0.612148	2.5108	2.64131	4.397	4.29482	8.9837	7.89682	13.2228	12.0691
62.8	0.33265	0.613109	2.51425	2.64537	4.40155	4.30125	8.99425	7.90773	13.2388	12.0836
62.9	0.3326	0.61407	2.5153	2.64943	4.4064	4.30768	9.0059	7.91864	13.2499	12.0982
63	0.3345	0.61503	2.5191	2.65348	4.4097	4.31411	9.0132	7.92955	13.264	12.1127
63.1	0.3346	0.615991	2.5242	2.65754	4.4151	4.32053	9.0241	7.94045	13.2766	12.1272
63.2	0.33215	0.616951	2.52665	2.6616	4.42135	4.32696	9.03365	7.95134	13.2893	12.1417
63.3	0.3302	0.617911	2.5291	2.66566	4.4263	4.33338	9.0434	7.96223	13.3053	12.1561
63.4	0.33175	0.618872	2.53375	2.66971	4.43265	4.3398	9.05415	7.97312	13.3189	12.1706
63.5	0.33525	0.619832	2.53815	2.67377	4.43975	4.34622	9.06305	7.984	13.3312	12.185
63.6	0.33635	0.620792	2.54105	2.67783	4.44615	4.35264	9.07185	7.99488	13.3447	12.1995
63.7	0.3356	0.621752	2.5425	2.68188	4.4506	4.35906	9.0772	8.00575	13.3554	12.2139
63.8	0.3364	0.622712	2.5481	2.68594	4.4571	4.36548	9.0843	8.01661	13.3676	12.2283
63.9	0.3359	0.623672	2.5471	2.68999	4.46	4.3719	9.0911	8.02747	13.379	12.2427
64	0.335	0.624632	2.5489	2.69404	4.4628	4.37831	9.0996	8.03833	13.3916	12.2571
64.1	0.33075	0.625593	2.55035	2.6981	4.46595	4.38472	9.11165	8.04918	13.4021	12.2715
64.2	0.3302	0.626552	2.5545	2.70215	4.4711	4.39113	9.1202	8.06003	13.4153	12.2858
64.3	0.33095	0.627512	2.55655	2.7062	4.47505	4.39755	9.13125	8.07087	13.4266	12.3002
64.4	0.3293	0.628472	2.5579	2.71025	4.4785	4.40396	9.1406	8.0817	13.437	12.3145
64.5	0.3318	0.629432	2.5648	2.7143	4.4864	4.41036	9.1509	8.09254	13.4473	12.3289
64.6	0.33595	0.630391	2.57095	2.71835	4.49615	4.41677	9.16145	8.10336	13.4634	12.3432
64.7	0.33795	0.631351	2.57355	2.72241	4.50295	4.42317	9.16865	8.11418	13.4756	12.3575
64.8	0.3399	0.632311	2.5763	2.72645	4.5096	4.42958	9.179	8.125	13.4857	12.3718
64.9	0.3371	0.63327	2.5789	2.7305	4.5146	4.43598	9.1885	8.13581	13.4996	12.386
65	0.337	0.634229	2.5783	2.73455	4.5173	4.44238	9.1977	8.14662	13.5106	12.4003
65.1	0.33695	0.635189	2.58385	2.7386	4.52175	4.44878	9.20555	8.15742	13.5204	12.4145
65.2	0.34165	0.636148	2.59005	2.74265	4.52755	4.45518	9.21845	8.16822	13.535	12.4288
65.3	0.34105	0.637108	2.59315	2.7467	4.53095	4.46158	9.22635	8.17901	13.549	12.443
65.4	0.34515	0.638067	2.59505	2.75074	4.53365	4.46798	9.23595	8.1898	13.5603	12.4572
65.5	0.3456	0.639026	2.5991	2.75479	4.5401	4.47437	9.2414	8.20058	13.5731	12.4714
65.6	0.34225	0.639985	2.60065	2.75883	4.54655	4.48076	9.25175	8.21136	13.582	12.4856
65.7	0.3415	0.640944	2.6065	2.76288	4.5505	4.48716	9.2627	8.22213	13.5935	12.4998
65.8	0.34	0.641903	2.6101	2.76692	4.5548	4.49355	9.2712	8.2329	13.6016	12.514
65.9	0.3395	0.642862	2.6084	2.77097	4.5599	4.49994	9.2795	8.24366	13.6124	12.5281
66	0.3395	0.643821	2.6109	2.77501	4.5647	4.50633	9.2913	8.25442	13.6237	12.5423
66.1	0.3397	0.64478	2.6158	2.77906	4.5689	4.51271	9.3029	8.26518	13.6394	12.5564
66.2	0.34	0.645739	2.6179	2.7831	4.5763	4.5191	9.3143	8.27593	13.6542	12.5705
66.3	0.34095	0.646697	2.61965	2.78714	4.58515	4.52548	9.32515	8.28667	13.669	12.5846
66.4	0.3428	0.647656	2.6253	2.79118	4.5914	4.53187	9.3363	8.29741	13.6847	12.5987
66.5	0.3446	0.648615	2.6288	2.79522	4.5997	4.53825	9.3459	8.30814	13.6993	12.6128
66.6	0.3441	0.649573	2.6313	2.79927	4.6036	4.54463	9.3533	8.31887	13.7082	12.6268
66.7	0.3463	0.650532	2.6348	2.80331	4.6132	4.55101	9.3642	8.3296	13.7242	12.6409
66.8	0.34795	0.65149	2.64065	2.80735	4.62135	4.55739	9.37785	8.34032	13.7381	12.6549
66.9	0.3486	0.652449	2.6413	2.81138	4.6283	4.56376	9.3894	8.35103	13.7505	12.669
67	0.3526	0.653407	2.6489	2.81542	4.6336	4.57014	9.4024	8.36174	13.7645	12.683
67.1	0.3552	0.654365	2.6532	2.81946	4.638	4.57651	9.4136	8.37245	13.7767	12.697
67.2	0.3569	0.655324	2.6565	2.8235	4.6415	4.58288	9.4251	8.38315	13.7877	12.711
67.3	0.3566	0.656282	2.6562	2.82754	4.6468	4.58926	9.4367	8.39384	13.7992	12.725
67.4	0.3568	0.65724	2.6596	2.83157	4.6529	4.59563	9.4469	8.40453	13.808	12.739
67.5	0.35935	0.658198	2.66245	2.83561	4.65895	4.602	9.45855	8.41522	13.815	12.7529
67.6	0.36065	0.659156	2.66485	2.83965	4.66555	4.60836	9.46625	8.4259	13.8248	12.7669
67.7	0.36075	0.660114	2.66965	2.84368	4.67035	4.61473	9.47685	8.43658	13.836	12.7808
67.8	0.361	0.661072	2.6705	2.84772	4.6726	4.62109	9.4842	8.44725	13.8422	12.7947
67.9	0.36155	0.66203	2.67245	2.85175	4.67695	4.62746	9.49185	8.45791	13.8516	12.8086
68	0.36095	0.662988	2.67555	2.85578	4.68155	4.63382	9.49875	8.46858	13.8644	12.8225
68.1	0.36345	0.663946	2.67685	2.85982	4.68575	4.64018	9.50935	8.47923	13.8765	12.8364
68.2	0.36575	0.664903	2.68225	2.86385	4.69175	4.64654	9.52465	8.48989	13.893	12.8503
68.3	0.36645	0.665861	2.68695	2.86788	4.69915	4.6529	9.53625	8.50053	13.9118	12.8642
68.4	0.3697	0.666819	2.6921	2.87192	4.704	4.65926	9.5481	8.51118	13.9269	12.878
68.5	0.3706	0.667776	2.6985	2.87595	4.713	4.66561	9.5602	8.52181	13.9388	12.8919
68.6	0.3728	0.668734	2.7031	2.87998	4.7177	4.67197	9.5681	8.53245	13.9498	12.9057
68.7	0.3715	0.669691	2.7074	2.88401	4.724	4.67832	9.5747	8.54307	13.9597	12.9195
68.8	0.36915	0.670648	2.70965	2.88804	4.72685	4.68467	9.58125	8.5537	13.968	12.9333
68.9	0.36915	0.671606	2.71305	2.89207	4.73405	4.69102	9.59085	8.56432	13.9763	12.9471
69	0.37285	0.672563	2.71765	2.8961	4.74215	4.69737	9.60235	8.57493	13.9888	12.9609
69.1	0.37265	0.67352	2.72085	2.90013	4.75015	4.70372	9.61245	8.58554	13.9965	12.9746
69.2	0.37595	0.674477	2.72485	2.90415	4.75725	4.71007	9.62235	8.59614	14.0082	12.9884
69.3	0.3787	0.675435	2.7309	2.90818	4.7642	4.71641	9.6329	8.60674	14.0226	13.0021
69.4	0.38015	0.676392	2.73655	2.91221	4.77205	4.72276	9.64185	8.61734	14.0306	13.0159
69.5	0.37985	0.677349	2.74265	2.91623	4.77925	4.7291	9.65115	8.62793	14.0409	13.0296
69.6	0.38145	0.678306	2.74655	2.92026	4.78585	4.73544	9.66065	8.63851	14.0546	13.0433
69.7	0.3809	0.679263	2.7504	2.92429	4.7926	4.74178	9.6706	8.64909	14.0649	13.057
69.8	0.38045	0.680219	2.75175	2.92831	4.80055	4.74812	9.68155	8.65967	14.0757	13.0707
69.9	0.379	0.681176	2.7516	2.93234	4.8086	4.75446	9.6926	8.67024	14.087	13.0844
70	0.38205	0.682133	2.75645	2.93636	4.81855	4.76079	9.70195	8.68081	14.0962	13.098
70.1	0.38175	0.68309	2.76305	2.94038	4.82645	4.76713	9.71105	8.69137	14.1083	13.1117
70.2	0.38565	0.684046	2.76845	2.94441	4.83325	4.77346	9.71995	8.70192	14.1238	13.1253
70.3	0.3844	0.685003	2.7697	2.94843	4.8383	4.77979	9.7297	8.71248	14.136	13.1389
70.4	0.3867	0.685959	2.7743	2.95245	4.8465	4.78613	9.7383	8.72302	14.1507	13.1526
70.5	0.3908	0.686916	2.7786	2.95647	4.8527	4.79246	9.7477	8.73357	14.1642	13.1662
70.6	0.3888	0.687872	2.7804	2.96049	4.8557	4.79878	9.7567	8.7441	14.1759	13.1797
70.7	0.3846	0.688829	2.7836	2.96451	4.8618	4.80511	9.7681	8.75464	14.1875	13.1933
70.8	0.38475	0.689785	2.79125	2.96853	4.86835	4.81144	9.77765	8.76516	14.2009	13.2069
70.9	0.38355	0.690741	2.79695	2.97255	4.87365	4.81776	9.78565	8.77569	14.2146	13.2205
71	0.38845	0.691697	2.80455	2.97657	4.88255	4.82409	9.79825	8.78621	14.228	13.234
71.1	0.3902	0.692654	2.8139	2.98059	4.889	4.83041	9.813	8.79672	14.2406	13.2475
71.2	0.3889	0.69361	2.8129	2.98461	4.8939	4.83673	9.8252	8.80723	14.2495	13.2611
71.3	0.3908	0.694566	2.8184	2.98863	4.9023	4.84305	9.8389	8.81773	14.2614	13.2746
71.4	0.3894	0.695522	2.825	2.99264	4.91	4.84937	9.8505	8.82823	14.2728	13.2881
71.5	0.3884	0.696478	2.8293	2.99666	4.9212	4.85568	9.8602	8.83873	14.2834	13.3015
71.6	0.38845	0.697434	2.83195	3.00068	4.92755	4.862	9.86855	8.84922	14.2946	13.315
71.7	0.38795	0.698389	2.83555	3.00469	4.92965	4.86831	9.87505	8.8597	14.307	13.3285
71.8	0.3903	0.699345	2.841	3.00871	4.9348	4.87463	9.8843	8.87018	14.3181	13.3419
71.9	0.3931	0.700301	2.8441	3.01272	4.9449	4.88094	9.894	8.88066	14.3323	13.3554
72	0.3942	0.701256	2.8516	3.01674	4.9529	4.88725	9.9041	8.89113	14.3438	13.3688
72.1	0.3941	0.702212	2.8559	3.02075	4.9601	4.89356	9.9133	8.9016	14.3557	13.3822
72.2	0.39685	0.703168	2.85835	3.02476	4.97085	4.89986	9.92465	8.91206	14.3694	13.3956
72.3	0.39785	0.704123	2.86095	3.02878	4.97875	4.90617	9.93465	8.92252	14.3812	13.409
72.4	0.4	0.705079	2.8666	3.03279	4.9828	4.91248	9.9423	8.93297	14.3923	13.4224
72.5	0.3971	0.706034	2.8703	3.0368	4.9882	4.91878	9.9528	8.94342	14.3993	13.4358
72.6	0.3963	0.706989	2.874	3.04081	4.9958	4.92508	9.9629	8.95386	14.409	13.4491
72.7	0.39585	0.707945	2.87965	3.04482	5.00205	4.93138	9.97335	8.9643	14.4193	13.4625
72.8	0.39505	0.7089	2.88115	3.04883	5.00675	4.93769	9.98075	8.97473	14.428	13.4758
72.9	0.39615	0.709855	2.88495	3.05284	5.01345	4.94398	9.98845	8.98516	14.4383	13.4891
73	0.3994	0.71081	2.8908	3.05685	5.0192	4.95028	9.9977	8.99558	14.4496	13.5025
73.1	0.40045	0.711765	2.89605	3.06086	5.02685	4.95658	10.0073	9.006	14.4628	13.5158
73.2	0.40175	0.71272	2.90255	3.06487	5.03635	4.96287	10.017	9.01642	14.4756	13.529
73.3	0.401	0.713675	2.9048	3.06888	5.0422	4.96917	10.0238	9.02683	14.4887	13.5423
73.4	0.40385	0.71463	2.91175	3.07289	5.04935	4.97546	10.0342	9.03723	14.5002	13.5556
73.5	0.404	0.715585	2.9186	3.07689	5.0559	4.98175	10.0447	9.04763	14.5133	13.5688
73.6	0.4055	0.71654	2.9217	3.0809	5.0597	4.98804	10.0517	9.05803	14.5262	13.5821
73.7	0.40515	0.717494	2.92615	3.0849	5.06195	4.99433	10.0596	9.06842	14.5352	13.5953
73.8	0.40705	0.718449	2.93195	3.08891	5.07125	5.00062	10.0678	9.07881	14.5475	13.6085
73.9	0.406	0.719404	2.9357	3.09291	5.0816	5.0069	10.0771	9.08919	14.5601	13.6218
74	0.40805	0.720358	2.94215	3.09692	5.08925	5.01319	10.0882	9.09956	14.5723	13.635
74.1	0.4069	0.721313	2.9474	3.10092	5.094	5.01947	10.0984	9.10994	14.5827	13.6481
74.2	0.40575	0.722267	2.95355	3.10493	5.10025	5.02575	10.1102	9.1203	14.5917	13.6613
74.3	0.4057	0.723222	2.9563	3.10893	5.1074	5.03203	10.1177	9.13067	14.6015	13.6745
74.4	0.40785	0.724176	2.95735	3.11293	5.11485	5.03831	10.1246	9.14103	14.6086	13.6876
74.5	0.4111	0.72513	2.9651	3.11693	5.1247	5.04459	10.1327	9.15138	14.6217	13.7008
74.6	0.41225	0.726085	2.96945	3.12094	5.13355	5.05087	10.1445	9.16173	14.6343	13.7139
74.7	0.4149	0.727039	2.9739	3.12494	5.1424	5.05714	10.1579	9.17207	14.6473	13.727
74.8	0.41905	0.727993	2.97825	3.12894	5.15105	5.06342	10.1704	9.18241	14.6587	13.7401
74.9	0.42095	0.728947	2.98255	3.13294	5.15895	5.06969	10.1833	9.19275	14.6728	13.7532
75	0.42265	0.729901	2.98745	3.13694	5.16675	5.07596	10.1951	9.20308	14.6845	13.7663
75.1	0.42185	0.730855	2.98945	3.14094	5.17025	5.08223	10.2029	9.21341	14.6952	13.7794
75.2	0.42015	0.731809	2.99355	3.14493	5.17535	5.0885	10.2129	9.22373	14.7059	13.7925
75.3	0.4224	0.732763	2.9996	3.14893	5.1848	5.09477	10.2228	9.23404	14.7158	13.8055
75.4	0.42005	0.733717	3.00145	3.15293	5.19025	5.10104	10.2311	9.24435	14.7249	13.8185
75.5	0.4229	0.734671	3.0043	3.15693	5.1979	5.1073	10.2418	9.25466	14.7368	13.8316
75.6	0.42785	0.735624	3.00975	3.16092	5.20635	5.11357	10.2528	9.26496	14.7498	13.8446
75.7	0.429	0.736578	3.017	3.16492	5.2141	5.11983	10.265	9.27526	14.7599	13.8576
75.8	0.4278	0.737532	3.0192	3.16892	5.222	5.12609	10.2747	9.28556	14.7723	13.8706
75.9	0.4294	0.738485	3.0223	3.17291	5.2277	5.13235	10.2824	9.29584	14.7826	13.8836
76	0.431	0.739439	3.0253	3.17691	5.2308	5.13861	10.2911	9.30613	14.7934	13.8966
76.1	0.4347	0.740392	3.0319	3.1809	5.2365	5.14487	10.3012	9.31641	14.8079	13.9095
76.2	0.43665	0.741345	3.03605	3.18489	5.24195	5.15113	10.3137	9.32668	14.8163	13.9225
76.3	0.4322	0.742299	3.0374	3.18889	5.2468	5.15738	10.323	9.33695	14.8218	13.9354
76.4	0.43425	0.743252	3.04055	3.19288	5.25465	5.16364	10.3335	9.34722	14.8314	13.9483
76.5	0.43565	0.744205	3.04425	3.19687	5.25975	5.16989	10.3415	9.35748	14.8396	13.9613
76.6	0.43485	0.745159	3.04735	3.20086	5.26485	5.17614	10.3505	9.36773	14.848	13.9742
76.7	0.4396	0.746112	3.0504	3.20485	5.2741	5.18239	10.3634	9.37799	14.859	13.9871
76.8	0.4427	0.747065	3.0525	3.20884	5.2799	5.18864	10.3693	9.38823	14.869	13.9999
76.9	0.44295	0.748018	3.05435	3.21283	5.28515	5.19489	10.3801	9.39848	14.8808	14.0128
77	0.44755	0.748971	3.05825	3.21682	5.29265	5.20113	10.3901	9.40871	14.8898	14.0257
77.1	0.4458	0.749924	3.06	3.22081	5.2972	5.20738	10.3949	9.41895	14.8986	14.0385
77.2	0.4495	0.750876	3.0644	3.2248	5.3061	5.21362	10.4037	9.42917	14.9114	14.0514
77.3	0.4527	0.751829	3.0687	3.22879	5.313	5.21986	10.4115	9.4394	14.9242	14.0642
77.4	0.45205	0.752782	3.06895	3.23278	5.31585	5.2261	10.4149	9.44962	14.9315	14.077
77.5	0.455	0.753735	3.0716	3.23677	5.3216	5.23234	10.4239	9.45983	14.9408	14.0898
77.6	0.45645	0.754687	3.07605	3.24075	5.32555	5.23858	10.4344	9.47004	14.9544	14.1026
77.7	0.4571	0.75564	3.0782	3.24474	5.3289	5.24482	10.4436	9.48025	14.962	14.1154
77.8	0.4627	0.756593	3.0828	3.24873	5.3404	5.25106	10.4564	9.49045	14.9706	14.1282
77.9	0.46325	0.757545	3.08345	3.25271	5.34875	5.25729	10.4664	9.50064	14.9811	14.1409
78	0.46275	0.758497	3.08685	3.2567	5.35625	5.26352	10.4761	9.51084	14.9913	14.1537
78.1	0.46525	0.75945	3.09305	3.26068	5.36275	5.26976	10.4874	9.52102	15.0042	14.1664
78.2	0.46835	0.760402	3.09665	3.26466	5.36815	5.27599	10.4975	9.5312	15.0163	14.1792
78.3	0.46885	0.761354	3.09985	3.26865	5.37335	5.28222	10.5049	9.54138	15.0231	14.1919
78.4	0.4712	0.762307	3.1059	3.27263	5.3824	5.28845	10.5138	9.55156	15.0333	14.2046
78.5	0.46935	0.763259	3.10855	3.27661	5.38735	5.29467	10.5206	9.56172	15.0393	14.2173
78.6	0.4718	0.764211	3.112	3.28059	5.3951	5.3009	10.5313	9.57189	15.0518	14.23
78.7	0.47025	0.765163	3.11835	3.28458	5.40145	5.30712	10.5413	9.58205	15.0637	14.2426
78.8	0.4712	0.766115	3.1255	3.28856	5.4068	5.31335	10.55	9.5922	15.0756	14.2553
78.9	0.47095	0.767067	3.12985	3.29254	5.41225	5.31957	10.5628	9.60235	15.0873	14.268
79	0.4729	0.768019	3.1357	3.29652	5.4192	5.32579	10.5747	9.6125	15.1015	14.2806
79.1	0.4729	0.768971	3.1396	3.3005	5.4255	5.33201	10.5856	9.62264	15.1136	14.2932
79.2	0.4765	0.769922	3.1434	3.30448	5.4328	5.33823	10.5944	9.63278	15.1225	14.3058
79.3	0.4773	0.770874	3.1455	3.30845	5.4349	5.34444	10.6017	9.64291	15.1335	14.3185
79.4	0.4775	0.771826	3.1527	3.31243	5.4385	5.35066	10.6117	9.65304	15.1455	14.3311
79.5	0.4797	0.772777	3.1587	3.31641	5.4446	5.35687	10.6204	9.66316	15.1583	14.3436
79.6	0.4862	0.773729	3.1638	3.32039	5.4527	5.36309	10.6329	9.67328	15.1707	14.3562
79.7	0.48505	0.77468	3.17195	3.32436	5.46005	5.3693	10.6444	9.68339	15.1826	14.3688
79.8	0.4848	0.775632	3.174	3.32834	5.4701	5.37551	10.6571	9.6935	15.1964	14.3813
79.9	0.48605	0.776583	3.17755	3.33232	5.47605	5.38172	10.6709	9.7036	15.2079	14.3939
80	0.48645	0.777535	3.18155	3.33629	5.47995	5.38793	10.6788	9.7137	15.2173	14.4064
80.1	0.48645	0.778486	3.18545	3.34027	5.48595	5.39413	10.6879	9.7238	15.228	14.4189
80.2	0.49225	0.779437	3.19225	3.34424	5.49435	5.40034	10.6991	9.73389	15.2395	14.4315
80.3	0.49385	0.780388	3.19405	3.34821	5.50145	5.40654	10.7034	9.74398	15.2508	14.444
80.4	0.4975	0.781339	3.1978	3.35219	5.5097	5.41275	10.7128	9.75406	15.2607	14.4564
80.5	0.496	0.782291	3.2009	3.35616	5.5128	5.41895	10.7215	9.76414	15.2732	14.4689
80.6	0.49615	0.783242	3.20365	3.36013	5.51695	5.42515	10.7291	9.77421	15.2813	14.4814
80.7	0.49715	0.784193	3.20675	3.3641	5.51955	5.43135	10.7344	9.78428	15.2908	14.4938
80.8	0.4953	0.785144	3.2104	3.36807	5.5233	5.43755	10.7424	9.79434	15.3027	14.5063
80.9	0.4956	0.786094	3.2134	3.37205	5.5297	5.44374	10.7534	9.8044	15.3176	14.5187
81	0.4992	0.787045	3.2162	3.37602	5.5353	5.44994	10.7636	9.81446	15.3283	14.5312
81.1	0.49945	0.787996	3.21965	3.37999	5.53885	5.45613	10.771	9.8245	15.3394	14.5436
81.2	0.50155	0.788947	3.22375	3.38395	5.54525	5.46233	10.7815	9.83455	15.3508	14.556
81.3	0.5034	0.789897	3.2283	3.38792	5.5546	5.46852	10.7899	9.84459	15.3662	14.5684
81.4	0.50075	0.790848	3.22855	3.39189	5.55885	5.47471	10.7978	9.85463	15.378	14.5808
81.5	0.50265	0.791798	3.23245	3.39586	5.56545	5.4809	10.8094	9.86466	15.3899	14.5931
81.6	0.49985	0.792749	3.23395	3.39983	5.56895	5.48708	10.8161	9.87469	15.3974	14.6055
81.7	0.50185	0.793699	3.23595	3.40379	5.57385	5.49327	10.824	9.88471	15.4076	14.6178
81.8	0.49765	0.79465	3.23775	3.40776	5.57865	5.49946	10.8293	9.89473	15.4175	14.6302
81.9	0.5015	0.7956	3.243	3.41173	5.5863	5.50564	10.8377	9.90474	15.4272	14.6425
82	0.50035	0.79655	3.24775	3.41569	5.59155	5.51182	10.848	9.91475	15.4394	14.6548
82.1	0.50155	0.797501	3.25235	3.41966	5.59615	5.518	10.8563	9.92476	15.4483	14.6671
82.2	0.4987	0.798451	3.2555	3.42362	5.6005	5.52418	10.8646	9.93476	15.4582	14.6794
82.3	0.4972	0.799401	3.2575	3.42759	5.6061	5.53036	10.87	9.94475	15.4709	14.6917
82.4	0.49755	0.800351	3.25995	3.43155	5.61065	5.53654	10.8772	9.95474	15.4826	14.704
82.5	0.49875	0.801301	3.26325	3.43551	5.61595	5.54272	10.884	9.96473	15.4922	14.7163
82.6	0.4997	0.802251	3.2679	3.43947	5.6224	5.54889	10.8938	9.97471	15.5038	14.7285
82.7	0.50085	0.803201	3.27345	3.44344	5.62835	5.55507	10.9046	9.98469	15.5174	14.7408
82.8	0.50115	0.804151	3.27625	3.4474	5.63305	5.56124	10.9123	9.99466	15.5287	14.753
82.9	0.5007	0.8051	3.2833	3.45136	5.638	5.56741	10.9211	10.0046	15.5393	14.7652
83	0.5027	0.80605	3.2909	3.45532	5.6466	5.57358	10.9329	10.0146	15.5503	14.7774
83.1	0.50325	0.807	3.29735	3.45928	5.65445	5.57975	10.943	10.0246	15.5612	14.7896
83.2	0.5044	0.807949	3.3018	3.46324	5.6607	5.58592	10.9544	10.0345	15.5722	14.8018
83.3	0.50465	0.808899	3.30135	3.4672	5.66555	5.59208	10.9626	10.0445	15.582	14.814
83.4	0.5061	0.809849	3.3081	3.47116	5.6725	5.59825	10.9723	10.0544	15.5938	14.8262
83.5	0.50435	0.810798	3.31195	3.47512	5.67785	5.60441	10.9819	10.0644	15.6069	14.8384
83.6	0.50155	0.811748	3.31175	3.47907	5.68175	5.61058	10.989	10.0743	15.6187	14.8505
83.7	0.50365	0.812697	3.31595	3.48303	5.68725	5.61674	10.998	10.0842	15.6282	14.8626
83.8	0.50445	0.813646	3.32005	3.48699	5.69175	5.6229	11.0067	10.0942	15.6399	14.8748
83.9	0.50515	0.814595	3.32535	3.49094	5.69515	5.62906	11.0186	10.1041	15.6509	14.8869
84	0.5085	0.815545	3.332	3.4949	5.7017	5.63521	11.0288	10.114	15.6592	14.899
84.1	0.50945	0.816494	3.33865	3.49885	5.70485	5.64137	11.0377	10.1239	15.6685	14.9111
84.2	0.5108	0.817443	3.3412	3.50281	5.7117	5.64752	11.0464	10.1338	15.6781	14.9232
84.3	0.50965	0.818392	3.34445	3.50676	5.71815	5.65368	11.0551	10.1437	15.6881	14.9353
84.4	0.50655	0.819341	3.34665	3.51072	5.72125	5.65983	11.0626	10.1536	15.6971	14.9473
84.5	0.5062	0.82029	3.35	3.51467	5.7224	5.66598	11.0681	10.1635	15.7058	14.9594
84.6	0.50745	0.821239	3.35285	3.51862	5.73095	5.67213	11.0779	10.1734	15.7174	14.9714
84.7	0.5091	0.822187	3.3563	3.52258	5.7333	5.67828	11.0843	10.1833	15.7288	14.9835
84.8	0.5141	0.823136	3.3567	3.52653	5.7363	5.68443	11.0922	10.1932	15.7374	14.9955
84.9	0.5172	0.824085	3.3573	3.53048	5.7419	5.69057	11.1013	10.2031	15.7482	15.0075
85	0.5172	0.825034	3.3611	3.53443	5.7462	5.69672	11.1065	10.2129	15.7544	15.0195
85.1	0.51865	0.825982	3.36625	3.53838	5.75495	5.70286	11.1165	10.2228	15.7653	15.0315
85.2	0.5209	0.826931	3.3727	3.54233	5.7612	5.709	11.1235	10.2327	15.7743	15.0435
85.3	0.5179	0.827879	3.3767	3.54628	5.767	5.71515	11.1312	10.2425	15.7848	15.0555
85.4	0.51825	0.828828	3.38025	3.55023	5.77665	5.72129	11.1404	10.2524	15.7957	15.0674
85.5	0.52275	0.829776	3.38375	3.55418	5.78785	5.72742	11.1498	10.2622	15.8031	15.0794
85.6	0.52105	0.830725	3.38555	3.55813	5.79435	5.73356	11.1586	10.2721	15.8102	15.0913
85.7	0.51975	0.831673	3.38575	3.56207	5.79815	5.7397	11.1644	10.2819	15.8202	15.1033
85.8	0.5239	0.832621	3.3857	3.56602	5.8076	5.74583	11.1714	10.2918	15.8259	15.1152
85.9	0.5262	0.833569	3.3879	3.56997	5.8092	5.75197	11.177	10.3016	15.8324	15.1271
86	0.5263	0.834517	3.3887	3.57391	5.8146	5.7581	11.1817	10.3114	15.8373	15.139
86.1	0.52785	0.835465	3.39205	3.57786	5.81845	5.76423	11.1932	10.3213	15.8469	15.1509
86.2	0.52795	0.836413	3.39535	3.5818	5.82115	5.77036	11.2014	10.3311	15.8593	15.1628
86.3	0.5275	0.837361	3.3988	3.58575	5.828	5.77649	11.2114	10.3409	15.8737	15.1746
86.4	0.5282	0.838309	3.4049	3.58969	5.8323	5.78262	11.2199	10.3507	15.8808	15.1865
86.5	0.52895	0.839257	3.40925	3.59364	5.84025	5.78874	11.2299	10.3605	15.8944	15.1983
86.6	0.52925	0.840205	3.40965	3.59758	5.84585	5.79487	11.2362	10.3703	15.9035	15.2102
86.7	0.53	0.841153	3.4142	3.60152	5.8532	5.80099	11.2448	10.3801	15.9121	15.222
86.8	0.5309	0.8421	3.4199	3.60546	5.8599	5.80711	11.255	10.3899	15.9214	15.2338
86.9	0.53245	0.843048	3.42375	3.60941	5.86685	5.81323	11.2659	10.3997	15.9287	15.2456
87	0.53685	0.843996	3.43085	3.61335	5.87305	5.81935	11.2762	10.4095	15.9357	15.2574
87.1	0.5349	0.844943	3.4324	3.61729	5.8766	5.82547	11.2797	10.4193	15.9402	15.2692
87.2	0.533	0.845891	3.4345	3.62123	5.8825	5.83159	11.2851	10.4291	15.9475	15.281
87.3	0.52945	0.846838	3.43655	3.62517	5.88595	5.83771	11.2924	10.4388	15.958	15.2928
87.4	0.5305	0.847785	3.4362	3.62911	5.887	5.84382	11.2983	10.4486	15.965	15.3045
87.5	0.5348	0.848733	3.4424	3.63305	5.8943	5.84993	11.3088	10.4584	15.9768	15.3163
87.6	0.5372	0.84968	3.4505	3.63698	5.9006	5.85605	11.3161	10.4681	15.9887	15.328
87.7	0.5386	0.850627	3.4548	3.64092	5.9067	5.86216	11.3226	10.4779	15.9995	15.3398
87.8	0.5374	0.851575	3.4599	3.64486	5.9136	5.86827	11.3331	10.4876	16.0066	15.3515
87.9	0.5458	0.852522	3.4653	3.6488	5.9182	5.87438	11.3448	10.4974	16.0169	15.3632
88	0.5493	0.853469	3.4691	3.65273	5.9227	5.88048	11.3566	10.5071	16.0267	15.3749
88.1	0.55145	0.854416	3.47535	3.65667	5.93035	5.88659	11.3684	10.5169	16.0382	15.3866
88.2	0.5551	0.855363	3.4795	3.6606	5.9372	5.89269	11.3758	10.5266	16.047	15.3982
88.3	0.55905	0.85631	3.48435	3.66454	5.94475	5.8988	11.3836	10.5363	16.0559	15.4099
88.4	0.5613	0.857256	3.4893	3.66847	5.95	5.9049	11.3915	10.546	16.0648	15.4216
88.5	0.56425	0.858203	3.49355	3.67241	5.95385	5.911	11.4004	10.5558	16.0735	15.4332
88.6	0.5651	0.85915	3.4986	3.67634	5.9591	5.9171	11.4073	10.5655	16.0845	15.4449
88.7	0.5611	0.860097	3.502	3.68027	5.9654	5.9232	11.4137	10.5752	16.0942	15.4565
88.8	0.56115	0.861043	3.50625	3.68421	5.97725	5.9293	11.4211	10.5849	16.1056	15.4681
88.9	0.5623	0.86199	3.5148	3.68814	5.9853	5.93539	11.4301	10.5946	16.1139	15.4797
89	0.56155	0.862936	3.51405	3.69207	5.98865	5.94149	11.438	10.6043	16.1184	15.4913
89.1	0.567	0.863883	3.516	3.696	5.9965	5.94758	11.4486	10.614	16.1282	15.5029
89.2	0.56925	0.864829	3.51695	3.69993	6.00445	5.95367	11.4597	10.6237	16.1393	15.5145
89.3	0.56665	0.865776	3.51625	3.70386	6.00665	5.95977	11.4691	10.6334	16.1459	15.526
89.4	0.56785	0.866722	3.52245	3.70779	6.01275	5.96586	11.4754	10.6431	16.1549	15.5376
89.5	0.5663	0.867668	3.5238	3.71172	6.0199	5.97194	11.4853	10.6527	16.1634	15.5492
89.6	0.5708	0.868614	3.5277	3.71565	6.0294	5.97803	11.4944	10.6624	16.172	15.5607
89.7	0.57325	0.86956	3.53585	3.71958	6.03905	5.98412	11.5031	10.6721	16.1815	15.5722
89.8	0.57095	0.870507	3.53865	3.72351	6.04135	5.9902	11.5078	10.6817	16.1923	15.5837
89.9	0.57495	0.871453	3.54415	3.72743	6.04785	5.99629	11.516	10.6914	16.2003	15.5952
90	0.575	0.872399	3.5481	3.73136	6.0536	6.00237	11.5211	10.701	16.2088	15.6067
90.1	0.57375	0.873345	3.54905	3.73529	6.05975	6.00845	11.5277	10.7107	16.2198	15.6182
90.2	0.5749	0.87429	3.551	3.73921	6.0661	6.01453	11.537	10.7203	16.2295	15.6297
90.3	0.57735	0.875236	3.55415	3.74314	6.07125	6.02061	11.5444	10.73	16.2379	15.6412
90.4	0.57925	0.876182	3.55795	3.74706	6.07715	6.02669	11.5546	10.7396	16.2459	15.6526
90.5	0.5866	0.877128	3.5651	3.75099	6.085	6.03276	11.5671	10.7493	16.2578	15.6641
90.6	0.5851	0.878073	3.5691	3.75491	6.0946	6.03884	11.5791	10.7589	16.2704	15.6755
90.7	0.5829	0.879019	3.5746	3.75884	6.1015	6.04491	11.5904	10.7685	16.2791	15.687
90.8	0.584	0.879965	3.582	3.76276	6.1099	6.05098	11.6019	10.7781	16.2873	15.6984
90.9	0.5848	0.88091	3.5882	3.76668	6.1159	6.05705	11.6116	10.7877	16.2992	15.7098
91	0.5861	0.881856	3.5906	3.7706	6.1258	6.06312	11.6207	10.7974	16.3099	15.7212
91.1	0.589	0.882801	3.5929	3.77452	6.1314	6.06919	11.6292	10.807	16.3199	15.7326
91.2	0.59385	0.883746	3.59725	3.77845	6.13725	6.07526	11.6398	10.8166	16.3329	15.744
91.3	0.594	0.884692	3.5994	3.78237	6.1435	6.08133	11.646	10.8262	16.3421	15.7553
91.4	0.59735	0.885637	3.60065	3.78629	6.14875	6.08739	11.6528	10.8358	16.351	15.7667
91.5	0.59905	0.886582	3.60625	3.79021	6.15445	6.09346	11.6624	10.8453	16.361	15.778
91.6	0.59965	0.887527	3.61095	3.79413	6.15985	6.09952	11.6725	10.8549	16.3716	15.7894
91.7	0.5994	0.888472	3.6156	3.79804	6.1639	6.10558	11.6781	10.8645	16.3816	15.8007
91.8	0.6015	0.889417	3.6237	3.80196	6.1729	6.11164	11.69	10.8741	16.392	15.812
91.9	0.5993	0.890362	3.6278	3.80588	6.1743	6.1177	11.6995	10.8837	16.4053	15.8233
92	0.5984	0.891307	3.6327	3.8098	6.1796	6.12376	11.7066	10.8932	16.4145	15.8346
92.1	0.6026	0.892252	3.6384	3.81371	6.1857	6.12981	11.7178	10.9028	16.4277	15.8459
92.2	0.6059	0.893197	3.6435	3.81763	6.1929	6.13587	11.7251	10.9123	16.4378	15.8572
92.3	0.6092	0.894142	3.6478	3.82155	6.2038	6.14192	11.7347	10.9219	16.4464	15.8685
92.4	0.6096	0.895086	3.6485	3.82546	6.2114	6.14797	11.7423	10.9315	16.4509	15.8797
92.5	0.60585	0.896031	3.64865	3.82938	6.21815	6.15403	11.7494	10.941	16.4623	15.891
92.6	0.60625	0.896976	3.65495	3.83329	6.22245	6.16008	11.757	10.9505	16.4696	15.9022
92.7	0.60615	0.89792	3.66085	3.8372	6.22875	6.16612	11.7679	10.9601	16.4771	15.9135
92.8	0.60665	0.898865	3.66315	3.84112	6.23335	6.17217	11.7749	10.9696	16.4874	15.9247
92.9	0.60715	0.899809	3.66465	3.84503	6.23895	6.17822	11.7822	10.9791	16.4983	15.9359
93	0.6082	0.900753	3.6675	3.84894	6.2436	6.18426	11.7868	10.9887	16.5081	15.9471
93.1	0.6107	0.901698	3.6744	3.85285	6.2509	6.19031	11.7936	10.9982	16.5216	15.9583
93.2	0.6137	0.902642	3.681	3.85677	6.26	6.19635	11.8048	11.0077	16.5337	15.9695
93.3	0.61585	0.903586	3.68405	3.86068	6.26305	6.20239	11.8145	11.0172	16.5412	15.9807
93.4	0.619	0.90453	3.6903	3.86459	6.2706	6.20843	11.8222	11.0267	16.5505	15.9918
93.5	0.62135	0.905474	3.69605	3.8685	6.27865	6.21447	11.8306	11.0362	16.5584	16.003
93.6	0.6205	0.906419	3.7001	3.87241	6.2864	6.22051	11.8401	11.0457	16.5679	16.0141
93.7	0.62295	0.907363	3.70395	3.87632	6.29325	6.22655	11.8502	11.0552	16.5748	16.0253
93.8	0.6272	0.908307	3.7068	3.88023	6.2968	6.23258	11.8597	11.0647	16.5833	16.0364
93.9	0.62685	0.909251	3.70825	3.88413	6.29795	6.23861	11.8659	11.0742	16.5952	16.0475
94	0.62445	0.910194	3.70905	3.88804	6.30455	6.24465	11.8705	11.0837	16.6049	16.0586
94.1	0.62315	0.911138	3.71485	3.89195	6.31075	6.25068	11.874	11.0932	16.6158	16.0697
94.2	0.62675	0.912082	3.71795	3.89586	6.31765	6.25671	11.8821	11.1026	16.6225	16.0808
94.3	0.6277	0.913026	3.724	3.89976	6.3281	6.26274	11.8931	11.1121	16.6364	16.0919
94.4	0.6303	0.913969	3.7285	3.90367	6.333	6.26877	11.9013	11.1216	16.6463	16.103
94.5	0.63385	0.914913	3.73605	3.90757	6.33885	6.27479	11.9107	11.131	16.6569	16.114
94.6	0.6381	0.915856	3.7437	3.91148	6.3483	6.28082	11.9185	11.1405	16.6657	16.1251
94.7	0.64	0.9168	3.7449	3.91538	6.3541	6.28684	11.9277	11.1499	16.6721	16.1361
94.8	0.64235	0.917743	3.74885	3.91929	6.36005	6.29287	11.936	11.1594	16.6819	16.1472
94.9	0.6461	0.918687	3.7534	3.92319	6.3656	6.29889	11.9454	11.1688	16.6902	16.1582
95	0.64595	0.91963	3.75305	3.92709	6.36975	6.30491	11.9506	11.1783	16.6977	16.1692
95.1	0.6471	0.920573	3.7573	3.93099	6.3759	6.31093	11.9565	11.1877	16.7098	16.1802
95.2	0.64545	0.921516	3.76425	3.9349	6.37855	6.31695	11.9659	11.1971	16.721	16.1912
95.3	0.6472	0.92246	3.7716	3.9388	6.3835	6.32296	11.9739	11.2066	16.7295	16.2022
95.4	0.64945	0.923403	3.77965	3.9427	6.39135	6.32898	11.983	11.216	16.7406	16.2132
95.5	0.6512	0.924346	3.7818	3.9466	6.3957	6.33499	11.9913	11.2254	16.7491	16.2241
95.6	0.65225	0.925289	3.78675	3.9505	6.39835	6.34101	11.9978	11.2348	16.7553	16.2351
95.7	0.6515	0.926232	3.7941	3.9544	6.4031	6.34702	12.0093	11.2442	16.7642	16.246
95.8	0.6557	0.927174	3.7986	3.9583	6.411	6.35303	12.0192	11.2536	16.7732	16.257
95.9	0.6578	0.928117	3.7983	3.9622	6.4192	6.35904	12.0297	11.263	16.7812	16.2679
96	0.65385	0.92906	3.80045	3.96609	6.42265	6.36505	12.0343	11.2724	16.7891	16.2788
96.1	0.6548	0.930003	3.8051	3.96999	6.4257	6.37105	12.0409	11.2818	16.8028	16.2897
96.2	0.6573	0.930945	3.8087	3.97389	6.4302	6.37706	12.0509	11.2912	16.8125	16.3006
96.3	0.65635	0.931888	3.81275	3.97779	6.43455	6.38306	12.0568	11.3006	16.822	16.3115
96.4	0.6554	0.932831	3.8183	3.98168	6.4397	6.38907	12.0655	11.31	16.8332	16.3224
96.5	0.65715	0.933773	3.82485	3.98558	6.44735	6.39507	12.0727	11.3193	16.8438	16.3333
96.6	0.6518	0.934716	3.8256	3.98947	6.4532	6.40107	12.0798	11.3287	16.8498	16.3441
96.7	0.6513	0.935658	3.8251	3.99337	6.4535	6.40707	12.085	11.3381	16.856	16.355
96.8	0.65505	0.9366	3.82775	3.99726	6.45615	6.41307	12.0917	11.3474	16.8686	16.3658
96.9	0.6572	0.937543	3.8301	4.00116	6.4634	6.41907	12.0996	11.3568	16.8794	16.3767
97	0.65645	0.938485	3.82515	4.00505	6.47025	6.42506	12.1051	11.3662	16.8863	16.3875
97.1	0.65905	0.939427	3.83025	4.00894	6.47375	6.43106	12.1107	11.3755	16.8948	16.3983
97.2	0.66095	0.940369	3.83565	4.01284	6.48075	6.43705	12.1169	11.3849	16.9036	16.4091
97.3	0.65895	0.941311	3.83885	4.01673	6.48235	6.44304	12.1201	11.3942	16.9062	16.4199
97.4	0.65605	0.942254	3.83875	4.02062	6.48455	6.44903	12.1264	11.4035	16.913	16.4307
97.5	0.65725	0.943195	3.84445	4.02451	6.49285	6.45502	12.1378	11.4129	16.9229	16.4415
97.6	0.6563	0.944137	3.847	4.0284	6.4972	6.46101	12.1446	11.4222	16.9296	16.4522
97.7	0.65795	0.945079	3.85155	4.03229	6.50185	6.467	12.1519	11.4315	16.9436	16.463
97.8	0.6595	0.946021	3.8522	4.03618	6.506	6.47299	12.1574	11.4408	16.9496	16.4737
97.9	0.6627	0.946963	3.857	4.04007	6.5115	6.47897	12.166	11.4502	16.9583	16.4845
98	0.6616	0.947905	3.8624	4.04396	6.517	6.48495	12.1721	11.4595	16.9644	16.4952
98.1	0.6651	0.948846	3.8668	4.04785	6.5228	6.49094	12.1787	11.4688	16.9735	16.5059
98.2	0.66385	0.949788	3.87045	4.05173	6.52875	6.49692	12.1839	11.4781	16.9821	16.5167
98.3	0.66135	0.950729	3.87225	4.05562	6.53355	6.5029	12.1893	11.4874	16.99	16.5274
98.4	0.6587	0.951671	3.8724	4.05951	6.5364	6.50888	12.194	11.4967	16.9976	16.538
98.5	0.65835	0.952612	3.87335	4.06339	6.54105	6.51485	12.1986	11.506	17.0066	16.5487
98.6	0.66025	0.953554	3.87785	4.06728	6.54565	6.52083	12.2078	11.5153	17.0146	16.5594
98.7	0.66035	0.954495	3.88295	4.07116	6.54955	6.52681	12.2148	11.5245	17.0229	16.5701
98.8	0.66165	0.955436	3.88785	4.07505	6.55305	6.53278	12.2231	11.5338	17.031	16.5807
98.9	0.66345	0.956378	3.89145	4.07893	6.55895	6.53875	12.2328	11.5431	17.0399	16.5914
99	0.66615	0.957319	3.89705	4.08282	6.56505	6.54472	12.2409	11.5524	17.0477	16.602
99.1	0.67105	0.95826	3.90575	4.0867	6.57185	6.55069	12.2512	11.5616	17.0599	16.6127
99.2	0.669	0.959201	3.9066	4.09058	6.5758	6.55666	12.2599	11.5709	17.0654	16.6233
99.3	0.6692	0.960142	3.9114	4.09447	6.5806	6.56263	12.2689	11.5801	17.0738	16.6339
99.4	0.6714	0.961083	3.9188	4.09835	6.5884	6.5686	12.2799	11.5894	17.0862	16.6445
99.5	0.6721	0.962024	3.9216	4.10223	6.5925	6.57456	12.287	11.5987	17.092	16.6551
99.6	0.6721	0.962965	3.9262	4.10611	6.5975	6.58053	12.2965	11.6079	17.1019	16.6657
99.7	0.67435	0.963906	3.93115	4.10999	6.60295	6.58649	12.3042	11.6171	17.1132	16.6762
99.8	0.6752	0.964846	3.9324	4.11387	6.6074	6.59245	12.3105	11.6264	17.1231	16.6868
99.9	0.6696	0.965787	3.939	4.11775	6.6137	6.59841	12.3165	11.6356	17.1331	16.6974
100	0.6707	0.966728	3.9455	4.12163	6.6221	6.60437	12.3286	11.6448	17.1406	16.7079
100.1	0.6692	0.967668	3.9487	4.12551	6.6296	6.61033	12.3371	11.6541	17.1458	16.7185
100.2	0.67155	0.968609	3.95315	4.12939	6.63675	6.61629	12.3497	11.6633	17.1546	16.729
100.3	0.66995	0.969549	3.95525	4.13326	6.63885	6.62224	12.3575	11.6725	17.1644	16.7395
100.4	0.668	0.97049	3.9577	4.13714	6.6414	6.6282	12.365	11.6817	17.1685	16.75
100.5	0.66565	0.97143	3.96305	4.14102	6.64765	6.63415	12.373	11.6909	17.1777	16.7605
100.6	0.66595	0.972371	3.96845	4.14489	6.65735	6.6401	12.3822	11.7001	17.1876	16.771
100.7	0.66595	0.973311	3.97085	4.14877	6.66335	6.64605	12.3903	11.7093	17.1982	16.7815
100.8	0.6618	0.974251	3.9741	4.15264	6.6661	6.652	12.394	11.7185	17.2057	16.792
100.9	0.66655	0.975191	3.97725	4.15652	6.67165	6.65795	12.4029	11.7277	17.2122	16.8025
101	0.66365	0.976131	3.97805	4.16039	6.67505	6.6639	12.4094	11.7369	17.2196	16.8129
101.1	0.6621	0.977072	3.9818	4.16427	6.6767	6.66984	12.4176	11.7461	17.2299	16.8234
101.2	0.66675	0.978011	3.98715	4.16814	6.68225	6.67579	12.4315	11.7553	17.239	16.8338
101.3	0.6701	0.978951	3.9906	4.17201	6.6898	6.68173	12.4399	11.7644	17.2472	16.8442
101.4	0.66945	0.979891	3.99105	4.17589	6.69465	6.68767	12.4468	11.7736	17.256	16.8547
101.5	0.66815	0.980831	3.99065	4.17976	6.70155	6.69362	12.4528	11.7828	17.2633	16.8651
101.6	0.66855	0.981771	3.99875	4.18363	6.71075	6.69956	12.4607	11.7919	17.2725	16.8755
101.7	0.67115	0.982711	4.00535	4.1875	6.72115	6.70549	12.4691	11.8011	17.2858	16.8859
101.8	0.67175	0.98365	4.00705	4.19137	6.72755	6.71143	12.4748	11.8102	17.2939	16.8962
101.9	0.6739	0.98459	4.0121	4.19524	6.733	6.71737	12.4831	11.8194	17.3046	16.9066
102	0.675	0.98553	4.0173	4.19911	6.7406	6.7233	12.4912	11.8285	17.3129	16.917
102.1	0.6761	0.986469	4.0239	4.20298	6.7495	6.72924	12.502	11.8377	17.326	16.9274
102.2	0.6768	0.987409	4.0287	4.20685	6.7589	6.73517	12.5157	11.8468	17.3345	16.9377
102.3	0.6767	0.988348	4.0299	4.21072	6.7674	6.7411	12.5243	11.856	17.3431	16.948
102.4	0.6793	0.989288	4.0292	4.21459	6.7731	6.74703	12.5335	11.8651	17.3536	16.9584
102.5	0.68085	0.990227	4.03265	4.21845	6.77705	6.75296	12.5395	11.8742	17.3588	16.9687
102.6	0.6837	0.991166	4.0356	4.22232	6.7813	6.75889	12.5494	11.8833	17.368	16.979
102.7	0.68995	0.992105	4.04125	4.22619	6.78705	6.76481	12.5599	11.8924	17.3789	16.9893
102.8	0.69405	0.993045	4.04885	4.23005	6.79315	6.77074	12.5675	11.9016	17.3882	16.9996
102.9	0.6986	0.993984	4.0542	4.23392	6.8	6.77666	12.5782	11.9107	17.3988	17.0099
103	0.7022	0.994923	4.0565	4.23778	6.8056	6.78259	12.5857	11.9198	17.4075	17.0202
103.1	0.7039	0.995862	4.0674	4.24165	6.8082	6.78851	12.595	11.9289	17.4156	17.0305
103.2	0.7028	0.996801	4.0733	4.24551	6.8132	6.79443	12.6032	11.938	17.4228	17.0407
103.3	0.70245	0.99774	4.08295	4.24937	6.81995	6.80035	12.6184	11.9471	17.4331	17.051
103.4	0.70155	0.998679	4.08755	4.25324	6.82435	6.80626	12.6258	11.9562	17.441	17.0612
103.5	0.70645	0.999617	4.09265	4.2571	6.83005	6.81218	12.6356	11.9652	17.452	17.0714
103.6	0.7072	1.00056	4.0977	4.26096	6.8331	6.8181	12.6423	11.9743	17.4599	17.0817
103.7	0.70695	1.00149	4.09935	4.26482	6.83485	6.82401	12.6512	11.9834	17.4693	17.0919
103.8	0.7061	1.00243	4.0993	4.26868	6.8393	6.82993	12.6601	11.9925	17.4739	17.1021
103.9	0.7102	1.00337	4.1062	4.27255	6.8484	6.83584	12.6728	12.0015	17.4875	17.1123
104	0.7088	1.00431	4.1086	4.27641	6.8532	6.84175	12.6794	12.0106	17.4977	17.1225
104.1	0.7113	1.00525	4.1128	4.28026	6.8593	6.84766	12.6882	12.0197	17.507	17.1327
104.2	0.70995	1.00619	4.11525	4.28412	6.86425	6.85357	12.6982	12.0287	17.5164	17.1428
104.3	0.7125	1.00713	4.1171	4.28798	6.8716	6.85947	12.7066	12.0378	17.525	17.153
104.4	0.71635	1.00806	4.12355	4.29184	6.87995	6.86538	12.7158	12.0468	17.5363	17.1632
104.5	0.7209	1.009	4.1268	4.2957	6.8841	6.87128	12.7244	12.0559	17.5428	17.1733
104.6	0.72195	1.00994	4.13275	4.29956	6.88635	6.87719	12.7314	12.0649	17.5509	17.1835
104.7	0.7275	1.01088	4.1364	4.30341	6.8919	6.88309	12.7387	12.0739	17.5606	17.1936
104.8	0.72855	1.01182	4.13905	4.30727	6.89835	6.88899	12.7443	12.083	17.5684	17.2037
104.9	0.72825	1.01275	4.14285	4.31113	6.90635	6.89489	12.7506	12.092	17.5781	17.2138
105	0.7297	1.01369	4.1486	4.31498	6.9139	6.90079	12.7609	12.101	17.5889	17.2239
105.1	0.7285	1.01463	4.151	4.31884	6.9199	6.90669	12.7681	12.11	17.5993	17.234
105.2	0.7252	1.01557	4.1535	4.32269	6.9291	6.91258	12.7741	12.119	17.6075	17.2441
105.3	0.729	1.01651	4.1623	4.32654	6.9401	6.91848	12.7844	12.1281	17.6219	17.2542
105.4	0.72935	1.01744	4.16845	4.3304	6.94715	6.92437	12.7919	12.1371	17.6329	17.2642
105.5	0.73245	1.01838	4.16715	4.33425	6.95035	6.93026	12.7977	12.1461	17.6406	17.2743
105.6	0.73305	1.01932	4.16965	4.3381	6.95525	6.93616	12.8032	12.1551	17.6497	17.2844
105.7	0.73365	1.02026	4.17345	4.34196	6.95835	6.94205	12.8092	12.1641	17.6597	17.2944
105.8	0.7339	1.02119	4.1773	4.34581	6.9658	6.94794	12.8158	12.173	17.6665	17.3044
105.9	0.7332	1.02213	4.1823	4.34966	6.9722	6.95382	12.8232	12.182	17.6756	17.3145
106	0.7385	1.02307	4.1853	4.35351	6.9766	6.95971	12.8326	12.191	17.685	17.3245
106.1	0.74005	1.02401	4.18935	4.35736	6.98155	6.9656	12.8388	12.2	17.6958	17.3345
106.2	0.74355	1.02494	4.19695	4.36121	6.98515	6.97148	12.8478	12.209	17.7076	17.3445
106.3	0.746	1.02588	4.1999	4.36506	6.9886	6.97736	12.8571	12.2179	17.7173	17.3545
106.4	0.7484	1.02682	4.2016	4.36891	6.9954	6.98324	12.8655	12.2269	17.7236	17.3645
106.5	0.7506	1.02776	4.2049	4.37276	6.9996	6.98912	12.8725	12.2359	17.7354	17.3744
106.6	0.75145	1.02869	4.20975	4.3766	7.00665	6.995	12.88	12.2448	17.7469	17.3844
106.7	0.75195	1.02963	4.21285	4.38045	7.00965	7.00088	12.8879	12.2538	17.7532	17.3944
106.8	0.75265	1.03057	4.21355	4.3843	7.01185	7.00676	12.8949	12.2627	17.761	17.4043
106.9	0.75795	1.0315	4.21945	4.38815	7.01925	7.01263	12.9058	12.2717	17.7747	17.4142
107	0.7581	1.03244	4.2247	4.39199	7.0266	7.01851	12.918	12.2806	17.7872	17.4242
107.1	0.7616	1.03338	4.2311	4.39584	7.0328	7.02438	12.9282	12.2896	17.7994	17.4341
107.2	0.7663	1.03432	4.2371	4.39968	7.0399	7.03025	12.9352	12.2985	17.8092	17.444
107.3	0.7664	1.03525	4.2403	4.40353	7.0468	7.03613	12.9392	12.3074	17.8187	17.4539
107.4	0.76785	1.03619	4.24685	4.40737	7.05465	7.042	12.945	12.3163	17.8301	17.4638
107.5	0.7673	1.03713	4.2526	4.41121	7.0616	7.04786	12.9547	12.3253	17.8396	17.4737
107.6	0.7705	1.03806	4.2557	4.41506	7.0689	7.05373	12.9631	12.3342	17.8486	17.4836
107.7	0.77015	1.039	4.25405	4.4189	7.07285	7.0596	12.9734	12.3431	17.8616	17.4934
107.8	0.76675	1.03994	4.25595	4.42274	7.07805	7.06546	12.9813	12.352	17.8695	17.5033
107.9	0.768	1.04087	4.262	4.42658	7.0828	7.07133	12.9894	12.3609	17.8772	17.5132
108	0.76875	1.04181	4.26555	4.43043	7.08745	7.07719	12.9972	12.3698	17.887	17.523
108.1	0.7699	1.04274	4.2696	4.43427	7.0898	7.08305	13.005	12.3787	17.8966	17.5328
108.2	0.77245	1.04368	4.27145	4.43811	7.09275	7.08891	13.0119	12.3876	17.903	17.5427
108.3	0.77765	1.04462	4.27605	4.44195	7.10175	7.09477	13.0198	12.3965	17.9123	17.5525
108.4	0.77655	1.04555	4.27905	4.44579	7.10525	7.10063	13.0285	12.4054	17.92	17.5623
108.5	0.7776	1.04649	4.2846	4.44963	7.1114	7.10648	13.0358	12.4143	17.927	17.5721
108.6	0.77735	1.04743	4.28895	4.45346	7.11755	7.11234	13.044	12.4231	17.9368	17.5819
108.7	0.7748	1.04836	4.2923	4.4573	7.1225	7.11819	13.0518	12.432	17.9446	17.5917
108.8	0.77645	1.0493	4.29625	4.46114	7.12925	7.12405	13.06	12.4409	17.9513	17.6015
108.9	0.77805	1.05023	4.30165	4.46498	7.13695	7.1299	13.0675	12.4497	17.9607	17.6112
109	0.77535	1.05117	4.30605	4.46881	7.14025	7.13575	13.0713	12.4586	17.9662	17.621
109.1	0.77405	1.05211	4.31465	4.47265	7.14685	7.1416	13.0806	12.4675	17.9771	17.6308
109.2	0.7749	1.05304	4.3202	4.47649	7.1543	7.14745	13.0884	12.4763	17.9871	17.6405
109.3	0.77765	1.05398	4.32295	4.48032	7.16285	7.15329	13.1	12.4852	17.9959	17.6502
109.4	0.77905	1.05491	4.32295	4.48416	7.16775	7.15914	13.1046	12.494	18.0046	17.66
109.5	0.77955	1.05585	4.32775	4.48799	7.17345	7.16498	13.1097	12.5029	18.0151	17.6697
109.6	0.7812	1.05678	4.3364	4.49182	7.1818	7.17083	13.1192	12.5117	18.025	17.6794
109.7	0.7824	1.05772	4.3384	4.49566	7.1899	7.17667	13.1281	12.5205	18.0367	17.6891
109.8	0.7865	1.05865	4.3443	4.49949	7.2006	7.18251	13.136	12.5294	18.0472	17.6988
109.9	0.78675	1.05959	4.34625	4.50332	7.20665	7.18835	13.1418	12.5382	18.0522	17.7085
110	0.78635	1.06053	4.34925	4.50715	7.21275	7.19419	13.1477	12.547	18.0599	17.7181
110.1	0.7911	1.06146	4.3588	4.51099	7.2216	7.20003	13.1595	12.5558	18.0716	17.7278
110.2	0.79475	1.0624	4.36665	4.51482	7.22885	7.20586	13.1723	12.5646	18.0836	17.7375
110.3	0.79855	1.06333	4.37295	4.51865	7.23505	7.2117	13.181	12.5734	18.0932	17.7471
110.4	0.8006	1.06427	4.3803	4.52248	7.2417	7.21753	13.1905	12.5822	18.1046	17.7568
110.5	0.80105	1.0652	4.38745	4.52631	7.24745	7.22337	13.201	12.5911	18.1158	17.7664
110.6	0.80255	1.06614	4.39365	4.53014	7.25725	7.2292	13.2115	12.5998	18.1266	17.776
110.7	0.80255	1.06707	4.39655	4.53396	7.26485	7.23503	13.2221	12.6086	18.1368	17.7857
110.8	0.80195	1.06801	4.40475	4.53779	7.27295	7.24086	13.2352	12.6174	18.1468	17.7953
110.9	0.8027	1.06894	4.4082	4.54162	7.2802	7.24668	13.2456	12.6262	18.1594	17.8049
111	0.80555	1.06988	4.41295	4.54545	7.28835	7.25251	13.2547	12.635	18.1675	17.8145
111.1	0.8083	1.07081	4.4131	4.54927	7.295	7.25834	13.2601	12.6438	18.1786	17.824
111.2	0.80955	1.07175	4.41125	4.5531	7.29845	7.26416	13.2688	12.6526	18.184	17.8336
111.3	0.81155	1.07268	4.41315	4.55693	7.30065	7.26998	13.2765	12.6613	18.1931	17.8432
111.4	0.8115	1.07361	4.4129	4.56075	7.3028	7.27581	13.2834	12.6701	18.1997	17.8528
111.5	0.8139	1.07455	4.4147	4.56458	7.3081	7.28163	13.2925	12.6789	18.2087	17.8623
111.6	0.8123	1.07548	4.4201	4.5684	7.3172	7.28745	13.3023	12.6876	18.2185	17.8719
111.7	0.8148	1.07642	4.4255	4.57223	7.328	7.29327	13.315	12.6964	18.2302	17.8814
111.8	0.81455	1.07735	4.43015	4.57605	7.33325	7.29908	13.3213	12.7051	18.2381	17.8909
111.9	0.8142	1.07829	4.435	4.57987	7.3353	7.3049	13.33	12.7139	18.2452	17.9004
112	0.81675	1.07922	4.43935	4.5837	7.34065	7.31071	13.3387	12.7226	18.2559	17.91
112.1	0.817	1.08016	4.4445	4.58752	7.3473	7.31653	13.3472	12.7313	18.2618	17.9195
112.2	0.81685	1.08109	4.44875	4.59134	7.35335	7.32234	13.3521	12.7401	18.269	17.929
112.3	0.8166	1.08202	4.4491	4.59516	7.3601	7.32815	13.3617	12.7488	18.277	17.9384
112.4	0.8165	1.08296	4.4491	4.59898	7.368	7.33396	13.3669	12.7575	18.285	17.9479
112.5	0.8173	1.08389	4.453	4.6028	7.3739	7.33977	13.3744	12.7663	18.2945	17.9574
112.6	0.82035	1.08483	4.45775	4.60662	7.38135	7.34558	13.3829	12.775	18.3052	17.9668
112.7	0.82085	1.08576	4.45845	4.61044	7.38555	7.35138	13.3895	12.7837	18.3113	17.9763
112.8	0.8215	1.08669	4.4607	4.61426	7.3893	7.35719	13.3957	12.7924	18.3188	17.9858
112.9	0.8242	1.08763	4.471	4.61808	7.4001	7.36299	13.4077	12.8011	18.3301	17.9952
113	0.8238	1.08856	4.4747	4.6219	7.4082	7.3688	13.4187	12.8098	18.3388	18.0046
113.1	0.82125	1.08949	4.47645	4.62571	7.41035	7.3746	13.4202	12.8185	18.3442	18.014
113.2	0.82405	1.09043	4.47985	4.62953	7.41555	7.3804	13.4284	12.8272	18.3489	18.0235
113.3	0.8256	1.09136	4.4881	4.63335	7.4258	7.3862	13.44	12.8359	18.3599	18.0329
113.4	0.82635	1.0923	4.49615	4.63716	7.43165	7.392	13.4516	12.8446	18.3681	18.0423
113.5	0.8257	1.09323	4.498	4.64098	7.4355	7.39779	13.4613	12.8533	18.378	18.0516
113.6	0.8265	1.09416	4.5006	4.64479	7.4379	7.40359	13.4667	12.8619	18.3857	18.061
113.7	0.8259	1.0951	4.5055	4.64861	7.4406	7.40938	13.4704	12.8706	18.3933	18.0704
113.8	0.8305	1.09603	4.5118	4.65242	7.4475	7.41518	13.4765	12.8793	18.4002	18.0798
113.9	0.83435	1.09696	4.51605	4.65624	7.45225	7.42097	13.4851	12.888	18.407	18.0891
114	0.8366	1.0979	4.5212	4.66005	7.4587	7.42676	13.4924	12.8966	18.4177	18.0985
114.1	0.83665	1.09883	4.52385	4.66386	7.46505	7.43255	13.5014	12.9053	18.425	18.1078
114.2	0.83765	1.09976	4.52665	4.66767	7.47595	7.43834	13.5115	12.9139	18.4334	18.1171
114.3	0.84005	1.1007	4.53165	4.67149	7.48585	7.44413	13.5197	12.9226	18.443	18.1265
114.4	0.8387	1.10163	4.536	4.6753	7.4899	7.44991	13.525	12.9312	18.4513	18.1358
114.5	0.84195	1.10256	4.54195	4.67911	7.49675	7.4557	13.5292	12.9399	18.4606	18.1451
114.6	0.8403	1.10349	4.545	4.68292	7.5018	7.46148	13.5361	12.9485	18.4678	18.1544
114.7	0.8421	1.10443	4.5537	4.68673	7.5104	7.46727	13.5446	12.9572	18.4759	18.1637
114.8	0.84435	1.10536	4.55895	4.69054	7.51395	7.47305	13.5473	12.9658	18.4839	18.173
114.9	0.8415	1.10629	4.562	4.69435	7.5168	7.47883	13.548	12.9744	18.4935	18.1823
115	0.8425	1.10723	4.5649	4.69816	7.52	7.48461	13.5533	12.9831	18.5004	18.1915
115.1	0.8452	1.10816	4.5679	4.70196	7.5265	7.49039	13.5618	12.9917	18.5073	18.2008
115.2	0.8502	1.10909	4.5745	4.70577	7.5327	7.49616	13.5699	13.0003	18.5171	18.21
115.3	0.8515	1.11002	4.5771	4.70958	7.5397	7.50194	13.5759	13.0089	18.5278	18.2193
115.4	0.85035	1.11096	4.58225	4.71339	7.54405	7.50771	13.5812	13.0175	18.5371	18.2285
115.5	0.8517	1.11189	4.5886	4.71719	7.5496	7.51349	13.5895	13.0261	18.5444	18.2377
115.6	0.85405	1.11282	4.59125	4.721	7.55565	7.51926	13.6005	13.0347	18.5508	18.247
115.7	0.8518	1.11375	4.5895	4.7248	7.5579	7.52503	13.6063	13.0433	18.5558	18.2562
115.8	0.85435	1.11469	4.59285	4.72861	7.56195	7.5308	13.6129	13.0519	18.562	18.2654
115.9	0.8574	1.11562	4.5963	4.73241	7.5658	7.53657	13.6178	13.0605	18.5685	18.2746
116	0.85515	1.11655	4.59995	4.73622	7.56905	7.54234	13.6265	13.0691	18.5777	18.2838
116.1	0.8553	1.11748	4.6009	4.74002	7.5738	7.5481	13.6333	13.0777	18.5834	18.293
116.2	0.85455	1.11841	4.59985	4.74382	7.57765	7.55387	13.6375	13.0862	18.5857	18.3021
116.3	0.85225	1.11935	4.59925	4.74763	7.58055	7.55963	13.6402	13.0948	18.5899	18.3113
116.4	0.8518	1.12028	4.6001	4.75143	7.5858	7.56539	13.6471	13.1034	18.5956	18.3205
116.5	0.853	1.12121	4.6062	4.75523	7.5898	7.57115	13.6565	13.112	18.601	18.3296
116.6	0.8576	1.12214	4.608	4.75903	7.5955	7.57692	13.6658	13.1205	18.6091	18.3387
116.7	0.85695	1.12307	4.61085	4.76283	7.59895	7.58267	13.673	13.1291	18.6174	18.3479
116.8	0.8613	1.12401	4.6174	4.76663	7.6029	7.58843	13.6794	13.1376	18.6238	18.357
116.9	0.8651	1.12494	4.6201	4.77043	7.6067	7.59419	13.6852	13.1462	18.6295	18.3661
117	0.8686	1.12587	4.6262	4.77423	7.6098	7.59995	13.6928	13.1547	18.6339	18.3752
117.1	0.87125	1.1268	4.63095	4.77803	7.61445	7.6057	13.7008	13.1633	18.6427	18.3843
117.2	0.873	1.12773	4.6381	4.78183	7.619	7.61145	13.7069	13.1718	18.6484	18.3934
117.3	0.87545	1.12866	4.64655	4.78562	7.62465	7.61721	13.7143	13.1804	18.6574	18.4025
117.4	0.87605	1.12959	4.65145	4.78942	7.63075	7.62296	13.7229	13.1889	18.6659	18.4116
117.5	0.8744	1.13053	4.6548	4.79322	7.6359	7.62871	13.7278	13.1974	18.671	18.4207
117.6	0.8747	1.13146	4.6566	4.79702	7.6397	7.63446	13.7349	13.2059	18.6787	18.4297
117.7	0.87715	1.13239	4.66135	4.80081	7.64535	7.6402	13.7408	13.2145	18.6872	18.4388
117.8	0.87865	1.13332	4.66685	4.80461	7.64835	7.64595	13.7487	13.223	18.6942	18.4478
117.9	0.88095	1.13425	4.66905	4.8084	7.65535	7.65169	13.757	13.2315	18.7006	18.4569
118	0.8833	1.13518	4.6715	4.8122	7.6596	7.65744	13.7624	13.24	18.7087	18.4659
118.1	0.8832	1.13611	4.6755	4.81599	7.665	7.66318	13.7699	13.2485	18.7144	18.4749
118.2	0.8852	1.13704	4.6796	4.81979	7.67	7.66892	13.7752	13.257	18.7226	18.484
118.3	0.8873	1.13798	4.6827	4.82358	7.6752	7.67466	13.7843	13.2655	18.7308	18.493
118.4	0.88855	1.13891	4.68615	4.82737	7.68115	7.6804	13.7893	13.274	18.7409	18.502
118.5	0.89145	1.13984	4.69425	4.83116	7.68715	7.68614	13.7957	13.2825	18.7494	18.511
118.6	0.89285	1.14077	4.70165	4.83496	7.69275	7.69188	13.805	13.291	18.7586	18.5199
118.7	0.89345	1.1417	4.70575	4.83875	7.69875	7.69761	13.8112	13.2995	18.7652	18.5289
118.8	0.89595	1.14263	4.71045	4.84254	7.70355	7.70335	13.8195	13.3079	18.7742	18.5379
118.9	0.89545	1.14356	4.71605	4.84633	7.71135	7.70908	13.828	13.3164	18.7835	18.5469
119	0.8961	1.14449	4.7167	4.85012	7.7178	7.71481	13.8317	13.3249	18.7892	18.5558
119.1	0.89985	1.14542	4.72015	4.85391	7.72365	7.72054	13.8357	13.3333	18.7962	18.5648
119.2	0.902	1.14635	4.7224	4.8577	7.7311	7.72627	13.8451	13.3418	18.8061	18.5737
119.3	0.8998	1.14728	4.7235	4.86149	7.7352	7.732	13.8483	13.3503	18.8149	18.5826
119.4	0.8998	1.14821	4.7241	4.86527	7.7378	7.73773	13.8552	13.3587	18.822	18.5915
119.5	0.90245	1.14914	4.72595	4.86906	7.74285	7.74346	13.8592	13.3672	18.8306	18.6005
119.6	0.9032	1.15007	4.7268	4.87285	7.747	7.74918	13.8653	13.3756	18.8342	18.6094
119.7	0.90475	1.151	4.73105	4.87664	7.75385	7.7549	13.8734	13.3841	18.8412	18.6183
119.8	0.9042	1.15193	4.7362	4.88042	7.757	7.76063	13.8806	13.3925	18.8506	18.6272
119.9	0.90155	1.15286	4.73925	4.88421	7.75795	7.76635	13.8892	13.4009	18.8573	18.6361
120	0.90385	1.15379	4.74305	4.88799	7.76105	7.77207	13.8968	13.4094	18.8673	18.6449
120.1	0.90665	1.15472	4.74595	4.89178	7.76745	7.77779	13.9086	13.4178	18.8756	18.6538
120.2	0.90615	1.15565	4.74845	4.89556	7.77465	7.78351	13.9163	13.4262	18.8838	18.6627
120.3	0.90745	1.15658	4.75405	4.89935	7.77575	7.78922	13.9219	13.4347	18.8916	18.6715
120.4	0.9087	1.15751	4.7583	4.90313	7.7794	7.79494	13.931	13.4431	18.9004	18.6804
120.5	0.9111	1.15844	4.762	4.90691	7.7857	7.80065	13.9415	13.4515	18.9106	18.6892
120.6	0.912	1.15937	4.7632	4.9107	7.7933	7.80637	13.9521	13.4599	18.9197	18.698
120.7	0.91425	1.1603	4.77225	4.91448	7.80345	7.81208	13.9578	13.4683	18.9292	18.7069
120.8	0.91435	1.16123	4.77565	4.91826	7.80935	7.81779	13.9634	13.4767	18.9406	18.7157
120.9	0.91575	1.16216	4.78085	4.92204	7.81985	7.8235	13.9715	13.4851	18.9483	18.7245
121	0.9181	1.16309	4.7832	4.92582	7.8247	7.82921	13.9822	13.4935	18.9571	18.7333
121.1	0.9164	1.16402	4.7827	4.9296	7.8286	7.83492	13.9902	13.5019	18.9635	18.7421
121.2	0.9141	1.16495	4.785	4.93338	7.8342	7.84062	13.9949	13.5103	18.9694	18.7509
121.3	0.9112	1.16588	4.7815	4.93716	7.8363	7.84633	14.0016	13.5187	18.9746	18.7597
121.4	0.9107	1.16681	4.7855	4.94094	7.8394	7.85203	14.0123	13.527	18.982	18.7684
121.5	0.9141	1.16774	4.7887	4.94472	7.8443	7.85774	14.0192	13.5354	18.9897	18.7772
121.6	0.91545	1.16867	4.79095	4.9485	7.84935	7.86344	14.0236	13.5438	18.9993	18.7859
121.7	0.91395	1.1696	4.79235	4.95227	7.85425	7.86914	14.0286	13.5521	19.0049	18.7947
121.8	0.91145	1.17053	4.79455	4.95605	7.86055	7.87484	14.0334	13.5605	19.0132	18.8034
121.9	0.91255	1.17146	4.79885	4.95983	7.86935	7.88054	14.0403	13.5689	19.0218	18.8122
122	0.9119	1.17238	4.8025	4.9636	7.8784	7.88623	14.0543	13.5772	19.0304	18.8209
122.1	0.9168	1.17331	4.8063	4.96738	7.8856	7.89193	14.065	13.5856	19.0379	18.8296
122.2	0.9193	1.17424	4.8091	4.97115	7.891	7.89763	14.0747	13.5939	19.0466	18.8383
122.3	0.91845	1.17517	4.81395	4.97493	7.89725	7.90332	14.0838	13.6023	19.0591	18.847
122.4	0.9204	1.1761	4.8212	4.9787	7.9025	7.90901	14.0919	13.6106	19.0681	18.8557
122.5	0.9209	1.17703	4.8262	4.98248	7.9102	7.9147	14.1011	13.619	19.0785	18.8644
122.6	0.9232	1.17796	4.8276	4.98625	7.9197	7.92039	14.1099	13.6273	19.0916	18.8731
122.7	0.9214	1.17889	4.8315	4.99002	7.9244	7.92608	14.1123	13.6356	19.0994	18.8818
122.8	0.9214	1.17981	4.8338	4.9938	7.9312	7.93177	14.1186	13.644	19.1049	18.8904
122.9	0.9233	1.18074	4.8363	4.99757	7.9395	7.93746	14.1275	13.6523	19.1169	18.8991
123	0.9234	1.18167	4.8408	5.00134	7.9454	7.94314	14.133	13.6606	19.1282	18.9077
123.1	0.9239	1.1826	4.8417	5.00511	7.9532	7.94883	14.1392	13.6689	19.1377	18.9164
123.2	0.92545	1.18353	4.84365	5.00888	7.95775	7.95451	14.1477	13.6772	19.147	18.925
123.3	0.92535	1.18446	4.84785	5.01265	7.96375	7.96019	14.1563	13.6855	19.1554	18.9336
123.4	0.9245	1.18539	4.8498	5.01642	7.9693	7.96587	14.1628	13.6938	19.1642	18.9423
123.5	0.92675	1.18631	4.85455	5.02019	7.97685	7.97155	14.1695	13.7021	19.1736	18.9509
123.6	0.9307	1.18724	4.8602	5.02396	7.9825	7.97723	14.1799	13.7104	19.183	18.9595
123.7	0.93175	1.18817	4.86605	5.02773	7.98925	7.98291	14.1861	13.7187	19.1918	18.9681
123.8	0.93125	1.1891	4.87185	5.03149	7.99655	7.98858	14.1934	13.727	19.2005	18.9767
123.9	0.9332	1.19003	4.8753	5.03526	8.0063	7.99426	14.1991	13.7353	19.2088	18.9853
124	0.9361	1.19095	4.8811	5.03903	8.015	7.99993	14.2071	13.7436	19.2157	18.9938
124.1	0.93715	1.19188	4.88495	5.0428	8.02075	8.00561	14.2164	13.7519	19.2242	19.0024
124.2	0.9381	1.19281	4.8845	5.04656	8.0246	8.01128	14.2237	13.7601	19.2297	19.011
124.3	0.93695	1.19374	4.88795	5.05033	8.02955	8.01695	14.2311	13.7684	19.2364	19.0195
124.4	0.93695	1.19467	4.88855	5.05409	8.03415	8.02262	14.2379	13.7767	19.2434	19.0281
124.5	0.94085	1.19559	4.89325	5.05786	8.03725	8.02829	14.2469	13.7849	19.2505	19.0366
124.6	0.94125	1.19652	4.89655	5.06162	8.04055	8.03395	14.2531	13.7932	19.2559	19.0452
124.7	0.9417	1.19745	4.9001	5.06539	8.0444	8.03962	14.2598	13.8014	19.2644	19.0537
124.8	0.9435	1.19838	4.9038	5.06915	8.0508	8.04528	14.2679	13.8097	19.2747	19.0622
124.9	0.94625	1.1993	4.90965	5.07291	8.05495	8.05095	14.2753	13.8179	19.2805	19.0707
125	0.94945	1.20023	4.91465	5.07667	8.05935	8.05661	14.2819	13.8262	19.2883	19.0792
125.1	0.94895	1.20116	4.91805	5.08043	8.06315	8.06227	14.2903	13.8344	19.2968	19.0877
125.2	0.94705	1.20209	4.92095	5.0842	8.06615	8.06793	14.2961	13.8427	19.3029	19.0962
125.3	0.9526	1.20301	4.9261	5.08796	8.0727	8.07359	14.3072	13.8509	19.3112	19.1047
125.4	0.95685	1.20394	4.93415	5.09172	8.07925	8.07925	14.3172	13.8591	19.3221	19.1131
125.5	0.95705	1.20487	4.93615	5.09548	8.08755	8.0849	14.3216	13.8674	19.3307	19.1216
125.6	0.9585	1.20579	4.9408	5.09924	8.095	8.09056	14.3319	13.8756	19.3405	19.1301
125.7	0.9605	1.20672	4.9465	5.103	8.1	8.09621	14.3384	13.8838	19.3483	19.1385
125.8	0.96035	1.20765	4.94865	5.10675	8.10495	8.10187	14.3442	13.892	19.3567	19.147
125.9	0.96205	1.20858	4.94945	5.11051	8.11235	8.10752	14.3521	13.9002	19.3618	19.1554
126	0.961	1.2095	4.9542	5.11427	8.1191	8.11317	14.357	13.9084	19.3694	19.1638
126.1	0.9609	1.21043	4.9576	5.11803	8.1252	8.11882	14.3612	13.9166	19.3758	19.1723
126.2	0.95885	1.21136	4.96035	5.12179	8.12965	8.12447	14.3646	13.9248	19.383	19.1807
126.3	0.96195	1.21228	4.96545	5.12554	8.13275	8.13011	14.3734	13.933	19.3917	19.1891
126.4	0.96585	1.21321	4.96895	5.1293	8.13915	8.13576	14.3818	13.9412	19.3975	19.1975
126.5	0.968	1.21414	4.9738	5.13305	8.146	8.1414	14.386	13.9494	19.4049	19.2059
126.6	0.96925	1.21506	4.97895	5.13681	8.15225	8.14705	14.3936	13.9576	19.4115	19.2143
126.7	0.96985	1.21599	4.98395	5.14056	8.15585	8.15269	14.3976	13.9658	19.4186	19.2227
126.8	0.97405	1.21692	4.98675	5.14432	8.15885	8.15833	14.4067	13.974	19.4277	19.231
126.9	0.9767	1.21784	4.9893	5.14807	8.1633	8.16397	14.417	13.9821	19.435	19.2394
127	0.97785	1.21877	4.99115	5.15182	8.16625	8.16961	14.4255	13.9903	19.4439	19.2477
127.1	0.97745	1.2197	4.99495	5.15558	8.17345	8.17525	14.4337	13.9985	19.4472	19.2561
127.2	0.9786	1.22062	4.9981	5.15933	8.1773	8.18089	14.438	14.0066	19.4532	19.2644
127.3	0.9831	1.22155	5.0034	5.16308	8.1832	8.18652	14.4488	14.0148	19.4632	19.2728
127.4	0.98265	1.22247	5.00895	5.16683	8.18895	8.19216	14.4539	14.0229	19.4686	19.2811
127.5	0.9827	1.2234	5.0082	5.17058	8.1943	8.19779	14.4568	14.0311	19.4724	19.2894
127.6	0.98385	1.22433	5.01195	5.17433	8.20125	8.20342	14.4631	14.0393	19.482	19.2977
127.7	0.98615	1.22525	5.01735	5.17808	8.20865	8.20905	14.4722	14.0474	19.4923	19.3061
127.8	0.98975	1.22618	5.02035	5.18183	8.21325	8.21468	14.4802	14.0555	19.5036	19.3144
127.9	0.99365	1.2271	5.02545	5.18558	8.21825	8.22031	14.4887	14.0637	19.5119	19.3226
128	0.9943	1.22803	5.032	5.18933	8.2255	8.22594	14.4961	14.0718	19.521	19.3309
128.1	0.99465	1.22896	5.03855	5.19308	8.23255	8.23157	14.501	14.0799	19.5307	19.3392
128.2	0.9939	1.22988	5.0421	5.19682	8.2391	8.23719	14.5041	14.0881	19.5397	19.3475
128.3	0.99635	1.23081	5.04845	5.20057	8.24595	8.24282	14.5107	14.0962	19.5484	19.3557
128.4	0.9998	1.23173	5.0542	5.20432	8.2534	8.24844	14.5191	14.1043	19.5557	19.364
128.5	1.0026	1.23266	5.0552	5.20806	8.2627	8.25406	14.5257	14.1124	19.5663	19.3723
128.6	1.00555	1.23358	5.05745	5.21181	8.26755	8.25968	14.5288	14.1205	19.5726	19.3805
128.7	1.0055	1.23451	5.0624	5.21556	8.2706	8.2653	14.5324	14.1286	19.5781	19.3887
128.8	1.0053	1.23544	5.0647	5.2193	8.2753	8.27092	14.5403	14.1367	19.5847	19.397
128.9	1.00735	1.23636	5.07195	5.22304	8.27865	8.27654	14.5462	14.1448	19.5936	19.4052
129	1.00565	1.23729	5.07615	5.22679	8.28305	8.28215	14.5505	14.1529	19.6004	19.4134
129.1	1.00655	1.23821	5.08055	5.23053	8.29005	8.28777	14.5578	14.161	19.6073	19.4216
129.2	1.00835	1.23914	5.08705	5.23428	8.29625	8.29338	14.5663	14.1691	19.6157	19.4298
129.3	1.007	1.24006	5.0892	5.23802	8.3	8.299	14.5718	14.1772	19.6203	19.438
129.4	1.00695	1.24099	5.09085	5.24176	8.30125	8.30461	14.5803	14.1853	19.6283	19.4462
129.5	1.0102	1.24191	5.0964	5.2455	8.3072	8.31022	14.5854	14.1934	19.6354	19.4544
129.6	1.00915	1.24284	5.09735	5.24924	8.30915	8.31583	14.5917	14.2014	19.64	19.4625
129.7	1.0102	1.24376	5.1001	5.25298	8.3162	8.32143	14.6005	14.2095	19.6491	19.4707
129.8	1.0122	1.24469	5.1025	5.25672	8.3225	8.32704	14.606	14.2176	19.6552	19.4789
129.9	1.0146	1.24561	5.1043	5.26046	8.3257	8.33265	14.6114	14.2257	19.6591	19.487
130	1.0141	1.24654	5.1072	5.2642	8.3258	8.33825	14.6187	14.2337	19.666	19.4952
130.1	1.01295	1.24746	5.11065	5.26794	8.32865	8.34386	14.6275	14.2418	19.6773	19.5033
130.2	1.0153	1.24839	5.1132	5.27168	8.339	8.34946	14.6357	14.2498	19.6881	19.5114
130.3	1.0187	1.24931	5.1202	5.27542	8.3479	8.35506	14.6423	14.2579	19.697	19.5196
130.4	1.02165	1.25024	5.12345	5.27916	8.35525	8.36066	14.6492	14.2659	19.7103	19.5277
130.5	1.02425	1.25116	5.12935	5.28289	8.36355	8.36626	14.6569	14.274	19.7173	19.5358
130.6	1.02345	1.25208	5.13145	5.28663	8.37025	8.37186	14.6603	14.282	19.7239	19.5439
130.7	1.0249	1.25301	5.137	5.29037	8.3793	8.37745	14.6705	14.29	19.7338	19.552
130.8	1.0265	1.25393	5.1395	5.2941	8.3866	8.38305	14.6752	14.2981	19.7414	19.5601
130.9	1.0281	1.25486	5.1439	5.29784	8.3938	8.38864	14.6864	14.3061	19.7475	19.5682
131	1.02605	1.25578	5.14435	5.30157	8.40095	8.39424	14.6935	14.3141	19.7567	19.5762
131.1	1.02615	1.25671	5.14535	5.30531	8.40645	8.39983	14.7015	14.3221	19.7646	19.5843
131.2	1.0281	1.25763	5.1476	5.30904	8.414	8.40542	14.7097	14.3302	19.7734	19.5924
131.3	1.03065	1.25855	5.15085	5.31277	8.42035	8.41101	14.7171	14.3382	19.7823	19.6004
131.4	1.0292	1.25948	5.1546	5.31651	8.4234	8.4166	14.7212	14.3462	19.7913	19.6085
131.5	1.0301	1.2604	5.1587	5.32024	8.4262	8.42219	14.7288	14.3542	19.7992	19.6165
131.6	1.0315	1.26133	5.1638	5.32397	8.4287	8.42777	14.7372	14.3622	19.8059	19.6245
131.7	1.03345	1.26225	5.16695	5.3277	8.43535	8.43336	14.7444	14.3702	19.8113	19.6326
131.8	1.0384	1.26318	5.1715	5.33143	8.4429	8.43894	14.7545	14.3782	19.8212	19.6406
131.9	1.04315	1.2641	5.17905	5.33516	8.44595	8.44452	14.7638	14.3862	19.8289	19.6486
132	1.04735	1.26502	5.18635	5.33889	8.44995	8.45011	14.772	14.3942	19.8353	19.6566
132.1	1.05125	1.26595	5.18685	5.34262	8.45705	8.45569	14.7785	14.4022	19.8398	19.6646
132.2	1.05275	1.26687	5.19075	5.34635	8.46425	8.46127	14.7887	14.4101	19.847	19.6726
132.3	1.0535	1.26779	5.1967	5.35008	8.4701	8.46685	14.7952	14.4181	19.853	19.6806
132.4	1.0564	1.26872	5.2021	5.35381	8.4775	8.47242	14.8008	14.4261	19.8587	19.6885
132.5	1.05665	1.26964	5.20505	5.35754	8.48165	8.478	14.8047	14.4341	19.8696	19.6965
132.6	1.05655	1.27056	5.20765	5.36127	8.48445	8.48357	14.8141	14.442	19.8768	19.7045
132.7	1.05575	1.27149	5.20815	5.36499	8.48945	8.48915	14.8183	14.45	19.8821	19.7124
132.8	1.0574	1.27241	5.2136	5.36872	8.4982	8.49472	14.8268	14.4579	19.8899	19.7204
132.9	1.0589	1.27333	5.2182	5.37245	8.5014	8.50029	14.8341	14.4659	19.8957	19.7283
133	1.06195	1.27426	5.21975	5.37617	8.50365	8.50586	14.8371	14.4738	19.8999	19.7363
133.1	1.0645	1.27518	5.2234	5.3799	8.5112	8.51143	14.846	14.4818	19.9084	19.7442
133.2	1.06865	1.2761	5.22785	5.38362	8.51565	8.517	14.8559	14.4897	19.9193	19.7521
133.3	1.0703	1.27703	5.2329	5.38735	8.5233	8.52257	14.8664	14.4977	19.9316	19.76
133.4	1.0696	1.27795	5.2387	5.39107	8.5313	8.52813	14.8725	14.5056	19.94	19.7679
133.5	1.07305	1.27887	5.24175	5.39479	8.53825	8.5337	14.8816	14.5136	19.9515	19.7758
133.6	1.0761	1.2798	5.2485	5.39852	8.5446	8.53926	14.8907	14.5215	19.9615	19.7837
133.7	1.0784	1.28072	5.2548	5.40224	8.5504	8.54482	14.9007	14.5294	19.9719	19.7916
133.8	1.0793	1.28164	5.2562	5.40596	8.5551	8.55038	14.9043	14.5373	19.9775	19.7995
133.9	1.0806	1.28256	5.264	5.40968	8.5625	8.55594	14.9134	14.5453	19.9855	19.8074
134	1.0809	1.28349	5.2666	5.4134	8.567	8.5615	14.9194	14.5532	19.9906	19.8153
134.1	1.0834	1.28441	5.2667	5.41712	8.5707	8.56706	14.9264	14.5611	19.9956	19.8231
134.2	1.08845	1.28533	5.26755	5.42084	8.57355	8.57262	14.9316	14.569	20.0015	19.831
134.3	1.0922	1.28626	5.275	5.42456	8.5784	8.57817	14.9417	14.5769	20.01	19.8388
134.4	1.09175	1.28718	5.27765	5.42828	8.58155	8.58373	14.9462	14.5848	20.0157	19.8467
134.5	1.09105	1.2881	5.27885	5.432	8.58695	8.58928	14.9494	14.5927	20.021	19.8545
134.6	1.09315	1.28902	5.28565	5.43572	8.59325	8.59483	14.9585	14.6006	20.0268	19.8623
134.7	1.0904	1.28995	5.2894	5.43944	8.5971	8.60039	14.9693	14.6085	20.0322	19.8702
134.8	1.0899	1.29087	5.29	5.44316	8.6013	8.60594	14.9764	14.6164	20.0381	19.878
134.9	1.09545	1.29179	5.29545	5.44687	8.60895	8.61148	14.9852	14.6243	20.0465	19.8858
135	1.09545	1.29271	5.29715	5.45059	8.61325	8.61703	14.9933	14.6321	20.0553	19.8936
135.1	1.0981	1.29363	5.2979	5.45431	8.6181	8.62258	15.0024	14.64	20.063	19.9014
135.2	1.0965	1.29456	5.2969	5.45802	8.6216	8.62812	15.0063	14.6479	20.067	19.9092
135.3	1.0984	1.29548	5.3015	5.46174	8.632	8.63367	15.0154	14.6558	20.0774	19.9169
135.4	1.10105	1.2964	5.30965	5.46545	8.63975	8.63921	15.0207	14.6636	20.0866	19.9247
135.5	1.10165	1.29732	5.31145	5.46917	8.64495	8.64475	15.0252	14.6715	20.0912	19.9325
135.6	1.10175	1.29824	5.31335	5.47288	8.65205	8.65029	15.0352	14.6794	20.0964	19.9402
135.7	1.10665	1.29917	5.31805	5.47659	8.65745	8.65583	15.0449	14.6872	20.1039	19.948
135.8	1.10705	1.30009	5.32245	5.48031	8.66375	8.66137	15.0509	14.6951	20.1112	19.9557
135.9	1.1074	1.30101	5.3254	5.48402	8.6681	8.66691	15.0564	14.7029	20.118	19.9635
136	1.10725	1.30193	5.33145	5.48773	8.67425	8.67245	15.064	14.7108	20.1281	19.9712
136.1	1.10985	1.30285	5.33345	5.49144	8.68145	8.67798	15.0716	14.7186	20.1359	19.9789
136.2	1.11055	1.30377	5.33505	5.49515	8.68635	8.68352	15.077	14.7264	20.141	19.9867
136.3	1.11315	1.3047	5.34115	5.49886	8.69005	8.68905	15.0854	14.7343	20.147	19.9944
136.4	1.11305	1.30562	5.34545	5.50257	8.69555	8.69458	15.0935	14.7421	20.1563	20.0021
136.5	1.11445	1.30654	5.34835	5.50628	8.70015	8.70011	15.1011	14.7499	20.1608	20.0098
136.6	1.1161	1.30746	5.3525	5.50999	8.7045	8.70564	15.1093	14.7578	20.1677	20.0175
136.7	1.1175	1.30838	5.3584	5.5137	8.7102	8.71117	15.1177	14.7656	20.1721	20.0252
136.8	1.11695	1.3093	5.35905	5.51741	8.71335	8.7167	15.1212	14.7734	20.1779	20.0328
136.9	1.11615	1.31022	5.36425	5.52112	8.71995	8.72222	15.1307	14.7812	20.1826	20.0405
137	1.1171	1.31115	5.3706	5.52483	8.7272	8.72775	15.1356	14.789	20.1907	20.0482
137.1	1.11925	1.31207	5.37615	5.52853	8.73325	8.73327	15.141	14.7968	20.1986	20.0559
137.2	1.11965	1.31299	5.37975	5.53224	8.73445	8.73879	15.1446	14.8046	20.2048	20.0635
137.3	1.1217	1.31391	5.3848	5.53595	8.7366	8.74432	15.1525	14.8124	20.2112	20.0712
137.4	1.12395	1.31483	5.38705	5.53965	8.74515	8.74984	15.1604	14.8202	20.217	20.0788
137.5	1.1236	1.31575	5.3893	5.54336	8.7503	8.75536	15.1655	14.828	20.2192	20.0864
137.6	1.12485	1.31667	5.39455	5.54706	8.75725	8.76087	15.1735	14.8358	20.2257	20.0941
137.7	1.12805	1.31759	5.39515	5.55077	8.76085	8.76639	15.1807	14.8436	20.2324	20.1017
137.8	1.125	1.31851	5.3946	5.55447	8.7628	8.77191	15.1853	14.8514	20.2346	20.1093
137.9	1.12445	1.31943	5.39735	5.55817	8.76535	8.77742	15.1913	14.8592	20.2417	20.1169
138	1.12505	1.32035	5.39795	5.56188	8.77385	8.78294	15.1983	14.8669	20.2508	20.1245
138.1	1.1253	1.32128	5.3996	5.56558	8.7812	8.78845	15.2045	14.8747	20.2611	20.1321
138.2	1.12615	1.3222	5.40415	5.56928	8.78245	8.79396	15.2132	14.8825	20.2737	20.1397
138.3	1.13175	1.32312	5.41225	5.57298	8.78695	8.79947	15.2216	14.8902	20.2831	20.1473
138.4	1.1357	1.32404	5.4154	5.57668	8.7944	8.80498	15.228	14.898	20.293	20.1548
138.5	1.1378	1.32496	5.4181	5.58038	8.8011	8.81049	15.2375	14.9057	20.3037	20.1624
138.6	1.13645	1.32588	5.42045	5.58408	8.80505	8.816	15.2465	14.9135	20.3106	20.17
138.7	1.1342	1.3268	5.4207	5.58778	8.8085	8.8215	15.2533	14.9213	20.317	20.1775
138.8	1.13425	1.32772	5.42505	5.59148	8.81185	8.82701	15.259	14.929	20.3264	20.1851
138.9	1.13585	1.32864	5.42855	5.59518	8.81735	8.83251	15.2628	14.9367	20.3325	20.1926
139	1.1353	1.32956	5.4273	5.59888	8.8252	8.83801	15.271	14.9445	20.3417	20.2002
139.1	1.13545	1.33048	5.43215	5.60258	8.83305	8.84351	15.2815	14.9522	20.3531	20.2077
139.2	1.13445	1.3314	5.43655	5.60628	8.83795	8.84901	15.285	14.96	20.3588	20.2152
139.3	1.13195	1.33232	5.43845	5.60997	8.84405	8.85451	15.2883	14.9677	20.3641	20.2227
139.4	1.13245	1.33324	5.44165	5.61367	8.84865	8.86001	15.2939	14.9754	20.3699	20.2302
139.5	1.13185	1.33416	5.43995	5.61737	8.85185	8.86551	15.3016	14.9831	20.377	20.2377
139.6	1.1322	1.33508	5.4443	5.62106	8.8564	8.871	15.3094	14.9909	20.382	20.2452
139.7	1.13315	1.336	5.44905	5.62476	8.86165	8.8765	15.3172	14.9986	20.3892	20.2527
139.8	1.1348	1.33692	5.4513	5.62845	8.866	8.88199	15.3229	15.0063	20.3918	20.2602
139.9	1.13385	1.33784	5.45365	5.63215	8.86845	8.88748	15.3331	15.014	20.3968	20.2677
140	1.13295	1.33876	5.45285	5.63584	8.87105	8.89297	15.337	15.0217	20.4041	20.2752
140.1	1.1354	1.33968	5.4585	5.63953	8.8765	8.89847	15.3461	15.0294	20.4126	20.2826
140.2	1.1348	1.3406	5.4622	5.64323	8.8801	8.90395	15.3531	15.0371	20.4205	20.2901
140.3	1.13275	1.34152	5.46695	5.64692	8.88655	8.90944	15.3609	15.0448	20.4279	20.2975
140.4	1.1315	1.34244	5.4675	5.65061	8.8895	8.91493	15.3656	15.0525	20.4372	20.305
140.5	1.13095	1.34335	5.47005	5.6543	8.89185	8.92041	15.3735	15.0602	20.447	20.3124
140.6	1.1301	1.34427	5.474	5.65799	8.898	8.9259	15.3807	15.0678	20.4524	20.3199
140.7	1.1332	1.34519	5.4771	5.66169	8.9034	8.93138	15.3857	15.0755	20.4604	20.3273
140.8	1.1367	1.34611	5.4812	5.66538	8.9073	8.93686	15.3897	15.0832	20.472	20.3347
140.9	1.1377	1.34703	5.4883	5.66907	8.9168	8.94235	15.3971	15.0909	20.482	20.3421
141	1.13465	1.34795	5.48925	5.67275	8.91945	8.94783	15.4014	15.0986	20.4873	20.3495
141.1	1.1361	1.34887	5.4933	5.67644	8.9237	8.95331	15.4079	15.1062	20.4932	20.3569
141.2	1.138	1.34979	5.4988	5.68013	8.9293	8.95878	15.4114	15.1139	20.4987	20.3643
141.3	1.1417	1.35071	5.5012	5.68382	8.9334	8.96426	15.4196	15.1215	20.5084	20.3717
141.4	1.14195	1.35163	5.50145	5.68751	8.93535	8.96973	15.4211	15.1292	20.511	20.3791
141.5	1.14145	1.35255	5.50415	5.6912	8.94085	8.97521	15.4284	15.1369	20.5156	20.3865
141.6	1.14365	1.35346	5.50965	5.69488	8.94625	8.98068	15.4364	15.1445	20.5227	20.3939
141.7	1.1435	1.35438	5.5138	5.69857	8.9531	8.98615	15.4417	15.1521	20.534	20.4012
141.8	1.142	1.3553	5.5176	5.70225	8.9563	8.99163	15.4469	15.1598	20.5385	20.4086
141.9	1.1441	1.35622	5.52	5.70594	8.9608	8.9971	15.4532	15.1674	20.5446	20.4159
142	1.1434	1.35714	5.5222	5.70962	8.9652	9.00256	15.4624	15.1751	20.5547	20.4233
142.1	1.14655	1.35806	5.52485	5.71331	8.97115	9.00803	15.4709	15.1827	20.5601	20.4306
142.2	1.1462	1.35898	5.531	5.71699	8.9746	9.0135	15.476	15.1903	20.5661	20.4379
142.3	1.14825	1.35989	5.53465	5.72068	8.97965	9.01896	15.4847	15.198	20.5715	20.4453
142.4	1.14595	1.36081	5.53585	5.72436	8.98005	9.02443	15.4897	15.2056	20.576	20.4526
142.5	1.14785	1.36173	5.53805	5.72804	8.98535	9.02989	15.4963	15.2132	20.5835	20.4599
142.6	1.1469	1.36265	5.541	5.73172	8.9881	9.03535	15.5011	15.2208	20.5886	20.4672
142.7	1.1484	1.36357	5.5435	5.73541	8.9898	9.04082	15.506	15.2284	20.5953	20.4745
142.8	1.1481	1.36449	5.5441	5.73909	8.9951	9.04628	15.5127	15.236	20.6047	20.4818
142.9	1.1488	1.3654	5.5468	5.74277	8.9993	9.05173	15.5199	15.2436	20.6133	20.4891
143	1.14835	1.36632	5.54625	5.74645	9.00115	9.05719	15.5246	15.2512	20.6206	20.4964
143.1	1.14765	1.36724	5.54675	5.75013	9.00375	9.06265	15.5309	15.2588	20.6252	20.5036
143.2	1.14915	1.36816	5.55025	5.75381	9.01255	9.0681	15.5377	15.2664	20.6316	20.5109
143.3	1.1526	1.36908	5.5519	5.75749	9.0181	9.07356	15.5444	15.274	20.6383	20.5182
143.4	1.1517	1.36999	5.5548	5.76117	9.024	9.07901	15.5471	15.2816	20.6443	20.5254
143.5	1.14985	1.37091	5.55905	5.76484	9.02645	9.08446	15.5521	15.2892	20.6474	20.5327
143.6	1.1496	1.37183	5.5631	5.76852	9.0333	9.08991	15.5585	15.2968	20.6553	20.5399
143.7	1.1498	1.37275	5.5623	5.7722	9.0363	9.09536	15.5626	15.3044	20.6599	20.5472
143.8	1.1508	1.37366	5.5678	5.77587	9.0451	9.10081	15.5695	15.3119	20.6668	20.5544
143.9	1.15695	1.37458	5.57345	5.77955	9.05325	9.10626	15.5768	15.3195	20.6778	20.5616
144	1.15565	1.3755	5.57945	5.78323	9.05895	9.11171	15.5817	15.3271	20.686	20.5688
144.1	1.15415	1.37642	5.58405	5.7869	9.06435	9.11715	15.5871	15.3346	20.6936	20.576
144.2	1.1519	1.37733	5.5892	5.79058	9.0733	9.1226	15.5921	15.3422	20.6975	20.5832
144.3	1.15715	1.37825	5.59705	5.79425	9.08175	9.12804	15.5965	15.3497	20.7045	20.5904
144.4	1.1533	1.37917	5.5984	5.79793	9.0859	9.13348	15.6007	15.3573	20.7116	20.5976
144.5	1.1523	1.38009	5.596	5.8016	9.0866	9.13892	15.6068	15.3648	20.716	20.6048
144.6	1.14905	1.381	5.59695	5.80527	9.09055	9.14436	15.6105	15.3724	20.7204	20.612
144.7	1.15245	1.38192	5.60415	5.80895	9.09535	9.1498	15.6169	15.3799	20.7284	20.6192
144.8	1.1561	1.38284	5.6082	5.81262	9.0989	9.15524	15.6222	15.3875	20.7328	20.6264
144.9	1.1589	1.38375	5.6097	5.81629	9.1029	9.16068	15.6287	15.395	20.7393	20.6335
145	1.15855	1.38467	5.61235	5.81996	9.10835	9.16611	15.6397	15.4025	20.7466	20.6407
145.1	1.15935	1.38559	5.62125	5.82363	9.11245	9.17155	15.6433	15.4101	20.7534	20.6478
145.2	1.15855	1.38651	5.62565	5.8273	9.11855	9.17698	15.6481	15.4176	20.7591	20.655
145.3	1.1617	1.38742	5.6322	5.83097	9.1257	9.18241	15.657	15.4251	20.7663	20.6621
145.4	1.16405	1.38834	5.63585	5.83464	9.13105	9.18784	15.6644	15.4326	20.7734	20.6692
145.5	1.16285	1.38926	5.63595	5.83831	9.13785	9.19327	15.6691	15.4402	20.7758	20.6764
145.6	1.16535	1.39017	5.64045	5.84198	9.14375	9.1987	15.6735	15.4477	20.7806	20.6835
145.7	1.1677	1.39109	5.6452	5.84565	9.15	9.20413	15.678	15.4552	20.7902	20.6906
145.8	1.1675	1.39201	5.6471	5.84932	9.1522	9.20955	15.6837	15.4627	20.7986	20.6977
145.9	1.16715	1.39292	5.65135	5.85298	9.15765	9.21498	15.6931	15.4702	20.808	20.7048
146	1.1693	1.39384	5.6563	5.85665	9.1645	9.2204	15.6993	15.4777	20.8157	20.7119
146.1	1.1674	1.39476	5.6588	5.86032	9.1694	9.22583	15.705	15.4852	20.8203	20.719
146.2	1.16575	1.39567	5.65935	5.86398	9.17615	9.23125	15.7099	15.4927	20.8255	20.7261
146.3	1.1671	1.39659	5.6625	5.86765	9.1818	9.23667	15.7167	15.5002	20.8323	20.7331
146.4	1.16875	1.3975	5.66675	5.87131	9.18785	9.24209	15.72	15.5077	20.8409	20.7402
146.5	1.17035	1.39842	5.67165	5.87498	9.19365	9.24751	15.7264	15.5151	20.8444	20.7473
146.6	1.17225	1.39934	5.67735	5.87864	9.19685	9.25293	15.733	15.5226	20.8499	20.7543
146.7	1.17445	1.40025	5.68095	5.88231	9.20065	9.25834	15.7359	15.5301	20.8588	20.7614
146.8	1.1708	1.40117	5.685	5.88597	9.2049	9.26376	15.7435	15.5376	20.864	20.7684
146.9	1.17195	1.40209	5.68905	5.88963	9.20765	9.26917	15.751	15.545	20.8687	20.7755
147	1.17325	1.403	5.69225	5.8933	9.21615	9.27459	15.7574	15.5525	20.8727	20.7825
147.1	1.17495	1.40392	5.69735	5.89696	9.22165	9.28	15.7652	15.56	20.8788	20.7895
147.2	1.176	1.40483	5.6977	5.90062	9.2245	9.28541	15.7715	15.5674	20.888	20.7966
147.3	1.17355	1.40575	5.70045	5.90428	9.22765	9.29082	15.7782	15.5749	20.8931	20.8036
147.4	1.1727	1.40667	5.7054	5.90794	9.233	9.29623	15.7831	15.5823	20.8979	20.8106
147.5	1.1707	1.40758	5.7072	5.9116	9.2372	9.30164	15.7913	15.5898	20.9039	20.8176
147.6	1.17105	1.4085	5.70975	5.91526	9.24115	9.30704	15.7986	15.5972	20.912	20.8246
147.7	1.17025	1.40941	5.71315	5.91892	9.24535	9.31245	15.8049	15.6047	20.917	20.8316
147.8	1.17085	1.41033	5.71555	5.92258	9.25185	9.31785	15.8116	15.6121	20.922	20.8386
147.9	1.17135	1.41124	5.71985	5.92624	9.25545	9.32325	15.8178	15.6195	20.9315	20.8456
148	1.1703	1.41216	5.7231	5.9299	9.258	9.32866	15.8197	15.627	20.9382	20.8525
148.1	1.173	1.41307	5.73	5.93355	9.2627	9.33406	15.8229	15.6344	20.9421	20.8595
148.2	1.17065	1.41399	5.73075	5.93721	9.26905	9.33946	15.8258	15.6418	20.9494	20.8665
148.3	1.17275	1.4149	5.73065	5.94087	9.27185	9.34486	15.833	15.6493	20.9571	20.8734
148.4	1.1707	1.41582	5.7361	5.94452	9.2764	9.35025	15.8372	15.6567	20.9662	20.8804
148.5	1.1721	1.41674	5.7417	5.94818	9.2795	9.35565	15.8425	15.6641	20.9745	20.8873
148.6	1.17405	1.41765	5.74585	5.95183	9.28425	9.36105	15.8496	15.6715	20.9804	20.8942
148.7	1.1763	1.41857	5.751	5.95549	9.2907	9.36644	15.8557	15.6789	20.9902	20.9012
148.8	1.17685	1.41948	5.75625	5.95914	9.29865	9.37184	15.8653	15.6863	20.9979	20.9081
148.9	1.18	1.4204	5.7629	5.9628	9.3051	9.37723	15.874	15.6937	21.0055	20.915
149	1.18145	1.42131	5.76635	5.96645	9.30975	9.38262	15.8834	15.7011	21.012	20.9219
149.1	1.18235	1.42223	5.77045	5.9701	9.31505	9.38801	15.8883	15.7085	21.0193	20.9288
149.2	1.18275	1.42314	5.77535	5.97376	9.31885	9.3934	15.8941	15.7159	21.0257	20.9357
149.3	1.18345	1.42406	5.77695	5.97741	9.32305	9.39879	15.9043	15.7233	21.0347	20.9426
149.4	1.18225	1.42497	5.78025	5.98106	9.33015	9.40417	15.9139	15.7307	21.0417	20.9495
149.5	1.1835	1.42588	5.782	5.98471	9.3356	9.40956	15.9204	15.7381	21.0473	20.9564
149.6	1.18585	1.4268	5.78545	5.98836	9.34295	9.41494	15.9285	15.7454	21.0595	20.9633
149.7	1.1867	1.42771	5.7901	5.99201	9.3468	9.42033	15.9362	15.7528	21.0687	20.9702
149.8	1.18235	1.42863	5.79445	5.99566	9.35435	9.42571	15.9411	15.7602	21.0753	20.977
149.9	1.1782	1.42954	5.797	5.99931	9.3558	9.43109	15.9422	15.7675	21.081	20.9839
150	1.17495	1.43046	5.80135	6.00296	9.35875	9.43647	15.9486	15.7749	21.0864	20.9908
150.1	1.1761	1.43137	5.8024	6.00661	9.365	9.44185	15.9563	15.7823	21.0891	20.9976
150.2	1.1774	1.43229	5.8047	6.01026	9.3672	9.44723	15.9616	15.7896	21.0916	21.0044
150.3	1.18185	1.4332	5.80375	6.0139	9.36925	9.4526	15.9681	15.797	21.0973	21.0113
150.4	1.17975	1.43411	5.80595	6.01755	9.37195	9.45798	15.9785	15.8043	21.1015	21.0181
150.5	1.1819	1.43503	5.8093	6.0212	9.3756	9.46335	15.9821	15.8117	21.1086	21.0249
150.6	1.18335	1.43594	5.81635	6.02485	9.38195	9.46873	15.9887	15.819	21.1164	21.0318
150.7	1.1858	1.43686	5.824	6.02849	9.386	9.4741	15.9938	15.8264	21.1242	21.0386
150.8	1.1816	1.43777	5.8232	6.03214	9.3906	9.47947	15.9973	15.8337	21.124	21.0454
150.9	1.18275	1.43868	5.82995	6.03578	9.39625	9.48484	16.0043	15.8411	21.1334	21.0522
151	1.183	1.4396	5.8332	6.03943	9.4027	9.49021	16.009	15.8484	21.1382	21.059
151.1	1.18125	1.44051	5.83365	6.04307	9.40555	9.49558	16.0116	15.8557	21.1418	21.0658
151.2	1.1816	1.44143	5.8325	6.04671	9.4084	9.50094	16.0194	15.863	21.1483	21.0725
151.3	1.1829	1.44234	5.8338	6.05036	9.4097	9.50631	16.0262	15.8704	21.1553	21.0793
151.4	1.18265	1.44325	5.83355	6.054	9.40975	9.51167	16.0302	15.8777	21.1626	21.0861
151.5	1.18155	1.44417	5.83835	6.05764	9.41265	9.51704	16.0342	15.885	21.1678	21.0929
151.6	1.18265	1.44508	5.84255	6.06128	9.41325	9.5224	16.0405	15.8923	21.1752	21.0996
151.7	1.18395	1.44599	5.84665	6.06493	9.41825	9.52776	16.051	15.8996	21.184	21.1064
151.8	1.18305	1.44691	5.84785	6.06857	9.42175	9.53312	16.0586	15.9069	21.188	21.1131
151.9	1.18635	1.44782	5.85165	6.07221	9.42605	9.53848	16.0648	15.9142	21.1916	21.1199
152	1.18675	1.44874	5.84955	6.07585	9.42995	9.54384	16.0678	15.9215	21.1958	21.1266
152.1	1.18855	1.44965	5.85445	6.07949	9.43585	9.5492	16.078	15.9288	21.205	21.1333
152.2	1.188	1.45056	5.8596	6.08313	9.4424	9.55455	16.0877	15.9361	21.2146	21.1401
152.3	1.18915	1.45148	5.86635	6.08676	9.44485	9.55991	16.0922	15.9434	21.222	21.1468
152.4	1.1884	1.45239	5.871	6.0904	9.4479	9.56526	16.098	15.9507	21.2264	21.1535
152.5	1.1878	1.4533	5.8724	6.09404	9.4543	9.57061	16.1078	15.958	21.2327	21.1602
152.6	1.19095	1.45421	5.87565	6.09768	9.45815	9.57597	16.1125	15.9653	21.2401	21.1669
152.7	1.19285	1.45513	5.87875	6.10132	9.46165	9.58132	16.118	15.9725	21.2476	21.1736
152.8	1.1954	1.45604	5.8833	6.10495	9.4668	9.58667	16.1278	15.9798	21.2555	21.1803
152.9	1.19635	1.45695	5.88425	6.10859	9.47405	9.59201	16.1315	15.9871	21.2614	21.187
153	1.1948	1.45787	5.8827	6.11222	9.4777	9.59736	16.1342	15.9943	21.2642	21.1937
153.1	1.195	1.45878	5.8862	6.11586	9.4803	9.60271	16.1403	16.0016	21.2709	21.2003
153.2	1.19505	1.45969	5.88875	6.11949	9.48425	9.60805	16.1456	16.0089	21.2769	21.207
153.3	1.19585	1.4606	5.89295	6.12313	9.48755	9.6134	16.1505	16.0161	21.2798	21.2137
153.4	1.1973	1.46152	5.8974	6.12676	9.4953	9.61874	16.158	16.0234	21.2874	21.2203
153.5	1.19925	1.46243	5.90045	6.1304	9.50035	9.62408	16.1647	16.0306	21.2935	21.227
153.6	1.2061	1.46334	5.9087	6.13403	9.5075	9.62942	16.175	16.0379	21.3029	21.2336
153.7	1.2082	1.46426	5.9112	6.13766	9.5115	9.63476	16.1792	16.0451	21.3102	21.2403
153.8	1.21015	1.46517	5.91435	6.14129	9.51375	9.6401	16.1849	16.0523	21.3201	21.2469
153.9	1.2117	1.46608	5.9179	6.14492	9.5182	9.64544	16.1905	16.0596	21.3249	21.2535
154	1.21475	1.46699	5.92165	6.14856	9.52405	9.65077	16.1985	16.0668	21.3328	21.2602
154.1	1.2176	1.4679	5.9245	6.15219	9.5285	9.65611	16.2074	16.074	21.3412	21.2668
154.2	1.21705	1.46882	5.92435	6.15582	9.53125	9.66144	16.2153	16.0813	21.3493	21.2734
154.3	1.221	1.46973	5.9293	6.15945	9.5362	9.66678	16.226	16.0885	21.3565	21.28
154.4	1.2212	1.47064	5.9336	6.16308	9.5441	9.67211	16.2322	16.0957	21.3638	21.2866
154.5	1.22485	1.47155	5.93515	6.16671	9.55345	9.67744	16.2377	16.1029	21.3699	21.2932
154.6	1.2264	1.47247	5.9357	6.17033	9.5596	9.68277	16.2429	16.1102	21.375	21.2998
154.7	1.2265	1.47338	5.939	6.17396	9.565	9.6881	16.2489	16.1174	21.3809	21.3063
154.8	1.22545	1.47429	5.93985	6.17759	9.56945	9.69342	16.2564	16.1246	21.3862	21.3129
154.9	1.22455	1.4752	5.94395	6.18122	9.57365	9.69875	16.2606	16.1318	21.3964	21.3195
155	1.2255	1.47611	5.9474	6.18484	9.5745	9.70408	16.266	16.139	21.4052	21.3261
155.1	1.2253	1.47703	5.9511	6.18847	9.5762	9.7094	16.2679	16.1462	21.41	21.3326
155.2	1.228	1.47794	5.9572	6.1921	9.5809	9.71472	16.2765	16.1534	21.417	21.3392
155.3	1.22755	1.47885	5.95715	6.19572	9.58315	9.72005	16.2816	16.1606	21.4245	21.3457
155.4	1.2266	1.47976	5.9598	6.19935	9.5872	9.72537	16.286	16.1677	21.4311	21.3523
155.5	1.22695	1.48067	5.96335	6.20297	9.59375	9.73069	16.2908	16.1749	21.4378	21.3588
155.6	1.22875	1.48158	5.96955	6.2066	9.59875	9.73601	16.2967	16.1821	21.4478	21.3653
155.7	1.2322	1.48249	5.9754	6.21022	9.6044	9.74132	16.3042	16.1893	21.456	21.3719
155.8	1.23505	1.48341	5.97955	6.21384	9.61045	9.74664	16.309	16.1965	21.4609	21.3784
155.9	1.23945	1.48432	5.98025	6.21746	9.61485	9.75196	16.3169	16.2036	21.467	21.3849
156	1.24355	1.48523	5.98265	6.22109	9.62265	9.75727	16.3275	16.2108	21.4733	21.3914
156.1	1.24445	1.48614	5.98515	6.22471	9.62695	9.76258	16.3311	16.218	21.4804	21.3979
156.2	1.2442	1.48705	5.9888	6.22833	9.6291	9.7679	16.3364	16.2251	21.4883	21.4044
156.3	1.2453	1.48796	5.9917	6.23195	9.635	9.77321	16.3411	16.2323	21.4961	21.4109
156.4	1.24515	1.48887	6.00045	6.23557	9.64565	9.77852	16.3495	16.2394	21.5067	21.4174
156.5	1.24075	1.48979	6.00125	6.23919	9.64965	9.78383	16.354	16.2466	21.5105	21.4239
156.6	1.2423	1.4907	6.0019	6.24281	9.6562	9.78913	16.3628	16.2538	21.514	21.4303
156.7	1.244	1.49161	6.0039	6.24643	9.6609	9.79444	16.3691	16.2609	21.5201	21.4368
156.8	1.2417	1.49252	6.0037	6.25005	9.6665	9.79975	16.3743	16.268	21.525	21.4433
156.9	1.2453	1.49343	6.0052	6.25367	9.6701	9.80505	16.3802	16.2752	21.5361	21.4497
157	1.24645	1.49434	6.00715	6.25729	9.67505	9.81036	16.387	16.2823	21.5445	21.4562
157.1	1.24505	1.49525	6.01435	6.2609	9.67925	9.81566	16.3975	16.2894	21.553	21.4626
157.2	1.2454	1.49616	6.0172	6.26452	9.6844	9.82096	16.4022	16.2966	21.5587	21.4691
157.3	1.2472	1.49707	6.0236	6.26814	9.6923	9.82626	16.4072	16.3037	21.5622	21.4755
157.4	1.24695	1.49798	6.03015	6.27175	9.69705	9.83156	16.4127	16.3108	21.5677	21.4819
157.5	1.2435	1.49889	6.0352	6.27537	9.7043	9.83686	16.4192	16.3179	21.5738	21.4884
157.6	1.24525	1.4998	6.03765	6.27899	9.70885	9.84216	16.423	16.3251	21.5825	21.4948
157.7	1.2507	1.50071	6.0455	6.2826	9.7161	9.84745	16.4302	16.3322	21.5929	21.5012
157.8	1.252	1.50162	6.0496	6.28621	9.7196	9.85275	16.4325	16.3393	21.5989	21.5076
157.9	1.2553	1.50253	6.0564	6.28983	9.7275	9.85804	16.4375	16.3464	21.6056	21.514
158	1.25475	1.50345	6.05565	6.29344	9.73485	9.86333	16.442	16.3535	21.6138	21.5204
158.1	1.2535	1.50436	6.0614	6.29705	9.7417	9.86862	16.4449	16.3606	21.6227	21.5268
158.2	1.2511	1.50527	6.0605	6.30067	9.746	9.87391	16.4423	16.3677	21.6268	21.5332
158.3	1.25715	1.50618	6.06515	6.30428	9.74975	9.8792	16.4472	16.3748	21.6314	21.5396
158.4	1.2633	1.50709	6.0675	6.30789	9.7544	9.88449	16.4544	16.3819	21.6411	21.546
158.5	1.26355	1.508	6.07055	6.3115	9.75875	9.88978	16.4606	16.389	21.6506	21.5523
158.6	1.2645	1.50891	6.0726	6.31511	9.76	9.89507	16.4651	16.3961	21.6521	21.5587
158.7	1.26315	1.50982	6.07385	6.31872	9.76605	9.90035	16.4718	16.4031	21.6584	21.5651
158.8	1.26195	1.51073	6.07795	6.32233	9.77055	9.90564	16.4779	16.4102	21.6636	21.5714
158.9	1.2615	1.51164	6.0781	6.32594	9.7738	9.91092	16.4821	16.4173	21.6677	21.5778
159	1.26345	1.51255	6.07985	6.32955	9.77595	9.9162	16.489	16.4244	21.6738	21.5841
159.1	1.26495	1.51346	6.08835	6.33316	9.78205	9.92148	16.4972	16.4314	21.6837	21.5904
159.2	1.26775	1.51436	6.08975	6.33677	9.78565	9.92676	16.5017	16.4385	21.6913	21.5968
159.3	1.2678	1.51527	6.0931	6.34038	9.7876	9.93204	16.5071	16.4456	21.6993	21.6031
159.4	1.27065	1.51618	6.09805	6.34398	9.79525	9.93732	16.5167	16.4526	21.7083	21.6094
159.5	1.2711	1.51709	6.0995	6.34759	9.796	9.94259	16.5215	16.4597	21.7129	21.6157
159.6	1.272	1.518	6.1064	6.3512	9.7986	9.94787	16.5278	16.4667	21.7195	21.622
159.7	1.27025	1.51891	6.10715	6.3548	9.80185	9.95314	16.5292	16.4738	21.7238	21.6283
159.8	1.27095	1.51982	6.10965	6.35841	9.80835	9.95842	16.5355	16.4808	21.7287	21.6346
159.9	1.2717	1.52073	6.1112	6.36201	9.8173	9.96369	16.5407	16.4879	21.7343	21.6409
160	1.2713	1.52164	6.1174	6.36562	9.8201	9.96896	16.5458	16.4949	21.7402	21.6472
160.1	1.2703	1.52255	6.1207	6.36922	9.8245	9.97423	16.5493	16.502	21.7454	21.6535
160.2	1.2686	1.52346	6.1229	6.37283	9.8293	9.9795	16.5552	16.509	21.7487	21.6598
160.3	1.27	1.52437	6.1307	6.37643	9.838	9.98477	16.5632	16.516	21.7552	21.6661
160.4	1.27045	1.52528	6.13395	6.38003	9.84215	9.99004	16.5678	16.523	21.7606	21.6723
160.5	1.2726	1.52619	6.1404	6.38364	9.8478	9.9953	16.5758	16.5301	21.7675	21.6786
160.6	1.274	1.5271	6.1416	6.38724	9.8504	10.0006	16.5843	16.5371	21.7729	21.6848
160.7	1.2735	1.528	6.1435	6.39084	9.8527	10.0058	16.589	16.5441	21.7792	21.6911
160.8	1.26915	1.52891	6.14525	6.39444	9.85495	10.0111	16.5902	16.5511	21.7844	21.6973
160.9	1.27195	1.52982	6.14855	6.39804	9.86005	10.0164	16.5932	16.5581	21.7889	21.7036
161	1.2751	1.53073	6.1515	6.40164	9.8674	10.0216	16.5992	16.5651	21.793	21.7098
161.1	1.2734	1.53164	6.1528	6.40524	9.8747	10.0269	16.6048	16.5722	21.7982	21.716
161.2	1.27505	1.53255	6.15785	6.40884	9.88205	10.0321	16.6125	16.5792	21.8085	21.7223
161.3	1.27685	1.53346	6.15925	6.41244	9.88705	10.0374	16.6187	16.5862	21.8154	21.7285
161.4	1.2767	1.53437	6.163	6.41604	9.8917	10.0426	16.6243	16.5931	21.8188	21.7347
161.5	1.2783	1.53527	6.1677	6.41964	9.8939	10.0479	16.6275	16.6001	21.8237	21.7409
161.6	1.2797	1.53618	6.1718	6.42323	9.8965	10.0532	16.6325	16.6071	21.8281	21.7471
161.7	1.27915	1.53709	6.17435	6.42683	9.89935	10.0584	16.6387	16.6141	21.8319	21.7533
161.8	1.2765	1.538	6.1782	6.43043	9.9044	10.0637	16.6458	16.6211	21.8375	21.7595
161.9	1.27595	1.53891	6.18075	6.43402	9.91005	10.0689	16.6534	16.6281	21.8439	21.7657
162	1.2741	1.53982	6.1841	6.43762	9.9143	10.0742	16.6582	16.6351	21.8505	21.7719
162.1	1.27355	1.54072	6.18845	6.44122	9.91835	10.0794	16.663	16.642	21.8567	21.778
162.2	1.2746	1.54163	6.1917	6.44481	9.925	10.0847	16.6682	16.649	21.8652	21.7842
[truncated: 4,778 more rows]

## Sheet: NTD-A11
Source data for SP Figure 2f, NTD-A11
X (Time, sec)	1 nM_Y	1 nM; Fitted_Y	5 nM_Y	5 nM; Fitted_Y	10 nM_Y	10 nM; Fitted_Y	25 nM_Y	25 nM; Fitted_Y	50 nM_Y	50 nM; Fitted_Y
-37.5	-0.0521	-0.03855	-0.0438	-0.128963	-0.0774	-0.173363	0.0632	-0.2406	-0.0489	-0.264338
-37.4	-0.0559499	-0.0384472	-0.04535	-0.128619	-0.0576499	-0.1729	0.0471501	-0.239958	-0.0311499	-0.263633
-37.3	-0.0316	-0.0383444	-0.009	-0.128275	-0.0173	-0.172438	0.0703	-0.239317	-0.00640139	-0.262928
-37.2	-0.0158508	-0.0382416	0.01315	-0.127931	0.00654925	-0.171976	0.0892492	-0.238675	0.0204492	-0.262223
-37.1	-0.00455044	-0.0381388	0.02995	-0.127587	0.03115	-0.171513	0.11045	-0.238034	0.0368496	-0.261518
-37	-0.008	-0.038036	0.0144	-0.127243	0.0465	-0.171051	0.1046	-0.237392	0.0333	-0.260813
-36.9	-0.00310011	-0.0379332	0.0208	-0.126899	0.0532999	-0.170589	0.1019	-0.23675	0.0439999	-0.260108
-36.8	-0.0059	-0.0378304	0.0242	-0.126555	0.0407	-0.170126	0.0992	-0.236109	0.0500001	-0.259403
-36.7	-0.00404995	-0.0377276	0.02105	-0.126211	0.0401501	-0.169664	0.10085	-0.235467	0.0502501	-0.258698
-36.6	-0.0144997	-0.0376248	0.0174	-0.125867	0.0352	-0.169202	0.0964	-0.234826	0.0453003	-0.257993
-36.5	-0.0182	-0.037522	0.0112	-0.125524	0.0281	-0.168739	0.0904	-0.234184	0.0405	-0.257288
-36.4	-0.0161001	-0.0374192	0.0104	-0.12518	0.0271999	-0.168277	0.0920999	-0.233542	0.0503999	-0.256584
-36.3	-0.0249	-0.0373164	0.0047	-0.124836	0.02	-0.167815	0.0873	-0.232901	0.0458002	-0.255879
-36.2	-0.0185501	-0.0372136	0.00505	-0.124492	0.0219499	-0.167353	0.0843499	-0.232259	0.0440499	-0.255174
-36.1	-0.0215997	-0.0371108	0.0015	-0.124148	0.015	-0.16689	0.0798	-0.231618	0.0394003	-0.254469
-36	-0.01735	-0.037008	0.00175	-0.123804	0.01355	-0.166428	0.07745	-0.230976	0.04025	-0.253764
-35.9	-0.0265999	-0.0369052	0.0045	-0.12346	0.0114001	-0.165966	0.0753001	-0.230334	0.0416001	-0.253059
-35.8	-0.03005	-0.0368024	0.00775	-0.123116	0.00795	-0.165503	0.07445	-0.229693	0.03775	-0.252354
-35.7	-0.0403001	-0.0366996	0.005	-0.122772	0.0153999	-0.165041	0.0766999	-0.229051	0.0418999	-0.251649
-35.6	-0.0394	-0.0365968	-0.0053	-0.122428	0.0146	-0.164579	0.0763	-0.22841	0.0529	-0.250944
-35.5	-0.03975	-0.036494	-0.00785	-0.122084	0.02595	-0.164116	0.06245	-0.227768	0.06325	-0.25024
-35.4	-0.0278502	-0.0363912	-0.00365	-0.121741	0.0290498	-0.163654	0.0560498	-0.227126	0.0667498	-0.249535
-35.3	-0.01485	-0.0362884	0.00385	-0.121397	0.03725	-0.163192	0.06595	-0.226485	0.0727497	-0.24883
-35.2	-0.00250028	-0.0361856	0.0108	-0.121053	0.0445997	-0.16273	0.0736997	-0.225843	0.0752997	-0.248125
-35.1	-0.00274995	-0.0360828	0.01905	-0.120709	0.04045	-0.162267	0.07395	-0.225202	0.0638501	-0.24742
-35	-0.00185	-0.03598	0.01455	-0.120365	0.03545	-0.161805	0.08045	-0.22456	0.05285	-0.246715
-34.9	-0.00709979	-0.0358772	0.0096	-0.120021	0.0321002	-0.161343	0.0764002	-0.223918	0.0408002	-0.24601
-34.8	-0.0087	-0.0357744	0.0093	-0.119677	0.0343	-0.16088	0.0766	-0.223277	0.0488999	-0.245305
-34.7	-0.00755009	-0.0356716	0.01025	-0.119333	0.0367499	-0.160418	0.0752499	-0.222635	0.0486499	-0.2446
-34.6	-0.00720004	-0.0355688	0.0126	-0.118989	0.0396	-0.159956	0.0754	-0.221994	0.0465	-0.243895
-34.5	-0.00235	-0.035466	0.01245	-0.118646	0.03865	-0.159494	0.07255	-0.221352	0.04505	-0.243191
-34.4	-0.00739991	-0.0353632	0.0128	-0.118302	0.0367001	-0.159031	0.0667001	-0.22071	0.0439001	-0.242486
-34.3	-0.00935	-0.0352604	0.00865	-0.117958	0.03175	-0.158569	0.06455	-0.220069	0.0417502	-0.241781
-34.2	-0.0107999	-0.0351576	0.0056	-0.117614	0.0268001	-0.158107	0.0663001	-0.219427	0.0399001	-0.241076
-34.1	-0.0131499	-0.0350548	0.00205	-0.11727	0.02745	-0.157644	0.06305	-0.218786	0.0385501	-0.240371
-34	-0.01375	-0.034952	0.00155	-0.116926	0.03265	-0.157182	0.06375	-0.218144	0.03735	-0.239666
-33.9	-0.01355	-0.0348492	0.00335	-0.116582	0.03365	-0.15672	0.06385	-0.217502	0.03685	-0.238961
-33.8	-0.0131	-0.0347464	0.0024	-0.116238	0.0307	-0.156257	0.0667	-0.216861	0.0404	-0.238256
-33.7	-0.0117	-0.0346436	0.0033	-0.115894	0.0304	-0.155795	0.0693	-0.216219	0.0436	-0.237551
-33.6	-0.0129999	-0.0345408	0.0018	-0.11555	0.0289	-0.155333	0.0672	-0.215578	0.0430001	-0.236846
-33.5	-0.00945	-0.034438	0.00115	-0.115207	0.02875	-0.15487	0.07005	-0.214936	0.04255	-0.236142
-33.4	-0.00950004	-0.0343352	0.002	-0.114863	0.027	-0.154408	0.0703	-0.214294	0.0416	-0.235437
-33.3	-0.01305	-0.0342324	-0.00225	-0.114519	0.02415	-0.153946	0.06595	-0.213653	0.0384501	-0.234732
-33.2	-0.0155499	-0.0341296	-0.00685	-0.114175	0.0206501	-0.153484	0.0625501	-0.213011	0.0338501	-0.234027
-33.1	-0.01595	-0.0340268	-0.00705	-0.113831	0.01775	-0.153021	0.06215	-0.21237	0.03085	-0.233322
-33	-0.01635	-0.033924	-0.00965	-0.113487	0.01235	-0.152559	0.06205	-0.211728	0.03185	-0.232617
-32.9	-0.0186499	-0.0338212	-0.01005	-0.113143	0.00935006	-0.152097	0.0593501	-0.211086	0.0272501	-0.231912
-32.8	-0.0188	-0.0337184	-0.0082	-0.112799	0.0096	-0.151634	0.0588	-0.210445	0.0282	-0.231207
-32.7	-0.019	-0.0336156	-0.0093	-0.112455	0.0103	-0.151172	0.0572	-0.209803	0.0249	-0.230502
-32.6	-0.0197999	-0.0335128	-0.0099	-0.112111	0.0106	-0.15071	0.0544	-0.209162	0.0231001	-0.229797
-32.5	-0.01905	-0.03341	-0.01275	-0.111768	0.00805	-0.150248	0.04945	-0.20852	0.02185	-0.229093
-32.4	-0.0185501	-0.0333072	-0.01125	-0.111424	0.00864995	-0.149785	0.0476499	-0.207878	0.0215499	-0.228388
-32.3	-0.0171	-0.0332044	-0.0093	-0.11108	0.0115	-0.149323	0.0475	-0.207237	0.0205999	-0.227683
-32.2	-0.0196	-0.0331016	-0.0111	-0.110736	0.00950004	-0.148861	0.0428	-0.206595	0.0183	-0.226978
-32.1	-0.0160501	-0.0329988	-0.01195	-0.110392	0.01235	-0.148398	0.04235	-0.205954	0.0192499	-0.226273
-32	-0.01495	-0.032896	-0.01015	-0.110048	0.01425	-0.147936	0.04505	-0.205312	0.01455	-0.225568
-31.9	-0.0161	-0.0327932	-0.0105	-0.109704	0.0147	-0.147474	0.0425	-0.20467	0.0132	-0.224863
-31.8	-0.01605	-0.0326904	-0.00875	-0.10936	0.01345	-0.147011	0.04225	-0.204029	0.00775001	-0.224158
-31.7	-0.0155	-0.0325876	-0.0091	-0.109016	0.0149	-0.146549	0.0434	-0.203387	0.00889997	-0.223453
-31.6	-0.0136	-0.0324848	-0.0047	-0.108672	0.0175	-0.146087	0.043	-0.202746	0.0123999	-0.222748
-31.5	-0.0129	-0.032382	-0.0069	-0.108328	0.0182	-0.145624	0.0429	-0.202104	0.0121	-0.222044
-31.4	-0.00965012	-0.0322792	-0.00675	-0.107985	0.0182499	-0.145162	0.0439499	-0.201462	0.0164499	-0.221339
-31.3	-0.0112	-0.0321764	-0.0086	-0.107641	0.0159	-0.1447	0.0428	-0.200821	0.0152	-0.220634
-31.2	-0.00900004	-0.0320736	-0.0102	-0.107297	0.0179	-0.144238	0.0456	-0.200179	0.016	-0.219929
-31.1	-0.0114	-0.0319708	-0.0116	-0.106953	0.0172	-0.143775	0.0455	-0.199538	0.0161	-0.219224
-31	-0.0126	-0.031868	-0.0114	-0.106609	0.0198	-0.143313	0.0478	-0.198896	0.0156	-0.218519
-30.9	-0.01665	-0.0317652	-0.01395	-0.106265	0.01805	-0.142851	0.04565	-0.198254	0.01505	-0.217814
-30.8	-0.01815	-0.0316624	-0.01515	-0.105921	0.01795	-0.142388	0.04335	-0.197613	0.01785	-0.217109
-30.7	-0.0169	-0.0315596	-0.0158	-0.105577	0.0173	-0.141926	0.0446	-0.196971	0.0184	-0.216404
-30.6	-0.0206	-0.0314568	-0.0157	-0.105233	0.0201	-0.141464	0.0474	-0.19633	0.0174999	-0.215699
-30.5	-0.01905	-0.031354	-0.01595	-0.104889	0.02095	-0.141002	0.04675	-0.195688	0.0158499	-0.214995
-30.4	-0.0190001	-0.0312512	-0.0129	-0.104546	0.0173	-0.140539	0.0468	-0.195046	0.0170999	-0.21429
-30.3	-0.0183	-0.0311484	-0.0125	-0.104202	0.017	-0.140077	0.0447	-0.194405	0.0153	-0.213585
-30.2	-0.01725	-0.0310456	-0.01425	-0.103858	0.01525	-0.139615	0.04475	-0.193763	0.01255	-0.21288
-30.1	-0.01715	-0.0309428	-0.01535	-0.103514	0.01315	-0.139152	0.04455	-0.193122	0.00735002	-0.212175
-30	-0.017	-0.03084	-0.0168	-0.10317	0.0116	-0.13869	0.0462	-0.19248	0.00560003	-0.21147
-29.9	-0.01425	-0.0307372	-0.01655	-0.102826	0.01285	-0.138228	0.04645	-0.191838	0.00675	-0.210765
-29.8	-0.0103	-0.0306344	-0.0139	-0.102482	0.0149	-0.137765	0.0489	-0.191197	0.00849997	-0.21006
-29.7	-0.01035	-0.0305316	-0.01415	-0.102138	0.01675	-0.137303	0.04905	-0.190555	0.00964998	-0.209355
-29.6	-0.00600008	-0.0304288	-0.011	-0.101794	0.0200999	-0.136841	0.0480999	-0.189914	0.0140998	-0.20865
-29.5	-0.00885004	-0.030326	-0.00855	-0.10145	0.01915	-0.136379	0.04635	-0.189272	0.0151499	-0.207946
-29.4	-0.00955002	-0.0302232	-0.00765	-0.101107	0.01815	-0.135916	0.04495	-0.18863	0.01155	-0.207241
-29.3	-0.00970004	-0.0301204	-0.0072	-0.100763	0.0196	-0.135454	0.0471	-0.187989	0.0113	-0.206536
-29.2	-0.00725005	-0.0300176	-0.00405	-0.100419	0.02195	-0.134992	0.05015	-0.187347	0.01165	-0.205831
-29.1	-0.00525002	-0.0299148	-0.00185	-0.100075	0.02375	-0.134529	0.05195	-0.186706	0.01125	-0.205126
-29	-0.00514999	-0.029812	-0.00255	-0.099731	0.02205	-0.134067	0.04775	-0.186064	0.01175	-0.204421
-28.9	-0.00395001	-0.0297092	-0.000650001	-0.0993871	0.02025	-0.133605	0.04705	-0.185422	0.01035	-0.203716
-28.8	-0.00150002	-0.0296064	-0.0006	-0.0990432	0.0214	-0.133142	0.0464	-0.184781	0.011	-0.203011
-28.7	-0.000900015	-0.0295036	-0.0013	-0.0986993	0.0217	-0.13268	0.0431	-0.184139	0.00919999	-0.202306
-28.6	-0.000850019	-0.0294008	-0.00245	-0.0983554	0.01865	-0.132218	0.04215	-0.183498	0.00874996	-0.201601
-28.5	-0.00275003	-0.029298	-0.00255	-0.0980115	0.01535	-0.131755	0.04145	-0.182856	0.00534994	-0.200897
-28.4	0.000949911	-0.0291952	-0.00055	-0.0976676	0.02115	-0.131293	0.04775	-0.182214	0.00774991	-0.200192
-28.3	0.00394997	-0.0290924	-0.000649997	-0.0973237	0.01905	-0.130831	0.05145	-0.181573	0.00744997	-0.199487
-28.2	0.00214999	-0.0289896	-0.00295	-0.0969798	0.01795	-0.130369	0.04905	-0.180931	0.00814999	-0.198782
-28.1	-0.00334995	-0.0288868	-0.00535	-0.0966359	0.01325	-0.129906	0.04145	-0.18029	0.00815008	-0.198077
-28	-0.00195004	-0.028784	-0.00115	-0.096292	0.01055	-0.129444	0.03945	-0.179648	0.00894992	-0.197372
-27.9	-0.00220001	-0.0286812	0.000600002	-0.0959481	0.00549999	-0.128982	0.0382	-0.179006	0.00569999	-0.196667
-27.8	-0.00290006	-0.0285784	0.0033	-0.0956042	0.0044	-0.128519	0.04	-0.178365	0.00629994	-0.195962
-27.7	-0.00320001	-0.0284756	0.004	-0.0952603	0.00479999	-0.128057	0.0378	-0.177723	0.00339999	-0.195257
-27.6	-0.00489998	-0.0283728	0.0018	-0.0949164	0.00390002	-0.127595	0.0359	-0.177082	0.00100004	-0.194552
-27.5	-0.00345002	-0.02827	0.00305	-0.0945725	0.00484998	-0.127133	0.03695	-0.17644	0.00274996	-0.193848
-27.4	-0.00374998	-0.0281672	0.00285	-0.0942286	0.00445001	-0.12667	0.03345	-0.175798	0.00165002	-0.193143
-27.3	4.99988e-05	-0.0280644	0.00145	-0.0938847	0.00525	-0.126208	0.03425	-0.175157	0.00465	-0.192438
-27.2	0.00674995	-0.0279616	0.00485	-0.0935408	0.00824995	-0.125746	0.0362499	-0.174515	0.00774995	-0.191733
-27.1	0.00904997	-0.0278588	0.00575	-0.0931969	0.00924997	-0.125283	0.03695	-0.173874	0.0112499	-0.191028
-27	0.0121	-0.027756	0.0077	-0.092853	0.011	-0.124821	0.0377	-0.173232	0.0160999	-0.190323
-26.9	0.01175	-0.0276532	0.01155	-0.0925091	0.01115	-0.124359	0.03365	-0.17259	0.01575	-0.189618
-26.8	0.01255	-0.0275504	0.01425	-0.0921652	0.01245	-0.123896	0.03755	-0.171949	0.01735	-0.188913
-26.7	0.0132	-0.0274476	0.0125	-0.0918213	0.0138	-0.123434	0.0358	-0.171307	0.0149	-0.188208
-26.6	0.0181	-0.0273448	0.0152	-0.0914774	0.0166	-0.122972	0.0404	-0.170666	0.0181999	-0.187503
-26.5	0.0191	-0.027242	0.0135	-0.0911335	0.0167	-0.122509	0.0419	-0.170024	0.0185999	-0.186799
-26.4	0.0180499	-0.0271392	0.01425	-0.0907896	0.01885	-0.122047	0.04525	-0.169382	0.0216499	-0.186094
-26.3	0.0186	-0.0270364	0.0133	-0.0904457	0.021	-0.121585	0.0438	-0.168741	0.0224	-0.185389
-26.2	0.01575	-0.0269336	0.01205	-0.0901018	0.01855	-0.121123	0.04455	-0.168099	0.02455	-0.184684
-26.1	0.017	-0.0268308	0.0123	-0.0897579	0.0183	-0.12066	0.0425	-0.167458	0.0256	-0.183979
-26	0.0143	-0.026728	0.0121	-0.089414	0.0158	-0.120198	0.0422	-0.166816	0.0265	-0.183274
-25.9	0.0142	-0.0266252	0.0106	-0.0890701	0.0147	-0.119736	0.0413	-0.166174	0.0257	-0.182569
-25.8	0.0145	-0.0265224	0.0124	-0.0887262	0.0165	-0.119273	0.0412	-0.165533	0.026	-0.181864
-25.7	0.01125	-0.0264196	0.01285	-0.0883823	0.01545	-0.118811	0.04015	-0.164891	0.02815	-0.181159
-25.6	0.011	-0.0263168	0.0137	-0.0880384	0.0157	-0.118349	0.0386	-0.16425	0.0312	-0.180454
-25.5	0.01335	-0.026214	0.01325	-0.0876945	0.01475	-0.117887	0.03815	-0.163608	0.03245	-0.17975
-25.4	0.01205	-0.0261112	0.01155	-0.0873506	0.01295	-0.117424	0.03545	-0.162966	0.02915	-0.179045
-25.3	0.0108001	-0.0260084	0.0096	-0.0870067	0.0114	-0.116962	0.0352	-0.162325	0.0229001	-0.17834
-25.2	0.00625001	-0.0259056	0.01155	-0.0866628	0.01345	-0.1165	0.03385	-0.161683	0.02225	-0.177635
-25.1	0.00575001	-0.0258028	0.01235	-0.0863189	0.01485	-0.116037	0.03215	-0.161042	0.02225	-0.17693
-25	0.00670001	-0.0257	0.0115	-0.085975	0.0164	-0.115575	0.0305	-0.1604	0.0215	-0.176225
-24.9	0.00650007	-0.0255972	0.0123	-0.0856311	0.0121	-0.115113	0.0279	-0.159758	0.0179001	-0.17552
-24.8	0.00540002	-0.0254944	0.0152	-0.0852872	0.0128	-0.11465	0.0272	-0.159117	0.0161	-0.174815
-24.7	0.0042	-0.0253916	0.0149	-0.0849433	0.0107	-0.114188	0.0256	-0.158475	0.0117	-0.17411
-24.6	0.0055	-0.0252888	0.0134	-0.0845994	0.0121	-0.113726	0.0218	-0.157834	0.0116	-0.173405
-24.5	0.00795	-0.025186	0.01245	-0.0842555	0.00895	-0.113264	0.02365	-0.157192	0.01275	-0.172701
-24.4	0.00610003	-0.0250832	0.0107	-0.0839116	0.00660002	-0.112801	0.0205	-0.15655	0.0118	-0.171996
-24.3	0.00515	-0.0249804	0.00925	-0.0835677	0.00505	-0.112339	0.01905	-0.155909	0.01325	-0.171291
-24.2	0.00415002	-0.0248776	0.00805	-0.0832238	0.00345002	-0.111877	0.01645	-0.155267	0.01305	-0.170586
-24.1	0.00639993	-0.0247748	0.0104	-0.0828799	0.00749993	-0.111414	0.0199999	-0.154626	0.0186999	-0.169881
-24	0.00659999	-0.024672	0.013	-0.082536	0.00749999	-0.110952	0.0201	-0.153984	0.0238	-0.169176
-23.9	0.00399999	-0.0245692	0.0128	-0.0821921	0.0062	-0.11049	0.0165	-0.153342	0.0243	-0.168471
-23.8	0.00225	-0.0244664	0.01395	-0.0818482	0.00465	-0.110027	0.01445	-0.152701	0.02455	-0.167766
-23.7	0.00155	-0.0243636	0.01375	-0.0815043	0.00545	-0.109565	0.01105	-0.152059	0.02465	-0.167061
-23.6	-0.00070001	-0.0242608	0.0127	-0.0811604	0.00499999	-0.109103	0.0108	-0.151418	0.0213	-0.166356
-23.5	-0.00459997	-0.024158	0.0106	-0.0808165	0.000500028	-0.108641	0.0112	-0.150776	0.0207001	-0.165652
-23.4	-0.00230001	-0.0240552	0.0097	-0.0804726	0.0017	-0.108178	0.0127	-0.150134	0.0214	-0.164947
-23.3	-0.0038	-0.0239524	0.0078	-0.0801287	0.0015	-0.107716	0.0103	-0.149493	0.0244	-0.164242
-23.2	-0.00210003	-0.0238496	0.0095	-0.0797848	0.00239997	-0.107254	0.00929997	-0.148851	0.0264	-0.163537
-23.1	-0.00284999	-0.0237468	0.00805	-0.0794409	-0.000649987	-0.106791	0.00815001	-0.14821	0.02475	-0.162832
-23	-0.00294999	-0.023644	0.00725	-0.079097	-0.00164999	-0.106329	0.00635001	-0.147568	0.02445	-0.162127
-22.9	-0.00325004	-0.0235412	0.00475	-0.0787531	-0.00125002	-0.105867	0.00734998	-0.146926	0.02165	-0.161422
-22.8	-0.00474998	-0.0234384	0.000749999	-0.0784092	-0.00555	-0.105404	0.00455	-0.146285	0.01975	-0.160717
-22.7	-0.00334998	-0.0233356	-0.000250002	-0.0780653	-0.00804998	-0.104942	0.00535002	-0.145643	0.01915	-0.160012
-22.6	-0.00814999	-0.0232328	0.00255	-0.0777214	-0.00574999	-0.10448	0.00815001	-0.145002	0.02285	-0.159307
-22.5	-0.01245	-0.02313	0.00235	-0.0773775	-0.00475004	-0.104017	0.01625	-0.14436	0.0224499	-0.158603
-22.4	-0.01205	-0.0230272	-0.00235	-0.0770336	-0.00855	-0.103555	0.01385	-0.143718	0.02385	-0.157898
-22.3	-0.00949997	-0.0229244	-0.0052	-0.0766897	-0.0112	-0.103093	0.0134	-0.143077	0.0188	-0.157193
-22.2	-0.0103	-0.0228216	-0.0083	-0.0763458	-0.00959999	-0.102631	0.0168	-0.142435	0.0207	-0.156488
-22.1	-0.00799999	-0.0227188	-0.0114	-0.0760019	-0.00939999	-0.102168	0.0167	-0.141794	0.0214	-0.155783
-22	-0.01385	-0.022616	-0.01425	-0.075658	-0.01115	-0.101706	0.01265	-0.141152	0.0200501	-0.155078
-21.9	-0.01675	-0.0225132	-0.01585	-0.0753141	-0.01115	-0.101244	0.01095	-0.14051	0.01805	-0.154373
-21.8	-0.0191	-0.0224104	-0.0199	-0.0749702	-0.0122	-0.100781	0.01	-0.139869	0.0149	-0.153668
-21.7	-0.0123	-0.0223076	-0.0286	-0.0746263	-0.015	-0.100319	0.0105	-0.139227	0.00380002	-0.152963
-21.6	-0.00544999	-0.0222048	-0.03885	-0.0742824	-0.01995	-0.0998568	-0.00244999	-0.138586	-0.00614998	-0.152258
-21.5	0.000299993	-0.022102	-0.0391	-0.0739385	-0.0222	-0.0993945	-0.00910001	-0.137944	-0.0163	-0.151554
-21.4	-0.00164999	-0.0219992	-0.02815	-0.0735946	-0.03245	-0.0989322	-0.01895	-0.137302	-0.01505	-0.150849
-21.3	0.00164991	-0.0218964	-0.01085	-0.0732507	-0.04025	-0.0984699	-0.02305	-0.136661	0.00144991	-0.150144
-21.2	-0.00655	-0.0217936	-0.00285	-0.0729068	-0.03795	-0.0980076	-0.02585	-0.136019	-0.000249999	-0.149439
-21.1	0.00244985	-0.0216908	0.01215	-0.0725629	-0.0271502	-0.0975453	-0.0145502	-0.135378	0.0148497	-0.148734
-21	-0.0106499	-0.021588	0.01615	-0.072219	-0.0306499	-0.097083	-0.0189499	-0.134736	0.0112501	-0.148029
-20.9	0.00149977	-0.0214852	0.0218	-0.0718751	-0.0306001	-0.0966207	-0.00480012	-0.134094	0.0240998	-0.147324
-20.8	0.00634992	-0.0213824	0.02725	-0.0715312	-0.02925	-0.0961584	-4.99983e-05	-0.133453	0.0337499	-0.146619
-20.7	0.00984995	-0.0212796	0.04035	-0.0711873	-0.0320501	-0.0956961	0.00384995	-0.132811	0.0358499	-0.145914
-20.6	0.0138	-0.0211768	0.0462	-0.0708434	-0.0382	-0.0952338	0.00849998	-0.13217	0.0394	-0.145209
-20.5	0.0211	-0.021074	0.051	-0.0704995	-0.0489	-0.0947715	0.0126	-0.131528	0.0437999	-0.144505
-20.4	0.02355	-0.0209712	0.05355	-0.0701556	-0.05365	-0.0943092	0.01455	-0.130886	0.04685	-0.1438
-20.3	0.0196501	-0.0208684	0.05135	-0.0698117	-0.06335	-0.0938469	0.01605	-0.130245	0.0430501	-0.143095
-20.2	0.0137501	-0.0207656	0.04685	-0.0694678	-0.0625499	-0.0933846	0.0205501	-0.129603	0.0390501	-0.14239
-20.1	0.0159002	-0.0206628	0.0382	-0.0691239	-0.0532998	-0.0929223	0.0222002	-0.128962	0.0303003	-0.141685
-20	0.00540021	-0.02056	0.0272	-0.06878	-0.0430998	-0.09246	0.0141002	-0.12832	0.0157004	-0.14098
-19.9	-0.00094961	-0.0204572	0.01625	-0.0684361	-0.0328498	-0.0919977	0.0104502	-0.127678	0.00705039	-0.140275
-19.8	-0.00839984	-0.0203544	0.0052	-0.0680922	-0.0253	-0.0915354	0.0088	-0.127037	0.00190016	-0.13957
-19.7	-0.0103499	-0.0202516	0.000550003	-0.0677483	-0.0179499	-0.0910731	0.00675011	-0.126395	0.00405011	-0.138865
-19.6	-0.0189498	-0.0201488	-0.00145	-0.0674044	-0.0191498	-0.0906108	0.00395015	-0.125754	-0.00164969	-0.13816
-19.5	-0.01045	-0.020046	0.00865	-0.0670605	-0.00975003	-0.0901485	0.01115	-0.125112	0.00114994	-0.137456
-19.4	-0.00449984	-0.0199432	0.0073	-0.0667166	-0.00669992	-0.0896862	0.0133001	-0.12447	-0.000199842	-0.136751
-19.3	-0.0118498	-0.0198404	0.00155	-0.0663727	-0.00995	-0.0892239	0.00515	-0.123829	-0.0116498	-0.136046
-19.2	-0.0225998	-0.0197376	0.000499998	-0.0660288	-0.0141998	-0.0887616	0.0026002	-0.123187	-0.0129998	-0.135341
-19.1	-0.0199498	-0.0196348	0.00205	-0.0656849	-0.0160498	-0.0882993	0.00465017	-0.122546	-0.0194497	-0.134636
-19	-0.0199498	-0.019532	0.000950004	-0.065341	-0.0187498	-0.087837	-0.00704977	-0.121904	-0.0258495	-0.133931
-18.9	-0.0200995	-0.0194292	-0.0104	-0.0649971	-0.0173998	-0.0873747	-0.00349977	-0.121262	-0.0162995	-0.133226
-18.8	-0.0211999	-0.0193264	-0.000799996	-0.0646532	-0.0108	-0.0869124	-0.0101	-0.120621	-0.0286999	-0.132521
-18.7	-0.0335996	-0.0192236	0.0033	-0.0643093	-0.0211996	-0.0864501	-0.0172996	-0.119979	-0.0195996	-0.131816
-18.6	-0.0258	-0.0191208	0.000999996	-0.0639654	-0.00819997	-0.0859878	-0.00259997	-0.119338	-0.0233999	-0.131111
-18.5	-0.01395	-0.019018	-0.00685	-0.0636215	0.00385003	-0.0855255	0.00875003	-0.118696	-0.03525	-0.130407
-18.4	-0.00785018	-0.0189152	-0.01205	-0.0632776	0.0247499	-0.0850632	0.0205499	-0.118054	-0.0360502	-0.129702
-18.3	-0.00670003	-0.0188124	-0.0148	-0.0629337	0.0414	-0.0846009	0.0321	-0.117413	-0.0328	-0.128997
-18.2	-0.0106998	-0.0187096	-0.0194	-0.0625898	0.0340002	-0.0841386	0.0351002	-0.116771	-0.0374998	-0.128292
-18.1	-0.0274495	-0.0186068	-0.02015	-0.0622459	0.0107505	-0.0836763	0.0202505	-0.11613	-0.0471491	-0.127587
-18	-0.0397495	-0.018504	-0.02025	-0.061902	-0.00814951	-0.083214	0.00585049	-0.115488	-0.052249	-0.126882
-17.9	-0.0375496	-0.0184012	-0.01475	-0.0615581	-0.00974982	-0.0827517	0.00795018	-0.114846	-0.0440496	-0.126177
-17.8	-0.03245	-0.0182984	-0.01235	-0.0612142	-0.00315	-0.0822894	0.01735	-0.114205	-0.04335	-0.125472
-17.7	-0.0281499	-0.0181956	-0.00455	-0.0608703	0.000650058	-0.0818271	0.0115501	-0.113563	-0.0498499	-0.124767
-17.6	-0.0127501	-0.0180928	-0.00565	-0.0605264	0.0161499	-0.0813648	0.0111499	-0.112922	-0.0506503	-0.124062
-17.5	0.00259971	-0.01799	-0.00129999	-0.0601825	0.0408997	-0.0809025	0.0203997	-0.11228	-0.0458006	-0.123358
-17.4	0.0180495	-0.0178872	0.00395	-0.0598386	0.0649497	-0.0804402	0.0306497	-0.111638	-0.0334505	-0.122653
-17.3	0.0325998	-0.0177844	0.0078	-0.0594947	0.0751	-0.0799779	0.0372	-0.110997	-0.0281002	-0.121948
-17.2	0.04605	-0.0176816	0.00795	-0.0591508	0.07585	-0.0795156	0.05045	-0.110355	-0.02115	-0.121243
-17.1	0.0398503	-0.0175788	0.00684999	-0.0588069	0.0579503	-0.0790533	0.0398503	-0.109714	-0.0159493	-0.120538
-17	0.0203005	-0.017476	0.0138	-0.058463	0.0280005	-0.078591	0.0157005	-0.109072	-0.00449892	-0.119833
-16.9	0.000451381	-0.0173732	0.00965001	-0.0581191	0.0018507	-0.0781287	-0.000249304	-0.10843	0.00135138	-0.119128
-16.8	-0.0105993	-0.0172704	0.0132	-0.0577752	-0.0123	-0.0776664	-0.0115	-0.107789	-0.00699934	-0.118423
-16.7	-0.0241994	-0.0171676	0.0229	-0.0574313	-0.0136994	-0.0772041	-0.0232994	-0.107147	-0.0137994	-0.117718
-16.6	-0.0400496	-0.0170648	0.03825	-0.0570874	-0.0114496	-0.0767418	-0.0248496	-0.106506	-0.0231492	-0.117013
-16.5	-0.0397998	-0.016962	0.0505	-0.0567435	-0.00849981	-0.0762795	-0.0202998	-0.105864	-0.0257996	-0.116309
-16.4	-0.0242003	-0.0168592	0.056	-0.0563996	-0.00050014	-0.0758172	-0.00240014	-0.105222	-0.0227003	-0.115604
-16.3	0.0130992	-0.0167564	0.0818	-0.0560557	0.0382	-0.0753549	0.0313	-0.104581	-0.0155008	-0.114899
-16.2	0.0158496	-0.0166536	0.04665	-0.0557118	0.0377496	-0.0748926	0.0406496	-0.103939	-0.0083504	-0.114194
-16.1	0.0328495	-0.0165508	0.03945	-0.0553679	0.0271495	-0.0744303	0.0442495	-0.103298	0.00124907	-0.113489
-16	0.03465	-0.016448	0.04465	-0.055024	0.01535	-0.073968	0.02685	-0.102656	-0.00725	-0.112784
-15.9	0.0355999	-0.0163452	0.0502	-0.0546801	0.00489994	-0.0735057	0.0238999	-0.102014	-0.00840015	-0.112079
-15.8	0.0329499	-0.0162424	0.04335	-0.0543362	-0.01035	-0.0730434	0.01915	-0.101373	-0.0168501	-0.111374
-15.7	0.0210999	-0.0161396	0.0496	-0.0539923	-0.0117001	-0.0725811	0.0106999	-0.100731	-0.0158001	-0.110669
-15.6	0.0193498	-0.0160368	0.05565	-0.0536484	-0.00995016	-0.0721188	-0.00415016	-0.10009	-0.00705034	-0.109964
-15.5	0.01645	-0.015934	0.06965	-0.0533045	-0.00775001	-0.0716565	-0.00335001	-0.099448	0.00504996	-0.10926
-15.4	0.0199998	-0.0158312	0.091	-0.0529606	-0.0143001	-0.0711942	0.00179991	-0.0988064	0.0227998	-0.108555
-15.3	0.0285997	-0.0157284	0.1102	-0.0526167	-0.0093	-0.0707319	0.0128	-0.0981648	0.0402997	-0.10785
-15.2	0.03385	-0.0156256	0.10875	-0.0522728	-0.01545	-0.0702696	0.00914999	-0.0975232	0.03425	-0.107145
-15.1	0.0238002	-0.0155228	0.0891	-0.0519289	-0.0253998	-0.0698073	0.00310016	-0.0968816	0.0186003	-0.10644
-15	0.02125	-0.01542	0.07795	-0.051585	-0.02555	-0.069345	0.000750029	-0.09624	0.0128501	-0.105735
-14.9	0.0189	-0.0153172	0.0668	-0.0512411	-0.0335	-0.0688827	-0.00270001	-0.0955984	0.00159999	-0.10503
-14.8	0.0218	-0.0152144	0.0528	-0.0508972	-0.0391	-0.0684204	-0.009	-0.0949568	-0.0197	-0.104325
-14.7	0.0249499	-0.0151116	0.04475	-0.0505533	-0.0442501	-0.0679581	-0.0100501	-0.0943152	-0.0349501	-0.10362
-14.6	0.0266999	-0.0150088	0.0403	-0.0502094	-0.0348001	-0.0674958	-0.0141001	-0.0936736	-0.0457002	-0.102915
-14.5	0.0263499	-0.014906	0.02975	-0.0498655	-0.0285501	-0.0670335	-0.0182501	-0.093032	-0.0504502	-0.102211
-14.4	0.0243999	-0.0148032	0.0204	-0.0495216	-0.0323	-0.0665712	-0.0176	-0.0923904	-0.0569001	-0.101506
-14.3	0.0221999	-0.0147004	0.0198	-0.0491777	-0.0416	-0.0661089	-0.0086	-0.0917488	-0.0557001	-0.100801
-14.2	0.0162499	-0.0145976	0.01565	-0.0488338	-0.0493501	-0.0656466	-0.0121501	-0.0911072	-0.0441501	-0.100096
-14.1	0.0111	-0.0144948	0.02	-0.0484899	-0.0509	-0.0651843	-0.00940005	-0.0904656	-0.0275001	-0.0993909
-14	0.00989997	-0.014392	0.0247	-0.048146	-0.0517	-0.064722	-0.00860003	-0.089824	-0.0269001	-0.098686
-13.9	0.0196997	-0.0142892	0.0387	-0.0478021	-0.0514001	-0.0642597	-0.00980014	-0.0891824	-0.0208003	-0.0979811
-13.8	0.02205	-0.0141864	0.03915	-0.0474582	-0.05665	-0.0637974	-0.00775	-0.0885408	-0.02115	-0.0972762
-13.7	0.0314499	-0.0140836	0.04565	-0.0471143	-0.0510501	-0.0633351	0.00374988	-0.0878992	-0.0133501	-0.0965713
-13.6	0.0338999	-0.0139808	0.0523	-0.0467704	-0.0407001	-0.0628728	0.00489991	-0.0872576	-0.0089002	-0.0958664
-13.5	0.025	-0.013878	0.0647	-0.0464265	-0.0336	-0.0624105	0.00319997	-0.086616	-0.00440008	-0.0951615
-13.4	0.0240498	-0.0137752	0.07155	-0.0460826	-0.0253501	-0.0619482	-5.00905e-05	-0.0859744	-0.00015018	-0.0944566
-13.3	0.01005	-0.0136724	0.06045	-0.0457387	-0.02835	-0.0614859	-0.01085	-0.0853328	-0.000749975	-0.0937517
-13.2	-0.00219995	-0.0135696	0.0302	-0.0453948	-0.0373	-0.0610236	-0.0199	-0.0846912	-0.00909995	-0.0930468
-13.1	-0.00925018	-0.0134668	0.01235	-0.0450509	-0.0345502	-0.0605613	-0.0147502	-0.0840496	-0.00755038	-0.0923419
-13	-0.00300029	-0.013364	0.0124	-0.044707	-0.0362003	-0.060099	-0.00620029	-0.083408	-0.00980059	-0.091637
-12.9	0.00394937	-0.0132612	0.01925	-0.0443631	-0.0437503	-0.0596367	-0.00515032	-0.0827664	-0.00225063	-0.0909321
-12.8	0.00704983	-0.0131584	0.02155	-0.0440192	-0.02585	-0.0591744	-0.01455	-0.0821248	-0.00115017	-0.0902272
-12.7	0.00295008	-0.0130556	0.01675	-0.0436753	-0.0404499	-0.0587121	-0.0289499	-0.0814832	-0.00834992	-0.0895223
-12.6	0.00744996	-0.0129528	0.02735	-0.0433314	-0.04645	-0.0582498	-0.02915	-0.0808416	-0.00565007	-0.0888174
-12.5	0.02005	-0.01285	0.03385	-0.0429875	-0.03115	-0.0577875	-0.03085	-0.0802	-0.00355011	-0.0881125
-12.4	0.0288498	-0.0127472	0.03865	-0.0426436	-0.0212501	-0.0573252	-0.0281501	-0.0795584	-0.000650169	-0.0874076
-12.3	0.0315	-0.0126444	0.0404	-0.0422997	-0.0163	-0.0568629	-0.0301	-0.0789168	-0.00150003	-0.0867027
-12.2	0.03605	-0.0125416	0.04415	-0.0419558	-0.00925005	-0.0564006	-0.03455	-0.0782752	-0.00315005	-0.0859978
-12.1	0.0383999	-0.0124388	0.0528	-0.0416119	-0.00830009	-0.0559383	-0.0351001	-0.0776336	-0.00360016	-0.0852929
-12	0.037	-0.012336	0.0446	-0.041268	-0.00969999	-0.055476	-0.0331	-0.076992	-0.0107	-0.084588
-11.9	0.0322499	-0.0122332	0.03855	-0.0409241	-0.00205005	-0.0550137	-0.02755	-0.0763504	-0.00995009	-0.0838831
-11.8	0.0398499	-0.0121304	0.03525	-0.0405802	0.00385	-0.0545514	-0.02515	-0.0757088	-0.0070501	-0.0831782
-11.7	0.0395499	-0.0120276	0.02125	-0.0402363	-0.00215006	-0.0540891	-0.0280501	-0.0750672	-0.00875006	-0.0824733
-11.6	0.0310999	-0.0119248	0.0184	-0.0398924	-0.00310009	-0.0536268	-0.0290001	-0.0744256	-0.00700018	-0.0817684
-11.5	0.0225499	-0.011822	0.01265	-0.0395485	-0.00475007	-0.0531645	-0.0332501	-0.073784	-0.0108502	-0.0810635
-11.4	0.0122998	-0.0117192	0.0164	-0.0392046	0.00159992	-0.0527022	-0.0313001	-0.0731424	-0.0178002	-0.0803586
-11.3	0.0113499	-0.0116164	0.01845	-0.0388607	0.00345	-0.0522399	-0.02665	-0.0725008	-0.0185501	-0.0796537
-11.2	0.00719989	-0.0115136	0.0209	-0.0385168	0.0105999	-0.0517776	-0.0261001	-0.0718592	-0.0193001	-0.0789488
-11.1	0.0116498	-0.0114108	0.02225	-0.0381729	0.0171498	-0.0513153	-0.0222502	-0.0712176	-0.0148504	-0.0782439
-11	0.00499991	-0.011308	0.0214	-0.037829	0.0178999	-0.050853	-0.0232001	-0.070576	-0.0143002	-0.077539
-10.9	0.00469976	-0.0112052	0.0233	-0.0374851	0.0174999	-0.0503907	-0.0166001	-0.0699344	-0.0177002	-0.0768341
-10.8	0.00519989	-0.0111024	0.0245	-0.0371412	0.0183	-0.0499284	-0.0149	-0.0692928	-0.0181001	-0.0761292
-10.7	0.00509986	-0.0109996	0.0199	-0.0367973	0.0128999	-0.0494661	-0.00900014	-0.0686512	-0.0140001	-0.0754243
-10.6	0.000649892	-0.0108968	0.01635	-0.0364534	0.0102499	-0.0490038	-0.00275011	-0.0680096	-0.0117502	-0.0747194
-10.5	0.000599826	-0.010794	0.0229	-0.0361095	0.00739983	-0.0485415	0.00739983	-0.067368	-0.00790035	-0.0740145
-10.4	0.00334962	-0.0106912	0.02645	-0.0357656	0.00524981	-0.0480792	0.0135498	-0.0667264	-0.000850384	-0.0733096
-10.3	-0.00255005	-0.0105884	0.01905	-0.0354217	-0.00165	-0.0476169	0.01425	-0.0660848	-0.00215005	-0.0726047
-10.2	-0.0115501	-0.0104856	0.00995	-0.0350778	-0.0101501	-0.0471546	0.0119499	-0.0654432	-0.00725007	-0.0718998
-10.1	-0.0202501	-0.0103828	0.00185	-0.0347339	-0.0197501	-0.0466923	0.0105499	-0.0648016	-0.0102502	-0.0711949
-10	-0.0272501	-0.01028	4.99991e-05	-0.03439	-0.0276501	-0.04623	0.0099499	-0.06416	-0.0130502	-0.07049
-9.9	-0.0307004	-0.0101772	0.0059	-0.0340461	-0.0250002	-0.0457677	0.0133998	-0.0635184	-0.0143004	-0.0697851
-9.8	-0.0340001	-0.0100744	0.0015	-0.0337022	-0.0261	-0.0453054	0.0129	-0.0628768	-0.0228001	-0.0690802
-9.7	-0.0354002	-0.0099716	0.0025	-0.0333583	-0.0231002	-0.0448431	0.0181998	-0.0622352	-0.0181002	-0.0683753
-9.6	-0.0408002	-0.0098688	0.0056	-0.0330144	-0.0262002	-0.0443808	0.0207998	-0.0615936	-0.0220003	-0.0676704
-9.5	-0.0423502	-0.009766	0.00165	-0.0326705	-0.0244502	-0.0439185	0.0295498	-0.060952	-0.0179504	-0.0669655
-9.4	-0.0385502	-0.0096632	0.00275	-0.0323266	-0.0145501	-0.0434562	0.0335499	-0.0603104	-0.0193502	-0.0662606
-9.3	-0.0295001	-0.0095604	0.0062	-0.0319827	0.0069	-0.0429939	0.0358	-0.0596688	-0.0194001	-0.0655557
-9.2	-0.0161	-0.0094576	0.0134	-0.0316388	0.0184	-0.0425316	0.036	-0.0590272	-0.0234	-0.0648508
-9.1	-0.0097	-0.0093548	0.0262	-0.0312949	0.022	-0.0420693	0.0327	-0.0583856	-0.025	-0.0641459
-9	-0.00499985	-0.009252	0.0247	-0.030951	0.0210001	-0.041607	0.0278001	-0.057744	-0.0289997	-0.063441
-8.9	-0.000749788	-0.0091492	0.03135	-0.0306071	0.0150501	-0.0411447	0.0394501	-0.0571024	-0.0198498	-0.0627361
-8.8	-0.00044972	-0.0090464	0.02525	-0.0302632	-0.00275	-0.0406824	0.03415	-0.0564608	-0.0221497	-0.0620312
-8.7	0.01035	-0.0089436	0.03265	-0.0299193	-0.00235002	-0.0402201	0.03465	-0.0558192	-0.01635	-0.0613263
-8.6	0.0143501	-0.0088408	0.02045	-0.0295754	-0.00954994	-0.0397578	0.0255501	-0.0551776	-0.0147499	-0.0606214
-8.5	0.01085	-0.008738	0.01965	-0.0292315	-0.00485	-0.0392955	0.02385	-0.054536	-0.01445	-0.0599165
-8.4	0.0114001	-0.0086352	0.0192	-0.0288876	-0.00689997	-0.0388332	0.0215	-0.0538944	-0.0146999	-0.0592116
-8.3	0.0218499	-0.0085324	0.02865	-0.0285437	0.00205	-0.0383709	0.02855	-0.0532528	-0.0042501	-0.0585067
-8.2	0.0209501	-0.0084296	0.02725	-0.0281998	-0.00334994	-0.0379086	0.0255501	-0.0526112	-0.00854994	-0.0578018
-8.1	0.0172501	-0.0083268	0.02385	-0.0278559	-0.00224993	-0.0374463	0.0203501	-0.0519696	-0.0159499	-0.0570969
-8	0.02015	-0.008224	0.01785	-0.027512	-0.00224997	-0.036984	0.01685	-0.051328	-0.0167499	-0.056392
-7.9	0.0201	-0.0081212	0.0231	-0.0271681	0.00169999	-0.0365217	0.0168	-0.0506864	-0.0171	-0.0556871
-7.8	0.0262999	-0.0080184	0.0253	-0.0268242	0.0091	-0.0360594	0.0278	-0.0500448	-0.0109001	-0.0549822
-7.7	0.02765	-0.0079156	0.02575	-0.0264803	0.01045	-0.0355971	0.02995	-0.0494032	-0.01045	-0.0542773
-7.6	0.0236	-0.0078128	0.0241	-0.0261364	0.0117	-0.0351348	0.0291	-0.0487616	-0.00850004	-0.0535724
-7.5	0.0245	-0.00771	0.0248	-0.0257925	0.011	-0.0346725	0.0285	-0.04812	-0.00330008	-0.0528675
-7.4	0.02795	-0.0076072	0.02305	-0.0254486	0.00764998	-0.0342102	0.02945	-0.0474784	-0.00125003	-0.0521626
-7.3	0.02875	-0.0075044	0.02195	-0.0251047	0.00905	-0.0337479	0.02705	-0.0468368	-0.000950012	-0.0514577
-7.2	0.02725	-0.0074016	0.02255	-0.0247608	0.00885	-0.0332856	0.02595	-0.0461952	0.00145	-0.0507528
-7.1	0.02735	-0.0072988	0.02165	-0.0244169	0.00744997	-0.0328233	0.02805	-0.0455536	0.00234993	-0.0500479
-7	0.0246	-0.007196	0.0193	-0.024073	0.00800002	-0.032361	0.022	-0.044912	-0.000699953	-0.049343
-6.9	0.0207501	-0.0070932	0.01525	-0.0237291	0.00335006	-0.0318987	0.0129501	-0.0442704	-0.00374989	-0.0486381
-6.8	0.0169501	-0.0069904	0.00995	-0.0233852	-0.00315	-0.0314364	0.00645	-0.0436288	-0.00564992	-0.0479332
-6.7	0.0124	-0.0068876	0.0053	-0.0230413	-0.00669997	-0.0309741	0.00400003	-0.0429872	-0.00649997	-0.0472283
-6.6	0.00690005	-0.0067848	0.0034	-0.0226974	-0.0104	-0.0305118	0.00320005	-0.0423456	-0.0077999	-0.0465234
-6.5	0.00849994	-0.006682	0.0069	-0.0223535	-0.00740006	-0.0300495	0.00659994	-0.041704	-0.00340012	-0.0458185
-6.4	0.00829999	-0.0065792	0.0039	-0.0220096	-0.00770001	-0.0295872	0.00919999	-0.0410624	-0.00410001	-0.0451136
-6.3	0.00954999	-0.0064764	0.00505	-0.0216657	-0.00905	-0.0291249	0.00585	-0.0404208	-0.00125001	-0.0444087
-6.2	0.00615	-0.0063736	0.00295	-0.0213218	-0.00855	-0.0286626	0.00475	-0.0397792	5.00038e-05	-0.0437038
-6.1	0.00554996	-0.0062708	0.00255	-0.0209779	-0.00885002	-0.0282003	0.00704998	-0.0391376	0.00164996	-0.0429989
-6	0.00350001	-0.006168	0.00270001	-0.020634	-0.00609999	-0.027738	0.00490001	-0.038496	0.00130003	-0.042294
-5.9	0.00239997	-0.0060652	0.0016	-0.0202901	-0.00590003	-0.0272757	0.00579997	-0.0378544	-0.000200034	-0.0415891
-5.8	-0.00115	-0.0059624	-0.00165	-0.0199462	-0.00525	-0.0268134	0.00365	-0.0372128	-0.00124998	-0.0408842
-5.7	-0.00109999	-0.0058596	-0.00340002	-0.0196023	-0.00539999	-0.0263511	0.000100012	-0.0365712	-0.00169999	-0.0401793
-5.6	-0.00384996	-0.0057568	-0.00695	-0.0192584	-0.00405	-0.0258888	-0.00025	-0.0359296	-0.00094996	-0.0394744
-5.5	-0.00375	-0.005654	-0.01215	-0.0189145	-0.00355	-0.0254265	-0.00065	-0.035288	-0.00325	-0.0387695
-5.4	-0.00160005	-0.0055512	-0.0146	-0.0185706	-0.000300048	-0.0249642	-0.00260005	-0.0346464	-0.00410005	-0.0380646
-5.3	-0.00435	-0.0054484	-0.01735	-0.0182267	-0.00075	-0.0245019	-0.00495	-0.0340048	-0.00354999	-0.0373597
-5.2	-0.00430004	-0.0053456	-0.0175	-0.0178828	-0.00160004	-0.0240396	-0.00630004	-0.0333632	-0.00450004	-0.0366548
-5.1	-0.0041	-0.0052428	-0.0151	-0.0175389	-0.0016	-0.0235773	-0.0063	-0.0327216	-0.0026	-0.0359499
-5	-0.00345	-0.00514	-0.01325	-0.017195	-0.00255	-0.023115	-0.00855	-0.03208	-0.00235	-0.035245
-4.9	-0.000600059	-0.0050372	-0.0126	-0.0168511	-0.00240006	-0.0226527	-0.00580006	-0.0314384	-0.00140006	-0.0345401
-4.8	-0.00175	-0.0049344	-0.01365	-0.0165072	-0.00175	-0.0221904	-0.00735	-0.0307968	-0.00344999	-0.0338352
-4.7	-0.00365004	-0.0048316	-0.01345	-0.0161633	0.00264996	-0.0217281	-0.00655004	-0.0301552	-0.00205004	-0.0331303
-4.6	-0.0019	-0.0047288	-0.0143	-0.0158194	0.0046	-0.0212658	-0.0075	-0.0295136	-0.0011	-0.0324254
-4.5	-0.0031	-0.004626	-0.0105	-0.0154755	0.0067	-0.0208035	-0.0063	-0.028872	-0.0028	-0.0317205
-4.4	-0.00394999	-0.0045232	-0.00815	-0.0151316	0.00845001	-0.0203412	-0.00954999	-0.0282304	-0.00334999	-0.0310156
-4.3	-0.00095	-0.0044204	-0.00385	-0.0147877	0.00635	-0.0198789	-0.01005	-0.0275888	-0.00185004	-0.0303107
-4.2	-0.00224991	-0.0043176	-0.00615	-0.0144438	0.00155009	-0.0194166	-0.0117499	-0.0269472	-0.00324991	-0.0296058
-4.1	-0.00420006	-0.0042148	-0.0051	-0.0140999	0.002	-0.0189543	-0.0105	-0.0263056	-0.000600055	-0.0289009
-4	-0.00255	-0.004112	-0.00385	-0.013756	0.00355	-0.018492	-0.00535	-0.025664	0.00155	-0.028196
-3.9	-0.00195	-0.0040092	-0.00095	-0.0134121	0.00405	-0.0180297	-0.00395	-0.0250224	0.000349996	-0.0274911
-3.8	-0.0019	-0.0039064	-0.0039	-0.0130682	0.0026	-0.0175674	-0.0063	-0.0243808	-0.00439996	-0.0267862
-3.7	0.000549933	-0.0038036	-0.00375	-0.0127243	0.00164993	-0.0171051	-0.00835007	-0.0237392	-0.00195007	-0.0260813
-3.6	0.00300001	-0.0037008	-0.0013	-0.0123804	0.0024	-0.0166428	-0.0069	-0.0230976	-0.00139999	-0.0253764
-3.5	-0.00085	-0.003598	0.00165	-0.0120365	-0.00055	-0.0161805	-0.00615	-0.022456	-0.00205	-0.0246715
-3.4	0.0032999	-0.0034952	0.0029	-0.0116926	0.0023999	-0.0157182	-0.0026001	-0.0218144	0.0051999	-0.0239666
-3.3	0.0076	-0.0033924	0.0033	-0.0113487	0.0028	-0.0152559	-0.0001	-0.0211728	0.0118999	-0.0232617
-3.2	0.00559998	-0.0032896	0.0059	-0.0110048	0.000699985	-0.0147936	0.00339998	-0.0205312	0.0118	-0.0225568
-3.1	0.00154988	-0.0031868	0.01165	-0.0106609	-0.00245	-0.0143313	0.01085	-0.0198896	0.0199499	-0.0218519
-3	-0.0004	-0.003084	0.018	-0.010317	-0.0051	-0.013869	0.0133	-0.019248	0.0239	-0.021147
-2.9	0.00555008	-0.0029812	0.01115	-0.00997309	-0.00884992	-0.0134067	0.0114501	-0.0186064	0.0217501	-0.0204421
-2.8	0.0002	-0.0028784	0.0093	-0.0096292	-0.0123	-0.0129444	0.0122	-0.0179648	0.0189	-0.0197372
-2.7	-0.00200001	-0.0027756	0.0116	-0.00928529	-0.0142	-0.0124821	0.0101	-0.0173232	0.0171	-0.0190323
-2.6	-0.000650037	-0.0026728	0.01585	-0.00894139	-0.01235	-0.0120198	0.00575	-0.0166816	0.02345	-0.0183274
-2.5	0.00365	-0.00257	0.01875	-0.0085975	-0.01295	-0.0115575	0.01395	-0.01604	0.02475	-0.0176225
-2.4	-0.000699975	-0.0024672	0.0193	-0.00825359	-0.0171	-0.0110952	0.0164	-0.0153984	0.0197	-0.0169176
-2.3	0.000700001	-0.0023644	0.0202	-0.0079097	-0.0158	-0.0106329	0.0206	-0.0147568	0.0230999	-0.0162127
-2.2	0.00444992	-0.0022616	0.02595	-0.00756579	-0.0157501	-0.0101706	0.0190499	-0.0141152	0.0243499	-0.0155078
-2.1	0.00664982	-0.0021588	0.03575	-0.00722189	-0.01125	-0.00970829	0.02695	-0.0134736	0.0295498	-0.0148029
-2	0.01155	-0.002056	0.04055	-0.006878	-0.00305	-0.009246	0.02955	-0.012832	0.02695	-0.014098
-1.9	0.0131499	-0.0019532	0.04065	-0.00653409	-0.00665006	-0.00878371	0.0288499	-0.0121904	0.0286499	-0.0133931
-1.8	0.01595	-0.0018504	0.04395	-0.0061902	-0.00735	-0.0083214	0.02545	-0.0115488	0.03065	-0.0126882
-1.7	0.0176501	-0.0017476	0.04385	-0.00584629	-0.0147499	-0.0078591	0.0214501	-0.0109072	0.0281501	-0.0119833
-1.6	0.0294499	-0.0016448	0.05105	-0.00550239	-0.01365	-0.00739679	0.02155	-0.0102656	0.0257499	-0.0112784
-1.5	0.03105	-0.001542	0.05835	-0.0051585	-0.01415	-0.0069345	0.02415	-0.009624	0.02745	-0.0105735
-1.4	0.0369999	-0.0014392	0.0738	-0.00481459	-0.0213	-0.00647221	0.0268999	-0.00898241	0.0295999	-0.00986861
-1.3	0.056	-0.0013364	0.07865	-0.0044707	-0.0213	-0.0060099	0.0334	-0.0083408	0.0305501	-0.00916372
-1.2	0.0573501	-0.0012336	0.0738	-0.00412679	-0.02055	-0.0055476	0.03275	-0.0076992	0.0295999	-0.00845881
-1.1	0.0573501	-0.0011308	0.06385	-0.00378289	-0.0191501	-0.00508529	0.02865	-0.00705759	0.02745	-0.00775392
-1	0.0573501	-0.001028	0.0611	-0.003439	-0.01415	-0.004623	0.0296	-0.006416	0.02185	-0.007049
-0.900002	0.056	-0.000925202	0.06385	-0.00309509	-0.0113999	-0.00416071	0.0292	-0.00577441	0.02045	-0.00634411
-0.799999	0.0573501	-0.000822399	0.06585	-0.0027512	-0.00884996	-0.0036984	0.0296	-0.0051328	0.0193	-0.00563922
-0.700001		-0.000719601		-0.00240729		-0.0032361		-0.0044912		-0.00493431
-0.600002		-0.000616802		-0.00206339		-0.00277379		-0.00384959		-0.00422942
-0.5		-0.000514		-0.0017195		-0.0023115		-0.003208		-0.0035245
-0.400002		-0.000411202		-0.00137559		-0.00184921		-0.00256641		-0.00281961
-0.299999		-0.000308399		-0.0010317		-0.0013869		-0.0019248		-0.00211472
-0.200001		-0.000205601		-0.00068779		-0.000924604		-0.0012832		-0.00140981
-0.100002		-0.000102802		-0.000343895		-0.000462293		-0.00064159		-0.000704916
0		0		0		0		0		0
0.0999985		0.000102798		0.000343908		0.000462293		0.00064159		0.000704889
0.200001		0.000909301		0.00389654		0.00665796		0.0138757		0.0256872
0.299999		0.00171551		0.00744782		0.01285		0.0270971		0.0506324
0.399998		0.00252146		0.0109975		0.0190389		0.0403068		0.0755386
0.5		0.00332718		0.0145456		0.0252241		0.0535039		0.100408
0.599998		0.0041326		0.0180924		0.031406		0.0666889		0.125238
0.700001		0.0049378		0.0216376		0.0375846		0.0798623		0.15003
0.799999		0.0057427		0.0251814		0.0437597		0.093023		0.174785
0.899998		0.00654734		0.0287235		0.0499316		0.106172		0.199501
1		0.00735176		0.0322642		0.0560999		0.119309		0.224181
1.1		0.00815588		0.0358036		0.0622648		0.132433		0.248822
1.2		0.00895976		0.0393413		0.0684266		0.145546		0.273425
1.3		0.00976336		0.0428776		0.0745847		0.158646		0.297991
1.4		0.0105667		0.0464123		0.0807397		0.171735		0.322519
1.5		0.0113698		0.0499455		0.0868911		0.184811		0.34701
1.6		0.0121726		0.0534774		0.0930391		0.197875		0.371462
1.7		0.0129752		0.0570077		0.099184		0.210928		0.395877
1.8	0.17144	0.0137775	0.2445	0.0605366	0.52279	0.105325	0.72734	0.223968	1.0733	0.420256
1.9	0.167947	0.0145795	0.22355	0.0640639	0.4338	0.111463	0.7132	0.236997	1.05894	0.444596
2	0.14415	0.0153813	0.2028	0.0675897	0.292846	0.117598	0.58765	0.250013	1.0374	0.4689
2.1	0.167947	0.0161829	0.15675	0.0711141	0.27875	0.123729	0.57275	0.263017	1.01805	0.493165
2.2	0.14415	0.0169841	0.15675	0.0746369	0.2749	0.129857	0.537046	0.276009	0.995447	0.517393
2.3	0.14415	0.0177851	0.10625	0.0781584	0.263045	0.135982	0.537046	0.288989	0.929645	0.541585
2.4	0.167947	0.0185859	0.06335	0.0816783	0.263045	0.142103	0.51175	0.301958	0.995447	0.565739
2.5	0.13575	0.0193864	0.06335	0.0851966	0.27875	0.148221	0.57275	0.314914	1.01805	0.589856
2.6	0.108399	0.0201866	0.1371	0.0887137	0.269199	0.154335	0.614099	0.327858	1.0492	0.613936
2.7	0.0534	0.0209866	0.1687	0.0922291	0.2581	0.160446	0.5798	0.340791	0.939501	0.637978
2.8	0.0037993	0.0217863	0.1395	0.0957431	0.265699	0.166554	0.590299	0.353712	0.986899	0.661985
2.9	0.101648	0.0225857	0.12795	0.0992556	0.31055	0.172658	0.60665	0.36662	0.974148	0.685953
3	0.12105	0.0233849	0.18755	0.102767	0.26415	0.178759	0.63355	0.379517	1.04855	0.709885
3.1	0.174249	0.0241838	0.17205	0.106276	0.305649	0.184857	0.723149	0.392402	1.10935	0.73378
3.2	0.1494	0.0249825	0.1844	0.109784	0.3243	0.190951	0.7312	0.405275	1.1553	0.757638
3.3	0.16585	0.0257809	0.18175	0.113291	0.29915	0.197042	0.73625	0.418136	1.15615	0.78146
3.4	0.163949	0.0265791	0.20685	0.116796	0.33385	0.20313	0.75115	0.430985	1.16395	0.805244
3.5	0.17985	0.027377	0.21135	0.120299	0.34185	0.209214	0.75245	0.443822	1.22075	0.828992
3.6	0.200999	0.0281746	0.2289	0.123802	0.348499	0.215295	0.785399	0.456647	1.2613	0.852703
3.7	0.20555	0.028972	0.23095	0.127302	0.35475	0.221373	0.79945	0.469461	1.28425	0.876377
3.8	0.18715	0.0297691	0.22445	0.130802	0.34885	0.227447	0.80545	0.482263	1.31515	0.900016
3.9	0.189	0.030566	0.2247	0.134299	0.3514	0.233518	0.8144	0.495053	1.3402	0.923617
4	0.20855	0.0313626	0.23395	0.137796	0.37795	0.239585	0.83985	0.507831	1.35505	0.947182
4.1	0.1941	0.0321589	0.2226	0.14129	0.3833	0.245649	0.8516	0.520597	1.3862	0.970711
4.2	0.19565	0.032955	0.23645	0.144784	0.39795	0.25171	0.84365	0.533352	1.41315	0.994202
4.3	0.1884	0.0337508	0.2469	0.148276	0.3995	0.257768	0.8629	0.546094	1.4525	1.01766
4.4	0.2016	0.0345464	0.2553	0.151766	0.4179	0.263822	0.8824	0.558825	1.4836	1.04108
4.5	0.18335	0.0353417	0.23655	0.155255	0.40875	0.269873	0.89595	0.571544	1.50415	1.06446
4.6	0.18025	0.0361368	0.24035	0.158742	0.42165	0.275921	0.90445	0.584252	1.53665	1.08781
4.7	0.17715	0.0369316	0.23795	0.162228	0.41195	0.281965	0.91025	0.596947	1.56915	1.11112
4.8	0.1754	0.0377261	0.2435	0.165713	0.4163	0.288006	0.9255	0.609631	1.6022	1.13439
4.9	0.17605	0.0385204	0.24795	0.169196	0.43595	0.294044	0.94415	0.622304	1.63015	1.15763
5	0.1705	0.0393144	0.2491	0.172677	0.4392	0.300078	0.9535	0.634964	1.6554	1.18084
5.1	0.1732	0.0401082	0.2525	0.176157	0.4501	0.306109	0.9633	0.647612	1.6828	1.204
5.2	0.1718	0.0409017	0.2574	0.179636	0.4504	0.312137	0.9776	0.660249	1.709	1.22713
5.3	0.17535	0.0416949	0.25955	0.183113	0.45875	0.318161	1.00175	0.672874	1.73365	1.25023
5.4	0.17835	0.0424879	0.26615	0.186589	0.46475	0.324182	1.01415	0.685488	1.76565	1.27329
5.5	0.1775	0.0432807	0.2712	0.190063	0.4761	0.3302	1.0315	0.69809	1.7996	1.29631
5.6	0.18225	0.0440732	0.27255	0.193536	0.48295	0.336214	1.04605	0.71068	1.82145	1.3193
5.7	0.18645	0.0448654	0.27695	0.197007	0.49185	0.342225	1.06445	0.723259	1.85305	1.34225
5.8	0.1799	0.0456574	0.2818	0.200477	0.4953	0.348233	1.0781	0.735825	1.8816	1.36516
5.9	0.18955	0.0464491	0.29195	0.203945	0.50855	0.354238	1.09735	0.748381	1.91365	1.38804
6	0.18575	0.0472405	0.28855	0.207412	0.50725	0.360239	1.10925	0.760924	1.93905	1.41089
6.1	0.1853	0.0480317	0.2922	0.210878	0.5072	0.366237	1.122	0.773456	1.9711	1.4337
6.2	0.18525	0.0488227	0.28835	0.214342	0.51725	0.372232	1.13455	0.785977	1.99935	1.45647
6.3	0.18765	0.0496134	0.29555	0.217804	0.52515	0.378223	1.15085	0.798485	2.02755	1.47921
6.4	0.18495	0.0504038	0.29715	0.221265	0.53095	0.384211	1.16075	0.810983	2.05555	1.50191
6.5	0.18425	0.051194	0.30475	0.224725	0.53455	0.390196	1.17265	0.823468	2.08045	1.52458
6.6	0.185	0.0519839	0.3059	0.228183	0.5377	0.396177	1.186	0.835942	2.1029	1.54721
6.7	0.18155	0.0527736	0.30775	0.23164	0.53845	0.402155	1.19735	0.848404	2.12845	1.56981
6.8	0.17825	0.053563	0.30925	0.235095	0.54265	0.40813	1.20805	0.860855	2.15135	1.59237
6.9	0.1796	0.0543521	0.3121	0.238549	0.5512	0.414102	1.2215	0.873294	2.1813	1.61489
7	0.1808	0.055141	0.3125	0.242001	0.5555	0.42007	1.2346	0.885722	2.2038	1.63739
7.1	0.1815	0.0559296	0.3145	0.245452	0.5617	0.426035	1.2532	0.898138	2.2269	1.65984
7.2	0.17915	0.056718	0.31605	0.248901	0.56835	0.431997	1.26455	0.910543	2.25145	1.68226
7.3	0.17935	0.0575062	0.31895	0.252349	0.57535	0.437955	1.28065	0.922936	2.28065	1.70465
7.4	0.17995	0.058294	0.32085	0.255796	0.58005	0.44391	1.29385	0.935318	2.30705	1.727
7.5	0.18135	0.0590817	0.32725	0.259241	0.58975	0.449862	1.30905	0.947687	2.33595	1.74931
7.6	0.1812	0.059869	0.3315	0.262685	0.5967	0.455811	1.3241	0.960046	2.3636	1.7716
7.7	0.18425	0.0606561	0.33845	0.266127	0.60305	0.461756	1.34445	0.972393	2.39765	1.79384
7.8	0.18125	0.061443	0.34175	0.269568	0.60955	0.467698	1.36005	0.984729	2.42115	1.81605
7.9	0.1799	0.0622296	0.3467	0.273007	0.6151	0.473637	1.3771	0.997053	2.4432	1.83823
8	0.1775	0.0630159	0.3486	0.276445	0.6227	0.479573	1.3877	1.00937	2.4642	1.86037
8.1	0.17485	0.063802	0.35015	0.279881	0.62835	0.485505	1.40175	1.02167	2.48735	1.88248
8.2	0.176	0.0645879	0.3532	0.283316	0.6348	0.491434	1.4192	1.03396	2.513	1.90455
8.3	0.1751	0.0653734	0.3543	0.286749	0.6398	0.49736	1.4323	1.04623	2.5405	1.92659
8.4	0.1789	0.0661588	0.3573	0.290181	0.648	0.503282	1.4478	1.0585	2.5676	1.94859
8.5	0.1782	0.0669439	0.3623	0.293612	0.6557	0.509201	1.463	1.07076	2.5929	1.97056
8.6	0.1803	0.0677287	0.3679	0.297041	0.6672	0.515117	1.477	1.083	2.6168	1.99249
8.7	0.18065	0.0685132	0.37275	0.300469	0.67345	0.52103	1.48915	1.09523	2.64045	2.01439
8.8	0.18165	0.0692975	0.37595	0.303895	0.67745	0.526939	1.50445	1.10746	2.66515	2.03626
8.9	0.1806	0.0700816	0.3781	0.30732	0.6784	0.532846	1.5191	1.11967	2.688	2.05809
9	0.1807	0.0708654	0.3804	0.310743	0.6827	0.538749	1.5319	1.13186	2.7107	2.07989
9.1	0.17755	0.071649	0.38515	0.314165	0.68845	0.544648	1.54505	1.14405	2.73435	2.10165
9.2	0.1777	0.0724323	0.3887	0.317586	0.6951	0.550545	1.5599	1.15623	2.7595	2.12338
9.3	0.17815	0.0732153	0.39075	0.321005	0.70295	0.556438	1.57605	1.16839	2.78575	2.14507
9.4	0.18165	0.0739981	0.39615	0.324422	0.71095	0.562328	1.58995	1.18055	2.81385	2.16673
9.5	0.1817	0.0747806	0.4	0.327838	0.7175	0.568215	1.6045	1.19269	2.8392	2.18836
9.6	0.18135	0.0755629	0.40165	0.331253	0.72225	0.574098	1.61825	1.20482	2.86335	2.20995
9.7	0.18265	0.076345	0.40405	0.334666	0.72915	0.579978	1.63565	1.21694	2.88635	2.23151
9.8	0.18005	0.0771267	0.40855	0.338078	0.73285	0.585855	1.64575	1.22905	2.91075	2.25304
9.9	0.18205	0.0779082	0.41215	0.341489	0.73925	0.591729	1.65875	1.24114	2.93645	2.27453
10	0.18315	0.0786895	0.41595	0.344897	0.74665	0.5976	1.67265	1.25323	2.96185	2.29598
10.1	0.1807	0.0794705	0.4185	0.348305	0.7541	0.603467	1.6838	1.2653	2.9872	2.3174
10.2	0.1802	0.0802513	0.4235	0.351711	0.7564	0.609331	1.6955	1.27736	3.0077	2.33879
10.3	0.1793	0.0810318	0.4265	0.355116	0.7637	0.615192	1.7101	1.28942	3.0329	2.36015
10.4	0.18245	0.0818121	0.43075	0.358519	0.77295	0.621049	1.72685	1.30146	3.06015	2.38147
10.5	0.18275	0.0825921	0.43215	0.361921	0.77585	0.626904	1.73825	1.31349	3.08325	2.40276
10.6	0.1818	0.0833719	0.4364	0.365321	0.7829	0.632755	1.7513	1.3255	3.1106	2.42401
10.7	0.178	0.0841514	0.4422	0.36872	0.7873	0.638603	1.7617	1.33751	3.1332	2.44523
10.8	0.17655	0.0849306	0.44905	0.372118	0.79385	0.644447	1.77845	1.34951	3.15635	2.46642
10.9	0.1786	0.0857096	0.4521	0.375514	0.7973	0.650289	1.7908	1.36149	3.177	2.48757
11	0.17675	0.0864884	0.45435	0.378908	0.79915	0.656127	1.80615	1.37346	3.20115	2.50869
11.1	0.17615	0.0872669	0.45815	0.382301	0.80595	0.661962	1.81925	1.38543	3.22185	2.52978
11.2	0.17315	0.0880451	0.45915	0.385693	0.80975	0.667794	1.82955	1.39738	3.24195	2.55083
11.3	0.17295	0.0888231	0.46225	0.389084	0.81655	0.673622	1.84385	1.40932	3.26365	2.57186
11.4	0.172	0.0896009	0.4653	0.392472	0.8235	0.679448	1.8561	1.42124	3.2846	2.59284
11.5	0.17275	0.0903784	0.46955	0.39586	0.83225	0.68527	1.86925	1.43316	3.30695	2.6138
11.6	0.17265	0.0911556	0.46925	0.399246	0.83865	0.691089	1.87885	1.44507	3.33035	2.63472
11.7	0.17455	0.0919326	0.47345	0.402631	0.84835	0.696905	1.89345	1.45696	3.35465	2.6556
11.8	0.17545	0.0927093	0.47765	0.406014	0.85365	0.702717	1.91045	1.46885	3.38035	2.67646
11.9	0.1748	0.0934858	0.4861	0.409396	0.8602	0.708527	1.925	1.48072	3.404	2.69728
12	0.1765	0.0942621	0.4939	0.412776	0.8687	0.714333	1.9391	1.49258	3.4319	2.71807
12.1	0.17425	0.095038	0.49435	0.416155	0.87525	0.720136	1.95255	1.50443	3.45325	2.73883
12.2	0.17665	0.0958138	0.49925	0.419532	0.88305	0.725936	1.96775	1.51627	3.47815	2.75955
12.3	0.1795	0.0965893	0.5032	0.422908	0.8857	0.731732	1.9775	1.5281	3.4994	2.78024
12.4	0.1783	0.0973645	0.5037	0.426283	0.8901	0.737526	1.9914	1.53992	3.5215	2.80089
12.5	0.179	0.0981395	0.5076	0.429656	0.8981	0.743316	2.0085	1.55172	3.5494	2.82152
12.6	0.1791	0.0989142	0.5099	0.433028	0.9063	0.749102	2.0228	1.56352	3.572	2.84211
12.7	0.1789	0.0996887	0.513	0.436398	0.9116	0.754886	2.0357	1.5753	3.5924	2.86267
12.8	0.17855	0.100463	0.51235	0.439767	0.91605	0.760667	2.04835	1.58708	3.61245	2.8832
12.9	0.1818	0.101237	0.5194	0.443135	0.922	0.766444	2.0655	1.59884	3.6356	2.90369
13	0.1841	0.102011	0.5245	0.446501	0.9256	0.772219	2.081	1.61059	3.6568	2.92415
13.1	0.1865	0.102784	0.5274	0.449866	0.9334	0.77799	2.0971	1.62233	3.6785	2.94458
13.2	0.1882	0.103557	0.5308	0.453229	0.9391	0.783757	2.11	1.63406	3.7038	2.96497
13.3	0.1874	0.10433	0.5324	0.456591	0.9438	0.789522	2.1248	1.64578	3.7274	2.98534
13.4	0.18665	0.105103	0.53435	0.459951	0.94875	0.795284	2.13625	1.65749	3.74595	3.00567
13.5	0.18195	0.105876	0.53695	0.46331	0.95575	0.801042	2.14755	1.66918	3.76825	3.02597
13.6	0.1793	0.106648	0.5402	0.466668	0.959	0.806797	2.1582	1.68087	3.791	3.04624
13.7	0.1778	0.10742	0.5466	0.470024	0.9624	0.812549	2.1687	1.69254	3.8134	3.06647
13.8	0.1779	0.108192	0.55	0.473379	0.9679	0.818298	2.1774	1.70421	3.8326	3.08667
13.9	0.1799	0.108963	0.5534	0.476733	0.9756	0.824044	2.1894	1.71586	3.8561	3.10684
14	0.1795	0.109734	0.5532	0.480084	0.9783	0.829786	2.1996	1.7275	3.8763	3.12698
14.1	0.18115	0.110505	0.55855	0.483435	0.97965	0.835525	2.21435	1.73913	3.90175	3.14708
14.2	0.18165	0.111276	0.56185	0.486784	0.98095	0.841261	2.22925	1.75075	3.92165	3.16716
14.3	0.1814	0.112046	0.5643	0.490132	0.9877	0.846994	2.2443	1.76236	3.9456	3.1872
14.4	0.1816	0.112817	0.5694	0.493478	0.9932	0.852724	2.2564	1.77396	3.9672	3.20721
14.5	0.1822	0.113587	0.5724	0.496823	0.9967	0.858451	2.2688	1.78555	3.9867	3.22719
14.6	0.1816	0.114356	0.5744	0.500167	1.0011	0.864174	2.2798	1.79712	4.0073	3.24713
14.7	0.182	0.115126	0.574	0.503509	1.0041	0.869894	2.2925	1.80869	4.028	3.26705
14.8	0.18235	0.115895	0.57795	0.50685	1.00955	0.875611	2.30495	1.82024	4.04815	3.28693
14.9	0.18595	0.116664	0.58245	0.510189	1.01575	0.881326	2.31715	1.83179	4.06905	3.30678
15	0.1891	0.117433	0.5875	0.513527	1.0229	0.887036	2.33	1.84332	4.0917	3.3266
15.1	0.19025	0.118201	0.59285	0.516863	1.03135	0.892744	2.34605	1.85484	4.11415	3.34639
15.2	0.19275	0.11897	0.59515	0.520198	1.03705	0.898449	2.35835	1.86635	4.13475	3.36614
15.3	0.19835	0.119738	0.59905	0.523532	1.04225	0.90415	2.36995	1.87785	4.15725	3.38587
15.4	0.2038	0.120505	0.6039	0.526864	1.0476	0.909848	2.3849	1.88934	4.178	3.40556
15.5	0.2022	0.121273	0.609	0.530195	1.0524	0.915543	2.3988	1.90082	4.1973	3.42522
15.6	0.20165	0.12204	0.61175	0.533524	1.06005	0.921235	2.41295	1.91229	4.21895	3.44485
15.7	0.2033	0.122807	0.6175	0.536852	1.0707	0.926924	2.427	1.92375	4.2437	3.46445
15.8	0.2024	0.123574	0.6201	0.540179	1.0779	0.93261	2.4371	1.93519	4.2642	3.48401
15.9	0.20115	0.124341	0.62295	0.543504	1.08415	0.938292	2.45145	1.94663	4.28375	3.50355
16	0.1977	0.125107	0.6244	0.546828	1.0924	0.943972	2.4635	1.95805	4.3019	3.52305
16.1	0.196	0.125873	0.6252	0.550151	1.098	0.949648	2.4749	1.96947	4.3202	3.54253
16.2	0.19515	0.126639	0.62945	0.553472	1.10175	0.955321	2.48515	1.98087	4.33875	3.56197
16.3	0.192	0.127404	0.6309	0.556791	1.109	0.960991	2.4995	1.99226	4.3615	3.58138
16.4	0.1907	0.128169	0.6335	0.56011	1.1165	0.966658	2.512	2.00365	4.3825	3.60076
16.5	0.19085	0.128934	0.63675	0.563426	1.11995	0.972322	2.52265	2.01502	4.40355	3.62011
16.6	0.19085	0.129699	0.63795	0.566742	1.12675	0.977982	2.53455	2.02638	4.42225	3.63942
16.7	0.18845	0.130464	0.64165	0.570056	1.12895	0.98364	2.54645	2.03773	4.44215	3.65871
16.8	0.18835	0.131228	0.64105	0.573369	1.13565	0.989294	2.56045	2.04907	4.46365	3.67796
16.9	0.189	0.131992	0.6425	0.57668	1.1434	0.994945	2.5706	2.0604	4.4828	3.69719
17	0.18695	0.132756	0.64545	0.57999	1.15285	1.00059	2.58605	2.07172	4.50825	3.71638
17.1	0.18445	0.13352	0.64805	0.583298	1.16245	1.00624	2.59875	2.08302	4.52755	3.73555
17.2	0.18555	0.134283	0.65005	0.586605	1.16785	1.01188	2.61325	2.09432	4.54715	3.75468
17.3	0.18535	0.135046	0.65105	0.589911	1.17325	1.01752	2.62715	2.10561	4.56435	3.77378
17.4	0.1881	0.135809	0.6551	0.593215	1.179	1.02315	2.6419	2.11688	4.585	3.79285
17.5	0.18935	0.136571	0.65585	0.596518	1.18435	1.02879	2.65595	2.12815	4.60495	3.81189
17.6	0.18495	0.137334	0.65645	0.59982	1.18875	1.03442	2.66725	2.1394	4.62575	3.8309
17.7	0.18315	0.138096	0.66175	0.60312	1.19625	1.04004	2.68355	2.15065	4.64805	3.84988
17.8	0.18285	0.138858	0.66505	0.606418	1.19975	1.04567	2.69545	2.16188	4.66825	3.86882
17.9	0.1844	0.139619	0.6655	0.609716	1.205	1.05129	2.705	2.1731	4.6855	3.88774
18	0.1852	0.14038	0.6683	0.613012	1.2094	1.0569	2.7188	2.18431	4.7062	3.90663
18.1	0.18455	0.141142	0.66885	0.616306	1.21225	1.06252	2.73135	2.19551	4.72405	3.92549
18.2	0.18475	0.141902	0.66935	0.619599	1.21645	1.06813	2.74575	2.20671	4.74565	3.94431
18.3	0.1846	0.142663	0.6704	0.622891	1.2221	1.07374	2.7579	2.21789	4.7659	3.96311
18.4	0.1851	0.143423	0.6731	0.626182	1.2298	1.07934	2.7703	2.22906	4.7853	3.98187
18.5	0.1871	0.144184	0.6775	0.629471	1.2388	1.08494	2.7841	2.24022	4.8055	4.00061
18.6	0.1863	0.144943	0.6782	0.632758	1.2416	1.09054	2.7928	2.25136	4.8251	4.01932
18.7	0.1844	0.145703	0.6789	0.636044	1.2438	1.09614	2.8034	2.2625	4.8436	4.03799
18.8	0.18425	0.146462	0.68255	0.639329	1.25285	1.10173	2.81635	2.27363	4.86445	4.05664
18.9	0.18395	0.147222	0.68875	0.642613	1.26095	1.10732	2.83075	2.28475	4.88635	4.07525
19	0.1849	0.14798	0.6925	0.645895	1.2684	1.1129	2.8431	2.29585	4.9087	4.09384
19.1	0.1836	0.148739	0.6943	0.649176	1.2749	1.11849	2.8554	2.30695	4.9293	4.11239
19.2	0.18225	0.149498	0.69655	0.652455	1.28065	1.12407	2.86695	2.31804	4.94755	4.13092
19.3	0.1793	0.150256	0.6979	0.655733	1.2846	1.12964	2.8744	2.32911	4.9627	4.14941
19.4	0.1791	0.151014	0.6997	0.659009	1.2921	1.13522	2.8846	2.34018	4.9812	4.16788
19.5	0.17975	0.151771	0.70335	0.662285	1.29815	1.14079	2.89675	2.35123	4.99975	4.18631
19.6	0.18185	0.152529	0.70805	0.665558	1.30455	1.14635	2.91315	2.36228	5.01795	4.20472
19.7	0.18235	0.153286	0.70685	0.668831	1.30995	1.15192	2.92785	2.37331	5.03605	4.22309
19.8	0.1824	0.154043	0.7067	0.672102	1.3156	1.15748	2.9407	2.38433	5.0506	4.24144
19.9	0.1801	0.1548	0.7091	0.675371	1.3208	1.16304	2.952	2.39535	5.0671	4.25976
20	0.182	0.155556	0.7125	0.67864	1.3235	1.16859	2.9652	2.40635	5.0835	4.27804
20.1	0.1832	0.156312	0.7144	0.681907	1.3315	1.17415	2.9784	2.41734	5.1003	4.2963
20.2	0.1843	0.157068	0.717	0.685172	1.3409	1.17969	2.9892	2.42832	5.1161	4.31453
20.3	0.18445	0.157824	0.72135	0.688436	1.34865	1.18524	2.99745	2.43929	5.13355	4.33273
20.4	0.1834	0.158579	0.7239	0.691699	1.3523	1.19078	3.0073	2.45025	5.1503	4.35089
20.5	0.18395	0.159335	0.72565	0.69496	1.35715	1.19632	3.01765	2.4612	5.16705	4.36903
20.6	0.17825	0.16009	0.72735	0.698221	1.36055	1.20186	3.02505	2.47214	5.18395	4.38714
20.7	0.176	0.160844	0.7291	0.701479	1.3679	1.20739	3.0355	2.48307	5.2029	4.40522
20.8	0.17355	0.161599	0.73035	0.704737	1.37415	1.21293	3.04705	2.49399	5.22155	4.42328
20.9	0.17405	0.162353	0.73265	0.707992	1.37935	1.21845	3.05825	2.5049	5.24285	4.4413
21	0.1713	0.163107	0.732	0.711247	1.3829	1.22398	3.0682	2.5158	5.2623	4.45929
21.1	0.17185	0.163861	0.73215	0.7145	1.38915	1.2295	3.08105	2.52669	5.27805	4.47725
21.2	0.17285	0.164614	0.73415	0.717752	1.39585	1.23502	3.09065	2.53757	5.29345	4.49519
21.3	0.17105	0.165368	0.73795	0.721002	1.40375	1.24053	3.10115	2.54844	5.31015	4.51309
21.4	0.16815	0.166121	0.74225	0.724251	1.40965	1.24605	3.11475	2.5593	5.32745	4.53097
21.5	0.168	0.166874	0.7426	0.727499	1.413	1.25155	3.1223	2.57014	5.339	4.54882
21.6	0.1697	0.167626	0.742	0.730745	1.4173	1.25706	3.1308	2.58098	5.3524	4.56664
21.7	0.1695	0.168378	0.7448	0.73399	1.4209	1.26256	3.1409	2.59181	5.3691	4.58443
21.8	0.1672	0.169131	0.7447	0.737234	1.4212	1.26806	3.1504	2.60262	5.3807	4.60219
21.9	0.1665	0.169882	0.7452	0.740476	1.4244	1.27356	3.1605	2.61343	5.4005	4.61992
22	0.167	0.170634	0.7477	0.743717	1.4294	1.27906	3.171	2.62423	5.4202	4.63762
22.1	0.1683	0.171385	0.7536	0.746957	1.4339	1.28455	3.1816	2.63501	5.4383	4.6553
22.2	0.17255	0.172136	0.75935	0.750195	1.44215	1.29003	3.19255	2.64579	5.45235	4.67294
22.3	0.17495	0.172887	0.76225	0.753431	1.45025	1.29552	3.20345	2.65655	5.46705	4.69056
22.4	0.1771	0.173638	0.7656	0.756667	1.4571	1.301	3.2148	2.66731	5.4811	4.70815
22.5	0.1785	0.174388	0.7697	0.759901	1.4632	1.30648	3.2275	2.67806	5.497	4.72571
22.6	0.17685	0.175138	0.77145	0.763134	1.46975	1.31196	3.23925	2.68879	5.51335	4.74324
22.7	0.18005	0.175888	0.77615	0.766365	1.47575	1.31743	3.25185	2.69952	5.52905	4.76074
22.8	0.18425	0.176638	0.77865	0.769595	1.48065	1.3229	3.26245	2.71023	5.54285	4.77821
22.9	0.18885	0.177387	0.78475	0.772823	1.48765	1.32837	3.27465	2.72094	5.56215	4.79566
23	0.18995	0.178137	0.78875	0.776051	1.49265	1.33383	3.28665	2.73163	5.58055	4.81308
23.1	0.1907	0.178886	0.791	0.779277	1.4948	1.33929	3.2954	2.74231	5.5947	4.83046
23.2	0.19345	0.179634	0.79445	0.782501	1.49715	1.34475	3.30515	2.75299	5.61045	4.84782
23.3	0.1916	0.180383	0.8025	0.785724	1.5034	1.3502	3.3131	2.76365	5.6249	4.86516
23.4	0.1909	0.181131	0.8066	0.788946	1.5113	1.35566	3.3228	2.77431	5.6442	4.88246
23.5	0.1886	0.181879	0.8103	0.792166	1.5183	1.3611	3.3307	2.78495	5.6603	4.89974
23.6	0.1878	0.182627	0.813	0.795386	1.5224	1.36655	3.3395	2.79559	5.6758	4.91698
23.7	0.1899	0.183374	0.8157	0.798603	1.5275	1.37199	3.3519	2.80621	5.6927	4.9342
23.8	0.193	0.184121	0.8192	0.80182	1.5313	1.37743	3.3616	2.81682	5.7056	4.9514
23.9	0.1946	0.184868	0.8247	0.805035	1.5378	1.38287	3.3743	2.82743	5.7198	4.96856
24	0.19365	0.185615	0.82985	0.808248	1.54425	1.3883	3.38985	2.83802	5.73845	4.98569
24.1	0.1931	0.186362	0.8315	0.811461	1.5518	1.39373	3.3995	2.8486	5.7562	5.0028
24.2	0.19735	0.187108	0.83815	0.814672	1.56365	1.39916	3.41195	2.85918	5.77065	5.01988
24.3	0.1957	0.187854	0.8454	0.817881	1.5715	1.40458	3.4209	2.86974	5.7845	5.03693
24.4	0.1946	0.1886	0.8513	0.821089	1.5794	1.41001	3.4349	2.88029	5.799	5.05396
24.5	0.19375	0.189346	0.85435	0.824296	1.58525	1.41543	3.44895	2.89084	5.81355	5.07095
24.6	0.195	0.190091	0.8594	0.827502	1.5904	1.42084	3.4603	2.90137	5.8295	5.08792
24.7	0.19725	0.190836	0.86325	0.830706	1.59705	1.42625	3.47105	2.9119	5.84545	5.10486
24.8	0.20225	0.191581	0.86995	0.833909	1.60565	1.43166	3.48255	2.92241	5.86295	5.12177
24.9	0.2043	0.192325	0.8751	0.83711	1.6079	1.43707	3.4934	2.93291	5.8767	5.13866
25	0.20525	0.19307	0.87865	0.84031	1.61055	1.44247	3.50295	2.94341	5.88865	5.15551
25.1	0.20095	0.193814	0.87825	0.843509	1.61255	1.44787	3.51065	2.95389	5.90125	5.17234
25.2	0.1991	0.194558	0.8784	0.846707	1.6167	1.45327	3.5188	2.96436	5.9158	5.18915
25.3	0.19995	0.195301	0.88245	0.849903	1.62125	1.45867	3.52855	2.97483	5.92945	5.20592
25.4	0.2048	0.196045	0.8886	0.853098	1.6292	1.46406	3.5424	2.98528	5.9476	5.22267
25.5	0.2066	0.196788	0.8942	0.856291	1.6337	1.46945	3.5536	2.99572	5.9642	5.23939
25.6	0.2061	0.197531	0.8991	0.859483	1.6377	1.47483	3.5651	3.00616	5.9799	5.25608
25.7	0.21135	0.198274	0.90245	0.862674	1.64285	1.48022	3.57575	3.01658	5.99655	5.27275
25.8	0.21475	0.199016	0.90845	0.865863	1.65035	1.48559	3.58745	3.027	6.01525	5.28938
25.9	0.2169	0.199758	0.9115	0.869051	1.6575	1.49097	3.5965	3.0374	6.0359	5.30599
26	0.2201	0.2005	0.9151	0.872238	1.6644	1.49635	3.6092	3.04779	6.054	5.32258
26.1	0.2205	0.201242	0.9231	0.875423	1.6734	1.50172	3.6208	3.05818	6.072	5.33913
26.2	0.22305	0.201984	0.92995	0.878608	1.67705	1.50708	3.62855	3.06855	6.08955	5.35566
26.3	0.22165	0.202725	0.93215	0.88179	1.67845	1.51245	3.63675	3.07892	6.10505	5.37216
26.4	0.2248	0.203466	0.9358	0.884971	1.6823	1.51781	3.6488	3.08927	6.1247	5.38864
26.5	0.22555	0.204207	0.94005	0.888151	1.68825	1.52317	3.66045	3.09962	6.14025	5.40509
26.6	0.2259	0.204947	0.9443	0.89133	1.6932	1.52853	3.6742	3.10995	6.1556	5.42151
26.7	0.22825	0.205688	0.94505	0.894507	1.69755	1.53388	3.68655	3.12028	6.16915	5.4379
26.8	0.23285	0.206428	0.95005	0.897683	1.69985	1.53923	3.70035	3.1306	6.18405	5.45427
26.9	0.23595	0.207168	0.95355	0.900858	1.70545	1.54458	3.70975	3.1409	6.19925	5.47061
27	0.23735	0.207907	0.96055	0.904031	1.71445	1.54992	3.72105	3.1512	6.21685	5.48692
27.1	0.23775	0.208647	0.96515	0.907203	1.72035	1.55526	3.73245	3.16148	6.22995	5.50321
27.2	0.237	0.209386	0.966	0.910374	1.7242	1.5606	3.7427	3.17176	6.2466	5.51947
27.3	0.23385	0.210125	0.96515	0.913543	1.72535	1.56593	3.74775	3.18203	6.25975	5.5357
27.4	0.2333	0.210863	0.9657	0.916711	1.7291	1.57127	3.7593	3.19228	6.2715	5.55191
27.5	0.2336	0.211602	0.9665	0.919878	1.7341	1.5766	3.7675	3.20253	6.2851	5.56809
27.6	0.2338	0.21234	0.9732	0.923043	1.739	1.58192	3.7796	3.21277	6.301	5.58424
27.7	0.2296	0.213078	0.9762	0.926207	1.7428	1.58725	3.7908	3.22299	6.3195	5.60037
27.8	0.231	0.213816	0.9776	0.92937	1.749	1.59257	3.7994	3.23321	6.3343	5.61647
27.9	0.2345	0.214553	0.9798	0.932531	1.7554	1.59788	3.8117	3.24342	6.3503	5.63254
28	0.2366	0.21529	0.982	0.935691	1.7612	1.6032	3.8231	3.25362	6.3639	5.64859
28.1	0.2397	0.216027	0.9827	0.93885	1.7655	1.60851	3.8337	3.26381	6.3803	5.66461
28.2	0.24325	0.216764	0.98055	0.942007	1.76805	1.61382	3.84455	3.27399	6.39555	5.68061
28.3	0.2428	0.217501	0.9796	0.945163	1.7718	1.61912	3.8581	3.28416	6.415	5.69657
28.4	0.24455	0.218237	0.98175	0.948318	1.77715	1.62443	3.86935	3.29432	6.43155	5.71252
28.5	0.2475	0.218973	0.9855	0.951471	1.7831	1.62973	3.8788	3.30447	6.4433	5.72843
28.6	0.24625	0.219709	0.98695	0.954623	1.78425	1.63502	3.88735	3.31461	6.45465	5.74432
28.7	0.24575	0.220444	0.99215	0.957774	1.78855	1.64032	3.89575	3.32474	6.46735	5.76018
28.8	0.24615	0.22118	0.99395	0.960923	1.79225	1.64561	3.90585	3.33486	6.47995	5.77602
28.9	0.24675	0.221915	0.99155	0.964071	1.79485	1.6509	3.91355	3.34497	6.49275	5.79183
29	0.24485	0.22265	0.99195	0.967217	1.79745	1.65618	3.92285	3.35507	6.50445	5.80762
29.1	0.24705	0.223384	0.99545	0.970363	1.80545	1.66146	3.93535	3.36516	6.52085	5.82338
29.2	0.24685	0.224119	0.99695	0.973507	1.80955	1.66674	3.94285	3.37524	6.53595	5.83911
29.3	0.24925	0.224853	0.99935	0.97665	1.81805	1.67202	3.95475	3.38532	6.54895	5.85482
29.4	0.2507	0.225587	0.9947	0.979791	1.8207	1.67729	3.9638	3.39538	6.5616	5.8705
29.5	0.2541	0.22632	0.9984	0.982931	1.8242	1.68256	3.9738	3.40543	6.5762	5.88615
29.6	0.25735	0.227054	1.00185	0.98607	1.82905	1.68783	3.98475	3.41548	6.59055	5.90178
29.7	0.2621	0.227787	1.0042	0.989207	1.836	1.6931	3.9989	3.42551	6.6082	5.91739
29.8	0.26255	0.22852	1.00675	0.992343	1.83675	1.69836	4.00465	3.43554	6.61925	5.93296
29.9	0.2623	0.229253	1.0072	0.995478	1.8394	1.70362	4.0116	3.44555	6.6339	5.94852
30	0.26285	0.229985	1.00955	0.998612	1.84565	1.70887	4.02175	3.45556	6.64965	5.96404
30.1	0.26555	0.230718	1.01065	1.00174	1.84705	1.71413	4.02925	3.46555	6.66205	5.97954
30.2	0.2688	0.23145	1.014	1.00487	1.8516	1.71938	4.0389	3.47554	6.6763	5.99502
30.3	0.2668	0.232181	1.0182	1.008	1.8516	1.72462	4.0487	3.48552	6.6951	6.01047
30.4	0.2703	0.232913	1.0206	1.01113	1.8566	1.72987	4.059	3.49549	6.711	6.02589
30.5	0.2704	0.233644	1.0228	1.01426	1.8586	1.73511	4.0659	3.50544	6.7238	6.04129
30.6	0.27175	0.234376	1.02745	1.01738	1.86405	1.74035	4.07355	3.51539	6.73705	6.05667
30.7	0.27215	0.235106	1.02755	1.02051	1.86925	1.74558	4.07995	3.52533	6.75175	6.07201
30.8	0.2711	0.235837	1.0289	1.02363	1.8731	1.75082	4.0913	3.53526	6.7676	6.08733
30.9	0.267	0.236567	1.0267	1.02675	1.8769	1.75605	4.101	3.54518	6.778	6.10263
31	0.2689	0.237298	1.0269	1.02987	1.8849	1.76127	4.1146	3.55509	6.7929	6.1179
31.1	0.27075	0.238028	1.02945	1.03299	1.89145	1.7665	4.12695	3.56499	6.81045	6.13315
31.2	0.2743	0.238757	1.0322	1.03611	1.8992	1.77172	4.1375	3.57489	6.8255	6.14837
31.3	0.2765	0.239487	1.0373	1.03923	1.9042	1.77694	4.1458	3.58477	6.8412	6.16357
31.4	0.2791	0.240216	1.0425	1.04234	1.9082	1.78215	4.1564	3.59464	6.8577	6.17874
31.5	0.2783	0.240945	1.0449	1.04546	1.9143	1.78736	4.1655	3.6045	6.8714	6.19389
31.6	0.279	0.241674	1.0476	1.04857	1.9194	1.79257	4.1773	3.61436	6.8836	6.20901
31.7	0.281	0.242402	1.0494	1.05168	1.9265	1.79778	4.1873	3.6242	6.898	6.2241
31.8	0.27745	0.243131	1.05145	1.05479	1.93115	1.80298	4.19575	3.63404	6.91335	6.23917
31.9	0.2734	0.243859	1.054	1.0579	1.9345	1.80819	4.2026	3.64386	6.9232	6.25422
32	0.2779	0.244586	1.0566	1.061	1.9413	1.81338	4.2166	3.65368	6.935	6.26924
32.1	0.277	0.245314	1.0593	1.06411	1.9495	1.81858	4.2231	3.66349	6.9452	6.28424
32.2	0.27795	0.246041	1.05715	1.06722	1.95415	1.82377	4.22965	3.67329	6.95595	6.29921
32.3	0.2768	0.246769	1.055	1.07032	1.9612	1.82896	4.2409	3.68307	6.9678	6.31415
32.4	0.2787	0.247495	1.0566	1.07342	1.9693	1.83415	4.2541	3.69285	6.9839	6.32908
32.5	0.27725	0.248222	1.05705	1.07652	1.97595	1.83933	4.26325	3.70262	6.99525	6.34397
32.6	0.27615	0.248949	1.05885	1.07962	1.97925	1.84451	4.26975	3.71238	7.00885	6.35884
32.7	0.27635	0.249675	1.05825	1.08272	1.98295	1.84969	4.27665	3.72213	7.02065	6.37369
32.8	0.27995	0.250401	1.06265	1.08582	1.99005	1.85486	4.28435	3.73188	7.03265	6.38851
32.9	0.27845	0.251127	1.06235	1.08891	1.99735	1.86004	4.29315	3.74161	7.04665	6.40331
33	0.28335	0.251852	1.07205	1.092	2.00245	1.8652	4.30645	3.75133	7.06455	6.41809
33.1	0.28555	0.252577	1.07145	1.0951	2.00355	1.87037	4.31645	3.76104	7.07425	6.43284
33.2	0.28505	0.253302	1.07545	1.09819	2.01055	1.87553	4.32705	3.77075	7.08815	6.44756
33.3	0.28725	0.254027	1.08155	1.10128	2.01755	1.8807	4.33705	3.78044	7.10375	6.46226
33.4	0.2922	0.254752	1.0854	1.10437	2.0257	1.88585	4.3503	3.79013	7.1202	6.47694
33.5	0.2978	0.255476	1.0897	1.10746	2.0332	1.89101	4.3617	3.79981	7.1403	6.49159
33.6	0.30015	0.2562	1.09425	1.11054	2.04005	1.89616	4.37015	3.80947	7.15605	6.50621
33.7	0.2992	0.256924	1.0979	1.11363	2.0468	1.90131	4.3808	3.81913	7.1724	6.52082
33.8	0.3021	0.257648	1.1025	1.11671	2.0529	1.90646	4.39	3.82878	7.1861	6.5354
33.9	0.30425	0.258371	1.10485	1.11979	2.05625	1.9116	4.40105	3.83842	7.19795	6.54995
34	0.3031	0.259094	1.1082	1.12287	2.0601	1.91674	4.407	3.84805	7.2111	6.56448
34.1	0.3036	0.259817	1.1153	1.12595	2.0643	1.92188	4.4176	3.85767	7.2266	6.57899
34.2	0.304	0.26054	1.1202	1.12903	2.0694	1.92701	4.4283	3.86728	7.2411	6.59347
34.3	0.3054	0.261262	1.1261	1.13211	2.0761	1.93214	4.441	3.87689	7.2551	6.60793
34.4	0.3052	0.261985	1.1318	1.13519	2.0789	1.93727	4.4478	3.88648	7.2678	6.62236
34.5	0.3063	0.262707	1.134	1.13826	2.082	1.9424	4.4561	3.89606	7.2784	6.63677
34.6	0.3072	0.263429	1.1348	1.14133	2.0846	1.94752	4.4668	3.90564	7.2909	6.65116
34.7	0.30895	0.26415	1.13525	1.14441	2.08915	1.95264	4.47535	3.91521	7.30545	6.66552
34.8	0.3111	0.264871	1.1322	1.14748	2.0922	1.95776	4.4862	3.92476	7.3195	6.67986
34.9	0.3125	0.265593	1.1368	1.15055	2.0963	1.96288	4.4981	3.93431	7.333	6.69417
35	0.312	0.266313	1.1447	1.15361	2.1069	1.96799	4.5083	3.94385	7.3494	6.70846
35.1	0.314	0.267034	1.1483	1.15668	2.1115	1.9731	4.5174	3.95338	7.365	6.72273
35.2	0.31375	0.267755	1.15035	1.15975	2.11355	1.97821	4.52195	3.9629	7.37645	6.73697
35.3	0.3157	0.268475	1.1538	1.16281	2.1201	1.98331	4.5334	3.97241	7.3878	6.75119
35.4	0.3138	0.269195	1.1542	1.16587	2.1206	1.98841	4.5407	3.98191	7.4005	6.76538
35.5	0.3153	0.269914	1.1591	1.16894	2.127	1.99351	4.5529	3.9914	7.4189	6.77956
35.6	0.31295	0.270634	1.15945	1.172	2.13145	1.9986	4.56285	4.00089	7.43065	6.7937
35.7	0.3144	0.271353	1.1615	1.17506	2.1359	2.0037	4.5748	4.01036	7.4439	6.80783
35.8	0.3102	0.272072	1.1623	1.17811	2.1417	2.00878	4.5812	4.01983	7.4575	6.82193
35.9	0.3139	0.272791	1.1707	1.18117	2.1514	2.01387	4.5922	4.02929	7.4733	6.83601
36	0.31375	0.273509	1.17515	1.18423	2.15535	2.01896	4.60245	4.03873	7.48155	6.85006
36.1	0.31255	0.274228	1.17685	1.18728	2.15575	2.02404	4.60665	4.04817	7.49085	6.86409
36.2	0.3104	0.274946	1.1781	1.19033	2.1622	2.02911	4.6129	4.0576	7.5027	6.8781
36.3	0.30775	0.275664	1.17955	1.19338	2.16705	2.03419	4.62165	4.06702	7.51475	6.89208
36.4	0.3076	0.276381	1.1792	1.19643	2.1722	2.03926	4.6296	4.07643	7.523	6.90604
36.5	0.3114	0.277099	1.1786	1.19948	2.1773	2.04433	4.6379	4.08584	7.5372	6.91998
36.6	0.3135	0.277816	1.1809	1.20253	2.1828	2.0494	4.651	4.09523	7.5516	6.93389
36.7	0.31375	0.278533	1.18495	1.20558	2.18775	2.05446	4.66185	4.10461	7.56405	6.94778
36.8	0.3146	0.27925	1.1902	1.20862	2.1914	2.05952	4.6727	4.11399	7.5749	6.96165
36.9	0.3171	0.279966	1.1942	1.21167	2.197	2.06458	4.6807	4.12335	7.5852	6.9755
37	0.3193	0.280683	1.2008	1.21471	2.2014	2.06964	4.6886	4.13271	7.5997	6.98932
37.1	0.3202	0.281399	1.2059	1.21775	2.2043	2.07469	4.6946	4.14206	7.6101	7.00312
37.2	0.32145	0.282114	1.20745	1.22079	2.20705	2.07974	4.70315	4.1514	7.61985	7.01689
37.3	0.3224	0.28283	1.2086	1.22383	2.2119	2.08479	4.713	4.16073	7.6345	7.03064
37.4	0.3217	0.283545	1.2095	1.22686	2.2185	2.08983	4.7243	4.17005	7.6443	7.04437
37.5	0.31935	0.28426	1.20795	1.2299	2.22595	2.09488	4.73475	4.17936	7.65505	7.05808
37.6	0.31635	0.284975	1.20825	1.23294	2.22775	2.09991	4.74435	4.18867	7.66405	7.07176
37.7	0.31775	0.28569	1.20895	1.23597	2.23045	2.10495	4.75015	4.19796	7.67425	7.08542
37.8	0.31625	0.286405	1.20855	1.239	2.23205	2.10998	4.75555	4.20725	7.68445	7.09906
37.9	0.31865	0.287119	1.20875	1.24203	2.23475	2.11501	4.76405	4.21652	7.69415	7.11268
38	0.32165	0.287833	1.21185	1.24506	2.24135	2.12004	4.77475	4.22579	7.70915	7.12627
38.1	0.3197	0.288546	1.2133	1.24809	2.2437	2.12507	4.7809	4.23505	7.7205	7.13984
38.2	0.31975	0.28926	1.21565	1.25112	2.24515	2.13009	4.78975	4.2443	7.73335	7.15338
38.3	0.32355	0.289973	1.22015	1.25414	2.25025	2.13511	4.80215	4.25354	7.74535	7.16691
38.4	0.3241	0.290686	1.2202	1.25717	2.2516	2.14013	4.8097	4.26278	7.7545	7.18041
38.5	0.3232	0.291399	1.2203	1.26019	2.2547	2.14514	4.8159	4.272	7.7631	7.19389
38.6	0.32495	0.292112	1.22165	1.26321	2.26015	2.15015	4.82595	4.28121	7.77405	7.20735
38.7	0.32695	0.292824	1.22305	1.26623	2.26545	2.15516	4.83605	4.29042	7.78265	7.22078
38.8	0.32705	0.293536	1.22505	1.26925	2.26965	2.16016	4.84505	4.29962	7.79555	7.23419
38.9	0.32625	0.294248	1.23015	1.27227	2.27575	2.16517	4.85865	4.3088	7.80895	7.24758
39	0.3304	0.29496	1.2361	1.27529	2.2813	2.17017	4.8682	4.31798	7.8212	7.26095
39.1	0.32765	0.295672	1.23585	1.2783	2.28615	2.17516	4.87485	4.32715	7.82705	7.27429
39.2	0.32715	0.296383	1.23605	1.28132	2.29375	2.18016	4.88555	4.33631	7.83955	7.28761
39.3	0.3321	0.297094	1.2401	1.28433	2.2981	2.18515	4.8954	4.34547	7.8545	7.30091
39.4	0.3295	0.297805	1.2417	1.28734	2.3036	2.19014	4.9016	4.35461	7.8653	7.31419
39.5	0.3271	0.298515	1.247	1.29035	2.3093	2.19512	4.9131	4.36375	7.8781	7.32744
39.6	0.32595	0.299226	1.25045	1.29336	2.31355	2.20011	4.92255	4.37287	7.88775	7.34068
39.7	0.327	0.299936	1.2521	1.29637	2.3156	2.20509	4.9317	4.38199	7.8967	7.35389
39.8	0.3299	0.300646	1.2531	1.29938	2.321	2.21007	4.9349	4.3911	7.9094	7.36707
39.9	0.3311	0.301355	1.2571	1.30238	2.3267	2.21504	4.9427	4.4002	7.9197	7.38024
40	0.33185	0.302065	1.26045	1.30539	2.33155	2.22001	4.94945	4.40929	7.93115	7.39339
40.1	0.3341	0.302774	1.2647	1.30839	2.3373	2.22498	4.9622	4.41837	7.9446	7.40651
40.2	0.33555	0.303483	1.26875	1.31139	2.34635	2.22995	4.97115	4.42745	7.95335	7.41961
40.3	0.33455	0.304192	1.27045	1.31439	2.35055	2.23491	4.97705	4.43651	7.96285	7.43269
40.4	0.3328	0.3049	1.2728	1.31739	2.3561	2.23987	4.983	4.44557	7.9748	7.44574
40.5	0.33355	0.305608	1.27395	1.32039	2.36255	2.24483	4.99245	4.45462	7.98525	7.45878
40.6	0.3363	0.306317	1.2763	1.32339	2.3684	2.24979	5.0035	4.46366	7.9984	7.47179
40.7	0.33625	0.307024	1.28025	1.32638	2.37605	2.25474	5.01125	4.47269	8.01325	7.48478
40.8	0.33855	0.307732	1.28385	1.32938	2.38415	2.25969	5.02185	4.48171	8.02915	7.49775
40.9	0.3406	0.308439	1.2902	1.33237	2.3915	2.26464	5.0304	4.49072	8.041	7.5107
41	0.3419	0.309147	1.2915	1.33536	2.3962	2.26958	5.0383	4.49973	8.052	7.52362
41.1	0.34205	0.309854	1.28865	1.33835	2.39715	2.27452	5.04705	4.50872	8.06185	7.53653
41.2	0.34295	0.31056	1.29095	1.34134	2.40525	2.27946	5.05605	4.51771	8.07235	7.54941
41.3	0.3444	0.311267	1.2928	1.34433	2.4099	2.2844	5.0655	4.52669	8.0829	7.56227
41.4	0.34425	0.311973	1.29425	1.34732	2.41345	2.28933	5.07235	4.53566	8.09285	7.57511
41.5	0.34605	0.312679	1.29945	1.3503	2.42245	2.29426	5.08115	4.54462	8.10665	7.58793
41.6	0.3459	0.313385	1.303	1.35329	2.4263	2.29919	5.0872	4.55357	8.1174	7.60072
41.7	0.34905	0.31409	1.30905	1.35627	2.43075	2.30412	5.09725	4.56251	8.13185	7.6135
41.8	0.34905	0.314796	1.31265	1.35925	2.43615	2.30904	5.10455	4.57145	8.14445	7.62625
41.9	0.3535	0.315501	1.3208	1.36223	2.4423	2.31396	5.115	4.58038	8.1559	7.63898
42	0.35265	0.316206	1.31885	1.36521	2.44745	2.31888	5.12435	4.58929	8.16585	7.65169
42.1	0.35365	0.316911	1.32385	1.36819	2.45785	2.32379	5.13375	4.5982	8.17885	7.66438
42.2	0.35445	0.317615	1.32665	1.37117	2.46375	2.3287	5.14475	4.6071	8.19085	7.67705
42.3	0.358	0.318319	1.3304	1.37414	2.4682	2.33361	5.1535	4.616	8.1999	7.68969
42.4	0.36035	0.319023	1.33295	1.37711	2.47055	2.33852	5.16255	4.62488	8.21195	7.70232
42.5	0.3634	0.319727	1.3359	1.38009	2.4757	2.34342	5.1707	4.63376	8.2233	7.71492
42.6	0.36395	0.320431	1.34295	1.38306	2.48075	2.34832	5.17935	4.64262	8.23245	7.72751
42.7	0.36455	0.321134	1.34525	1.38603	2.48555	2.35322	5.18425	4.65148	8.24325	7.74007
42.8	0.3656	0.321837	1.3459	1.389	2.4915	2.35812	5.19	4.66033	8.2517	7.75261
42.9	0.3675	0.32254	1.3485	1.39197	2.4969	2.36301	5.2001	4.66917	8.2621	7.76513
43	0.3677	0.323243	1.3495	1.39493	2.5004	2.3679	5.2072	4.678	8.2707	7.77762
43.1	0.36955	0.323945	1.35235	1.3979	2.50575	2.37279	5.21675	4.68683	8.28325	7.7901
43.2	0.3689	0.324647	1.3562	1.40086	2.5132	2.37767	5.229	4.69564	8.2959	7.80256
43.3	0.37055	0.325349	1.35895	1.40383	2.52145	2.38255	5.23575	4.70445	8.30635	7.81499
43.4	0.37245	0.326051	1.36075	1.40679	2.52315	2.38743	5.24125	4.71325	8.31235	7.82741
43.5	0.3752	0.326753	1.3673	1.40975	2.5268	2.39231	5.2497	4.72204	8.325	7.8398
43.6	0.3775	0.327454	1.3674	1.41271	2.5281	2.39718	5.2531	4.73082	8.3349	7.85217
43.7	0.38035	0.328155	1.37015	1.41566	2.53365	2.40205	5.25935	4.73959	8.34575	7.86452
43.8	0.38175	0.328856	1.37415	1.41862	2.54075	2.40692	5.26545	4.74836	8.35885	7.87686
43.9	0.38275	0.329557	1.37635	1.42158	2.54755	2.41179	5.27805	4.75711	8.36965	7.88917
44	0.38335	0.330257	1.38045	1.42453	2.55535	2.41665	5.28585	4.76586	8.37865	7.90146
44.1	0.38435	0.330957	1.38385	1.42748	2.55645	2.42151	5.29065	4.7746	8.38655	7.91372
44.2	0.3825	0.331657	1.3883	1.43044	2.5595	2.42637	5.2955	4.78333	8.3962	7.92597
44.3	0.38375	0.332357	1.38875	1.43339	2.56445	2.43122	5.30415	4.79205	8.40695	7.9382
44.4	0.378	0.333057	1.3907	1.43634	2.568	2.43607	5.3088	4.80077	8.4174	7.95041
44.5	0.37905	0.333756	1.39925	1.43928	2.57605	2.44092	5.32005	4.80947	8.43295	7.96259
44.6	0.38255	0.334455	1.40495	1.44223	2.58275	2.44577	5.32945	4.81817	8.44315	7.97476
44.7	0.3848	0.335154	1.4106	1.44518	2.5879	2.45061	5.3366	4.82686	8.4556	7.9869
44.8	0.3847	0.335853	1.4137	1.44812	2.5945	2.45546	5.3442	4.83554	8.4675	7.99903
44.9	0.3846	0.336551	1.417	1.45106	2.6002	2.46029	5.3512	4.84421	8.4757	8.01113
45	0.3875	0.337249	1.4186	1.454	2.6037	2.46513	5.3572	4.85288	8.4857	8.02322
45.1	0.38545	0.337947	1.41855	1.45695	2.60765	2.46996	5.36235	4.86153	8.49625	8.03528
45.2	0.38475	0.338645	1.41965	1.45988	2.61445	2.47479	5.37095	4.87018	8.50735	8.04732
45.3	0.3859	0.339343	1.4267	1.46282	2.6216	2.47962	5.3775	4.87882	8.5184	8.05935
45.4	0.3835	0.34004	1.4247	1.46576	2.6241	2.48445	5.3846	4.88745	8.5261	8.07135
45.5	0.38605	0.340737	1.42825	1.4687	2.62785	2.48927	5.39395	4.89607	8.53735	8.08333
45.6	0.38825	0.341434	1.43105	1.47163	2.63085	2.49409	5.40075	4.90468	8.54645	8.0953
45.7	0.3876	0.342131	1.4314	1.47456	2.6337	2.49891	5.4089	4.91329	8.5547	8.10724
45.8	0.3869	0.342827	1.4338	1.47749	2.642	2.50372	5.4183	4.92189	8.5668	8.11916
45.9	0.38475	0.343523	1.43405	1.48043	2.64685	2.50853	5.42705	4.93048	8.57335	8.13106
46	0.3861	0.344219	1.4378	1.48335	2.6536	2.51334	5.4367	4.93906	8.584	8.14294
46.1	0.3864	0.344915	1.443	1.48628	2.6617	2.51815	5.4449	4.94763	8.5943	8.1548
46.2	0.38355	0.345611	1.44295	1.48921	2.66365	2.52295	5.44695	4.95619	8.60115	8.16665
46.3	0.38205	0.346306	1.44015	1.49214	2.66415	2.52775	5.45145	4.96475	8.61075	8.17847
46.4	0.38185	0.347001	1.44105	1.49506	2.66855	2.53255	5.46245	4.97329	8.61925	8.19027
46.5	0.38525	0.347696	1.44625	1.49798	2.67365	2.53735	5.47275	4.98183	8.63115	8.20205
46.6	0.3845	0.34839	1.4501	1.50091	2.6783	2.54214	5.4795	4.99036	8.6409	8.21381
46.7	0.3828	0.349085	1.4543	1.50383	2.6845	2.54693	5.4847	4.99889	8.65	8.22556
46.8	0.3814	0.349779	1.4562	1.50675	2.6867	2.55172	5.4923	5.0074	8.6578	8.23728
46.9	0.38285	0.350473	1.45915	1.50966	2.69295	2.5565	5.49985	5.01591	8.66625	8.24898
47	0.38385	0.351167	1.46435	1.51258	2.69805	2.56129	5.50865	5.02441	8.67705	8.26066
47.1	0.3834	0.35186	1.4673	1.5155	2.705	2.56607	5.5131	5.0329	8.685	8.27233
47.2	0.38085	0.352554	1.47265	1.51841	2.70955	2.57084	5.51825	5.04138	8.69255	8.28397
47.3	0.3793	0.353247	1.4761	1.52133	2.7133	2.57562	5.5246	5.04985	8.7001	8.29559
47.4	0.37785	0.35394	1.48135	1.52424	2.71605	2.58039	5.53155	5.05832	8.70925	8.3072
47.5	0.37845	0.354632	1.48685	1.52715	2.72265	2.58516	5.54175	5.06677	8.72085	8.31878
47.6	0.37965	0.355325	1.49155	1.53006	2.72445	2.58992	5.55135	5.07522	8.72715	8.33035
47.7	0.38025	0.356017	1.49265	1.53297	2.72895	2.59469	5.56085	5.08366	8.73325	8.34189
47.8	0.37805	0.356709	1.49175	1.53587	2.73375	2.59945	5.56535	5.0921	8.73855	8.35342
47.9	0.37745	0.357401	1.48955	1.53878	2.73595	2.60421	5.57055	5.10052	8.74555	8.36493
48	0.37695	0.358092	1.49105	1.54169	2.73925	2.60896	5.57815	5.10894	8.75535	8.37641
48.1	0.3778	0.358784	1.4944	1.54459	2.7401	2.61372	5.5836	5.11734	8.7644	8.38788
48.2	0.37925	0.359475	1.49735	1.54749	2.74535	2.61847	5.59275	5.12574	8.77575	8.39933
48.3	0.3818	0.360166	1.5008	1.55039	2.7537	2.62322	5.6033	5.13414	8.7884	8.41076
48.4	0.37905	0.360857	1.50495	1.55329	2.75815	2.62796	5.61295	5.14252	8.80145	8.42217
48.5	0.37635	0.361547	1.50615	1.55619	2.76005	2.6327	5.61715	5.1509	8.80905	8.43356
48.6	0.374	0.362237	1.507	1.55909	2.763	2.63744	5.6227	5.15926	8.8173	8.44493
48.7	0.372	0.362927	1.508	1.56199	2.7651	2.64218	5.6324	5.16762	8.8271	8.45628
48.8	0.37065	0.363617	1.50905	1.56488	2.76915	2.64692	5.63945	5.17597	8.83545	8.46761
48.9	0.36985	0.364307	1.51135	1.56778	2.77075	2.65165	5.64765	5.18432	8.84645	8.47893
49	0.3682	0.364996	1.5109	1.57067	2.7746	2.65638	5.6538	5.19265	8.8589	8.49022
49.1	0.36895	0.365685	1.51595	1.57356	2.78175	2.6611	5.66155	5.20098	8.87235	8.5015
49.2	0.3712	0.366374	1.5199	1.57645	2.7894	2.66583	5.6706	5.2093	8.8823	8.51275
49.3	0.37265	0.367063	1.51995	1.57934	2.79365	2.67055	5.67455	5.21761	8.88945	8.52399
49.4	0.3719	0.367751	1.5224	1.58223	2.7968	2.67527	5.6826	5.22591	8.8991	8.53521
49.5	0.3731	0.36844	1.5282	1.58511	2.8026	2.67999	5.6908	5.23421	8.9116	8.54641
49.6	0.37375	0.369128	1.52875	1.588	2.80705	2.6847	5.69675	5.2425	8.92175	8.55759
49.7	0.37265	0.369816	1.53385	1.59088	2.81365	2.68941	5.70505	5.25077	8.93345	8.56875
[truncated: 5,903 more rows]

## Sheet: NTD-B09
Source data for SP Figure 2f, NTD-B09
[truncated: 6,781 more rows]

## Sheet: NTD-B10
Source data for SP Figure 2f, NTD-B10
[truncated: 6,777 more rows]

[truncated: 3 more sheets: NTD-D04, NTD-D12, NTD-F07]
