# Supplementary material for: Antigenic mapping reveals sites of vulnerability on α-HCoV spike protein
Source: Commun Biol. 2022 Nov 4;5:1179. doi: 10.1038/s42003-022-04160-8 (PMC9636267; doi:10.1038/s42003-022-04160-8)
Supplement: Supplementary file 3 — Supplementary Data 1 [file 42003_2022_4160_MOESM3_ESM.zip › Supplementary Data 1/SP Figure 5/SP Figure 5b-source data.xlsx]

## Sheet: SP Figure 5b
Source data used to plot Supplementary Figure 5b.
X (Time, sec)	200 nM NL63 S	500 nM NL63 S	200nM 229E S
-37.6	-0.1168	-0.39745	0.87475
-36.6	0.1061	-0.62985	0.81065
-35.6	0.2867	-0.72795	0.72995
-34.6	0.3996	-0.70605	0.70665
-33.6	0.4942	-0.65415	0.63805
-32.6	0.5467	-0.60505	0.56605
-31.6	0.5554	-0.55035	0.49425
-30.6	0.5432	-0.49115	0.43035
-29.6	0.5155	-0.44635	0.37505
-28.6	0.4703	-0.40385	0.32405
-27.6	0.4214	-0.35725	0.29245
-26.6	0.3693	-0.31585	0.27535
-25.6	0.3215	-0.27635	0.26005
-24.6	0.2877	-0.24285	0.23935
-23.6	0.253	-0.20515	0.20965
-22.6	0.2272	-0.17145	0.18735
-21.6	0.2158	-0.13665	0.17605
-20.6	0.2444	-0.09125	0.14155
-19.6	0.3151	-0.01075	0.13025
-18.6	0.2101	-0.07695	0.06295
-17.6	0.1262	-0.07285	-0.00655
-16.6	0.1005	-0.09905	-0.07605
-15.6	0.0381	-0.14315	-0.11905
-14.6	0.0008	-0.17445	-0.13075
-13.6	-0.0132	-0.10785	-0.09685
-12.6	-0.0231	-0.08705	-0.07365
-11.6	-0.0082	-0.12065	-0.08175
-10.6	0.0002	-0.09365	-0.10045
-9.6	0.0475	-0.03925	-0.07625
-8.6	0.1184	0.03325	-0.03555
-7.6	0.0539	0.00225	-0.02235
-6.6	0.0279	0.00275	0.00035
-5.6	0.009	0.00565	-0.00035
-4.6	-0.009	-0.00225	0.00295
-3.6	-0.0403	-0.00905	0.00405
-2.6	-0.0686	-0.01585	-0.01445
-1.6	-0.1185	-0.02455	-0.03105
-0.599998	-0.1185	-0.02105	-0.06095
0.400002
1.4
2.4
3.4	-1.9122	6.18655	3.77035
4.4	-1.9122	5.78865	4.48195
5.4	-2.0435	5.72895	5.35145
6.4	-2.1711	5.72635	6.28685
7.4	-2.2717	5.74775	7.21025
8.4	-2.3491	5.76675	8.12435
9.4	-2.4075	5.80195	9.04415
10.4	-2.47	5.84195	9.99015
11.4	-2.516	5.88145	10.9176
12.4	-2.5707	5.91205	11.8212
13.4	-2.6413	5.94245	12.705
14.4	-2.7021	5.96425	13.5604
15.4	-2.7612	5.97875	14.3957
16.4	-2.8099	5.99745	15.2194
17.4	-2.8587	6.02065	16.04
18.4	-2.9014	6.04455	16.8506
19.4	-2.9267	6.06425	17.6156
20.4	-2.9587	6.09065	18.3831
21.4	-2.9891	6.11995	19.1462
22.4	-3.0356	6.13935	19.9154
23.4	-3.0749	6.15445	20.6735
24.4	-3.1109	6.17525	21.3948
25.4	-3.1437	6.20215	22.1167
26.4	-3.172	6.22235	22.8098
27.4	-3.1896	6.24465	23.5028
28.4	-3.196	6.27345	24.1735
29.4	-3.2047	6.29675	24.8376
30.4	-3.2106	6.30885	25.4924
31.4	-3.2096	6.33145	26.1457
32.4	-3.2164	6.35345	26.7871
33.4	-3.2231	6.36815	27.4226
34.4	-3.236	6.39145	28.0469
35.4	-3.2468	6.41845	28.6605
36.4	-3.2701	6.44445	29.286
37.4	-3.2958	6.46105	29.9017
38.4	-3.3099	6.47865	30.505
39.4	-3.3168	6.50325	31.1072
40.4	-3.3242	6.53095	31.6991
41.4	-3.3254	6.55205	32.2761
42.4	-3.3262	6.57425	32.8456
43.4	-3.3227	6.59645	33.3962
44.4	-3.3327	6.62115	33.9621
45.4	-3.34	6.65705	34.5257
46.4	-3.342	6.67105	35.0708
47.4	-3.3402	6.68885	35.6033
48.4	-3.341	6.71905	36.1362
49.4	-3.3569	6.75275	36.6703
50.4	-3.3619	6.78175	37.1972
51.4	-3.3685	6.79825	37.7197
52.4	-3.372	6.82215	38.23
53.4	-3.3653	6.84665	38.7216
54.4	-3.3524	6.86805	39.2051
55.4	-3.3413	6.88225	39.7087
56.4	-3.3299	6.89735	40.1954
57.4	-3.3322	6.92135	40.6786
58.4	-3.3449	6.94185	41.167
59.4	-3.3592	6.96415	41.6412
60.4	-3.3632	6.98895	42.1025
61.4	-3.3734	7.01725	42.5676
62.4	-3.3755	7.04755	43.0315
63.4	-3.3849	7.06735	43.4938
64.4	-3.3881	7.08675	43.9438
65.4	-3.3949	7.10685	44.3944
66.4	-3.4048	7.12725	44.8403
67.4	-3.4303	7.14875	45.2773
68.4	-3.446	7.16035	45.6972
69.4	-3.4481	7.18955	46.1199
70.4	-3.4534	7.21465	46.5453
71.4	-3.4594	7.24135	46.9649
72.4	-3.453	7.25735	47.3947
73.4	-3.4457	7.26705	47.8114
74.4	-3.4584	7.29065	48.2213
75.4	-3.4604	7.30225	48.6225
76.4	-3.4744	7.32535	49.0233
77.4	-3.4868	7.34465	49.4413
78.4	-3.4995	7.35535	49.8415
79.4	-3.5046	7.36985	50.2371
80.4	-3.5139	7.38585	50.637
81.4	-3.5252	7.40535	51.0224
82.4	-3.5406	7.41835	51.4006
83.4	-3.5531	7.43505	51.7596
84.4	-3.5609	7.45705	52.1388
85.4	-3.567	7.48565	52.5218
86.4	-3.5683	7.50955	52.9006
87.4	-3.5716	7.52155	53.2928
88.4	-3.5633	7.53755	53.6829
89.4	-3.5716	7.55265	54.061
90.4	-3.5881	7.57515	54.4213
91.4	-3.6012	7.59355	54.7946
92.4	-3.6097	7.61075	55.1408
93.4	-3.62	7.62875	55.5051
94.4	-3.6339	7.64595	55.8749
95.4	-3.6383	7.65745	56.227
96.4	-3.6519	7.66815	56.5823
97.4	-3.6661	7.67915	56.926
98.4	-3.6869	7.68095	57.2629
99.4	-3.7021	7.69295	57.5909
100.4	-3.7149	7.71365	57.9271
101.4	-3.7235	7.73235	58.271
102.4	-3.7199	7.74905	58.592
103.4	-3.7111	7.77375	58.9129
104.4	-3.7022	7.79795	59.247
105.4	-3.7006	7.81765	59.5734
106.4	-3.6987	7.82435	59.896
107.4	-3.7017	7.84005	60.2139
108.4	-3.7127	7.85275	60.5397
109.4	-3.7255	7.85785	60.878
110.4	-3.7387	7.87325	61.2008
111.4	-3.7495	7.88195	61.5234
112.4	-3.7645	7.90145	61.8345
113.4	-3.778	7.90315	62.1572
114.4	-3.7891	7.91065	62.4746
115.4	-3.7908	7.92475	62.7774
116.4	-3.7875	7.93125	63.08
117.4	-3.7833	7.94205	63.3762
118.4	-3.7827	7.95225	63.6743
119.4	-3.7785	7.96255	63.9793
120.4	-3.7756	7.97565	64.282
121.4	-3.7808	7.97535	64.5878
122.4	-3.7894	7.97355	64.9063
123.4	-3.7978	7.98335	65.2061
124.4	-3.7959	7.98445	65.4983
125.4	-3.8067	7.98855	65.7949
126.4	-3.8154	7.99485	66.0888
127.4	-3.82	8.00375	66.3792
128.4	-3.8235	8.01405	66.6634
129.4	-3.835	8.01085	66.9459
130.4	-3.8485	8.01895	67.2297
131.4	-3.8495	8.03535	67.5233
132.4	-3.8454	8.05815	67.8065
133.4	-3.8464	8.07915	68.0938
134.4	-3.8454	8.09945	68.3813
135.4	-3.8364	8.12215	68.6552
136.4	-3.8313	8.14205	68.9279
137.4	-3.8361	8.15155	69.1997
138.4	-3.8459	8.15325	69.4729
139.4	-3.8597	8.15915	69.7452
140.4	-3.8843	8.16235	70.0143
141.4	-3.9014	8.16535	70.2967
142.4	-3.9175	8.17035	70.5671
143.4	-3.9265	8.18265	70.8383
144.4	-3.9271	8.19325	71.1082
145.4	-3.9234	8.20235	71.3741
146.4	-3.9159	8.21255	71.6481
147.4	-3.9218	8.21805	71.9222
148.4	-3.9229	8.22455	72.1899
149.4	-3.9253	8.22005	72.4621
150.4	-3.9333	8.22035	72.7322
151.4	-3.9419	8.21745	72.9942
152.4	-3.956	8.22895	73.2408
153.4	-3.9636	8.24345	73.4933
154.4	-3.975	8.24825	73.7408
155.4	-3.9828	8.25965	73.9789
156.4	-3.9948	8.27765	74.24
157.4	-4.0032	8.29325	74.4909
158.4	-3.9991	8.29355	74.7388
159.4	-3.9956	8.29415	74.9907
160.4	-3.99	8.29415	75.2427
161.4	-3.995	8.29695	75.4938
162.4	-3.9956	8.29275	75.7351
163.4	-3.9915	8.28745	75.9806
164.4	-3.9984	8.29565	76.2337
165.4	-3.9964	8.29445	76.4819
166.4	-3.9967	8.30735	76.7339
167.4	-4.0021	8.31645	76.9741
168.4	-4.0183	8.32245	77.2114
169.4	-4.0407	8.32715	77.4527
170.4	-4.0566	8.33485	77.6883
171.4	-4.0782	8.35155	77.9223
172.4	-4.0925	8.36025	78.1611
173.4	-4.1002	8.36935	78.4025
174.4	-4.1002	8.37965	78.646
175.4	-4.0919	8.39935	78.8881
176.4	-4.0881	8.40035	79.1197
177.4	-4.0896	8.40255	79.3526
178.4	-4.1041	8.41505	79.5849
179.4	-4.1134	8.42715	79.8196
180.4	-4.1196	8.43045	80.0476
181.4	-4.1372	8.42985	80.2727
182.4	-4.1478	8.43825	80.4979
183.4	-4.1592	8.44075	80.7203
184.4	-4.1602	8.44165	80.9422
185.4	-4.1691	8.43305	81.1653
186.4	-4.1641	8.43595	81.397
187.4	-4.165	8.43865	81.6212
188.4	-4.1703	8.43775	81.8454
189.4	-4.171	8.44535	82.0763
190.4	-4.1756	8.44875	82.3063
191.4	-4.1755	8.46425	82.5182
192.4	-4.1918	8.46955	82.744
193.4	-4.1954	8.47385	82.9671
194.4	-4.1946	8.48425	83.1899
195.4	-4.1973	8.49135	83.4101
196.4	-4.1975	8.50005	83.6324
197.4	-4.202	8.50135	83.8503
198.4	-4.205	8.51385	84.0674
199.4	-4.2117	8.52745	84.2757
200.4	-4.2163	8.53615	84.5011
201.4	-4.2336	8.54625	84.7148
202.4	-4.2519	8.55195	84.9266
203.4	-4.2671	8.55455	85.1372
204.4	-4.2701	8.55635	85.345
205.4	-4.2764	8.56675	85.5591
206.4	-4.2833	8.57345	85.7698
207.4	-4.2792	8.57655	85.9812
208.4	-4.2707	8.58005	86.1941
209.4	-4.2579	8.58855	86.4116
210.4	-4.2519	8.59665	86.6151
211.4	-4.3104	8.60275	86.7359
212.4	-3.9467	8.61325	86.5567
213.4	-3.7604	8.62065	86.6809
214.4	-3.7698	8.62935	86.8201
215.4	-3.7532	8.64095	86.992
216.4	-3.751	8.65485	87.1686
217.4	-3.7333	8.66295	87.3417
218.4	-3.719	8.65775	87.5307
219.4	-3.7034	8.65555	87.7151
220.4	-3.6984	8.65585	87.9007
221.4	-3.6805	8.65185	88.082
222.4	-3.6625	8.63215	88.2613
223.4	-3.6612	8.62335	88.4457
224.4	-3.6617	8.62235	88.6271
225.4	-3.6712	8.62525	88.8085
226.4	-3.6721	8.63215	88.9904
227.4	-3.6725	8.63615	89.1715
228.4	-3.6661	8.65185	89.3568
229.4	-3.6599	8.65545	89.5388
230.4	-3.6527	8.66615	89.7182
231.4	-3.6494	8.67775	89.8932
232.4	-3.6501	8.68005	90.0675
233.4	-3.6533	8.67765	90.25
234.4	-3.6665	8.68865	90.4386
235.4	-3.6746	8.70545	90.6285
236.4	-3.6799	8.70445	90.8141
237.4	-3.6744	8.69755	90.9998
238.4	-3.6734	8.70765	91.1755
239.4	-3.6561	8.68695	91.2881
240.4
241.4
242.4
243.4	-2.485	2.65245	90.2953
244.4	-2.485	3.36955	90.2953
245.4	-2.4275	3.57895	90.3844
246.4	-2.3949	3.67525	90.3281
247.4	-2.3673	3.68905	90.2413
248.4	-2.3473	3.70125	90.1432
249.4	-2.3353	3.69475	90.0444
250.4	-2.3387	3.66305	89.9537
251.4	-2.3508	3.62225	89.8602
252.4	-2.3532	3.58785	89.7632
253.4	-2.3617	3.55225	89.6729
254.4	-2.3647	3.51885	89.5879
255.4	-2.3758	3.48675	89.5048
256.4	-2.382	3.44785	89.4191
257.4	-2.3856	3.42065	89.3368
258.4	-2.3959	3.38725	89.2495
259.4	-2.4014	3.34775	89.1614
260.4	-2.3959	3.31775	89.0885
261.4	-2.3995	3.28075	89.0162
262.4	-2.4137	3.25325	88.9369
263.4	-2.4119	3.22405	88.8683
264.4	-2.4137	3.19445	88.8087
265.4	-2.4199	3.17615	88.7515
266.4	-2.4386	3.16055	88.6849
267.4	-2.4518	3.13805	88.6303
268.4	-2.4563	3.12545	88.5839
269.4	-2.4651	3.10765	88.5322
270.4	-2.4627	3.08605	88.4655
271.4	-2.4591	3.05885	88.4053
272.4	-2.4616	3.02315	88.3402
273.4	-2.4644	3.00935	88.2737
274.4	-2.4608	2.98505	88.2066
275.4	-2.465	2.96955	88.138
276.4	-2.4781	2.95715	88.0845
277.4	-2.492	2.94105	88.027
278.4	-2.4949	2.93395	87.9786
279.4	-2.5031	2.91305	87.9106
280.4	-2.5078	2.89905	87.8491
281.4	-2.5087	2.87955	87.798
282.4	-2.5215	2.85105	87.7563
283.4	-2.5247	2.84365	87.7058
284.4	-2.5266	2.82785	87.646
285.4	-2.5209	2.81515	87.6089
286.4	-2.525	2.80145	87.5611
287.4	-2.5236	2.78085	87.4995
288.4	-2.5215	2.76855	87.4456
289.4	-2.5264	2.75005	87.3915
290.4	-2.5283	2.73155	87.3483
291.4	-2.5235	2.70635	87.2943
292.4	-2.5224	2.68955	87.2457
293.4	-2.5252	2.68025	87.1935
294.4	-2.5194	2.67295	87.1386
295.4	-2.5146	2.65375	87.0921
296.4	-2.5176	2.63895	87.0459
297.4	-2.5314	2.63215	86.992
298.4	-2.5438	2.61825	86.9439
299.4	-2.558	2.60375	86.9007
300.4	-2.5664	2.58855	86.8562
301.4	-2.5901	2.57845	86.8
302.4	-2.6038	2.56965	86.7455
303.4	-2.6063	2.56055	86.6966
304.4	-2.609	2.55365	86.6405
305.4	-2.6175	2.54275	86.5845
306.4	-2.6203	2.52885	86.5412
307.4	-2.6124	2.51055	86.4828
308.4	-2.6154	2.49675	86.4394
309.4	-2.6302	2.48045	86.3912
310.4	-2.6404	2.46035	86.3508
311.4	-2.6366	2.44915	86.3036
312.4	-2.6412	2.43635	86.2629
313.4	-2.6511	2.43395	86.2201
314.4	-2.6509	2.43895	86.1809
315.4	-2.6542	2.44285	86.1362
316.4	-2.6663	2.43085	86.0824
317.4	-2.6893	2.41545	86.0431
318.4	-2.703	2.40305	86.0159
319.4	-2.7071	2.38515	85.9835
320.4	-2.7171	2.36085	85.9555
321.4	-2.7337	2.33805	85.9247
322.4	-2.7393	2.32335	85.8869
323.4	-2.7486	2.30795	85.8356
324.4	-2.7569	2.29885	85.7829
325.4	-2.7705	2.28855	85.7247
326.4	-2.7741	2.27665	85.6745
327.4	-2.7825	2.25885	85.621
328.4	-2.7832	2.25165	85.5597
329.4	-2.7821	2.24855	85.5118
330.4	-2.7804	2.23075	85.4703
331.4	-2.7778	2.21895	85.4301
332.4	-2.7679	2.21155	85.3942
333.4	-2.7677	2.20155	85.3691
334.4	-2.7671	2.18395	85.3391
335.4	-2.7697	2.16975	85.3008
336.4	-2.7756	2.16845	85.2594
337.4	-2.7913	2.16385	85.2244
338.4	-2.8028	2.15585	85.1909
339.4	-2.8146	2.13935	85.153
340.4	-2.8272	2.13545	85.1078
341.4	-2.8439	2.12775	85.0633
342.4	-2.8447	2.11335	85.0217
343.4	-2.835	2.10085	84.9744
344.4	-2.8361	2.09085	84.9327
345.4	-2.8315	2.08325	84.8932
346.4	-2.8162	2.07055	84.862
347.4	-2.8054	2.05865	84.822
348.4	-2.8057	2.05425	84.7805
349.4	-2.8063	2.04505	84.7366
350.4	-2.8202	2.03095	84.7129
351.4	-2.8326	2.01925	84.6638
352.4	-2.8464	2.01025	84.6366
353.4	-2.8588	1.99885	84.6171
354.4	-2.8632	1.97935	84.5852
355.4	-2.8855	1.97595	84.5397
356.4	-2.8907	1.98155	84.5057
357.4	-2.9024	1.97995	84.4611
358.4	-2.9138	1.97455	84.4125
359.4	-2.9147	1.97665	84.3764
360.4	-2.9231	1.98135	84.3418
361.4	-2.9412	1.97605	84.2937
362.4	-2.9543	1.95745	84.2505
363.4	-2.9598	1.94765	84.2181
364.4	-2.9669	1.94835	84.1808
365.4	-2.9709	1.93755	84.1628
366.4	-2.9738	1.92515	84.1546
367.4	-2.9733	1.91315	84.1264
368.4	-2.9828	1.90275	84.1061
369.4	-2.989	1.89185	84.0685
370.4	-2.9912	1.87835	84.0228
371.4	-3.0004	1.87195	83.9862
372.4	-3.0019	1.85975	83.9426
373.4	-3.0001	1.84715	83.9095
374.4	-2.9907	1.83875	83.8746
375.4	-2.9893	1.83035	83.8301
376.4	-3.0014	1.82715	83.7946
377.4	-3.0109	1.81675	83.7707
378.4	-3.0103	1.80975	83.7331
379.4	-3.0231	1.80715	83.7074
380.4	-3.0166	1.79195	83.689
381.4	-3.0091	1.77995	83.6478
382.4	-3.0226	1.76085	83.5927
383.4	-3.0388	1.74415	83.5536
384.4	-3.0553	1.74005	83.5122
385.4	-3.0802	1.73895	83.4714
386.4	-3.0976	1.74305	83.4338
387.4	-3.1039	1.74065	83.4125
388.4	-3.1022	1.75055	83.3713
389.4	-3.1052	1.74695	83.3427
390.4	-3.1047	1.73495	83.3208
391.4	-3.1085	1.71905	83.2928
392.4	-3.1226	1.70455	83.2535
393.4	-3.1423	1.69445	83.2134
394.4	-3.1479	1.67345	83.1732
395.4	-3.1513	1.66695	83.138
396.4	-3.1589	1.66205	83.1025
397.4	-3.1538	1.66035	83.067
398.4	-3.1519	1.65665	83.0333
399.4	-3.1531	1.66385	83.0001
400.4	-3.158	1.67515	82.9754
401.4	-3.1734	1.67915	82.9531
402.4	-3.1884	1.67025	82.9154
403.4	-3.2137	1.65925	82.886
404.4	-3.2182	1.65705	82.8578
405.4	-3.2059	1.64065	82.8384
406.4	-3.2031	1.62415	82.8237
407.4	-3.1848	1.61145	82.7945
408.4	-3.1675	1.60475	82.7613
409.4	-3.1747	1.59465	82.7224
410.4	-3.1857	1.58415	82.689
411.4	-3.1962	1.57315	82.6655
412.4	-3.2119	1.56235	82.6373
413.4	-3.227	1.55775	82.595
414.4	-3.2221	1.55245	82.5521
415.4	-3.2258	1.54725	82.5176
416.4	-3.2391	1.54135	82.4684
417.4	-3.2468	1.52385	82.4355
418.4	-3.2648	1.51605	82.4138
419.4	-3.2818	1.50865	82.3961
420.4	-3.2998	1.50225	82.3651
421.4	-3.2966	1.50455	82.3502
422.4	-3.2978	1.49705	82.3239
423.4	-3.3008	1.50175	82.2845
424.4	-3.2999	1.49685	82.2671
425.4	-3.3026	1.49115	82.2355
426.4	-3.3133	1.48615	82.1952
427.4	-3.3195	1.46515	82.1526
428.4	-3.3177	1.45815	82.1079
429.4	-3.311	1.44675	82.0652
430.4	-3.318	1.44765	82.0261
431.4	-3.3193	1.43845	82.0074
432.4	-3.3175	1.42475	81.9878
433.4	-3.3295	1.42325	81.9626
434.4	-3.3338	1.41455	81.9412
435.4	-3.3337	1.40785	81.9158
436.4	-3.3348	1.39775	81.8826
437.4	-3.3393	1.38935	81.8539
438.4	-3.3376	1.38715	81.8255
439.4	-3.3465	1.38555	81.7894
440.4	-3.3546	1.38395	81.7456
441.4	-3.3635	1.39665	81.7131
442.4	-3.3767	1.40285	81.6863
443.4	-3.3796	1.40785	81.6504
444.4	-3.3712	1.40405	81.6382
445.4	-3.3715	1.39725	81.6245
446.4	-3.3636	1.39895	81.6075
447.4	-3.3652	1.38035	81.5882
448.4	-3.37	1.37365	81.565
449.4	-3.3891	1.36275	81.5362
450.4	-3.4174	1.36805	81.4949
451.4	-3.4314	1.37305	81.4688
452.4	-3.4389	1.36265	81.4436
453.4	-3.4356	1.36085	81.4075
454.4	-3.4253	1.35385	81.3805
455.4	-3.4443	1.35455	81.3638
456.4	-3.4639	1.33765	81.3226
457.4	-3.4814	1.31885	81.2856
458.4	-3.4971	1.31825	81.2587
459.4	-3.4851	1.31975	81.2131
460.4	-3.4609	1.32325	81.1774
461.4	-3.4495	1.32615	81.1577
462.4	-3.4532	1.33585	81.1301
463.4	-3.4591	1.34635	81.1049
464.4	-3.4725	1.33615	81.0747
465.4	-3.4858	1.32645	81.039
466.4	-3.4994	1.31025	81.0005
467.4	-3.5034	1.29215	80.9731
468.4	-3.5151	1.27495	80.9576
469.4	-3.5321	1.27135	80.9364
470.4	-3.5387	1.27425	80.9086
471.4	-3.5526	1.27135	80.8971
472.4	-3.5714	1.26875	80.8906
473.4	-3.5695	1.26205	80.8803
474.4	-3.5838	1.25625	80.8623
475.4	-3.5845	1.24575	80.8406
476.4	-3.5824	1.23345	80.8026
477.4	-3.5791	1.23145	80.7689
478.4	-3.5859	1.22025	80.728
479.4	-3.5752	1.22475	80.7034
480.4	-3.567	1.23305	80.6709
481.4	-3.5698	1.23095	80.6258
482.4	-3.5754	1.22515	80.6038
483.4	-3.5813	1.21475	80.5774
484.4	-3.5989	1.22035	80.5453
485.4	-3.6187	1.21005	80.5283
486.4	-3.6212	1.19575	80.505
487.4	-3.6289	1.18515	80.4724
488.4	-3.6334	1.18465	80.4477
489.4	-3.6335	1.17895	80.417
490.4	-3.6384	1.16455	80.3767
491.4	-3.6316	1.15095	80.355
492.4	-3.6306	1.14815	80.3339
493.4	-3.6338	1.14225	80.3088
494.4	-3.6334	1.13885	80.2892
495.4	-3.6442	1.13375	80.2758
496.4	-3.6648	1.11835	80.2551
497.4	-3.6792	1.11585	80.2371
498.4	-3.6984	1.10715	80.2195
499.4	-3.7143	1.09515	80.2016
500.4	-3.7271	1.08685	80.1719
501.4	-3.7255	1.08685	80.1402
502.4	-3.717	1.09665	80.1087
503.4	-3.7037	1.10115	80.0796
504.4	-3.6887	1.09415	80.0557
505.4	-3.6919	1.09925	80.0369
506.4	-3.6933	1.10025	80.0254
507.4	-3.6971	1.08535	80.0077
508.4	-3.7115	1.07635	79.994
509.4	-3.7169	1.06865	79.9682
510.4	-3.7131	1.06485	79.9499
511.4	-3.7255	1.06005	79.9186
512.4	-3.7463	1.04965	79.8882
513.4	-3.767	1.05215	79.8589
514.4	-3.7768	1.04825	79.8458
515.4	-3.797	1.04145	79.825
516.4	-3.8127	1.04325	79.8041
517.4	-3.8146	1.03925	79.7856
518.4	-3.8179	1.03515	79.7674
519.4	-3.8244	1.03025	79.7403
520.4	-3.8194	1.02715	79.7167
521.4	-3.8138	1.02895	79.6959
522.4	-3.8085	1.01925	79.6752
523.4	-3.7982	1.01225	79.6389
524.4	-3.7884	1.00615	79.6082
525.4	-3.7797	1.00085	79.5735
526.4	-3.7793	0.99575	79.5398
527.4	-3.7857	0.98755	79.508
528.4	-3.7938	0.98295	79.4938
529.4	-3.8039	0.97975	79.472
530.4	-3.8233	0.97405	79.4578
531.4	-3.823	0.97075	79.4448
532.4	-3.8349	0.95825	79.4317
533.4	-3.8496	0.95425	79.4065
534.4	-3.8659	0.94485	79.3883
535.4	-3.8732	0.94255	79.3621
536.4	-3.8778	0.94355	79.336
537.4	-3.8863	0.93825	79.3049
538.4	-3.8984	0.94195	79.2756
539.4	-3.9015	0.94265	79.24
540.4	-3.9003	0.94505	79.2076
541.4	-3.905	0.94305	79.1793
542.4	-3.9162	0.94115	79.1598
543.4	-3.914	0.93795	79.1428
544.4	-3.919	0.93425	79.1282
545.4	-3.9412	0.92755	79.111
546.4	-3.9601	0.93465	79.0964
547.4	-3.965	0.91915	79.0773
548.4	-3.9764	0.90105	79.0595
549.4	-3.9905	0.89415	79.0383
550.4	-3.9904	0.88995	79.0166
551.4	-3.9876	0.88695	78.9991
552.4	-3.9846	0.86745	78.9802
553.4	-3.9827	0.85885	78.9605
554.4	-3.9754	0.85645	78.953
555.4	-3.9666	0.84855	78.9496
556.4	-3.9649	0.84565	78.9255
557.4	-3.9725	0.83505	78.8898
558.4	-3.9953	0.83495	78.8603
559.4	-4.0061	0.84115	78.8271
560.4	-4.0142	0.85045	78.8013
561.4	-4.0306	0.85315	78.7884
562.4	-4.0423	0.84815	78.775
563.4	-4.0376	0.84365	78.7494
564.4	-4.0361	0.84575	78.7301
565.4	-4.0475	0.83905	78.7038
566.4	-4.0449	0.83375	78.6719
567.4	-4.0401	0.83185	78.6501
568.4	-4.0366	0.83045	78.6447
569.4	-4.0462	0.83955	78.6342
570.4	-4.043	0.83705	78.618
571.4	-4.0489	0.83675	78.5954
572.4	-4.055	0.82785	78.5822
573.4	-4.0696	0.82805	78.5573
574.4	-4.0858	0.82075	78.524
575.4	-4.0949	0.80265	78.5018
576.4	-4.098	0.78385	78.4789
577.4	-4.1009	0.77265	78.4515
578.4	-4.104	0.76895	78.4266
579.4	-4.1	0.75725	78.4196
580.4	-4.0938	0.74615	78.3957
581.4	-4.0966	0.74955	78.3624
582.4	-4.0996	0.75685	78.3296
583.4	-4.103	0.76085	78.308
584.4	-4.1149	0.75515	78.2904
585.4	-4.1195	0.75025	78.2616
586.4	-4.127	0.75695	78.2442
587.4	-4.1292	0.75525	78.2331
588.4	-4.1365	0.75335	78.2171
589.4	-4.1267	0.75655	78.1949
590.4	-4.1179	0.75825	78.1681
591.4	-4.122	0.76465	78.1481
592.4	-4.1138	0.76125	78.1304
593.4	-4.1173	0.74595	78.112
594.4	-4.1277	0.73315	78.0866
595.4	-4.1497	0.71485	78.0659
596.4	-4.1597	0.70775	78.0503
597.4	-4.1707	0.70215	78.0382
598.4	-4.1788	0.70335	78.0267
599.4	-4.1797	0.71025	78.0155
600.4	-4.1751	0.70735	78.0047
601.4	-4.1775	0.71255	77.9932
602.4	-4.1868	0.71145	77.9724
603.4	-4.1853	0.70385	77.9545
604.4	-4.1855	0.69845	77.9381
605.4	-4.192	0.69165	77.9208
606.4	-4.1936	0.69325	77.9074
607.4	-4.1953	0.68765	77.8884
608.4	-4.2044	0.67905	77.8758
609.4	-4.2068	0.67735	77.8578
610.4	-4.2168	0.66875	77.8255
611.4	-4.2281	0.66915	77.7953
612.4	-4.2445	0.66855	77.7661
613.4	-4.2498	0.66235	77.7453
614.4	-4.2455	0.66535	77.7165
615.4	-4.2549	0.65775	77.6907
616.4	-4.2574	0.65745	77.6788
617.4	-4.2506	0.64805	77.6711
618.4	-4.2341	0.64435	77.6604
619.4	-4.2289	0.64635	77.65
620.4	-4.2313	0.64315	77.6406
621.4	-4.2301	0.64575	77.6392
622.4	-4.2313	0.63655	77.6295
623.4	-4.2382	0.63195	77.6093
624.4	-4.2564	0.62735	77.586
625.4	-4.2715	0.62915	77.5453
626.4	-4.2703	0.62305	77.5141
627.4	-4.2807	0.61695	77.4806
628.4	-4.2838	0.62225	77.4524
629.4	-4.2891	0.62315	77.4397
630.4	-4.2976	0.61555	77.4274
631.4	-4.308	0.60225	77.4252
632.4	-4.3269	0.59245	77.425
633.4	-4.3331	0.58355	77.4088
634.4	-4.3386	0.57585	77.389
635.4	-4.3423	0.57765	77.366
636.4	-4.3413	0.57805	77.3422
637.4	-4.3534	0.57555	77.3149
638.4	-4.3579	0.56905	77.277
639.4	-4.3577	0.56435	77.259
640.4	-4.3531	0.55975	77.2455
641.4	-4.3562	0.55165	77.223
642.4	-4.3609	0.55005	77.2014
643.4	-4.361	0.54725	77.1832
644.4	-4.3586	0.55065	77.1718
645.4	-4.3575	0.55555	77.1532
646.4	-4.3664	0.55155	77.1304
647.4	-4.3735	0.54565	77.1125
648.4	-4.3771	0.53525	77.0973
649.4	-4.3689	0.52895	77.079
650.4	-4.3666	0.52005	77.0593
651.4	-4.3696	0.51565	77.0489
652.4	-4.3852	0.51685	77.0339
653.4	-4.3989	0.50715	77.0246
654.4	-4.412	0.50665	77.0079
655.4	-4.4349	0.50425	76.994
656.4	-4.45	0.50835	76.9832
657.4	-4.4639	0.50235	76.958
658.4	-4.4682	0.48295	76.9334
659.4	-4.4765	0.47595	76.907
660.4	-4.4824	0.46615	76.8896
661.4	-4.4862	0.45695	76.8669
662.4	-4.4924	0.44215	76.8489
663.4	-4.5038	0.43195	76.8354
664.4	-4.5095	0.43875	76.8204
665.4	-4.509	0.44805	76.8041
666.4	-4.5022	0.45805	76.7869
667.4	-4.499	0.46335	76.7763
668.4	-4.4965	0.46645	76.7599
669.4	-4.4918	0.46875	76.7521
670.4	-4.4869	0.46845	76.7409
671.4	-4.4825	0.46525	76.7259
672.4	-4.4862	0.45685	76.7099
673.4	-4.4903	0.45185	76.6968
674.4	-4.4959	0.45265	76.6773
675.4	-4.4922	0.45065	76.6513
676.4	-4.4881	0.45275	76.635
677.4	-4.4966	0.44205	76.6236
678.4	-4.4969	0.43995	76.6079
679.4	-4.4907	0.43245	76.5918
680.4	-4.4837	0.42535	76.5809
681.4	-4.4844	0.42365	76.5604
682.4	-4.4839	0.43025	76.5377
683.4	-4.4767	0.43015	76.5047
684.4	-4.4786	0.42385	76.4848
685.4	-4.4834	0.42335	76.4714
686.4	-4.4854	0.42755	76.4518
687.4	-4.4911	0.42735	76.4361
688.4	-4.4992	0.41755	76.4164
689.4	-4.5127	0.41995	76.4121
690.4	-4.5144	0.42285	76.396
691.4	-4.5197	0.41185	76.3795
692.4	-4.529	0.40425	76.3654
693.4	-4.5408	0.39515	76.3502
694.4	-4.5574	0.39135	76.3368
695.4	-4.5665	0.38655	76.3211
696.4	-4.5771	0.37985	76.3008
697.4	-4.5791	0.38985	76.2748
698.4	-4.5801	0.38845	76.2599
699.4	-4.5798	0.39545	76.2489
700.4	-4.5748	0.39635	76.2449
701.4	-4.5783	0.38835	76.2293
702.4	-4.5848	0.39065	76.2203
703.4	-4.5911	0.39015	76.2122
704.4	-4.5932	0.38635	76.1947
705.4	-4.5927	0.37715	76.1815
706.4	-4.5976	0.35145	76.1589
707.4	-4.5997	0.33665	76.1427
708.4	-4.6085	0.32535	76.1282
709.4	-4.6152	0.30505	76.118
710.4	-4.6224	0.29115	76.1072
711.4	-4.6326	0.28245	76.0876
712.4	-4.638	0.28675	76.0745
713.4	-4.6313	0.29805	76.0593
714.4	-4.6229	0.30005	76.0309
715.4	-4.6282	0.30495	76.0107
716.4	-4.635	0.30755	75.9862
717.4	-4.636	0.30195	75.9628
718.4	-4.6373	0.29385	75.9462
719.4	-4.6456	0.27775	75.9212
720.4	-4.6558	0.27085	75.9127
721.4	-4.6516	0.25715	75.893
722.4	-4.6607	0.24465	75.8767
723.4	-4.6649	0.23885	75.8686
724.4	-4.6607	0.23645	75.8447
725.4	-4.6678	0.23515	75.8297
726.4	-4.6743	0.22445	75.8149
727.4	-4.6867	0.21925	75.8068
728.4	-4.6951	0.21495	75.792
729.4	-4.6989	0.21495	75.7718
730.4	-4.7187	0.20755	75.7587
731.4	-4.7238	0.20825	75.7447
732.4	-4.7244	0.20515	75.7312
733.4	-4.7269	0.20825	75.7113
734.4	-4.7236	0.21805	75.6909
735.4	-4.7257	0.21585	75.6771
736.4	-4.7261	0.21705	75.667
737.4	-4.7306	0.21305	75.6467
738.4	-4.7469	0.21435	75.6215
739.4	-4.7524	0.20655	75.6033
740.4	-4.7521	0.18505	75.5901
741.4	-4.7547	0.17625	75.5751
742.4	-4.7605	0.16285	75.5592
743.4	-4.7747	0.15305	75.5512
744.4	-4.771	0.14045	75.5379
745.4	-4.7803	0.13665	75.5256
746.4	-4.7993	0.14325	75.5122
747.4	-4.8072	0.14235	75.4939
748.4	-4.814	0.14575	75.4744
749.4	-4.806	0.14255	75.4564
750.4	-4.8066	0.13675	75.4459
751.4	-4.8056	0.13565	75.437
752.4	-4.8001	0.13395	75.4214
753.4	-4.8046	0.13105	75.407
754.4	-4.8007	0.12255	75.3938
755.4	-4.8097	0.13385	75.3762
756.4	-4.8173	0.14215	75.3551
757.4	-4.8186	0.14465	75.3323
758.4	-4.8219	0.14095	75.32
759.4	-4.8296	0.13485	75.3048
760.4	-4.8453	0.13925	75.2842
761.4	-4.8523	0.12165	75.2645
762.4	-4.8556	0.11545	75.2469
763.4	-4.8618	0.10875	75.2206
764.4	-4.867	0.10695	75.1925
765.4	-4.8662	0.11295	75.1784
766.4	-4.869	0.10785	75.1679
767.4	-4.8766	0.10425	75.1605
768.4	-4.8761	0.09905	75.1591
769.4	-4.8801	0.08695	75.154
770.4	-4.8834	0.07545	75.1507
771.4	-4.8869	0.06155	75.1437
772.4	-4.8841	0.04705	75.1251
773.4	-4.8773	0.03795	75.1102
774.4	-4.8835	0.02725	75.0866
775.4	-4.8822	0.03075	75.0711
776.4	-4.8791	0.03095	75.0619
777.4	-4.8796	0.02895	75.045
778.4	-4.8885	0.03405	75.0342
779.4	-4.896	0.03965	75.0248
780.4	-4.9043	0.03605	75.0174
781.4	-4.9235	0.02775	75.0022
782.4	-4.9162	0.01535	74.9765
783.4	-4.5833	0.22265	74.703
784.4	-4.2493	0.48535	75.1557
785.4	-4.2571	0.41105	75.1665
786.4	-4.2594	0.31065	75.146
787.4	-4.2488	0.25695	75.1074
788.4	-4.2378	0.20895	75.063
789.4	-4.2101	0.16965	75.0832
790.4	-5.7418	-0.68755	75.2626
