# Supplementary material for: Antigenic mapping reveals sites of vulnerability on α-HCoV spike protein
Source: Commun Biol. 2022 Nov 4;5:1179. doi: 10.1038/s42003-022-04160-8 (PMC9636267; doi:10.1038/s42003-022-04160-8)
Supplement: Supplementary file 3 — Supplementary Data 1 [file 42003_2022_4160_MOESM3_ESM.zip › Supplementary Data 1/Figure 1/Figure 1c-source data.xlsx]

## Sheet: Figure 1c
Source data for Figure 1c.
X (Time, sec)	A01	A10	A11	B09	B10	D04	D12	F07	Buffer	C04-positive	Isotype-Ab
-166.8	1.01117	0.699791	1.01677	0.653802	0.204746	0.51686	0.478685	0.652842	-0.0509117	0.155152	-0.116946
-166.7	0.899571	0.570691	0.989067	1.0099	0.102046	0.46726	0.513985	0.584342	-0.204112	0.093552	-0.169446
-166.6	0.793471	0.538391	0.963067	1.2098	0.0292465	0.40036	0.414885	0.513742	-0.238612	-0.036848	-0.260846
-166.5	0.739671	0.497691	0.953967	1.1612	-0.00975352	0.39746	0.352185	0.510742	-0.258412	-0.104548	-0.250246
-166.4	0.709371	0.477391	0.945967	1.2195	0.00204648	0.38836	0.355585	0.512242	-0.288012	-0.099948	-0.242346
-166.3	0.692771	0.464791	0.945767	1.2661	-0.0820535	0.36036	0.329585	0.501642	-0.318512	-0.109148	-0.233946
-166.2	0.620271	0.458391	0.947567	1.3095	-0.0985535	0.35596	0.324685	0.494842	-0.344112	-0.198348	-0.213646
-166.1	0.563371	0.403891	0.894867	1.3551	-0.0856535	0.30506	0.252385	0.493142	-0.409012	-0.270448	-0.214546
-166	0.509471	0.363691	0.895867	1.37	-0.0582535	0.29756	0.222185	0.492542	-0.471012	-0.266248	-0.227246
-165.9	0.532971	0.382391	0.913767	1.3764	-0.00205352	0.28696	0.216485	0.470942	-0.520212	-0.215748	-0.225846
-165.8	0.571071	0.398091	0.940167	1.4081	0.0108465	0.31096	0.223785	0.392542	-0.524512	-0.183248	-0.228246
-165.7	0.573171	0.401191	0.938367	1.4213	0.0354465	0.31526	0.207485	0.394542	-0.529112	-0.149848	-0.230546
-165.6	0.588671	0.424791	0.953067	1.4234	0.0454465	0.33096	0.223685	0.413142	-0.499212	-0.120848	-0.235246
-165.5	0.636971	0.494191	0.960767	1.4339	0.0602465	0.33006	0.239185	0.429242	-0.450312	-0.096048	-0.234346
-165.4	0.608971	0.507291	0.969967	1.4439	0.0743465	0.28476	0.247185	0.438242	-0.387112	-0.121548	-0.223846
-165.3	0.625071	0.481991	0.943167	1.4393	0.0941465	0.32946	0.212385	0.481842	-0.415612	-0.071448	-0.190846
-165.2	0.694571	0.489591	0.974467	1.449	0.108646	0.37176	0.279785	0.490042	-0.403212	-0.069348	-0.221446
-165.1	0.702771	0.551691	0.987767	1.4501	0.102346	0.36256	0.269385	0.523642	-0.354712	-0.066648	-0.211246
-165	0.724071	0.557591	1.00167	1.4467	0.125746	0.35736	0.290485	0.519042	-0.356012	-0.054548	-0.190846
-164.9	0.713071	0.570191	1.01667	1.4397	0.128046	0.36676	0.271885	0.502242	-0.357112	-0.051648	-0.195946
-164.8	0.705271	0.582091	1.02137	1.4497	0.139146	0.36426	0.255185	0.495342	-0.349212	-0.029648	-0.202346
-164.7	0.716471	0.586791	1.02007	1.4345	0.148346	0.35316	0.264785	0.483742	-0.348012	-0.021548	-0.210146
-164.6	0.700271	0.587091	1.01417	1.4291	0.147546	0.35056	0.265185	0.496142	-0.345812	-0.026048	-0.226546
-164.5	0.703871	0.580291	1.00047	1.4305	0.130646	0.33396	0.270185	0.478542	-0.349712	-0.041448	-0.236846
-164.4	0.762171	0.574191	0.985467	1.4284	0.132946	0.39436	0.329485	0.489542	-0.380712	-0.053748	-0.251046
-164.3	0.771871	0.598591	1.02037	1.4353	0.117746	0.41916	0.379085	0.549742	-0.329512	-0.030648	-0.217546
-164.2	0.801471	0.604891	1.04687	1.4288	0.163846	0.41376	0.364785	0.576142	-0.310312	0.00245195	-0.198446
-164.1	0.792071	0.599291	1.06317	1.4286	0.183646	0.42336	0.351185	0.570342	-0.280312	-0.00764805	-0.186246
-164	0.800771	0.590791	1.06607	1.4239	0.163746	0.43956	0.365185	0.566242	-0.281612	-0.014948	-0.198246
-163.9	0.780171	0.575291	1.07637	1.4243	0.161746	0.42106	0.373485	0.571742	-0.294912	0.000351953	-0.197446
-163.8	0.817871	0.568691	1.06687	1.4216	0.147246	0.43726	0.351385	0.563542	-0.291512	-0.00304805	-0.190446
-163.7	0.798271	0.577591	1.08227	1.4151	0.152446	0.37126	0.309685	0.551242	-0.283512	0.00725195	-0.202746
-163.6	0.814671	0.564791	1.06907	1.4135	0.165046	0.29816	0.259385	0.548142	-0.283812	0.020552	-0.235246
-163.5	1.54927	0.523591	1.08437	1.4094	0.170346	0.98646	0.938285	0.544042	-0.297712	0.031952	-0.201246
-163.4	2.23697	0.505491	1.05737	1.4075	0.171146	1.90396	1.90559	0.512242	-0.275012	0.012252	-0.186646
-163.3	1.11937	0.542991	0.930467	1.4042	0.370146	0.76986	0.893285	0.407442	-0.189712	-0.064348	-0.110346
-163.2	1.24497	0.982591	1.60137	1.4116	0.788746	0.93846	0.946185	0.845842	0.222688	0.287152	0.293654
-163.1	1.32697	2.44069	2.76297	1.4131	2.04685	1.14796	1.12749	2.17964	1.47689	1.87985	1.60875
-163	1.37147	0.923791	1.40087	1.408	0.694446	1.10366	1.08469	0.996042	0.121888	0.456652	0.190854
-162.9	1.39077	1.04969	1.45627	1.407	0.759646	1.11166	1.11309	1.35784	0.377188	0.661752	0.482954
-162.8	1.44227	1.16249	1.62137	1.4054	1.00135	1.14666	1.15499	1.37024	0.528288	0.893752	0.403954
-162.7	1.48547	1.14879	1.65047	1.4008	1.00185	1.18566	1.22839	1.37674	0.448588	0.780152	0.437654
-162.6	1.51837	1.20689	1.72887	1.3977	1.00565	1.21696	1.23199	1.37164	0.472588	0.798752	0.515154
-162.5	1.55187	1.23889	1.76327	1.3965	1.04165	1.24076	1.26209	1.38934	0.491888	0.849252	0.560254
-162.4	1.58697	1.27649	1.79227	1.3913	1.06435	1.26536	1.30179	1.40184	0.543788	0.878352	0.626854
-162.3	1.59627	1.30189	1.82117	1.3898	1.11185	1.30186	1.33499	1.41554	0.575288	0.904452	0.660054
-162.2	1.61577	1.32439	1.85627	1.3903	1.13015	1.33206	1.35199	1.43034	0.584388	0.931852	0.695254
-162.1	1.64427	1.33939	1.88457	1.388	1.15425	1.35146	1.37929	1.42854	0.610088	0.978452	0.733854
-162	1.64707	1.36579	1.91587	1.3862	1.17785	1.37176	1.39989	1.43984	0.652488	1.00325	0.748554
-161.9	1.66247	1.37389	1.93907	1.385	1.20685	1.37606	1.40579	1.45904	0.683888	1.02815	0.748754
-161.8	1.64977	1.39809	1.94867	1.3839	1.22875	1.38426	1.39369	1.46764	0.701888	1.05105	0.774954
-161.7	1.66297	1.40829	1.96167	1.3781	1.22505	1.36556	1.41559	1.48194	0.729988	1.06325	0.788854
-161.6	1.64147	1.44099	1.96047	1.3712	1.22925	1.34256	1.39749	1.49574	0.754788	1.06245	0.812754
-161.5	1.62167	1.41789	1.94037	1.366	1.22185	1.36096	1.41049	1.50694	0.755188	1.07595	0.807054
-161.4	1.63447	1.43859	1.94447	1.3676	1.25155	1.33986	1.40719	1.50944	0.755388	1.06675	0.822054
-161.3	1.61617	1.41239	1.91697	1.3602	1.25615	1.35126	1.39389	1.50894	0.743388	1.06775	0.790654
-161.2	1.62387	1.42339	1.91777	1.3581	1.22575	1.37266	1.38239	1.50574	0.733488	1.06355	0.799054
-161.1	1.62317	1.41659	1.93517	1.3681	1.21995	1.38416	1.39049	1.49984	0.741088	1.06825	0.801354
-161	1.61267	1.39289	1.91487	1.36	1.21885	1.36806	1.38269	1.48084	0.732588	1.07885	0.788954
-160.9	1.59477	1.40159	1.91917	1.3598	1.21435	1.35996	1.37619	1.49314	0.716888	1.08585	0.784854
-160.8	1.60457	1.41339	1.93887	1.3642	1.21745	1.36096	1.36979	1.48864	0.715688	1.07065	0.801054
-160.7	1.59647	1.39079	1.91937	1.3691	1.21955	1.37476	1.37609	1.47774	0.726888	1.07545	0.790354
-160.6	1.60307	1.39539	1.91337	1.3623	1.21215	1.36886	1.38909	1.47164	0.730288	1.08085	0.781654
-160.5	1.58787	1.38619	1.91467	1.3265	1.21265	1.37356	1.39469	1.47844	0.726688	1.07745	0.784154
-160.4	1.59357	1.39219	1.90797	1.3333	1.21145	1.38196	1.39639	1.47094	0.732788	1.06705	0.791454
-160.3	1.60187	1.38709	1.91727	1.3589	1.20805	1.37836	1.39099	1.47254	0.729588	1.06605	0.777554
-160.2	1.58587	1.38619	1.90537	1.4343	1.20805	1.37466	1.39239	1.46524	0.732788	1.06695	0.779654
-160.1	1.57487	1.39239	1.91057	1.2309	1.20815	1.37136	1.38919	1.46094	0.734988	1.07075	0.778754
-160	1.57437	1.39599	1.91657	0.418402	1.20995	1.36616	1.38809	1.46324	0.744988	1.06885	0.774954
-159.9	1.58067	1.38529	1.91357	-0.327998	1.21075	1.35666	1.38929	1.47014	0.744388	1.06565	0.778954
-159.8	1.58107	1.38569	1.91027	-0.013598	1.21105	1.34486	1.38159	1.46874	0.744888	1.06735	0.781854
-159.7	1.58067	1.39319	1.90287	0.0619019	1.21835	1.34626	1.38789	1.47824	0.759588	1.06045	0.782354
-159.6	1.58637	1.38859	1.89877	0.044802	1.21895	1.34076	1.37899	1.46924	0.744288	1.05925	0.783654
-159.5	1.59077	1.39169	1.88627	0.113902	1.22045	1.34446	1.38029	1.47274	0.740488	1.05875	0.781454
-159.4	1.58997	1.39259	1.87867	0.169302	1.21855	1.33966	1.37979	1.46524	0.746988	1.06275	0.782054
-159.3	1.58807	1.39879	1.86717	0.237302	1.21885	1.34226	1.37449	1.46834	0.750588	1.06075	0.787854
-159.2	1.58537	1.39879	1.87237	0.223502	1.21995	1.34346	1.37239	1.46404	0.750688	1.05625	0.786354
-159.1	1.58357	1.39469	1.86577	0.222802	1.22435	1.34756	1.37169	1.45774	0.753088	1.05055	0.782954
-159	1.57997	1.39229	1.86037	0.242002	1.21875	1.35006	1.37449	1.45614	0.747888	1.04815	0.783254
-158.9	1.58157	1.38969	1.85727	0.244402	1.21425	1.35306	1.37179	1.45544	0.745788	1.04675	0.780954
-158.8	1.58307	1.38489	1.85567	0.228302	1.21265	1.35536	1.37019	1.45074	0.743188	1.04815	0.779454
-158.7	1.58537	1.38659	1.85757	0.236302	1.21585	1.35596	1.36519	1.44654	0.740488	1.04625	0.776554
-158.6	1.57977	1.38669	1.86127	0.236802	1.21325	1.35216	1.36299	1.44144	0.743988	1.04405	0.776754
-158.5	1.57397	1.38919	1.85697	0.227302	1.21455	1.33936	1.36909	1.44144	0.747288	1.04475	0.778254
-158.4	1.58487	1.39279	1.85557	0.240202	1.21285	1.33746	1.37069	1.44004	0.746288	1.04645	0.778254
-158.3	1.58427	1.39359	1.85517	0.220502	1.21515	1.33906	1.37499	1.44104	0.753788	1.04265	0.776354
-158.2	1.58077	1.38799	1.84887	0.222302	1.21625	1.34076	1.38209	1.43934	0.757788	1.03845	0.778154
-158.1	1.58247	1.39079	1.84237	0.203302	1.21625	1.32916	1.37719	1.43884	0.757788	1.03935	0.774754
-158	1.58597	1.39709	1.84167	0.208602	1.21605	1.31866	1.36939	1.44084	0.765288	1.03315	0.778254
-157.9	1.59167	1.39849	1.83717	0.194102	1.21975	1.31166	1.36259	1.44424	0.761788	1.03075	0.780454
-157.8	1.58587	1.40399	1.83637	0.183402	1.21765	1.30846	1.35979	1.44594	0.760188	1.02905	0.779154
-157.7	1.59147	1.39909	1.83737	0.188302	1.22175	1.30586	1.35169	1.44874	0.754288	1.03325	0.782254
-157.6	1.60167	1.40179	1.82587	0.178302	1.22745	1.31466	1.34009	1.44264	0.758088	1.02865	0.779754
-157.5	1.60917	1.39239	1.81747	0.186102	1.22405	1.33466	1.33599	1.45274	0.759488	1.01945	0.781454
-157.4	1.61377	1.38549	1.79737	0.195102	1.23915	1.32746	1.34529	1.45754	0.756388	1.00705	0.776054
-157.3	1.61487	1.40559	1.78857	0.192202	1.24435	1.33276	1.36429	1.44844	0.769688	1.00505	0.768254
-157.2	1.61147	1.40189	1.78757	0.187802	1.25335	1.32886	1.37009	1.43774	0.772488	1.00715	0.783654
-157.1	1.59977	1.40599	1.79057	0.192902	1.25805	1.32026	1.38269	1.42944	0.789388	0.993652	0.780754
-157	1.57937	1.41099	1.79197	0.202402	1.26245	1.32986	1.38189	1.41964	0.759088	1.00465	0.776954
-156.9	1.56977	1.40349	1.80657	0.211802	1.25735	1.33066	1.36309	1.39684	0.764088	1.01965	0.782154
-156.8	1.56057	1.39319	1.80947	0.220402	1.23805	1.32976	1.40989	1.39184	0.748888	0.991552	0.772654
-156.7	1.57917	1.41859	1.82767	0.225402	1.26185	1.29226	1.43249	1.41474	0.732788	0.979452	0.770154
-156.6	1.53747	1.36629	1.79717	0.229102	1.25115	1.20456	1.29819	1.41194	0.691588	0.944952	0.743454
-156.5	1.15717	1.38019	1.80287	0.236102	1.25225	1.08596	0.989985	1.43224	0.659988	0.955852	0.760654
-156.4	0.407671	1.39669	1.81657	0.238902	1.23845	0.38226	0.140085	1.47554	0.668388	0.936352	0.769554
-156.3	0.205771	1.42119	1.78087	0.239502	1.20065	0.0195598	0.00848516	1.52804	0.679488	0.874852	0.679754
-156.2	0.423171	1.24649	1.55897	0.233902	1.02205	-0.000140234	0.00338516	1.41004	0.486588	0.844352	0.424454
-156.1	0.410871	0.330591	0.701267	0.225802	0.138346	0.15196	0.190085	0.246142	-0.137612	-0.083348	-0.288746
-156	0.516971	0.177591	0.420367	0.222302	-0.225254	0.21186	0.0562852	-0.0218582	-0.792412	-0.577648	-0.664846
-155.9	0.532371	0.260791	0.687267	0.222802	-0.0590535	0.27076	0.155885	0.155242	-0.580012	-0.417248	-0.366946
-155.8	0.591771	0.238491	0.545267	0.222202	0.0697465	0.33476	0.166385	0.168942	-0.248512	-0.285648	-0.452546
-155.7	0.580671	0.342891	0.774067	0.219702	0.0762465	0.36916	0.147785	0.230442	-0.249112	-0.107148	-0.313546
-155.6	0.555171	0.386391	0.804767	0.220802	0.174146	0.31066	0.167585	0.310542	-0.333312	-0.180148	-0.328046
-155.5	0.543271	0.348691	0.833767	0.220202	0.124246	0.33816	0.172185	0.316742	-0.334712	-0.176948	-0.338946
-155.4	0.503571	0.339291	0.836367	0.226802	0.0840465	0.31396	0.183185	0.325042	-0.328412	-0.209748	-0.325246
-155.3	0.493771	0.340091	0.829767	0.229202	0.0727465	0.29656	0.180485	0.322742	-0.352912	-0.240448	-0.335746
-155.2	0.486271	0.361091	0.791267	0.234002	0.0819465	0.27646	0.173085	0.314742	-0.297712	-0.234448	-0.344946
-155.1	0.486471	0.362291	0.777467	0.224902	0.0833465	0.25956	0.178285	0.304042	-0.285112	-0.263148	-0.372446
-155	0.485471	0.351791	0.778667	0.220402	0.0761465	0.25046	0.147485	0.306242	-0.326412	-0.231848	-0.356646
-154.9	0.484771	0.353591	0.762767	0.222302	0.0643465	0.23596	0.137085	0.285842	-0.335312	-0.221948	-0.373346
-154.8	0.472671	0.328891	0.769067	0.226002	0.0413465	0.23356	0.141785	0.281242	-0.317412	-0.212448	-0.359646
-154.7	0.471271	0.342991	0.772967	0.229802	0.0457465	0.23876	0.157785	0.292242	-0.325312	-0.200848	-0.360146
-154.6	0.471071	0.354791	0.744467	0.227802	0.0398465	0.23396	0.181285	0.310542	-0.322812	-0.183348	-0.361046
-154.5	0.485071	0.357691	0.746867	0.230302	0.0463465	0.22886	0.168385	0.318542	-0.320412	-0.171248	-0.354246
-154.4	0.480971	0.363291	0.749767	0.235502	0.0352465	0.22196	0.171085	0.328142	-0.308012	-0.169748	-0.340446
-154.3	0.496871	0.356991	0.743867	0.241902	0.0458465	0.22426	0.183785	0.326842	-0.317012	-0.156148	-0.349846
-154.2	0.510371	0.368191	0.745567	0.243302	0.0425465	0.21626	0.172085	0.317342	-0.318212	-0.142548	-0.344346
-154.1	0.510071	0.367991	0.750867	0.245902	0.0444465	0.22386	0.177285	0.324642	-0.307512	-0.143348	-0.339546
-154	0.509571	0.370991	0.764867	0.247002	0.0493465	0.23396	0.179885	0.309042	-0.294612	-0.128748	-0.333846
-153.9	0.514671	0.381191	0.761867	0.243302	0.0526465	0.22916	0.177185	0.324242	-0.289612	-0.128648	-0.313746
-153.8	0.519271	0.371991	0.768967	0.242002	0.0550465	0.22866	0.179285	0.321042	-0.294512	-0.125548	-0.312846
-153.7	0.520271	0.366391	0.775967	0.234602	0.0556465	0.23956	0.179285	0.318442	-0.287812	-0.118048	-0.306846
-153.6	0.522771	0.366091	0.782767	0.233302	0.0578465	0.24206	0.179685	0.324642	-0.286312	-0.111348	-0.301046
-153.5	0.526471	0.371091	0.786367	0.235002	0.0535465	0.24106	0.184485	0.320342	-0.286712	-0.113248	-0.304446
-153.4	0.538271	0.366491	0.788667	0.233402	0.0635465	0.24196	0.186985	0.325342	-0.286912	-0.109748	-0.304746
-153.3	0.539371	0.361991	0.785667	0.233302	0.0697465	0.24096	0.180385	0.332042	-0.281412	-0.111248	-0.298046
-153.2	0.543471	0.374391	0.787267	0.234702	0.0771465	0.24646	0.178585	0.332342	-0.283712	-0.120648	-0.291046
-153.1	0.545671	0.388491	0.787467	0.236402	0.0826465	0.24906	0.176685	0.327542	-0.283612	-0.125448	-0.287546
-153	0.543071	0.395791	0.793867	0.237302	0.0836465	0.25066	0.177885	0.327542	-0.281612	-0.118948	-0.280246
-152.9	0.546471	0.395491	0.795867	0.234802	0.0843465	0.25336	0.183285	0.329542	-0.280212	-0.115248	-0.278446
-152.8	0.547271	0.397791	0.802967	0.237402	0.0897465	0.25466	0.179185	0.327142	-0.274812	-0.118748	-0.278546
-152.7	0.546971	0.397791	0.802267	0.238402	0.0888465	0.26006	0.174985	0.323242	-0.274112	-0.119948	-0.279246
-152.6	0.554371	0.404191	0.800367	0.236702	0.0913465	0.25166	0.177285	0.319142	-0.272312	-0.120648	-0.276246
-152.5	0.562871	0.405491	0.800167	0.235802	0.0891465	0.25256	0.175385	0.314342	-0.269512	-0.119248	-0.274746
-152.4	0.566171	0.404291	0.800067	0.234302	0.0878465	0.25406	0.173185	0.307942	-0.265712	-0.108748	-0.268246
-152.3	0.573171	0.405291	0.799667	0.234102	0.0885465	0.26426	0.180885	0.300942	-0.263012	-0.098848	-0.262646
-152.2	0.568971	0.403891	0.802967	0.233902	0.0906465	0.26076	0.179285	0.296642	-0.258112	-0.099248	-0.260046
-152.1	0.565971	0.406891	0.799267	0.232402	0.0960465	0.26896	0.186485	0.302342	-0.248612	-0.096248	-0.252546
-152	0.565071	0.411491	0.802767	0.234302	0.0961465	0.27196	0.193485	0.301342	-0.243412	-0.090648	-0.241346
-151.9	0.569471	0.410991	0.811267	0.231702	0.0982465	0.27696	0.201685	0.307642	-0.241512	-0.089048	-0.249046
-151.8	0.576871	0.418291	0.812967	0.229302	0.0964465	0.27786	0.209985	0.311842	-0.235312	-0.088248	-0.248246
-151.7	0.578071	0.419291	0.814567	0.227402	0.0904465	0.28026	0.218485	0.319942	-0.235112	-0.089648	-0.246146
-151.6	0.582771	0.421091	0.813867	0.226702	0.0980465	0.27506	0.210485	0.324142	-0.233812	-0.096848	-0.244146
-151.5	0.589571	0.425791	0.816067	0.224602	0.0980465	0.27786	0.208985	0.321642	-0.232912	-0.103348	-0.240946
-151.4	0.593971	0.422391	0.815367	0.223602	0.102446	0.28076	0.200385	0.314042	-0.234612	-0.101548	-0.242246
-151.3	0.594671	0.423991	0.822167	0.222102	0.103946	0.28176	0.204585	0.310342	-0.234712	-0.103948	-0.243146
-151.2	0.589071	0.425591	0.824167	0.219802	0.103846	0.28596	0.204785	0.304842	-0.231312	-0.106648	-0.244846
-151.1	0.589871	0.423591	0.829667	0.220902	0.104246	0.28636	0.203685	0.305142	-0.231312	-0.107848	-0.242346
-151	0.585271	0.423491	0.828267	0.218502	0.105446	0.28626	0.200385	0.299942	-0.228512	-0.107548	-0.250146
-150.9	0.580271	0.424091	0.827067	0.215902	0.106646	0.28876	0.200785	0.297442	-0.229812	-0.100148	-0.254946
-150.8	0.576271	0.426491	0.829567	0.216802	0.109746	0.29106	0.201485	0.295342	-0.238012	-0.100248	-0.252946
-150.7	0.570771	0.428291	0.827367	0.218402	0.111146	0.28886	0.201185	0.296542	-0.241012	-0.105548	-0.251046
-150.6	0.570871	0.425291	0.830267	0.220802	0.112846	0.28856	0.202585	0.293142	-0.248612	-0.107448	-0.254446
-150.5	0.572071	0.420591	0.829267	0.218402	0.111646	0.29126	0.202685	0.291942	-0.250112	-0.106648	-0.257746
-150.4	0.568471	0.422491	0.828567	0.218102	0.113946	0.29156	0.201085	0.291842	-0.248812	-0.106248	-0.253046
-150.3	0.566171	0.422691	0.828667	0.216602	0.116646	0.29256	0.204285	0.292742	-0.246912	-0.105048	-0.255146
-150.2	0.566171	0.422191	0.822467	0.216702	0.120546	0.29666	0.206585	0.292842	-0.248712	-0.107448	-0.254546
-150.1	0.564171	0.420991	0.817667	0.213802	0.120546	0.29896	0.203785	0.289542	-0.251412	-0.110648	-0.252746
-150	0.563871	0.419591	0.813667	0.209502	0.119146	0.29826	0.205985	0.291242	-0.253012	-0.110448	-0.253646
-149.9	0.566271	0.424391	0.815167	0.208602	0.121846	0.29806	0.205885	0.293642	-0.254012	-0.111248	-0.246346
-149.8	0.567871	0.428391	0.814767	0.207202	0.123446	0.29956	0.207785	0.290642	-0.253312	-0.110548	-0.245046
-149.7	0.566671	0.429991	0.816667	0.206602	0.126446	0.30136	0.207885	0.292142	-0.255112	-0.108648	-0.238746
-149.6	0.567171	0.428491	0.816267	0.206402	0.125846	0.30146	0.208285	0.291542	-0.258012	-0.110648	-0.237346
-149.5	0.566071	0.425491	0.816567	0.206402	0.126646	0.30156	0.208185	0.286942	-0.256612	-0.110148	-0.238046
-149.4	0.564071	0.423091	0.814767	0.208702	0.129546	0.30066	0.208185	0.286242	-0.255012	-0.110348	-0.239146
-149.3	0.567371	0.426391	0.812167	0.207502	0.130546	0.30106	0.209985	0.288142	-0.255812	-0.113548	-0.237246
-149.2	0.567771	0.432291	0.810467	0.211902	0.131046	0.30156	0.213285	0.290342	-0.257212	-0.114248	-0.235746
-149.1	0.567271	0.428991	0.809767	0.211102	0.132046	0.29826	0.213285	0.292042	-0.259012	-0.115348	-0.232246
-149	0.566771	0.424991	0.807967	0.208602	0.134446	0.29856	0.212385	0.291642	-0.256212	-0.113948	-0.228746
-148.9	0.567171	0.421791	0.807967	0.208802	0.136046	0.29966	0.212485	0.288942	-0.255512	-0.119548	-0.223946
-148.8	0.559571	0.421691	0.809767	0.209202	0.138346	0.29976	0.214885	0.285842	-0.255112	-0.116448	-0.221746
-148.7	0.557671	0.425491	0.810267	0.211202	0.135746	0.30396	0.214785	0.283342	-0.257612	-0.114948	-0.220646
-148.6	0.557971	0.425791	0.809167	0.210102	0.133046	0.30466	0.215585	0.284342	-0.257212	-0.115848	-0.222046
-148.5	0.557471	0.428491	0.808467	0.210202	0.133446	0.30796	0.220785	0.287442	-0.254512	-0.117248	-0.218846
-148.4	0.554571	0.423391	0.807467	0.210202	0.132646	0.30536	0.224285	0.287142	-0.254412	-0.115048	-0.216846
-148.3	0.553571	0.417691	0.803967	0.209002	0.132446	0.30386	0.223485	0.286342	-0.255012	-0.116548	-0.215546
-148.2	0.550271	0.413691	0.800567	0.208402	0.132046	0.30426	0.224285	0.286342	-0.253012	-0.118348	-0.216046
-148.1	0.552171	0.411791	0.797867	0.209802	0.130946	0.30476	0.227285	0.285142	-0.250612	-0.119648	-0.218246
-148	0.550371	0.412491	0.797267	0.210802	0.131446	0.30336	0.226085	0.283842	-0.251212	-0.119348	-0.217046
-147.9	0.553171	0.411091	0.795267	0.211802	0.131346	0.30436	0.227685	0.285042	-0.251912	-0.118948	-0.214946
-147.8	0.553671	0.409591	0.792267	0.216602	0.130646	0.30466	0.223985	0.283842	-0.252212	-0.119948	-0.214346
-147.7	0.553271	0.409791	0.792867	0.214902	0.132146	0.30516	0.223085	0.283342	-0.252812	-0.118748	-0.210246
-147.6	0.552971	0.409691	0.793667	0.213202	0.133546	0.30606	0.222585	0.286642	-0.251912	-0.119048	-0.209046
-147.5	0.553671	0.406191	0.792667	0.215102	0.136246	0.30486	0.223585	0.291242	-0.253012	-0.117748	-0.208846
-147.4	0.554671	0.404591	0.792867	0.215202	0.137146	0.30376	0.222685	0.288342	-0.254012	-0.117548	-0.205046
-147.3	0.552471	0.400791	0.793667	0.213802	0.133946	0.29956	0.223585	0.289142	-0.255012	-0.118048	-0.205546
-147.2	0.553271	0.404091	0.791867	0.212102	0.134946	0.29956	0.225785	0.286242	-0.255812	-0.118748	-0.204946
-147.1	0.551871	0.403091	0.792067	0.211102	0.136246	0.30086	0.226285	0.287542	-0.259012	-0.120948	-0.207246
-147	0.550471	0.400891	0.789967	0.210102	0.136646	0.30096	0.225185	0.289942	-0.259512	-0.126148	-0.203846
-146.9	0.548071	0.400591	0.790667	0.207802	0.138146	0.29916	0.227285	0.293042	-0.262012	-0.127948	-0.203446
-146.8	0.549571	0.398591	0.790967	0.209402	0.140546	0.29646	0.223585	0.291342	-0.263112	-0.129648	-0.203246
-146.7	0.550071	0.394891	0.789367	0.209802	0.139646	0.29576	0.221785	0.289542	-0.263212	-0.128448	-0.202546
-146.6	0.553071	0.392791	0.785667	0.206802	0.138946	0.29846	0.221385	0.287242	-0.262112	-0.128448	-0.204546
-146.5	0.554471	0.390491	0.786267	0.205802	0.137746	0.29906	0.220585	0.285342	-0.261512	-0.128648	-0.204446
-146.4	0.555471	0.390391	0.785967	0.203402	0.136546	0.30116	0.221585	0.285642	-0.264012	-0.126248	-0.204146
-146.3	0.552471	0.391591	0.785367	0.203102	0.136046	0.30006	0.221985	0.282342	-0.264712	-0.126448	-0.203246
-146.2	0.549471	0.391391	0.782667	0.204802	0.137246	0.29876	0.222085	0.280542	-0.263212	-0.128648	-0.200946
-146.1	0.547271	0.392591	0.781967	0.201702	0.138246	0.29896	0.218985	0.278342	-0.265212	-0.127848	-0.202146
-146	0.545571	0.391791	0.781967	0.202102	0.140146	0.29836	0.215285	0.279942	-0.265812	-0.127248	-0.202046
-145.9	0.549071	0.391591	0.779967	0.201902	0.137646	0.29936	0.215685	0.278042	-0.266512	-0.126548	-0.204646
-145.8	0.547271	0.389791	0.777267	0.201402	0.133446	0.29636	0.215485	0.278442	-0.266812	-0.125748	-0.204646
-145.7	0.547871	0.393791	0.776767	0.200702	0.134846	0.29396	0.212985	0.280242	-0.267112	-0.129048	-0.203446
-145.6	0.547971	0.394691	0.776567	0.200702	0.134946	0.29046	0.215185	0.279042	-0.267712	-0.128148	-0.201346
-145.5	0.545371	0.396791	0.777667	0.198702	0.134246	0.29096	0.212685	0.277942	-0.270712	-0.125948	-0.199246
-145.4	0.546871	0.397191	0.774467	0.196902	0.137246	0.29136	0.210985	0.277742	-0.272412	-0.125248	-0.198846
-145.3	0.546871	0.397991	0.774867	0.195002	0.133946	0.29036	0.207385	0.278842	-0.273112	-0.125848	-0.195846
-145.2	0.544471	0.396591	0.770567	0.195702	0.135446	0.29096	0.207585	0.281142	-0.270412	-0.126348	-0.191446
-145.1	0.543571	0.395391	0.768667	0.196002	0.136146	0.28996	0.208385	0.279142	-0.268112	-0.128848	-0.189646
-145	0.542471	0.392591	0.770167	0.196602	0.137046	0.28756	0.206585	0.280342	-0.263112	-0.129548	-0.190246
-144.9	0.542371	0.389791	0.767967	0.199402	0.134646	0.28926	0.205485	0.279242	-0.261212	-0.126348	-0.187646
-144.8	0.541671	0.390391	0.768767	0.202302	0.135446	0.29036	0.202785	0.279142	-0.259912	-0.124348	-0.184446
-144.7	0.539771	0.392891	0.770767	0.199002	0.134046	0.29076	0.199885	0.276442	-0.257912	-0.127148	-0.185246
-144.6	0.539171	0.391691	0.768567	0.198102	0.133546	0.28996	0.198285	0.273142	-0.254812	-0.127948	-0.183346
-144.5	0.539171	0.390291	0.764267	0.196802	0.131946	0.29066	0.198685	0.270442	-0.251412	-0.127048	-0.181746
-144.4	0.539071	0.388491	0.757167	0.197702	0.133846	0.29166	0.197985	0.273242	-0.251612	-0.125648	-0.181546
-144.3	0.542471	0.389691	0.755467	0.196902	0.130546	0.29166	0.196985	0.274042	-0.253012	-0.126148	-0.181646
-144.2	0.542071	0.391591	0.752167	0.198802	0.130046	0.29296	0.192385	0.273542	-0.252512	-0.126948	-0.180546
-144.1	0.538271	0.390891	0.752867	0.198402	0.127246	0.29046	0.191385	0.276942	-0.253112	-0.129048	-0.181246
-144	0.535671	0.388291	0.754067	0.199602	0.128846	0.28926	0.191485	0.279542	-0.250912	-0.128048	-0.181046
-143.9	0.534971	0.385291	0.752667	0.199702	0.126746	0.29276	0.190885	0.278342	-0.251312	-0.128448	-0.180246
-143.8	0.531371	0.382791	0.751267	0.197502	0.126546	0.29056	0.191085	0.274942	-0.252212	-0.127348	-0.181146
-143.7	0.529071	0.385491	0.752067	0.200902	0.125346	0.28796	0.190285	0.278342	-0.251812	-0.128348	-0.178846
-143.6	0.529171	0.388191	0.751367	0.202602	0.123146	0.28716	0.190185	0.276842	-0.247412	-0.131648	-0.177946
-143.5	0.525371	0.385191	0.748167	0.204602	0.124646	0.28626	0.190485	0.276942	-0.247812	-0.131648	-0.178246
-143.4	0.523671	0.381991	0.745867	0.206902	0.126246	0.28776	0.191285	0.275942	-0.251712	-0.134048	-0.174846
-143.3	0.523671	0.378991	0.746467	0.208402	0.123246	0.28726	0.190685	0.274342	-0.250912	-0.135448	-0.172846
-143.2	0.521771	0.378091	0.746667	0.208102	0.123446	0.28666	0.189485	0.271342	-0.251412	-0.133348	-0.175446
-143.1	0.519471	0.377491	0.743267	0.204302	0.124046	0.28556	0.186185	0.268742	-0.249512	-0.135748	-0.177046
-143	0.520371	0.375491	0.741367	0.198702	0.124346	0.28866	0.185385	0.267942	-0.251112	-0.133048	-0.178646
-142.9	0.518571	0.373991	0.741767	0.198102	0.122346	0.28806	0.184685	0.267942	-0.254912	-0.135348	-0.183046
-142.8	0.517871	0.375491	0.740767	0.198302	0.119846	0.28706	0.184985	0.268242	-0.255512	-0.133748	-0.186346
-142.7	0.521371	0.375891	0.742467	0.197102	0.118746	0.28646	0.180485	0.271142	-0.257212	-0.134748	-0.186746
-142.6	0.518171	0.375491	0.741567	0.195402	0.119846	0.28136	0.180085	0.270642	-0.257512	-0.134448	-0.187646
-142.5	0.516371	0.377491	0.744067	0.198902	0.120046	0.28036	0.179285	0.272442	-0.254812	-0.135248	-0.184546
-142.4	0.515471	0.374791	0.742667	0.198402	0.119746	0.27996	0.175685	0.271242	-0.256412	-0.135348	-0.185646
-142.3	0.516271	0.376491	0.745167	0.201902	0.117946	0.28116	0.172985	0.268642	-0.256412	-0.138648	-0.186346
-142.2	0.517371	0.380391	0.747267	0.200702	0.117846	0.28146	0.172985	0.266442	-0.255312	-0.140548	-0.188846
-142.1	0.520071	0.382291	0.746867	0.199202	0.118446	0.28116	0.172985	0.264342	-0.259112	-0.141548	-0.189746
-142	0.519171	0.381591	0.746367	0.196902	0.119846	0.27916	0.170985	0.265142	-0.260612	-0.140148	-0.187446
-141.9	0.520871	0.380391	0.746367	0.197702	0.120246	0.27936	0.172485	0.265542	-0.260612	-0.139948	-0.185846
-141.8	0.519771	0.381991	0.746067	0.195202	0.120446	0.28146	0.170385	0.265442	-0.264012	-0.140748	-0.184146
-141.7	0.516971	0.381191	0.745267	0.191102	0.116946	0.28196	0.170785	0.265142	-0.264912	-0.137048	-0.181146
-141.6	0.517171	0.380491	0.743567	0.191002	0.116946	0.27806	0.171085	0.264842	-0.267012	-0.136848	-0.184746
-141.5	0.518871	0.383091	0.741567	0.194302	0.116246	0.27866	0.169685	0.263742	-0.266212	-0.133248	-0.183946
-141.4	0.516271	0.384291	0.741467	0.193602	0.115046	0.28126	0.171185	0.260442	-0.263912	-0.132248	-0.184046
-141.3	0.514671	0.383491	0.743867	0.192202	0.112246	0.28276	0.175385	0.261242	-0.261612	-0.132648	-0.184546
-141.2	0.514471	0.386091	0.739967	0.192802	0.114446	0.28456	0.173585	0.261242	-0.262712	-0.135248	-0.189046
-141.1	0.511471	0.385491	0.740767	0.192902	0.114146	0.28496	0.169385	0.264842	-0.262512	-0.133348	-0.187846
-141	0.512471	0.387891	0.738167	0.190502	0.112346	0.28546	0.167685	0.266142	-0.261312	-0.132148	-0.186846
-140.9	0.511971	0.390591	0.737967	0.185702	0.113446	0.28436	0.167085	0.263942	-0.259712	-0.126948	-0.188246
-140.8	0.513871	0.391491	0.735567	0.184502	0.112246	0.28166	0.167385	0.261442	-0.256712	-0.126548	-0.190246
-140.7	0.516171	0.389591	0.731667	0.186502	0.110846	0.28416	0.170985	0.261442	-0.256112	-0.127248	-0.190146
-140.6	0.516671	0.390191	0.732167	0.184602	0.111346	0.28466	0.173185	0.267142	-0.253912	-0.125348	-0.187846
-140.5	0.512271	0.390491	0.732667	0.186002	0.110746	0.28096	0.175985	0.270742	-0.253412	-0.125748	-0.185446
-140.4	0.509371	0.391191	0.730567	0.187202	0.109846	0.27986	0.175985	0.269842	-0.256412	-0.126848	-0.184746
-140.3	0.509671	0.391791	0.731367	0.187902	0.111146	0.28216	0.172885	0.267442	-0.254012	-0.128848	-0.184746
-140.2	0.510171	0.391891	0.732167	0.186802	0.112046	0.27936	0.170385	0.271542	-0.255412	-0.126548	-0.186146
-140.1	0.509971	0.392991	0.729867	0.184702	0.110046	0.27856	0.170685	0.271442	-0.254912	-0.126648	-0.185946
-140	0.508571	0.391291	0.728567	0.186102	0.108146	0.27766	0.171585	0.272442	-0.253212	-0.128248	-0.186946
-139.9	0.510171	0.393691	0.728267	0.185402	0.103546	0.27766	0.175085	0.269642	-0.255912	-0.125348	-0.185546
-139.8	0.507571	0.394191	0.728567	0.185102	0.103046	0.27916	0.174585	0.270442	-0.257012	-0.123848	-0.182946
-139.7	0.508371	0.393191	0.727567	0.181802	0.102646	0.28436	0.175785	0.270042	-0.256312	-0.124548	-0.183446
-139.6	0.506271	0.386391	0.724567	0.181402	0.100246	0.28486	0.172685	0.270142	-0.254712	-0.119848	-0.179146
-139.5	0.506071	0.384891	0.724067	0.185002	0.0988465	0.28716	0.171085	0.271842	-0.254512	-0.121848	-0.179646
-139.4	0.506271	0.383691	0.724267	0.183202	0.0978465	0.28726	0.176185	0.272042	-0.254912	-0.123348	-0.182946
-139.3	0.504671	0.382291	0.724867	0.181402	0.0954465	0.28566	0.176885	0.268642	-0.255612	-0.121548	-0.179146
-139.2	0.504171	0.383191	0.719867	0.181702	0.0980465	0.28206	0.176885	0.265542	-0.255812	-0.119948	-0.179246
-139.1	0.505471	0.384791	0.719767	0.180602	0.0950465	0.28056	0.176385	0.262042	-0.260512	-0.117548	-0.180346
-139	0.504671	0.382591	0.715867	0.180102	0.0936465	0.27776	0.172285	0.263742	-0.260912	-0.116748	-0.180446
-138.9	0.501871	0.382791	0.717067	0.178002	0.0930465	0.27496	0.172285	0.260442	-0.262412	-0.114948	-0.177846
-138.8	0.501071	0.381491	0.718467	0.175302	0.0951465	0.27356	0.169685	0.256942	-0.261212	-0.115348	-0.177646
-138.7	0.500871	0.381091	0.718067	0.176102	0.0960465	0.27296	0.172185	0.256542	-0.264712	-0.117648	-0.176846
-138.6	0.499471	0.378491	0.712967	0.176902	0.0955465	0.27326	0.174885	0.256242	-0.266412	-0.120248	-0.180546
-138.5	0.500171	0.379491	0.713267	0.177402	0.0971465	0.27356	0.176485	0.255942	-0.267412	-0.120348	-0.179946
-138.4	0.497271	0.379491	0.715467	0.176602	0.0983465	0.27386	0.176385	0.257642	-0.269712	-0.123848	-0.180246
-138.3	0.498271	0.379991	0.720767	0.179202	0.0994465	0.27096	0.175985	0.254242	-0.270212	-0.126848	-0.178946
-138.2	0.495771	0.377591	0.719567	0.178202	0.100646	0.27086	0.175485	0.256842	-0.269312	-0.125748	-0.180246
-138.1	0.491871	0.374691	0.721067	0.178502	0.0968465	0.26976	0.173485	0.259142	-0.266712	-0.126148	-0.178046
-138	0.492371	0.370991	0.721867	0.178702	0.0979465	0.26866	0.169185	0.257642	-0.265612	-0.125148	-0.177546
-137.9	0.494971	0.371691	0.719567	0.177902	0.0958465	0.26696	0.164785	0.254542	-0.267712	-0.125048	-0.176546
-137.8	0.493571	0.375491	0.714967	0.178102	0.0961465	0.26276	0.162285	0.253442	-0.266112	-0.124248	-0.176446
-137.7	0.493471	0.376491	0.711467	0.181702	0.0971465	0.26386	0.159685	0.255442	-0.267112	-0.123348	-0.177446
-137.6	0.494871	0.374791	0.709767	0.180002	0.0962465	0.26316	0.157285	0.251042	-0.267112	-0.119848	-0.181146
-137.5	0.494871	0.371391	0.708667	0.180402	0.0953465	0.26166	0.157785	0.250242	-0.268712	-0.117548	-0.182146
-137.4	0.495071	0.372191	0.708267	0.180702	0.0924465	0.26376	0.158785	0.250442	-0.267312	-0.119748	-0.181346
-137.3	0.492471	0.374391	0.705567	0.179102	0.0925465	0.26376	0.158785	0.255142	-0.262112	-0.119748	-0.183846
-137.2	0.488971	0.375091	0.704467	0.176802	0.0934465	0.26206	0.157785	0.253142	-0.262212	-0.120248	-0.182946
-137.1	0.486671	0.374591	0.704667	0.174902	0.0893465	0.26016	0.157585	0.252242	-0.258212	-0.119448	-0.181846
-137	0.485771	0.374191	0.706767	0.177602	0.0869465	0.25816	0.158085	0.253542	-0.257112	-0.118448	-0.179246
-136.9	0.486471	0.372891	0.707467	0.180302	0.0833465	0.25746	0.157285	0.254942	-0.256312	-0.119348	-0.179646
-136.8	0.485071	0.373991	0.704167	0.180302	0.0844465	0.26026	0.158385	0.252442	-0.254212	-0.118748	-0.182146
-136.7	0.485071	0.372691	0.701167	0.179902	0.0847465	0.25816	0.155985	0.252642	-0.248912	-0.119648	-0.179746
-136.6	0.485271	0.371691	0.697967	0.182602	0.0854465	0.25596	0.156585	0.249642	-0.245912	-0.117548	-0.177446
-136.5	0.487071	0.371391	0.695667	0.185002	0.0852465	0.25616	0.157085	0.251742	-0.244512	-0.113048	-0.177646
-136.4	0.482971	0.370891	0.689167	0.180802	0.0830465	0.25636	0.157385	0.246142	-0.245612	-0.110248	-0.178746
-136.3	0.485771	0.369891	0.687667	0.179602	0.0827465	0.25466	0.158085	0.244242	-0.245912	-0.107248	-0.180046
-136.2	0.482671	0.364591	0.682067	0.176202	0.0829465	0.25436	0.158885	0.243642	-0.244212	-0.104948	-0.181546
-136.1	0.481371	0.363391	0.680667	0.176902	0.0823465	0.25366	0.156985	0.243542	-0.243312	-0.102948	-0.179846
-136	0.477771	0.363591	0.679567	0.176302	0.0806465	0.25316	0.153985	0.244442	-0.237212	-0.101948	-0.177046
-135.9	0.475571	0.364091	0.679067	0.176002	0.0801465	0.25226	0.152985	0.243042	-0.236112	-0.104248	-0.177746
-135.8	0.474071	0.363791	0.676167	0.174002	0.0794465	0.25206	0.151485	0.242542	-0.236312	-0.104148	-0.180646
-135.7	0.471871	0.362691	0.672267	0.175802	0.0782465	0.24836	0.152085	0.241342	-0.234312	-0.106248	-0.180546
-135.6	0.470871	0.362591	0.670267	0.179002	0.0773465	0.24696	0.152685	0.243242	-0.231412	-0.109248	-0.181746
-135.5	0.467871	0.359391	0.666967	0.177502	0.0748465	0.24756	0.149985	0.242042	-0.228912	-0.110648	-0.179846
-135.4	0.464171	0.357691	0.664967	0.175002	0.0726465	0.24536	0.149485	0.241542	-0.230412	-0.114448	-0.178346
-135.3	0.462071	0.355791	0.664967	0.175402	0.0701465	0.24576	0.148785	0.242142	-0.232612	-0.115248	-0.178746
-135.2	0.460871	0.354091	0.659767	0.175102	0.0688465	0.24316	0.147285	0.240442	-0.230512	-0.116448	-0.178146
-135.1	0.459771	0.350191	0.659467	0.169202	0.0671465	0.24246	0.148285	0.241542	-0.226112	-0.113948	-0.169246
-135	0.459971	0.345891	0.657267	0.166002	0.0640465	0.24066	0.151585	0.244142	-0.225012	-0.114748	-0.168346
-134.9	0.459771	0.342391	0.658067	0.164502	0.0641465	0.23826	0.152685	0.246042	-0.224012	-0.114148	-0.168846
-134.8	0.456371	0.342491	0.658467	0.167802	0.0635465	0.23806	0.155185	0.247842	-0.223912	-0.117348	-0.171346
-134.7	0.452471	0.340191	0.659667	0.167702	0.0624465	0.23946	0.154185	0.249942	-0.221812	-0.120148	-0.171046
-134.6	0.445971	0.343391	0.658967	0.165102	0.0601465	0.23896	0.152485	0.251242	-0.219812	-0.120148	-0.173246
-134.5	0.442671	0.342791	0.654067	0.165602	0.0595465	0.23786	0.150385	0.248842	-0.221812	-0.120048	-0.174446
-134.4	0.443371	0.341791	0.652167	0.167302	0.0603465	0.23786	0.149685	0.247842	-0.222812	-0.122848	-0.172046
-134.3	0.443671	0.337791	0.652767	0.166502	0.0576465	0.24076	0.147285	0.251642	-0.219512	-0.123948	-0.171946
-134.2	0.441171	0.335091	0.651867	0.165702	0.0579465	0.23896	0.147385	0.254642	-0.221812	-0.125448	-0.171046
-134.1	0.439171	0.333891	0.649867	0.163902	0.0559465	0.24086	0.145185	0.249042	-0.224012	-0.129348	-0.170546
-134	0.438071	0.331291	0.648667	0.160202	0.0588465	0.24386	0.143785	0.245742	-0.223712	-0.128648	-0.167346
-133.9	0.436571	0.331891	0.646367	0.158102	0.0602465	0.24406	0.144185	0.245642	-0.223212	-0.127348	-0.164946
-133.8	0.433971	0.328491	0.645867	0.157402	0.0609465	0.24506	0.145185	0.245342	-0.217712	-0.130748	-0.166346
-133.7	0.431271	0.327791	0.646767	0.152602	0.0619465	0.24556	0.145685	0.245042	-0.215212	-0.133048	-0.166846
-133.6	0.427971	0.326991	0.643067	0.154502	0.0588465	0.24316	0.143785	0.244642	-0.215512	-0.133148	-0.167346
-133.5	0.428771	0.327491	0.641367	0.154002	0.0590465	0.24316	0.145085	0.245142	-0.217512	-0.137648	-0.169946
-133.4	0.426271	0.327091	0.639767	0.148702	0.0586465	0.23986	0.142885	0.243742	-0.217912	-0.135948	-0.170646
-133.3	0.426271	0.324091	0.639267	0.151602	0.0572465	0.23776	0.138685	0.241642	-0.215112	-0.133648	-0.171046
-133.2	0.424971	0.320091	0.637167	0.154202	0.0554465	0.23706	0.136185	0.242442	-0.215112	-0.137148	-0.173746
-133.1	0.422871	0.317091	0.638867	0.152102	0.0530465	0.24076	0.137585	0.244142	-0.214412	-0.140848	-0.173146
-133	0.420771	0.314191	0.637867	0.152802	0.0527465	0.23876	0.136885	0.244342	-0.212912	-0.143448	-0.176846
-132.9	0.419871	0.312691	0.637767	0.151802	0.0524465	0.24016	0.138785	0.241542	-0.214112	-0.142148	-0.177146
-132.8	0.420471	0.312691	0.635167	0.150302	0.0529465	0.24266	0.135785	0.241842	-0.212212	-0.144948	-0.177246
-132.7	0.418371	0.314091	0.633467	0.149802	0.0497465	0.23946	0.134285	0.243442	-0.211712	-0.147948	-0.177146
-132.6	0.418871	0.311991	0.629867	0.144102	0.0481465	0.23506	0.132085	0.242742	-0.208512	-0.147048	-0.177146
-132.5	0.420471	0.311591	0.631567	0.143902	0.0478465	0.23146	0.128785	0.242942	-0.208912	-0.144948	-0.172546
-132.4	0.420671	0.309391	0.630067	0.141802	0.0446465	0.23016	0.126685	0.244442	-0.209112	-0.149248	-0.176246
-132.3	0.418371	0.308191	0.626567	0.140802	0.0439465	0.22796	0.124885	0.244042	-0.208612	-0.148848	-0.176246
-132.2	0.416971	0.307891	0.624967	0.137602	0.0416465	0.22646	0.124785	0.242642	-0.208012	-0.146848	-0.175146
-132.1	0.419171	0.308891	0.625767	0.137702	0.0417465	0.22526	0.124485	0.240842	-0.206312	-0.147248	-0.173746
-132	0.422671	0.310491	0.622767	0.136302	0.0425465	0.22306	0.125185	0.237042	-0.205212	-0.150248	-0.174646
-131.9	0.420371	0.311291	0.622667	0.132102	0.0410465	0.22336	0.131185	0.233142	-0.206812	-0.150348	-0.173846
-131.8	0.421371	0.309291	0.625067	0.135102	0.0415465	0.22026	0.134085	0.233042	-0.207212	-0.149348	-0.175446
-131.7	0.420671	0.305191	0.626467	0.138602	0.0406465	0.22286	0.133185	0.230042	-0.207412	-0.146848	-0.176046
-131.6	0.417871	0.304491	0.627267	0.136502	0.0385465	0.22356	0.131985	0.225642	-0.207212	-0.147848	-0.174546
-131.5	0.416171	0.303191	0.624967	0.135802	0.0373465	0.22586	0.130485	0.228042	-0.204812	-0.150148	-0.171546
-131.4	0.414471	0.302291	0.623067	0.137702	0.0356465	0.22586	0.125985	0.229742	-0.206912	-0.149648	-0.170046
-131.3	0.415871	0.300391	0.620367	0.136302	0.0359465	0.22526	0.124485	0.228742	-0.207012	-0.146948	-0.170546
-131.2	0.416071	0.299291	0.621267	0.135202	0.0319465	0.22256	0.122285	0.227142	-0.208212	-0.147448	-0.169946
-131.1	0.415471	0.296291	0.618967	0.133902	0.0323465	0.21916	0.121285	0.229442	-0.210212	-0.148648	-0.169946
-131	0.416371	0.295391	0.614467	0.135202	0.0347465	0.21706	0.121885	0.229842	-0.212512	-0.149648	-0.170046
-130.9	0.417071	0.293491	0.613067	0.133202	0.0361465	0.21766	0.120985	0.224542	-0.212612	-0.146548	-0.169546
-130.8	0.413371	0.292191	0.610167	0.132702	0.0371465	0.21846	0.119685	0.221542	-0.213512	-0.147148	-0.168146
-130.7	0.414171	0.285891	0.609967	0.132502	0.0351465	0.21516	0.118185	0.219442	-0.213212	-0.147848	-0.163646
-130.6	0.410171	0.280491	0.610067	0.131502	0.0333465	0.21436	0.118285	0.219542	-0.215712	-0.148448	-0.163646
-130.5	0.408971	0.279091	0.607667	0.131902	0.0307465	0.21606	0.118385	0.218642	-0.217412	-0.149648	-0.169246
-130.4	0.408571	0.278791	0.609467	0.129202	0.0286465	0.21676	0.117785	0.215542	-0.219412	-0.153748	-0.168146
-130.3	0.411571	0.281091	0.610167	0.127502	0.0287465	0.21516	0.117185	0.214742	-0.222812	-0.155648	-0.170446
-130.2	0.406771	0.280991	0.611067	0.129302	0.0285465	0.21416	0.117285	0.217542	-0.222512	-0.156748	-0.170146
-130.1	0.406271	0.285191	0.611567	0.128102	0.0300465	0.21346	0.116185	0.222742	-0.225112	-0.160948	-0.168346
-130	0.403471	0.284691	0.610167	0.126402	0.0290465	0.21246	0.116885	0.224142	-0.230212	-0.161448	-0.166946
-129.9	0.402571	0.283391	0.610567	0.124002	0.0299465	0.21126	0.117785	0.223542	-0.234212	-0.161248	-0.167646
-129.8	0.401571	0.282991	0.607667	0.123702	0.0290465	0.21246	0.118385	0.222942	-0.233612	-0.161548	-0.166846
-129.7	0.400771	0.283791	0.609167	0.123202	0.0277465	0.21066	0.117385	0.223442	-0.233512	-0.162748	-0.166146
-129.6	0.400671	0.283691	0.608167	0.121702	0.0276465	0.21086	0.115985	0.221842	-0.233012	-0.159748	-0.168846
-129.5	0.397671	0.281991	0.607467	0.119402	0.0298465	0.21066	0.114985	0.221842	-0.235412	-0.158148	-0.172246
-129.4	0.399071	0.283091	0.608067	0.118802	0.0292465	0.21266	0.114385	0.222342	-0.238512	-0.159548	-0.171346
-129.3	0.398671	0.279891	0.606867	0.116402	0.0319465	0.21116	0.113685	0.221742	-0.239112	-0.160348	-0.174346
-129.2	0.398771	0.278591	0.607067	0.113902	0.0333465	0.20486	0.116085	0.220142	-0.239112	-0.160948	-0.174146
-129.1	0.397371	0.279091	0.606267	0.111202	0.0360465	0.20466	0.115285	0.220542	-0.241612	-0.159948	-0.175746
-129	0.399171	0.278891	0.603667	0.114002	0.0379465	0.20286	0.113785	0.219242	-0.243012	-0.161048	-0.178346
-128.9	0.399971	0.279291	0.604067	0.114302	0.0396465	0.20516	0.111985	0.214642	-0.243612	-0.162748	-0.180046
-128.8	0.398671	0.280791	0.603567	0.113902	0.0401465	0.20546	0.113385	0.212642	-0.243312	-0.162648	-0.178646
-128.7	0.402271	0.278391	0.601467	0.112302	0.0390465	0.20366	0.112585	0.211642	-0.243712	-0.161748	-0.178246
-128.6	0.402471	0.279691	0.597967	0.109802	0.0377465	0.20326	0.112885	0.208942	-0.246012	-0.162348	-0.179546
-128.5	0.405471	0.277791	0.597067	0.108802	0.0373465	0.20216	0.112785	0.206242	-0.247612	-0.161648	-0.178646
-128.4	0.407471	0.274191	0.597667	0.107402	0.0391465	0.19956	0.114085	0.205442	-0.244012	-0.163848	-0.177346
-128.3	0.407871	0.273391	0.598167	0.104102	0.0383465	0.19946	0.115085	0.204142	-0.242212	-0.159748	-0.182346
-128.2	0.407271	0.275791	0.599567	0.105002	0.0400465	0.19776	0.117285	0.202042	-0.241712	-0.157248	-0.183946
-128.1	0.406371	0.276591	0.597367	0.104002	0.0385465	0.19546	0.121385	0.199142	-0.237312	-0.157148	-0.182746
-128	0.407571	0.275491	0.594867	0.103702	0.0381465	0.19596	0.122785	0.203142	-0.233712	-0.153148	-0.181046
-127.9	0.404371	0.276591	0.595867	0.105602	0.0373465	0.19236	0.124285	0.203742	-0.231712	-0.152248	-0.186546
-127.8	0.404171	0.275591	0.596367	0.104702	0.0371465	0.19406	0.124785	0.202042	-0.233712	-0.151448	-0.188746
-127.7	0.402971	0.274891	0.591867	0.104802	0.0399465	0.19516	0.123185	0.205742	-0.236312	-0.152648	-0.188246
-127.6	0.403971	0.273391	0.586567	0.106502	0.0373465	0.19226	0.122485	0.206742	-0.235612	-0.149248	-0.184546
-127.5	0.401971	0.273191	0.586167	0.105402	0.0440465	0.19206	0.120285	0.206442	-0.234612	-0.147448	-0.182746
-127.4	0.401871	0.272691	0.584367	0.104902	0.0431465	0.19316	0.120185	0.202242	-0.230612	-0.147148	-0.178946
-127.3	0.401571	0.272891	0.584167	0.105002	0.0447465	0.19596	0.122585	0.202642	-0.228412	-0.149248	-0.177046
-127.2	0.399771	0.276091	0.581867	0.101102	0.0453465	0.19906	0.123385	0.203842	-0.229112	-0.151248	-0.174446
-127.1	0.399471	0.276091	0.582267	0.0991019	0.0460465	0.20086	0.124285	0.201942	-0.229012	-0.151448	-0.175646
-127	0.397771	0.276691	0.581667	0.099402	0.0450465	0.19716	0.124585	0.201242	-0.226212	-0.149248	-0.181046
-126.9	0.396571	0.279891	0.582767	0.0962019	0.0449465	0.19756	0.122985	0.199542	-0.223912	-0.148948	-0.180146
-126.8	0.394671	0.280391	0.582567	0.0948019	0.0487465	0.19936	0.125085	0.201942	-0.224612	-0.147948	-0.181946
-126.7	0.397571	0.277691	0.582567	0.0943019	0.0471465	0.20026	0.128085	0.203942	-0.224612	-0.145548	-0.183046
-126.6	0.397571	0.274291	0.583367	0.095602	0.0496465	0.20446	0.133485	0.205142	-0.226412	-0.144948	-0.184646
-126.5	0.394971	0.271991	0.581367	0.096502	0.0511465	0.20966	0.130685	0.205142	-0.227812	-0.142448	-0.186546
-126.4	0.393371	0.272191	0.581167	0.093202	0.0514465	0.21216	0.129685	0.203342	-0.227312	-0.139448	-0.188846
-126.3	0.391071	0.270691	0.582567	0.093502	0.0536465	0.21156	0.127385	0.200642	-0.227012	-0.134448	-0.188646
-126.2	0.390271	0.270791	0.580967	0.0939019	0.0526465	0.21196	0.125585	0.200242	-0.223912	-0.133648	-0.188246
-126.1	0.388471	0.268091	0.578867	0.093102	0.0560465	0.20996	0.123585	0.204242	-0.226812	-0.135748	-0.189346
-126	0.382871	0.264491	0.579067	0.091102	0.0570465	0.21036	0.123585	0.205242	-0.231112	-0.137248	-0.192046
-125.9	0.379671	0.262391	0.578667	0.0899019	0.0563465	0.21496	0.124985	0.205742	-0.231712	-0.133048	-0.195946
-125.8	0.381371	0.260291	0.575167	0.0900019	0.0562465	0.21276	0.123185	0.208342	-0.229412	-0.130148	-0.196746
-125.7	0.377971	0.258691	0.567867	0.0875019	0.0563465	0.21396	0.124085	0.208042	-0.229112	-0.132248	-0.194746
-125.6	0.375971	0.259391	0.565467	0.0817019	0.0568465	0.21006	0.122985	0.208942	-0.227012	-0.137248	-0.192246
-125.5	0.379671	0.255491	0.565267	0.0784019	0.0572465	0.20876	0.124285	0.212642	-0.225712	-0.139248	-0.192746
-125.4	0.377471	0.255691	0.565867	0.079002	0.0576465	0.20676	0.126385	0.210742	-0.224612	-0.141448	-0.192846
-125.3	0.377971	0.254891	0.566167	0.076702	0.0586465	0.20916	0.126785	0.207442	-0.220312	-0.144348	-0.194446
-125.2	0.378471	0.252491	0.566767	0.0745019	0.0591465	0.21046	0.125085	0.205442	-0.219712	-0.144848	-0.193646
-125.1	0.379171	0.251591	0.565267	0.071702	0.0608465	0.20876	0.123385	0.205642	-0.220812	-0.148148	-0.194246
-125	0.382371	0.251391	0.564967	0.0691019	0.0613465	0.21056	0.123185	0.205142	-0.218412	-0.146048	-0.196546
-124.9	0.384271	0.250891	0.566867	0.0702019	0.0623465	0.21526	0.120385	0.204042	-0.216712	-0.145648	-0.194046
-124.8	0.382871	0.250891	0.565267	0.068802	0.0619465	0.21456	0.120185	0.204842	-0.218412	-0.148948	-0.194046
-124.7	0.382671	0.249791	0.564967	0.0667019	0.0618465	0.21006	0.122185	0.203942	-0.216612	-0.148248	-0.194846
-124.6	0.379971	0.251691	0.565167	0.0658019	0.0612465	0.21216	0.123485	0.204342	-0.217212	-0.146348	-0.195346
-124.5	0.380471	0.252091	0.565167	0.0673019	0.0630465	0.21336	0.125185	0.204042	-0.214012	-0.146048	-0.196946
-124.4	0.379571	0.251691	0.564667	0.0657019	0.0636465	0.21236	0.125285	0.203642	-0.212412	-0.147148	-0.195046
-124.3	0.379471	0.249391	0.560867	0.0648019	0.0642465	0.21326	0.123285	0.203842	-0.210012	-0.145448	-0.195946
-124.2	0.377771	0.244691	0.558967	0.0662019	0.0635465	0.21186	0.123585	0.204642	-0.208312	-0.146648	-0.196546
-124.1	0.378971	0.244991	0.556667	0.0619019	0.0632465	0.21226	0.121085	0.202942	-0.208812	-0.147348	-0.198146
-124	0.380871	0.245591	0.556067	0.059602	0.0612465	0.21096	0.122685	0.197442	-0.208612	-0.143448	-0.201246
-123.9	0.381571	0.242791	0.553867	0.059402	0.0607465	0.21036	0.122885	0.195242	-0.203412	-0.143648	-0.204846
-123.8	0.381871	0.241391	0.551267	0.058702	0.0580465	0.21026	0.125185	0.196242	-0.201812	-0.143248	-0.204846
-123.7	0.380871	0.241391	0.552267	0.056502	0.0580465	0.20916	0.123885	0.194842	-0.204212	-0.139948	-0.203246
-123.6	0.380571	0.237891	0.547667	0.0544019	0.0594465	0.20926	0.124885	0.194042	-0.205912	-0.139948	-0.203346
-123.5	0.381871	0.233291	0.547067	0.0506019	0.0618465	0.20896	0.127185	0.194342	-0.207612	-0.141248	-0.205146
-123.4	0.384371	0.230891	0.547067	0.0488019	0.0617465	0.21016	0.126385	0.191842	-0.208112	-0.142248	-0.204146
-123.3	0.383771	0.230891	0.549167	0.0472019	0.0613465	0.20886	0.126885	0.188542	-0.204912	-0.139948	-0.204246
-123.2	0.382271	0.230991	0.552067	0.0474019	0.0590465	0.20836	0.127785	0.187742	-0.203312	-0.139248	-0.204946
-123.1	0.382071	0.231891	0.549967	0.0460019	0.0579465	0.21036	0.121885	0.187442	-0.201012	-0.142148	-0.206246
-123	0.382371	0.229791	0.547367	0.044802	0.0560465	0.21076	0.117885	0.189042	-0.200112	-0.142748	-0.208546
-122.9	0.379971	0.230191	0.548967	0.042402	0.0566465	0.21076	0.115585	0.191942	-0.200612	-0.142348	-0.210046
-122.8	0.378471	0.227091	0.546667	0.040502	0.0588465	0.20586	0.114585	0.190742	-0.202112	-0.142548	-0.210746
-122.7	0.375171	0.224691	0.545467	0.041702	0.0590465	0.20246	0.112285	0.188942	-0.202612	-0.142648	-0.211446
-122.6	0.371071	0.222891	0.544667	0.038302	0.0579465	0.20086	0.109585	0.190142	-0.204212	-0.140448	-0.210946
-122.5	0.368471	0.220491	0.544867	0.0394019	0.0597465	0.19826	0.106785	0.192942	-0.203612	-0.135148	-0.209546
-122.4	0.366271	0.217391	0.546067	0.039502	0.0617465	0.19796	0.103185	0.192342	-0.204612	-0.132448	-0.208346
-122.3	0.365171	0.217491	0.545667	0.0414019	0.0611465	0.19886	0.103885	0.193342	-0.208612	-0.133748	-0.211746
-122.2	0.363671	0.215391	0.545267	0.0404019	0.0617465	0.19656	0.102485	0.194042	-0.209312	-0.133548	-0.209846
-122.1	0.360171	0.213091	0.541467	0.0389019	0.0622465	0.19606	0.100485	0.191442	-0.212212	-0.131048	-0.209946
-122	0.358471	0.209791	0.541067	0.039102	0.0624465	0.19486	0.0971852	0.190642	-0.214112	-0.127748	-0.214046
-121.9	0.356971	0.206791	0.544367	0.0375019	0.0642465	0.19196	0.0938852	0.188642	-0.215012	-0.127548	-0.215446
-121.8	0.358171	0.204491	0.544867	0.035402	0.0598465	0.19276	0.0927852	0.190242	-0.218712	-0.124148	-0.214446
-121.7	0.355971	0.202691	0.543267	0.033202	0.0588465	0.19036	0.0915852	0.193742	-0.218512	-0.124348	-0.215846
-121.6	0.355971	0.202091	0.543067	0.032202	0.0555465	0.18726	0.0928852	0.191142	-0.218112	-0.125148	-0.214646
-121.5	0.356471	0.201391	0.544467	0.029702	0.0575465	0.18676	0.0914852	0.190242	-0.220412	-0.127848	-0.215946
-121.4	0.359171	0.201191	0.542767	0.0284019	0.0537465	0.18616	0.0909852	0.190942	-0.223112	-0.129948	-0.216946
-121.3	0.356571	0.201291	0.540967	0.0295019	0.0550465	0.18176	0.0907852	0.192242	-0.226412	-0.127848	-0.219746
-121.2	0.357171	0.201091	0.536667	0.028102	0.0526465	0.17666	0.0912852	0.191942	-0.226912	-0.127448	-0.222346
-121.1	0.357471	0.196191	0.534467	0.030202	0.0510465	0.17486	0.0905852	0.193842	-0.225212	-0.124848	-0.221846
-121	0.355571	0.197091	0.532867	0.028002	0.0481465	0.17456	0.0915852	0.195442	-0.221912	-0.124348	-0.219446
-120.9	0.359971	0.197891	0.533867	0.0243019	0.0462465	0.17656	0.0888852	0.195142	-0.222912	-0.125748	-0.215146
-120.8	0.361071	0.194091	0.533567	0.0233019	0.0482465	0.17646	0.0856852	0.194342	-0.224612	-0.124948	-0.212746
-120.7	0.363971	0.194891	0.533267	0.022202	0.0457465	0.17216	0.0806852	0.193742	-0.222712	-0.124648	-0.213146
-120.6	0.360771	0.195091	0.530667	0.0238019	0.0466465	0.17026	0.0791852	0.190842	-0.225712	-0.125948	-0.214946
-120.5	0.359071	0.196891	0.527067	0.0204019	0.0424465	0.16686	0.0760852	0.190842	-0.229912	-0.122748	-0.214346
-120.4	0.358571	0.196991	0.530467	0.0198019	0.0396465	0.16446	0.0793852	0.188842	-0.230112	-0.124948	-0.213646
-120.3	0.359571	0.195391	0.526667	0.021102	0.0377465	0.16206	0.0825852	0.192542	-0.232112	-0.128248	-0.213346
-120.2	0.362971	0.194391	0.523567	0.017802	0.0379465	0.15966	0.0866852	0.194342	-0.233112	-0.132048	-0.213346
-120.1	0.364571	0.190991	0.522467	0.0181019	0.0381465	0.15626	0.0873852	0.196542	-0.238312	-0.134248	-0.216446
-120	0.365571	0.191091	0.521867	0.016502	0.0352465	0.15626	0.0899852	0.192642	-0.235312	-0.134348	-0.218646
-119.9	0.367571	0.191591	0.516567	0.016602	0.0349465	0.15566	0.0889852	0.190542	-0.231712	-0.135148	-0.216746
-119.8	0.365771	0.193491	0.513767	0.0163019	0.0352465	0.14976	0.0845852	0.190542	-0.235312	-0.138448	-0.215846
-119.7	0.365771	0.193091	0.513567	0.0185019	0.0348465	0.15006	0.0831852	0.189542	-0.237412	-0.142148	-0.215946
-119.6	0.366171	0.196591	0.518767	0.0156019	0.0363465	0.15006	0.0803852	0.190542	-0.237012	-0.142748	-0.216446
-119.5	0.366571	0.195991	0.514767	0.015202	0.0348465	0.14936	0.0804852	0.191842	-0.236412	-0.142048	-0.215946
-119.4	0.362871	0.195791	0.510167	0.017102	0.0328465	0.14486	0.0808852	0.189342	-0.237312	-0.141848	-0.217946
-119.3	0.365471	0.197291	0.510167	0.015002	0.0315465	0.14416	0.0808852	0.189842	-0.239312	-0.142748	-0.218246
-119.2	0.363171	0.198091	0.508367	0.012902	0.0307465	0.14226	0.0832852	0.192742	-0.240512	-0.140548	-0.219546
-119.1	0.361171	0.199391	0.507867	0.0111019	0.0292465	0.14116	0.0847852	0.196242	-0.241012	-0.139148	-0.218746
-119	0.361871	0.199491	0.504767	0.012002	0.0300465	0.14296	0.0852852	0.196742	-0.239012	-0.139848	-0.217446
-118.9	0.360571	0.200591	0.500567	0.012902	0.0284465	0.14276	0.0873852	0.196242	-0.239612	-0.141548	-0.219146
-118.8	0.356771	0.204591	0.497467	0.00960195	0.0257465	0.13896	0.0877852	0.198742	-0.244012	-0.141948	-0.223546
-118.7	0.355971	0.205291	0.496267	0.010702	0.0279465	0.13826	0.0893852	0.202042	-0.242412	-0.138248	-0.225446
-118.6	0.354971	0.204991	0.495267	0.0117019	0.0284465	0.13946	0.0839852	0.202342	-0.245212	-0.133748	-0.226046
-118.5	0.354971	0.202691	0.491667	0.010602	0.0281465	0.13666	0.0804852	0.202842	-0.244712	-0.134948	-0.225946
-118.4	0.352971	0.201591	0.487467	0.0111019	0.0250465	0.13596	0.0762852	0.202242	-0.251012	-0.130948	-0.227446
-118.3	0.350171	0.200491	0.488867	0.00830195	0.0228465	0.13566	0.0748852	0.203842	-0.251212	-0.128848	-0.227746
-118.2	0.351071	0.199891	0.487767	0.00650195	0.0234465	0.13436	0.0749852	0.203442	-0.252112	-0.127848	-0.227446
-118.1	0.349171	0.200191	0.488667	0.00450195	0.0243465	0.13546	0.0748852	0.204542	-0.253312	-0.127248	-0.228846
-118	0.347871	0.198891	0.487667	0.00410195	0.0244465	0.13486	0.0769852	0.203942	-0.253212	-0.127548	-0.229146
-117.9	0.344271	0.195791	0.489067	0.00430195	0.0226465	0.13526	0.0756852	0.204742	-0.252912	-0.126748	-0.229046
-117.8	0.341471	0.197491	0.489067	0.00360195	0.0221465	0.13656	0.0741852	0.206942	-0.257112	-0.123448	-0.228046
-117.7	0.339671	0.199991	0.488667	0.00440195	0.0235465	0.13616	0.0719852	0.205842	-0.256812	-0.124148	-0.230146
-117.6	0.338571	0.197891	0.486567	0.00270195	0.0221465	0.13216	0.0706852	0.208842	-0.257112	-0.129248	-0.232246
-117.5	0.335871	0.200891	0.487667	0.00480195	0.0188465	0.12886	0.0693852	0.212642	-0.255512	-0.132448	-0.233046
-117.4	0.332671	0.204191	0.485867	0.00670195	0.0158465	0.12786	0.0640852	0.211742	-0.254612	-0.130348	-0.233246
-117.3	0.329271	0.205391	0.486767	0.00750195	0.0158465	0.12426	0.0642852	0.212942	-0.253512	-0.129748	-0.230546
-117.2	0.324471	0.202891	0.483967	0.00920195	0.0171465	0.11996	0.0630852	0.215842	-0.255312	-0.130748	-0.230246
-117.1	0.324471	0.201491	0.480067	0.00650195	0.0179465	0.11936	0.0631852	0.215942	-0.256112	-0.129048	-0.229746
-117	0.320071	0.202391	0.479767	0.00890195	0.0195465	0.11806	0.0637852	0.220942	-0.257112	-0.126448	-0.230146
-116.9	0.317771	0.201091	0.479467	0.00950195	0.0212465	0.11656	0.0671852	0.223142	-0.257312	-0.128448	-0.225846
-116.8	0.317971	0.200991	0.477067	0.00880195	0.0169465	0.11696	0.0681852	0.220042	-0.257712	-0.128248	-0.225046
-116.7	0.315671	0.204091	0.474767	0.00820195	0.0157465	0.11886	0.0668852	0.223742	-0.257312	-0.127848	-0.224346
-116.6	0.317271	0.207191	0.473567	0.00460195	0.0143465	0.12206	0.0667852	0.227442	-0.259012	-0.130448	-0.222846
-116.5	0.316671	0.211591	0.472667	0.00640195	0.0149465	0.12486	0.0678852	0.227042	-0.257712	-0.134048	-0.224646
-116.4	0.317871	0.213591	0.470867	0.00510195	0.0146465	0.12766	0.0657852	0.224842	-0.258812	-0.137448	-0.223846
-116.3	0.315371	0.214191	0.466567	0.00420195	0.0124465	0.12736	0.0662852	0.226142	-0.258412	-0.138548	-0.222546
-116.2	0.310071	0.215691	0.463767	0.00080195	0.00864648	0.12786	0.0657852	0.224642	-0.257212	-0.138548	-0.221246
-116.1	0.308271	0.217791	0.459967	0.00150195	0.00414648	0.12956	0.0659852	0.223542	-0.257112	-0.139248	-0.221246
-116	0.310071	0.216891	0.455767	0.00180195	0.000946484	0.12716	0.0679852	0.225242	-0.253912	-0.146148	-0.219746
-115.9	0.309371	0.217491	0.455767	-0.001198	4.64844e-05	0.12796	0.0683852	0.225442	-0.254212	-0.151748	-0.217246
-115.8	0.308171	0.218491	0.453967	-0.000798	-0.000653516	0.12986	0.0714852	0.225942	-0.257312	-0.153848	-0.219146
-115.7	0.307271	0.216591	0.447167	0.00220195	0.00184648	0.12906	0.0712852	0.227942	-0.253812	-0.157748	-0.219846
-115.6	0.309871	0.217291	0.445667	0.00180195	0.00284648	0.12606	0.0692852	0.226342	-0.252212	-0.157448	-0.218646
-115.5	0.310371	0.215591	0.444967	-9.8e-05	0.00264648	0.12426	0.0662852	0.226342	-0.255012	-0.155948	-0.221446
-115.4	0.307771	0.216391	0.443167	-0.000198	-5.35156e-05	0.12266	0.0656852	0.224242	-0.252012	-0.157948	-0.223646
-115.3	0.304671	0.216191	0.442767	-0.000598	0.00244648	0.12166	0.0644852	0.222342	-0.251112	-0.156348	-0.224546
-115.2	0.304771	0.215891	0.445467	-0.001998	-0.00105352	0.12426	0.0667852	0.221942	-0.249912	-0.158148	-0.224346
-115.1	0.303071	0.213791	0.447867	-0.001998	-0.00255352	0.12886	0.0673852	0.223742	-0.251712	-0.156148	-0.224646
-115	0.302971	0.214591	0.448267	-0.005498	-0.000853516	0.12906	0.0672852	0.221642	-0.253312	-0.157948	-0.226246
-114.9	0.304671	0.212491	0.445467	-0.005298	0.000946484	0.12556	0.0647852	0.218942	-0.255312	-0.157448	-0.227546
-114.8	0.299871	0.208991	0.443667	-0.005598	0.00264648	0.12326	0.0650852	0.216242	-0.256312	-0.156748	-0.228546
-114.7	0.299071	0.205691	0.439767	-0.005598	0.00184648	0.12116	0.0673852	0.216142	-0.258612	-0.157648	-0.230046
-114.6	0.296671	0.206691	0.437367	-0.007798	-0.000953516	0.12136	0.0695852	0.216842	-0.259312	-0.159348	-0.230446
-114.5	0.294471	0.206991	0.437767	-0.009398	-0.00255352	0.11996	0.0708852	0.219742	-0.255712	-0.161148	-0.228746
-114.4	0.293371	0.204691	0.437167	-0.008698	-0.000953516	0.11826	0.0701852	0.217342	-0.253512	-0.163948	-0.228246
-114.3	0.294171	0.201291	0.432267	-0.007598	-0.000253516	0.11626	0.0668852	0.220542	-0.254512	-0.161548	-0.228446
-114.2	0.292471	0.198691	0.434067	-0.009398	0.000146484	0.11416	0.0647852	0.220342	-0.253512	-0.160948	-0.227746
-114.1	0.287271	0.196791	0.435167	-0.008298	-0.00105352	0.11446	0.0642852	0.219542	-0.252912	-0.159548	-0.226446
-114	0.285371	0.197291	0.434767	-0.010498	4.64844e-05	0.11566	0.0671852	0.218042	-0.252412	-0.157948	-0.223446
-113.9	0.283271	0.198591	0.432367	-0.011098	0.00374648	0.11956	0.0666852	0.218842	-0.252412	-0.158248	-0.224646
-113.8	0.281871	0.198591	0.431667	-0.011998	-0.000453516	0.11716	0.0689852	0.217242	-0.254912	-0.158448	-0.228346
-113.7	0.282871	0.194891	0.428767	-0.014098	0.000346484	0.11776	0.0734852	0.214542	-0.252512	-0.159548	-0.226646
-113.6	0.280671	0.196591	0.425367	-0.017198	-5.35156e-05	0.11666	0.0733852	0.213742	-0.252112	-0.160148	-0.228146
-113.5	0.277971	0.192391	0.420767	-0.018198	-0.000753516	0.11356	0.0742852	0.217042	-0.250212	-0.157848	-0.231646
-113.4	0.275971	0.190091	0.424167	-0.019398	0.000446484	0.11426	0.0762852	0.215142	-0.249612	-0.156548	-0.232146
-113.3	0.277271	0.192391	0.426167	-0.020598	0.000546484	0.11196	0.0757852	0.216042	-0.249312	-0.153948	-0.229546
-113.2	0.272171	0.189991	0.423367	-0.021898	0.000946484	0.11116	0.0755852	0.214742	-0.251912	-0.151048	-0.231146
-113.1	0.269071	0.191491	0.421767	-0.022298	0.00224648	0.10896	0.0728852	0.212442	-0.250712	-0.152648	-0.229046
-113	0.262971	0.190691	0.418867	-0.023098	0.00484648	0.10426	0.0743852	0.210142	-0.250112	-0.154448	-0.227746
-112.9	0.256571	0.186891	0.418567	-0.025998	0.00224648	0.10246	0.0724852	0.207742	-0.251312	-0.150648	-0.228946
-112.8	0.253971	0.185091	0.420667	-0.025398	0.00394648	0.10006	0.0691852	0.205442	-0.249712	-0.152348	-0.228646
-112.7	0.255771	0.179491	0.420767	-0.025098	0.00304648	0.0980598	0.0678852	0.201442	-0.246312	-0.152548	-0.229646
-112.6	0.255771	0.176691	0.419967	-0.026698	-0.00115352	0.0964598	0.0645852	0.200242	-0.244512	-0.157648	-0.229246
-112.5	0.254071	0.174691	0.419267	-0.029698	-0.00365352	0.0979598	0.0678852	0.201442	-0.243112	-0.162048	-0.227846
-112.4	0.252371	0.176091	0.421567	-0.032098	-0.00315352	0.0964598	0.0688852	0.201942	-0.244012	-0.161248	-0.228846
-112.3	0.255271	0.177991	0.424567	-0.034398	-0.00205352	0.0950598	0.0711852	0.200042	-0.242912	-0.163848	-0.226446
-112.2	0.254771	0.179491	0.421767	-0.035998	-0.00255352	0.0968598	0.0707852	0.197742	-0.243512	-0.165248	-0.224346
-112.1	0.253071	0.177091	0.422367	-0.037198	-0.00335352	0.0966598	0.0718852	0.197342	-0.245312	-0.165648	-0.225946
-112	0.255071	0.175591	0.422067	-0.036998	-0.00415352	0.0969598	0.0718852	0.196542	-0.244412	-0.165948	-0.222346
-111.9	0.255671	0.174991	0.423667	-0.036898	-0.00395352	0.0969598	0.0715852	0.197242	-0.241912	-0.165148	-0.223246
-111.8	0.257071	0.173991	0.421467	-0.038498	-0.00245352	0.0976598	0.0703852	0.196342	-0.241812	-0.167548	-0.222546
-111.7	0.258471	0.173491	0.420667	-0.040798	-0.00495352	0.0971598	0.0711852	0.195642	-0.240612	-0.172848	-0.224146
-111.6	0.258871	0.171491	0.419267	-0.040798	-0.00535352	0.0944598	0.0712852	0.194742	-0.244312	-0.172348	-0.224146
-111.5	0.258871	0.172191	0.420067	-0.039898	-0.00505352	0.0965598	0.0753852	0.190742	-0.244812	-0.170748	-0.226546
-111.4	0.258471	0.168491	0.422667	-0.040398	-0.00345352	0.0976598	0.0766852	0.184742	-0.243112	-0.167848	-0.226146
-111.3	0.257071	0.166691	0.423467	-0.042198	-0.00605352	0.0959598	0.0777852	0.182042	-0.242012	-0.170848	-0.223246
-111.2	0.258271	0.167491	0.420867	-0.045998	-0.00655352	0.0962598	0.0797852	0.177942	-0.241412	-0.169748	-0.223846
-111.1	0.260371	0.168591	0.420367	-0.049098	-0.00905352	0.0999598	0.0801852	0.176642	-0.240412	-0.165948	-0.224646
-111	0.257971	0.169191	0.416967	-0.048898	-0.0107535	0.0998598	0.0773852	0.177942	-0.240712	-0.165148	-0.225046
-110.9	0.260671	0.166591	0.414967	-0.051098	-0.00925352	0.10286	0.0786852	0.175742	-0.242112	-0.167048	-0.224946
-110.8	0.259771	0.168191	0.416767	-0.051698	-0.0107535	0.10446	0.0736852	0.174042	-0.246212	-0.165248	-0.230146
-110.7	0.257371	0.168891	0.419267	-0.053598	-0.00795352	0.10056	0.0706852	0.172142	-0.246412	-0.166148	-0.231346
-110.6	0.256571	0.166791	0.421667	-0.054298	-0.0100535	0.0951598	0.0700852	0.170242	-0.246512	-0.167848	-0.230646
-110.5	0.254271	0.162091	0.421167	-0.050698	-0.00865352	0.0923598	0.0735852	0.168142	-0.244612	-0.168148	-0.232746
-110.4	0.254571	0.153691	0.421967	-0.052498	-0.0104535	0.0898598	0.0727852	0.165342	-0.246412	-0.165948	-0.231646
-110.3	0.253671	0.152891	0.421967	-0.052798	-0.0112535	0.0886598	0.0766852	0.164842	-0.247712	-0.169448	-0.233246
-110.2	0.255971	0.152491	0.423067	-0.054898	-0.0108535	0.0860598	0.0780852	0.163642	-0.245512	-0.172148	-0.234546
-110.1	0.256971	0.151991	0.422767	-0.054798	-0.00855352	0.0851598	0.0740852	0.163842	-0.243412	-0.172948	-0.235146
-110	0.255171	0.151591	0.421067	-0.056698	-0.00735352	0.0834598	0.0744852	0.162142	-0.244312	-0.172248	-0.235946
-109.9	0.253571	0.153191	0.422167	-0.057798	-0.00565352	0.0846598	0.0738852	0.160042	-0.246912	-0.169648	-0.238946
-109.8	0.253271	0.153991	0.420467	-0.056698	-0.00575352	0.0831598	0.0718852	0.160042	-0.246612	-0.166248	-0.240146
-109.7	0.250771	0.154191	0.415067	-0.056798	-0.00955352	0.0827598	0.0707852	0.161342	-0.244112	-0.164848	-0.238146
-109.6	0.251271	0.154891	0.415367	-0.057698	-0.00985352	0.0832598	0.0700852	0.157942	-0.248312	-0.163948	-0.237246
-109.5	0.248171	0.155491	0.415267	-0.054898	-0.0134535	0.0822598	0.0705852	0.155042	-0.252212	-0.165648	-0.235446
-109.4	0.245871	0.156091	0.414067	-0.053698	-0.0146535	0.0813598	0.0747852	0.152842	-0.252012	-0.167748	-0.234346
-109.3	0.248371	0.153591	0.413567	-0.055298	-0.0104535	0.0824598	0.0742852	0.152842	-0.256312	-0.165148	-0.234146
-109.2	0.249471	0.150991	0.415367	-0.056598	-0.0118535	0.0809598	0.0768852	0.155042	-0.255512	-0.165848	-0.233746
-109.1	0.247271	0.149191	0.413567	-0.058998	-0.00685352	0.0798598	0.0729852	0.157342	-0.255712	-0.164448	-0.233546
-109	0.245671	0.144791	0.410667	-0.059498	-0.00635352	0.0733598	0.0704852	0.154942	-0.258012	-0.166548	-0.232946
-108.9	0.241171	0.143691	0.407767	-0.058298	-0.00615352	0.0699598	0.0695852	0.152542	-0.261012	-0.166248	-0.230346
-108.8	0.236171	0.143391	0.407567	-0.057698	-0.00675352	0.0703598	0.0703852	0.153742	-0.261312	-0.166348	-0.231046
-108.7	0.234271	0.142691	0.405667	-0.056598	-0.00745352	0.0701598	0.0724852	0.153542	-0.261812	-0.167548	-0.231946
-108.6	0.233171	0.145691	0.405367	-0.055698	-0.00995352	0.0677598	0.0718852	0.153242	-0.260812	-0.167348	-0.231646
-108.5	0.230571	0.141591	0.404667	-0.054198	-0.00785352	0.0653598	0.0702852	0.151042	-0.259512	-0.169848	-0.231346
-108.4	0.229471	0.137191	0.402767	-0.053598	-0.00645352	0.0629598	0.0676852	0.149542	-0.261012	-0.170948	-0.232046
-108.3	0.228171	0.136091	0.400867	-0.054698	-0.00655352	0.0633598	0.0684852	0.148042	-0.260912	-0.172248	-0.233946
-108.2	0.225271	0.138391	0.401867	-0.055598	-0.00775352	0.0615598	0.0682852	0.143742	-0.259812	-0.176248	-0.237546
-108.1	0.222771	0.138591	0.400267	-0.056798	-0.00765352	0.0572598	0.0672852	0.141142	-0.257212	-0.175348	-0.239146
-108	0.220771	0.138991	0.398067	-0.058198	-0.00605352	0.0572598	0.0637852	0.140842	-0.256812	-0.178448	-0.239246
-107.9	0.219371	0.137491	0.399167	-0.058698	-0.00685352	0.0580598	0.0591852	0.139442	-0.257212	-0.181448	-0.242446
-107.8	0.215971	0.134291	0.397667	-0.058998	-0.0122535	0.0565598	0.0565852	0.136642	-0.260612	-0.183448	-0.239846
-107.7	0.212571	0.132491	0.401367	-0.060098	-0.0142535	0.0583598	0.0540852	0.137742	-0.260912	-0.183448	-0.236846
-107.6	0.210971	0.130491	0.405767	-0.059998	-0.0163535	0.0575598	0.0507852	0.137442	-0.260712	-0.183448	-0.238646
-107.5	0.207871	0.126791	0.404267	-0.058498	-0.0152535	0.0574598	0.0504852	0.138442	-0.262512	-0.183448	-0.238346
-107.4	0.208471	0.125391	0.402767	-0.056498	-0.0150535	0.0595598	0.0502852	0.133942	-0.267112	-0.188548	-0.236146
-107.3	0.205771	0.125391	0.401667	-0.054198	-0.0188535	0.0596598	0.0462852	0.137042	-0.272212	-0.190948	-0.235146
-107.2	0.203371	0.125891	0.400567	-0.054198	-0.0185535	0.0623598	0.0466852	0.138042	-0.274612	-0.192548	-0.234446
-107.1	0.206471	0.127091	0.398467	-0.054398	-0.0174535	0.0623598	0.0436852	0.137042	-0.272312	-0.194448	-0.233846
-107	0.207871	0.125491	0.397267	-0.054298	-0.0206535	0.0637598	0.0431852	0.136442	-0.274312	-0.196548	-0.233646
-106.9	0.207871	0.126091	0.397467	-0.054098	-0.0218535	0.0649598	0.0410852	0.136842	-0.274212	-0.195648	-0.238146
-106.8	0.208271	0.126091	0.395867	-0.052898	-0.0213535	0.0643598	0.0413852	0.135942	-0.274312	-0.196048	-0.237746
-106.7	0.204971	0.126791	0.393667	-0.053198	-0.0263535	0.0656598	0.0418852	0.136742	-0.276212	-0.197748	-0.236346
-106.6	0.199471	0.126491	0.391467	-0.055798	-0.0261535	0.0656598	0.0425852	0.138042	-0.278812	-0.199648	-0.234746
-106.5	0.197371	0.126591	0.388567	-0.056198	-0.0252535	0.0678598	0.0440852	0.137242	-0.281812	-0.196548	-0.236846
-106.4	0.196871	0.129191	0.387467	-0.053198	-0.0250535	0.0649598	0.0416852	0.133042	-0.284712	-0.198248	-0.237546
-106.3	0.195871	0.129091	0.383767	-0.052498	-0.0268535	0.0634598	0.0427852	0.130542	-0.285412	-0.197548	-0.236946
-106.2	0.194471	0.125591	0.381467	-0.051798	-0.0272535	0.0592598	0.0417852	0.128542	-0.284612	-0.198948	-0.236446
-106.1	0.192571	0.122591	0.381967	-0.047798	-0.0231535	0.0556598	0.0389852	0.129042	-0.284712	-0.200648	-0.237446
-106	0.189071	0.121691	0.378867	-0.046198	-0.0230535	0.0538598	0.0382852	0.133242	-0.284912	-0.205148	-0.236946
-105.9	0.187771	0.121991	0.376467	-0.047398	-0.0226535	0.0500598	0.0356852	0.131442	-0.285212	-0.205248	-0.239346
-105.8	0.185771	0.120291	0.373767	-0.046998	-0.0235535	0.0461598	0.0336852	0.130242	-0.288412	-0.207748	-0.235746
-105.7	0.184971	0.119391	0.370467	-0.046698	-0.0273535	0.0416598	0.0336852	0.128742	-0.288612	-0.207748	-0.236346
-105.6	0.183171	0.117991	0.368667	-0.046798	-0.0251535	0.0374598	0.0320852	0.128142	-0.289212	-0.208948	-0.235346
-105.5	0.182671	0.116291	0.368467	-0.049798	-0.0251535	0.0384598	0.0294852	0.127342	-0.287012	-0.209848	-0.234446
-105.4	0.179071	0.113391	0.367367	-0.052098	-0.0270535	0.0372598	0.0253852	0.127742	-0.287812	-0.212548	-0.233146
-105.3	0.179471	0.114091	0.364067	-0.051998	-0.0279535	0.0378598	0.0226852	0.129842	-0.288912	-0.214448	-0.231746
-105.2	0.178771	0.111491	0.364467	-0.054598	-0.0243535	0.0377598	0.0236852	0.131142	-0.291512	-0.214448	-0.232246
-105.1	0.176771	0.109391	0.363967	-0.053298	-0.0229535	0.0361598	0.0203852	0.132642	-0.290212	-0.216748	-0.233946
-105	0.174971	0.105291	0.362567	-0.051898	-0.0237535	0.0330598	0.0200852	0.132142	-0.290312	-0.222548	-0.234846
-104.9	0.177971	0.101891	0.365767	-0.051298	-0.0273535	0.0323598	0.0211852	0.130642	-0.289612	-0.225148	-0.236846
-104.8	0.175671	0.0996906	0.362767	-0.049498	-0.0340535	0.0279598	0.0184852	0.127842	-0.289112	-0.220648	-0.236146
-104.7	0.175371	0.0970906	0.360867	-0.049198	-0.0356535	0.0267598	0.0185852	0.125842	-0.286712	-0.222048	-0.234446
-104.6	0.175171	0.0945906	0.358867	-0.049598	-0.0388535	0.0292598	0.0201852	0.127142	-0.288712	-0.221748	-0.236046
-104.5	0.173771	0.0904906	0.356067	-0.048598	-0.0371535	0.0310598	0.0188852	0.124442	-0.289912	-0.218748	-0.235546
-104.4	0.171471	0.0902906	0.356167	-0.051698	-0.0414535	0.0280598	0.0133852	0.122342	-0.290212	-0.217548	-0.238046
-104.3	0.169071	0.0931906	0.352167	-0.052298	-0.0403535	0.0251598	0.0131852	0.124642	-0.289312	-0.220048	-0.237346
-104.2	0.166971	0.0885906	0.352167	-0.053698	-0.0385535	0.0237598	0.0109852	0.122242	-0.288812	-0.217048	-0.238146
-104.1	0.164571	0.0891906	0.350967	-0.055198	-0.0409535	0.0225598	0.0109852	0.123342	-0.292712	-0.215348	-0.241746
-104	0.163971	0.0889906	0.350267	-0.057498	-0.0455535	0.0200598	0.0115852	0.122842	-0.296612	-0.214348	-0.245346
-103.9	0.166771	0.0872906	0.350367	-0.059898	-0.0442535	0.0181598	0.00818516	0.124342	-0.297112	-0.218148	-0.248746
-103.8	0.167571	0.0838906	0.348267	-0.062298	-0.0448535	0.0150598	0.00398516	0.125742	-0.297812	-0.218348	-0.245546
-103.7	0.165871	0.0804906	0.347667	-0.061498	-0.0459535	0.0151598	0.00478516	0.122442	-0.300812	-0.221448	-0.245846
-103.6	0.164171	0.0795906	0.350367	-0.061798	-0.0437535	0.0131598	0.00308516	0.120042	-0.300112	-0.226348	-0.248446
-103.5	0.161271	0.0800906	0.349267	-0.067098	-0.0440535	0.0113598	-0.00111484	0.120742	-0.300212	-0.229148	-0.248846
-103.4	0.161871	0.0782906	0.348667	-0.071898	-0.0419535	0.0127598	-0.00271484	0.119742	-0.299812	-0.228248	-0.249446
-103.3	0.159471	0.0768906	0.350267	-0.073898	-0.0425535	0.0119598	-0.00661484	0.121442	-0.300912	-0.227148	-0.250546
-103.2	0.154671	0.0784906	0.349467	-0.070698	-0.0455535	0.00925977	-0.00791484	0.119442	-0.299712	-0.228948	-0.252146
-103.1	0.153471	0.0789906	0.346167	-0.066998	-0.0434535	0.00845977	-0.00981484	0.116342	-0.299412	-0.228848	-0.254146
-103	0.151171	0.0772906	0.344367	-0.067098	-0.0455535	0.00865977	-0.00851484	0.112442	-0.300612	-0.232748	-0.257046
-102.9	0.149571	0.0821906	0.346167	-0.067098	-0.0484535	0.0129598	-0.0106148	0.108942	-0.296712	-0.232148	-0.257346
-102.8	0.149571	0.0826906	0.344567	-0.065998	-0.0496535	0.0122598	-0.0105148	0.109142	-0.292712	-0.233448	-0.259846
-102.7	0.151471	0.0827906	0.344067	-0.064698	-0.0507535	0.0107598	-0.0106148	0.110442	-0.291812	-0.233148	-0.260746
-102.6	0.151971	0.0815906	0.344767	-0.067898	-0.0537535	0.00885977	-0.0131148	0.111442	-0.292112	-0.234448	-0.261146
-102.5	0.148571	0.0797906	0.342867	-0.070198	-0.0521535	0.00805977	-0.0117148	0.111042	-0.291012	-0.234648	-0.261046
-102.4	0.148371	0.0810906	0.339367	-0.070598	-0.0539535	0.00945977	-0.0113148	0.110842	-0.292612	-0.233348	-0.261746
-102.3	0.148671	0.0858906	0.337767	-0.073898	-0.0561535	0.0106598	-0.0112148	0.108742	-0.293612	-0.231448	-0.263446
-102.2	0.150671	0.0869906	0.337167	-0.075098	-0.0562535	0.00765977	-0.0119148	0.107142	-0.292012	-0.231748	-0.264046
-102.1	0.149071	0.0870906	0.335867	-0.081298	-0.0563535	0.00725977	-0.0120148	0.106342	-0.290512	-0.232948	-0.262946
-102	0.147471	0.0876906	0.335267	-0.081498	-0.0590535	0.0124598	-0.0112148	0.105942	-0.293212	-0.234148	-0.262446
-101.9	0.147271	0.0861906	0.334967	-0.083698	-0.0635535	0.00885977	-0.0107148	0.104042	-0.294812	-0.232248	-0.263946
-101.8	0.146871	0.0847906	0.330967	-0.086998	-0.0668535	0.00835977	-0.00951484	0.104342	-0.290512	-0.231448	-0.263346
-101.7	0.146771	0.0823906	0.328767	-0.086498	-0.0649535	0.00615977	-0.0110148	0.105842	-0.288712	-0.228448	-0.264246
-101.6	0.147471	0.0816906	0.323767	-0.086898	-0.0611535	0.00475977	-0.0125148	0.104742	-0.288712	-0.227348	-0.265646
-101.5	0.148871	0.0840906	0.320767	-0.087698	-0.0607535	0.00395977	-0.0142148	0.107042	-0.290112	-0.224848	-0.266946
-101.4	0.148571	0.0864906	0.319667	-0.089198	-0.0602535	0.00215977	-0.0159148	0.104742	-0.292212	-0.222548	-0.267946
-101.3	0.145971	0.0845906	0.320367	-0.088998	-0.0627535	-0.000240234	-0.0171148	0.105942	-0.289012	-0.221948	-0.267546
-101.2	0.147271	0.0824906	0.317867	-0.088198	-0.0610535	-0.00224023	-0.0169148	0.102142	-0.287512	-0.223348	-0.270846
-101.1	0.146171	0.0780906	0.316167	-0.089198	-0.0631535	-0.00444023	-0.0188148	0.0960418	-0.286812	-0.225248	-0.273146
-101	0.143671	0.0727906	0.315167	-0.086498	-0.0654535	-0.00794023	-0.0162148	0.0939418	-0.287912	-0.225248	-0.273746
-100.9	0.141971	0.0702906	0.315567	-0.087298	-0.0643535	-0.0102402	-0.0167148	0.0929418	-0.288612	-0.223048	-0.274346
-100.8	0.144371	0.0653906	0.312167	-0.085098	-0.0652535	-0.0117402	-0.0198148	0.0905418	-0.289612	-0.225948	-0.271046
-100.7	0.146771	0.0660906	0.311667	-0.085398	-0.0670535	-0.0102402	-0.0187148	0.0881418	-0.289612	-0.225848	-0.271846
-100.6	0.146371	0.0638906	0.312567	-0.084698	-0.0645535	-0.0110402	-0.0190148	0.0871418	-0.291412	-0.225348	-0.271646
-100.5	0.143271	0.0644906	0.313767	-0.081698	-0.0642535	-0.0126402	-0.0208148	0.0846418	-0.290912	-0.223648	-0.272546
-100.4	0.142471	0.0647906	0.315367	-0.083198	-0.0667535	-0.0171402	-0.0221148	0.0833418	-0.291312	-0.224548	-0.270246
-100.3	0.140471	0.0631906	0.313367	-0.084798	-0.0666535	-0.0192402	-0.0209148	0.0866418	-0.290412	-0.223348	-0.270046
-100.2	0.139671	0.0617906	0.314467	-0.086198	-0.0659535	-0.0197402	-0.0260148	0.0885418	-0.290212	-0.225248	-0.270446
-100.1	0.137371	0.0631906	0.311267	-0.087898	-0.0672535	-0.0148402	-0.0305148	0.0890418	-0.287412	-0.226148	-0.272246
-100	0.138071	0.0624906	0.313267	-0.089798	-0.0724535	-0.0133402	-0.0290148	0.0857418	-0.285012	-0.226248	-0.271446
-99.9	0.136571	0.0633906	0.314467	-0.091498	-0.0771535	-0.0126402	-0.0319148	0.0764418	-0.284012	-0.224248	-0.269946
-99.8	0.133171	0.0628906	0.311467	-0.089998	-0.0821535	-0.0123402	-0.0333148	0.0765418	-0.283312	-0.224748	-0.270946
-99.7	0.133971	0.0617906	0.308367	-0.088398	-0.0846535	-0.00994023	-0.0352148	0.0727418	-0.282712	-0.222748	-0.270046
-99.6	0.131171	0.0594906	0.309967	-0.087698	-0.0826535	-0.0101402	-0.0362148	0.0723418	-0.280612	-0.221348	-0.270146
-99.5	0.127871	0.0562906	0.309667	-0.088198	-0.0836535	-0.00664023	-0.0368148	0.0701418	-0.278412	-0.221348	-0.272046
-99.4	0.125871	0.0546906	0.309467	-0.086198	-0.0832535	-0.00784023	-0.0358148	0.0689418	-0.277212	-0.222048	-0.274646
-99.3	0.127571	0.0562906	0.306167	-0.082798	-0.0826535	-0.00724023	-0.0362148	0.0670418	-0.274512	-0.222648	-0.276046
-99.2	0.124671	0.0534906	0.306367	-0.077198	-0.0827535	-0.00964023	-0.0384148	0.0655418	-0.275912	-0.224148	-0.277646
-99.1	0.122671	0.0529906	0.304467	-0.073598	-0.0822535	-0.0103402	-0.0413148	0.0654418	-0.274112	-0.223848	-0.278846
-99	0.122571	0.0510906	0.302367	-0.073298	-0.0861535	-0.0113402	-0.0405148	0.0629418	-0.275412	-0.228048	-0.279846
-98.9	0.121771	0.0528906	0.300767	-0.076098	-0.0840535	-0.0108402	-0.0420148	0.0606418	-0.274112	-0.229848	-0.279846
-98.8	0.119771	0.0534906	0.299567	-0.075698	-0.0807535	-0.0119402	-0.0437148	0.0603418	-0.272612	-0.233748	-0.278046
-98.7	0.121971	0.0520906	0.299767	-0.074798	-0.0791535	-0.0100402	-0.0432148	0.0595418	-0.273812	-0.238548	-0.278146
-98.6	0.120571	0.0506906	0.298367	-0.070898	-0.0784535	-0.0106402	-0.0436148	0.0596418	-0.273012	-0.237548	-0.280746
-98.5	0.120871	0.0497906	0.295267	-0.066698	-0.0754535	-0.0146402	-0.0468148	0.0586418	-0.271712	-0.238748	-0.279646
-98.4	0.122271	0.0506906	0.295367	-0.067798	-0.0775535	-0.0151402	-0.0466148	0.0589418	-0.269112	-0.241948	-0.280946
-98.3	0.126971	0.0490906	0.296667	-0.064498	-0.0736535	-0.0125402	-0.0458148	0.0576418	-0.269512	-0.242748	-0.280646
-98.2	0.129971	0.0465906	0.295067	-0.060598	-0.0740535	-0.0118402	-0.0467148	0.0559418	-0.269312	-0.241648	-0.281046
-98.1	0.131371	0.0470906	0.293867	-0.066398	-0.0752535	-0.0139402	-0.0475148	0.0550418	-0.270612	-0.242048	-0.282946
-98	0.132971	0.0442906	0.293667	-0.065398	-0.0752535	-0.0174402	-0.0503148	0.0496418	-0.268912	-0.243748	-0.284146
-97.9	0.134371	0.0429906	0.290767	-0.071798	-0.0735535	-0.0168402	-0.0525148	0.0487418	-0.268612	-0.246848	-0.283546
-97.8	0.130971	0.0419906	0.292967	-0.063998	-0.0723535	-0.0181402	-0.0519148	0.0502418	-0.266012	-0.244548	-0.279146
-97.7	0.129171	0.0419906	0.295767	-0.058998	-0.0730535	-0.0172402	-0.0507148	0.0493418	-0.262712	-0.247348	-0.281446
-97.6	0.130671	0.0432906	0.294767	-0.046298	-0.0741535	-0.0177402	-0.0528148	0.0526418	-0.260812	-0.245248	-0.280846
-97.5	0.131371	0.0431906	0.293267	-0.036298	-0.0743535	-0.0167402	-0.0540148	0.0562418	-0.259612	-0.240848	-0.278746
-97.4	0.131571	0.0414906	0.294567	-0.029198	-0.0741535	-0.0185402	-0.0497148	0.0559418	-0.258712	-0.240348	-0.279246
-97.3	0.129071	0.0399906	0.292167	0.0158019	-0.0727535	-0.0194402	-0.0515148	0.0586418	-0.257612	-0.240148	-0.278846
-97.2	0.130771	0.0377906	0.290567	0.0503019	-0.0700535	-0.0176402	-0.0536148	0.0560418	-0.253612	-0.239048	-0.277546
-97.1	0.133271	0.0336906	0.289267	0.071402	-0.0713535	-0.0175402	-0.0533148	0.0584418	-0.249612	-0.238748	-0.276746
-97	0.132371	0.0338906	0.291367	0.0905019	-0.0755535	-0.0190402	-0.0529148	0.0615418	-0.248112	-0.240448	-0.274546
-96.9	0.133571	0.0359906	0.294367	0.070902	-0.0757535	-0.0187402	-0.0539148	0.0607418	-0.248212	-0.237648	-0.273246
-96.8	0.134371	0.0336906	0.294967	0.031502	-0.0745535	-0.0208402	-0.0534148	0.0629418	-0.250412	-0.238948	-0.274646
-96.7	0.133971	0.0296906	0.294467	0.0130019	-0.0746535	-0.0231402	-0.0556148	0.0643418	-0.250212	-0.241048	-0.275946
-96.6	0.133871	0.0277906	0.293767	0.00500195	-0.0724535	-0.0234402	-0.0580148	0.0627418	-0.250412	-0.244348	-0.275046
-96.5	0.135271	0.0273906	0.291067	0.00620195	-0.0704535	-0.0218402	-0.0585148	0.0611418	-0.250712	-0.244748	-0.274946
-96.4	0.136471	0.0241906	0.290667	-0.009798	-0.0725535	-0.0191402	-0.0601148	0.0617418	-0.248912	-0.248148	-0.278346
-96.3	0.139971	0.0244906	0.294967	-0.020598	-0.0728535	-0.0235402	-0.0621148	0.0620418	-0.247912	-0.249548	-0.275946
-96.2	0.132371	0.0220906	0.296067	-0.038198	-0.0734535	-0.0258402	-0.0635148	0.0625418	-0.247312	-0.251348	-0.275646
-96.1	0.130671	0.0201906	0.294067	-0.051898	-0.0745535	-0.0247402	-0.0642148	0.0665418	-0.248312	-0.250448	-0.274246
-96	0.133371	0.0179906	0.294667	-0.070798	-0.0751535	-0.0245402	-0.0648148	0.0703418	-0.248412	-0.245848	-0.274746
-95.9	0.135371	0.0162906	0.294367	-0.101698	-0.0757535	-0.0256402	-0.0694148	0.0726418	-0.246512	-0.248848	-0.274446
-95.8	0.132471	0.0152906	0.294367	-0.143598	-0.0739535	-0.0215402	-0.0686148	0.0729418	-0.245212	-0.248848	-0.274246
-95.7	0.134271	0.0169906	0.296967	-0.188198	-0.0664535	-0.0156402	-0.0708148	0.0780418	-0.247512	-0.248548	-0.273846
-95.6	0.133571	0.0188906	0.304867	-0.210498	-0.0683535	-0.0172402	-0.0658148	0.0766418	-0.241312	-0.247548	-0.267646
-95.5	0.135871	0.0213906	0.305967	-0.249398	-0.0708535	-0.0156402	-0.0646148	0.0748418	-0.245612	-0.248748	-0.266146
-95.4	0.132971	0.0266906	0.307167	-0.284498	-0.0701535	-0.0147402	-0.0657148	0.0736418	-0.243012	-0.248648	-0.266046
-95.3	0.143071	0.0270906	0.308167	-0.267898	-0.0686535	-0.0112402	-0.0657148	0.0807418	-0.241112	-0.259148	-0.265646
-95.2	0.143671	0.0280906	0.308767	-0.290298	-0.0697535	-0.0100402	-0.0688148	0.0819418	-0.239012	-0.257848	-0.267346
-95.1	0.146171	0.0309906	0.312867	-0.256698	-0.0679535	-0.0132402	-0.0683148	0.0853418	-0.237712	-0.259848	-0.270146
-95	0.147871	0.0341906	0.311767	-0.242298	-0.0659535	-0.00744023	-0.0689148	0.0869418	-0.236612	-0.258048	-0.269046
-94.9	0.150571	0.0339906	0.314467	-0.213098	-0.0655535	-0.00204023	-0.0717148	0.0836418	-0.234512	-0.258148	-0.271146
-94.8	0.155471	0.0314906	0.317567	-0.214198	-0.0627535	-0.00714023	-0.0658148	0.0889418	-0.230512	-0.262148	-0.271546
-94.7	0.156871	0.0299906	0.312167	-0.209798	-0.0519535	-0.00874023	-0.0661148	0.0977418	-0.236212	-0.264348	-0.275846
-94.6	0.167171	0.0283906	0.318867	-0.215598	-0.0482535	-0.00974023	-0.0634148	0.104642	-0.234512	-0.264348	-0.278546
-94.5	0.166671	0.0267906	0.317167	-0.210998	-0.0470535	-0.0118402	-0.0646148	0.108942	-0.237712	-0.263348	-0.276746
-94.4	0.164471	0.0304906	0.318967	-0.224298	-0.0466535	-0.0118402	-0.0675148	0.111442	-0.238212	-0.265348	-0.271646
-94.3	0.166671	0.0284906	0.317067	-0.224598	-0.0472535	-0.00914023	-0.0634148	0.118742	-0.237712	-0.268048	-0.270946
-94.2	0.157971	0.0313906	0.319867	-0.224198	-0.0505535	-0.00934023	-0.0651148	0.122542	-0.239112	-0.260048	-0.270946
-94.1	0.193471	0.0341906	0.318567	-0.219498	-0.0478535	-0.0156402	-0.0668148	0.123542	-0.239212	-0.256048	-0.272846
-94	0.249171	0.0366906	0.323267	-0.221798	-0.0495535	-0.00694023	-0.0626148	0.126442	-0.241012	-0.247648	-0.270046
-93.9	0.302271	0.0387906	0.316467	-0.219598	-0.0526535	-0.00364023	-0.0659148	0.127442	-0.236612	-0.248748	-0.269946
-93.8	0.253871	0.0444906	0.320767	-0.222898	-0.0516535	0.0116598	-0.0698148	0.145342	-0.238412	-0.247648	-0.268946
-93.7	0.221071	0.0474906	0.328467	-0.229398	-0.0486535	0.0164598	-0.0646148	0.144542	-0.233312	-0.250148	-0.256146
-93.6	0.200871	0.0479906	0.323467	-0.235898	0.00684648	0.0165598	-0.0683148	0.144042	-0.202412	-0.245848	-0.258046
-93.5	0.203571	0.0504906	0.370467	-0.236798	-0.00945352	0.0179598	-0.0682148	0.196442	-0.156812	-0.248248	-0.263546
-93.4	0.189071	0.0447906	0.422767	-0.237998	-0.0310535	0.0843598	-0.0714148	0.253042	-0.124412	-0.244348	-0.263846
-93.3	0.163271	0.0957906	0.421767	-0.241398	-0.0494535	0.0785598	0.000385156	0.238842	-0.161212	-0.251848	-0.189646
-93.2	0.134471	0.144291	0.387767	-0.241998	-0.0544535	0.0524598	0.0554852	0.197942	-0.176912	-0.215948	-0.200846
-93.1	0.110871	0.177891	0.366467	-0.240898	-0.0622535	0.0280598	0.0195852	0.184442	-0.185812	-0.163348	-0.232946
-93	0.0725715	0.135791	0.355667	-0.242398	-0.0704535	0.0182598	-0.0286148	0.166242	-0.191312	-0.117648	-0.245246
-92.9	0.0582715	0.104791	0.326367	-0.239298	-0.0791535	0.0126598	-0.0546148	0.157642	-0.198312	-0.061948	-0.256146
-92.8	0.0367715	0.0771906	0.310567	-0.242198	-0.0780535	-0.00384023	-0.0872148	0.151242	-0.206312	-0.126848	-0.260446
-92.7	0.0199715	0.0501906	0.285467	-0.241398	-0.0808535	-0.0191402	-0.121615	0.146242	-0.217012	-0.160648	-0.274246
-92.6	-0.0110285	0.0344906	0.269667	-0.240498	-0.0895535	-0.0199402	-0.161715	0.127842	-0.226712	-0.207748	-0.275546
-92.5	-0.0512285	0.0105906	0.267467	-0.242698	-0.0988535	-0.0239402	-0.187815	0.104142	-0.240712	-0.242448	-0.279746
-92.4	-0.0507285	-0.00490938	0.245467	-0.240798	-0.106054	-0.0351402	-0.206915	0.0841418	-0.256312	-0.286848	-0.283146
-92.3	0.000271484	-0.0344094	0.232767	-0.236598	-0.111354	-0.0436402	-0.223615	0.0623418	-0.268712	-0.321448	-0.303946
-92.2	0.0288715	-0.0577094	0.209867	-0.240398	-0.117254	-0.0475402	-0.249615	0.0444418	-0.281412	-0.334348	-0.311446
-92.1	0.0213715	-0.0761094	0.188967	-0.248498	-0.124054	-0.0673402	-0.284315	0.0258418	-0.290512	-0.365548	-0.313846
-92	0.0213715	-0.102609	0.171667	-0.248998	-0.129254	-0.0950402	-0.313615	-5.82031e-05	-0.302212	-0.401448	-0.336046
-91.9	0.0188715	-0.126409	0.160867	-0.257398	-0.121754	-0.10724	-0.322815	-0.0205582	-0.310912	-0.439648	-0.348646
-91.8	0.0164715	-0.139209	0.138167	-0.262898	-0.122254	-0.0838402	-0.250815	0.0166418	-0.329512	-0.473248	-0.342846
-91.7	0.0126715	-0.168809	0.120867	-0.261298	-0.115754	-0.0744402	-0.217715	0.0390418	-0.344412	-0.498648	-0.303946
-91.6	0.0132715	-0.174909	0.149367	-0.270798	-0.0923535	-0.0883402	-0.212515	0.0297418	-0.364512	-0.502348	-0.297746
-91.5	0.0111715	-0.114009	0.151167	-0.305798	-0.101954	-0.0909402	-0.197615	0.0223418	-0.351312	-0.425448	-0.323846
-91.4	0.0142715	-0.0699094	0.166667	-0.312298	-0.112454	-0.0954402	-0.204615	0.0062418	-0.324812	-0.376048	-0.308246
-91.3	0.0125715	-0.0724094	0.175567	-0.314898	-0.117054	-0.0963402	-0.195015	0.0044418	-0.306512	-0.346348	-0.315246
-91.2	0.00687148	-0.0641094	0.174267	-0.319998	-0.118154	-0.0935402	-0.188815	0.0141418	-0.306612	-0.332048	-0.321646
-91.1	0.00677148	-0.0515094	0.166567	-0.322498	-0.121554	-0.0817402	-0.181915	0.0096418	-0.301512	-0.316748	-0.334446
-91	0.00367148	-0.0583094	0.166567	-0.318698	-0.115754	-0.0831402	-0.179815	0.0041418	-0.307012	-0.317648	-0.336746
-90.9	0.00387148	-0.0634094	0.169167	-0.307298	-0.118254	-0.0781402	-0.186315	-0.000358203	-0.315512	-0.317248	-0.330446
-90.8	0.000971484	-0.0659094	0.163967	-0.296398	-0.122154	-0.0799402	-0.183915	0.0023418	-0.322012	-0.313848	-0.328346
-90.7	0.000371484	-0.0707094	0.172467	-0.289498	-0.122854	-0.0872402	-0.183715	0.0086418	-0.322812	-0.320248	-0.325646
-90.6	-0.00152852	-0.0699094	0.172667	-0.279498	-0.121854	-0.0893402	-0.176415	0.0054418	-0.313512	-0.316448	-0.325046
-90.5	0.000471484	-0.0664094	0.171667	-0.255198	-0.125154	-0.0873402	-0.175715	0.0074418	-0.317112	-0.309248	-0.328746
-90.4	-0.00302852	-0.0668094	0.171767	-0.246298	-0.119254	-0.0876402	-0.177615	0.0044418	-0.311512	-0.302348	-0.327646
-90.3	-0.00882852	-0.0695094	0.163667	-0.234298	-0.119554	-0.0895402	-0.171415	0.0052418	-0.314412	-0.303048	-0.331546
-90.2	-0.00792852	-0.0723094	0.164567	-0.227598	-0.114154	-0.0978402	-0.167915	0.0043418	-0.312112	-0.302748	-0.333946
-90.1	-0.00662852	-0.0716094	0.163867	-0.231198	-0.105554	-0.10104	-0.166315	0.0028418	-0.311712	-0.298648	-0.334546
-90	-0.0105285	-0.0666094	0.165167	-0.224298	-0.108554	-0.10234	-0.164815	0.0049418	-0.307212	-0.299848	-0.334046
-89.9	-0.0146285	-0.0678094	0.167067	-0.215898	-0.110154	-0.10574	-0.166715	0.0035418	-0.307212	-0.298348	-0.329746
-89.8	-0.0109285	-0.0651094	0.165467	-0.220998	-0.108754	-0.10844	-0.168415	-0.0019582	-0.312612	-0.300448	-0.331646
-89.7	-0.00962852	-0.0622094	0.173067	-0.215098	-0.108554	-0.10774	-0.160015	0.0020418	-0.300712	-0.294348	-0.330046
-89.6	-0.0147285	-0.0556094	0.170367	-0.204898	-0.111454	-0.11084	-0.154215	-0.0044582	-0.307612	-0.295248	-0.329146
-89.5	-0.0139285	-0.0519094	0.175867	-0.216798	-0.112454	-0.11184	-0.148015	-0.0050582	-0.307512	-0.291648	-0.332246
-89.4	-0.0126285	-0.0497094	0.176067	-0.224498	-0.112554	-0.12074	-0.147615	-0.0089582	-0.307712	-0.287448	-0.330446
-89.3	-0.0136285	-0.0455094	0.172067	-0.231998	-0.112054	-0.12024	-0.147515	-0.0094582	-0.308212	-0.280348	-0.335946
-89.2	-0.0158285	-0.0462094	0.177567	-0.243598	-0.112654	-0.11964	-0.147515	-0.0068582	-0.307012	-0.272848	-0.335946
-89.1	-0.0123285	-0.0408094	0.174467	-0.235998	-0.118154	-0.12194	-0.149515	-0.0091582	-0.309512	-0.273348	-0.337946
-89	-0.0129285	-0.0481094	0.174667	-0.248498	-0.120954	-0.12134	-0.147115	-0.0062582	-0.310112	-0.267148	-0.344546
-88.9	-0.0183285	-0.0540094	0.171267	-0.239498	-0.117254	-0.12184	-0.149615	-0.0088582	-0.308212	-0.260248	-0.341946
-88.8	-0.0353285	-0.0605094	0.168067	-0.242998	-0.116754	-0.12444	-0.143215	-0.0119582	-0.305512	-0.261348	-0.342546
-88.7	-0.0537285	-0.0508094	0.167767	-0.245598	-0.118754	-0.11964	-0.143115	-0.0090582	-0.306012	-0.264348	-0.339046
-88.6	-0.0529285	-0.0511094	0.167467	-0.252798	-0.114554	-0.12744	-0.145715	-0.0059582	-0.306112	-0.272348	-0.334846
-88.5	-0.0543285	-0.0619094	0.173367	-0.258198	-0.107054	-0.13864	-0.149015	-0.0113582	-0.307412	-0.278748	-0.331346
-88.4	-0.0506285	-0.0669094	0.175367	-0.257198	-0.111254	-0.14344	-0.148215	-0.0082582	-0.307812	-0.281048	-0.328746
-88.3	-0.0432285	-0.0658094	0.172567	-0.257898	-0.129154	-0.15874	-0.141915	-0.0241582	-0.305612	-0.276348	-0.339046
-88.2	-0.0432285	-0.0625094	0.159767	-0.251498	-0.128254	-0.18924	-0.142015	-0.0422582	-0.295512	-0.275548	-0.340146
-88.1	-0.0342285	-0.0633094	0.134667	-0.248198	-0.143954	-0.21864	-0.125015	-0.0694582	-0.301712	-0.277148	-0.347746
-88	-0.0342285	-0.0567094	0.101567	-0.253898	-0.151054	-0.25404	-0.108815	-0.0829582	-0.304012	-0.274448	-0.365946
-87.9	-0.0356285	-0.0731094	0.0808668	-0.257898	-0.145954	-0.26544	-0.0881148	-0.0850582	-0.304912	-0.280948	-0.384546
-87.8	-0.0243285	-0.0998094	0.0648668	-0.262898	-0.137754	-0.26634	-0.0799148	-0.0848582	-0.303212	-0.289848	-0.396046
-87.7	-0.0118285	-0.125709	0.0619668	-0.259398	-0.135154	-0.25294	-0.0813148	-0.0915582	-0.301112	-0.296148	-0.404546
-87.6	-0.0148285	-0.133409	0.0618668	-0.263698	-0.141154	-0.24194	-0.0816148	-0.0806582	-0.303912	-0.316148	-0.416046
-87.5	-0.00642852	-0.129009	0.0627668	-0.268098	-0.148454	-0.23114	-0.0856148	-0.0697582	-0.311012	-0.335848	-0.422646
-87.4	0.000471484	-0.134509	0.0639668	-0.272298	-0.158654	-0.22234	-0.0947148	-0.0565582	-0.317712	-0.332348	-0.416746
-87.3	0.00457148	-0.131709	0.0714668	-0.273498	-0.150354	-0.20644	-0.106315	-0.0465582	-0.330712	-0.344748	-0.405246
-87.2	0.00847148	-0.129009	0.0706668	-0.274098	-0.150454	-0.18874	-0.124815	-0.0348582	-0.321312	-0.353448	-0.398346
-87.1	0.00697148	-0.131609	0.0842668	-0.277798	-0.145654	-0.16814	-0.138815	-0.0244582	-0.316112	-0.353248	-0.391746
-87	0.0129715	-0.133009	0.0988668	-0.276198	-0.152554	-0.14634	-0.146215	-0.0144582	-0.320612	-0.343048	-0.377646
-86.9	0.0232715	-0.127209	0.114067	-0.278198	-0.160354	-0.14584	-0.160015	-0.000558203	-0.326412	-0.331048	-0.366646
-86.8	0.0383715	-0.111309	0.123967	-0.281898	-0.157554	-0.13334	-0.178715	-0.0012582	-0.325612	-0.316148	-0.363646
-86.7	0.0307715	-0.103009	0.126367	-0.282898	-0.154554	-0.12234	-0.197215	0.0102418	-0.323312	-0.308148	-0.355346
-86.6	0.0264715	-0.0979094	0.126367	-0.283598	-0.148554	-0.11564	-0.202215	0.0085418	-0.325112	-0.294948	-0.354546
-86.5	0.0294715	-0.0947094	0.138067	-0.286798	-0.143554	-0.0996402	-0.202915	0.0213418	-0.324312	-0.281448	-0.350646
-86.4	0.0271715	-0.0954094	0.145967	-0.288398	-0.141954	-0.0871402	-0.219915	0.0269418	-0.320212	-0.290148	-0.348346
-86.3	0.0171715	-0.0819094	0.155767	-0.291598	-0.130054	-0.0820402	-0.233415	0.0370418	-0.321012	-0.288348	-0.333546
-86.2	0.0116715	-0.0747094	0.160367	-0.293098	-0.126654	-0.0656402	-0.242915	0.0592418	-0.318312	-0.279748	-0.329546
-86.1	0.0208715	-0.0655094	0.172067	-0.291398	-0.123354	-0.0479402	-0.254715	0.0640418	-0.317112	-0.270548	-0.328346
-86	0.00977148	-0.0529094	0.181267	-0.290498	-0.125954	-0.0564402	-0.252715	0.0649418	-0.314212	-0.267848	-0.336946
-85.9	0.00817148	-0.0496094	0.196867	-0.290298	-0.128054	-0.0955402	-0.233715	0.0448418	-0.303012	-0.258748	-0.352246
-85.8	0.0156715	-0.0324094	0.187767	-0.288498	-0.149754	-0.12164	-0.213115	0.0233418	-0.304312	-0.267548	-0.365046
-85.7	0.0175715	-0.0539094	0.178567	-0.288598	-0.159254	-0.14194	-0.188815	0.0033418	-0.306112	-0.290048	-0.354946
-85.6	0.0155715	-0.0822094	0.173567	-0.289698	-0.164654	-0.16194	-0.177115	-0.0102582	-0.307212	-0.306048	-0.361446
-85.5	0.0129715	-0.0917094	0.157267	-0.289898	-0.163454	-0.16534	-0.182315	-0.0025582	-0.305812	-0.305548	-0.358846
-85.4	0.0163715	-0.105209	0.145367	-0.293998	-0.170054	-0.17164	-0.161815	-0.0083582	-0.313712	-0.295748	-0.349746
-85.3	0.0138715	-0.104409	0.151667	-0.295798	-0.168454	-0.17784	-0.166915	-0.0092582	-0.308512	-0.307548	-0.354546
-85.2	0.0113715	-0.102909	0.147667	-0.295198	-0.167154	-0.18994	-0.169515	-0.0154582	-0.302212	-0.310148	-0.355346
-85.1	0.0157715	-0.109509	0.143367	-0.292698	-0.169154	-0.18624	-0.168815	-0.0180582	-0.306812	-0.300948	-0.352546
-85	0.0164715	-0.108409	0.139067	-0.295098	-0.167854	-0.18684	-0.170915	-0.0137582	-0.311412	-0.305148	-0.351646
-84.9	0.0131715	-0.107209	0.133167	-0.293898	-0.166454	-0.18124	-0.168515	-0.0080582	-0.318212	-0.314848	-0.352246
-84.8	0.0100715	-0.110509	0.131267	-0.296698	-0.170254	-0.18364	-0.163115	-0.0042582	-0.317412	-0.320448	-0.350446
-84.7	0.00657148	-0.110909	0.132467	-0.298598	-0.172154	-0.18334	-0.164215	-0.0059582	-0.313512	-0.319648	-0.350546
-84.6	0.00347148	-0.115709	0.133267	-0.298298	-0.169754	-0.18864	-0.164615	-0.0079582	-0.312112	-0.315648	-0.345146
-84.5	-0.000428516	-0.115609	0.137467	-0.297098	-0.173054	-0.19084	-0.166015	-0.0127582	-0.314512	-0.315848	-0.346246
-84.4	-0.00342852	-0.117109	0.130067	-0.298498	-0.178954	-0.19204	-0.161815	-0.0154582	-0.315112	-0.320548	-0.347046
-84.3	-0.00462852	-0.122409	0.124167	-0.300498	-0.176954	-0.19484	-0.159415	-0.0152582	-0.316312	-0.322348	-0.347246
-84.2	-0.00712852	-0.120709	0.126267	-0.303298	-0.174754	-0.19744	-0.159915	-0.0167582	-0.318912	-0.327848	-0.347046
-84.1	-0.00742852	-0.114309	0.123067	-0.302498	-0.175154	-0.19574	-0.161615	-0.0198582	-0.320912	-0.323148	-0.346046
-84	-0.00992852	-0.111009	0.121967	-0.301898	-0.174054	-0.19934	-0.160215	-0.0181582	-0.321512	-0.318948	-0.341546
-83.9	-0.0114285	-0.107809	0.118867	-0.297698	-0.175054	-0.19544	-0.160915	-0.0150582	-0.321812	-0.322448	-0.339646
-83.8	-0.0110285	-0.106109	0.120067	-0.300698	-0.172954	-0.19384	-0.164015	-0.0170582	-0.317112	-0.319648	-0.343946
-83.7	-0.00872852	-0.105509	0.118967	-0.300998	-0.173054	-0.19044	-0.164515	-0.0179582	-0.315312	-0.318448	-0.341046
-83.6	-0.0102285	-0.110309	0.118567	-0.305698	-0.175454	-0.18624	-0.164715	-0.0218582	-0.315512	-0.322848	-0.343046
-83.5	-0.0117285	-0.115409	0.117967	-0.310098	-0.175654	-0.18704	-0.166515	-0.0215582	-0.316812	-0.320148	-0.342546
-83.4	-0.0113285	-0.114709	0.115767	-0.310998	-0.173354	-0.19024	-0.169815	-0.0237582	-0.318512	-0.316548	-0.342246
-83.3	-0.0113285	-0.113009	0.113967	-0.309898	-0.172354	-0.19214	-0.169115	-0.0268582	-0.317912	-0.317748	-0.339146
-83.2	-0.0123285	-0.113209	0.112867	-0.307198	-0.169354	-0.19304	-0.168015	-0.0309582	-0.319712	-0.315048	-0.338546
-83.1	-0.0128285	-0.114509	0.115667	-0.312898	-0.166654	-0.19574	-0.165415	-0.0342582	-0.319412	-0.314648	-0.339346
-83	-0.0160285	-0.114409	0.114367	-0.295998	-0.164554	-0.20024	-0.163815	-0.0358582	-0.323112	-0.319348	-0.340546
-82.9	-0.0205285	-0.113109	0.112867	-0.286598	-0.165554	-0.19944	-0.165115	-0.0350582	-0.323012	-0.316648	-0.341946
-82.8	-0.0222285	-0.109409	0.105867	-0.288398	-0.161454	-0.19834	-0.162415	-0.0335582	-0.322212	-0.317248	-0.340546
-82.7	-0.0237285	-0.108709	0.102567	-0.286498	-0.160354	-0.19724	-0.164115	-0.0349582	-0.324112	-0.319548	-0.342446
-82.6	-0.0286285	-0.109509	0.103367	-0.282298	-0.155754	-0.19394	-0.165815	-0.0339582	-0.323012	-0.320848	-0.343446
-82.5	-0.0297285	-0.109509	0.105267	-0.299498	-0.156854	-0.18964	-0.166615	-0.0317582	-0.323512	-0.320448	-0.345146
-82.4	-0.0290285	-0.108709	0.106467	-0.315798	-0.159054	-0.18874	-0.169315	-0.0329582	-0.325112	-0.317548	-0.342146
-82.3	-0.0310285	-0.108909	0.105367	-0.331698	-0.160154	-0.18754	-0.171615	-0.0295582	-0.325712	-0.316548	-0.342746
-82.2	-0.0346285	-0.109509	0.101567	-0.342198	-0.164654	-0.18904	-0.171315	-0.0285582	-0.327512	-0.314848	-0.342746
-82.1	-0.0347285	-0.111509	0.0985668	-0.346998	-0.166154	-0.19324	-0.171615	-0.0302582	-0.328912	-0.311148	-0.342346
-82	-0.0352285	-0.115509	0.0956668	-0.349898	-0.166654	-0.19394	-0.174215	-0.0309582	-0.330712	-0.311348	-0.340846
-81.9	-0.0350285	-0.118309	0.0907668	-0.353498	-0.168154	-0.19334	-0.175215	-0.0344582	-0.332812	-0.311348	-0.341246
-81.8	-0.0356285	-0.120909	0.0846668	-0.354798	-0.169654	-0.19314	-0.174015	-0.0334582	-0.331712	-0.311548	-0.341646
-81.7	-0.0376285	-0.121209	0.0847668	-0.353898	-0.171554	-0.19474	-0.174115	-0.0325582	-0.333412	-0.312748	-0.341446
-81.6	-0.0359285	-0.121009	0.0861668	-0.356098	-0.170154	-0.19584	-0.174615	-0.0306582	-0.331712	-0.313048	-0.339346
-81.5	-0.0363285	-0.121709	0.0842668	-0.361498	-0.169054	-0.19574	-0.174915	-0.0293582	-0.328412	-0.314248	-0.337046
-81.4	-0.0361285	-0.122409	0.0824668	-0.371098	-0.169854	-0.19414	-0.175315	-0.0287582	-0.327912	-0.314348	-0.338146
-81.3	-0.0375285	-0.123409	0.0801668	-0.377098	-0.171054	-0.19274	-0.176715	-0.0294582	-0.329212	-0.313148	-0.341046
-81.2	-0.0417285	-0.124309	0.0808668	-0.373198	-0.171354	-0.19034	-0.180815	-0.0301582	-0.328312	-0.313148	-0.340846
-81.1	-0.0452285	-0.124009	0.0812668	-0.382598	-0.174054	-0.19344	-0.186415	-0.0324582	-0.329312	-0.312348	-0.338346
-81	-0.0427285	-0.127609	0.0804668	-0.397098	-0.173754	-0.19074	-0.187815	-0.0332582	-0.328412	-0.312748	-0.336346
-80.9	-0.0450285	-0.128109	0.0797668	-0.410898	-0.173154	-0.18944	-0.185115	-0.0328582	-0.329212	-0.309048	-0.333446
-80.8	-0.0504285	-0.126909	0.0802668	-0.420898	-0.174454	-0.18924	-0.180915	-0.0342582	-0.330212	-0.306648	-0.334146
-80.7	-0.0510285	-0.124309	0.0778668	-0.445698	-0.175054	-0.18264	-0.183215	-0.0331582	-0.329112	-0.306748	-0.335346
-80.6	-0.0519285	-0.123909	0.0772668	-0.446798	-0.178554	-0.18284	-0.187015	-0.0308582	-0.328512	-0.306648	-0.336846
-80.5	-0.0563285	-0.124109	0.0781668	-0.459498	-0.173954	-0.18064	-0.188415	-0.0309582	-0.328312	-0.306748	-0.340046
-80.4	-0.0614285	-0.123809	0.0772668	-0.529198	-0.171854	-0.17454	-0.188015	-0.0257582	-0.327712	-0.304248	-0.343746
-80.3	-0.0636285	-0.123909	0.0793668	-0.522298	-0.172554	-0.17464	-0.186115	-0.0268582	-0.321312	-0.299448	-0.339246
-80.2	-0.0505285	-0.120509	0.0784668	-0.500898	-0.173654	-0.17734	-0.189715	-0.0296582	-0.330412	-0.297948	-0.335446
-80.1	-0.0389285	-0.116409	0.0773668	-0.579698	-0.173654	-0.17804	-0.193315	-0.0330582	-0.332112	-0.292148	-0.336446
-80	-0.0385285	-0.116309	0.0732668	-0.730598	-0.174254	-0.17474	-0.192215	-0.0326582	-0.333912	-0.303448	-0.340446
-79.9	-0.0395285	-0.113909	0.0715668	-0.683598	-0.165854	-0.17204	-0.181915	-0.0308582	-0.336012	-0.303148	-0.340546
-79.8	-0.0388285	-0.115309	0.0743668	-0.607898	-0.159754	-0.16924	-0.181215	-0.0290582	-0.334912	-0.301548	-0.342346
-79.7	-0.0483285	-0.113009	0.0750668	-0.497898	-0.154954	-0.16854	-0.180015	-0.0300582	-0.336412	-0.298648	-0.339846
-79.6	-0.0680285	-0.108609	0.0835668	-0.363998	-0.152454	-0.16294	-0.185415	-0.0310582	-0.322012	-0.293348	-0.342346
-79.5	-0.0768285	-0.114009	0.0906668	-0.233198	-0.154154	-0.16344	-0.185615	-0.0264582	-0.311112	-0.297048	-0.326146
-79.4	-0.0833285	-0.117809	0.0950668	-0.230398	-0.155954	-0.14224	-0.186115	-0.0295582	-0.318012	-0.296548	-0.324946
-79.3	-0.0912285	-0.121509	0.0997668	-0.227098	-0.157254	-0.13954	-0.183815	-0.0330582	-0.317212	-0.296948	-0.324346
-79.2	-0.100229	-0.123909	0.0981668	-0.177998	-0.173654	-0.13474	-0.177415	-0.0133582	-0.311912	-0.278648	-0.321346
-79.1	-0.105029	-0.115509	0.0944668	-0.045098	-0.182054	-0.15764	-0.194815	-0.0115582	-0.309812	-0.274848	-0.323046
-79	-0.109129	-0.105209	0.0913668	-0.108998	-0.188254	-0.17424	-0.210115	-0.0074582	-0.319712	-0.267248	-0.317946
-78.9	-0.117329	-0.0957094	0.0866668	-0.120398	-0.195954	-0.18234	-0.215515	-0.0339582	-0.331512	-0.260148	-0.316046
-78.8	-0.122429	-0.0927094	0.0670668	-0.121398	-0.210754	-0.19564	-0.221515	-0.0509582	-0.338112	-0.279848	-0.318446
-78.7	-0.126629	-0.116309	0.0435668	-0.106398	-0.214954	-0.20384	-0.223715	-0.0499582	-0.350312	-0.291248	-0.322046
-78.6	-0.129729	-0.130109	0.0344668	-0.101798	-0.217754	-0.21074	-0.234315	-0.0537582	-0.357012	-0.298948	-0.349646
-78.5	-0.130729	-0.141409	0.0277668	-0.102898	-0.218554	-0.21494	-0.235515	-0.0582582	-0.365712	-0.309648	-0.372246
-78.4	-0.129629	-0.153209	0.0124668	-0.099598	-0.227654	-0.21484	-0.232215	-0.0616582	-0.365612	-0.315848	-0.383246
-78.3	-0.129429	-0.158109	0.0071668	-0.084998	-0.232554	-0.20984	-0.244615	-0.0743582	-0.369412	-0.326448	-0.394746
-78.2	-0.132529	-0.163409	-0.000133203	-0.093898	-0.245854	-0.20824	-0.255115	-0.0807582	-0.366212	-0.323448	-0.404846
-78.1	-0.137629	-0.165409	0.0018668	-0.086198	-0.266854	-0.22314	-0.263215	-0.0817582	-0.369612	-0.332748	-0.415746
-78	-0.160329	-0.171409	-0.0086332	-0.080998	-0.270654	-0.23324	-0.263515	-0.0895582	-0.376912	-0.331948	-0.417746
-77.9	-0.174229	-0.173509	-0.0179332	-0.078898	-0.272454	-0.23644	-0.255115	-0.100158	-0.374312	-0.336848	-0.427046
-77.8	-0.205029	-0.181209	-0.0168332	-0.068698	-0.276954	-0.23434	-0.261115	-0.105358	-0.370212	-0.342948	-0.431346
-77.7	-0.224529	-0.183209	-0.0158332	-0.059798	-0.283354	-0.24284	-0.260915	-0.109358	-0.370112	-0.347448	-0.431846
-77.6	-0.253529	-0.178709	-0.0151332	-0.080398	-0.290454	-0.24054	-0.273815	-0.116558	-0.371612	-0.350248	-0.439346
-77.5	-0.322029	-0.180509	-0.0284332	-0.060298	-0.295854	-0.24114	-0.290015	-0.127658	-0.385612	-0.355148	-0.453246
-77.4	-0.309629	-0.186009	-0.0359332	-0.053798	-0.302554	-0.26674	-0.299115	-0.129958	-0.404312	-0.359348	-0.466346
-77.3	-0.378629	-0.186209	-0.0494332	-0.054298	-0.311354	-0.27394	-0.300215	-0.148558	-0.408212	-0.367248	-0.467846
-77.2	-0.467729	-0.199309	-0.0733332	-0.055898	-0.346254	-0.28904	-0.304015	-0.157458	-0.419812	-0.376648	-0.494246
-77.1	-0.601029	-0.200209	-0.108233	-0.053598	-0.362554	-0.34294	-0.335015	-0.180558	-0.450912	-0.389248	-0.521346
-77	-0.595229	-0.218309	-0.141133	-0.038698	-0.376654	-0.38834	-0.343715	-0.211358	-0.472712	-0.412948	-0.562546
-76.9	-0.489329	-0.241909	-0.151733	0.018402	-0.461954	-0.43704	-0.394615	-0.292358	-0.470512	-0.437848	-0.589646
-76.8	-0.347429	-0.268409	-0.230733	-0.028298	-0.468354	-0.44194	-0.405215	-0.268258	-0.538612	-0.462948	-0.598646
-76.7	-0.147029	-0.340909	-0.189633	-0.035598	-0.534254	-0.54164	-0.381615	-0.297758	-0.550512	-0.530348	-0.564046
-76.6	0.0340715	-0.378909	-0.256433	-0.044298	-0.580554	-0.65474	-0.403415	-0.419358	-0.566512	-0.578448	-0.622646
-76.5	0.0795715	-0.367309	-0.369633	-0.030598	-0.546654	-0.72284	-0.533215	-0.519658	-0.651612	-0.576348	-0.668546
-76.4	0.0432715	-0.431309	-0.513133	0.017602	-0.502354	-0.62764	-0.600115	-0.486758	-0.760412	-0.628648	-0.622146
-76.3	0.0626715	-0.540209	-0.423433	0.037402	-0.443954	-0.46144	-0.547315	-0.410658	-0.700812	-0.741948	-0.590546
-76.2	0.141771	-0.570709	-0.311133	-0.036698	-0.386754	-0.27794	-0.450815	-0.320758	-0.583012	-0.864748	-0.529746
-76.1	0.138871	-0.497209	-0.147933	-0.052198	-0.301654	-0.10674	-0.343215	-0.179858	-0.447312	-0.823548	-0.476446
-76	0.105071	-0.364409	0.0431668	-0.081498	-0.237554	-4.02344e-05	-0.192615	-0.0909582	-0.281312	-0.674948	-0.389346
-75.9	0.0799715	-0.211509	0.202967	-0.084098	-0.198254	-0.0332402	-0.147515	-0.0870582	-0.116412	-0.480148	-0.315546
-75.8	0.0825715	-0.0292094	0.197467	-0.095298	-0.176154	-0.0462402	-0.122415	-0.0789582	-0.115212	-0.308048	-0.304246
-75.7	0.0735715	0.0209906	0.156867	-0.140798	-0.0822535	0.0230598	-0.149515	0.0356418	-0.133212	-0.137848	-0.333346
-75.6	0.0721715	-0.00400937	0.210767	-0.258498	-0.00585352	0.14816	-0.0646148	0.0945418	-0.126612	-0.129648	-0.274646
-75.5	0.0727715	-0.0535094	0.389767	-0.170098	-0.0859535	0.00595977	-0.0437148	0.0483418	-0.0388117	-0.145548	-0.300646
-75.4	0.0673715	-0.0162094	0.245367	-0.161998	-0.0649535	0.000659766	-0.0367148	0.0610418	-0.0554117	-0.148248	-0.289146
-75.3	0.0651715	0.0689906	0.199167	-0.140898	-0.0552535	-0.00534023	-0.0268148	0.0567418	-0.111312	-0.080848	-0.289746
-75.2	0.0657715	0.0115906	0.191267	-0.143798	-0.0648535	-0.00994023	-0.0135148	0.0652418	-0.117312	-0.087948	-0.279646
-75.1	0.0638715	-0.00450938	0.185867	-0.129698	-0.0577535	-0.0238402	0.000785156	0.0734418	-0.107212	-0.111548	-0.277546
-75	0.0704715	-0.0187094	0.183167	-0.110798	-0.0578535	-0.0171402	0.0127852	0.0872418	-0.104012	-0.126048	-0.270946
-74.9	0.0716715	-0.0151094	0.183567	-0.090098	-0.0413535	-0.0118402	0.0191852	0.101942	-0.0885117	-0.129148	-0.257146
-74.8	0.0628715	-0.0211094	0.186267	-0.085798	-0.0255535	-0.0107402	0.0168852	0.116942	-0.0869117	-0.111548	-0.250746
-74.7	0.0669715	-0.0119094	0.181467	-0.088298	-0.0253535	-0.0209402	0.0168852	0.108442	-0.0761117	-0.097448	-0.248746
-74.6	0.0878715	-0.0161094	0.188967	-0.091798	-0.0314535	-0.0271402	0.0269852	0.115942	-0.0731117	-0.079148	-0.245046
-74.5	0.0681715	-0.0160094	0.189467	-0.082998	-0.0199535	-0.0255402	0.0348852	0.135742	-0.0737117	-0.078648	-0.239946
-74.4	0.0683715	-0.0131094	0.184267	-0.086198	-0.00675352	-0.0136402	0.0316852	0.145442	-0.0621117	-0.077548	-0.233846
-74.3	0.0674715	-0.00410938	0.183467	-0.085998	0.00724648	-0.00344023	0.0493852	0.155442	-0.0568117	-0.069248	-0.220146
-74.2	0.0589715	0.000490625	0.186067	-0.084398	0.00464648	-0.00724023	0.0696852	0.164342	-0.0559117	-0.063148	-0.208146
-74.1	0.0618715	0.00969063	0.171867	-0.078298	-0.0122535	-0.0478402	0.0639852	0.162342	-0.0551117	-0.061848	-0.192446
-74	0.0758715	0.0299906	0.175367	-0.068298	0.00534648	-0.0368402	0.0377852	0.179642	-0.0425117	-0.062548	-0.227246
-73.9	0.164671	0.0260906	0.183367	-0.068398	0.00814648	-0.0401402	0.0582852	0.184142	-0.0319117	-0.062848	-0.207046
-73.8	0.311571	-0.0152094	0.173167	-0.066598	0.0156465	-0.0416402	0.0561852	0.179842	-0.0247117	-0.044548	-0.202246
-73.7	0.158071	-0.00690937	0.170867	-0.063698	0.0352465	-0.0402402	0.0471852	0.196342	-0.0154117	-0.029048	-0.202046
-73.6	0.107571	-0.00260937	0.159967	-0.061498	0.0429465	-0.0361402	0.0413852	0.192542	-0.00611172	-0.027048	-0.192046
-73.5	0.150671	0.00949063	0.157267	-0.061098	0.0441465	-0.0377402	0.0474852	0.193542	-0.00541172	-0.016748	-0.191946
-73.4	0.192771	0.0180906	0.147067	-0.063498	0.0481465	-0.00194023	0.0504852	0.198842	-0.00331172	-0.015048	-0.206546
-73.3	0.122171	0.0290906	0.151767	-0.058498	0.111646	0.11796	0.0622852	0.216442	0.0772883	-0.019948	-0.146246
-73.2	-0.0190285	0.0343906	0.230967	-0.057898	0.264646	0.0977598	0.125385	0.346642	0.185288	-0.026548	-0.0276457
-73.1	-0.0201285	0.0893906	0.162567	-0.059098	0.371946	-0.0359402	0.146085	0.387042	0.187988	-0.029148	-0.0248457
-73	-0.0265285	0.224191	0.147767	-0.058898	0.219146	-0.0414402	0.0901852	0.203242	-0.00581172	-0.00704805	-0.171246
-72.9	-0.0294285	0.319291	0.143367	-0.060398	0.00274648	-0.0107402	0.110685	0.177142	-0.0372117	0.086952	-0.144846
-72.8	-0.0521285	0.204291	0.140667	-0.061398	-0.0545535	-0.00564023	0.0679852	0.265242	-0.0240117	0.031152	-0.176046
-72.7	0.179771	0.0148906	0.188467	-0.058198	-0.209754	-0.0219402	-0.0107148	0.237142	-0.0342117	-0.00694805	-0.179946
-72.6	0.119771	0.0359906	0.127967	-0.052698	-0.226654	-0.0383402	-0.0323148	0.217942	-0.138012	0.028052	-0.198646
-72.5	0.0568715	-0.0543094	0.0213668	-0.048598	-0.261554	-0.0332402	-0.0452148	0.213442	-0.294412	0.057352	-0.204146
-72.4	0.0380715	-0.0562094	0.0063668	-0.047498	-0.281754	-0.0368402	-0.0428148	0.194942	-0.313212	-0.036348	-0.220346
-72.3	0.0563715	-0.0459094	0.0099668	-0.044498	-0.268154	-0.0350402	-0.0516148	0.153142	-0.308212	-0.176748	-0.221746
-72.2	0.0495715	-0.0312094	0.0210668	-0.041598	0.00844648	-0.0241402	-0.0816148	0.0740418	-0.312312	-0.191948	-0.266246
-72.1	0.0688715	-0.0512094	0.0590668	-0.040998	0.205746	-0.0969402	-0.0853148	-0.141058	-0.288712	-0.202548	-0.342046
-72	0.0590715	-0.0756094	0.354467	-0.039698	0.0743465	-0.12544	0.0280852	-0.241958	0.103688	-0.249348	-0.401246
-71.9	0.0601715	-0.0904094	0.222867	-0.035398	-0.0557535	-0.0555402	0.0717852	-0.0519582	0.120688	-0.267648	-0.293746
-71.8	0.0654715	0.0385906	0.194667	-0.034598	-0.0672535	-0.0605402	-0.0123148	-0.0088582	-0.0524117	-0.021148	-0.282446
-71.7	0.0589715	0.114691	0.182867	-0.033098	-0.0885535	-0.0672402	-0.0273148	-0.0090582	-0.115912	-0.117548	-0.278546
-71.6	0.0715715	0.0485906	0.161567	-0.031698	-0.0908535	-0.0636402	-0.0233148	0.000741797	-0.128112	-0.160948	-0.277146
-71.5	0.0748715	0.0234906	0.147767	-0.032498	-0.0964535	-0.0687402	-0.0164148	-0.0014582	-0.132712	-0.154048	-0.278146
-71.4	0.0783715	0.0230906	0.165867	-0.032198	-0.0989535	-0.0539402	-0.00871484	0.0094418	-0.121112	-0.149748	-0.250346
-71.3	0.0740715	0.0142906	0.166967	-0.030298	-0.112754	-0.0353402	-0.0182148	0.0346418	-0.116012	-0.134548	-0.258846
-71.2	0.0732715	0.0127906	0.149667	-0.030898	-0.111654	-0.0261402	-0.0228148	0.0221418	-0.120312	-0.133048	-0.273246
-71.1	0.0646715	0.00419063	0.142167	-0.032298	-0.111354	-0.0360402	-0.0201148	0.0154418	-0.114612	-0.122648	-0.257646
-71	0.0655715	0.0131906	0.135267	-0.030598	-0.109754	-0.0334402	-0.0304148	0.0081418	-0.117812	-0.120548	-0.254846
-70.9	0.0676715	-0.00550938	0.132167	-0.027398	-0.110354	-0.0354402	-0.0354148	0.0107418	-0.133712	-0.101048	-0.256446
-70.8	0.0639715	-0.00270937	0.136667	-0.029098	-0.122654	-0.0343402	-0.0374148	0.0100418	-0.134212	-0.099648	-0.251646
-70.7	0.0644715	-0.000109375	0.127067	-0.029598	-0.118854	-0.0397402	-0.0348148	0.0146418	-0.131312	-0.104448	-0.254246
-70.6	0.0648715	-0.00810937	0.126867	-0.023698	-0.115754	-0.0425402	-0.0420148	0.0140418	-0.128612	-0.109348	-0.259246
-70.5	0.0606715	-0.00720938	0.122167	-0.021098	-0.106054	-0.0384402	-0.0428148	0.0150418	-0.123012	-0.118448	-0.259346
-70.4	0.0598715	-0.0180094	0.119267	-0.021998	-0.105154	-0.0391402	-0.0488148	0.0152418	-0.125012	-0.120848	-0.254246
-70.3	0.0530715	-0.0279094	0.123467	-0.018698	-0.105054	-0.0362402	-0.0419148	0.0124418	-0.120612	-0.117248	-0.247746
-70.2	0.0542715	-0.0334094	0.117967	-0.016198	-0.106354	-0.0378402	-0.0410148	0.0147418	-0.117412	-0.108248	-0.249746
-70.1	0.0508715	-0.0291094	0.121667	-0.015698	-0.104154	-0.0390402	-0.0388148	0.0141418	-0.116312	-0.101348	-0.242846
-70	0.0490715	-0.0254094	0.123467	-0.017598	-0.111154	-0.0407402	-0.0422148	0.0168418	-0.113712	-0.103048	-0.233646
-69.9	0.0476715	-0.0247094	0.122867	-0.019598	-0.113954	-0.0469402	-0.0406148	0.0157418	-0.115612	-0.095848	-0.237246
-69.8	0.0467715	-0.0252094	0.120767	-0.017598	-0.111554	-0.0464402	-0.0410148	0.0166418	-0.113712	-0.096548	-0.239546
-69.7	0.0472715	-0.0256094	0.122467	-0.018998	-0.113054	-0.0515402	-0.0417148	0.0212418	-0.114712	-0.096148	-0.236546
-69.6	0.0495715	-0.0238094	0.116967	-0.021598	-0.116054	-0.0513402	-0.0409148	0.0241418	-0.117912	-0.100448	-0.232946
-69.5	0.0483715	-0.0208094	0.121567	-0.020398	-0.114254	-0.0504402	-0.0408148	0.0242418	-0.116512	-0.100748	-0.230946
-69.4	0.0493715	-0.0196094	0.119867	-0.019998	-0.112154	-0.0489402	-0.0407148	0.0254418	-0.117412	-0.102648	-0.235446
-69.3	0.0508715	-0.0183094	0.115667	-0.019398	-0.111354	-0.0510402	-0.0399148	0.0262418	-0.116812	-0.103548	-0.228146
-69.2	0.0527715	-0.0200094	0.115267	-0.019498	-0.112254	-0.0537402	-0.0389148	0.0247418	-0.118312	-0.101048	-0.226246
-69.1	0.0536715	-0.0188094	0.114667	-0.019898	-0.113554	-0.0549402	-0.0391148	0.0237418	-0.120712	-0.105948	-0.225146
-69	0.0544715	-0.0231094	0.115067	-0.023398	-0.109554	-0.0570402	-0.0381148	0.0210418	-0.121212	-0.103848	-0.224946
-68.9	0.0539715	-0.0248094	0.115067	-0.029498	-0.111854	-0.0567402	-0.0383148	0.0222418	-0.123212	-0.103348	-0.225146
-68.8	0.0510715	-0.0261094	0.116667	-0.031598	-0.114254	-0.0550402	-0.0387148	0.0176418	-0.127812	-0.100748	-0.228746
-68.7	0.0514715	-0.0242094	0.114467	-0.029598	-0.114054	-0.0548402	-0.0378148	0.0209418	-0.127112	-0.098948	-0.225646
-68.6	0.0499715	-0.0236094	0.114067	-0.031598	-0.114354	-0.0571402	-0.0395148	0.0251418	-0.129612	-0.098048	-0.226946
-68.5	0.0487715	-0.0217094	0.112367	-0.032998	-0.110154	-0.0543402	-0.0373148	0.0253418	-0.133312	-0.096848	-0.227446
-68.4	0.0505715	-0.0211094	0.111967	-0.038598	-0.110754	-0.0570402	-0.0378148	0.0249418	-0.135312	-0.097648	-0.228946
-68.3	0.0510715	-0.0216094	0.112067	-0.039698	-0.110454	-0.0595402	-0.0391148	0.0248418	-0.138312	-0.096248	-0.224546
-68.2	0.0519715	-0.0232094	0.109567	-0.037498	-0.107854	-0.0588402	-0.0398148	0.0245418	-0.138512	-0.094648	-0.224046
-68.1	0.0517715	-0.0226094	0.111367	-0.037398	-0.106254	-0.0579402	-0.0414148	0.0236418	-0.140712	-0.095048	-0.221746
-68	0.0488715	-0.0201094	0.112467	-0.035698	-0.107754	-0.0594402	-0.0394148	0.0228418	-0.139612	-0.096348	-0.220046
-67.9	0.0491715	-0.0195094	0.114367	-0.035098	-0.109054	-0.0601402	-0.0372148	0.0208418	-0.140412	-0.095148	-0.217846
-67.8	0.0495715	-0.0210094	0.110967	-0.029698	-0.106254	-0.0609402	-0.0384148	0.0216418	-0.139912	-0.099148	-0.215346
-67.7	0.0485715	-0.0231094	0.105267	-0.022298	-0.105254	-0.0614402	-0.0393148	0.0190418	-0.140112	-0.102648	-0.211846
-67.6	0.0452715	-0.0246094	0.104867	-0.021298	-0.102554	-0.0629402	-0.0397148	0.0153418	-0.143112	-0.104848	-0.211846
-67.5	0.0415715	-0.0258094	0.105467	-0.021398	-0.101354	-0.0663402	-0.0371148	0.0113418	-0.144612	-0.104648	-0.212146
-67.4	0.0403715	-0.0245094	0.106667	-0.025198	-0.0984535	-0.0655402	-0.0365148	0.0144418	-0.146012	-0.107448	-0.210946
-67.3	0.0400715	-0.0210094	0.106167	-0.022698	-0.0971535	-0.0657402	-0.0337148	0.0148418	-0.146612	-0.106948	-0.210946
-67.2	0.0414715	-0.0213094	0.106967	-0.020598	-0.0960535	-0.0664402	-0.0355148	0.0170418	-0.149312	-0.108948	-0.210946
-67.1	0.0425715	-0.0216094	0.106667	-0.020898	-0.100154	-0.0649402	-0.0376148	0.0208418	-0.148512	-0.109648	-0.211146
-67	0.0456715	-0.0168094	0.110267	-0.017098	-0.102254	-0.0653402	-0.0357148	0.0214418	-0.147912	-0.113848	-0.211046
-66.9	0.0439715	-0.0146094	0.110367	-0.014898	-0.102954	-0.0627402	-0.0347148	0.0204418	-0.144412	-0.116348	-0.212146
-66.8	0.0422715	-0.0163094	0.110467	-0.013598	-0.100454	-0.0638402	-0.0341148	0.0223418	-0.141412	-0.116948	-0.211046
-66.7	0.0411715	-0.0158094	0.107567	-0.014198	-0.100254	-0.0641402	-0.0336148	0.0245418	-0.139512	-0.116248	-0.211946
-66.6	0.0434715	-0.0167094	0.105567	-0.016098	-0.0996535	-0.0649402	-0.0334148	0.0262418	-0.142412	-0.115048	-0.213546
-66.5	0.0468715	-0.0169094	0.108967	-0.012798	-0.0934535	-0.0665402	-0.0335148	0.0254418	-0.147712	-0.115248	-0.212946
-66.4	0.0454715	-0.0176094	0.109667	-0.015398	-0.0886535	-0.0652402	-0.0320148	0.0259418	-0.147212	-0.113448	-0.211746
-66.3	0.0466715	-0.0168094	0.109767	-0.015898	-0.0883535	-0.0638402	-0.0311148	0.0252418	-0.148112	-0.114348	-0.211246
-66.2	0.0464715	-0.0167094	0.108467	-0.013798	-0.0905535	-0.0624402	-0.0307148	0.0223418	-0.147312	-0.113148	-0.210446
-66.1	0.0395715	-0.0179094	0.108167	-0.011798	-0.0910535	-0.0614402	-0.0322148	0.0310418	-0.151412	-0.113648	-0.210746
-66	0.0440715	-0.0174094	0.109567	-0.008898	-0.0952535	-0.0694402	-0.0290148	0.0296418	-0.155812	-0.111848	-0.211146
-65.9	0.0464715	-0.0156094	0.111967	-0.008198	-0.0954535	-0.0684402	-0.0300148	0.0307418	-0.155912	-0.112348	-0.212146
-65.8	0.0467715	-0.0167094	0.110567	-0.007398	-0.0951535	-0.0731402	-0.0323148	0.0312418	-0.159412	-0.114248	-0.214446
-65.7	0.0433715	-0.0134094	0.110067	-0.005598	-0.0938535	-0.0732402	-0.0319148	0.0306418	-0.162912	-0.116848	-0.211946
-65.6	0.0455715	-0.0152094	0.113067	-0.007098	-0.0863535	-0.0742402	-0.0315148	0.0329418	-0.165312	-0.119648	-0.215346
-65.5	0.0504715	-0.0171094	0.108667	-0.009698	-0.0773535	-0.0747402	-0.0302148	0.0318418	-0.169312	-0.126348	-0.221246
-65.4	0.0517715	-0.0172094	0.108667	-0.006298	-0.0670535	-0.0719402	-0.0308148	0.0336418	-0.169012	-0.127948	-0.217846
-65.3	0.0508715	-0.0166094	0.110267	-0.007398	-0.0550535	-0.0726402	-0.0288148	0.0244418	-0.172212	-0.127748	-0.214846
-65.2	0.0493715	-0.0158094	0.109067	-0.008398	-0.0556535	-0.0699402	-0.0294148	0.0206418	-0.184612	-0.130448	-0.216846
-65.1	0.0523715	-0.0246094	0.113567	-0.009298	-0.0567535	-0.0639402	-0.0288148	0.0185418	-0.193412	-0.131348	-0.217346
-65	0.0569715	-0.0280094	0.115567	-0.006098	-0.0566535	-0.0634402	-0.0263148	0.0227418	-0.189912	-0.132948	-0.221646
-64.9	0.0567715	-0.0288094	0.110067	-0.005798	-0.0562535	-0.0669402	-0.0249148	0.0211418	-0.189312	-0.135348	-0.220146
-64.8	0.0590715	-0.0268094	0.107867	-0.001698	-0.0534535	-0.0700402	-0.0241148	0.0228418	-0.186212	-0.134648	-0.225246
-64.7	0.0596715	-0.0234094	0.108367	-0.003998	-0.0556535	-0.0719402	-0.0242148	0.0233418	-0.181512	-0.133548	-0.225046
-64.6	0.0602715	-0.0247094	0.113667	-0.002998	-0.0558535	-0.0721402	-0.0252148	0.0203418	-0.186312	-0.133448	-0.217446
-64.5	0.0636715	-0.0260094	0.111767	0.00100195	-0.0595535	-0.0678402	-0.0237148	0.0210418	-0.188612	-0.135748	-0.220846
-64.4	0.0621715	-0.0228094	0.114667	0.00440195	-0.0675535	-0.0683402	-0.0211148	0.0210418	-0.191412	-0.135148	-0.223846
-64.3	0.0650715	-0.0230094	0.116367	0.00610195	-0.0736535	-0.0677402	-0.0207148	0.0210418	-0.189612	-0.128648	-0.219746
-64.2	0.0664715	-0.0235094	0.115767	0.00370195	-0.0785535	-0.0685402	-0.0194148	0.0249418	-0.188312	-0.128648	-0.218546
-64.1	0.0672715	-0.0267094	0.117867	0.00120195	-0.0809535	-0.0673402	-0.0167148	0.0259418	-0.189712	-0.128348	-0.222246
-64	0.0688715	-0.0251094	0.116967	0.00150195	-0.0827535	-0.0646402	-0.0160148	0.0294418	-0.191112	-0.127748	-0.220746
-63.9	0.0716715	-0.0196094	0.118367	0.00490195	-0.0888535	-0.0607402	-0.0148148	0.0346418	-0.190912	-0.129748	-0.218246
-63.8	0.0700715	-0.0129094	0.114267	0.00640195	-0.0947535	-0.0594402	-0.0135148	0.0417418	-0.188712	-0.127748	-0.216146
-63.7	0.0678715	-0.0124094	0.109267	0.00530195	-0.0929535	-0.0557402	-0.0121148	0.0475418	-0.184712	-0.126148	-0.211346
-63.6	0.0670715	-0.00970938	0.106367	0.00660195	-0.0889535	-0.0569402	-0.0105148	0.0508418	-0.178912	-0.124248	-0.207546
-63.5	0.0688715	-0.00840938	0.103467	0.00490195	-0.0893535	-0.0582402	-0.0132148	0.0556418	-0.177512	-0.124748	-0.206246
-63.4	0.0670715	-0.00480938	0.102867	0.00670195	-0.0888535	-0.0572402	-0.0175148	0.0583418	-0.171812	-0.123648	-0.209546
-63.3	0.0686715	-0.00450938	0.101467	0.00840195	-0.0906535	-0.0592402	-0.0187148	0.0547418	-0.167812	-0.119148	-0.205246
-63.2	0.0740715	-0.00460938	0.0979668	0.00690195	-0.0931535	-0.0580402	-0.0156148	0.0568418	-0.161612	-0.118348	-0.205646
-63.1	0.0721715	-0.00750937	0.0993668	0.0102019	-0.0895535	-0.0575402	-0.0111148	0.0618418	-0.161212	-0.117048	-0.204046
-63	0.0776715	-0.00820938	0.0995668	0.0145019	-0.0882535	-0.0607402	-0.00991484	0.0663418	-0.157012	-0.113648	-0.209046
-62.9	0.0826715	-0.00810938	0.0966668	0.0186019	-0.0894535	-0.0584402	-0.0114148	0.0713418	-0.151112	-0.113348	-0.207446
-62.8	0.0827715	-0.00720937	0.0987668	0.018802	-0.0901535	-0.0540402	-0.0144148	0.0770418	-0.149812	-0.110748	-0.205946
-62.7	0.0847715	-0.00940937	0.0972668	0.023602	-0.0893535	-0.0511402	-0.0150148	0.0808418	-0.143812	-0.112648	-0.204446
-62.6	0.0837715	-0.0103094	0.0941668	0.025202	-0.0891535	-0.0460402	-0.0174148	0.0830418	-0.142012	-0.113648	-0.201246
-62.5	0.0841715	-0.0135094	0.0924668	0.0305019	-0.0901535	-0.0428402	-0.0183148	0.0878418	-0.134712	-0.112948	-0.205146
-62.4	0.0843715	-0.0145094	0.0965668	0.0306019	-0.0928535	-0.0398402	-0.0178148	0.0927418	-0.134612	-0.107848	-0.206146
-62.3	0.0861715	-0.0150094	0.0965668	0.028502	-0.0905535	-0.0361402	-0.0186148	0.0932418	-0.128412	-0.098948	-0.207346
-62.2	0.0879715	-0.0185094	0.0978668	0.0271019	-0.0952535	-0.0363402	-0.0194148	0.0975418	-0.123012	-0.094748	-0.204946
-62.1	0.0920715	-0.0182094	0.0980668	0.028502	-0.0999535	-0.0383402	-0.0202148	0.0984418	-0.119312	-0.088948	-0.200146
-62	0.0947715	-0.0196094	0.0995668	0.031802	-0.104154	-0.0387402	-0.0184148	0.100342	-0.117412	-0.087448	-0.197346
-61.9	0.100371	-0.0185094	0.0978668	0.034702	-0.104554	-0.0336402	-0.0116148	0.100342	-0.113412	-0.082048	-0.193646
-61.8	0.106771	-0.0211094	0.0986668	0.047802	-0.0972535	-0.0317402	-0.00601484	0.101242	-0.109912	-0.082048	-0.192646
-61.7	0.107271	-0.0201094	0.0956668	0.048502	-0.0952535	-0.0378402	-0.000914844	0.106342	-0.114112	-0.078348	-0.189246
-61.6	0.105671	-0.0220094	0.0961668	0.048702	-0.0931535	-0.0431402	0.00228516	0.108342	-0.109012	-0.078848	-0.187246
-61.5	0.104971	-0.0265094	0.0977668	0.0534019	-0.0956535	-0.0400402	0.00958516	0.104742	-0.115112	-0.078448	-0.183346
-61.4	0.103171	-0.0238094	0.0994668	0.0568019	-0.0931535	-0.0386402	0.00968516	0.106742	-0.112212	-0.077148	-0.181246
-61.3	0.106471	-0.0226094	0.0986668	0.056302	-0.0933535	-0.0358402	0.00718516	0.109742	-0.106012	-0.074948	-0.177646
-61.2	0.110871	-0.0231094	0.0945668	0.057002	-0.0936535	-0.0402402	0.00938516	0.112542	-0.102412	-0.077248	-0.175946
-61.1	0.110571	-0.0190094	0.0924668	0.0590019	-0.0940535	-0.0359402	0.00748516	0.115142	-0.0970117	-0.077248	-0.173446
-61	0.111971	-0.0181094	0.0946668	0.059102	-0.0954535	-0.0401402	0.00978516	0.117242	-0.0964117	-0.075548	-0.170346
-60.9	0.113971	-0.0141094	0.0950668	0.060402	-0.0922535	-0.0375402	0.0140852	0.119842	-0.0976117	-0.074748	-0.166246
-60.8	0.112571	-0.00940938	0.0960668	0.064102	-0.0868535	-0.0332402	0.0144852	0.119242	-0.105412	-0.071048	-0.163046
-60.7	0.112071	-0.0109094	0.102267	0.0647019	-0.0756535	-0.0300402	0.0144852	0.115342	-0.103312	-0.070848	-0.165846
-60.6	0.108871	-0.0104094	0.108467	0.064602	-0.0721535	-0.0244402	0.0174852	0.114242	-0.104912	-0.074048	-0.166446
-60.5	0.107571	-0.00850938	0.103467	0.069802	-0.0623535	-0.0187402	0.0174852	0.115542	-0.104812	-0.075248	-0.169746
-60.4	0.107071	-0.00830937	0.108067	0.070902	-0.0618535	-0.0148402	0.0136852	0.114542	-0.105712	-0.076748	-0.167946
-60.3	0.105871	-0.00630937	0.108267	0.0312019	-0.0607535	-0.0110402	0.0160852	0.112542	-0.105512	-0.076548	-0.165246
-60.2	0.106171	-0.00310938	0.111567	0.048002	-0.0598535	-0.0104402	0.0174852	0.113042	-0.103412	-0.075848	-0.164846
-60.1	0.110671	-0.000409375	0.110867	0.068002	-0.0598535	-0.00984023	0.0161852	0.112042	-0.100912	-0.072648	-0.162046
-60	0.111771	-0.00260938	0.110467	0.0687019	-0.0575535	-0.00874023	0.0155852	0.105642	-0.101312	-0.074348	-0.159546
-59.9	0.111771	-0.000509375	0.110767	0.0736019	-0.0595535	-0.0118402	0.0160852	0.103142	-0.101412	-0.072248	-0.160646
-59.8	0.110471	0.000490625	0.111067	0.075302	-0.0589535	-0.0164402	0.0153852	0.0998418	-0.0967117	-0.070248	-0.153446
-59.7	0.110071	0.000190625	0.109767	0.073802	-0.0563535	-0.0149402	0.0135852	0.0952418	-0.0957117	-0.068348	-0.148946
-59.6	0.112571	0.00189063	0.115367	0.065602	-0.0577535	-0.0122402	0.0135852	0.0936418	-0.0947117	-0.069748	-0.147446
-59.5	0.112371	0.000690625	0.117367	0.0682019	-0.0567535	-0.0126402	0.0167852	0.0949418	-0.0946117	-0.069048	-0.141846
-59.4	0.111371	0.00509062	0.117067	0.0773019	-0.0560535	-0.0111402	0.0173852	0.0977418	-0.0950117	-0.070948	-0.140846
-59.3	0.111071	0.00249063	0.116167	0.078702	-0.0561535	-0.00744023	0.0187852	0.0992418	-0.0958117	-0.072448	-0.144046
-59.2	0.110271	0.00149062	0.115267	0.077202	-0.0558535	-0.00314023	0.0151852	0.0980418	-0.0901117	-0.071348	-0.143446
-59.1	0.112271	0.00359063	0.117067	0.0763019	-0.0571535	-0.00254023	0.0142852	0.0978418	-0.0863117	-0.070148	-0.141646
-59	0.112971	-0.000209375	0.116167	0.0823019	-0.0539535	0.000259766	0.0136852	0.0999418	-0.0800117	-0.068248	-0.143846
-58.9	0.113171	-0.000709375	0.114867	0.068902	-0.0532535	-0.00104023	0.0148852	0.0992418	-0.0774117	-0.068348	-0.143946
-58.8	0.114771	0.00159063	0.118967	0.072302	-0.0515535	-0.00154023	0.0178852	0.0985418	-0.0745117	-0.066748	-0.142746
-58.7	0.115071	0.00669062	0.116267	0.0760019	-0.0453535	-0.00244023	0.0161852	0.103942	-0.0730117	-0.067148	-0.143446
-58.6	0.114571	0.00769062	0.116367	0.076602	-0.0429535	-0.00164023	0.0145852	0.109142	-0.0698117	-0.062948	-0.142046
-58.5	0.116271	0.00819063	0.115167	0.0773019	-0.0419535	-0.00264023	0.0130852	0.112742	-0.0684117	-0.063248	-0.141646
-58.4	0.119871	0.00869062	0.115967	0.0721019	-0.0440535	-0.00224023	0.0107852	0.111542	-0.0675117	-0.063448	-0.144946
-58.3	0.120371	0.00769062	0.118267	0.077102	-0.0434535	0.00365977	0.0121852	0.113142	-0.0663117	-0.062848	-0.146046
-58.2	0.117771	0.00649063	0.125367	0.036902	-0.0404535	0.00685977	0.0303852	0.114742	-0.0654117	-0.062048	-0.141546
-58.1	0.116671	0.00679063	0.127967	0.101602	-0.0404535	0.0110598	0.0297852	0.113642	-0.0584117	-0.060148	-0.138446
-58	0.113971	0.0202906	0.127267	0.0564019	-0.0413535	0.0147598	0.0297852	0.110842	-0.0551117	-0.058248	-0.132946
-57.9	0.114871	0.0199906	0.129767	0.0852019	-0.0392535	0.0155598	0.0341852	0.104242	-0.0535117	-0.056348	-0.133246
-57.8	0.115671	0.0216906	0.128867	0.080602	-0.0408535	0.0135598	0.0362852	0.104842	-0.0547117	-0.056648	-0.135446
-57.7	0.114871	0.0229906	0.130867	0.103402	-0.0374535	0.00935977	0.0400852	0.102542	-0.0539117	-0.058348	-0.135346
-57.6	0.110671	0.0256906	0.130767	0.112402	-0.0375535	0.0110598	0.0416852	0.104442	-0.0554117	-0.055348	-0.129246
-57.5	0.103071	0.0299906	0.133167	0.203802	-0.0404535	0.00905977	0.0433852	0.101742	-0.0599117	-0.049948	-0.133146
-57.4	0.102371	0.0369906	0.132867	0.366602	-0.0414535	0.0131598	0.0391852	0.100442	-0.0606117	-0.054348	-0.134746
-57.3	0.101071	0.0428906	0.136167	0.438702	-0.0364535	0.0202598	0.0341852	0.102442	-0.0607117	-0.058648	-0.137746
-57.2	0.0966715	0.0445906	0.134667	0.493102	-0.0416535	0.0227598	0.0308852	0.100142	-0.0575117	-0.059148	-0.140546
-57.1	0.0966715	0.0442906	0.137367	0.369902	-0.0419535	0.0250598	0.0333852	0.0963418	-0.0572117	-0.059248	-0.140146
-57	0.124271	0.0472906	0.142667	0.0137019	-0.0386535	0.0218598	0.0358852	0.115042	-0.0578117	-0.055648	-0.141046
-56.9	0.0935715	0.0493906	0.143667	-0.168198	-0.0150535	0.0141598	0.0366852	0.144142	-0.0552117	-0.054548	-0.141446
-56.8	0.0901715	0.0498906	0.145767	-0.333898	0.0210465	0.0131598	0.0371852	0.159242	-0.0317117	-0.048848	-0.135046
-56.7	0.0900715	0.0452906	0.173667	-0.446098	0.0272465	-0.0509402	0.0348852	0.104842	-0.0269117	-0.047748	-0.132046
-56.6	0.0960715	0.0490906	0.197467	-0.459498	0.0288465	-0.0380402	0.0748852	0.0963418	-0.0162117	-0.041548	-0.189346
-56.5	0.0954715	0.0494906	0.169967	-0.436098	0.0306465	-0.000640234	0.0883852	0.0902418	-0.0111117	-0.043148	-0.159646
-56.4	0.0966715	0.0501906	0.137967	-0.464698	-0.0543535	-0.000840234	0.0216852	0.0842418	-0.00461172	-0.049448	-0.115946
-56.3	0.0942715	0.0930906	0.133067	-0.478298	-0.0650535	-0.00274023	0.0210852	0.0798418	-0.0536117	-0.048648	-0.111946
-56.2	0.0915715	0.0263906	0.128367	-0.505598	-0.0706535	-0.00534023	0.0140852	0.0744418	-0.0608117	-0.020948	-0.112946
-56.1	0.0899715	0.0125906	0.129167	-0.523398	-0.0752535	-0.00764023	0.0205852	0.0761418	-0.0682117	0.026452	-0.111046
-56	0.0844715	0.0144906	0.133867	-0.520398	-0.0698535	-0.00964023	0.0254852	0.0838418	-0.0707117	0.030652	-0.108646
-55.9	0.0772715	0.00949063	0.131267	-0.538498	-0.0786535	-0.0205402	0.0236852	0.0854418	-0.0740117	-0.051848	-0.119446
-55.8	0.0734715	0.00529062	0.130667	-0.548098	-0.0751535	-0.0278402	0.0233852	0.0869418	-0.0796117	-0.056348	-0.124346
-55.7	0.0715715	0.00569062	0.131067	-0.548298	-0.0823535	-0.0366402	0.0245852	0.0805418	-0.0841117	-0.051848	-0.125146
-55.6	0.0486715	-0.0121094	0.133067	-0.551598	-0.0922535	-0.0437402	0.0255852	0.0767418	-0.0866117	-0.044948	-0.125246
-55.5	0.0494715	-0.0140094	0.131067	-0.550098	-0.0950535	-0.0446402	0.0202852	0.0663418	-0.0900117	-0.038448	-0.122046
-55.4	0.0445715	-0.0259094	0.138367	-0.546698	-0.108754	-0.0405402	0.0151852	0.0611418	-0.0929117	-0.038248	-0.124546
-55.3	0.0466715	-0.0263094	0.136167	-0.536998	-0.103854	-0.0340402	0.0138852	0.0712418	-0.0969117	-0.046248	-0.129146
-55.2	0.00187148	-0.0169094	0.140367	-0.550798	-0.100354	-0.0487402	-0.00101484	0.0846418	-0.117512	-0.048448	-0.137646
-55.1	0.0756715	-0.0233094	0.121267	-0.557798	-0.115354	-0.0336402	-1.48437e-05	0.0950418	-0.119812	-0.036448	-0.122946
-55	0.0181715	-0.0180094	0.122067	-0.560098	-0.108854	-0.0356402	-0.00391484	0.102042	-0.110112	-0.033148	-0.132146
-54.9	0.0842715	-0.0193094	0.115367	-0.575898	-0.107054	-0.0320402	0.0530852	0.0961418	-0.113912	-0.029448	-0.152846
-54.8	0.0714715	-0.0285094	0.115167	-0.545098	-0.0633535	-0.0233402	0.0273852	0.0942418	-0.127512	-0.045648	-0.153346
-54.7	0.0957715	-0.0143094	0.108267	-0.522898	-0.0742535	-0.0685402	0.0147852	0.0886418	-0.136212	-0.033948	-0.145346
-54.6	0.135171	-0.0355094	0.111567	-0.499498	-0.0838535	-0.0729402	0.0238852	0.0854418	-0.182712	-0.031748	-0.150546
-54.5	0.253971	-0.0437094	0.0707668	-0.494898	-0.0964535	-0.0609402	0.0318852	0.0218418	-0.198112	-0.031748	-0.149646
-54.4	0.316371	0.0169906	0.142967	-0.495998	-0.0614535	-0.00454023	-0.0212148	0.0710418	-0.214912	-0.025248	-0.138346
-54.3	0.345171	0.0250906	0.104167	-0.497298	-0.0540535	0.0342598	0.0172852	0.114442	-0.160312	-0.030448	-0.163246
-54.2	0.237571	0.00649063	0.122167	-0.507798	-0.0109535	0.00355977	0.00768516	0.120142	-0.115912	-0.082248	-0.166146
-54.1	0.133171	0.0338906	0.139267	-0.497098	0.0822465	0.0173598	0.0148852	0.148242	-0.106012	-0.042748	-0.155246
-54	0.0496715	0.0468906	0.110067	-0.491898	0.150446	0.0737598	0.0343852	0.121742	-0.0951117	0.010952	-0.114746
-53.9	-0.198029	0.0472906	0.168367	-0.494198	0.254246	0.14456	0.117185	0.211842	-0.0792117	0.039652	-0.0062457
-53.8	-0.279629	0.0700906	0.266467	-0.489698	0.304346	0.14086	0.199785	0.334642	0.0357883	0.045952	0.104054
-53.7	-0.343029	0.172291	0.342867	-0.479698	0.233246	0.0456598	0.385285	0.343742	0.214888	0.056452	0.165354
-53.6	-0.387529	0.275291	0.464867	-0.505598	0.129146	-0.0251402	0.452985	0.274342	0.323288	0.173152	0.127254
-53.5	-0.362829	0.410691	0.439867	-0.540498	0.0370465	-0.0589402	0.364185	0.213842	0.309488	0.253552	0.0348543
-53.4	-0.354129	0.453991	0.287967	-0.534898	-0.201154	-0.21354	0.0384852	0.133242	0.107988	0.390452	-0.0056457
-53.3	-0.360929	0.347991	-0.0434332	-0.502198	-0.328254	-0.20664	-0.180215	0.0134418	-0.246412	0.387552	-0.166546
-53.2	-0.396629	-0.00530937	-0.166033	-0.498998	-0.447654	-0.28674	-0.294215	-0.0317582	-0.430812	0.243152	-0.334246
-53.1	-0.417429	-0.193409	-0.271333	-0.472398	-0.529354	-0.29194	-0.419715	-0.112558	-0.591312	-0.128748	-0.434546
-53	-0.412729	-0.311809	-0.278533	-0.448598	-0.479854	-0.29394	-0.401415	-0.146158	-0.618712	-0.261148	-0.504846
-52.9	-0.429629	-0.402709	-0.240033	-0.368098	-0.473254	-0.32294	-0.394115	-0.191658	-0.529312	-0.346948	-0.484246
-52.8	-0.436629	-0.358109	-0.222433	-0.266898	-0.457154	-0.34204	-0.405115	-0.193458	-0.486012	-0.409548	-0.474146
-52.7	-0.442129	-0.331709	-0.252533	0.312402	-0.459854	-0.35174	-0.429315	-0.209558	-0.507112	-0.354348	-0.491246
-52.6	-0.444329	-0.353309	-0.263833	-0.499998	-0.461054	-0.37014	-0.454815	-0.238058	-0.499512	-0.353748	-0.525346
-52.5	-0.432829	-0.364309	-0.289433	-2.3307	-0.472754	-0.38314	-0.480015	-0.239858	-0.518612	-0.407348	-0.525346
-52.4	-0.446229	-0.397809	-0.305733	-0.453398	-0.494954	-0.39414	-0.456115	-0.245358	-0.540512	-0.446648	-0.562846
-52.3	-0.450829	-0.406509	-0.314133	-0.430698	-0.489554	-0.42904	-0.456715	-0.271858	-0.570712	-0.481448	-0.561846
-52.2	-0.448529	-0.441409	-0.317433	-0.294698	-0.483354	-0.41744	-0.495415	-0.265158	-0.561612	-0.493348	-0.549846
-52.1	-0.422629	-0.445909	-0.340433	-0.280898	-0.482754	-0.41524	-0.482315	-0.267058	-0.559012	-0.499648	-0.557546
-52	-0.441329	-0.454309	-0.339533	-0.285498	-0.479754	-0.40474	-0.461615	-0.259358	-0.561412	-0.525448	-0.583346
-51.9	-0.439929	-0.445209	-0.326933	-0.249698	-0.485454	-0.40654	-0.458115	-0.252458	-0.546912	-0.537148	-0.579046
-51.8	-0.417029	-0.469109	-0.326133	-0.231098	-0.494054	-0.40884	-0.453815	-0.259258	-0.542612	-0.530648	-0.578046
-51.7	-0.385229	-0.470209	-0.322633	-0.261598	-0.485154	-0.41524	-0.472815	-0.259558	-0.545812	-0.518748	-0.584746
-51.6	-0.384329	-0.461509	-0.339533	-0.272498	-0.470654	-0.43974	-0.465415	-0.260258	-0.565712	-0.543848	-0.564646
-51.5	-0.387429	-0.463809	-0.341333	-0.255398	-0.471454	-0.45804	-0.480315	-0.259658	-0.548212	-0.543248	-0.564246
-51.4	-0.381229	-0.446009	-0.337633	-0.239498	-0.469454	-0.47974	-0.470815	-0.276658	-0.547312	-0.538648	-0.578846
-51.3	-0.373029	-0.459209	-0.334233	-0.239698	-0.452554	-0.45474	-0.469715	-0.250858	-0.552712	-0.551848	-0.592346
-51.2	-0.375929	-0.472009	-0.315233	-0.219398	-0.453654	-0.42664	-0.443815	-0.254358	-0.535512	-0.558348	-0.579846
-51.1	-0.372729	-0.489609	-0.289733	-0.214398	-0.457254	-0.42624	-0.418515	-0.249858	-0.513612	-0.577748	-0.558746
-51	-0.368329	-0.459509	-0.297433	-0.205698	-0.446054	-0.42894	-0.414515	-0.246858	-0.526912	-0.576948	-0.560346
-50.9	-0.358629	-0.428909	-0.296633	-0.212698	-0.445854	-0.43134	-0.411215	-0.247958	-0.526012	-0.551148	-0.551146
-50.8	-0.344729	-0.420809	-0.299233	-0.216298	-0.441854	-0.43374	-0.407715	-0.245258	-0.530412	-0.527348	-0.544746
-50.7	-0.346729	-0.421309	-0.298633	-0.213798	-0.441854	-0.43634	-0.409715	-0.239758	-0.532512	-0.514748	-0.546446
-50.6	-0.363629	-0.422409	-0.300533	-0.204498	-0.433554	-0.43044	-0.409215	-0.235958	-0.525412	-0.510948	-0.542546
-50.5	-0.348329	-0.424309	-0.296933	-0.191598	-0.443554	-0.42654	-0.404415	-0.250158	-0.521112	-0.502248	-0.543546
-50.4	-0.301929	-0.424009	-0.291233	-0.190798	-0.447654	-0.42594	-0.409115	-0.256158	-0.524712	-0.498048	-0.544146
-50.3	-0.297729	-0.422509	-0.292833	-0.184998	-0.446354	-0.43714	-0.414015	-0.250558	-0.536212	-0.499848	-0.541446
-50.2	-0.331529	-0.416009	-0.279633	-0.184098	-0.432554	-0.45784	-0.411815	-0.264058	-0.529012	-0.493148	-0.536846
-50.1	-0.0911285	-0.402109	-0.277133	-0.182298	-0.417254	-0.46474	-0.413915	-0.263458	-0.526412	-0.483948	-0.538746
-50	0.0452715	-0.390809	-0.283533	-0.184698	-0.420854	-0.49864	-0.417515	-0.259558	-0.536212	-0.481048	-0.526246
-49.9	-0.195729	-0.386609	-0.283033	-0.188198	-0.427954	-0.47434	-0.461615	-0.247258	-0.528912	-0.477248	-0.523546
-49.8	-0.198329	-0.375109	-0.272333	-0.183198	-0.413654	-0.47934	-0.455615	-0.253658	-0.509212	-0.474748	-0.533246
-49.7	-0.453529	-0.382609	-0.258133	-0.180698	-0.408354	-0.47424	-0.480115	-0.230758	-0.465212	-0.505048	-0.517546
-49.6	-0.548729	-0.363809	-0.0068332	-0.171998	-0.00215352	-0.0208402	-0.457315	0.188442	-0.476712	-0.529448	-0.519446
-49.5	-0.797529	-0.335609	0.204867	-0.170798	0.143146	-0.33884	-0.0245148	-0.107058	-0.204012	-0.485048	-0.537546
-49.4	-0.404929	-0.341309	-0.110633	-0.167298	-0.421154	-0.36454	0.209185	-0.138158	0.0970883	-0.463248	-0.0126457
-49.3	0.00967148	-0.327609	-0.203533	-0.167398	-0.383954	-0.26684	-0.333415	-0.0462582	-0.234712	-0.219548	-0.336346
-49.2	-0.145129	0.224991	-0.142533	-0.168098	-0.151954	-0.0954402	-0.350715	0.135442	-0.475612	-0.248148	-0.397746
-49.1	-0.178029	-0.215109	-0.207133	-0.163598	-0.379754	-0.29514	-0.0868148	-0.0426582	-0.526512	-0.403948	-0.132046
-49	-0.162029	-0.252509	-0.515533	-0.164798	-1.13305	-1.09024	-0.308815	-0.884958	-0.806212	-0.325648	-0.308546
-48.9	-0.122829	0.0132906	-0.587533	-0.159398	-0.436354	-0.33094	-1.17701	-0.213758	-0.889512	-0.366948	-1.15385
-48.8	-0.123729	-0.194709	-0.637833	-0.162498	-0.452154	-0.29784	-0.381515	-0.219458	-0.947312	-0.592048	-0.504646
-48.7	-0.113229	-1.00361	-0.320433	-0.156498	-0.446154	-0.19524	-0.389315	-0.180458	-0.361812	-0.691648	-0.432246
-48.6	-0.0861285	-0.190109	-0.235033	-0.156298	-0.404854	-0.20044	-0.376115	-0.167258	-0.221712	-0.775348	-0.379646
-48.5	-0.0829285	-0.187309	-0.192133	-0.153798	-0.384954	-0.19654	-0.343215	-0.171958	-0.305412	-0.552848	-0.395946
-48.4	-0.0694285	-0.174109	-0.195333	-0.156198	-0.364054	-0.16544	-0.315815	-0.187558	-0.350312	-0.425348	-0.376346
-48.3	-0.0719285	-0.173709	-0.124933	-0.160498	-0.340454	-0.16484	-0.296615	-0.198958	-0.319212	-0.415148	-0.357846
-48.2	-0.0596285	-0.180709	-0.125933	-0.157398	-0.319154	-0.17404	-0.295415	-0.200158	-0.322712	-0.417648	-0.361146
-48.1	-0.0578285	-0.164009	-0.114033	-0.159598	-0.315154	-0.16644	-0.277715	-0.180158	-0.312312	-0.375848	-0.324546
-48	-0.0639285	-0.169009	-0.103433	-0.156898	-0.302954	-0.18154	-0.252515	-0.170858	-0.300612	-0.357748	-0.316346
-47.9	-0.0715285	-0.156409	-0.115333	-0.154598	-0.307654	-0.17284	-0.256715	-0.165858	-0.313612	-0.335848	-0.309846
-47.8	-0.0632285	-0.137709	-0.0943332	-0.153998	-0.308754	-0.17054	-0.242015	-0.159658	-0.319312	-0.321648	-0.304546
-47.7	-0.0658285	-0.136509	-0.0876332	-0.151298	-0.304454	-0.16544	-0.225515	-0.144758	-0.291312	-0.321448	-0.306946
-47.6	-0.0705285	-0.143609	-0.0994332	-0.150798	-0.304854	-0.16394	-0.215715	-0.150958	-0.283012	-0.294148	-0.304546
-47.5	-0.0551285	-0.140209	-0.0905332	-0.149698	-0.306254	-0.15604	-0.220315	-0.156558	-0.270712	-0.296048	-0.294646
-47.4	-0.0564285	-0.129409	-0.0951332	-0.148598	-0.300854	-0.15554	-0.222615	-0.155558	-0.263812	-0.293648	-0.292646
-47.3	-0.0577285	-0.131809	-0.0975332	-0.146998	-0.303754	-0.15874	-0.214015	-0.158758	-0.253612	-0.276348	-0.285346
-47.2	-0.0537285	-0.144109	-0.0900332	-0.147598	-0.304354	-0.16374	-0.194215	-0.149058	-0.240012	-0.281348	-0.288746
-47.1	-0.0474285	-0.142909	-0.0855332	-0.148798	-0.299754	-0.15794	-0.176615	-0.143458	-0.241412	-0.282448	-0.289046
-47	-0.0480285	-0.151509	-0.0866332	-0.146398	-0.295754	-0.15684	-0.176015	-0.141358	-0.239812	-0.285948	-0.281646
-46.9	-0.0427285	-0.156009	-0.0837332	-0.143398	-0.293454	-0.15044	-0.165615	-0.134558	-0.230912	-0.284948	-0.276746
-46.8	-0.0413285	-0.153409	-0.0863332	-0.144798	-0.299854	-0.15764	-0.160415	-0.127458	-0.223612	-0.279948	-0.280146
-46.7	-0.0517285	-0.152709	-0.0808332	-0.145998	-0.289154	-0.14634	-0.161015	-0.120258	-0.224112	-0.273148	-0.278746
-46.6	-0.0480285	-0.154409	-0.0774332	-0.141998	-0.295554	-0.14104	-0.145215	-0.114058	-0.232712	-0.280248	-0.283846
-46.5	-0.0420285	-0.157409	-0.0675332	-0.139998	-0.288854	-0.14364	-0.151015	-0.114358	-0.224112	-0.288148	-0.268246
-46.4	-0.0549285	-0.159209	-0.0671332	-0.137898	-0.287454	-0.13534	-0.148915	-0.117558	-0.225112	-0.280248	-0.263446
-46.3	-0.0559285	-0.160909	-0.0647332	-0.137898	-0.287654	-0.13844	-0.154415	-0.116758	-0.222612	-0.279848	-0.270246
-46.2	-0.0636285	-0.164909	-0.0632332	-0.136198	-0.280754	-0.13814	-0.147115	-0.109258	-0.216812	-0.277748	-0.269646
-46.1	-0.0680285	-0.161309	-0.0663332	-0.140798	-0.275454	-0.12754	-0.137215	-0.109558	-0.211412	-0.274348	-0.266346
-46	-0.0688285	-0.164409	-0.0646332	-0.142998	-0.269854	-0.13624	-0.136715	-0.112658	-0.215812	-0.267348	-0.261846
-45.9	-0.0691285	-0.166009	-0.0662332	-0.143898	-0.269054	-0.13604	-0.135015	-0.112658	-0.211212	-0.270748	-0.261746
-45.8	-0.0684285	-0.164909	-0.0669332	-0.142298	-0.268154	-0.13564	-0.135815	-0.112658	-0.206412	-0.272048	-0.272446
-45.7	-0.0674285	-0.169809	-0.0672332	-0.141098	-0.259354	-0.13384	-0.131415	-0.113358	-0.206012	-0.274948	-0.266446
-45.6	-0.0680285	-0.172509	-0.0665332	-0.143798	-0.253954	-0.12784	-0.131015	-0.114558	-0.199012	-0.273048	-0.264546
-45.5	-0.0673285	-0.175809	-0.0683332	-0.147798	-0.257754	-0.13114	-0.125915	-0.115758	-0.199112	-0.277648	-0.262546
-45.4	-0.0681285	-0.170509	-0.0676332	-0.147998	-0.263054	-0.13754	-0.135015	-0.120958	-0.202012	-0.280248	-0.261346
-45.3	-0.0707285	-0.167309	-0.0706332	-0.144998	-0.267354	-0.14374	-0.133015	-0.124358	-0.200612	-0.283348	-0.265746
-45.2	-0.0636285	-0.168909	-0.0714332	-0.144898	-0.269854	-0.14324	-0.134915	-0.124158	-0.200912	-0.285948	-0.269446
-45.1	-0.0635285	-0.165709	-0.0661332	-0.140598	-0.270054	-0.14334	-0.141915	-0.119158	-0.205212	-0.284548	-0.271946
-45	-0.0637285	-0.163209	-0.0639332	-0.138398	-0.272254	-0.14064	-0.144515	-0.117558	-0.206212	-0.285848	-0.274646
-44.9	-0.0658285	-0.161109	-0.0640332	-0.139598	-0.270254	-0.14634	-0.149815	-0.115658	-0.203912	-0.288748	-0.280246
-44.8	-0.0639285	-0.160309	-0.0650332	-0.141498	-0.269954	-0.14604	-0.150215	-0.113258	-0.203312	-0.287348	-0.281046
-44.7	-0.0686285	-0.160809	-0.0630332	-0.140598	-0.272354	-0.14534	-0.148815	-0.121658	-0.204012	-0.285948	-0.275746
-44.6	-0.0669285	-0.157109	-0.0652332	-0.141098	-0.270954	-0.14524	-0.148115	-0.118958	-0.206412	-0.281048	-0.283246
-44.5	-0.0638285	-0.164609	-0.0640332	-0.138498	-0.271854	-0.13974	-0.145015	-0.118858	-0.201112	-0.274448	-0.285746
-44.4	-0.0601285	-0.168109	-0.0590332	-0.135598	-0.268754	-0.14014	-0.139015	-0.117558	-0.193412	-0.276548	-0.285746
-44.3	-0.0631285	-0.168009	-0.0625332	-0.131898	-0.266554	-0.13874	-0.138015	-0.118458	-0.188912	-0.274748	-0.284146
-44.2	-0.0566285	-0.167909	-0.0634332	-0.131198	-0.265954	-0.13864	-0.138815	-0.118758	-0.187712	-0.272748	-0.284046
-44.1	-0.0614285	-0.169909	-0.0569332	-0.137198	-0.263954	-0.13764	-0.138415	-0.116058	-0.185912	-0.276848	-0.285446
-44	-0.0614285	-0.174209	-0.0565332	-0.137098	-0.260754	-0.13994	-0.132315	-0.116558	-0.186212	-0.274748	-0.288946
-43.9	-0.0578285	-0.175909	-0.0552332	-0.132098	-0.261254	-0.13914	-0.132315	-0.115358	-0.185112	-0.274048	-0.289646
-43.8	-0.0612285	-0.176309	-0.0522332	-0.131898	-0.260754	-0.13824	-0.134615	-0.111558	-0.186212	-0.279748	-0.289646
-43.7	-0.0560285	-0.176109	-0.0528332	-0.132698	-0.257054	-0.13684	-0.137315	-0.116058	-0.191012	-0.277048	-0.285146
-43.6	-0.0548285	-0.172509	-0.0563332	-0.131598	-0.257854	-0.13664	-0.142115	-0.113758	-0.187412	-0.275848	-0.285746
-43.5	-0.0624285	-0.173309	-0.0522332	-0.127098	-0.261354	-0.13664	-0.143115	-0.116258	-0.185512	-0.272748	-0.293946
-43.4	-0.0666285	-0.172809	-0.0486332	-0.128698	-0.259054	-0.13054	-0.150215	-0.121658	-0.190012	-0.272148	-0.294146
-43.3	-0.0687285	-0.173209	-0.0469332	-0.129198	-0.251254	-0.13154	-0.149815	-0.124458	-0.194312	-0.274648	-0.291646
-43.2	-0.0616285	-0.169409	-0.0502332	-0.128098	-0.244554	-0.14144	-0.149515	-0.133358	-0.191512	-0.279548	-0.292346
-43.1	-0.0468285	-0.165609	-0.0522332	-0.122598	-0.244854	-0.14244	-0.145615	-0.143158	-0.190212	-0.272848	-0.295146
-43	-0.0237285	-0.168409	-0.0516332	-0.124398	-0.247254	-0.14084	-0.147215	-0.150058	-0.185212	-0.268948	-0.296246
-42.9	-0.0214285	-0.162709	-0.0527332	-0.121898	-0.239254	-0.13534	-0.145715	-0.153758	-0.187712	-0.269248	-0.300646
-42.8	-0.0136285	-0.165309	-0.0547332	-0.121298	-0.235754	-0.12974	-0.148415	-0.157658	-0.183112	-0.265248	-0.301346
-42.7	-0.0720285	-0.171409	-0.0488332	-0.119898	-0.249454	-0.12804	-0.145215	-0.166358	-0.188612	-0.273548	-0.309946
-42.6	-0.202229	-0.166209	-0.0495332	-0.121698	-0.256854	-0.12214	-0.142715	-0.164358	-0.188512	-0.269448	-0.317246
-42.5	-0.225829	-0.162909	-0.0372332	-0.117898	-0.257654	-0.12304	-0.153815	-0.175358	-0.193912	-0.264648	-0.314546
-42.4	-0.217629	-0.154109	-0.0254332	-0.114098	-0.258854	-0.12694	-0.160715	-0.181758	-0.199112	-0.259148	-0.316146
-42.3	-0.224729	-0.149809	-0.0315332	-0.116998	-0.258654	-0.14094	-0.162915	-0.187058	-0.207112	-0.246948	-0.303646
-42.2	-0.217029	-0.130609	-0.0148332	-0.117098	-0.319454	-0.17024	-0.155315	-0.193958	-0.208212	-0.244348	-0.304546
-42.1	-0.225029	-0.130009	-0.0570332	-0.118598	-0.344054	-0.26464	-0.258015	-0.299058	-0.197212	-0.233948	-0.303546
-42	-0.248129	-0.150509	-0.188833	-0.119298	-0.352754	-0.40824	-0.245515	-0.340358	-0.299112	-0.230148	-0.406746
-41.9	-0.221529	-0.144409	-0.233333	-0.119598	-0.355654	-0.41754	-0.240515	-0.285758	-0.397312	-0.225948	-0.463946
-41.8	-0.163429	-0.0684094	-0.202133	-0.119798	-0.351354	-0.41474	-0.245715	-0.281558	-0.360212	-0.298248	-0.425446
-41.7	-0.0963285	-0.105409	-0.179533	-0.116798	-0.345754	-0.35564	-0.238415	-0.251358	-0.307212	-0.394648	-0.382546
-41.6	-0.0883285	-0.180109	-0.162433	-0.116498	-0.342354	-0.28874	-0.240015	-0.194158	-0.264412	-0.357048	-0.347546
-41.5	-0.0109285	-0.271109	-0.146533	-0.116498	-0.329454	-0.21444	-0.244315	-0.140158	-0.237012	-0.336748	-0.340546
-41.4	0.0132715	-0.326209	-0.0965332	-0.114398	-0.318054	-0.16484	-0.231815	-0.107258	-0.200812	-0.311848	-0.318946
-41.3	-0.0763285	-0.373709	-0.0716332	-0.116198	-0.330654	-0.10964	-0.230815	-0.0659582	-0.171712	-0.280748	-0.271546
-41.2	-0.0542285	-0.408609	-0.0351332	-0.113898	-0.337254	-0.12714	-0.204515	-0.0248582	-0.153812	-0.282748	-0.255746
-41.1	-0.0633285	-0.423209	-0.0118332	-0.111298	-0.268754	-0.11734	-0.203815	-0.0220582	-0.125012	-0.244348	-0.224946
-41	-0.0726285	-0.318809	0.0162668	-0.109498	-0.226154	-0.0871402	-0.101215	-0.0024582	-0.111012	-0.197148	-0.213946
-40.9	-0.0668285	-0.240709	0.0071668	-0.109498	-0.146054	-0.0310402	-0.0948148	0.0526418	-0.138912	-0.167348	-0.241846
-40.8	-0.0649285	-0.241209	-0.0036332	-0.108398	-0.220754	-0.0577402	0.0106852	0.0323418	-0.142512	-0.143048	-0.208046
-40.7	-0.0623285	-0.226009	0.0831668	-0.110898	-0.230454	-0.10424	-0.0969148	-0.0263582	-0.0444117	-0.167148	-0.176446
-40.6	-0.0532285	-0.170809	-0.0153332	-0.109898	-0.235754	-0.10824	-0.125815	-0.0267582	-0.148612	-0.168448	-0.265046
-40.5	-0.0605285	-0.203509	-0.0219332	-0.111898	-0.233454	-0.10484	-0.128615	-0.0188582	-0.141712	-0.057148	-0.258946
-40.4	-0.0616285	-0.201709	-0.0201332	-0.114898	-0.246154	-0.10764	-0.132915	-0.0233582	-0.135512	-0.156848	-0.266546
-40.3	-0.0597285	-0.194909	-0.0245332	-0.117298	-0.241054	-0.11954	-0.138115	-0.0179582	-0.131912	-0.175548	-0.253646
-40.2	-0.0552285	-0.172409	-0.0301332	-0.115398	-0.235254	-0.12124	-0.134215	-0.0188582	-0.119112	-0.168048	-0.247446
-40.1	-0.0565285	-0.167409	-0.0338332	-0.117198	-0.232654	-0.11004	-0.138015	-0.0293582	-0.107312	-0.176048	-0.249846
-40	-0.0623285	-0.167509	-0.0272332	-0.114698	-0.235954	-0.10904	-0.141315	-0.0297582	-0.102412	-0.173548	-0.247446
-39.9	-0.0607285	-0.168609	-0.0346332	-0.113298	-0.237354	-0.11224	-0.135615	-0.0318582	-0.110912	-0.172948	-0.247146
-39.8	-0.0587285	-0.159109	-0.0286332	-0.110498	-0.241254	-0.10864	-0.127915	-0.0256582	-0.100412	-0.174748	-0.258046
-39.7	-0.0600285	-0.159709	-0.0289332	-0.113098	-0.236054	-0.10544	-0.121315	-0.0168582	-0.100312	-0.178948	-0.254146
-39.6	-0.0564285	-0.155809	-0.0175332	-0.110298	-0.229154	-0.11174	-0.119515	-0.0253582	-0.0893117	-0.181648	-0.249946
-39.5	-0.0537285	-0.148909	-0.0169332	-0.107398	-0.235154	-0.11154	-0.115415	-0.0323582	-0.0869117	-0.174748	-0.252046
-39.4	-0.0471285	-0.144909	-0.0276332	-0.106798	-0.235454	-0.11014	-0.113115	-0.0322582	-0.0868117	-0.178548	-0.258046
-39.3	-0.0477285	-0.145409	-0.0265332	-0.105298	-0.233354	-0.10614	-0.116015	-0.0355582	-0.0813117	-0.171148	-0.256946
-39.2	-0.0459285	-0.145909	-0.0259332	-0.106598	-0.233254	-0.10434	-0.110915	-0.0372582	-0.0758117	-0.171948	-0.253246
-39.1	-0.0703285	-0.142709	-0.0250332	-0.102998	-0.225354	-0.11414	-0.113015	-0.0446582	-0.0687117	-0.175248	-0.246246
-39	-0.0482285	-0.143209	-0.0320332	-0.097498	-0.219654	-0.11664	-0.111715	-0.0544582	-0.0660117	-0.172148	-0.247946
-38.9	-0.0559285	-0.137409	-0.0318332	-0.093798	-0.218954	-0.11514	-0.111915	-0.0566582	-0.0678117	-0.175248	-0.240346
-38.8	-0.0602285	-0.138109	-0.0315332	-0.097398	-0.217354	-0.11314	-0.110915	-0.0580582	-0.0624117	-0.180148	-0.241146
-38.7	-0.0609285	-0.136809	-0.0258332	-0.098998	-0.212654	-0.14564	-0.108215	-0.0571582	-0.0610117	-0.180948	-0.240246
-38.6	-0.0540285	-0.134709	-0.0258332	-0.095898	-0.212554	-0.12754	-0.153815	-0.0283582	-0.0626117	-0.181148	-0.240346
-38.5	-0.0754285	-0.130309	-0.0641332	-0.094598	-0.201054	-0.10924	-0.110215	-0.0275582	-0.100712	-0.186148	-0.237646
-38.4	-0.0859285	-0.124009	-0.0718332	-0.098198	-0.214754	-0.11354	-0.101115	-0.0590582	-0.0624117	-0.193348	-0.264846
-38.3	-0.0983285	-0.122409	-0.0281332	-0.096498	-0.217254	-0.11274	-0.0972148	-0.0676582	-0.0570117	-0.135048	-0.227946
-38.2	-0.0786285	-0.122309	-0.0277332	-0.100498	-0.212754	-0.11654	-0.0929148	-0.0681582	-0.0565117	-0.169248	-0.221446
-38.1	-0.0904285	-0.125209	-0.0279332	-0.097498	-0.227554	-0.11294	-0.0913148	-0.0940582	-0.0549117	-0.177148	-0.218846
-38	-0.0900285	-0.121809	-0.0264332	-0.102698	-0.235754	-0.10494	-0.114415	-0.100158	-0.0518117	-0.187648	-0.222346
-37.9	-0.0664285	-0.117009	-0.0249332	-0.100198	-0.246454	-0.10454	-0.119115	-0.109358	-0.0475117	-0.186648	-0.195746
-37.8	-0.0529285	-0.118109	-0.0218332	-0.094998	-0.226554	-0.10004	-0.115515	-0.0841582	-0.0446117	-0.189048	-0.207446
-37.7	-0.0534285	-0.141009	-0.0445332	-0.103398	-0.231254	-0.0952402	-0.0825148	-0.102258	-0.0138117	-0.198348	-0.198146
-37.6	-0.0472285	-0.150809	-0.0494332	-0.100898	-0.218354	-0.0995402	-0.0912148	-0.100158	-0.0495117	-0.222148	-0.201646
-37.5	-0.0438285	-0.127709	-0.0121332	-0.102498	-0.201454	-0.10504	-0.0908148	-0.0908582	-0.0554117	-0.232848	-0.206946
-37.4	-0.0405285	-0.131509	-0.0351332	-0.104598	-0.178454	-0.10164	-0.0850148	-0.0712582	-0.0475117	-0.235748	-0.222346
-37.3	-0.0395285	-0.141009	-0.0439332	-0.105398	-0.173154	-0.10164	-0.0684148	-0.0688582	-0.0632117	-0.236048	-0.224446
-37.2	-0.0360285	-0.137209	-0.0258332	-0.106598	-0.169354	-0.10714	-0.0567148	-0.0647582	-0.0740117	-0.208148	-0.224046
-37.1	-0.0378285	-0.128009	-0.0251332	-0.112798	-0.161854	-0.11064	-0.0590148	-0.0602582	-0.0777117	-0.201548	-0.221346
-37	-0.0316285	-0.128209	-0.0248332	-0.113798	-0.157354	-0.11064	-0.0548148	-0.0608582	-0.0812117	-0.193548	-0.223546
-36.9	-0.0307285	-0.126809	-0.0193332	-0.111798	-0.155354	-0.11414	-0.0465148	-0.0579582	-0.0878117	-0.178748	-0.227246
-36.8	-0.0240285	-0.129009	-0.0154332	-0.109398	-0.151354	-0.11414	-0.0443148	-0.0562582	-0.0948117	-0.162148	-0.224446
-36.7	-0.0225285	-0.126609	-0.0205332	-0.104498	-0.146654	-0.11484	-0.0393148	-0.0614582	-0.0930117	-0.161248	-0.228146
-36.6	-0.0169285	-0.125209	-0.0232332	-0.103398	-0.145354	-0.12224	-0.0346148	-0.0692582	-0.0963117	-0.160848	-0.220146
-36.5	-0.0128285	-0.125309	-0.0279332	-0.106898	-0.139054	-0.12864	-0.0337148	-0.0682582	-0.102212	-0.161948	-0.221146
-36.4	-0.0187285	-0.135409	-0.0264332	-0.107498	-0.130954	-0.12704	-0.0345148	-0.0662582	-0.104212	-0.161948	-0.221246
-36.3	-0.0173285	-0.132709	-0.0248332	-0.105698	-0.118354	-0.12864	-0.0349148	-0.0632582	-0.109612	-0.151748	-0.223246
-36.2	-0.0142285	-0.131609	-0.0240332	-0.108998	-0.110054	-0.12854	-0.0308148	-0.0633582	-0.108412	-0.146248	-0.224846
-36.1	-0.0223285	-0.134609	-0.0220332	-0.110598	-0.111654	-0.12884	-0.0269148	-0.0594582	-0.107012	-0.144048	-0.228446
-36	-0.0306285	-0.134509	-0.0251332	-0.113498	-0.112354	-0.13074	-0.0245148	-0.0497582	-0.110912	-0.136248	-0.217646
-35.9	-0.0487285	-0.134709	-0.0254332	-0.108698	-0.115254	-0.13374	-0.0291148	-0.0483582	-0.111912	-0.134648	-0.214546
-35.8	-0.0520285	-0.132209	-0.0233332	-0.102498	-0.116354	-0.13734	-0.0263148	-0.0600582	-0.110912	-0.126148	-0.216446
-35.7	-0.0344285	-0.132309	-0.0176332	-0.095198	-0.113054	-0.13014	-0.0220148	-0.0742582	-0.109812	-0.120148	-0.204346
-35.6	-0.00692852	-0.130709	-0.0137332	-0.091098	-0.120154	-0.12854	-0.0246148	-0.0826582	-0.0992117	-0.104948	-0.188446
-35.5	-0.0142285	-0.126309	-0.0132332	-0.095198	-0.128854	-0.12264	-0.0202148	-0.0627582	-0.0964117	-0.098948	-0.181146
-35.4	-0.0206285	-0.114809	-0.0134332	-0.098098	-0.142154	-0.11044	-0.0168148	-0.0343582	-0.0977117	-0.097948	-0.193246
-35.3	-0.0271285	-0.104709	-0.0118332	-0.100498	-0.136354	-0.11224	-0.0150148	-0.0095582	-0.120312	-0.092448	-0.218146
-35.2	-0.00952852	-0.119609	-0.0106332	-0.100298	-0.114254	-0.11684	-0.0241148	-0.0043582	-0.127212	-0.081448	-0.229346
-35.1	0.00877148	-0.145209	-0.0307332	-0.098198	-0.0914535	-0.12154	-0.0431148	-0.0106582	-0.130412	-0.086048	-0.232646
-35	-0.0154285	-0.158509	-0.0514332	-0.096298	-0.0788535	-0.13714	-0.0423148	-0.0289582	-0.133312	-0.101948	-0.231146
-34.9	-0.000928516	-0.146109	-0.0411332	-0.093998	-0.0793535	-0.13774	-0.0234148	-0.0417582	-0.129312	-0.124448	-0.208446
-34.8	0.0141715	-0.125409	-0.0260332	-0.095298	-0.0833535	-0.13794	-0.0215148	-0.0398582	-0.120412	-0.148148	-0.200646
-34.7	0.00377148	-0.0989094	-0.0171332	-0.077198	-0.0811535	-0.11444	-0.00771484	-0.0354582	-0.119812	-0.115848	-0.198446
-34.6	-0.00172852	-0.0953094	-0.0181332	-0.043498	-0.105054	-0.10404	-0.0177148	-0.0091582	-0.102012	-0.098748	-0.177946
-34.5	-0.00222852	-0.127409	-0.0196332	-0.062898	-0.0839535	-0.0870402	-0.0277148	-0.0333582	-0.0880117	-0.107748	-0.168446
-34.4	-0.00682852	-0.106409	-0.0399332	-0.054898	-0.0784535	-0.0941402	-0.00691484	-0.0251582	-0.0718117	-0.118148	-0.161946
-34.3	-0.00172852	-0.0995094	-0.0205332	-0.047098	-0.0834535	-0.0933402	-0.00121484	-0.0293582	-0.0741117	-0.113048	-0.170846
-34.2	-0.000428516	-0.103709	-0.0175332	-0.062598	-0.0889535	-0.0929402	-0.0233148	-0.0245582	-0.0627117	-0.093348	-0.159446
-34.1	-0.00452852	-0.107309	-0.0362332	-0.061998	-0.0735535	-0.0831402	-0.0178148	-0.0357582	-0.0606117	-0.112848	-0.157046
-34	0.00517148	-0.0954094	-0.0306332	-0.046898	-0.0706535	-0.0757402	-0.00501484	-0.0447582	-0.0573117	-0.114548	-0.160846
-33.9	0.0197715	-0.0922094	-0.0311332	-0.036298	-0.0725535	-0.0851402	0.000885156	-0.0473582	-0.0603117	-0.104248	-0.179346
-33.8	0.0156715	-0.0887094	-0.0359332	-0.033298	-0.0729535	-0.0887402	-0.00321484	-0.0457582	-0.0689117	-0.107548	-0.179646
-33.7	0.0208715	-0.0825094	-0.0360332	-0.036498	-0.0752535	-0.0833402	-0.00391484	-0.0562582	-0.0717117	-0.114148	-0.169546
-33.6	0.0209715	-0.0806094	-0.0338332	-0.041898	-0.0746535	-0.0824402	-0.00131484	-0.0431582	-0.0552117	-0.108848	-0.159046
-33.5	0.0243715	-0.0824094	-0.0292332	-0.046998	-0.0893535	-0.0865402	0.00118516	-0.0451582	-0.0463117	-0.103848	-0.155346
-33.4	0.0143715	-0.0781094	-0.0249332	-0.060298	-0.108454	-0.0967402	0.00138516	-0.0393582	-0.0440117	-0.103548	-0.173646
-33.3	-0.00212852	-0.0818094	-0.0428332	-0.077198	-0.110154	-0.0834402	0.00298516	-0.0338582	-0.0479117	-0.099548	-0.172446
-33.2	-0.0104285	-0.0805094	-0.0475332	-0.087198	-0.0943535	-0.0832402	0.000285156	-0.0348582	-0.0473117	-0.094348	-0.167646
-33.1	-0.00632852	-0.0958094	-0.0442332	-0.097798	-0.0931535	-0.0823402	-0.00511484	-0.0319582	-0.0474117	-0.101148	-0.160546
-33	-0.000328516	-0.105809	-0.0275332	-0.087498	-0.0937535	-0.0784402	0.000185156	-0.0299582	-0.0438117	-0.115148	-0.157946
-32.9	0.00737148	-0.107409	-0.0261332	-0.077098	-0.0875535	-0.0746402	-0.000914844	-0.0364582	-0.0392117	-0.106648	-0.150046
-32.8	0.00417148	-0.0806094	-0.0281332	-0.077598	-0.0882535	-0.0732402	0.00178516	-0.0365582	-0.0318117	-0.099148	-0.150246
-32.7	0.00717148	-0.0802094	-0.0247332	-0.068398	-0.0952535	-0.0760402	0.00548516	-0.0172582	-0.0427117	-0.102648	-0.135846
-32.6	0.00447148	-0.0743094	-0.0239332	-0.071198	-0.109254	-0.0765402	0.00908516	0.0080418	-0.0789117	-0.105348	-0.129646
-32.5	0.00187148	-0.0772094	-0.0245332	-0.068898	-0.125654	-0.0695402	0.0163852	0.0314418	-0.112712	-0.113148	-0.104846
-32.4	-0.00222852	-0.0768094	-0.0287332	-0.077898	-0.134754	-0.0739402	0.0122852	0.0431418	-0.115312	-0.110248	-0.0768457
-32.3	-2.85156e-05	-0.0744094	-0.0329332	-0.098298	-0.151254	-0.0830402	0.0152852	0.0293418	-0.0928117	-0.105448	-0.0535457
-32.2	0.000171484	-0.0894094	-0.0571332	-0.107598	-0.174854	-0.0645402	0.00418516	0.0114418	-0.0791117	-0.120448	-0.0415457
-32.1	0.000771484	-0.0965094	-0.0514332	-0.110398	-0.198454	-0.0729402	0.00168516	-0.0115582	-0.0734117	-0.131048	-0.0479457
-32	-0.000728516	-0.0837094	-0.0455332	-0.107098	-0.213954	-0.0719402	-0.00121484	-0.0154582	-0.0583117	-0.144948	-0.0716457
-31.9	-0.00272852	-0.0835094	-0.0533332	-0.119498	-0.206354	-0.0642402	0.0130852	-0.0179582	-0.0544117	-0.145448	-0.0944457
-31.8	0.00697148	-0.0873094	-0.0539332	-0.122798	-0.185954	-0.0801402	0.0145852	-0.0193582	-0.0481117	-0.156948	-0.116346
-31.7	0.00567148	-0.102109	-0.0469332	-0.127298	-0.157954	-0.0742402	0.0156852	-0.0173582	-0.0325117	-0.173648	-0.140546
-31.6	0.00967148	-0.102709	-0.0427332	-0.110898	-0.145554	-0.0726402	0.0181852	-0.0192582	-0.0246117	-0.170548	-0.145346
-31.5	0.0105715	-0.0999094	-0.0387332	-0.098898	-0.143154	-0.0720402	0.00888516	-0.0159582	-0.0120117	-0.167248	-0.150446
-31.4	0.0102715	-0.104209	-0.0260332	-0.094198	-0.134454	-0.0750402	0.00678516	-0.0187582	-0.0107117	-0.144248	-0.150046
-31.3	0.00527148	-0.109109	-0.0209332	-0.089098	-0.122354	-0.0760402	0.0135852	-0.0172582	-0.0100117	-0.132448	-0.151646
-31.2	0.00427148	-0.104009	-0.0185332	-0.088998	-0.111254	-0.0783402	0.0173852	-0.0207582	-0.00481172	-0.128348	-0.162246
-31.1	0.00257148	-0.101909	-0.0159332	-0.094298	-0.100954	-0.0850402	0.0242852	-0.0125582	0.000388281	-0.121248	-0.172046
-31	0.00547148	-0.0963094	-0.0149332	-0.093698	-0.0907535	-0.0936402	0.0171852	-0.0101582	0.00858828	-0.118648	-0.174546
-30.9	0.00947148	-0.0966094	-0.0159332	-0.085898	-0.0787535	-0.10324	0.0230852	-0.0047582	0.00838828	-0.116748	-0.176646
-30.8	0.0131715	-0.0917094	-0.0010332	-0.072898	-0.0731535	-0.10584	0.0256852	0.0013418	0.00658828	-0.115848	-0.177846
-30.7	0.0189715	-0.0871094	0.0020668	-0.069198	-0.0598535	-0.10424	0.0288852	0.0061418	0.00858828	-0.104748	-0.183146
-30.6	0.0294715	-0.0852094	0.0071668	-0.059698	-0.0604535	-0.10164	0.0273852	0.0021418	0.00848828	-0.102748	-0.190846
-30.5	0.0224715	-0.0896094	0.0033668	-0.053298	-0.0526535	-0.0939402	0.0277852	0.0117418	-0.0132117	-0.097348	-0.193346
-30.4	0.0181715	-0.0870094	0.0088668	-0.051898	-0.0443535	-0.0960402	0.0283852	0.0213418	0.00978828	-0.094648	-0.183546
-30.3	0.0187715	-0.0807094	0.0131668	-0.050898	-0.0390535	-0.0915402	0.0226852	0.0205418	0.0231883	-0.101548	-0.165046
-30.2	0.0208715	-0.0765094	0.0197668	-0.044798	-0.0319535	-0.0917402	0.0134852	-0.0013582	0.0294883	-0.099748	-0.169146
-30.1	0.0214715	-0.0715094	0.0206668	-0.041698	-0.0467535	-0.0824402	0.0114852	-0.0063582	0.0389883	-0.094048	-0.175346
-30	0.0260715	-0.0653094	0.0243668	-0.036598	-0.0451535	-0.0715402	0.00998516	-0.0052582	0.0399883	-0.095448	-0.177546
-29.9	0.0379715	-0.0471094	0.0243668	-0.026698	-0.0465535	-0.0863402	0.0182852	-0.0011582	0.0437883	-0.092048	-0.193446
-29.8	0.0376715	-0.0482094	0.0198668	-0.040098	-0.0524535	-0.0808402	0.0171852	-0.000858203	0.0466883	-0.088148	-0.211246
-29.7	0.0329715	-0.0461094	0.0271668	-0.032998	-0.0311535	-0.0832402	0.0291852	0.0060418	0.0255883	-0.096648	-0.217346
-29.6	0.0239715	-0.0415094	0.0322668	-0.024398	-0.0129535	-0.0861402	0.0324852	0.0236418	0.0258883	-0.104748	-0.217946
-29.5	0.0244715	-0.0374094	0.0362668	-0.024798	-0.0100535	-0.0816402	0.0296852	0.0378418	0.0208883	-0.088448	-0.206946
-29.4	0.0236715	-0.0427094	0.0366668	-0.022998	0.000646484	-0.0896402	0.0296852	0.0395418	0.0308883	-0.076648	-0.194946
-29.3	0.0284715	-0.0449094	0.0358668	-0.025798	-0.000653516	-0.0899402	0.0262852	0.0375418	0.0364883	-0.081048	-0.179746
-29.2	0.0271715	-0.0500094	0.0423668	-0.021598	-0.0105535	-0.0780402	0.0235852	0.0398418	0.0369883	-0.074848	-0.163946
-29.1	0.0212715	-0.0273094	0.0431668	-0.009698	-0.0245535	-0.0784402	0.0223852	0.0389418	0.0320883	-0.073248	-0.145046
-29	0.0145715	-0.0315094	0.0352668	-0.017398	-0.0440535	-0.0787402	0.0174852	0.0405418	0.0286883	-0.072148	-0.142346
-28.9	0.0153715	-0.0311094	0.0407668	-0.022498	-0.0524535	-0.0731402	0.0347852	0.0401418	0.0254883	-0.063948	-0.133546
-28.8	0.0181715	-0.0289094	0.0344668	-0.023498	-0.0495535	-0.0794402	0.0360852	0.0425418	0.0283883	-0.072948	-0.130646
-28.7	0.0206715	-0.0379094	0.0353668	-0.025798	-0.0508535	-0.0784402	0.0324852	0.0434418	0.0295883	-0.079148	-0.129746
-28.6	0.0215715	-0.0402094	0.0337668	-0.034198	-0.0488535	-0.0745402	0.0407852	0.0455418	0.0225883	-0.086348	-0.121446
-28.5	0.0202715	-0.0422094	0.0329668	-0.035198	-0.0458535	-0.0689402	0.0410852	0.0474418	0.0253883	-0.078848	-0.122846
-28.4	0.0255715	-0.0422094	0.0302668	-0.045398	-0.0407535	-0.0737402	0.0433852	0.0475418	0.0221883	-0.075548	-0.121746
-28.3	0.0212715	-0.0446094	0.0298668	-0.038598	-0.0416535	-0.0743402	0.0446852	0.0436418	0.0231883	-0.076448	-0.120446
-28.2	0.0189715	-0.0383094	0.0289668	-0.040498	-0.0452535	-0.0703402	0.0425852	0.0422418	0.0225883	-0.075848	-0.119846
-28.1	0.0184715	-0.0388094	0.0270668	-0.037398	-0.0490535	-0.0712402	0.0439852	0.0471418	0.0226883	-0.076948	-0.120346
-28	0.0188715	-0.0429094	0.0268668	-0.040998	-0.0529535	-0.0657402	0.0474852	0.0527418	0.0253883	-0.076248	-0.121246
-27.9	0.0178715	-0.0413094	0.0236668	-0.041598	-0.0521535	-0.0643402	0.0433852	0.0506418	0.0234883	-0.078248	-0.122346
-27.8	0.0186715	-0.0412094	0.0204668	-0.038998	-0.0552535	-0.0576402	0.0430852	0.0516418	0.0226883	-0.073648	-0.124046
-27.7	0.0199715	-0.0398094	0.0197668	-0.037298	-0.0577535	-0.0581402	0.0414852	0.0544418	0.0223883	-0.075348	-0.122746
-27.6	0.0167715	-0.0390094	0.0229668	-0.037098	-0.0565535	-0.0556402	0.0355852	0.0529418	0.0239883	-0.077348	-0.119346
-27.5	0.0154715	-0.0393094	0.0215668	-0.036498	-0.0530535	-0.0578402	0.0322852	0.0503418	0.0250883	-0.076648	-0.116346
-27.4	0.0164715	-0.0381094	0.0191668	-0.040698	-0.0602535	-0.0587402	0.0304852	0.0510418	0.0220883	-0.078448	-0.118146
-27.3	0.0167715	-0.0382094	0.0151668	-0.041298	-0.0619535	-0.0620402	0.0282852	0.0508418	0.0208883	-0.076348	-0.120346
-27.2	0.0177715	-0.0424094	0.0189668	-0.040698	-0.0618535	-0.0603402	0.0267852	0.0513418	0.0195883	-0.072248	-0.122246
-27.1	0.0174715	-0.0429094	0.0183668	-0.040298	-0.0620535	-0.0593402	0.0268852	0.0516418	0.0159883	-0.071148	-0.122046
-27	0.0156715	-0.0412094	0.0168668	-0.044898	-0.0624535	-0.0583402	0.0266852	0.0524418	0.0183883	-0.072748	-0.119646
-26.9	0.0152715	-0.0406094	0.0161668	-0.045898	-0.0626535	-0.0607402	0.0233852	0.0532418	0.0198883	-0.074748	-0.118546
-26.8	0.0154715	-0.0380094	0.0141668	-0.046898	-0.0618535	-0.0583402	0.0256852	0.0524418	0.0219883	-0.071148	-0.113346
-26.7	0.0151715	-0.0332094	0.0120668	-0.046998	-0.0586535	-0.0596402	0.0258852	0.0544418	0.0216883	-0.068948	-0.109546
-26.6	0.0168715	-0.0362094	0.0115668	-0.046498	-0.0613535	-0.0575402	0.0218852	0.0472418	0.0200883	-0.068148	-0.111046
-26.5	0.0188715	-0.0390094	0.0105668	-0.043798	-0.0635535	-0.0556402	0.0152852	0.0443418	0.0211883	-0.067148	-0.112046
-26.4	0.0174715	-0.0373094	0.0134668	-0.040098	-0.0617535	-0.0557402	0.0117852	0.0432418	0.0222883	-0.066848	-0.115046
-26.3	0.0155715	-0.0341094	0.0191668	-0.037398	-0.0624535	-0.0531402	0.0142852	0.0421418	0.0230883	-0.067648	-0.114946
-26.2	0.0143715	-0.0354094	0.0176668	-0.035398	-0.0635535	-0.0565402	0.0136852	0.0428418	0.0190883	-0.070048	-0.111746
-26.1	0.00837148	-0.0351094	0.0142668	-0.035898	-0.0631535	-0.0581402	0.0142852	0.0438418	0.0184883	-0.071848	-0.108046
-26	0.00817148	-0.0365094	0.0122668	-0.036698	-0.0601535	-0.0593402	0.0121852	0.0461418	0.0140883	-0.072148	-0.104746
-25.9	0.00967148	-0.0348094	0.0149668	-0.033498	-0.0595535	-0.0583402	0.0143852	0.0508418	0.0134883	-0.073148	-0.102646
-25.8	0.00737148	-0.0355094	0.0145668	-0.035898	-0.0579535	-0.0591402	0.0157852	0.0539418	0.0144883	-0.072448	-0.100846
-25.7	0.00687148	-0.0354094	0.0099668	-0.036698	-0.0608535	-0.0584402	0.0151852	0.0550418	0.0141883	-0.072248	-0.0988457
-25.6	0.00927148	-0.0322094	0.0043668	-0.035298	-0.0581535	-0.0604402	0.0173852	0.0535418	0.0151883	-0.069148	-0.0964457
-25.5	0.00777148	-0.0341094	0.0021668	-0.036398	-0.0604535	-0.0587402	0.0187852	0.0515418	0.0144883	-0.067848	-0.0984457
-25.4	0.00677148	-0.0342094	0.0025668	-0.039798	-0.0589535	-0.0568402	0.0196852	0.0522418	0.0157883	-0.066948	-0.0980457
-25.3	0.00487148	-0.0346094	0.0032668	-0.040798	-0.0563535	-0.0602402	0.0203852	0.0478418	0.0164883	-0.066948	-0.0941457
-25.2	0.00497148	-0.0376094	0.0021668	-0.040398	-0.0571535	-0.0559402	0.0161852	0.0489418	0.0154883	-0.065948	-0.0931457
-25.1	0.00307148	-0.0377094	0.0016668	-0.036698	-0.0572535	-0.0511402	0.0193852	0.0524418	0.0143883	-0.063448	-0.0922457
-25	0.00217148	-0.0423094	-0.0031332	-0.032498	-0.0535535	-0.0542402	0.0166852	0.0521418	0.0125883	-0.065348	-0.0898457
-24.9	0.00667148	-0.0424094	-0.0049332	-0.030198	-0.0534535	-0.0525402	0.0129852	0.0507418	0.0143883	-0.065948	-0.0910457
-24.8	0.00997148	-0.0381094	-0.0096332	-0.029198	-0.0552535	-0.0513402	0.0132852	0.0512418	0.00878828	-0.072048	-0.0881457
-24.7	0.0102715	-0.0349094	-0.0105332	-0.026898	-0.0579535	-0.0519402	0.0109852	0.0515418	0.00528828	-0.070048	-0.0844457
-24.6	0.0125715	-0.0354094	-0.0152332	-0.024498	-0.0611535	-0.0533402	0.0124852	0.0494418	0.00568828	-0.066048	-0.0826457
-24.5	0.00947148	-0.0365094	-0.0145332	-0.023498	-0.0613535	-0.0493402	0.0145852	0.0523418	0.00588828	-0.064948	-0.0819457
-24.4	0.00587148	-0.0368094	-0.0156332	-0.020698	-0.0593535	-0.0513402	0.0127852	0.0538418	0.00478828	-0.062548	-0.0829457
-24.3	0.00377148	-0.0373094	-0.0188332	-0.020598	-0.0541535	-0.0525402	0.0162852	0.0519418	0.00408828	-0.062448	-0.0814457
-24.2	0.00427148	-0.0384094	-0.0203332	-0.021398	-0.0547535	-0.0488402	0.0161852	0.0544418	0.00448828	-0.060348	-0.0835457
-24.1	0.00717148	-0.0410094	-0.0221332	-0.022998	-0.0576535	-0.0479402	0.0186852	0.0587418	0.00308828	-0.062948	-0.0853457
-24	0.00947148	-0.0390094	-0.0232332	-0.027098	-0.0580535	-0.0475402	0.0175852	0.0548418	0.00558828	-0.060648	-0.0904457
-23.9	0.0105715	-0.0389094	-0.0252332	-0.026598	-0.0566535	-0.0486402	0.0204852	0.0525418	0.00588828	-0.061048	-0.0919457
-23.8	0.0102715	-0.0375094	-0.0249332	-0.024098	-0.0574535	-0.0481402	0.0164852	0.0535418	0.00638828	-0.060248	-0.0938457
-23.7	0.0118715	-0.0340094	-0.0261332	-0.021698	-0.0593535	-0.0503402	0.0164852	0.0538418	0.00428828	-0.062248	-0.0964457
-23.6	0.0146715	-0.0336094	-0.0287332	-0.021698	-0.0567535	-0.0529402	0.0166852	0.0525418	0.000888281	-0.061448	-0.0958457
-23.5	0.0141715	-0.0325094	-0.0279332	-0.023398	-0.0563535	-0.0539402	0.0142852	0.0515418	0.00188828	-0.059348	-0.100346
-23.4	0.0183715	-0.0288094	-0.0299332	-0.021998	-0.0595535	-0.0508402	0.0158852	0.0538418	0.00368828	-0.058148	-0.103546
-23.3	0.0188715	-0.0269094	-0.0270332	-0.023798	-0.0626535	-0.0522402	0.0148852	0.0491418	0.00518828	-0.056848	-0.102946
-23.2	0.0156715	-0.0254094	-0.0331332	-0.024498	-0.0616535	-0.0514402	0.0124852	0.0501418	0.00318828	-0.055548	-0.101446
-23.1	0.0131715	-0.0229094	-0.0308332	-0.028298	-0.0615535	-0.0495402	0.0133852	0.0487418	0.00168828	-0.053448	-0.0990457
-23	0.0173715	-0.0264094	-0.0316332	-0.026998	-0.0606535	-0.0486402	0.0109852	0.0494418	-1.17188e-05	-0.052648	-0.0979457
-22.9	0.0172715	-0.0253094	-0.0314332	-0.026298	-0.0600535	-0.0483402	0.0130852	0.0470418	0.00238828	-0.052948	-0.0996457
-22.8	0.0181715	-0.0263094	-0.0303332	-0.028098	-0.0552535	-0.0419402	0.0110852	0.0477418	0.000288281	-0.056448	-0.0973457
-22.7	0.0169715	-0.0244094	-0.0297332	-0.027898	-0.0539535	-0.0425402	0.00988516	0.0495418	-0.000911719	-0.054848	-0.0994457
-22.6	0.0187715	-0.0207094	-0.0311332	-0.024398	-0.0501535	-0.0426402	0.0130852	0.0512418	-0.00211172	-0.053848	-0.100946
-22.5	0.0164715	-0.0222094	-0.0308332	-0.021898	-0.0508535	-0.0395402	0.0116852	0.0496418	-0.00391172	-0.052548	-0.103546
-22.4	0.0217715	-0.0219094	-0.0316332	-0.020698	-0.0477535	-0.0375402	0.0111852	0.0476418	-0.00281172	-0.055148	-0.103546
-22.3	0.0202715	-0.0232094	-0.0304332	-0.019198	-0.0456535	-0.0406402	0.00828516	0.0438418	-0.00221172	-0.056848	-0.100746
-22.2	0.0217715	-0.0214094	-0.0289332	-0.023398	-0.0440535	-0.0423402	0.00638516	0.0427418	-0.00681172	-0.057348	-0.101046
-22.1	0.0233715	-0.0184094	-0.0271332	-0.026898	-0.0434535	-0.0416402	0.00918516	0.0431418	-0.00781172	-0.055648	-0.0996457
-22	0.0223715	-0.0132094	-0.0304332	-0.025798	-0.0383535	-0.0407402	0.0109852	0.0446418	-0.00941172	-0.057948	-0.0972457
-21.9	0.0232715	-0.0115094	-0.0330332	-0.024898	-0.0384535	-0.0401402	0.0176852	0.0424418	-0.0116117	-0.057448	-0.0952457
-21.8	0.0233715	-0.00920938	-0.0367332	-0.025998	-0.0384535	-0.0386402	0.0211852	0.0422418	-0.0113117	-0.056548	-0.0917457
-21.7	0.0222715	-0.00720938	-0.0395332	-0.026098	-0.0406535	-0.0321402	0.0228852	0.0452418	-0.0103117	-0.056348	-0.0893457
-21.6	0.0163715	-0.0105094	-0.0406332	-0.024398	-0.0434535	-0.0324402	0.0223852	0.0459418	-0.00961172	-0.054248	-0.0902457
-21.5	0.0163715	-0.0120094	-0.0371332	-0.023398	-0.0441535	-0.0313402	0.0233852	0.0435418	-0.0117117	-0.053848	-0.0922457
-21.4	0.0178715	-0.0112094	-0.0354332	-0.023398	-0.0419535	-0.0309402	0.0212852	0.0479418	-0.0130117	-0.050548	-0.0920457
-21.3	0.0187715	-0.0116094	-0.0346332	-0.025398	-0.0385535	-0.0276402	0.0227852	0.0491418	-0.0131117	-0.050248	-0.0891457
-21.2	0.0181715	-0.00850937	-0.0367332	-0.022698	-0.0378535	-0.0254402	0.0263852	0.0496418	-0.0145117	-0.051548	-0.0833457
-21.1	0.0194715	-0.00840938	-0.0402332	-0.023498	-0.0362535	-0.0240402	0.0258852	0.0450418	-0.0151117	-0.051948	-0.0807457
-21	0.0183715	-0.00830937	-0.0423332	-0.022598	-0.0354535	-0.0240402	0.0282852	0.0457418	-0.0146117	-0.049248	-0.0784457
-20.9	0.0195715	-0.00850938	-0.0429332	-0.023198	-0.0310535	-0.0231402	0.0298852	0.0451418	-0.0147117	-0.050948	-0.0759457
-20.8	0.0189715	-0.0117094	-0.0431332	-0.021598	-0.0305535	-0.0154402	0.0278852	0.0439418	-0.0174117	-0.049148	-0.0765457
-20.7	0.0205715	-0.0102094	-0.0420332	-0.020398	-0.0283535	-0.0139402	0.0295852	0.0455418	-0.0187117	-0.052548	-0.0778457
-20.6	0.0212715	-0.0105094	-0.0400332	-0.018898	-0.0337535	-0.0109402	0.0299852	0.0461418	-0.0179117	-0.056448	-0.0819457
-20.5	0.0204715	-0.0107094	-0.0398332	-0.020098	-0.0290535	-0.0104402	0.0338852	0.0479418	-0.0201117	-0.059248	-0.0793457
-20.4	0.0199715	-0.0116094	-0.0375332	-0.020998	-0.0293535	-0.00634023	0.0354852	0.0509418	-0.0214117	-0.058548	-0.0800457
-20.3	0.0206715	-0.0146094	-0.0411332	-0.019198	-0.0323535	-0.00254023	0.0401852	0.0496418	-0.0233117	-0.059848	-0.0778457
-20.2	0.0180715	-0.0162094	-0.0455332	-0.018698	-0.0342535	-0.00504023	0.0405852	0.0514418	-0.0220117	-0.060548	-0.0791457
-20.1	0.0173715	-0.0145094	-0.0460332	-0.021498	-0.0341535	-0.00294023	0.0420852	0.0478418	-0.0206117	-0.061448	-0.0793457
-20	0.0206715	-0.0128094	-0.0426332	-0.023598	-0.0333535	-0.000440234	0.0417852	0.0458418	-0.0221117	-0.059948	-0.0795457
-19.9	0.0186715	-0.0123094	-0.0385332	-0.024998	-0.0331535	-4.02344e-05	0.0395852	0.0444418	-0.0191117	-0.057448	-0.0788457
-19.8	0.0154715	-0.0148094	-0.0403332	-0.024598	-0.0273535	0.00285977	0.0385852	0.0430418	-0.0178117	-0.055948	-0.0770457
-19.7	0.0158715	-0.0145094	-0.0393332	-0.022498	-0.0261535	0.00395977	0.0375852	0.0425418	-0.0199117	-0.055348	-0.0781457
-19.6	0.0168715	-0.0148094	-0.0339332	-0.020098	-0.0265535	0.00415977	0.0382852	0.0389418	-0.0199117	-0.057148	-0.0785457
-19.5	0.0172715	-0.0205094	-0.0302332	-0.022198	-0.0293535	0.00805977	0.0356852	0.0392418	-0.0194117	-0.057748	-0.0785457
-19.4	0.0215715	-0.0197094	-0.0250332	-0.019598	-0.0299535	0.0116598	0.0383852	0.0424418	-0.0156117	-0.056448	-0.0779457
-19.3	0.0240715	-0.0232094	-0.0271332	-0.014598	-0.0313535	0.0101598	0.0403852	0.0412418	-0.0143117	-0.055648	-0.0778457
-19.2	0.0253715	-0.0239094	-0.0269332	-0.013298	-0.0316535	0.0158598	0.0411852	0.0485418	-0.0150117	-0.056348	-0.0784457
-19.1	0.0224715	-0.0259094	-0.0271332	-0.013198	-0.0321535	0.0139598	0.0412852	0.0467418	-0.0163117	-0.055548	-0.0792457
-19	0.0183715	-0.0223094	-0.0270332	-0.017098	-0.0326535	0.0128598	0.0410852	0.0426418	-0.0185117	-0.054548	-0.0785457
-18.9	0.0194715	-0.0213094	-0.0265332	-0.021298	-0.0354535	0.0151598	0.0408852	0.0420418	-0.0178117	-0.052248	-0.0760457
-18.8	0.0156715	-0.0201094	-0.0257332	-0.022698	-0.0328535	0.0149598	0.0425852	0.0431418	-0.0177117	-0.049848	-0.0758457
-18.7	0.0182715	-0.0208094	-0.0238332	-0.022298	-0.0312535	0.0159598	0.0434852	0.0438418	-0.0160117	-0.045048	-0.0769457
-18.6	0.0163715	-0.0197094	-0.0226332	-0.022598	-0.0308535	0.0152598	0.0477852	0.0420418	-0.0154117	-0.043448	-0.0776457
-18.5	0.0163715	-0.0158094	-0.0197332	-0.020798	-0.0275535	0.0192598	0.0480852	0.0435418	-0.0131117	-0.045248	-0.0800457
-18.4	0.0173715	-0.0141094	-0.0181332	-0.019898	-0.0272535	0.0184598	0.0474852	0.0422418	-0.0117117	-0.044148	-0.0775457
-18.3	0.0191715	-0.0140094	-0.0165332	-0.020098	-0.0300535	0.0184598	0.0464852	0.0428418	-0.00751172	-0.045148	-0.0749457
-18.2	0.0211715	-0.0130094	-0.0163332	-0.021498	-0.0322535	0.0177598	0.0489852	0.0441418	-0.00661172	-0.042248	-0.0740457
-18.1	0.0200715	-0.0120094	-0.0158332	-0.020498	-0.0286535	0.0176598	0.0512852	0.0435418	-0.00351172	-0.039948	-0.0717457
-18	0.0190715	-0.00950937	-0.0164332	-0.017398	-0.0257535	0.0201598	0.0486852	0.0427418	-0.00141172	-0.040748	-0.0719457
-17.9	0.0181715	-0.0112094	-0.0168332	-0.014598	-0.0252535	0.0238598	0.0501852	0.0435418	-0.00331172	-0.040748	-0.0715457
-17.8	0.0192715	-0.00840938	-0.0134332	-0.009298	-0.0232535	0.0235598	0.0464852	0.0473418	-0.00361172	-0.039748	-0.0703457
-17.7	0.0186715	-0.0104094	-0.0160332	-0.005798	-0.0228535	0.0210598	0.0496852	0.0478418	-0.00101172	-0.036148	-0.0685457
-17.6	0.0202715	-0.0111094	-0.0149332	-0.004798	-0.0204535	0.0232598	0.0514852	0.0475418	-0.00541172	-0.033648	-0.0666457
-17.5	0.0161715	-0.0110094	-0.0118332	-0.003898	-0.0197535	0.0251598	0.0510852	0.0478418	-0.00351172	-0.031648	-0.0665457
-17.4	0.0156715	-0.00890937	-0.0148332	-0.002198	-0.0221535	0.0251598	0.0503852	0.0468418	-0.00551172	-0.029048	-0.0626457
-17.3	0.00927148	-0.00940938	-0.0156332	-0.001998	-0.0209535	0.0239598	0.0479852	0.0457418	-0.00921172	-0.028148	-0.0595457
-17.2	0.0103715	-0.00890937	-0.0182332	0.00020195	-0.0192535	0.0268598	0.0468852	0.0492418	-0.00821172	-0.027448	-0.0591457
-17.1	0.0114715	-0.0112094	-0.0166332	-0.000198	-0.0213535	0.0309598	0.0465852	0.0452418	-0.00721172	-0.023348	-0.0599457
-17	0.0102715	-0.0111094	-0.0167332	0.00210195	-0.0200535	0.0277598	0.0484852	0.0484418	-0.00611172	-0.021248	-0.0591457
-16.9	0.00907148	-0.00930938	-0.0138332	0.00330195	-0.0208535	0.0245598	0.0523852	0.0489418	-0.00511172	-0.023048	-0.0599457
-16.8	0.00727148	-0.0107094	-0.0149332	0.00560195	-0.0203535	0.0230598	0.0529852	0.0513418	-0.00631172	-0.020748	-0.0588457
-16.7	0.00947148	-0.0133094	-0.0166332	0.00610195	-0.0218535	0.0181598	0.0507852	0.0552418	-0.00641172	-0.014748	-0.0557457
-16.6	0.0104715	-0.0145094	-0.0137332	0.00770195	-0.0233535	0.0230598	0.0492852	0.0546418	-0.00361172	-0.012048	-0.0546457
-16.5	0.00827148	-0.0168094	-0.0098332	0.00730195	-0.0242535	0.0214598	0.0478852	0.0573418	-0.00101172	-0.013848	-0.0517457
-16.4	0.00437148	-0.0173094	-0.0105332	0.00690195	-0.0203535	0.0185598	0.0520852	0.0600418	0.00198828	-0.011848	-0.0488457
-16.3	0.00157148	-0.0203094	-0.0090332	0.00860195	-0.0211535	0.0175598	0.0512852	0.0617418	-1.17187e-05	-0.010148	-0.0453457
-16.2	0.00217148	-0.0203094	-0.0125332	0.0117019	-0.0211535	0.0173598	0.0543852	0.0618418	0.000588281	-0.00564805	-0.0437457
-16.1	0.00367148	-0.0199094	-0.0138332	0.0157019	-0.0203535	0.0184598	0.0556852	0.0643418	0.00378828	-0.00104805	-0.0443457
-16	0.00247148	-0.0175094	-0.0140332	0.018302	-0.0167535	0.0183598	0.0553852	0.0607418	0.00298828	-0.000248047	-0.0434457
-15.9	0.00287148	-0.0252094	-0.0155332	0.0164019	-0.0139535	0.0166598	0.0556852	0.0600418	0.00568828	0.00235195	-0.0430457
-15.8	0.00187148	-0.0247094	-0.0163332	0.017702	-0.0130535	0.0148598	0.0547852	0.0592418	0.00878828	-4.80469e-05	-0.0413457
-15.7	0.00207148	-0.0262094	-0.0141332	0.020702	-0.0132535	0.0137598	0.0550852	0.0606418	0.00998828	-0.00114805	-0.0404457
-15.6	0.00457148	-0.0277094	-0.0123332	0.0198019	-0.0104535	0.00895977	0.0549852	0.0610418	0.0141883	0.000851953	-0.0453457
-15.5	0.00697148	-0.0256094	-0.0134332	0.0197019	-0.00725352	0.00975977	0.0541852	0.0617418	0.0120883	0.00105195	-0.0452457
-15.4	0.00817148	-0.0229094	-0.0153332	0.022202	-0.00915352	0.0107598	0.0561852	0.0659418	0.0139883	0.00135195	-0.0432457
-15.3	0.0106715	-0.0231094	-0.0162332	0.0255019	-0.00705352	0.0124598	0.0580852	0.0638418	0.0155883	0.00205195	-0.0382457
-15.2	0.00857148	-0.0232094	-0.0134332	0.027402	-0.00685352	0.0134598	0.0553852	0.0634418	0.0168883	0.00255195	-0.0377457
-15.1	0.00947148	-0.0245094	-0.0126332	0.022902	-0.00865352	0.0104598	0.0515852	0.0615418	0.0207883	0.00195195	-0.0386457
-15	0.00887148	-0.0219094	-0.0085332	0.020702	-0.00725352	0.00925977	0.0536852	0.0657418	0.0210883	0.00215195	-0.0399457
-14.9	0.00827148	-0.0231094	-0.0058332	0.0208019	-0.00705352	0.00795977	0.0531852	0.0667418	0.0209883	0.000251953	-0.0403457
-14.8	0.00637148	-0.0224094	-0.0068332	0.022802	-0.0115535	0.0102598	0.0531852	0.0679418	0.0209883	0.00505195	-0.0434457
-14.7	0.00887148	-0.0220094	-0.0066332	0.0226019	-0.0137535	0.00685977	0.0547852	0.0688418	0.0243883	0.00655195	-0.0427457
-14.6	0.00547148	-0.0231094	-0.0073332	0.024002	-0.0128535	0.00505977	0.0539852	0.0660418	0.0252883	0.00725195	-0.0445457
-14.5	0.00397148	-0.0224094	-0.0123332	0.020702	-0.00565352	0.00685977	0.0540852	0.0635418	0.0237883	0.013352	-0.0422457
-14.4	0.00317148	-0.0206094	-0.0123332	0.020602	-0.00775352	0.00855977	0.0544852	0.0649418	0.0241883	0.016852	-0.0433457
-14.3	-0.000128516	-0.0171094	-0.0152332	0.019402	-0.00685352	0.00725977	0.0548852	0.0613418	0.0257883	0.016752	-0.0420457
-14.2	-0.00282852	-0.0150094	-0.0114332	0.018302	-0.00685352	0.00515977	0.0523852	0.0634418	0.0265883	0.019152	-0.0414457
-14.1	-0.000628516	-0.0156094	-0.0122332	0.016502	-0.00525352	0.00975977	0.0522852	0.0633418	0.0270883	0.024252	-0.0400457
-14	-0.00332852	-0.0158094	-0.0107332	0.017202	-0.00415352	0.0110598	0.0534852	0.0628418	0.0295883	0.026352	-0.0415457
-13.9	-0.00282852	-0.0167094	-0.0132332	0.018902	-0.00325352	0.00875977	0.0569852	0.0641418	0.0336883	0.026952	-0.0412457
-13.8	-0.00462852	-0.0145094	-0.0176332	0.021802	-0.00185352	0.00865977	0.0607852	0.0653418	0.0336883	0.025952	-0.0388457
-13.7	0.00317148	-0.0134094	-0.0175332	0.0202019	-0.00495352	0.00755977	0.0613852	0.0658418	0.0364883	0.027752	-0.0393457
-13.6	0.00767148	-0.0132094	-0.0189332	0.018402	-0.00385352	0.00575977	0.0626852	0.0654418	0.0400883	0.027452	-0.0394457
-13.5	-0.00512852	-0.0171094	-0.0221332	0.0181019	-0.00165352	0.00565977	0.0627852	0.0645418	0.0402883	0.031452	-0.0398457
-13.4	-0.00632852	-0.0140094	-0.0251332	0.017202	0.000846484	0.00385977	0.0666852	0.0670418	0.0428883	0.032752	-0.0380457
-13.3	-0.00682852	-0.0116094	-0.0277332	0.0191019	0.00364648	0.00135977	0.0666852	0.0717418	0.0479883	0.035452	-0.0380457
-13.2	-0.00632852	-0.0112094	-0.0269332	0.017602	0.00464648	0.00145977	0.0631852	0.0618418	0.0406883	0.036452	-0.0310457
-13.1	-0.00762852	-0.00810938	-0.0270332	0.0181019	0.00734648	-0.000740234	0.0599852	0.0623418	0.0422883	0.038352	-0.0265457
-13	-0.00802852	-0.00610938	-0.0253332	0.0170019	0.0107465	-0.00284023	0.0616852	0.0648418	0.0469883	0.035852	-0.0269457
-12.9	-0.00902852	-0.00860937	-0.0201332	0.019502	0.00934648	5.97656e-05	0.0593852	0.0674418	0.0496883	0.035352	-0.0278457
-12.8	-0.00982852	-0.00990937	-0.0113332	0.0279019	0.0132465	-0.00264023	0.0631852	0.0692418	0.0467883	0.035452	-0.0279457
-12.7	-0.0148285	-0.0207094	-0.0179332	0.0209019	0.0151465	-0.000240234	0.0653852	0.0697418	0.0427883	0.038952	-0.0286457
-12.6	-0.0144285	-0.0235094	-0.0210332	0.0193019	0.0148465	0.000559766	0.0643852	0.0665418	0.0391883	0.042652	-0.0292457
-12.5	-0.0159285	-0.0262094	-0.0235332	0.0136019	0.0165465	0.00165977	0.0646852	0.0685418	0.0389883	0.044852	-0.0258457
-12.4	-0.0125285	-0.0258094	-0.0219332	0.0137019	0.0126465	-0.00134023	0.0647852	0.0638418	0.0394883	0.045052	-0.0215457
-12.3	-0.0126285	-0.0264094	-0.0197332	0.0105019	0.0118465	-0.00304023	0.0653852	0.0664418	0.0440883	0.044752	-0.0181457
-12.2	-0.0117285	-0.0223094	-0.0185332	0.00480195	0.0118465	-0.000240234	0.0654852	0.0689418	0.0567883	0.049152	-0.0200457
-12.1	-0.0201285	-0.0228094	-0.0198332	0.00280195	0.0124465	-0.00154023	0.0628852	0.0694418	0.0594883	0.051252	-0.0195457
-12	-0.0448285	-0.0248094	-0.0191332	0.00370195	0.0154465	0.00145977	0.0652852	0.0659418	0.0587883	0.049152	-0.0158457
-11.9	-0.0610285	-0.0306094	-0.0130332	0.00410195	0.0149465	-0.000540234	0.0699852	0.0648418	0.0768883	0.045152	-0.0140457
-11.8	-0.0559285	-0.0305094	-0.0181332	0.00640195	0.0189465	0.00575977	0.0710852	0.0802418	0.0917883	0.042852	-0.0147457
-11.7	-0.0503285	-0.0280094	-0.0157332	0.00530195	0.0221465	0.00385977	0.0672852	0.0957418	0.110488	0.047052	-0.0120457
-11.6	-0.0455285	-0.0241094	-0.0250332	0.00180195	0.0388465	0.000259766	0.0708852	0.0907418	0.107688	0.043152	-0.0016457
-11.5	-0.0397285	-0.0204094	-0.0219332	-0.006398	0.0380465	0.00305977	0.0692852	0.0876418	0.104288	0.044852	-0.000845703
-11.4	-0.0333285	-0.00620937	-0.0022332	0.00580195	0.0376465	0.00805977	0.0712852	0.0881418	0.0939883	0.027552	0.0021543
-11.3	-0.0202285	0.00809063	-0.000733203	0.00530195	0.0292465	0.00935977	0.0610852	0.0893418	0.0919883	0.00865195	0.0015543
-11.2	-0.0172285	0.0312906	-0.0022332	0.00460195	0.0267465	0.0119598	0.0382852	0.0875418	0.0933883	0.011452	0.000554297
-11.1	-0.0155285	0.0346906	0.0072668	0.00750195	0.0221465	0.0135598	0.0347852	0.0864418	0.0878883	0.012652	-0.0065457
-11	-0.00952852	0.0321906	0.0120668	0.00920195	0.0176465	0.0165598	0.0370852	0.0756418	0.0787883	0.021352	-0.0074457
-10.9	-0.00372852	0.0328906	0.0129668	0.00800195	0.0131465	0.0197598	0.0412852	0.0553418	0.0738883	0.021952	-0.0055457
-10.8	0.00317148	0.0306906	0.0098668	0.00360195	0.0142465	0.0252598	0.0464852	0.0450418	0.0641883	0.028052	-0.0063457
-10.7	0.00537148	0.0274906	0.0119668	0.00260195	0.0110465	0.0234598	0.0518852	0.0389418	0.0637883	0.027052	-0.0100457
-10.6	0.00857148	0.0322906	0.0125668	0.00490195	0.0125465	0.0250598	0.0559852	0.0384418	0.0577883	0.025052	-0.0149457
-10.5	0.0148715	0.0371906	0.0111668	0.00220195	0.00884648	0.0275598	0.0616852	0.0402418	0.0540883	0.026952	-0.0128457
-10.4	0.0162715	0.0338906	0.0079668	0.00120195	0.00594648	0.0289598	0.0647852	0.0461418	0.0488883	0.027552	-0.0113457
-10.3	0.0185715	0.0332906	0.0106668	0.00450195	0.00724648	0.0308598	0.0683852	0.0463418	0.0424883	0.030552	-0.0028457
-10.2	0.0199715	0.0346906	0.0064668	0.00850195	0.00754648	0.0347598	0.0659852	0.0409418	0.0416883	0.035852	-0.0061457
-10.1	0.0320715	0.0332906	0.000166797	0.00780195	0.00894648	0.0350598	0.0641852	0.0348418	0.0405883	0.043852	-0.0064457
-10	0.0305715	0.0341906	0.0013668	0.00440195	0.0123465	0.0332598	0.0594852	0.0244418	0.0330883	0.039952	-0.0078457
-9.89999	0.0382715	0.0267906	0.0018668	0.00830195	0.0153465	0.0280598	0.0627852	0.0189418	0.0269883	0.040052	-0.0111457
-9.79999	0.0475715	0.0278906	-0.000133203	0.00290195	0.0119465	0.0293598	0.0643852	0.0195418	0.0249883	0.038752	-0.0071457
-9.7	0.0630715	0.0267906	0.0066668	0.00500195	0.0117465	0.0274598	0.0621852	0.0192418	0.0206883	0.037852	0.0013543
-9.59999	0.0767715	0.0255906	0.0042668	0.00890195	0.0101465	0.0306598	0.0561852	0.0205418	0.0182883	0.037352	0.0036543
-9.5	0.0819715	0.0253906	0.0112668	0.010402	0.00944648	0.0320598	0.0520852	0.0175418	0.00708828	0.034652	0.0022543
-9.39999	0.0897715	0.0276906	0.0076668	0.00890195	0.00184648	0.0347598	0.0505852	0.0130418	0.00148828	0.038552	0.0058543
-9.29999	0.0872715	0.0204906	0.0081668	0.010102	-0.00165352	0.0306598	0.0542852	0.0135418	0.00248828	0.043452	-0.0044457
-9.2	0.0718715	0.0123906	0.0064668	0.0111019	-0.00355352	0.0338598	0.0526852	0.0130418	-0.000511719	0.050652	-0.0059457
-9.09999	0.0445715	0.0133906	0.0092668	0.00730195	-0.00215352	0.0345598	0.0464852	0.0067418	-0.00881172	0.047152	-0.0117457
-9	0.0257715	0.0169906	0.0127668	0.010302	-0.00395352	0.0346598	0.0517852	0.0013418	-0.0142117	0.047652	-0.0070457
-8.89999	0.00777148	0.0227906	0.0171668	0.00670195	-0.00635352	0.0355598	0.0546852	-0.0094582	-0.0217117	0.047752	-0.0075457
-8.79999	0.00437148	0.0298906	0.0238668	0.00840195	-0.0101535	0.0354598	0.0562852	-0.0062582	-0.0286117	0.054452	-0.0081457
-8.7	0.000471484	0.0326906	0.0252668	0.00530195	-0.0113535	0.0357598	0.0595852	-0.0062582	-0.0322117	0.055552	-0.0073457
-8.59999	0.00237148	0.0382906	0.0254668	0.00510195	-0.0133535	0.0360598	0.0648852	-0.0043582	-0.0292117	0.056652	-0.0074457
-8.5	0.00167148	0.0276906	0.0249668	0.00040195	-0.0188535	0.0374598	0.0666852	-0.0060582	-0.0260117	0.051052	-0.0046457
-8.39999	0.00887148	0.0273906	0.0266668	0.00320195	-0.0224535	0.0378598	0.0708852	-0.0047582	-0.0256117	0.046252	-0.0030457
-8.29999	0.0115715	0.0335906	0.0241668	0.00520195	-0.0158535	0.0396598	0.0748852	-0.0026582	-0.0231117	0.039452	0.000254297
-8.2	0.0116715	0.0277906	0.0214668	0.010602	-0.0167535	0.0367598	0.0694852	-0.0016582	-0.0203117	0.037352	0.0029543
-8.09999	0.00867148	0.0344906	0.0168668	0.014102	-0.00785352	0.0233598	0.0488852	-0.0022582	-0.0205117	0.041452	0.0010543
-8	0.00637148	0.0424906	0.0010668	0.00550195	-0.0131535	0.0142598	0.0405852	0.0014418	-0.0199117	0.051452	-0.0026457
-7.89999	0.0105715	0.0403906	0.0012668	0.00040195	-0.0126535	0.0201598	0.0300852	-0.000358203	-0.0224117	0.048652	-0.0063457
-7.79999	0.0113715	0.0334906	-0.000233203	-9.8e-05	-0.0131535	0.0104598	0.0257852	-0.000158203	-0.0202117	0.034952	-0.0116457
-7.7	0.0144715	0.0282906	-0.0016332	0.00150195	-0.0121535	0.00825977	0.0318852	0.000441797	-0.0226117	0.019552	-0.0124457
-7.59999	0.0105715	0.0296906	0.0039668	-0.002098	-0.00945352	0.00895977	0.0322852	0.0032418	-0.0238117	0.011152	-0.0165457
-7.5	0.00847148	0.0281906	0.0027668	-0.004298	-0.0100535	0.00615977	0.0318852	0.0060418	-0.0268117	0.00605195	-0.0175457
-7.39999	0.00427148	0.0320906	0.0045668	1.95e-06	-0.0130535	0.00675977	0.0268852	0.0046418	-0.0231117	0.00975195	-0.0189457
-7.29999	0.00257148	0.0340906	0.0088668	0.00280195	-0.00985352	0.0107598	0.0275852	-0.000658203	-0.0245117	0.010552	-0.0155457
-7.2	0.00197148	0.0344906	0.0084668	0.00380195	-0.0128535	0.00855977	0.0264852	-0.0013582	-0.0211117	0.00685195	-0.0139457
-7.09999	0.00377148	0.0321906	0.0080668	0.00240195	-0.0101535	0.00945977	0.0274852	0.000541797	-0.0184117	-0.00164805	-0.0168457
-7	0.00137148	0.0274906	0.0102668	-0.003998	-0.00825352	0.00715977	0.0269852	0.0061418	-0.0180117	-0.00574805	-0.0172457
-6.89999	0.000771484	0.0234906	0.0048668	-0.006998	-0.00595352	0.00475977	0.0265852	0.0035418	-0.0180117	-0.00344805	-0.0147457
-6.79999	-0.00392852	0.0214906	0.0060668	-0.009698	-0.00345352	0.00505977	0.0289852	0.0049418	-0.0161117	-0.00224805	-0.0160457
-6.7	-0.00442852	0.0182906	0.0096668	-0.010198	-0.00425352	0.00215977	0.0227852	0.0041418	-0.0147117	-0.00204805	-0.0134457
-6.59999	-0.00522852	0.0195906	0.0087668	-0.003598	-0.00675352	0.00335977	0.0226852	0.0014418	-0.0120117	-0.00264805	-0.0151457
-6.5	-0.00622852	0.0167906	0.0103668	-0.004298	-0.00405352	0.00225977	0.0201852	0.000741797	-0.0124117	-0.00224805	-0.0094457
-6.39999	-0.00402852	0.0157906	0.0125668	-0.002498	-0.00135352	5.97656e-05	0.0213852	0.0051418	-0.0118117	-0.00554805	-0.0086457
-6.29999	0.000271484	0.0164906	0.0098668	-0.001298	-0.00205352	0.00195977	0.0240852	0.0073418	-0.0129117	-0.00294805	-0.0083457
-6.2	-2.85156e-05	0.0133906	0.0083668	-0.003898	-0.00185352	0.000559766	0.0226852	0.0095418	-0.0143117	-0.00204805	-0.0035457
-6.09999	-0.00282852	0.0125906	0.0103668	-0.004098	4.64844e-05	-0.00124023	0.0187852	0.0107418	-0.0138117	-0.00294805	-0.0028457
-6	-0.00622852	0.00979063	0.0104668	0.00030195	0.00474648	0.00295977	0.0181852	0.0090418	-0.0109117	-0.00574805	-4.57031e-05
-5.89999	-0.00102852	0.00799063	0.0126668	0.00060195	0.00564648	0.00275977	0.0177852	0.0094418	-0.0107117	-0.00224805	0.0016543
-5.79999	0.00267148	0.00549062	0.0124668	0.00010195	0.00734648	-0.000740234	0.0155852	0.0042418	-0.00601172	-4.80469e-05	-0.0011457
-5.7	0.00607148	0.00819062	0.0130668	0.00100195	0.00354648	0.000559766	0.0127852	0.0011418	-0.00421172	0.00585195	-0.0031457
-5.59999	-0.00352852	0.00399062	0.0080668	0.00180195	0.00454648	-0.00114023	0.0119852	0.0013418	-0.0125117	0.00755195	-0.000145703
-5.5	-0.00782852	0.00609063	0.0060668	0.00120195	0.00514648	-0.00304023	0.0123852	-5.82031e-05	-0.0128117	0.00585195	-0.000845703
-5.39999	-0.0155285	0.00729063	0.0045668	0.00120195	0.00634648	-0.00384023	0.0106852	0.0057418	-0.0110117	0.00675195	0.0026543
-5.29999	-0.0151285	0.00769062	0.0045668	0.00120195	0.00324648	-0.000640234	0.00728516	0.0058418	-0.0121117	0.00465195	0.0066543
-5.2	-0.0177285	0.00639062	0.0058668	0.00010195	0.00264648	0.000859766	0.00738516	0.0047418	-0.00951172	0.00425195	0.0051543
-5.09999	-0.0160285	0.00659063	0.0075668	-0.001598	0.00314648	0.00265977	0.0116852	0.0070418	-0.00941172	0.00275195	0.0047543
-5	-0.0136285	0.00509062	0.0084668	-0.001098	0.00334648	-4.02344e-05	0.0147852	0.0050418	0.00108828	0.00405195	-0.0019457
-4.89999	-0.0110285	0.00839063	0.0060668	-0.002798	0.00354648	-0.00254023	0.0151852	0.0089418	0.00978828	0.000851953	-0.000845703
-4.79999	-0.00242852	0.00649063	0.0083668	-0.003298	-0.00165352	-0.000540234	0.0160852	0.0095418	0.0158883	-0.00254805	0.0025543
-4.7	0.00377148	0.00409062	0.0037668	-0.003398	0.00424648	0.00265977	0.0192852	0.0093418	0.0211883	-0.00414805	0.0043543
-4.59999	0.00957148	0.00729062	0.000366797	0.00230195	0.00944648	0.00825977	0.0200852	0.0068418	0.0183883	-0.00104805	0.0028543
-4.5	0.00737148	0.00169062	0.0016668	-0.003298	0.00454648	0.00845977	0.0193852	0.0052418	0.0113883	0.000851953	0.0023543
-4.39999	0.0100715	-0.00340938	-0.0035332	-0.009298	0.000846484	0.00375977	0.0243852	0.0044418	0.00468828	-0.00924805	-0.0027457
-4.29999	0.00877148	0.00199062	0.0014668	-0.007698	0.00234648	0.00635977	0.0192852	0.0045418	0.00368828	-0.018848	-0.0032457
-4.2	0.00897148	0.00569062	0.0082668	-0.006298	0.00354648	0.00655977	0.0176852	-0.0060582	0.00488828	-0.019748	-0.0021457
-4.09999	0.00897148	0.0117906	0.0133668	-0.014498	0.00344648	0.00635977	0.0151852	-0.0131582	0.00148828	-0.017748	-0.0021457
-4	0.00407148	0.00769062	0.0233668	-0.023698	0.000246484	0.00565977	0.0147852	-0.0091582	-0.000611719	-0.014148	-4.57031e-05
-3.89999	-0.00302852	-9.375e-06	0.0324668	-0.031698	-0.00365352	0.00275977	0.0245852	-0.0117582	8.82812e-05	-0.014648	0.0021543
-3.79999	-0.000828516	-0.00400938	0.0245668	-0.034198	-0.00445352	0.00465977	0.0214852	-0.0114582	0.00308828	-0.025648	0.0049543
-3.7	-0.000528516	-0.0118094	0.0171668	-0.025298	-0.00745352	0.00305977	0.0134852	-0.0086582	0.00538828	-0.033748	0.0019543
-3.59999	-0.00102852	-0.0130094	0.0105668	-0.022998	-0.00665352	-0.000240234	0.00298516	-0.0086582	0.0118883	-0.037448	-0.0022457
-3.5	0.000971484	-0.0143094	0.0124668	-0.016798	-0.00705352	-0.00104023	-0.000114844	-0.0076582	0.0116883	-0.023048	0.0020543
-3.39999	-0.000128516	-0.0151094	-3.32031e-05	-0.007798	-0.00325352	-0.00454023	-0.00931484	-0.0077582	0.0148883	-0.010248	-0.0020457
-3.29999	-0.00192852	-0.0229094	-0.0012332	0.00220195	-0.00575352	-0.00194023	-0.0135148	-0.0079582	0.0193883	-0.00884805	-0.0040457
-3.2	-0.00612852	-0.0276094	-0.0019332	0.00640195	-0.00525352	-0.00164023	-0.0165148	-0.0069582	0.0251883	-0.000648047	-0.0029457
-3.09999	-0.00282852	-0.0274094	-0.0043332	0.0113019	-0.00805352	-0.000240234	-0.0194148	-0.0082582	0.0210883	-0.00164805	-0.0015457
-3	0.00287148	-0.0316094	-0.0094332	0.0116019	-0.00665352	0.000159766	-0.0186148	-0.0127582	0.0191883	-0.00134805	0.0055543
-2.89999	0.00997148	-0.0282094	-0.0092332	0.00780195	-0.00695352	-0.00304023	-0.0173148	-0.0161582	0.0196883	-0.00104805	0.0093543
-2.79999	0.0125715	-0.0326094	-0.0111332	0.00710195	-0.000153516	-0.00324023	-0.0192148	-0.0152582	0.0228883	0.00215195	0.0097543
-2.7	0.0141715	-0.0349094	-0.0075332	0.00580195	-5.35156e-05	-0.00554023	-0.0183148	-0.0119582	0.0193883	-0.000548047	0.0114543
-2.59999	0.0143715	-0.0403094	-0.0074332	0.00080195	0.00154648	-0.00684023	-0.0191148	-0.0094582	0.0168883	0.000151953	0.0130543
-2.5	0.0196715	-0.0424094	-0.0104332	-9.8e-05	-0.00155352	-0.00654023	-0.0193148	-0.0106582	0.0133883	0.00355195	0.0115543
-2.39999	0.0192715	-0.0436094	-0.0167332	-0.001398	0.000646484	-0.00684023	-0.0224148	-0.0172582	0.00788828	0.00935195	0.0142543
-2.29999	0.0200715	-0.0392094	-0.0126332	0.00570195	0.00434648	-0.00514023	-0.0211148	-0.0205582	0.0102883	0.00785195	0.0121543
-2.2	0.0189715	-0.0387094	-0.0119332	0.00980195	0.00144648	-0.00254023	-0.0246148	-0.0279582	0.0192883	0.00765195	0.0107543
-2.09999	0.0282715	-0.0335094	-0.0082332	0.014302	-0.00205352	-0.00164023	-0.0269148	-0.0324582	0.00718828	0.00495195	0.0127543
-2	-0.0122285	-0.0343094	-0.0140332	0.016502	-0.00525352	-0.000840234	-0.0181148	-0.0378582	0.00908828	0.00495195	0.0112543
-1.89999	-0.0461285	-0.0334094	-0.0165332	0.00780195	-0.00755352	0.00415977	-0.0200148	-0.0322582	0.0206883	0.00555195	0.0042543
-1.79999	-0.0445285	-0.0295094	-0.0163332	0.00350195	-0.00225352	-0.000240234	-0.0195148	-0.0321582	0.0110883	0.00575195	-0.000245703
-1.7	-0.0344285	-0.0239094	-0.0182332	0.00070195	-0.00525352	0.000859766	-0.0249148	-0.0241582	0.0261883	0.00655195	-0.0055457
-1.59999	-0.00562852	-0.0272094	-0.0221332	1.95e-06	-0.00775352	0.00495977	-0.0321148	-0.0495582	0.0584883	0.00935195	-0.0153457
-1.5	0.0420715	-0.0279094	-0.0203332	-0.005098	-0.0145535	0.00505977	-0.0330148	-0.0513582	0.0817883	0.00625195	-0.0168457
-1.39999	0.0544715	-0.0303094	-0.0225332	-0.010298	-0.0189535	0.00965977	-0.0342148	-0.0439582	0.0747883	0.000451953	-0.0206457
-1.29999	0.0487715	-0.0319094	-0.0276332	-0.011098	-0.0191535	0.000859766	-0.0281148	-0.0194582	0.0447883	0.00115195	-0.0130457
-1.2	0.0544715	-0.0384094	-0.0206332	-0.008498	-0.0232535	0.00565977	-0.0323148	-0.0153582	0.0169883	-0.00364805	-0.0224457
-1.09999	0.0544715	-0.0558094	-0.0117332	0.00170195	-0.0199535	0.00295977	-0.0177148	-0.0251582	0.00978828	-0.013648	0.0266543
-1	0.0487715	-0.0471094	-0.0121332	0.00740195	-0.0265535	0.000159766	-0.0274148	-0.0303582	0.00208828	-0.017248	0.0211543
-0.899994	0.0420715	-0.0543094	-0.0163332	0.0168019	-0.0490535	0.00105977	-0.0288148	-0.0127582	-0.0560117	-0.013448	0.0194543
-0.799988	0.0263715	-0.0615094	-0.0195332	0.00010195	-0.0389535	-0.0107402	-0.0326148	-0.0132582	-0.0560117	-0.010648	0.0235543
-0.699997	0.0420715	-0.0265094	-0.0300332	-0.006998	-0.0435535	-0.0106402	-0.0529148	-0.0232582	-0.0201117	0.00695195	0.0291543
-0.599991	0.0487715	0.00539062	-0.0249332	-0.015398	-0.00315352	-0.00544023	-0.0532148	-0.0368582	0.00208828	-0.00584805	0.0291543
-0.5	0.0544715	-0.00720938	-0.0127332	-0.012998	-0.0165535	0.00935977	-0.0556148	-0.0381582	0.00978828	-0.023248	0.0235543
-0.399994	0.0549715	-0.0125094	-0.0088332	0.00940195	-0.0179535	0.0261598	-0.0197148	-0.0401582	0.0169883	-0.018548	0.0160543
-0.299988	0.0584715	-0.0243094	-0.0185332	0.0162019	0.0212465	0.0464598	-0.00981484	-0.102658	0.0447883	-0.010948	-0.0193457
-0.199997	0.0707715	-0.0412094	-0.0075332	0.0481019	0.0654465	0.0629598	0.00988516	-0.102658	0.0747883	0.00655195	-0.0343457
-0.0999908	0.100071	-0.0489094	0.0044668	0.0481019	0.0683465	0.0629598	0.0366852	-0.0401582	0.0817883	0.011852	-0.118246
0	2.03797	-0.0729094	0.0049668	0.045802	0.0655465	0.0629598	0.0347852	-0.0381582	5.24029	0.027352	-0.218446
0.100006	4.84927	-0.0729094	0.0044668	0.027502	0.0683465	0.0557598	0.0325852	-0.0368582	8.01459	0.058852	-0.266546
0.200012	4.91267	-0.0489094	-0.0188332	0.027502	0.0655465	0.0348598	0.0101852	-0.0232582	8.08699	0.074552	-0.297846
0.300003	4.98037	-0.0412094	-0.0195332	0.017602	0.0654465	0.0234598	0.00668516	-0.0132582	8.41599	0.058852	-0.297846
0.400009	5.09817	-0.0243094	-0.0227332	-0.001898	0.0538465	-0.0127402	-0.0197148	-0.0127582	8.44609	0.057952	-0.266546
0.5	5.39097	-0.0125094	-0.0640332	-0.001898	0.0538465	-0.0127402	-0.0844148	1.90094	9.01919	0.049152	-0.218446
0.600006	5.56747	-0.00720938	-0.102233	0.017602	0.0654465	0.0234598	-0.0844148	9.30484	9.13789	0.039852	-0.118246
0.700012	5.84457	0.00539062	-0.0640332	0.027502	0.0655465	0.0348598	-0.0197148	9.45564	9.58299	-0.00984805	-0.0343457
0.800003	6.27887	0.263391	-0.0227332	0.0389019	0.0683465	0.0557598	0.00668516	9.55104	9.77909	-0.00984805	-0.0343457
0.900009	7.32437	2.11499	-0.0195332	0.045802	0.0697465	0.0629598	0.0101852	9.72524	10.1574	0.039852	-0.0343457
1	8.63417	2.76299	-0.0188332	0.0481019	0.0751465	0.0658598	0.0325852	10.3595	10.6529	0.049152	-0.0343457
1.10001	9.81767	2.84659	0.0044668	0.080902	0.109446	0.0663598	0.0347852	10.7096	11.9601	0.057952	-0.0343457
1.20001	10.9893	2.99829	0.0049668	0.371002	2.49005	0.69426	0.0366852	11.2133	12.5947	0.058852	-0.0343457
1.3	12.1996	3.00049	0.0181668	6.9531	6.89135	4.37416	2.12379	11.5664	13.6669	0.074552	-0.0343457
1.40001	13.37	3.01179	3.93687	9.2033	6.92785	5.52196	7.53439	11.932	14.3875	0.086952	0.429454
1.5	14.3613	3.68679	7.23687	9.3742	7.10065	5.56876	7.67569	12.1019	15.2355	0.170452	1.87365
1.60001	15.3672	4.66469	7.26747	9.6181	7.27825	5.82056	7.94999	13.2832	16.0398	7.40825	3.58735
1.70001	16.3674	5.72689	7.47807	9.8309	7.52625	5.85276	8.08359	14.285	16.9809	9.65295	5.08535
1.8	17.2367	7.12369	7.64767	10.3523	7.86415	6.21926	8.28689	15.2973	17.4739	9.68205	6.86045
1.90001	18.0052	8.43879	8.10777	10.3738	8.23285	6.30996	9.06199	16.4774	18.2322	10.2605	8.45255
2	18.6644	9.78089	8.12997	11.1991	8.37165	6.70066	9.32499	17.3597	18.9329	10.29	10.0078
2.10001	19.2678	11.0866	8.37707	11.3362	9.64815	7.59086	9.36089	18.2795	19.6564	10.9408	11.4397
2.20001	19.9599	12.2566	8.98717	11.4029	10.7791	8.89816	9.78679	19.295	20.1714	11.1156	12.7889
2.3	20.6776	13.3417	9.32827	12.5594	11.9329	10.3118	11.0237	20.3101	20.7445	11.6293	14.1425
2.40001	21.3008	14.4207	10.3131	13.5362	13.426	11.6604	12.2618	21.0382	21.4343	11.9291	15.24
2.5	21.9029	15.4761	11.3316	14.312	14.6517	12.9236	13.3316	22.1086	21.9203	12.0179	16.3017
2.60001	22.4091	16.4875	12.1289	15.6019	15.8801	14.0716	14.5937	22.741	22.4688	12.7289	17.3336
2.70001	22.8393	17.4069	13.1321	16.6016	17.0236	15.1752	15.661	23.5183	22.9546	13.9071	18.1792
2.8	23.3442	18.3007	14.0327	17.5442	18.109	16.2993	16.7377	24.2794	23.478	14.838	19.0771
2.90001	23.837	19.0645	14.9205	18.3338	19.2093	17.3579	17.485	25.1298	23.9625	15.9251	19.9179
3	24.3016	19.7754	15.701	19.148	20.345	18.4018	18.5964	25.6744	24.5184	17.0031	20.6836
3.10001	24.7536	20.5255	16.5043	20.028	21.3186	19.2422	19.6118	26.312	24.9309	17.8379	21.2702
3.20001	25.1469	21.2319	17.2142	20.8402	22.2275	20.035	20.6616	27.0611	25.376	18.7226	21.8893
3.3	25.5705	21.8979	17.9269	21.7513	23.031	20.765	21.4268	27.7163	25.8044	19.5815	22.4502
3.40001	26.0054	22.4537	18.563	22.4743	23.8735	21.5534	22.3461	28.3421	26.1942	20.3607	23.0372
3.5	26.3917	22.9377	19.3079	23.0958	24.6541	22.3519	23.1659	28.9988	26.6212	21.183	23.539
3.60001	26.7794	23.4594	19.9692	23.739	25.4009	23.1275	23.8342	29.5499	27.0155	21.9997	24.0631
3.70001	27.144	23.9371	20.6256	24.5458	26.0658	23.7577	24.5603	30.0839	27.402	22.6967	24.4717
3.8	27.4868	24.4556	21.2084	25.117	26.7275	24.3564	25.1946	30.6353	27.742	23.4491	24.8665
3.90001	27.831	24.8891	21.6678	25.701	27.4119	24.9368	25.9448	31.1241	28.0682	24.0566	25.2681
4	28.1813	25.3499	22.0821	26.2877	28.0565	25.5193	26.5675	31.5784	28.4172	24.7725	25.6648
4.10001	28.5046	25.7675	22.5791	26.9095	28.6928	26.1253	27.1603	32.0766	28.7599	25.3081	26.0318
4.20001	28.8317	26.2009	23.0951	27.5005	29.3044	26.6623	27.7223	32.5618	29.0754	26.0177	26.4004
4.3	29.1528	26.5897	23.6246	28.0506	29.8995	27.1408	28.3204	33.0423	29.3951	26.6739	26.7403
4.40001	29.4593	26.9369	24.1064	28.5183	30.4695	27.6064	28.8982	33.4911	29.723	27.2289	27.0753
4.5	29.7485	27.317	24.4782	29.0638	31.0228	28.102	29.4221	33.9223	30.0429	27.7793	27.3987
4.60001	30.0315	27.6772	24.8946	29.5441	31.5178	28.5782	29.9723	34.3702	30.3461	28.2566	27.7242
4.70001	30.3102	28.0179	25.3115	29.9726	32.0421	29.048	30.4524	34.7779	30.6406	28.7954	28.0422
4.8	30.5985	28.3914	25.6772	30.4565	32.5352	29.487	30.9732	35.1822	30.9289	29.3403	28.3455
4.90001	30.864	28.7021	26.0625	30.8852	32.9865	29.9265	31.4579	35.5652	31.2112	29.8199	28.6276
5	31.1138	29.011	26.4376	31.3377	33.4538	30.319	31.9162	35.9626	31.4978	30.2864	28.9099
5.10001	31.3569	29.3312	26.8112	31.759	33.9036	30.7031	32.3439	36.3393	31.7514	30.7857	29.1902
5.20001	31.595	29.6513	27.1616	32.1465	34.3002	31.0703	32.7523	36.6853	32.0142	31.2608	29.4626
5.3	31.8348	29.943	27.5196	32.5533	34.7024	31.4456	33.1826	37.0252	32.2571	31.7164	29.7429
5.40001	32.068	30.2337	27.8514	32.9322	35.0907	31.8173	33.5738	37.3687	32.5052	32.1312	30.0021
5.5	32.2954	30.5349	28.1727	33.3091	35.4669	32.1855	33.9677	37.7001	32.7435	32.5735	30.253
5.60001	32.5154	30.8173	28.5015	33.6751	35.8177	32.5272	34.3432	38.013	32.9741	32.9708	30.5003
5.70001	32.7359	31.0913	28.8125	34.0377	36.1703	32.8713	34.7021	38.3264	33.2016	33.3735	30.7455
5.8	32.956	31.3571	29.1084	34.3688	36.5051	33.1817	35.0673	38.6274	33.4253	33.7782	30.9764
5.90001	33.1607	31.6041	29.4024	34.696	36.8628	33.4953	35.4006	38.9144	33.6224	34.1667	31.1961
6	33.3626	31.8566	29.7017	35.0408	37.1881	33.7946	35.7389	39.1892	33.8289	34.5317	31.4189
6.10001	33.5615	32.1013	29.9862	35.3605	37.5056	34.0839	36.0646	39.4735	34.032	34.8703	31.6257
6.20001	33.7453	32.3331	30.2596	35.6553	37.8225	34.3666	36.3804	39.7369	34.2318	35.2077	31.8197
6.3	33.9396	32.5584	30.5239	35.9597	38.1513	34.6504	36.6895	40.0007	34.4197	35.5247	32.0105
6.40001	34.1123	32.7872	30.7672	36.2487	38.4441	34.9198	36.9921	40.2446	34.608	35.8574	32.1948
6.5	34.287	33.0024	31.0173	36.531	38.7455	35.1936	37.2969	40.4788	34.7825	36.17	32.386
6.60001	34.4531	33.2067	31.2522	36.8116	39.0263	35.4637	37.5862	40.6998	34.9419	36.4634	32.5648
6.70001	34.6249	33.4025	31.4858	37.0744	39.3164	35.7148	37.8716	40.9194	35.0995	36.7551	32.7349
6.8	34.7875	33.5872	31.7242	37.3216	39.5801	35.9638	38.1583	41.1074	35.2505	37.0265	32.8982
6.90001	34.9415	33.7643	31.9535	37.5689	39.8588	36.2215	38.4358	41.3065	35.3952	37.2922	33.0671
7	35.0967	33.9421	32.1706	37.8133	40.1187	36.4512	38.7123	41.5033	35.5388	37.5586	33.1992
7.10001	35.2412	34.1149	32.4005	38.0271	40.3685	36.6861	38.9682	41.6895	35.6975	37.8075	33.351
7.20001	35.3739	34.2816	32.6132	38.2469	40.6081	36.9213	39.2296	41.87	35.8426	38.0623	33.4986
7.3	35.509	34.4453	32.8201	38.4648	40.8245	37.1359	39.4716	42.0717	35.9801	38.3152	33.6467
7.40001	35.6527	34.6056	33.0221	38.6752	41.0362	37.3358	39.7106	42.2523	36.1074	38.5626	33.7934
7.5	35.7868	34.7689	33.217	38.8868	41.258	37.5481	39.9227	42.4197	36.2458	38.7912	33.931
7.60001	35.9194	34.9234	33.409	39.0822	41.4591	37.7386	40.1296	42.5893	36.3793	39.0117	34.0528
7.70001	36.0592	35.0763	33.597	39.2654	41.6653	37.9138	40.349	42.7631	36.5071	39.2289	34.1855
7.8	36.1896	35.2104	33.7831	39.4414	41.8543	38.0883	40.5577	42.921	36.6419	39.4472	34.3186
7.90001	36.3128	35.359	33.9417	39.624	42.0512	38.2689	40.7461	43.0872	36.7712	39.6529	34.4429
8	36.4364	35.5019	34.1068	39.8038	42.2292	38.4363	40.9435	43.2493	36.8918	39.864	34.5738
8.10001	36.546	35.634	34.2717	39.9717	42.4017	38.6263	41.1244	43.4003	37.0184	40.0598	34.6835
8.20001	36.6693	35.7826	34.4217	40.1662	42.5803	38.7927	41.3072	43.5546	37.146	40.2552	34.7996
8.3	36.7737	35.9195	34.5549	40.3496	42.7632	38.948	41.4941	43.7083	37.2634	40.4491	34.9103
8.40001	36.8826	36.0643	34.704	40.5121	42.9451	39.1028	41.6599	43.8565	37.3869	40.6329	35.0185
8.5	36.993	36.204	34.8533	40.6693	43.0954	39.2593	41.8203	43.9989	37.5116	40.8106	35.1262
8.60001	37.0974	36.3437	35.0015	40.8187	43.2546	39.4176	41.9934	44.1211	37.6293	40.992	35.2504
8.70001	37.2072	36.474	35.1478	40.9698	43.3991	39.5717	42.148	44.2528	37.7456	41.1579	35.3649
8.8	37.3199	36.6017	35.2953	41.1123	43.5592	39.7247	42.3016	44.388	37.8635	41.315	35.4766
8.90001	37.4333	36.7205	35.426	41.2824	43.7256	39.874	42.4499	44.5341	37.9811	41.4692	35.576
9	37.5407	36.8459	35.5522	41.4333	43.8884	40.0139	42.6039	44.6703	38.1028	41.6306	35.6769
9.10001	37.6512	36.9665	35.6938	41.5775	44.038	40.1424	42.7495	44.7985	38.2168	41.7834	35.7715
9.20001	37.7557	37.0784	35.8218	41.7251	44.1915	40.2728	42.9092	44.9263	38.329	41.9143	35.8729
9.3	37.8702	37.2014	35.9582	41.8659	44.3342	40.4062	43.0552	45.0518	38.4357	42.055	35.97
9.40001	37.9617	37.3271	36.0875	41.9935	44.4684	40.5415	43.2014	45.1605	38.5407	42.1966	36.0704
9.5	38.0647	37.4502	36.2189	42.1222	44.5855	40.6801	43.3267	45.2817	38.6385	42.3332	36.1594
9.60001	38.1583	37.5664	36.3423	42.2524	44.7192	40.8121	43.4638	45.405	38.7307	42.4732	36.2542
9.70001	38.2488	37.6871	36.4656	42.3824	44.8452	40.9252	43.5913	45.5218	38.8327	42.6063	36.3444
9.8	38.3469	37.8009	36.5835	42.5114	44.9715	41.0542	43.7296	45.6184	38.9321	42.7362	36.4323
9.90001	38.4427	37.9105	36.6872	42.6342	45.1093	41.1777	43.8643	45.7221	39.022	42.8598	36.5219
10	38.5358	38.0246	36.7976	42.756	45.2394	41.3056	43.9995	45.8426	39.121	42.986	36.6087
10.1	38.6275	38.1193	36.9063	42.8656	45.3643	41.4239	44.14	45.9529	39.2151	43.1187	36.7042
10.2	38.7304	38.223	37.0216	42.9854	45.4872	41.5453	44.2636	46.0548	39.3149	43.2504	36.8012
10.3	38.8312	38.3265	37.1136	43.107	45.6078	41.665	44.3927	46.1591	39.409	43.3906	36.8945
10.4	38.9156	38.4251	37.207	43.2292	45.7224	41.7832	44.5166	46.2633	39.5045	43.5133	36.9888
10.5	39.0096	38.5144	37.3101	43.3427	45.8367	41.8973	44.6405	46.3686	39.5943	43.6379	37.0815
10.6	39.1056	38.6132	37.4169	43.4554	45.9426	42.0262	44.752	46.4554	39.6886	43.7549	37.1684
10.7	39.1976	38.704	37.5152	43.5582	46.0511	42.1428	44.8715	46.5489	39.7799	43.8792	37.257
10.8	39.292	38.7961	37.6143	43.6706	46.1523	42.2564	44.9838	46.6416	39.8704	43.9934	37.3479
10.9	39.3842	38.8947	37.7178	43.7821	46.2593	42.3648	45.0947	46.7316	39.9578	44.1179	37.4285
11	39.474	38.9936	37.8265	43.8906	46.3658	42.4706	45.1996	46.8205	40.0434	44.2364	37.5135
11.1	39.5615	39.0825	37.9315	43.9901	46.4698	42.5661	45.3034	46.9083	40.1278	44.3519	37.5889
11.2	39.6519	39.1802	38.0336	44.0975	46.5749	42.6694	45.414	46.9873	40.2018	44.4653	37.6701
11.3	39.7387	39.2764	38.1354	44.2021	46.685	42.7721	45.5174	47.0719	40.2821	44.5746	37.7493
11.4	39.8154	39.3634	38.2321	44.3039	46.7913	42.8708	45.6299	47.1572	40.3617	44.6821	37.8182
11.5	39.9003	39.4531	38.3247	44.4032	46.8936	42.966	45.7385	47.242	40.4387	44.7897	37.8956
11.6	39.9732	39.543	38.4165	44.4973	47.0016	43.0636	45.8408	47.3275	40.5224	44.896	37.9762
11.7	40.0502	39.6348	38.4973	44.592	47.1046	43.1598	45.9423	47.4123	40.5992	45.0062	38.0618
11.8	40.1331	39.7162	38.5839	44.687	47.2019	43.264	46.0386	47.4946	40.6773	45.1185	38.1394
11.9	40.2143	39.8036	38.6742	44.7707	47.3	43.3642	46.1354	47.5818	40.7523	45.2124	38.219
12	40.2893	39.8918	38.7619	44.8569	47.3978	43.4565	46.2337	47.6635	40.8283	45.3068	38.2981
12.1	40.3705	39.9743	38.8549	44.9445	47.4888	43.5509	46.3286	47.7463	40.9032	45.4065	38.3752
12.2	40.4472	40.0612	38.9427	45.0291	47.5829	43.6484	46.4171	47.8302	40.9823	45.506	38.4526
12.3	40.527	40.1472	39.0331	45.1181	47.6786	43.7402	46.5103	47.9106	41.0582	45.6011	38.5285
12.4	40.6006	40.23	39.1239	45.2039	47.7678	43.831	46.6065	47.9911	41.1363	45.6882	38.6076
12.5	40.6787	40.3091	39.2151	45.2934	47.8605	43.9186	46.6995	48.0787	41.2116	45.774	38.6792
12.6	40.7583	40.3965	39.3016	45.3781	47.9533	44.0083	46.7955	48.1616	41.2868	45.862	38.7518
12.7	40.84	40.4724	39.3909	45.4685	48.0406	44.095	46.8902	48.2349	41.3626	45.949	38.8262
12.8	40.913	40.5493	39.4769	45.5486	48.1319	44.1812	46.9828	48.3136	41.4378	46.0372	38.8958
12.9	40.9882	40.6279	39.5652	45.6296	48.2243	44.2642	47.0707	48.3948	41.5079	46.126	38.9697
13	41.0539	40.7094	39.6495	45.7063	48.3144	44.351	47.1574	48.4753	41.5846	46.2111	39.0455
13.1	41.1292	40.7848	39.7363	45.7893	48.3991	44.4379	47.2471	48.5527	41.6567	46.295	39.1103
13.2	41.199	40.8629	39.8166	45.8686	48.4868	44.5221	47.3327	48.6323	41.7279	46.3835	39.1797
13.3	41.2722	40.9382	39.893	45.953	48.5745	44.6068	47.4241	48.713	41.8008	46.4714	39.249
13.4	41.3469	41.019	39.9695	46.0382	48.6644	44.6864	47.5142	48.7894	41.8788	46.5539	39.3161
13.5	41.4212	41.0926	40.0403	46.1183	48.7534	44.7698	47.6029	48.8617	41.95	46.6386	39.3824
13.6	41.4913	41.1657	40.1151	46.1984	48.8392	44.8543	47.6888	48.9365	42.0186	46.7243	39.4477
13.7	41.5594	41.2328	40.1959	46.2744	48.9245	44.9318	47.7786	49.0112	42.0886	46.8048	39.5146
13.8	41.6262	41.3089	40.2697	46.3535	49.0095	45.0076	47.8637	49.0818	42.1593	46.8857	39.5708
13.9	41.6964	41.3802	40.3399	46.4365	49.0949	45.079	47.9441	49.1536	42.2325	46.9634	39.6344
14	41.7597	41.4523	40.4165	46.5162	49.1776	45.1555	48.0309	49.2222	42.2996	47.041	39.6981
14.1	41.8252	41.5253	40.489	46.5963	49.2606	45.2307	48.1179	49.2932	42.3692	47.1201	39.7596
14.2	41.8943	41.5942	40.5634	46.6742	49.347	45.3101	48.1977	49.3635	42.4397	47.2005	39.8197
14.3	41.9587	41.6612	40.638	46.7502	49.4255	45.3853	48.2782	49.4376	42.5132	47.2766	39.881
14.4	42.026	41.7256	40.7098	46.816	49.503	45.464	48.3625	49.5127	42.5828	47.3582	39.9433
14.5	42.0931	41.8001	40.7812	46.8882	49.5732	45.5441	48.4476	49.585	42.6506	47.4302	40.0044
14.6	42.1622	41.8669	40.8558	46.9658	49.6486	45.6222	48.5303	49.6587	42.7167	47.5121	40.0647
14.7	42.2283	41.9379	40.9335	47.0367	49.7267	45.6941	48.6087	49.726	42.7763	47.589	40.1307
14.8	42.2948	42.0084	41.0134	47.1101	49.8005	45.7683	48.6877	49.7876	42.8477	47.6573	40.1909
14.9	42.365	42.0744	41.0893	47.1868	49.8782	45.8428	48.7653	49.8544	42.9071	47.7312	40.252
15	42.4315	42.1415	41.1591	47.2606	49.9532	45.916	48.8473	49.9186	42.969	47.803	40.3192
15.1	42.4963	42.2079	41.2257	47.33	50.0334	45.9943	48.9276	49.9761	43.0342	47.8754	40.3814
15.2	42.5595	42.2695	41.2948	47.4032	50.1119	46.0648	49.0081	50.0364	43.0946	47.9477	40.4427
15.3	42.6258	42.335	41.3657	47.4774	50.1865	46.1341	49.0834	50.0961	43.1596	48.0235	40.5022
15.4	42.6936	42.3998	41.4321	47.5493	50.2569	46.2075	49.158	50.1581	43.2231	48.0939	40.5582
15.5	42.7634	42.46	41.499	47.6224	50.3343	46.279	49.231	50.2207	43.2891	48.1693	40.6128
15.6	42.8302	42.5224	41.5671	47.6893	50.4081	46.3479	49.3056	50.282	43.3524	48.2418	40.6628
15.7	42.8941	42.5883	41.6324	47.7564	50.4788	46.4188	49.3785	50.3433	43.4157	48.3141	40.7191
15.8	42.9568	42.6549	41.6987	47.8159	50.5449	46.4883	49.4543	50.4075	43.4774	48.3878	40.7707
15.9	43.0198	42.7218	41.761	47.8785	50.6165	46.5581	49.5319	50.4687	43.5423	48.4621	40.8304
16	43.0871	42.7878	41.8251	47.9402	50.6827	46.6323	49.6085	50.5292	43.6039	48.5322	40.8872
16.1	43.1519	42.8487	41.8914	48.0018	50.7513	46.7051	49.6775	50.5861	43.6667	48.6077	40.9446
16.2	43.2092	42.9095	41.9517	48.0685	50.8195	46.7755	49.7473	50.6429	43.7243	48.679	41.0008
16.3	43.2666	42.9749	42.0131	48.1336	50.8903	46.8448	49.8131	50.7028	43.7802	48.7457	41.0528
16.4	43.3263	43.0335	42.0745	48.1974	50.9612	46.9166	49.878	50.7616	43.8381	48.8074	41.1064
16.5	43.388	43.0991	42.1372	48.2606	51.0336	46.9866	49.9467	50.817	43.8968	48.874	41.1639
16.6	43.4481	43.1624	42.2014	48.3246	51.1032	47.0576	50.0163	50.8756	43.9539	48.9364	41.2198
16.7	43.5069	43.2185	42.262	48.3836	51.1731	47.1259	50.0836	50.9327	44.0113	49.0014	41.2759
16.8	43.5635	43.2753	42.3324	48.4447	51.2439	47.1897	50.1464	50.9861	44.0698	49.0636	41.3276
16.9	43.622	43.3328	42.3939	48.5101	51.3131	47.2549	50.2108	51.0391	44.1242	49.1263	41.3795
17	43.6864	43.3946	42.4563	48.5773	51.3812	47.3259	50.2781	51.097	44.1785	49.1934	41.4233
17.1	43.7442	43.4596	42.5181	48.6414	51.4486	47.3904	50.3458	51.1565	44.2374	49.2548	41.4757
17.2	43.7971	43.5192	42.5792	48.7015	51.5133	47.4543	50.4088	51.2157	44.298	49.321	41.5253
17.3	43.8506	43.5791	42.6421	48.7603	51.5788	47.5222	50.476	51.2732	44.3563	49.3858	41.5753
17.4	43.9098	43.6422	42.6986	48.8202	51.641	47.5888	50.5446	51.3293	44.409	49.4487	41.6299
17.5	43.9673	43.705	42.7576	48.8758	51.7051	47.6485	50.6088	51.385	44.4626	49.5156	41.6796
17.6	44.0237	43.7632	42.8148	48.935	51.7741	47.7157	50.67	51.4431	44.5203	49.5795	41.7323
17.7	44.0805	43.8217	42.8706	48.9898	51.8361	47.7739	50.7378	51.4986	44.5772	49.6426	41.7803
17.8	44.1411	43.8792	42.9272	49.0468	51.9003	47.8369	50.8031	51.5539	44.6279	49.7075	41.8311
17.9	44.2	43.9333	42.9861	49.1015	51.9661	47.8946	50.8668	51.6077	44.6843	49.7674	41.8826
18	44.2568	43.9885	43.0429	49.1601	52.0281	47.9518	50.9288	51.6599	44.7384	49.8317	41.9344
18.1	44.3125	44.0427	43.1027	49.2229	52.0958	48.0137	50.9895	51.7124	44.7908	49.8936	41.9841
18.2	44.3676	44.0996	43.1565	49.2833	52.1643	48.0733	51.056	51.7652	44.845	49.9596	42.032
18.3	44.424	44.1531	43.2133	49.3444	52.2328	48.1303	51.1209	51.8166	44.9018	50.0222	42.0784
18.4	44.4798	44.2059	43.2685	49.4033	52.3012	48.1914	51.1877	51.8647	44.962	50.0841	42.1242
18.5	44.5314	44.2604	43.3293	49.465	52.364	48.2556	51.2471	51.9171	45.0189	50.1453	42.1694
18.6	44.5869	44.3208	43.3818	49.5209	52.4273	48.3159	51.309	51.9708	45.0704	50.2045	42.2186
18.7	44.6404	44.374	43.4382	49.571	52.4934	48.3727	51.3652	52.0221	45.1228	50.266	42.2656
18.8	44.6936	44.4261	43.495	49.6226	52.5543	48.4352	51.4272	52.0783	45.1756	50.3224	42.3107
18.9	44.7499	44.479	43.5479	49.6769	52.6166	48.4882	51.486	52.1328	45.2316	50.3825	42.3624
19	44.8033	44.5366	43.6043	49.7321	52.6782	48.5449	51.5448	52.1874	45.2872	50.4426	42.4075
19.1	44.8568	44.5886	43.6622	49.7911	52.7398	48.604	51.6035	52.2423	45.3406	50.4969	42.4496
19.2	44.9077	44.6428	43.7179	49.8468	52.8066	48.6578	51.6607	52.2887	45.3906	50.5532	42.4967
19.3	44.9573	44.6967	43.7716	49.9004	52.862	48.7187	51.7235	52.3393	45.4403	50.607	42.5402
19.4	45.0029	44.7501	43.8264	49.9536	52.9258	48.7773	51.7867	52.3853	45.4917	50.6584	42.5875
19.5	45.0533	44.8039	43.8795	50.0077	52.9846	48.8339	51.8465	52.4335	45.5417	50.7185	42.6307
19.6	45.1033	44.8586	43.9361	50.0636	53.0437	48.8897	51.9068	52.4773	45.5955	50.7764	42.6799
19.7	45.1533	44.9127	43.9927	50.1193	53.1026	48.9474	51.966	52.5243	45.647	50.8298	42.724
19.8	45.2013	44.9627	44.0464	50.1732	53.1638	49.0011	52.0249	52.5745	45.6955	50.8849	42.7644
19.9	45.2467	45.0186	44.1015	50.2265	53.2235	49.0571	52.0851	52.6253	45.7448	50.9448	42.8093
20	45.2951	45.071	44.1591	50.2785	53.2803	49.1098	52.1428	52.6754	45.7963	51.0013	42.8538
20.1	45.3432	45.1194	44.2112	50.3338	53.3347	49.1623	52.1948	52.7262	45.8437	51.0575	42.899
20.2	45.3899	45.1699	44.2626	50.3854	53.3941	49.2174	52.2495	52.7763	45.8909	51.1177	42.9401
20.3	45.4413	45.2191	44.314	50.4378	53.4515	49.2739	52.306	52.8227	45.9397	51.1715	42.9876
20.4	45.4917	45.2678	44.3664	50.491	53.5086	49.3296	52.3658	52.8666	45.9904	51.2291	43.0336
20.5	45.5374	45.3191	44.4223	50.5426	53.5683	49.3823	52.4213	52.9123	46.0399	51.2899	43.0759
20.6	45.5854	45.3698	44.48	50.597	53.624	49.4375	52.4777	52.958	46.0893	51.3422	43.1191
20.7	45.6371	45.4226	44.5316	50.6494	53.6791	49.4914	52.5319	53.0031	46.138	51.3991	43.1656
20.8	45.688	45.4702	44.5816	50.7001	53.7349	49.5462	52.5907	53.0475	46.1864	51.453	43.2066
20.9	45.735	45.521	44.6321	50.7483	53.792	49.6033	52.6519	53.0943	46.2344	51.5097	43.2477
21	45.7837	45.5704	44.6793	50.7977	53.841	49.6556	52.7092	53.1424	46.2793	51.5668	43.2884
21.1	45.8329	45.6225	44.7288	50.8454	53.8962	49.7094	52.7635	53.1932	46.3265	51.6232	43.3307
21.2	45.8805	45.6678	44.7782	50.8916	53.9448	49.7608	52.8185	53.236	46.3705	51.6775	43.3712
21.3	45.9247	45.719	44.8315	50.9342	53.9993	49.812	52.8744	53.2811	46.4192	51.7318	43.4161
21.4	45.9692	45.7692	44.8801	50.9807	54.0527	49.8659	52.9309	53.3295	46.4701	51.7825	43.4607
21.5	46.0147	45.8251	44.9348	51.0339	54.1135	49.9199	52.9789	53.3768	46.5181	51.8353	43.5049
21.6	46.066	45.8742	44.9819	51.0834	54.1674	49.9743	53.033	53.4173	46.5637	51.8886	43.5523
21.7	46.1109	45.9231	45.0307	51.134	54.2216	50.0285	53.0882	53.4601	46.6108	51.9414	43.5943
21.8	46.156	45.9742	45.0771	51.1859	54.269	50.0845	53.1406	53.5045	46.6641	51.9935	43.6394
21.9	46.2032	46.0239	45.1242	51.235	54.3237	50.1389	53.1974	53.5441	46.7134	52.0401	43.6787
22	46.2522	46.0706	45.1733	51.2835	54.3766	50.193	53.2504	53.5886	46.758	52.0932	43.7171
22.1	46.3008	46.1175	45.2218	51.3351	54.4244	50.2426	53.3031	53.6315	46.8082	52.1446	43.7583
22.2	46.3449	46.1693	45.2734	51.3858	54.4728	50.288	53.3579	53.6778	46.8502	52.196	43.7988
22.3	46.3917	46.2203	45.3214	51.4412	54.5231	50.3403	53.4116	53.7252	46.8928	52.2473	43.8382
22.4	46.4349	46.2647	45.3665	51.4908	54.5749	50.3891	53.4615	53.7719	46.9372	52.3006	43.8781
22.5	46.4818	46.3129	45.4141	51.5409	54.6292	50.4356	53.5157	53.8181	46.9795	52.353	43.9175
22.6	46.5243	46.358	45.4613	51.5873	54.6785	50.4846	53.5671	53.8614	47.0247	52.4025	43.9538
22.7	46.5663	46.404	45.5119	51.6351	54.7267	50.532	53.6115	53.908	47.0652	52.4537	43.9936
22.8	46.611	46.4534	45.5604	51.6846	54.7743	50.5858	53.6587	53.9532	47.1099	52.5075	44.0317
22.9	46.6554	46.4975	45.6052	51.7323	54.8277	50.638	53.7065	53.9983	47.1513	52.5565	44.0693
23	46.6985	46.5442	45.6522	51.7725	54.8759	50.6919	53.7542	54.0413	47.1956	52.6093	44.1061
23.1	46.7423	46.5939	45.6959	51.8185	54.9255	50.7473	53.8043	54.0865	47.2449	52.6575	44.1507
23.2	46.7878	46.636	45.7434	51.8667	54.9741	50.7949	53.8551	54.1285	47.2901	52.7081	44.189
23.3	46.8355	46.6834	45.79	51.9122	55.0274	50.8456	53.9064	54.1692	47.335	52.755	44.2287
23.4	46.8764	46.7298	45.8313	51.9574	55.0775	50.8963	53.9595	54.2125	47.3771	52.8029	44.2676
23.5	46.9159	46.7807	45.8776	52.0001	55.1279	50.9473	54.0086	54.2541	47.4207	52.8531	44.309
23.6	46.9583	46.8241	45.9206	52.0468	55.1829	50.9995	54.0611	54.2964	47.4661	52.9023	44.3505
23.7	47.0014	46.8678	45.9635	52.0928	55.2357	51.0457	54.1123	54.3405	47.5067	52.9508	44.3909
23.8	47.044	46.9067	46.0129	52.1375	55.285	51.0918	54.1607	54.3772	47.5522	53.005	44.4299
23.9	47.0885	46.9535	46.0611	52.1889	55.3388	51.1382	54.2105	54.4187	47.5971	53.0518	44.468
24	47.1333	46.9961	46.1078	52.2328	55.3879	51.1917	54.2592	54.4602	47.6391	53.0985	44.5087
24.1	47.1772	47.0388	46.1565	52.2757	55.4386	51.2476	54.3076	54.5053	47.6828	53.1419	44.5485
24.2	47.219	47.0847	46.1993	52.3224	55.483	51.296	54.3584	54.5472	47.7283	53.191	44.5868
24.3	47.2609	47.1295	46.2431	52.3682	55.528	51.3441	54.4028	54.5935	47.7723	53.2301	44.6247
24.4	47.304	47.1751	46.2878	52.4126	55.579	51.394	54.4502	54.6342	47.8155	53.2761	44.6649
24.5	47.3468	47.2237	46.3339	52.4543	55.6238	51.4406	54.5025	54.6737	47.8582	53.3244	44.7054
24.6	47.3885	47.2662	46.379	52.4955	55.6729	51.4855	54.5533	54.7149	47.9029	53.3667	44.743
24.7	47.4329	47.3125	46.4241	52.5373	55.7202	51.5394	54.5997	54.7588	47.9489	53.4094	44.7819
24.8	47.4772	47.3588	46.4668	52.5828	55.7618	51.587	54.6498	54.7997	47.9927	53.4581	44.823
24.9	47.5256	47.4061	46.507	52.6257	55.8069	51.6319	54.6971	54.8368	48.0358	53.5038	44.8627
25	47.5649	47.4515	46.5486	52.6724	55.8546	51.6786	54.7434	54.8765	48.0771	53.5479	44.8986
25.1	47.6064	47.4973	46.5923	52.719	55.9009	51.7267	54.7953	54.915	48.1245	53.5924	44.9364
25.2	47.6457	47.5428	46.6343	52.7587	55.9465	51.7701	54.8424	54.9506	48.1668	53.6354	44.9767
25.3	47.6947	47.585	46.6718	52.8011	55.9937	51.8166	54.8854	54.9966	48.2118	53.6797	45.0139
25.4	47.7392	47.6281	46.7159	52.8477	56.0397	51.8595	54.9258	55.0396	48.2555	53.7239	45.0573
25.5	47.7804	47.6733	46.7596	52.8952	56.0822	51.9012	54.9702	55.0838	48.2997	53.7694	45.0914
25.6	47.8246	47.7168	46.801	52.9427	56.1293	51.9512	55.0153	55.1285	48.3471	53.8104	45.1303
25.7	47.8721	47.7618	46.8431	52.9852	56.1773	51.9971	55.0649	55.1722	48.3939	53.8502	45.1652
25.8	47.9206	47.8007	46.884	53.026	56.2224	52.0448	55.1105	55.2165	48.4333	53.8946	45.2023
25.9	47.962	47.847	46.9244	53.0699	56.2673	52.0933	55.1584	55.2559	48.4729	53.938	45.2406
26	48.0047	47.8896	46.9655	53.1143	56.3065	52.1419	55.2032	55.2981	48.5165	53.984	45.2806
26.1	48.0442	47.9298	47.0037	53.1591	56.3523	52.1899	55.2481	55.3401	48.5569	54.0302	45.3211
26.2	48.0839	47.9706	47.0435	53.1987	56.4036	52.234	55.2925	55.3804	48.5944	54.0707	45.3532
26.3	48.1231	48.0118	47.0869	53.2411	56.4502	52.2819	55.3356	55.4211	48.6372	54.1142	45.3903
26.4	48.1621	48.0575	47.1294	53.2805	56.4978	52.3287	55.3799	55.4577	48.6782	54.1627	45.4257
26.5	48.2055	48.1017	47.174	53.3233	56.5493	52.3759	55.4226	55.4972	48.7181	54.2045	45.4642
26.6	48.2484	48.1436	47.2151	53.3651	56.5997	52.4202	55.4653	55.538	48.7539	54.2459	45.5011
26.7	48.289	48.1828	47.2554	53.4051	56.6432	52.4676	55.5066	55.5768	48.7922	54.289	45.5379
26.8	48.3273	48.2227	47.2918	53.4475	56.6896	52.5149	55.552	55.6167	48.8347	54.3295	45.5734
26.9	48.368	48.2639	47.3356	53.4894	56.7385	52.559	55.5987	55.6595	48.8741	54.3729	45.611
27	48.4085	48.3018	47.3767	53.5294	56.7813	52.6031	55.6437	55.697	48.9123	54.4162	45.6486
27.1	48.4518	48.3436	47.4138	53.5699	56.8264	52.6485	55.692	55.737	48.9534	54.4584	45.683
27.2	48.4891	48.3818	47.458	53.6148	56.8684	52.696	55.7397	55.7738	48.9926	54.5024	45.7186
27.3	48.5292	48.4224	47.4999	53.6572	56.9111	52.7466	55.7857	55.8157	49.0354	54.5416	45.7519
27.4	48.5713	48.4647	47.5384	53.6966	56.9482	52.7869	55.833	55.854	49.0755	54.5817	45.7853
27.5	48.6133	48.5074	47.5804	53.7401	56.994	52.8298	55.8779	55.8917	49.1148	54.6272	45.8214
27.6	48.6554	48.5502	47.6223	53.7863	57.0356	52.8729	55.9262	55.9297	49.1556	54.6698	45.8586
27.7	48.695	48.5927	47.6595	53.8274	57.0784	52.9169	55.9719	55.9721	49.1959	54.7088	45.8941
27.8	48.7392	48.6351	47.7012	53.8682	57.1223	52.9586	56.0159	56.0136	49.2398	54.7527	45.9314
27.9	48.7813	48.6759	47.7419	53.9077	57.1653	53.0002	56.0593	56.0542	49.2777	54.7962	45.9697
28	48.8217	48.7186	47.784	53.9499	57.2104	53.0402	56.1053	56.0951	49.3141	54.8403	46.0043
28.1	48.8631	48.764	47.8251	53.9886	57.2551	53.0802	56.1501	56.1351	49.3546	54.8823	46.0417
28.2	48.8984	48.8029	47.8669	54.0251	57.2969	53.1207	56.1956	56.1718	49.3934	54.9258	46.0793
28.3	48.9452	48.8404	47.9051	54.0654	57.341	53.1637	56.2408	56.2101	49.4316	54.9678	46.1139
28.4	48.9842	48.8785	47.9465	54.1075	57.3828	53.2029	56.2858	56.2497	49.4725	55.0104	46.1486
28.5	49.0324	48.9187	47.9896	54.1498	57.4267	53.2437	56.3298	56.283	49.5114	55.0482	46.185
28.6	49.0699	48.9609	48.0355	54.188	57.4686	53.2849	56.3716	56.3174	49.5525	55.0872	46.2188
28.7	49.1116	49.0003	48.0731	54.2263	57.5134	53.3232	56.4152	56.3526	49.5919	55.1284	46.2574
28.8	49.1504	49.0429	48.1109	54.2632	57.5602	53.3661	56.4627	56.3903	49.627	55.1674	46.2903
28.9	49.1865	49.0837	48.1469	54.304	57.6008	53.406	56.505	56.426	49.6641	55.2115	46.3257
29	49.2239	49.1265	48.1865	54.3424	57.645	53.4447	56.5518	56.4617	49.7009	55.2553	46.362
29.1	49.2656	49.1668	48.2303	54.3849	57.6913	53.4834	56.5953	56.4996	49.7405	55.2946	46.397
29.2	49.3013	49.2047	48.2706	54.4264	57.7357	53.5267	56.6333	56.5349	49.7818	55.3369	46.4333
29.3	49.3389	49.2424	48.3066	54.4641	57.7785	53.5726	56.6763	56.5707	49.8195	55.3737	46.4697
29.4	49.3768	49.283	48.3459	54.4993	57.8173	53.6163	56.717	56.6102	49.8562	55.4143	46.5036
29.5	49.413	49.3207	48.3902	54.5396	57.8584	53.6571	56.7612	56.6506	49.8939	55.4539	46.5385
29.6	49.4533	49.3568	48.4293	54.5785	57.9014	53.6956	56.8049	56.6911	49.9303	55.4938	46.5727
29.7	49.4879	49.395	48.4701	54.6158	57.9456	53.7341	56.8447	56.7278	49.9648	55.5354	46.6088
29.8	49.5249	49.4325	48.5075	54.6535	57.9868	53.7741	56.8859	56.7661	50.0027	55.5757	46.6465
29.9	49.5635	49.474	48.5468	54.6928	58.0274	53.8161	56.9293	56.8085	50.04	55.6141	46.683
30	49.6057	49.5079	48.5884	54.7289	58.066	53.8582	56.9687	56.8469	50.0779	55.6561	46.7202
30.1	49.6433	49.5442	48.6278	54.766	58.1057	53.8961	57.0112	56.8845	50.1185	55.6991	46.7539
30.2	49.6776	49.5794	48.6669	54.8039	58.1475	53.9345	57.0537	56.9167	50.1582	55.7373	46.7857
30.3	49.7163	49.6163	48.7066	54.8381	58.1933	53.9748	57.0932	56.9487	50.1952	55.7762	46.8197
30.4	49.7549	49.653	48.7467	54.8684	58.234	54.0145	57.1366	56.9812	50.233	55.8212	46.8489
30.5	49.7911	49.6875	48.7821	54.9056	58.2729	54.056	57.1771	57.012	50.2711	55.863	46.8799
30.6	49.8289	49.7241	48.8208	54.9499	58.3133	54.0952	57.2175	57.0475	50.309	55.9003	46.9113
30.7	49.868	49.761	48.8584	54.9899	58.3543	54.1348	57.2574	57.0818	50.3449	55.943	46.9409
30.8	49.908	49.7946	48.8933	55.0306	58.3971	54.1745	57.3005	57.1136	50.3824	55.9816	46.973
30.9	49.9422	49.8338	48.9313	55.0684	58.4335	54.2114	57.3393	57.1499	50.4145	56.0192	47.0027
31	49.9752	49.8689	48.9679	55.1048	58.4721	54.2494	57.3807	57.1838	50.4502	56.058	47.0352
31.1	50.0118	49.9058	49.008	55.1419	58.5093	54.2843	57.423	57.2159	50.4841	56.0952	47.0662
31.2	50.0485	49.9362	49.0468	55.1769	58.5443	54.3219	57.4596	57.2528	50.5191	56.1341	47.0966
31.3	50.0907	49.9711	49.0858	55.2166	58.5815	54.3624	57.4958	57.2898	50.5546	56.1704	47.131
31.4	50.126	50.0075	49.1254	55.2548	58.6188	54.3989	57.5373	57.3257	50.5891	56.211	47.1614
31.5	50.1643	50.047	49.1579	55.2907	58.6574	54.437	57.5802	57.3602	50.627	56.253	47.1894
31.6	50.199	50.0849	49.1931	55.3262	58.6961	54.4761	57.616	57.3955	50.6628	56.2917	47.224
31.7	50.233	50.1206	49.2315	55.3586	58.7361	54.5185	57.6544	57.4296	50.6994	56.3317	47.2599
31.8	50.2686	50.1547	49.2697	55.3918	58.7729	54.5603	57.6917	57.4717	50.7391	56.3733	47.2957
31.9	50.3016	50.1917	49.3042	55.4276	58.8106	54.5982	57.7271	57.5064	50.7773	56.4095	47.3244
32	50.3361	50.2263	49.3448	55.4565	58.8487	54.6394	57.7662	57.5409	50.812	56.446	47.356
32.1	50.3676	50.267	49.3828	55.4883	58.8874	54.6762	57.804	57.5729	50.8468	56.4776	47.3888
32.2	50.4005	50.3053	49.4173	55.5245	58.9275	54.7132	57.839	57.6048	50.8801	56.5143	47.4208
32.3	50.4376	50.3429	49.4527	55.5567	58.9696	54.7495	57.8815	57.6418	50.9205	56.5539	47.4552
32.4	50.4751	50.3745	49.4836	55.5928	59.0101	54.7824	57.9199	57.6788	50.9503	56.5912	47.4852
32.5	50.513	50.4032	49.519	55.627	59.0468	54.818	57.9613	57.713	50.9884	56.625	47.5181
32.6	50.549	50.4358	49.5549	55.66	59.0842	54.8568	58.0023	57.7463	51.0201	56.6651	47.5493
32.7	50.5834	50.4749	49.5893	55.6944	59.1235	54.8931	58.044	57.7804	51.0596	56.7029	47.5802
32.8	50.6186	50.5091	49.6244	55.7269	59.1637	54.9299	58.0858	57.8142	51.0938	56.7396	47.6134
32.9	50.6538	50.539	49.6575	55.7654	59.2021	54.9666	58.1279	57.8487	51.1299	56.7714	47.6443
[truncated: 8,671 more rows]
