# Supplementary material for: Antigenic mapping reveals sites of vulnerability on α-HCoV spike protein
Source: Commun Biol. 2022 Nov 4;5:1179. doi: 10.1038/s42003-022-04160-8 (PMC9636267; doi:10.1038/s42003-022-04160-8)
Supplement: Supplementary file 3 — Supplementary Data 1 [file 42003_2022_4160_MOESM3_ESM.zip › Supplementary Data 1/Figure 1/Figure 1e-source data.xlsx]

## Sheet: Figure 1e
Source data for Figure 1e.
	Inhibition of PsV infection (%)
	IgG-F07			IgG-D12			IgG-F12			IgG-C04
Concentrations(ug/ml)	repeat 1	repeat 2	repeat 3	repeat 1	repeat 2	repeat 3	repeat 1	repeat 2	repeat 3	repeat 1	repeat 2	repeat 3
2000	96.5918	94.5884	95.0448	97.2942	97.0483	96.3603	94.9553	94.6657	89.4193	50.0533	34.9545	31.3321
1000	94.018	96.3878	96.9509	96.6873	95.001	95.6719	87.3739	97.1689	91.8731	35.442	28.5483	14.4074
500	91.1128	92.3924	93.6659	91.832	90.1277	89.1677	76.2716	72.8862	82.4819	25.9861	11.9635	36.9029
250	80.242	71.882	74.9755	79.5167	65.0604	66.8563	57.4991	81.0592	77.8514	38.4501	16.5482	29.6995
125	45.9746	40.6981	70.3404	51.2685	62.7238	60.2865	58.0757	57.8177	51.595	36.248	29.5435	33.6765
62.5	27.5062	29.7504	27.0524	38.4932	50.2879	43.0239	15.1341	28.3762	16.5102	33.0556	13.7397	11.4431
31.25	22.9046	20.2033	40.0313	36.379	44.8233	17.7015	25.5483	30.0988	16.4991	16.7938	30.6676	43.1137
15.625	16.1481	-2.568	9.1716	-0.111	11.9382	5.92	12.5803	3.0447	-8.063	1.3399	-0.181	0.9742
7.8125	5.6821	-1.267	15.0476	12.4109	16.5688	-0.261	1.6396	-1.13	-5.21	-16.199	-14.788	6.7248
