# Supplementary material for: Antigenic mapping reveals sites of vulnerability on α-HCoV spike protein
Source: Commun Biol. 2022 Nov 4;5:1179. doi: 10.1038/s42003-022-04160-8 (PMC9636267; doi:10.1038/s42003-022-04160-8)
Supplement: Supplementary file 3 — Supplementary Data 1 [file 42003_2022_4160_MOESM3_ESM.zip › Supplementary Data 1/Figure 1/Figure 1d-source data.xlsx]

## Sheet: Figure 1d
Source data for Figure 1d.
X (Time, sec)	A01	A10	A11	B09	B10	D04	D12-2	F07	C04-positive	Buffer	Isotype-Ab
-166.8	-1.4989	-1.49039	-1.30573	-2.66134	-1.51079	-1.61347	-1.96234	-0.824004	-1.47657	-2.37265	-0.788723
-166.7	-1.6843	-1.59539	-1.37633	-2.66854	-1.60499	-1.79197	-2.10164	-0.927804	-1.50987	-2.54485	-0.913023
-166.6	-1.8374	-1.70569	-1.54483	-2.67604	-1.79879	-1.92267	-2.25794	-1.0217	-1.68187	-2.67685	-1.07252
-166.5	-1.9076	-1.76789	-1.59173	-2.66714	-1.82419	-1.98107	-2.29714	-1.0707	-1.76347	-2.72755	-1.11922
-166.4	-1.9292	-1.79169	-1.61513	-2.68584	-1.91449	-1.98077	-2.29314	-1.0916	-1.85947	-2.76105	-1.14812
-166.3	-2.0328	-1.88519	-1.68723	-2.69584	-1.96619	-1.98877	-2.36014	-1.1136	-1.94627	-2.78165	-1.14292
-166.2	-2.1024	-1.94889	-1.73433	-2.70474	-1.99449	-2.05617	-2.41104	-1.1272	-2.02417	-2.85715	-1.22402
-166.1	-2.1706	-2.01219	-1.80383	-2.68664	-1.94069	-2.05717	-2.43864	-1.1474	-1.98777	-2.91015	-1.27962
-166	-2.1836	-1.98019	-1.77263	-2.70064	-1.86249	-2.08127	-2.39444	-1.2035	-1.93807	-2.95955	-1.32942
-165.9	-2.1394	-1.96389	-1.73233	-2.70314	-1.84369	-2.05537	-2.36014	-1.2524	-1.91447	-2.98075	-1.30202
-165.8	-2.0617	-1.90679	-1.67393	-2.70614	-1.82799	-2.01877	-2.31404	-1.3322	-1.86657	-2.94245	-1.25622
-165.7	-2.0368	-1.90229	-1.65823	-2.71424	-1.82749	-2.00767	-2.28414	-1.331	-1.81197	-2.92665	-1.23312
-165.6	-2.0353	-1.85489	-1.60723	-2.71704	-1.81319	-1.99287	-2.27144	-1.3126	-1.84047	-2.88675	-1.19222
-165.5	-1.9608	-1.86689	-1.56513	-2.71724	-1.75569	-2.00397	-2.22104	-1.2198	-1.75897	-2.80815	-1.11642
-165.4	-1.906	-1.81469	-1.56523	-2.71804	-1.70829	-1.91987	-2.18744	-1.1439	-1.70657	-2.72785	-1.13482
-165.3	-1.8339	-1.74359	-1.54223	-2.71874	-1.64419	-1.88277	-2.14914	-1.1244	-1.66637	-2.73175	-1.10172
-165.2	-1.8383	-1.71289	-1.48563	-2.70914	-1.65979	-1.93197	-2.18984	-1.0903	-1.64617	-2.70115	-1.04152
-165.1	-1.8115	-1.71269	-1.46173	-2.70934	-1.63409	-1.86337	-2.12564	-1.0732	-1.61977	-2.64885	-1.02892
-165	-1.7876	-1.68899	-1.46363	-2.71024	-1.65019	-1.83127	-2.10504	-1.0577	-1.64257	-2.62765	-1.05832
-164.9	-1.7353	-1.67939	-1.43483	-2.70704	-1.62269	-1.81397	-2.09664	-1.0376	-1.61407	-2.62675	-1.03532
-164.8	-1.7132	-1.63959	-1.41543	-2.70774	-1.58609	-1.76467	-2.01874	-1.0082	-1.57067	-2.58485	-0.994523
-164.7	-1.6772	-1.60499	-1.38623	-2.70604	-1.54349	-1.74097	-1.97964	-0.977404	-1.52867	-2.54695	-0.954623
-164.6	-1.6037	-1.57589	-1.35223	-2.70244	-1.51289	-1.68197	-1.92274	-0.944504	-1.50357	-2.52085	-0.923123
-164.5	-1.5692	-1.53639	-1.30533	-2.70024	-1.46529	-1.64267	-1.89264	-0.902004	-1.46267	-2.47185	-0.894623
-164.4	-1.5519	-1.45419	-1.24493	-2.70494	-1.42769	-1.64037	-1.86874	-0.832004	-1.38167	-2.40625	-0.822723
-164.3	-1.5504	-1.47029	-1.25313	-2.70494	-1.39279	-1.60677	-1.84884	-0.831704	-1.38917	-2.39225	-0.822123
-164.2	-1.5408	-1.47849	-1.25183	-2.70304	-1.41609	-1.61347	-1.84124	-0.843104	-1.37967	-2.39365	-0.844923
-164.1	-1.5632	-1.49299	-1.26633	-2.69584	-1.43999	-1.61787	-1.85264	-0.846804	-1.40587	-2.38415	-0.861123
-164	-1.5789	-1.49229	-1.27963	-2.69314	-1.45279	-1.61977	-1.85324	-0.858804	-1.41977	-2.39835	-0.870123
-163.9	-1.5817	-1.50319	-1.27263	-2.69164	-1.45729	-1.64587	-1.86714	-0.854804	-1.44157	-2.39855	-0.867623
-163.8	-1.5635	-1.50079	-1.24393	-2.69204	-1.45799	-1.64197	-1.86544	-0.860404	-1.44537	-2.41205	-0.886423
-163.7	-1.5433	-1.51849	-1.23913	-2.68834	-1.47079	-1.59377	-1.84354	-0.877004	-1.44337	-2.42075	-0.900023
-163.6	-1.5452	-1.53129	-1.24713	-2.68244	-1.48489	-1.58807	-1.74794	-0.876904	-1.44717	-2.40605	-0.900823
-163.5	-1.0954	-1.48719	-1.21713	-2.68234	-1.48599	-0.973169	-1.29844	-0.889004	-1.45577	-2.42785	-0.908523
-163.4	-1.506	-1.44619	-1.16003	-2.68774	-1.47909	-1.51097	-1.74884	-0.880304	-1.47317	-2.46985	-0.917823
-163.3	-3.5956	-1.46559	-1.02173	-2.68284	-1.44249	-3.79847	-4.02624	-0.962004	-1.43827	-2.43225	-0.931023
-163.2	-3.1725	-1.35019	-0.890125	-2.68044	-1.01739	-3.15497	-3.39784	-0.396704	-1.01917	-1.94995	-0.395923
-163.1	-3.2295	-0.777589	-0.614425	-2.67484	-0.827687	-3.21087	-3.38164	0.128496	-0.538867	-1.56985	-0.422623
-163	-3.1163	-3.66729	-3.51003	-2.65884	-3.63739	-3.17967	-3.51314	-2.9902	-3.75537	-4.59655	-3.06772
-162.9	-3.116	-3.15449	-2.75353	-2.65354	-2.96149	-3.18257	-3.44794	-2.5463	-3.08997	-4.01575	-2.57362
-162.8	-3.1049	-3.11509	-2.90733	-2.64634	-3.11359	-3.16917	-3.42194	-2.4245	-3.07427	-4.00465	-2.48902
-162.7	-3.1241	-3.04089	-2.89033	-2.64824	-2.98629	-3.15617	-3.40404	-2.3449	-2.99127	-3.89095	-2.46892
-162.6	-3.1341	-3.04679	-2.88083	-2.65344	-3.03149	-3.18477	-3.40084	-2.3033	-2.98377	-3.82065	-2.47972
-162.5	-3.1209	-3.06629	-2.87323	-2.63944	-2.98339	-3.19827	-3.40054	-2.2435	-2.97707	-3.85945	-2.46182
-162.4	-3.1148	-3.05789	-2.84823	-2.63924	-2.98009	-3.21497	-3.37764	-2.2409	-2.96587	-3.86035	-2.45602
-162.3	-3.1414	-3.04899	-2.86043	-2.64474	-2.97799	-3.22677	-3.36294	-2.2482	-2.94727	-3.85275	-2.47472
-162.2	-3.1524	-3.04549	-2.84743	-2.61954	-2.96649	-3.24427	-3.37214	-2.2358	-2.93347	-3.84335	-2.47832
-162.1	-3.1737	-3.04519	-2.85023	-2.62064	-2.95499	-3.26357	-3.37744	-2.237	-2.95607	-3.82655	-2.48562
-162	-3.171	-3.06259	-2.85153	-2.62224	-2.96359	-3.27637	-3.37034	-2.2384	-2.95897	-3.84555	-2.50232
-161.9	-3.1996	-3.06029	-2.85253	-2.62244	-2.95079	-3.30557	-3.38614	-2.2623	-2.95167	-3.85175	-2.50872
-161.8	-3.209	-3.05759	-2.85903	-2.65574	-2.95719	-3.33507	-3.41984	-2.2722	-2.95147	-3.88055	-2.51532
-161.7	-3.2121	-3.05069	-2.86943	-2.67324	-2.96579	-3.35707	-3.41864	-2.2988	-2.96687	-3.87795	-2.53202
-161.6	-3.2005	-3.06219	-2.88573	-2.68674	-2.96739	-3.35237	-3.43134	-2.3299	-2.98787	-3.89445	-2.53872
-161.5	-3.2052	-3.10519	-2.89953	-2.72314	-2.98129	-3.36317	-3.44004	-2.3492	-3.00797	-3.89855	-2.54042
-161.4	-3.1918	-3.11079	-2.92313	-2.67164	-2.98569	-3.37057	-3.43784	-2.3433	-3.01537	-3.90805	-2.56232
-161.3	-3.1977	-3.11849	-2.91933	-2.72794	-2.98459	-3.37867	-3.44234	-2.3561	-3.01787	-3.91115	-2.55902
-161.2	-3.2022	-3.11769	-2.91963	-1.86124	-3.00789	-3.38157	-3.45714	-2.3523	-3.02917	-3.91005	-2.56822
-161.1	-3.2052	-3.10809	-2.94203	-0.962445	-3.00159	-3.37737	-3.43784	-2.3634	-3.04577	-3.91405	-2.57422
-161	-3.2044	-3.11729	-2.92593	-0.749745	-2.99909	-3.37667	-3.45474	-2.3717	-3.03427	-3.91675	-2.57852
-160.9	-3.2167	-3.12589	-2.93313	-0.808845	-3.00459	-3.37107	-3.45204	-2.3837	-3.05067	-3.92065	-2.58242
-160.8	-3.2135	-3.11589	-2.91563	-0.876945	-3.00089	-3.36167	-3.45714	-2.3972	-3.05827	-3.91405	-2.58652
-160.7	-3.2163	-3.13039	-2.92373	-0.879445	-3.00749	-3.34407	-3.44364	-2.4074	-3.06637	-3.90175	-2.59062
-160.6	-3.21	-3.13789	-2.92733	-0.856545	-3.01189	-3.35647	-3.44374	-2.3954	-3.06987	-3.91895	-2.59862
-160.5	-3.2164	-3.13939	-2.93983	-0.862445	-3.01999	-3.36137	-3.45544	-2.4078	-3.06307	-3.92265	-2.58952
-160.4	-3.2304	-3.13119	-2.92763	-0.838645	-3.01569	-3.36427	-3.45064	-2.414	-3.07207	-3.92375	-2.59002
-160.3	-3.2289	-3.12039	-2.92673	-0.857245	-3.02119	-3.37767	-3.44984	-2.4236	-3.07037	-3.91375	-2.61022
-160.2	-3.2185	-3.12909	-2.92843	-0.855045	-3.02049	-3.36047	-3.45064	-2.4298	-3.06897	-3.91125	-2.62182
-160.1	-3.2345	-3.13839	-2.94713	-0.858245	-3.02349	-3.35917	-3.45484	-2.4376	-3.07017	-3.91385	-2.63782
-160	-3.2338	-3.14279	-2.94903	-0.864845	-3.02149	-3.34697	-3.46494	-2.442	-3.07697	-3.91475	-2.63012
-159.9	-3.2217	-3.14889	-2.95183	-0.849445	-3.01989	-3.36127	-3.46194	-2.4495	-3.08267	-3.91405	-2.62162
-159.8	-3.218	-3.13719	-2.95083	-0.856645	-3.01919	-3.36037	-3.46244	-2.4648	-3.08987	-3.91435	-2.60582
-159.7	-3.2187	-3.13249	-2.95273	-0.852545	-3.01939	-3.35127	-3.45304	-2.4552	-3.11177	-3.90985	-2.61552
-159.6	-3.2257	-3.12789	-2.94373	-0.848345	-3.02269	-3.35387	-3.45424	-2.4601	-3.10687	-3.92185	-2.60682
-159.5	-3.2216	-3.14079	-2.95433	-0.836745	-3.02179	-3.35677	-3.46204	-2.4544	-3.10947	-3.92695	-2.61542
-159.4	-3.2216	-3.13879	-2.95433	-0.839745	-3.01509	-3.34777	-3.45614	-2.4426	-3.11157	-3.93695	-2.60502
-159.3	-3.2219	-3.14949	-2.95123	-0.838245	-3.01419	-3.35487	-3.45934	-2.4378	-3.10837	-3.92405	-2.61252
-159.2	-3.2241	-3.13709	-2.95293	-0.844845	-3.01649	-3.35467	-3.46004	-2.4349	-3.09727	-3.93325	-2.61642
-159.1	-3.2268	-3.13409	-2.95553	-0.853745	-3.01889	-3.35217	-3.45114	-2.4323	-3.10057	-3.93235	-2.61462
-159	-3.2268	-3.13969	-2.94953	-0.858045	-3.02009	-3.35307	-3.45094	-2.4341	-3.10297	-3.93975	-2.61842
-158.9	-3.227	-3.13709	-2.95713	-0.859445	-3.02799	-3.35617	-3.45054	-2.4343	-3.09867	-3.92715	-2.62082
-158.8	-3.2312	-3.13309	-2.95183	-0.857245	-3.02729	-3.35627	-3.44724	-2.4366	-3.09887	-3.91725	-2.62102
-158.7	-3.2276	-3.13089	-2.95013	-0.858645	-3.03229	-3.35457	-3.45194	-2.4411	-3.10027	-3.91375	-2.63082
-158.6	-3.2278	-3.12789	-2.95033	-0.857645	-3.03199	-3.35147	-3.45164	-2.4468	-3.10147	-3.91325	-2.63182
-158.5	-3.2257	-3.12999	-2.95013	-0.859945	-3.03139	-3.35027	-3.44534	-2.4464	-3.10147	-3.91595	-2.63642
-158.4	-3.2242	-3.13119	-2.94663	-0.855145	-3.03149	-3.34987	-3.45124	-2.4523	-3.09817	-3.91835	-2.63782
-158.3	-3.2251	-3.13199	-2.95163	-0.868245	-3.03289	-3.35437	-3.45394	-2.4534	-3.10687	-3.91765	-2.63942
-158.2	-3.223	-3.13209	-2.95223	-0.870245	-3.03729	-3.35857	-3.45054	-2.4574	-3.11157	-3.91655	-2.63532
-158.1	-3.2289	-3.12989	-2.95883	-0.872845	-3.04039	-3.37387	-3.44814	-2.4551	-3.11077	-3.92205	-2.63602
-158	-3.2226	-3.12709	-2.96313	-0.867945	-3.03949	-3.37847	-3.44494	-2.451	-3.10827	-3.92135	-2.63692
-157.9	-3.219	-3.12269	-2.95393	-0.867145	-3.04149	-3.37547	-3.45204	-2.4558	-3.10737	-3.91975	-2.63552
-157.8	-3.2206	-3.12229	-2.95133	-0.862845	-3.03469	-3.37397	-3.45014	-2.4538	-3.11287	-3.91895	-2.63672
-157.7	-3.2188	-3.13499	-2.95733	-0.866345	-3.03249	-3.36567	-3.44964	-2.4542	-3.12157	-3.92675	-2.63322
-157.6	-3.2198	-3.12359	-2.95453	-0.866645	-3.02179	-3.37707	-3.44724	-2.4426	-3.12857	-3.93285	-2.62252
-157.5	-3.2208	-3.11529	-2.95193	-0.877445	-3.02179	-3.37537	-3.44874	-2.4409	-3.13017	-3.93205	-2.61892
-157.4	-3.2225	-3.11109	-2.95393	-0.890445	-3.02359	-3.38527	-3.44884	-2.4462	-3.12987	-3.92135	-2.61392
-157.3	-3.2389	-3.11009	-2.95563	-0.906645	-3.02339	-3.37227	-3.44984	-2.4451	-3.13287	-3.92445	-2.61732
-157.2	-3.2389	-3.09869	-2.94863	-0.906145	-3.03189	-3.37397	-3.45704	-2.4219	-3.12607	-3.92755	-2.61322
-157.1	-3.242	-3.11869	-2.95613	-0.912545	-3.04369	-3.37017	-3.47924	-2.4132	-3.11117	-3.93935	-2.62482
-157	-3.2483	-3.13219	-2.94173	-0.915545	-3.04049	-3.35997	-3.47334	-2.4249	-3.09387	-3.94225	-2.65252
-156.9	-3.2483	-3.11989	-2.93613	-0.920945	-3.05399	-3.37387	-3.48634	-2.4441	-3.07177	-3.94095	-2.65832
-156.8	-3.2561	-3.13019	-2.92853	-0.922945	-3.05549	-3.34107	-3.52794	-2.4357	-3.06527	-3.95235	-2.66502
-156.7	-3.2486	-3.14899	-2.94843	-0.923445	-3.04759	-3.36787	-3.59774	-2.4476	-3.08237	-3.95945	-2.66472
-156.6	-3.3285	-3.15939	-2.93523	-0.925945	-3.06299	-3.38857	-3.68944	-2.403	-3.08607	-3.94995	-2.66872
-156.5	-3.4056	-3.16379	-2.93053	-0.926245	-3.07469	-3.51847	-3.63564	-2.4082	-3.06827	-3.99915	-2.69402
-156.4	-3.2337	-3.15259	-2.91213	-0.931745	-3.07859	-3.39407	-3.62334	-2.3492	-3.04687	-3.97825	-2.70962
-156.3	-2.1644	-3.29009	-2.91563	-0.935145	-3.07899	-2.16207	-2.21824	-2.3501	-3.08717	-4.04865	-2.70062
-156.2	-1.5273	-3.22789	-3.01003	-0.935345	-3.30009	-1.61487	-1.81014	-2.4435	-3.34607	-4.09685	-2.64172
-156.1	-1.2972	-3.49199	-3.22753	-0.932645	-3.47659	-1.36777	-1.67494	-2.7714	-3.35317	-4.16735	-2.86522
-156	-1.4154	-2.14509	-1.68873	-0.933645	-1.70219	-1.46427	-1.68304	-1.4504	-1.98077	-2.75135	-1.49902
-155.9	-1.4314	-1.61479	-1.20733	-0.926145	-1.14029	-1.46407	-1.75124	-0.755704	-1.27977	-2.17575	-0.827623
-155.8	-1.4193	-1.26909	-1.14293	-0.920245	-1.03839	-1.53827	-1.78144	-0.742504	-1.28317	-1.99795	-0.752223
-155.7	-1.4522	-1.29779	-1.17173	-0.927745	-1.14219	-1.57407	-1.84564	-0.714804	-1.26407	-2.04275	-0.791023
-155.6	-1.4826	-1.34219	-1.14893	-0.919445	-1.16579	-1.61637	-1.84814	-0.786004	-1.31847	-2.08825	-0.754123
-155.5	-1.4911	-1.37599	-1.16483	-0.921745	-1.17409	-1.65297	-1.84204	-0.797404	-1.30347	-2.08625	-0.770523
-155.4	-1.4789	-1.37599	-1.19983	-0.923945	-1.25739	-1.63387	-1.84494	-0.854404	-1.33697	-2.15375	-0.789523
-155.3	-1.4464	-1.43409	-1.19833	-0.928745	-1.28419	-1.62507	-1.80984	-0.857604	-1.34357	-2.19165	-0.824023
-155.2	-1.4417	-1.43569	-1.21763	-0.932945	-1.32389	-1.63917	-1.79794	-0.854204	-1.35177	-2.24235	-0.825123
-155.1	-1.4398	-1.46489	-1.18993	-0.935245	-1.31409	-1.61507	-1.78174	-0.865304	-1.35907	-2.22425	-0.832423
-155	-1.4429	-1.41439	-1.18873	-0.937745	-1.30249	-1.59477	-1.75934	-0.878904	-1.36137	-2.23685	-0.836523
-154.9	-1.4232	-1.40839	-1.18073	-0.938545	-1.33249	-1.59417	-1.75114	-0.859904	-1.33897	-2.24745	-0.810423
-154.8	-1.4354	-1.41669	-1.19483	-0.944045	-1.32829	-1.60467	-1.73244	-0.867604	-1.35007	-2.22975	-0.775823
-154.7	-1.4622	-1.42969	-1.18523	-0.949245	-1.33959	-1.61167	-1.71524	-0.846304	-1.35217	-2.23865	-0.784123
-154.6	-1.4468	-1.41269	-1.18323	-0.952445	-1.36539	-1.60617	-1.71604	-0.836804	-1.33457	-2.23635	-0.794123
-154.5	-1.4468	-1.41209	-1.20083	-0.953245	-1.37769	-1.60007	-1.71434	-0.838304	-1.33157	-2.22545	-0.804323
-154.4	-1.4466	-1.43599	-1.22063	-0.956945	-1.37959	-1.59897	-1.71944	-0.819204	-1.34987	-2.23425	-0.806623
-154.3	-1.4557	-1.44229	-1.21333	-0.958345	-1.35959	-1.59977	-1.71744	-0.820204	-1.33397	-2.22805	-0.812723
-154.2	-1.4544	-1.45009	-1.23063	-0.960045	-1.36529	-1.59737	-1.71594	-0.817104	-1.35007	-2.23395	-0.803123
-154.1	-1.4566	-1.43619	-1.21163	-0.962045	-1.36409	-1.59817	-1.71424	-0.830704	-1.36067	-2.22545	-0.813823
-154	-1.4534	-1.43339	-1.21463	-0.964545	-1.36569	-1.60107	-1.71734	-0.828604	-1.37477	-2.22735	-0.806823
-153.9	-1.4526	-1.42039	-1.22253	-0.966545	-1.37369	-1.59847	-1.73934	-0.835904	-1.36777	-2.23825	-0.827723
-153.8	-1.4649	-1.42569	-1.22773	-0.968545	-1.37819	-1.60717	-1.74764	-0.840704	-1.38117	-2.24435	-0.835323
-153.7	-1.4684	-1.41779	-1.22133	-0.969445	-1.37639	-1.60447	-1.74364	-0.842604	-1.38307	-2.24425	-0.843423
-153.6	-1.4637	-1.41289	-1.22603	-0.972845	-1.38189	-1.60317	-1.74774	-0.839804	-1.37637	-2.24485	-0.830923
-153.5	-1.4645	-1.42509	-1.22993	-0.973445	-1.37759	-1.60787	-1.75194	-0.839704	-1.36667	-2.25045	-0.840823
-153.4	-1.4733	-1.42989	-1.22843	-0.975345	-1.37169	-1.60977	-1.74894	-0.851304	-1.38007	-2.25335	-0.845323
-153.3	-1.4801	-1.42129	-1.22873	-0.978845	-1.37589	-1.60557	-1.74954	-0.852104	-1.37717	-2.24725	-0.841523
-153.2	-1.4761	-1.41809	-1.22823	-0.984445	-1.37309	-1.60517	-1.74754	-0.846804	-1.38097	-2.24445	-0.836823
-153.1	-1.4809	-1.41939	-1.22983	-0.985245	-1.37529	-1.60537	-1.75484	-0.853704	-1.39287	-2.25585	-0.833423
-153	-1.481	-1.42149	-1.23133	-0.983845	-1.38059	-1.60717	-1.75464	-0.857904	-1.39507	-2.25385	-0.829423
-152.9	-1.4836	-1.42219	-1.23073	-0.985345	-1.38329	-1.60997	-1.76294	-0.857404	-1.39327	-2.25105	-0.831723
-152.8	-1.4944	-1.42369	-1.23183	-0.985145	-1.38109	-1.59977	-1.77004	-0.853304	-1.39557	-2.25585	-0.836623
-152.7	-1.4859	-1.42019	-1.23063	-0.987445	-1.38519	-1.59327	-1.76564	-0.857004	-1.39347	-2.25335	-0.842623
-152.6	-1.491	-1.42169	-1.23373	-0.989445	-1.38669	-1.60347	-1.77844	-0.859304	-1.39297	-2.25965	-0.841423
-152.5	-1.5063	-1.43099	-1.24423	-0.992545	-1.39229	-1.60247	-1.78084	-0.856804	-1.39887	-2.25885	-0.844123
-152.4	-1.501	-1.43729	-1.24883	-0.991345	-1.39169	-1.61437	-1.77164	-0.866004	-1.39637	-2.25345	-0.848623
-152.3	-1.5013	-1.43059	-1.25183	-0.989745	-1.39249	-1.61207	-1.78264	-0.876604	-1.39907	-2.25295	-0.849623
-152.2	-1.5087	-1.43389	-1.25243	-0.987845	-1.39869	-1.62307	-1.78294	-0.869804	-1.39337	-2.25985	-0.850923
-152.1	-1.5149	-1.42729	-1.26023	-0.985745	-1.40029	-1.62527	-1.78594	-0.872204	-1.39117	-2.26295	-0.853623
-152	-1.515	-1.42939	-1.25743	-0.987345	-1.40519	-1.62237	-1.79054	-0.871204	-1.38367	-2.26405	-0.861023
-151.9	-1.5065	-1.42299	-1.26873	-0.992745	-1.40059	-1.62447	-1.78734	-0.870804	-1.39327	-2.26655	-0.868323
-151.8	-1.506	-1.42059	-1.26993	-0.994445	-1.39519	-1.62047	-1.78704	-0.865704	-1.39447	-2.27805	-0.870423
-151.7	-1.4977	-1.41679	-1.27293	-0.992745	-1.38469	-1.61907	-1.79354	-0.866704	-1.39227	-2.28535	-0.870623
-151.6	-1.5002	-1.41349	-1.26503	-0.995845	-1.38969	-1.61677	-1.78894	-0.866104	-1.40707	-2.28445	-0.873423
-151.5	-1.5027	-1.41259	-1.26823	-0.995945	-1.38869	-1.61437	-1.79244	-0.866004	-1.41217	-2.29575	-0.874323
-151.4	-1.5026	-1.40999	-1.26773	-0.996845	-1.37809	-1.61527	-1.79644	-0.873804	-1.41087	-2.29645	-0.873923
-151.3	-1.4975	-1.41459	-1.26643	-0.998745	-1.37829	-1.61537	-1.80884	-0.881904	-1.41217	-2.29935	-0.875223
-151.2	-1.4922	-1.41789	-1.26463	-0.998445	-1.38049	-1.62487	-1.81374	-0.890904	-1.41387	-2.30015	-0.871323
-151.1	-1.4982	-1.42619	-1.26583	-0.998645	-1.38609	-1.63207	-1.81214	-0.897704	-1.41577	-2.30275	-0.865323
-151	-1.5034	-1.43439	-1.26703	-0.997945	-1.39039	-1.63627	-1.81294	-0.903504	-1.41727	-2.30555	-0.866423
-150.9	-1.5143	-1.43299	-1.27603	-0.999845	-1.39909	-1.63687	-1.81984	-0.904504	-1.41567	-2.31185	-0.868323
-150.8	-1.5159	-1.42729	-1.28133	-1.00214	-1.39769	-1.63427	-1.82124	-0.911904	-1.41037	-2.30915	-0.863823
-150.7	-1.5111	-1.43319	-1.28393	-1.00664	-1.40029	-1.62937	-1.82284	-0.913204	-1.41487	-2.30335	-0.864923
-150.6	-1.5185	-1.43909	-1.28423	-1.00944	-1.40079	-1.63597	-1.82464	-0.910404	-1.41737	-2.29995	-0.866823
-150.5	-1.5219	-1.44289	-1.28363	-1.01344	-1.40169	-1.63557	-1.82824	-0.906804	-1.41777	-2.29375	-0.866123
-150.4	-1.5236	-1.44729	-1.28273	-1.01264	-1.40329	-1.63507	-1.82274	-0.901704	-1.42047	-2.29455	-0.868423
-150.3	-1.5249	-1.44949	-1.28683	-1.01394	-1.40729	-1.63557	-1.82094	-0.899804	-1.42277	-2.29325	-0.870923
-150.2	-1.5268	-1.44639	-1.28243	-1.01374	-1.40869	-1.63747	-1.82244	-0.899904	-1.43107	-2.29185	-0.870323
-150.1	-1.5279	-1.44679	-1.27683	-1.01674	-1.41249	-1.63527	-1.82514	-0.900204	-1.43347	-2.28435	-0.868923
-150	-1.529	-1.45049	-1.27623	-1.02014	-1.41209	-1.63527	-1.82554	-0.899104	-1.43657	-2.28225	-0.870323
-149.9	-1.5304	-1.45189	-1.27163	-1.02194	-1.41169	-1.63357	-1.82524	-0.902004	-1.43977	-2.28105	-0.868723
-149.8	-1.5322	-1.45229	-1.26773	-1.02144	-1.41189	-1.63377	-1.82514	-0.901604	-1.44037	-2.28265	-0.869723
-149.7	-1.5311	-1.45399	-1.27133	-1.02444	-1.41269	-1.63207	-1.82424	-0.901504	-1.44257	-2.28675	-0.874923
-149.6	-1.5266	-1.45369	-1.27423	-1.02584	-1.41189	-1.63527	-1.82814	-0.903204	-1.44067	-2.28805	-0.874623
-149.5	-1.5271	-1.45489	-1.27453	-1.02584	-1.41069	-1.63947	-1.83464	-0.902204	-1.44177	-2.28665	-0.878123
-149.4	-1.5292	-1.45389	-1.27953	-1.02604	-1.41109	-1.64057	-1.83604	-0.906304	-1.44197	-2.28635	-0.882023
-149.3	-1.5336	-1.45009	-1.28243	-1.02724	-1.41339	-1.64017	-1.83204	-0.909204	-1.44597	-2.29125	-0.882323
-149.2	-1.534	-1.44979	-1.28273	-1.02974	-1.41639	-1.64067	-1.83194	-0.910304	-1.44657	-2.28985	-0.882223
-149.1	-1.5375	-1.45109	-1.28333	-1.02994	-1.41859	-1.64007	-1.83644	-0.914304	-1.44737	-2.28945	-0.880923
-149	-1.5385	-1.45269	-1.28743	-1.03014	-1.41949	-1.64147	-1.83864	-0.910804	-1.44947	-2.29015	-0.882323
-148.9	-1.5364	-1.45339	-1.28813	-1.03004	-1.42039	-1.64487	-1.84514	-0.912204	-1.45147	-2.28635	-0.883723
-148.8	-1.5357	-1.46009	-1.28873	-1.02824	-1.42099	-1.64407	-1.84624	-0.915404	-1.45277	-2.28575	-0.883923
-148.7	-1.5356	-1.46349	-1.28883	-1.02534	-1.42249	-1.64517	-1.84884	-0.916904	-1.45517	-2.28545	-0.885823
-148.6	-1.5325	-1.46439	-1.29123	-1.02394	-1.42489	-1.64767	-1.84834	-0.915904	-1.45607	-2.28705	-0.889923
-148.5	-1.532	-1.46429	-1.29173	-1.02104	-1.42639	-1.64967	-1.84824	-0.917304	-1.45187	-2.28835	-0.894523
-148.4	-1.5331	-1.46339	-1.29203	-1.02074	-1.42529	-1.64757	-1.84914	-0.915604	-1.45007	-2.28985	-0.896823
-148.3	-1.532	-1.46539	-1.29543	-1.02194	-1.42259	-1.65067	-1.84874	-0.913204	-1.45097	-2.28775	-0.898523
-148.2	-1.5305	-1.46499	-1.30043	-1.02364	-1.42099	-1.65017	-1.84944	-0.913304	-1.45247	-2.28575	-0.899023
-148.1	-1.5329	-1.46169	-1.29963	-1.02444	-1.42019	-1.65127	-1.85004	-0.913904	-1.45127	-2.28335	-0.903423
-148	-1.5318	-1.46279	-1.29833	-1.02494	-1.41759	-1.65197	-1.85114	-0.918204	-1.45267	-2.28355	-0.903323
-147.9	-1.531	-1.46409	-1.29643	-1.02424	-1.41599	-1.65177	-1.85264	-0.923804	-1.45107	-2.28505	-0.901223
-147.8	-1.5323	-1.46329	-1.29643	-1.02364	-1.41639	-1.64957	-1.85334	-0.920604	-1.45107	-2.28565	-0.900823
-147.7	-1.5349	-1.46259	-1.29703	-1.02704	-1.41519	-1.65197	-1.85224	-0.920504	-1.45167	-2.28105	-0.898223
-147.6	-1.5352	-1.46179	-1.29833	-1.02784	-1.41249	-1.65287	-1.85264	-0.919704	-1.45207	-2.27925	-0.896823
-147.5	-1.5357	-1.46229	-1.29713	-1.02674	-1.41079	-1.65187	-1.85514	-0.922704	-1.45117	-2.28005	-0.897123
-147.4	-1.5313	-1.46149	-1.29633	-1.02594	-1.41199	-1.65187	-1.85324	-0.926904	-1.45087	-2.27995	-0.897423
-147.3	-1.5281	-1.46189	-1.29413	-1.02714	-1.40969	-1.65347	-1.85204	-0.927204	-1.44927	-2.27935	-0.897023
-147.2	-1.5278	-1.46599	-1.29063	-1.02844	-1.40809	-1.65237	-1.85424	-0.932304	-1.44687	-2.28395	-0.896823
-147.1	-1.525	-1.46229	-1.28673	-1.02564	-1.40859	-1.65187	-1.85824	-0.930204	-1.44877	-2.28375	-0.895523
-147	-1.5253	-1.45839	-1.28773	-1.02544	-1.40819	-1.64907	-1.86084	-0.929404	-1.45027	-2.28165	-0.895423
-146.9	-1.5277	-1.45819	-1.28833	-1.02454	-1.40689	-1.65097	-1.85984	-0.928004	-1.45077	-2.27375	-0.897223
-146.8	-1.5266	-1.45969	-1.29093	-1.02454	-1.40619	-1.64927	-1.85964	-0.928304	-1.45197	-2.27015	-0.898423
-146.7	-1.5259	-1.45879	-1.29183	-1.02514	-1.40559	-1.64977	-1.86274	-0.927204	-1.45337	-2.26895	-0.898523
-146.6	-1.5248	-1.45889	-1.29133	-1.02364	-1.40789	-1.64997	-1.86244	-0.925804	-1.45707	-2.26655	-0.901423
-146.5	-1.5262	-1.45819	-1.29113	-1.02224	-1.40749	-1.65317	-1.86464	-0.926804	-1.45847	-2.26695	-0.901023
-146.4	-1.5276	-1.45969	-1.29113	-1.01864	-1.40639	-1.65487	-1.86484	-0.926804	-1.45697	-2.26695	-0.899623
-146.3	-1.5293	-1.45919	-1.28963	-1.01784	-1.40609	-1.65677	-1.86464	-0.928904	-1.45397	-2.26035	-0.903323
-146.2	-1.5324	-1.46199	-1.28933	-1.01684	-1.40699	-1.65637	-1.86514	-0.931704	-1.45407	-2.25985	-0.903123
-146.1	-1.5332	-1.46409	-1.28433	-1.01754	-1.40979	-1.65567	-1.86454	-0.934604	-1.45517	-2.26025	-0.905023
-146	-1.5354	-1.46389	-1.28033	-1.01754	-1.41139	-1.65537	-1.86674	-0.935804	-1.45437	-2.26065	-0.905523
-145.9	-1.5325	-1.46209	-1.28433	-1.01404	-1.40999	-1.65537	-1.86674	-0.936504	-1.44997	-2.26085	-0.907023
-145.8	-1.5307	-1.46319	-1.28513	-1.01184	-1.40939	-1.65427	-1.86734	-0.934504	-1.44877	-2.25655	-0.907923
-145.7	-1.5309	-1.46199	-1.28743	-1.01514	-1.41019	-1.65187	-1.86514	-0.936804	-1.44927	-2.25345	-0.907623
-145.6	-1.5303	-1.45799	-1.28833	-1.01944	-1.40929	-1.65417	-1.86494	-0.937604	-1.44797	-2.25435	-0.906523
-145.5	-1.5305	-1.45479	-1.29143	-1.02054	-1.41089	-1.65447	-1.86044	-0.939004	-1.44747	-2.25445	-0.905023
-145.4	-1.5306	-1.45589	-1.29043	-1.02094	-1.41209	-1.65287	-1.85894	-0.942804	-1.44777	-2.25525	-0.908923
-145.3	-1.5333	-1.45449	-1.28933	-1.01884	-1.40999	-1.65447	-1.85834	-0.942304	-1.45007	-2.25285	-0.911123
-145.2	-1.5353	-1.45409	-1.28803	-1.01794	-1.41079	-1.65537	-1.85904	-0.945504	-1.45027	-2.25115	-0.911823
-145.1	-1.5333	-1.45179	-1.28673	-1.01894	-1.41119	-1.65367	-1.85484	-0.947004	-1.45257	-2.25225	-0.909323
-145	-1.5292	-1.45149	-1.28723	-1.01714	-1.41199	-1.65187	-1.85534	-0.946704	-1.45337	-2.25035	-0.908023
-144.9	-1.5305	-1.45359	-1.28953	-1.01634	-1.41289	-1.65417	-1.85444	-0.947904	-1.45437	-2.25355	-0.905323
-144.8	-1.5272	-1.45199	-1.28763	-1.01624	-1.41019	-1.65327	-1.85504	-0.950804	-1.45257	-2.25285	-0.905823
-144.7	-1.5234	-1.44999	-1.28643	-1.01644	-1.41009	-1.65067	-1.85404	-0.949004	-1.45187	-2.25065	-0.908723
-144.6	-1.5211	-1.45219	-1.28853	-1.01404	-1.40769	-1.64617	-1.85544	-0.945904	-1.45097	-2.24795	-0.910723
-144.5	-1.5179	-1.45149	-1.28793	-1.01434	-1.40639	-1.64357	-1.85394	-0.947804	-1.44927	-2.24495	-0.911123
-144.4	-1.5138	-1.45169	-1.28343	-1.01424	-1.40529	-1.64307	-1.85344	-0.951004	-1.45047	-2.24665	-0.910923
-144.3	-1.5151	-1.45449	-1.28283	-1.01384	-1.40529	-1.64337	-1.85064	-0.949804	-1.45197	-2.24525	-0.910823
-144.2	-1.5121	-1.45089	-1.28673	-1.01214	-1.40649	-1.64597	-1.84724	-0.950704	-1.44947	-2.24415	-0.912323
-144.1	-1.5125	-1.44719	-1.28563	-1.01224	-1.40809	-1.64397	-1.84444	-0.950704	-1.44727	-2.24045	-0.916523
-144	-1.5109	-1.44379	-1.28473	-1.01174	-1.40339	-1.64777	-1.84464	-0.948704	-1.44587	-2.23945	-0.920923
-143.9	-1.5114	-1.44169	-1.28313	-1.01134	-1.40269	-1.64577	-1.84744	-0.950404	-1.44207	-2.23475	-0.922423
-143.8	-1.5122	-1.44169	-1.28463	-1.00704	-1.40409	-1.64937	-1.85004	-0.947604	-1.43957	-2.23345	-0.927423
-143.7	-1.5132	-1.44249	-1.28363	-1.00694	-1.40049	-1.65087	-1.84854	-0.950204	-1.43867	-2.22975	-0.926523
-143.6	-1.5134	-1.44249	-1.28283	-1.00674	-1.40109	-1.65047	-1.84834	-0.951404	-1.43777	-2.22995	-0.925923
-143.5	-1.5152	-1.44079	-1.28003	-1.00614	-1.40199	-1.64967	-1.84644	-0.949004	-1.43697	-2.22935	-0.925423
-143.4	-1.5131	-1.43859	-1.27853	-1.00684	-1.40039	-1.64517	-1.84724	-0.951404	-1.43577	-2.22765	-0.924423
-143.3	-1.5091	-1.43909	-1.27503	-1.00414	-1.40119	-1.64477	-1.85004	-0.948704	-1.43847	-2.22685	-0.925823
-143.2	-1.5086	-1.44009	-1.27593	-1.00224	-1.40009	-1.64247	-1.85164	-0.943604	-1.44107	-2.22675	-0.930623
-143.1	-1.5088	-1.44089	-1.27883	-1.00124	-1.39849	-1.64297	-1.85084	-0.943404	-1.44467	-2.22765	-0.930423
-143	-1.5058	-1.43929	-1.27873	-1.00444	-1.39739	-1.64447	-1.85004	-0.940004	-1.44447	-2.22745	-0.929923
-142.9	-1.5028	-1.43969	-1.27623	-1.00634	-1.39859	-1.64767	-1.84994	-0.940004	-1.44117	-2.22295	-0.929423
-142.8	-1.5049	-1.43619	-1.27243	-1.00664	-1.40099	-1.64507	-1.84854	-0.941204	-1.43847	-2.22135	-0.931123
-142.7	-1.5031	-1.43369	-1.27153	-1.00764	-1.39979	-1.64347	-1.84674	-0.939604	-1.43767	-2.22005	-0.933123
-142.6	-1.502	-1.43079	-1.27123	-1.00904	-1.39889	-1.64197	-1.84494	-0.938104	-1.43607	-2.21805	-0.930823
-142.5	-1.5023	-1.42999	-1.27043	-1.00984	-1.40009	-1.63937	-1.84554	-0.937704	-1.43587	-2.21565	-0.928723
-142.4	-1.5051	-1.42849	-1.27173	-1.00984	-1.39709	-1.63897	-1.84654	-0.936004	-1.43737	-2.21495	-0.927423
-142.3	-1.5062	-1.42819	-1.27163	-1.00834	-1.39599	-1.64037	-1.84374	-0.935804	-1.43887	-2.21335	-0.927423
-142.2	-1.5089	-1.42869	-1.26943	-1.00724	-1.39809	-1.64117	-1.84114	-0.938004	-1.43787	-2.21205	-0.928223
-142.1	-1.5089	-1.42839	-1.26313	-1.00604	-1.39899	-1.64197	-1.84064	-0.936004	-1.43907	-2.20705	-0.928823
-142	-1.5072	-1.42859	-1.26413	-1.00614	-1.40109	-1.64047	-1.84124	-0.935904	-1.43987	-2.20335	-0.927523
-141.9	-1.509	-1.42759	-1.26703	-1.00654	-1.40209	-1.63887	-1.83904	-0.931904	-1.44007	-2.20615	-0.928423
-141.8	-1.5078	-1.42569	-1.26983	-1.00524	-1.40519	-1.63757	-1.83504	-0.929604	-1.44097	-2.20695	-0.928623
-141.7	-1.5027	-1.42449	-1.27063	-1.00364	-1.40399	-1.63767	-1.83054	-0.931704	-1.44197	-2.20615	-0.928023
-141.6	-1.4996	-1.42319	-1.27063	-1.00104	-1.40459	-1.63477	-1.82994	-0.932004	-1.44407	-2.20445	-0.931623
-141.5	-1.4977	-1.42409	-1.26903	-1.00114	-1.40599	-1.63197	-1.82644	-0.931804	-1.44537	-2.20485	-0.933623
-141.4	-1.498	-1.42139	-1.27013	-1.00104	-1.40429	-1.63047	-1.81954	-0.929104	-1.44937	-2.20095	-0.935323
-141.3	-1.5003	-1.41999	-1.27203	-0.999945	-1.40509	-1.62637	-1.81664	-0.927004	-1.44867	-2.19575	-0.936923
-141.2	-1.4998	-1.41789	-1.27303	-0.997445	-1.40579	-1.62747	-1.81974	-0.926004	-1.44737	-2.18905	-0.938123
-141.1	-1.4971	-1.41569	-1.27443	-0.995845	-1.40479	-1.62847	-1.81554	-0.924704	-1.44737	-2.18865	-0.937023
-141	-1.499	-1.41629	-1.27423	-0.996645	-1.40349	-1.62777	-1.81244	-0.924704	-1.44967	-2.18925	-0.938823
-140.9	-1.4961	-1.41799	-1.27143	-0.995445	-1.40219	-1.62777	-1.81104	-0.924304	-1.45137	-2.18775	-0.937523
-140.8	-1.4925	-1.42019	-1.27123	-0.994845	-1.39929	-1.62737	-1.80864	-0.924604	-1.44907	-2.18705	-0.937023
-140.7	-1.4891	-1.41789	-1.26803	-0.996145	-1.40079	-1.62737	-1.80784	-0.927204	-1.45127	-2.18675	-0.937023
-140.6	-1.4868	-1.41419	-1.26843	-0.996245	-1.40199	-1.62707	-1.80604	-0.930904	-1.44857	-2.18665	-0.936523
-140.5	-1.4841	-1.41269	-1.26863	-0.994545	-1.40309	-1.62447	-1.80324	-0.930604	-1.44557	-2.18545	-0.935523
-140.4	-1.4818	-1.41029	-1.26573	-0.992545	-1.40149	-1.61867	-1.80014	-0.929904	-1.44317	-2.18505	-0.936523
-140.3	-1.48	-1.40949	-1.26103	-0.994245	-1.40059	-1.61557	-1.79704	-0.932104	-1.43997	-2.18335	-0.937923
-140.2	-1.4789	-1.40579	-1.25623	-0.995845	-1.40299	-1.61487	-1.79284	-0.930004	-1.44247	-2.18285	-0.937023
-140.1	-1.4759	-1.39999	-1.25403	-0.997645	-1.40289	-1.61617	-1.79214	-0.927504	-1.44247	-2.18065	-0.938623
-140	-1.476	-1.39509	-1.25583	-0.998645	-1.39919	-1.61647	-1.79044	-0.923904	-1.44107	-2.18025	-0.942023
-139.9	-1.4724	-1.39259	-1.25553	-1.00084	-1.39989	-1.61517	-1.78834	-0.923304	-1.43997	-2.17595	-0.941723
-139.8	-1.4707	-1.39209	-1.25403	-1.00294	-1.39969	-1.61417	-1.78514	-0.924804	-1.44297	-2.17475	-0.940823
-139.7	-1.4705	-1.39239	-1.25203	-1.00264	-1.40039	-1.61267	-1.78304	-0.925804	-1.44357	-2.17295	-0.937623
-139.6	-1.4702	-1.39049	-1.25163	-1.00114	-1.39859	-1.61237	-1.78334	-0.923404	-1.44517	-2.17045	-0.938223
-139.5	-1.4688	-1.38839	-1.24773	-0.997445	-1.40039	-1.60987	-1.78144	-0.924504	-1.44577	-2.16685	-0.937023
-139.4	-1.4691	-1.38829	-1.24573	-0.996845	-1.39809	-1.60507	-1.78014	-0.922304	-1.44317	-2.16695	-0.938723
-139.3	-1.4676	-1.38309	-1.24443	-0.996845	-1.39769	-1.60247	-1.77514	-0.918104	-1.44487	-2.16365	-0.937423
-139.2	-1.4654	-1.38399	-1.24153	-1.00114	-1.39559	-1.60097	-1.77234	-0.918404	-1.44567	-2.16235	-0.934223
-139.1	-1.4668	-1.38339	-1.24063	-1.00174	-1.39739	-1.59897	-1.77144	-0.917304	-1.44427	-2.16295	-0.935223
-139	-1.4661	-1.38199	-1.23953	-1.00134	-1.39559	-1.59987	-1.77104	-0.914604	-1.44307	-2.15745	-0.939423
-138.9	-1.4657	-1.38099	-1.23923	-1.00274	-1.39369	-1.59997	-1.77024	-0.918004	-1.44327	-2.15645	-0.941623
-138.8	-1.4655	-1.37509	-1.23603	-1.00454	-1.39149	-1.59787	-1.77144	-0.918804	-1.44137	-2.15395	-0.945923
-138.7	-1.4662	-1.37609	-1.23653	-1.00684	-1.39149	-1.59627	-1.77054	-0.918204	-1.43807	-2.15315	-0.946623
-138.6	-1.468	-1.37919	-1.23583	-1.00704	-1.39199	-1.59517	-1.76984	-0.917804	-1.43787	-2.15185	-0.943923
-138.5	-1.4682	-1.37899	-1.23573	-1.00684	-1.39489	-1.59557	-1.76844	-0.920604	-1.43637	-2.15355	-0.940023
-138.4	-1.4685	-1.38119	-1.23503	-1.00604	-1.39439	-1.59417	-1.76874	-0.920304	-1.43587	-2.15545	-0.938923
-138.3	-1.4694	-1.38159	-1.23663	-1.00824	-1.39259	-1.59347	-1.76724	-0.919504	-1.43547	-2.15455	-0.939523
-138.2	-1.4662	-1.37689	-1.23453	-1.01074	-1.39179	-1.59097	-1.76714	-0.917004	-1.43257	-2.15505	-0.937523
-138.1	-1.465	-1.37799	-1.23083	-1.01214	-1.38949	-1.58717	-1.76744	-0.913904	-1.43287	-2.15535	-0.937223
-138	-1.462	-1.37689	-1.23323	-1.01214	-1.38859	-1.58867	-1.76774	-0.914704	-1.43187	-2.15535	-0.937923
-137.9	-1.461	-1.37799	-1.23123	-1.01424	-1.39169	-1.58497	-1.76644	-0.915304	-1.43297	-2.15245	-0.936223
-137.8	-1.4591	-1.37909	-1.23283	-1.01124	-1.39079	-1.58737	-1.76524	-0.916304	-1.43477	-2.14915	-0.934023
-137.7	-1.455	-1.38089	-1.22983	-1.01274	-1.39079	-1.58547	-1.76334	-0.917104	-1.43367	-2.14325	-0.933423
-137.6	-1.452	-1.37869	-1.22653	-1.01334	-1.39469	-1.58257	-1.76234	-0.914604	-1.43387	-2.14175	-0.938023
-137.5	-1.4503	-1.37539	-1.22353	-1.01144	-1.39389	-1.58137	-1.76004	-0.913604	-1.43267	-2.13945	-0.940923
-137.4	-1.447	-1.37379	-1.22113	-1.00954	-1.39109	-1.57677	-1.75904	-0.914804	-1.43327	-2.13425	-0.938923
-137.3	-1.4446	-1.37299	-1.22243	-1.00774	-1.39159	-1.57597	-1.75294	-0.913804	-1.43547	-2.13325	-0.938623
-137.2	-1.4435	-1.37449	-1.22373	-1.00874	-1.38909	-1.57477	-1.74924	-0.915504	-1.43307	-2.13205	-0.938523
-137.1	-1.4424	-1.37429	-1.21983	-1.00904	-1.38859	-1.57707	-1.74594	-0.921404	-1.42927	-2.12905	-0.934523
-137	-1.441	-1.37199	-1.21603	-1.00804	-1.38559	-1.57437	-1.74534	-0.922704	-1.42417	-2.12705	-0.933823
-136.9	-1.4417	-1.37239	-1.21253	-1.00644	-1.38319	-1.57257	-1.74224	-0.926304	-1.42357	-2.12555	-0.931723
-136.8	-1.4423	-1.36829	-1.21423	-1.00744	-1.38379	-1.57177	-1.73644	-0.926204	-1.42217	-2.12785	-0.930823
-136.7	-1.4395	-1.36809	-1.21533	-1.00844	-1.38689	-1.56927	-1.73194	-0.925804	-1.42217	-2.12515	-0.933123
-136.6	-1.4429	-1.36859	-1.21613	-1.00974	-1.38849	-1.56897	-1.73144	-0.925204	-1.41907	-2.12245	-0.933623
-136.5	-1.4451	-1.36719	-1.21633	-1.01054	-1.38649	-1.57057	-1.72974	-0.927504	-1.41747	-2.12145	-0.934923
-136.4	-1.4449	-1.36849	-1.21723	-1.01064	-1.38339	-1.56967	-1.72974	-0.928204	-1.41657	-2.12115	-0.933823
-136.3	-1.4431	-1.36569	-1.21413	-1.01294	-1.38459	-1.56507	-1.72694	-0.930404	-1.41507	-2.12095	-0.935723
-136.2	-1.4423	-1.36649	-1.21423	-1.01194	-1.38399	-1.56607	-1.72754	-0.933504	-1.41047	-2.11895	-0.936323
-136.1	-1.4404	-1.36439	-1.21253	-1.01244	-1.38489	-1.56177	-1.72734	-0.935604	-1.41157	-2.11725	-0.936623
-136	-1.4396	-1.36589	-1.21293	-1.01524	-1.38239	-1.56117	-1.72424	-0.936404	-1.40917	-2.11805	-0.935723
-135.9	-1.4389	-1.36839	-1.21313	-1.01404	-1.38019	-1.56017	-1.72014	-0.937604	-1.40767	-2.11625	-0.934323
-135.8	-1.4381	-1.36749	-1.21183	-1.01364	-1.37929	-1.56007	-1.72224	-0.938904	-1.40637	-2.11245	-0.935823
-135.7	-1.4385	-1.36779	-1.20963	-1.01304	-1.37589	-1.55927	-1.72084	-0.939804	-1.40487	-2.11335	-0.938123
-135.6	-1.4427	-1.36709	-1.20813	-1.01574	-1.37599	-1.55687	-1.72204	-0.940904	-1.40427	-2.11165	-0.937123
-135.5	-1.4424	-1.36719	-1.20573	-1.01734	-1.37609	-1.55587	-1.72094	-0.941404	-1.40147	-2.10965	-0.934323
-135.4	-1.4423	-1.36409	-1.20573	-1.01764	-1.37839	-1.55437	-1.72034	-0.944604	-1.39937	-2.10875	-0.933223
-135.3	-1.4411	-1.36069	-1.20373	-1.01774	-1.38069	-1.55587	-1.72064	-0.945704	-1.39507	-2.10975	-0.933523
-135.2	-1.4395	-1.35879	-1.20293	-1.01724	-1.37879	-1.55797	-1.72184	-0.946504	-1.39447	-2.11265	-0.932023
-135.1	-1.4401	-1.35779	-1.20223	-1.01884	-1.37769	-1.55757	-1.71504	-0.945904	-1.39477	-2.11325	-0.933723
-135	-1.4394	-1.35969	-1.20323	-1.02064	-1.37749	-1.55487	-1.71614	-0.944404	-1.39887	-2.10895	-0.934523
-134.9	-1.4356	-1.36179	-1.20403	-1.02074	-1.37759	-1.55367	-1.71584	-0.945204	-1.39757	-2.10965	-0.934223
-134.8	-1.4381	-1.36149	-1.20553	-1.02124	-1.38069	-1.55297	-1.71554	-0.943904	-1.39377	-2.10825	-0.933123
-134.7	-1.4355	-1.35819	-1.20433	-1.01924	-1.38069	-1.55227	-1.71694	-0.942904	-1.39447	-2.11045	-0.931823
-134.6	-1.4358	-1.35939	-1.20353	-1.01784	-1.38039	-1.55087	-1.71764	-0.940704	-1.39237	-2.10875	-0.931723
-134.5	-1.4353	-1.36319	-1.19853	-1.01844	-1.37979	-1.54967	-1.71694	-0.937004	-1.39357	-2.10635	-0.932323
-134.4	-1.437	-1.36229	-1.19403	-1.02134	-1.37889	-1.55007	-1.71824	-0.938104	-1.39517	-2.10555	-0.931623
-134.3	-1.4351	-1.36389	-1.19333	-1.02384	-1.38089	-1.54947	-1.71844	-0.940704	-1.39687	-2.10375	-0.932223
-134.2	-1.433	-1.36589	-1.19743	-1.02344	-1.38089	-1.54917	-1.71894	-0.940304	-1.39747	-2.09975	-0.930323
-134.1	-1.4339	-1.36569	-1.19963	-1.02074	-1.37899	-1.54897	-1.72084	-0.942904	-1.39807	-2.09985	-0.928823
-134	-1.4359	-1.36549	-1.20043	-1.01914	-1.37909	-1.54887	-1.72114	-0.944904	-1.39667	-2.10015	-0.926623
-133.9	-1.4333	-1.36879	-1.19953	-1.01984	-1.37979	-1.54677	-1.72314	-0.947204	-1.39407	-2.09765	-0.923023
-133.8	-1.4344	-1.36969	-1.19993	-1.01664	-1.37979	-1.54517	-1.72354	-0.947004	-1.39117	-2.09665	-0.925123
-133.7	-1.4355	-1.36819	-1.19493	-1.01624	-1.37919	-1.54317	-1.72654	-0.943304	-1.38937	-2.09385	-0.925723
-133.6	-1.4331	-1.36649	-1.19453	-1.01864	-1.37839	-1.54267	-1.72564	-0.945104	-1.39017	-2.09425	-0.926523
-133.5	-1.4299	-1.36679	-1.19173	-1.02034	-1.37899	-1.54357	-1.72694	-0.945404	-1.38707	-2.09345	-0.925723
-133.4	-1.431	-1.36709	-1.19463	-1.02074	-1.37669	-1.54277	-1.72384	-0.943704	-1.38527	-2.09285	-0.928523
-133.3	-1.4267	-1.36739	-1.19433	-1.02024	-1.37509	-1.54687	-1.72334	-0.943504	-1.38557	-2.08595	-0.928323
-133.2	-1.4264	-1.36779	-1.19603	-1.02084	-1.37259	-1.54567	-1.72594	-0.944404	-1.38287	-2.08535	-0.929323
-133.1	-1.4229	-1.36659	-1.19803	-1.01904	-1.37519	-1.54437	-1.72814	-0.943704	-1.37907	-2.08715	-0.932623
-133	-1.419	-1.36569	-1.19953	-1.01834	-1.37119	-1.54407	-1.72744	-0.941704	-1.37867	-2.08515	-0.930123
-132.9	-1.4177	-1.36559	-1.19673	-1.01964	-1.37069	-1.54107	-1.72764	-0.942704	-1.37927	-2.08555	-0.929123
-132.8	-1.4182	-1.36349	-1.19593	-1.01904	-1.36989	-1.53807	-1.72744	-0.942504	-1.37877	-2.08215	-0.927723
-132.7	-1.4153	-1.36519	-1.19663	-1.01894	-1.37289	-1.53807	-1.72544	-0.944804	-1.37727	-2.07845	-0.929523
-132.6	-1.4163	-1.36379	-1.19353	-1.01814	-1.37229	-1.53497	-1.72234	-0.944004	-1.37997	-2.07735	-0.928223
-132.5	-1.4164	-1.36079	-1.19363	-1.01794	-1.37239	-1.53727	-1.72284	-0.943904	-1.37957	-2.07325	-0.925523
-132.4	-1.4135	-1.35969	-1.19243	-1.01644	-1.36959	-1.53637	-1.72394	-0.942804	-1.37847	-2.07115	-0.927723
-132.3	-1.4134	-1.35669	-1.19213	-1.01494	-1.37139	-1.53827	-1.72074	-0.941504	-1.37647	-2.06755	-0.927723
-132.2	-1.4134	-1.35709	-1.19433	-1.01174	-1.37259	-1.53957	-1.72064	-0.939504	-1.37247	-2.06575	-0.929523
-132.1	-1.4129	-1.35709	-1.19433	-1.01444	-1.36889	-1.54217	-1.72214	-0.944204	-1.37197	-2.06575	-0.931023
-132	-1.4144	-1.35419	-1.19303	-1.01554	-1.36709	-1.54157	-1.72054	-0.946904	-1.36947	-2.06285	-0.931223
-131.9	-1.4162	-1.35349	-1.18903	-1.01574	-1.36509	-1.53817	-1.72084	-0.947104	-1.36977	-2.05925	-0.927223
-131.8	-1.4197	-1.35209	-1.18733	-1.01424	-1.36209	-1.53667	-1.72024	-0.947504	-1.36657	-2.05865	-0.925323
-131.7	-1.4187	-1.34929	-1.18503	-1.01774	-1.36069	-1.53567	-1.71854	-0.945004	-1.36337	-2.06075	-0.927823
-131.6	-1.4187	-1.34559	-1.18583	-1.01724	-1.35829	-1.53457	-1.71744	-0.944504	-1.36277	-2.06515	-0.926023
-131.5	-1.4188	-1.34479	-1.18613	-1.01654	-1.35549	-1.53417	-1.71614	-0.947804	-1.36087	-2.06515	-0.923723
-131.4	-1.4201	-1.34299	-1.18773	-1.01644	-1.35659	-1.53357	-1.71484	-0.949504	-1.35817	-2.06555	-0.920723
-131.3	-1.4209	-1.34489	-1.18703	-1.01634	-1.36069	-1.53287	-1.71274	-0.949804	-1.35937	-2.06655	-0.923123
-131.2	-1.4207	-1.34549	-1.18543	-1.01514	-1.36299	-1.53097	-1.71424	-0.945504	-1.35417	-2.06225	-0.923323
-131.1	-1.4211	-1.34239	-1.18453	-1.01324	-1.36399	-1.53097	-1.71374	-0.944104	-1.35397	-2.05925	-0.920523
-131	-1.4204	-1.34099	-1.18433	-1.01494	-1.36219	-1.52897	-1.71554	-0.940704	-1.35427	-2.05955	-0.922923
-130.9	-1.4169	-1.33859	-1.18263	-1.01584	-1.36329	-1.52827	-1.71364	-0.940104	-1.35707	-2.05665	-0.923323
-130.8	-1.4162	-1.33729	-1.18503	-1.01774	-1.36399	-1.52937	-1.71364	-0.939104	-1.35737	-2.05455	-0.924723
-130.7	-1.4166	-1.33619	-1.18523	-1.01774	-1.36219	-1.52767	-1.71914	-0.938504	-1.35697	-2.04865	-0.927323
-130.6	-1.4167	-1.33309	-1.18493	-1.01704	-1.35499	-1.53077	-1.71984	-0.938104	-1.35947	-2.04885	-0.923823
-130.5	-1.4126	-1.33169	-1.18563	-1.01524	-1.35309	-1.52917	-1.71654	-0.939904	-1.36207	-2.05025	-0.926223
-130.4	-1.4093	-1.32899	-1.18463	-1.01494	-1.35669	-1.52497	-1.71254	-0.937904	-1.36387	-2.04985	-0.924223
-130.3	-1.4079	-1.32559	-1.18303	-1.01794	-1.35679	-1.52527	-1.71384	-0.936804	-1.36447	-2.04865	-0.923523
-130.2	-1.4064	-1.32759	-1.18433	-1.01834	-1.35329	-1.52787	-1.71404	-0.934004	-1.36617	-2.04605	-0.922323
-130.1	-1.4047	-1.32519	-1.18153	-1.02174	-1.35239	-1.52587	-1.71314	-0.929804	-1.37007	-2.04385	-0.922523
-130	-1.403	-1.32439	-1.17893	-1.02424	-1.35219	-1.52507	-1.71214	-0.928704	-1.36867	-2.04055	-0.923423
-129.9	-1.4013	-1.32169	-1.17843	-1.02144	-1.35539	-1.52397	-1.71084	-0.926704	-1.37157	-2.03795	-0.924823
-129.8	-1.4015	-1.31999	-1.17723	-1.02384	-1.35379	-1.52487	-1.71024	-0.923604	-1.37377	-2.03895	-0.924623
-129.7	-1.4005	-1.32169	-1.17823	-1.02514	-1.35309	-1.52547	-1.70784	-0.925604	-1.37327	-2.03685	-0.923923
-129.6	-1.4005	-1.32109	-1.17813	-1.02654	-1.35519	-1.52717	-1.71054	-0.926404	-1.37007	-2.03105	-0.922123
-129.5	-1.3988	-1.32179	-1.17983	-1.02684	-1.35619	-1.52577	-1.70774	-0.924904	-1.36897	-2.02965	-0.923523
-129.4	-1.3979	-1.32099	-1.18473	-1.02624	-1.35509	-1.52667	-1.70424	-0.922504	-1.37157	-2.02695	-0.923223
-129.3	-1.3977	-1.32409	-1.18013	-1.02674	-1.35189	-1.52957	-1.70234	-0.921004	-1.37307	-2.02385	-0.924123
-129.2	-1.3959	-1.32869	-1.17883	-1.02584	-1.35319	-1.52647	-1.70294	-0.920104	-1.37637	-2.02065	-0.921123
-129.1	-1.3964	-1.33009	-1.17543	-1.02704	-1.35519	-1.52477	-1.70114	-0.918004	-1.37617	-2.01845	-0.921623
-129	-1.3985	-1.32859	-1.17423	-1.02894	-1.35439	-1.52397	-1.70134	-0.919604	-1.37437	-2.01735	-0.920423
-128.9	-1.3984	-1.32499	-1.17353	-1.02814	-1.35439	-1.52097	-1.70094	-0.919004	-1.36927	-2.01635	-0.922223
-128.8	-1.4011	-1.32219	-1.17133	-1.03084	-1.35509	-1.52257	-1.69784	-0.919504	-1.36677	-2.01245	-0.923823
-128.7	-1.3981	-1.32249	-1.16753	-1.03104	-1.35289	-1.52307	-1.69614	-0.922204	-1.36667	-2.00985	-0.928023
-128.6	-1.3988	-1.32129	-1.16703	-1.03304	-1.35199	-1.52217	-1.69434	-0.922204	-1.36427	-2.00725	-0.927723
-128.5	-1.4015	-1.32169	-1.16683	-1.03224	-1.35079	-1.52417	-1.69424	-0.922204	-1.36597	-2.00735	-0.929323
-128.4	-1.4004	-1.31729	-1.17073	-1.03134	-1.34889	-1.52317	-1.69494	-0.924804	-1.36777	-2.00615	-0.930523
-128.3	-1.4004	-1.31569	-1.17433	-1.03144	-1.34849	-1.52117	-1.69384	-0.923904	-1.36887	-2.00235	-0.930423
-128.2	-1.4001	-1.31549	-1.17793	-1.03264	-1.34599	-1.51967	-1.69144	-0.921904	-1.36637	-2.00095	-0.926723
-128.1	-1.4005	-1.31339	-1.17633	-1.03164	-1.34649	-1.51977	-1.68904	-0.921204	-1.36757	-2.00215	-0.929323
-128	-1.3999	-1.31499	-1.17763	-1.03154	-1.34589	-1.51737	-1.68914	-0.919404	-1.36597	-1.99705	-0.927023
-127.9	-1.3984	-1.31529	-1.17853	-1.03294	-1.34549	-1.51647	-1.68744	-0.919004	-1.36747	-1.99225	-0.929423
-127.8	-1.3982	-1.31429	-1.17873	-1.02974	-1.34549	-1.51717	-1.68564	-0.920004	-1.36697	-1.99025	-0.931323
-127.7	-1.3975	-1.31179	-1.17813	-1.02984	-1.34379	-1.51587	-1.68374	-0.920504	-1.36887	-1.99045	-0.928623
-127.6	-1.3992	-1.31099	-1.18143	-1.02984	-1.34139	-1.51577	-1.67954	-0.922904	-1.36987	-1.98645	-0.925923
-127.5	-1.4011	-1.31149	-1.17823	-1.02874	-1.34059	-1.51557	-1.68114	-0.922204	-1.36817	-1.98495	-0.925023
-127.4	-1.4039	-1.31329	-1.17843	-1.02644	-1.34329	-1.51347	-1.67734	-0.924604	-1.36967	-1.98285	-0.927123
-127.3	-1.4032	-1.31369	-1.17583	-1.02514	-1.34259	-1.51207	-1.67444	-0.925904	-1.37197	-1.98055	-0.925223
-127.2	-1.4011	-1.30999	-1.17563	-1.02324	-1.34159	-1.50727	-1.67564	-0.926604	-1.37217	-1.98245	-0.925223
-127.1	-1.3992	-1.31279	-1.17283	-1.02364	-1.34389	-1.50867	-1.67584	-0.926704	-1.37187	-1.98335	-0.923723
-127	-1.4017	-1.31299	-1.17203	-1.02194	-1.34379	-1.50847	-1.67514	-0.924804	-1.37067	-1.97995	-0.922623
-126.9	-1.4012	-1.31479	-1.17073	-1.02264	-1.34709	-1.51017	-1.67284	-0.924604	-1.36927	-1.97765	-0.923923
-126.8	-1.4012	-1.31739	-1.17403	-1.02104	-1.34729	-1.51287	-1.67264	-0.924304	-1.36777	-1.97675	-0.920123
-126.7	-1.3983	-1.31749	-1.17403	-1.02394	-1.34679	-1.51227	-1.67034	-0.921604	-1.36507	-1.97455	-0.919123
-126.6	-1.3998	-1.31629	-1.17383	-1.02274	-1.34449	-1.51217	-1.66504	-0.917704	-1.36657	-1.97265	-0.916623
-126.5	-1.3965	-1.31449	-1.17683	-1.02134	-1.34499	-1.51357	-1.66404	-0.921204	-1.36187	-1.97025	-0.917923
-126.4	-1.397	-1.31469	-1.17573	-1.02124	-1.34339	-1.51157	-1.66094	-0.919704	-1.35927	-1.96945	-0.919523
-126.3	-1.3983	-1.31349	-1.17633	-1.02444	-1.34329	-1.51027	-1.65744	-0.919504	-1.35867	-1.96585	-0.919723
-126.2	-1.3978	-1.31339	-1.17673	-1.02574	-1.33799	-1.50807	-1.65794	-0.921504	-1.36147	-1.96515	-0.919923
-126.1	-1.3965	-1.30949	-1.17533	-1.02684	-1.33729	-1.50597	-1.65784	-0.923004	-1.36537	-1.96535	-0.917523
-126	-1.3958	-1.31099	-1.17783	-1.02384	-1.33899	-1.50367	-1.65194	-0.921804	-1.36737	-1.96225	-0.916023
-125.9	-1.3954	-1.31089	-1.17963	-1.02274	-1.33879	-1.50047	-1.64914	-0.920004	-1.36797	-1.96045	-0.914723
-125.8	-1.3916	-1.30979	-1.18123	-1.02454	-1.33719	-1.50017	-1.64494	-0.920304	-1.36687	-1.96125	-0.916423
-125.7	-1.3861	-1.30869	-1.18363	-1.02814	-1.33859	-1.50067	-1.64254	-0.918704	-1.36857	-1.96285	-0.917623
-125.6	-1.3866	-1.30759	-1.18533	-1.02744	-1.33909	-1.49917	-1.64374	-0.917504	-1.37007	-1.96205	-0.915623
-125.5	-1.3864	-1.30889	-1.18623	-1.02824	-1.34159	-1.49907	-1.64354	-0.919504	-1.37317	-1.95915	-0.915923
-125.4	-1.388	-1.30929	-1.18693	-1.03034	-1.34079	-1.49917	-1.64454	-0.916404	-1.37497	-1.95805	-0.915423
-125.3	-1.3881	-1.30959	-1.18603	-1.03254	-1.33779	-1.49687	-1.64484	-0.915304	-1.37817	-1.95295	-0.913923
-125.2	-1.3883	-1.30849	-1.18783	-1.03554	-1.33499	-1.49627	-1.64424	-0.916204	-1.37667	-1.95355	-0.913023
-125.1	-1.3898	-1.30739	-1.18843	-1.03874	-1.33339	-1.49797	-1.64314	-0.920104	-1.37947	-1.95345	-0.914023
-125	-1.3871	-1.30699	-1.18673	-1.04204	-1.32959	-1.49587	-1.64224	-0.923004	-1.37897	-1.95205	-0.913223
-124.9	-1.3841	-1.30449	-1.18853	-1.03974	-1.32809	-1.49657	-1.64184	-0.922104	-1.37757	-1.95045	-0.909423
-124.8	-1.3849	-1.30429	-1.19043	-1.03914	-1.32719	-1.50097	-1.64184	-0.921404	-1.37627	-1.94735	-0.907223
-124.7	-1.3845	-1.30459	-1.19043	-1.03824	-1.32729	-1.50027	-1.63994	-0.919904	-1.37477	-1.94745	-0.909423
-124.6	-1.3823	-1.30649	-1.18733	-1.03664	-1.32709	-1.50167	-1.63614	-0.918704	-1.37507	-1.94795	-0.910823
-124.5	-1.3837	-1.30839	-1.19003	-1.03604	-1.32879	-1.49797	-1.63664	-0.919404	-1.37227	-1.95005	-0.909023
-124.4	-1.3859	-1.30579	-1.18813	-1.03674	-1.32919	-1.49607	-1.63784	-0.919304	-1.37057	-1.94585	-0.904923
-124.3	-1.3838	-1.30799	-1.18873	-1.03644	-1.32469	-1.49617	-1.63814	-0.920204	-1.36737	-1.94105	-0.906823
-124.2	-1.3821	-1.30939	-1.18903	-1.03364	-1.32219	-1.49217	-1.63374	-0.921404	-1.36617	-1.93635	-0.907823
-124.1	-1.3813	-1.30929	-1.18823	-1.03174	-1.32199	-1.48977	-1.63134	-0.923904	-1.36767	-1.93575	-0.905723
-124	-1.38	-1.30749	-1.19053	-1.03084	-1.32229	-1.48907	-1.63164	-0.925204	-1.36627	-1.93625	-0.902423
-123.9	-1.379	-1.30909	-1.19193	-1.02914	-1.32209	-1.49067	-1.62944	-0.924004	-1.36757	-1.93995	-0.902123
-123.8	-1.3775	-1.30869	-1.19083	-1.02934	-1.32139	-1.48947	-1.63024	-0.928404	-1.36547	-1.93875	-0.898023
-123.7	-1.376	-1.30819	-1.19133	-1.02914	-1.32119	-1.48737	-1.63314	-0.930204	-1.36197	-1.93565	-0.895023
-123.6	-1.3739	-1.30569	-1.19013	-1.02894	-1.31959	-1.48407	-1.63474	-0.929904	-1.35877	-1.93255	-0.893223
-123.5	-1.3717	-1.30409	-1.19003	-1.03054	-1.31759	-1.48117	-1.63104	-0.928904	-1.35917	-1.93405	-0.895123
-123.4	-1.369	-1.30449	-1.18893	-1.02924	-1.31819	-1.48267	-1.63184	-0.927304	-1.35797	-1.93375	-0.897423
-123.3	-1.3696	-1.30459	-1.18463	-1.02844	-1.31819	-1.47987	-1.63144	-0.930904	-1.35567	-1.93635	-0.898223
-123.2	-1.3684	-1.30019	-1.19133	-1.02874	-1.31859	-1.47857	-1.63394	-0.930904	-1.35327	-1.93455	-0.899523
-123.1	-1.3695	-1.29769	-1.18973	-1.03054	-1.31559	-1.47907	-1.63484	-0.930304	-1.35087	-1.93495	-0.902923
-123	-1.3707	-1.29799	-1.19123	-1.03144	-1.31139	-1.47667	-1.63564	-0.931104	-1.34827	-1.93255	-0.903923
-122.9	-1.3665	-1.29879	-1.19093	-1.03114	-1.30919	-1.47267	-1.63664	-0.928104	-1.34897	-1.92855	-0.903223
-122.8	-1.3631	-1.29669	-1.19063	-1.03304	-1.30859	-1.47237	-1.63484	-0.928004	-1.35077	-1.92655	-0.899223
-122.7	-1.3631	-1.29269	-1.19293	-1.03124	-1.30629	-1.47027	-1.63454	-0.926904	-1.35047	-1.92585	-0.900623
-122.6	-1.3607	-1.29179	-1.19433	-1.03124	-1.30609	-1.46837	-1.63444	-0.926404	-1.35017	-1.92415	-0.898623
-122.5	-1.3595	-1.29299	-1.19463	-1.03324	-1.30979	-1.46747	-1.63434	-0.927004	-1.35227	-1.92165	-0.899923
-122.4	-1.3578	-1.29299	-1.19493	-1.03524	-1.31069	-1.46297	-1.63314	-0.926604	-1.34807	-1.92155	-0.899223
-122.3	-1.3601	-1.29309	-1.19493	-1.03844	-1.31289	-1.46117	-1.62834	-0.924804	-1.34347	-1.92075	-0.895523
-122.2	-1.3582	-1.29619	-1.19333	-1.03774	-1.31329	-1.46117	-1.62704	-0.924904	-1.33887	-1.92145	-0.895323
-122.1	-1.3597	-1.29339	-1.19353	-1.03804	-1.31639	-1.45967	-1.62464	-0.926404	-1.34077	-1.92115	-0.898023
-122	-1.3601	-1.29139	-1.19273	-1.04134	-1.31399	-1.45717	-1.62464	-0.927104	-1.34227	-1.92185	-0.897423
-121.9	-1.3569	-1.28889	-1.19173	-1.04444	-1.31349	-1.45707	-1.62134	-0.927904	-1.34207	-1.92365	-0.900823
-121.8	-1.3545	-1.28969	-1.18983	-1.04564	-1.31309	-1.45537	-1.61824	-0.926604	-1.34027	-1.92605	-0.900323
-121.7	-1.3539	-1.28939	-1.18993	-1.04874	-1.31129	-1.45567	-1.61514	-0.926904	-1.33827	-1.92275	-0.896623
-121.6	-1.3517	-1.29079	-1.18833	-1.04974	-1.30979	-1.45547	-1.61594	-0.925504	-1.33647	-1.91825	-0.899123
-121.5	-1.3481	-1.29329	-1.18433	-1.05374	-1.31079	-1.45437	-1.61594	-0.927104	-1.33387	-1.91815	-0.899323
-121.4	-1.3453	-1.29209	-1.18393	-1.05514	-1.31089	-1.45327	-1.61514	-0.926904	-1.33547	-1.91675	-0.900123
-121.3	-1.3419	-1.28939	-1.18193	-1.05864	-1.30579	-1.45447	-1.61244	-0.924904	-1.33427	-1.91665	-0.900923
-121.2	-1.3413	-1.28959	-1.18163	-1.06224	-1.30589	-1.45697	-1.61434	-0.921704	-1.33157	-1.91485	-0.902323
-121.1	-1.3444	-1.28929	-1.17973	-1.06314	-1.30729	-1.45517	-1.61234	-0.922804	-1.32917	-1.91215	-0.902423
-121	-1.3458	-1.28599	-1.17953	-1.06284	-1.30859	-1.45347	-1.60784	-0.921504	-1.32887	-1.90735	-0.901623
-120.9	-1.3427	-1.28629	-1.18013	-1.06384	-1.30769	-1.45267	-1.60364	-0.924804	-1.32857	-1.90545	-0.899123
-120.8	-1.3418	-1.28069	-1.17813	-1.06014	-1.30389	-1.44977	-1.60474	-0.925004	-1.32837	-1.90085	-0.897023
-120.7	-1.3417	-1.27669	-1.17543	-1.06104	-1.30299	-1.44647	-1.60474	-0.924804	-1.32817	-1.89855	-0.897723
-120.6	-1.3424	-1.27569	-1.17583	-1.05894	-1.30479	-1.44577	-1.60384	-0.923904	-1.32997	-1.89905	-0.897923
-120.5	-1.338	-1.27579	-1.17723	-1.06034	-1.30459	-1.44397	-1.60554	-0.923204	-1.32747	-1.89885	-0.899823
-120.4	-1.3391	-1.27739	-1.17673	-1.06154	-1.30289	-1.44397	-1.60564	-0.919704	-1.32937	-1.89725	-0.900223
-120.3	-1.3353	-1.27559	-1.17663	-1.06534	-1.30219	-1.44237	-1.60664	-0.920104	-1.32947	-1.89515	-0.902323
-120.2	-1.3385	-1.27659	-1.17473	-1.06444	-1.30279	-1.44197	-1.60744	-0.921104	-1.32997	-1.89445	-0.903923
-120.1	-1.3386	-1.27499	-1.17133	-1.06574	-1.30419	-1.43967	-1.60644	-0.921804	-1.32997	-1.89305	-0.902923
-120	-1.3352	-1.27419	-1.16813	-1.06664	-1.30319	-1.43997	-1.60364	-0.921004	-1.33007	-1.88705	-0.901623
-119.9	-1.3337	-1.27039	-1.16423	-1.06704	-1.30319	-1.43787	-1.60744	-0.922304	-1.32797	-1.88445	-0.902723
-119.8	-1.3348	-1.26969	-1.16193	-1.06724	-1.30369	-1.43657	-1.60824	-0.923304	-1.32737	-1.88175	-0.902623
-119.7	-1.3348	-1.26909	-1.16083	-1.06644	-1.30569	-1.43717	-1.60984	-0.923504	-1.32417	-1.88215	-0.902423
-119.6	-1.3344	-1.26829	-1.16113	-1.06484	-1.30109	-1.43447	-1.61084	-0.928004	-1.32317	-1.88045	-0.902223
-119.5	-1.3298	-1.26929	-1.16113	-1.06214	-1.29909	-1.43587	-1.60984	-0.928304	-1.32047	-1.87825	-0.900823
-119.4	-1.3299	-1.26879	-1.16163	-1.06044	-1.29889	-1.43257	-1.60804	-0.927204	-1.31617	-1.87845	-0.900423
-119.3	-1.3271	-1.26569	-1.16273	-1.05714	-1.29859	-1.43307	-1.60694	-0.930304	-1.31417	-1.87445	-0.900723
-119.2	-1.3265	-1.26729	-1.16163	-1.05754	-1.30069	-1.43477	-1.60734	-0.929904	-1.31227	-1.87265	-0.903723
-119.1	-1.3269	-1.26739	-1.16093	-1.05644	-1.30079	-1.43327	-1.60664	-0.929504	-1.30887	-1.86875	-0.902823
-119	-1.3267	-1.26639	-1.15793	-1.05414	-1.29939	-1.43357	-1.60624	-0.928704	-1.30647	-1.86415	-0.903423
-118.9	-1.3257	-1.26669	-1.15633	-1.05344	-1.30109	-1.43427	-1.60274	-0.925904	-1.30637	-1.86445	-0.906523
-118.8	-1.3259	-1.26659	-1.15693	-1.05514	-1.30079	-1.43347	-1.60414	-0.925804	-1.30417	-1.86115	-0.908923
-118.7	-1.3238	-1.26689	-1.15543	-1.05684	-1.30029	-1.42917	-1.60324	-0.923604	-1.30237	-1.85985	-0.911023
-118.6	-1.3242	-1.26489	-1.15433	-1.05574	-1.30009	-1.42717	-1.60594	-0.924704	-1.30407	-1.85445	-0.911223
-118.5	-1.3235	-1.26569	-1.15373	-1.05524	-1.29859	-1.42167	-1.60374	-0.926504	-1.30457	-1.85535	-0.911123
-118.4	-1.3226	-1.26449	-1.15053	-1.05844	-1.29759	-1.42157	-1.60264	-0.924004	-1.30467	-1.85235	-0.913323
-118.3	-1.3181	-1.26359	-1.15053	-1.05874	-1.29739	-1.42177	-1.60154	-0.922104	-1.30307	-1.85205	-0.914223
-118.2	-1.318	-1.25969	-1.14923	-1.05944	-1.29709	-1.42307	-1.60294	-0.920304	-1.30177	-1.85455	-0.917123
-118.1	-1.3196	-1.25689	-1.14963	-1.05844	-1.29749	-1.42427	-1.60494	-0.919904	-1.30177	-1.85575	-0.915923
-118	-1.3193	-1.25819	-1.15033	-1.05814	-1.29849	-1.42607	-1.60614	-0.920004	-1.29787	-1.85525	-0.915823
-117.9	-1.3203	-1.25779	-1.14953	-1.05964	-1.29809	-1.42577	-1.60584	-0.920204	-1.30017	-1.85345	-0.917423
-117.8	-1.3212	-1.25659	-1.14623	-1.06014	-1.29719	-1.42577	-1.60704	-0.918604	-1.29707	-1.85015	-0.914223
-117.7	-1.3203	-1.25559	-1.14593	-1.06284	-1.29409	-1.42187	-1.60574	-0.915804	-1.29547	-1.84725	-0.915323
-117.6	-1.3184	-1.25339	-1.14473	-1.06334	-1.29439	-1.42267	-1.60324	-0.916704	-1.29787	-1.84845	-0.918423
-117.5	-1.317	-1.25209	-1.14183	-1.06604	-1.29549	-1.42227	-1.59814	-0.915204	-1.30117	-1.84895	-0.916723
-117.4	-1.3163	-1.25329	-1.13973	-1.06724	-1.29339	-1.42167	-1.60074	-0.914504	-1.30007	-1.84655	-0.916523
-117.3	-1.3179	-1.25109	-1.13903	-1.06724	-1.28989	-1.42157	-1.60084	-0.917604	-1.29927	-1.84295	-0.916523
-117.2	-1.3162	-1.25009	-1.13963	-1.06864	-1.29129	-1.42267	-1.60014	-0.917004	-1.29747	-1.83745	-0.916123
-117.1	-1.3156	-1.25079	-1.13543	-1.07014	-1.28939	-1.42027	-1.59924	-0.914904	-1.29697	-1.83535	-0.912523
-117	-1.3134	-1.25069	-1.13733	-1.06934	-1.28979	-1.41887	-1.59754	-0.916404	-1.29597	-1.83405	-0.908423
-116.9	-1.3121	-1.24739	-1.13643	-1.06944	-1.28969	-1.41947	-1.59654	-0.915504	-1.29937	-1.83265	-0.908623
-116.8	-1.3132	-1.24499	-1.13913	-1.06904	-1.29199	-1.42027	-1.59534	-0.915304	-1.29667	-1.83325	-0.910223
-116.7	-1.3128	-1.24429	-1.13743	-1.06704	-1.29199	-1.41887	-1.59504	-0.918804	-1.29377	-1.83495	-0.910323
-116.6	-1.3096	-1.24459	-1.13623	-1.06854	-1.29089	-1.41827	-1.59304	-0.917904	-1.29187	-1.83365	-0.909123
-116.5	-1.3114	-1.24209	-1.13673	-1.06774	-1.28919	-1.41857	-1.59174	-0.917504	-1.29137	-1.83195	-0.909823
-116.4	-1.3134	-1.23979	-1.13663	-1.06714	-1.28479	-1.41577	-1.58984	-0.917604	-1.28797	-1.83225	-0.910323
-116.3	-1.3094	-1.23759	-1.13533	-1.06934	-1.28299	-1.41707	-1.58694	-0.920404	-1.29187	-1.82915	-0.910423
-116.2	-1.3057	-1.23889	-1.13323	-1.06964	-1.28299	-1.41797	-1.58814	-0.921304	-1.29307	-1.82635	-0.913423
-116.1	-1.3037	-1.23819	-1.13263	-1.06974	-1.28509	-1.41687	-1.58604	-0.922304	-1.29337	-1.82585	-0.913323
-116	-1.3012	-1.23939	-1.12883	-1.07084	-1.28339	-1.41407	-1.58584	-0.924104	-1.29237	-1.82425	-0.914423
-115.9	-1.2992	-1.23969	-1.12863	-1.06544	-1.28489	-1.41507	-1.58634	-0.924604	-1.29017	-1.82145	-0.916323
-115.8	-1.2982	-1.24229	-1.12753	-1.06404	-1.28749	-1.41537	-1.58644	-0.924504	-1.28667	-1.81535	-0.916223
-115.7	-1.2961	-1.24049	-1.12633	-1.06634	-1.28579	-1.41467	-1.58764	-0.924104	-1.28597	-1.80915	-0.914923
-115.6	-1.2954	-1.23909	-1.12533	-1.06694	-1.28429	-1.41037	-1.58864	-0.920904	-1.28607	-1.80845	-0.914223
-115.5	-1.2929	-1.23909	-1.12383	-1.06604	-1.28509	-1.40907	-1.58484	-0.921904	-1.28437	-1.80855	-0.912923
-115.4	-1.291	-1.23679	-1.12613	-1.06404	-1.28489	-1.40867	-1.58464	-0.921904	-1.28227	-1.80825	-0.912523
-115.3	-1.2904	-1.23609	-1.12743	-1.06394	-1.28139	-1.40767	-1.58244	-0.923404	-1.28047	-1.80595	-0.912923
-115.2	-1.2928	-1.23459	-1.12763	-1.06234	-1.28279	-1.40267	-1.58334	-0.921904	-1.28337	-1.80145	-0.910023
-115.1	-1.2919	-1.23409	-1.12653	-1.05864	-1.28439	-1.39937	-1.58144	-0.923704	-1.28417	-1.80035	-0.908523
-115	-1.2892	-1.23639	-1.12643	-1.05874	-1.28379	-1.39847	-1.58224	-0.922304	-1.28527	-1.79895	-0.907423
-114.9	-1.2889	-1.23529	-1.12533	-1.05974	-1.28189	-1.39587	-1.58404	-0.921904	-1.28377	-1.79455	-0.911623
-114.8	-1.2881	-1.23229	-1.12153	-1.05964	-1.28159	-1.39487	-1.58514	-0.921404	-1.28377	-1.79355	-0.913523
-114.7	-1.2909	-1.23389	-1.12363	-1.06324	-1.28039	-1.39377	-1.58504	-0.921204	-1.28607	-1.79385	-0.912623
-114.6	-1.2924	-1.23479	-1.12393	-1.06474	-1.28299	-1.39457	-1.58204	-0.922004	-1.28707	-1.79475	-0.915323
-114.5	-1.2948	-1.23619	-1.12313	-1.06674	-1.28139	-1.39477	-1.58074	-0.921304	-1.28487	-1.79195	-0.917023
-114.4	-1.2974	-1.23859	-1.11983	-1.06594	-1.27879	-1.39317	-1.58034	-0.922204	-1.28577	-1.79115	-0.914523
-114.3	-1.2968	-1.23659	-1.11923	-1.06584	-1.27999	-1.39147	-1.57854	-0.921804	-1.28597	-1.79225	-0.914623
-114.2	-1.2975	-1.23659	-1.12113	-1.06414	-1.27899	-1.39307	-1.57734	-0.924204	-1.28717	-1.79405	-0.912623
-114.1	-1.2958	-1.23329	-1.12233	-1.06224	-1.27589	-1.38977	-1.57724	-0.923504	-1.28767	-1.79195	-0.909323
-114	-1.2943	-1.23369	-1.12463	-1.05894	-1.27679	-1.38927	-1.57424	-0.923604	-1.28637	-1.79145	-0.907923
-113.9	-1.2962	-1.23379	-1.12433	-1.05494	-1.27969	-1.38747	-1.57624	-0.922704	-1.28557	-1.79465	-0.910023
-113.8	-1.2967	-1.23479	-1.12873	-1.05854	-1.28239	-1.38717	-1.57484	-0.920004	-1.28607	-1.79295	-0.913023
-113.7	-1.2948	-1.23339	-1.12923	-1.06094	-1.28179	-1.38817	-1.57564	-0.920504	-1.28707	-1.79335	-0.911623
-113.6	-1.2954	-1.23369	-1.12963	-1.06274	-1.28079	-1.38657	-1.57584	-0.919004	-1.28847	-1.78915	-0.910623
-113.5	-1.2978	-1.23489	-1.12653	-1.06444	-1.28239	-1.38517	-1.57174	-0.912604	-1.28717	-1.78495	-0.908123
-113.4	-1.3001	-1.23179	-1.12583	-1.06634	-1.28409	-1.38237	-1.56724	-0.912304	-1.28817	-1.78365	-0.909223
-113.3	-1.2987	-1.22759	-1.12513	-1.07034	-1.28299	-1.38387	-1.56714	-0.913904	-1.28827	-1.78185	-0.910523
-113.2	-1.2983	-1.22769	-1.12143	-1.07334	-1.28319	-1.38137	-1.56514	-0.912704	-1.28657	-1.78175	-0.912023
-113.1	-1.2976	-1.22749	-1.12043	-1.07094	-1.28089	-1.38147	-1.56234	-0.912204	-1.28287	-1.78225	-0.910223
-113	-1.2937	-1.22649	-1.11803	-1.07034	-1.28429	-1.38287	-1.56394	-0.910904	-1.28247	-1.78285	-0.912023
-112.9	-1.2898	-1.22709	-1.11933	-1.07054	-1.28469	-1.37997	-1.56314	-0.911204	-1.28227	-1.78355	-0.912023
-112.8	-1.2903	-1.22499	-1.12313	-1.07084	-1.28539	-1.37687	-1.56254	-0.912004	-1.28317	-1.78185	-0.910923
-112.7	-1.2866	-1.22659	-1.12313	-1.07254	-1.28649	-1.37327	-1.55524	-0.913104	-1.28587	-1.77855	-0.908723
-112.6	-1.2858	-1.22669	-1.12223	-1.07004	-1.28569	-1.37217	-1.55524	-0.914804	-1.28707	-1.77525	-0.910723
-112.5	-1.2804	-1.22859	-1.11773	-1.07034	-1.28579	-1.37037	-1.55004	-0.914904	-1.28547	-1.77715	-0.912823
-112.4	-1.2803	-1.22649	-1.11663	-1.07144	-1.28919	-1.37137	-1.54964	-0.915904	-1.28547	-1.77675	-0.908623
-112.3	-1.2796	-1.22719	-1.11603	-1.06864	-1.28959	-1.37037	-1.54764	-0.916304	-1.28657	-1.77325	-0.906323
-112.2	-1.2789	-1.22789	-1.11783	-1.06764	-1.28929	-1.36887	-1.54364	-0.917204	-1.28767	-1.77085	-0.908223
-112.1	-1.2803	-1.23069	-1.11873	-1.06934	-1.29129	-1.36567	-1.54164	-0.919604	-1.29067	-1.76955	-0.903923
-112	-1.2782	-1.23029	-1.11843	-1.07024	-1.29049	-1.36837	-1.53704	-0.917904	-1.29177	-1.76885	-0.904323
-111.9	-1.2788	-1.22739	-1.11603	-1.06994	-1.29289	-1.36387	-1.53764	-0.916704	-1.29157	-1.76455	-0.903523
-111.8	-1.2792	-1.22609	-1.11333	-1.06954	-1.29769	-1.36187	-1.53524	-0.918104	-1.28537	-1.76315	-0.903323
-111.7	-1.2771	-1.22299	-1.11573	-1.06754	-1.29719	-1.36237	-1.53294	-0.920104	-1.28747	-1.76185	-0.907023
-111.6	-1.2794	-1.22069	-1.11553	-1.06444	-1.29639	-1.36147	-1.53474	-0.923604	-1.28747	-1.76135	-0.908023
-111.5	-1.2808	-1.21809	-1.11493	-1.06324	-1.29649	-1.35997	-1.53444	-0.921404	-1.28667	-1.75775	-0.907023
-111.4	-1.2801	-1.21749	-1.11553	-1.06094	-1.29619	-1.35937	-1.53594	-0.919804	-1.28497	-1.75795	-0.908323
-111.3	-1.2801	-1.21379	-1.11673	-1.05874	-1.29429	-1.35987	-1.53304	-0.918904	-1.28647	-1.75375	-0.907323
-111.2	-1.2792	-1.21369	-1.11743	-1.05764	-1.29829	-1.35817	-1.53114	-0.919304	-1.28657	-1.75285	-0.904523
-111.1	-1.2787	-1.21299	-1.11793	-1.05694	-1.29559	-1.35607	-1.53134	-0.917104	-1.28747	-1.75405	-0.904423
-111	-1.2796	-1.21229	-1.11953	-1.05484	-1.29339	-1.35737	-1.53034	-0.918604	-1.28787	-1.75095	-0.906123
-110.9	-1.2801	-1.20999	-1.11743	-1.05744	-1.29369	-1.35997	-1.52954	-0.919604	-1.28957	-1.74815	-0.910123
-110.8	-1.2784	-1.21039	-1.11743	-1.05464	-1.29519	-1.35957	-1.53004	-0.920204	-1.28967	-1.74555	-0.909523
-110.7	-1.2743	-1.21269	-1.11463	-1.05224	-1.29259	-1.35817	-1.52854	-0.922604	-1.29157	-1.74285	-0.908123
-110.6	-1.2733	-1.21399	-1.11563	-1.05434	-1.29329	-1.35967	-1.52634	-0.917504	-1.29337	-1.74105	-0.909223
-110.5	-1.2715	-1.21849	-1.11563	-1.05164	-1.29679	-1.35937	-1.52594	-0.920604	-1.29577	-1.73845	-0.906723
-110.4	-1.2697	-1.21879	-1.11393	-1.05084	-1.29879	-1.35627	-1.52284	-0.921604	-1.29647	-1.73965	-0.905423
-110.3	-1.2652	-1.21889	-1.11353	-1.04964	-1.29999	-1.35537	-1.52064	-0.920704	-1.29607	-1.73775	-0.905523
-110.2	-1.2654	-1.21589	-1.11293	-1.04744	-1.30049	-1.35307	-1.51624	-0.920804	-1.29157	-1.73685	-0.904023
-110.1	-1.2656	-1.21499	-1.11333	-1.04704	-1.29969	-1.35147	-1.51654	-0.921404	-1.28977	-1.73515	-0.902523
-110	-1.2649	-1.21169	-1.11433	-1.04764	-1.29519	-1.35137	-1.51584	-0.920404	-1.28837	-1.73395	-0.902423
-109.9	-1.2652	-1.20879	-1.11723	-1.04514	-1.29219	-1.35197	-1.51514	-0.917104	-1.28817	-1.73155	-0.899923
-109.8	-1.264	-1.21019	-1.11973	-1.04894	-1.29159	-1.34957	-1.51244	-0.916204	-1.28547	-1.72985	-0.897023
-109.7	-1.2631	-1.20889	-1.12103	-1.04964	-1.28779	-1.34827	-1.51414	-0.915204	-1.28737	-1.73285	-0.896623
-109.6	-1.2641	-1.20989	-1.12233	-1.04724	-1.29059	-1.35037	-1.51294	-0.914504	-1.29037	-1.73505	-0.895523
-109.5	-1.2628	-1.20819	-1.12073	-1.04514	-1.29229	-1.35337	-1.50904	-0.916804	-1.28937	-1.73375	-0.898823
-109.4	-1.2645	-1.20569	-1.12143	-1.04924	-1.29229	-1.35477	-1.50684	-0.916004	-1.29037	-1.73265	-0.899723
-109.3	-1.2642	-1.20489	-1.12063	-1.04804	-1.29159	-1.35487	-1.50424	-0.914404	-1.28907	-1.72955	-0.898823
-109.2	-1.2652	-1.20039	-1.12063	-1.04944	-1.29409	-1.35487	-1.50264	-0.913304	-1.28787	-1.72875	-0.897123
-109.1	-1.2638	-1.20109	-1.12193	-1.04994	-1.29379	-1.35667	-1.50144	-0.915304	-1.28237	-1.73085	-0.895723
-109	-1.2654	-1.19989	-1.12313	-1.05284	-1.29049	-1.35867	-1.50174	-0.913204	-1.27987	-1.73115	-0.896123
-108.9	-1.2661	-1.20009	-1.11943	-1.05264	-1.28899	-1.35987	-1.50054	-0.912204	-1.27827	-1.73135	-0.897123
-108.8	-1.2657	-1.19979	-1.11963	-1.05104	-1.29099	-1.36157	-1.49734	-0.913604	-1.27977	-1.73395	-0.892323
-108.7	-1.2669	-1.20059	-1.12453	-1.05264	-1.28979	-1.36017	-1.49584	-0.909804	-1.28187	-1.73015	-0.891523
-108.6	-1.2647	-1.20159	-1.12233	-1.05494	-1.29029	-1.36087	-1.49394	-0.908704	-1.27997	-1.72855	-0.894423
-108.5	-1.2629	-1.20039	-1.12143	-1.05454	-1.28689	-1.36057	-1.49504	-0.908804	-1.27517	-1.72485	-0.892323
-108.4	-1.2574	-1.19789	-1.12203	-1.05004	-1.28749	-1.35947	-1.49644	-0.912504	-1.27477	-1.72505	-0.896123
-108.3	-1.2539	-1.19549	-1.12453	-1.04804	-1.29019	-1.35687	-1.49614	-0.912704	-1.27567	-1.72295	-0.896923
-108.2	-1.2522	-1.19569	-1.12343	-1.04804	-1.28839	-1.35797	-1.49764	-0.910804	-1.27497	-1.71835	-0.902023
-108.1	-1.2529	-1.19469	-1.12013	-1.04824	-1.28719	-1.35577	-1.49454	-0.908604	-1.27487	-1.71515	-0.904523
-108	-1.2493	-1.19619	-1.11583	-1.05274	-1.28719	-1.35717	-1.49324	-0.906404	-1.27427	-1.71285	-0.904723
-107.9	-1.2472	-1.19999	-1.11453	-1.05434	-1.28549	-1.35577	-1.49134	-0.904304	-1.27337	-1.71095	-0.903023
-107.8	-1.2472	-1.20149	-1.11813	-1.05254	-1.28119	-1.35637	-1.48894	-0.906904	-1.27527	-1.70935	-0.901123
-107.7	-1.2475	-1.20359	-1.11443	-1.05094	-1.27709	-1.35477	-1.48914	-0.906404	-1.27397	-1.71045	-0.901723
-107.6	-1.2483	-1.20469	-1.11653	-1.04974	-1.27719	-1.35657	-1.48774	-0.905104	-1.27197	-1.71215	-0.900023
-107.5	-1.2478	-1.20359	-1.11553	-1.04694	-1.27799	-1.35427	-1.48474	-0.903104	-1.27117	-1.71385	-0.900423
-107.4	-1.244	-1.20089	-1.11683	-1.04294	-1.28029	-1.35397	-1.48224	-0.908304	-1.27237	-1.71625	-0.902323
-107.3	-1.2418	-1.20139	-1.11583	-1.04434	-1.27949	-1.35207	-1.48554	-0.907904	-1.27467	-1.71275	-0.902423
-107.2	-1.2414	-1.20309	-1.11293	-1.04484	-1.27989	-1.35297	-1.48474	-0.904904	-1.27427	-1.71225	-0.900123
-107.1	-1.2407	-1.20469	-1.11303	-1.04534	-1.27849	-1.35297	-1.48234	-0.904804	-1.27497	-1.71135	-0.901423
-107	-1.2393	-1.20299	-1.11173	-1.04534	-1.27689	-1.35137	-1.47784	-0.905104	-1.27657	-1.71025	-0.898723
-106.9	-1.2383	-1.20209	-1.11233	-1.04754	-1.27359	-1.35067	-1.47134	-0.905604	-1.27927	-1.70805	-0.898423
-106.8	-1.2386	-1.19859	-1.11263	-1.04834	-1.27419	-1.34957	-1.47074	-0.906104	-1.27617	-1.70855	-0.898523
-106.7	-1.2391	-1.19829	-1.10993	-1.05034	-1.27309	-1.34977	-1.47164	-0.905404	-1.27347	-1.70625	-0.898123
-106.6	-1.2426	-1.19739	-1.10703	-1.04914	-1.27359	-1.34987	-1.47304	-0.905704	-1.27497	-1.70685	-0.893823
-106.5	-1.2448	-1.19639	-1.10863	-1.05294	-1.27639	-1.34957	-1.47274	-0.909204	-1.27227	-1.71035	-0.891823
-106.4	-1.246	-1.19499	-1.11573	-1.05444	-1.27709	-1.34987	-1.47504	-0.909604	-1.27247	-1.70905	-0.891623
-106.3	-1.244	-1.19609	-1.11613	-1.05464	-1.27159	-1.34767	-1.47554	-0.909504	-1.27437	-1.70395	-0.889523
-106.2	-1.2436	-1.19349	-1.11583	-1.05684	-1.26899	-1.34897	-1.47474	-0.910204	-1.27137	-1.70365	-0.891623
-106.1	-1.2461	-1.19519	-1.11453	-1.06044	-1.26859	-1.35107	-1.47684	-0.910904	-1.26967	-1.70075	-0.895023
-106	-1.2442	-1.19229	-1.11493	-1.06244	-1.26599	-1.35217	-1.47784	-0.908904	-1.26857	-1.69565	-0.894123
-105.9	-1.242	-1.18849	-1.11263	-1.06284	-1.26689	-1.35057	-1.47964	-0.910304	-1.26667	-1.69205	-0.893923
-105.8	-1.2407	-1.18609	-1.11213	-1.06314	-1.26329	-1.35187	-1.47354	-0.908904	-1.26947	-1.69295	-0.895023
-105.7	-1.2384	-1.18789	-1.11283	-1.06274	-1.25749	-1.35327	-1.47034	-0.909604	-1.27067	-1.68955	-0.894523
-105.6	-1.2383	-1.18869	-1.11473	-1.06364	-1.25449	-1.34987	-1.47034	-0.909004	-1.26787	-1.68575	-0.890923
-105.5	-1.2376	-1.18659	-1.11593	-1.06614	-1.25689	-1.34997	-1.46664	-0.903404	-1.26757	-1.68405	-0.892523
-105.4	-1.2357	-1.18649	-1.11823	-1.06964	-1.25699	-1.34937	-1.46464	-0.905704	-1.26727	-1.68565	-0.896423
-105.3	-1.2358	-1.18489	-1.12003	-1.07074	-1.25869	-1.35097	-1.46334	-0.908204	-1.26767	-1.68365	-0.896823
-105.2	-1.2354	-1.18519	-1.11723	-1.07264	-1.26169	-1.35007	-1.46394	-0.911004	-1.27057	-1.68475	-0.895823
-105.1	-1.2325	-1.18449	-1.11373	-1.07664	-1.25919	-1.34757	-1.46304	-0.910404	-1.27257	-1.68355	-0.896423
-105	-1.232	-1.18379	-1.11203	-1.07804	-1.25859	-1.34697	-1.46014	-0.914304	-1.27317	-1.68125	-0.896023
-104.9	-1.2292	-1.18029	-1.11083	-1.07874	-1.26089	-1.34737	-1.45874	-0.914304	-1.27177	-1.68245	-0.894823
-104.8	-1.2284	-1.18299	-1.11243	-1.07734	-1.25869	-1.34497	-1.45704	-0.912204	-1.27067	-1.68245	-0.894023
-104.7	-1.2248	-1.18329	-1.11283	-1.07744	-1.25899	-1.34367	-1.45704	-0.909704	-1.26677	-1.68195	-0.892223
-104.6	-1.2264	-1.18119	-1.11413	-1.07774	-1.26029	-1.34177	-1.45754	-0.910804	-1.26837	-1.68305	-0.893023
-104.5	-1.2266	-1.18159	-1.11293	-1.07644	-1.26089	-1.34247	-1.45634	-0.913004	-1.26527	-1.68115	-0.892623
-104.4	-1.2278	-1.17819	-1.11103	-1.07754	-1.25989	-1.34167	-1.45734	-0.913404	-1.26517	-1.68035	-0.891823
-104.3	-1.228	-1.17729	-1.11063	-1.08054	-1.25809	-1.33967	-1.45654	-0.912804	-1.26517	-1.67765	-0.893823
-104.2	-1.2296	-1.17509	-1.10853	-1.08234	-1.25879	-1.34107	-1.45614	-0.912204	-1.26567	-1.67555	-0.893123
-104.1	-1.2303	-1.17519	-1.10893	-1.08374	-1.26009	-1.34087	-1.45634	-0.910004	-1.26627	-1.67395	-0.894323
-104	-1.2321	-1.17529	-1.10703	-1.08544	-1.25539	-1.33917	-1.45444	-0.908304	-1.26677	-1.66985	-0.893923
-103.9	-1.2325	-1.17179	-1.10563	-1.08704	-1.25599	-1.34067	-1.45304	-0.907504	-1.27067	-1.66815	-0.894223
-103.8	-1.2313	-1.16989	-1.10133	-1.09004	-1.25739	-1.34377	-1.45304	-0.907404	-1.26987	-1.66735	-0.892123
-103.7	-1.2317	-1.17009	-1.09763	-1.09144	-1.25659	-1.34377	-1.45234	-0.907104	-1.27267	-1.66525	-0.889923
-103.6	-1.2316	-1.16889	-1.09663	-1.09044	-1.25539	-1.34207	-1.44824	-0.907304	-1.27187	-1.66265	-0.890423
-103.5	-1.2294	-1.16819	-1.09633	-1.09314	-1.25209	-1.33687	-1.44824	-0.909504	-1.26817	-1.65715	-0.892123
-103.4	-1.2322	-1.16679	-1.09753	-1.09454	-1.25109	-1.33577	-1.44984	-0.910204	-1.27197	-1.65715	-0.892123
-103.3	-1.2344	-1.16609	-1.09943	-1.09294	-1.24959	-1.33567	-1.45104	-0.910704	-1.27067	-1.65485	-0.893323
-103.2	-1.2361	-1.16479	-1.10013	-1.09514	-1.25139	-1.33407	-1.45054	-0.910204	-1.27057	-1.65385	-0.892023
-103.1	-1.2361	-1.16809	-1.10113	-1.09544	-1.25189	-1.33267	-1.45174	-0.909804	-1.27107	-1.65415	-0.893223
-103	-1.2353	-1.16649	-1.09953	-1.09484	-1.25209	-1.33377	-1.45084	-0.908004	-1.27307	-1.65455	-0.896623
-102.9	-1.2317	-1.16709	-1.09943	-1.09714	-1.25329	-1.33157	-1.45074	-0.910904	-1.27397	-1.65585	-0.895723
-102.8	-1.2295	-1.16699	-1.10343	-1.09684	-1.25709	-1.33017	-1.44754	-0.912204	-1.27777	-1.65615	-0.894123
-102.7	-1.2269	-1.16719	-1.10383	-1.10014	-1.25599	-1.33037	-1.44894	-0.912004	-1.27797	-1.65665	-0.894323
-102.6	-1.2245	-1.16639	-1.10193	-1.09964	-1.25709	-1.33147	-1.44774	-0.913104	-1.27567	-1.65875	-0.893923
-102.5	-1.2217	-1.16669	-1.10243	-1.09754	-1.25839	-1.33077	-1.44474	-0.914104	-1.27647	-1.65815	-0.893023
-102.4	-1.2213	-1.16799	-1.10203	-1.09724	-1.25949	-1.33247	-1.44264	-0.912804	-1.27927	-1.65615	-0.889823
-102.3	-1.2223	-1.17009	-1.09983	-1.09984	-1.25869	-1.33387	-1.44044	-0.910504	-1.27957	-1.65215	-0.890023
-102.2	-1.2217	-1.16979	-1.09873	-1.10514	-1.25599	-1.33437	-1.43774	-0.912804	-1.27757	-1.64865	-0.889023
-102.1	-1.2211	-1.16779	-1.10023	-1.10684	-1.25689	-1.33357	-1.43314	-0.917304	-1.27677	-1.64855	-0.887923
-102	-1.2223	-1.16749	-1.10413	-1.10554	-1.25829	-1.33357	-1.43434	-0.917304	-1.27617	-1.64925	-0.887423
-101.9	-1.225	-1.16589	-1.10363	-1.10344	-1.25979	-1.33277	-1.43364	-0.921704	-1.27597	-1.64635	-0.888723
-101.8	-1.2262	-1.16399	-1.10453	-1.10474	-1.26079	-1.33337	-1.43694	-0.923004	-1.27287	-1.64445	-0.890723
-101.7	-1.2241	-1.16429	-1.09993	-1.10874	-1.26129	-1.33157	-1.43564	-0.922804	-1.26937	-1.64185	-0.891123
-101.6	-1.2206	-1.16239	-1.09913	-1.10694	-1.26299	-1.33097	-1.43164	-0.923504	-1.26777	-1.64095	-0.891623
-101.5	-1.2176	-1.16239	-1.09713	-1.10474	-1.26179	-1.32897	-1.43224	-0.926204	-1.26737	-1.63715	-0.893723
-101.4	-1.2162	-1.16169	-1.09813	-1.10484	-1.26099	-1.33097	-1.42964	-0.928304	-1.26517	-1.63145	-0.892023
-101.3	-1.2182	-1.16039	-1.09873	-1.10664	-1.25869	-1.33447	-1.42814	-0.925804	-1.26527	-1.63015	-0.892723
-101.2	-1.219	-1.16049	-1.09913	-1.10414	-1.25859	-1.33657	-1.42634	-0.927104	-1.26177	-1.63125	-0.894123
-101.1	-1.217	-1.15959	-1.10053	-1.10084	-1.25549	-1.33257	-1.42404	-0.928604	-1.26397	-1.62935	-0.893223
-101	-1.217	-1.15899	-1.09973	-1.09944	-1.25589	-1.33217	-1.42244	-0.926704	-1.26617	-1.62855	-0.894923
-100.9	-1.2175	-1.15709	-1.10243	-1.09994	-1.25989	-1.33187	-1.42274	-0.928404	-1.26687	-1.62715	-0.894823
-100.8	-1.2163	-1.15759	-1.10603	-1.10014	-1.25799	-1.33497	-1.42534	-0.927704	-1.26587	-1.62595	-0.894623
-100.7	-1.2167	-1.16069	-1.10803	-1.10444	-1.25749	-1.33597	-1.42444	-0.925404	-1.26857	-1.62395	-0.894623
-100.6	-1.2152	-1.16089	-1.10843	-1.10214	-1.25639	-1.33587	-1.42144	-0.926404	-1.26787	-1.62215	-0.897523
-100.5	-1.2158	-1.15909	-1.10903	-1.09764	-1.25549	-1.33657	-1.41994	-0.927404	-1.26357	-1.61805	-0.898823
-100.4	-1.2152	-1.15899	-1.10793	-1.08674	-1.25239	-1.33377	-1.41904	-0.922904	-1.26367	-1.61625	-0.901923
-100.3	-1.2162	-1.15789	-1.10393	-1.08604	-1.24979	-1.33057	-1.41444	-0.924304	-1.26117	-1.61655	-0.907223
-100.2	-1.2174	-1.15589	-1.10203	-1.08074	-1.25359	-1.32947	-1.41304	-0.923804	-1.26107	-1.61775	-0.904723
-100.1	-1.2174	-1.15589	-1.10233	-1.08374	-1.25489	-1.32687	-1.41334	-0.923504	-1.26317	-1.61595	-0.902623
-100	-1.216	-1.15509	-1.09743	-1.08354	-1.25399	-1.32597	-1.41324	-0.924104	-1.26317	-1.61845	-0.901723
-99.9	-1.2143	-1.15419	-1.09503	-1.08174	-1.25589	-1.32577	-1.41254	-0.925004	-1.26447	-1.61845	-0.901923
-99.8	-1.2159	-1.15429	-1.09563	-1.07984	-1.25379	-1.32497	-1.41114	-0.924904	-1.26527	-1.61825	-0.902323
-99.7	-1.2172	-1.15569	-1.09763	-1.07244	-1.25319	-1.32577	-1.41244	-0.924204	-1.26087	-1.61845	-0.900823
-99.6	-1.2169	-1.15399	-1.09703	-1.07254	-1.25549	-1.32517	-1.41304	-0.919504	-1.26197	-1.61875	-0.903523
-99.5	-1.2155	-1.15429	-1.09363	-1.07904	-1.25559	-1.32507	-1.41044	-0.917304	-1.26367	-1.61935	-0.903023
-99.4	-1.2149	-1.15819	-1.09163	-1.08294	-1.25119	-1.32777	-1.40944	-0.920804	-1.26397	-1.62025	-0.902223
-99.3	-1.215	-1.15799	-1.08813	-1.08294	-1.24979	-1.32857	-1.40874	-0.918804	-1.26367	-1.61665	-0.901423
-99.2	-1.2163	-1.15859	-1.08343	-1.07564	-1.24639	-1.32497	-1.41024	-0.920704	-1.26417	-1.61505	-0.902823
-99.1	-1.215	-1.15949	-1.08583	-1.06964	-1.24659	-1.32627	-1.40954	-0.921504	-1.25937	-1.61405	-0.904023
-99	-1.2145	-1.16199	-1.08603	-1.06804	-1.24529	-1.33087	-1.40974	-0.917304	-1.25737	-1.61435	-0.905223
-98.9	-1.2145	-1.16249	-1.08493	-1.05944	-1.24349	-1.33047	-1.40984	-0.916904	-1.25787	-1.61325	-0.906623
-98.8	-1.2155	-1.16399	-1.08323	-1.04164	-1.24229	-1.32707	-1.40734	-0.918904	-1.25627	-1.61085	-0.906623
-98.7	-1.2166	-1.16119	-1.08323	-1.02634	-1.24609	-1.33077	-1.40404	-0.920204	-1.25417	-1.60865	-0.905823
-98.6	-1.2196	-1.15699	-1.08153	-1.01734	-1.24209	-1.32847	-1.40224	-0.921104	-1.25497	-1.60675	-0.906123
-98.5	-1.2222	-1.15359	-1.08283	-0.985845	-1.23919	-1.32897	-1.39974	-0.919804	-1.25097	-1.60495	-0.907323
-98.4	-1.2215	-1.15539	-1.08263	-0.955245	-1.23679	-1.32907	-1.39764	-0.920004	-1.25017	-1.60315	-0.909723
-98.3	-1.2212	-1.15399	-1.08353	-0.919045	-1.23429	-1.32827	-1.39824	-0.919404	-1.24947	-1.60215	-0.908423
-98.2	-1.2209	-1.15319	-1.08363	-0.876345	-1.23369	-1.33077	-1.39874	-0.916504	-1.24627	-1.60365	-0.907223
-98.1	-1.2189	-1.15419	-1.08293	-0.840145	-1.23429	-1.33137	-1.39714	-0.922404	-1.24587	-1.60495	-0.904823
-98	-1.219	-1.15469	-1.08053	-0.794845	-1.23239	-1.33347	-1.39904	-0.923304	-1.24767	-1.60555	-0.907923
-97.9	-1.2164	-1.15199	-1.07613	-0.847245	-1.23369	-1.33697	-1.39774	-0.923704	-1.24607	-1.60685	-0.910423
-97.8	-1.2147	-1.15559	-1.07813	-0.952745	-1.23329	-1.33677	-1.39884	-0.923104	-1.24387	-1.60865	-0.914523
-97.7	-1.2116	-1.15809	-1.07943	-1.01954	-1.23309	-1.33477	-1.39854	-0.920204	-1.24317	-1.60765	-0.915223
-97.6	-1.2094	-1.15739	-1.07803	-1.09124	-1.23309	-1.33287	-1.39974	-0.919304	-1.24407	-1.60695	-0.915723
-97.5	-1.206	-1.15489	-1.07493	-1.17724	-1.23509	-1.33177	-1.39914	-0.918004	-1.24417	-1.60755	-0.916123
-97.4	-1.2039	-1.15299	-1.07573	-1.25304	-1.23609	-1.33287	-1.39694	-0.916704	-1.24497	-1.61005	-0.914223
-97.3	-1.201	-1.15519	-1.07663	-1.36494	-1.23849	-1.33207	-1.39824	-0.916804	-1.24187	-1.60935	-0.913023
-97.2	-1.1991	-1.15579	-1.07743	-1.45424	-1.23909	-1.33017	-1.39904	-0.918504	-1.24557	-1.60855	-0.914623
-97.1	-1.1983	-1.15539	-1.07763	-1.54604	-1.23649	-1.32957	-1.39954	-0.919104	-1.24687	-1.60785	-0.913923
-97	-1.198	-1.15489	-1.07653	-1.65974	-1.23439	-1.33067	-1.39634	-0.919204	-1.24637	-1.60535	-0.916323
-96.9	-1.1958	-1.15459	-1.07573	-1.78394	-1.23209	-1.32977	-1.39414	-0.920004	-1.24347	-1.60165	-0.915023
-96.8	-1.1944	-1.15199	-1.07693	-1.81494	-1.23419	-1.33007	-1.38874	-0.919304	-1.24127	-1.59875	-0.913923
-96.7	-1.1953	-1.14829	-1.07723	-1.81134	-1.23279	-1.33237	-1.38794	-0.921804	-1.23897	-1.59755	-0.914623
-96.6	-1.1951	-1.14479	-1.07823	-1.79264	-1.22939	-1.33177	-1.38784	-0.924704	-1.23787	-1.59485	-0.916923
-96.5	-1.1988	-1.14499	-1.07643	-1.77354	-1.23039	-1.33307	-1.38854	-0.925904	-1.23787	-1.59565	-0.918123
-96.4	-1.1994	-1.14249	-1.07733	-1.76714	-1.22869	-1.32787	-1.38954	-0.925004	-1.23697	-1.59475	-0.919823
-96.3	-1.1955	-1.14179	-1.07783	-1.76404	-1.22779	-1.32497	-1.38904	-0.924204	-1.23527	-1.59535	-0.921823
-96.2	-1.1944	-1.13939	-1.07753	-1.74304	-1.22579	-1.32217	-1.38904	-0.922804	-1.23517	-1.59655	-0.921823
-96.1	-1.1951	-1.13839	-1.07713	-1.70714	-1.22739	-1.32297	-1.39144	-0.921004	-1.23277	-1.59755	-0.918923
-96	-1.1895	-1.13849	-1.07733	-1.67494	-1.22619	-1.32097	-1.39094	-0.918504	-1.23457	-1.60015	-0.918923
-95.9	-1.1892	-1.13909	-1.07473	-1.65244	-1.22679	-1.31907	-1.38744	-0.919004	-1.23307	-1.59795	-0.921123
-95.8	-1.1912	-1.13829	-1.07663	-1.64704	-1.22499	-1.31597	-1.38434	-0.916904	-1.23227	-1.60015	-0.921023
-95.7	-1.1899	-1.13599	-1.07563	-1.63244	-1.21579	-1.30677	-1.38234	-0.907204	-1.23647	-1.59955	-0.917823
-95.6	-1.1905	-1.13239	-1.07303	-1.63404	-1.21599	-1.30827	-1.38034	-0.906104	-1.23577	-1.59135	-0.910123
-95.5	-1.1874	-1.12689	-1.06403	-1.61754	-1.21549	-1.30817	-1.37704	-0.902604	-1.23567	-1.59625	-0.910123
-95.4	-1.1909	-1.11689	-1.06083	-1.61244	-1.21509	-1.30477	-1.38244	-0.903104	-1.23367	-1.59635	-0.910123
-95.3	-1.1893	-1.11879	-1.06033	-1.60964	-1.21459	-1.30497	-1.38144	-0.904904	-1.24297	-1.59305	-0.909323
-95.2	-1.1868	-1.11869	-1.06123	-1.60594	-1.21129	-1.30117	-1.38454	-0.903704	-1.24227	-1.58885	-0.908723
-95.1	-1.1833	-1.11759	-1.05413	-1.58994	-1.20929	-1.29907	-1.38544	-0.905104	-1.24037	-1.58795	-0.909723
-95	-1.1854	-1.11309	-1.05153	-1.58754	-1.21049	-1.29987	-1.38614	-0.905604	-1.23857	-1.59175	-0.906823
-94.9	-1.1811	-1.11299	-1.04993	-1.58944	-1.20689	-1.30477	-1.39064	-0.901704	-1.23967	-1.59035	-0.902823
-94.8	-1.1795	-1.11019	-1.05013	-1.57534	-1.20419	-1.30527	-1.38644	-0.901804	-1.24227	-1.58945	-0.904923
-94.7	-1.1756	-1.10879	-1.05383	-1.56304	-1.20509	-1.30417	-1.38384	-0.902304	-1.23717	-1.58945	-0.904023
-94.6	-1.1715	-1.10739	-1.04983	-1.56104	-1.20529	-1.30037	-1.38324	-0.909904	-1.23697	-1.59065	-0.907523
-94.5	-1.1714	-1.10949	-1.04993	-1.57214	-1.20979	-1.29547	-1.38594	-0.913004	-1.23047	-1.58975	-0.908323
-94.4	-1.164	-1.10799	-1.05123	-1.57434	-1.21069	-1.29277	-1.38424	-0.909904	-1.22947	-1.58955	-0.905623
-94.3	-1.1332	-1.10609	-1.05343	-1.56554	-1.20949	-1.28387	-1.37764	-0.910204	-1.23077	-1.59265	-0.904023
-94.2	-1.0982	-1.10539	-1.05913	-1.56034	-1.21489	-1.28567	-1.37834	-0.904804	-1.22707	-1.59155	-0.903223
-94.1	-1.0668	-1.09829	-1.05723	-1.55724	-1.21029	-1.27987	-1.38854	-0.904604	-1.23307	-1.59565	-0.906023
-94	-1.0332	-1.09869	-1.05083	-1.55684	-1.21549	-1.27747	-1.38444	-0.903004	-1.23117	-1.59955	-0.905323
-93.9	-1.0086	-1.10579	-1.04823	-1.55304	-1.21829	-1.27467	-1.38154	-0.905004	-1.23207	-1.60095	-0.895023
-93.8	-0.986696	-1.09639	-1.03473	-1.54404	-1.19209	-1.26487	-1.36454	-0.894104	-1.24087	-1.59935	-0.871223
-93.7	-0.963996	-1.09689	-1.02573	-1.53724	-1.16339	-1.22397	-1.33904	-0.898304	-1.23957	-1.58295	-0.848323
-93.6	-1.054	-1.07599	-0.998125	-1.53594	-1.12699	-1.18947	-1.29844	-0.872104	-1.23777	-1.55685	-0.818523
-93.5	-1.1254	-1.05269	-0.979225	-1.54024	-1.09039	-1.15107	-1.26674	-0.836304	-1.21377	-1.52025	-0.779623
-93.4	-1.2061	-1.01299	-0.942625	-1.53894	-1.05699	-1.12027	-1.22304	-0.793204	-1.17667	-1.48345	-0.751723
-93.3	-1.2966	-0.978789	-0.910125	-1.53744	-1.01649	-1.08977	-1.18214	-0.751304	-1.14927	-1.45435	-0.714523
-93.2	-1.3791	-0.950089	-0.871425	-1.54134	-0.967787	-1.02767	-1.14224	-0.698504	-1.11337	-1.41775	-0.664423
-93.1	-1.4671	-0.911489	-0.828825	-1.55424	-1.05849	-0.960969	-1.11554	-0.614004	-1.08087	-1.37525	-0.632823
-93	-1.5637	-0.877289	-0.870125	-1.56554	-1.14219	-1.05467	-1.06404	-0.711604	-1.05647	-1.32335	-0.728923
-92.9	-1.6455	-0.841889	-0.980325	-1.58924	-1.19569	-1.19777	-1.19554	-0.834904	-1.01737	-1.28035	-0.816423
-92.8	-1.7306	-0.933389	-1.04893	-1.61624	-1.27999	-1.28227	-1.30894	-0.950404	-0.968567	-1.39675	-0.880823
-92.7	-1.7974	-1.01039	-1.11533	-1.65284	-1.35499	-1.37927	-1.41084	-1.0759	-1.08077	-1.48355	-0.953223
-92.6	-1.8493	-1.07629	-1.19853	-1.69884	-1.43899	-1.49477	-1.51034	-1.179	-1.15977	-1.58235	-1.03202
-92.5	-1.8052	-1.15609	-1.28873	-1.74864	-1.52979	-1.60887	-1.62144	-1.2982	-1.24087	-1.66685	-1.11502
-92.4	-1.7697	-1.24539	-1.37343	-1.78214	-1.61069	-1.72887	-1.75864	-1.4089	-1.30027	-1.76655	-1.20752
-92.3	-1.7468	-1.32149	-1.46333	-1.75284	-1.68039	-1.85497	-1.87844	-1.5191	-1.40017	-1.86745	-1.29782
-92.2	-1.7164	-1.40519	-1.56523	-1.69164	-1.76599	-2.00147	-1.98844	-1.6352	-1.48797	-1.97415	-1.38232
-92.1	-1.6838	-1.49009	-1.65343	-1.64694	-1.85819	-1.95187	-2.12484	-1.6045	-1.57917	-2.11495	-1.46332
-92	-1.6506	-1.57739	-1.75423	-1.57054	-1.81369	-1.93257	-2.07594	-1.5613	-1.66877	-2.18575	-1.56082
-91.9	-1.6407	-1.68239	-1.76823	-1.48564	-1.77999	-1.89157	-2.04114	-1.5048	-1.76437	-2.14255	-1.50562
-91.8	-1.6243	-1.78259	-1.73133	-1.39744	-1.74449	-1.84747	-2.00254	-1.4702	-1.84607	-2.09495	-1.49542
-91.7	-1.6137	-1.75499	-1.70463	-1.31174	-1.69969	-1.79457	-1.97824	-1.4249	-1.90277	-2.07245	-1.47152
-91.6	-1.6078	-1.72529	-1.67963	-1.21074	-1.66419	-1.75717	-1.94684	-1.3922	-1.83717	-2.03005	-1.44212
-91.5	-1.5895	-1.68259	-1.66263	-1.10364	-1.64169	-1.74617	-1.91454	-1.3899	-1.81017	-1.99235	-1.42002
-91.4	-1.5818	-1.64799	-1.62883	-0.995745	-1.63479	-1.72807	-1.88574	-1.3919	-1.76787	-1.97405	-1.39222
-91.3	-1.5823	-1.60959	-1.59133	-0.914245	-1.63709	-1.73177	-1.86464	-1.391	-1.72737	-1.96315	-1.36502
-91.2	-1.5794	-1.58479	-1.55093	-0.898145	-1.62849	-1.72157	-1.84484	-1.3862	-1.70987	-1.95745	-1.34852
-91.1	-1.5812	-1.56399	-1.52423	-0.914345	-1.63329	-1.71767	-1.85084	-1.3825	-1.68647	-1.95825	-1.34632
-91	-1.5796	-1.54729	-1.51623	-0.962745	-1.62529	-1.72377	-1.83674	-1.382	-1.67607	-1.95175	-1.33552
-90.9	-1.5681	-1.55059	-1.50453	-1.02564	-1.61959	-1.71607	-1.82614	-1.3795	-1.66627	-1.94255	-1.33452
-90.8	-1.5581	-1.54359	-1.50013	-1.06784	-1.60949	-1.70407	-1.82324	-1.3774	-1.66577	-1.93845	-1.32572
-90.7	-1.5521	-1.54289	-1.50453	-1.12964	-1.60719	-1.70387	-1.81734	-1.3764	-1.66367	-1.94215	-1.33092
-90.6	-1.5509	-1.54199	-1.49913	-1.17444	-1.60169	-1.71107	-1.80784	-1.3701	-1.64627	-1.94145	-1.31852
-90.5	-1.5488	-1.53499	-1.49673	-1.20674	-1.60129	-1.70557	-1.80244	-1.3687	-1.64587	-1.93685	-1.32502
-90.4	-1.5474	-1.52879	-1.49693	-1.21104	-1.59959	-1.70707	-1.80664	-1.3684	-1.64217	-1.92635	-1.32492
-90.3	-1.548	-1.52909	-1.50083	-1.23464	-1.60019	-1.71017	-1.80064	-1.3678	-1.64157	-1.92425	-1.32362
-90.2	-1.5387	-1.52919	-1.49963	-1.23884	-1.59729	-1.70397	-1.80124	-1.3649	-1.63487	-1.92105	-1.32622
-90.1	-1.5395	-1.52649	-1.49013	-1.25014	-1.59339	-1.70187	-1.79974	-1.3638	-1.63907	-1.91795	-1.31962
-90	-1.5361	-1.52039	-1.49273	-1.26994	-1.59139	-1.70457	-1.79454	-1.361	-1.63817	-1.91425	-1.32052
-89.9	-1.5359	-1.51819	-1.49283	-1.27524	-1.58479	-1.70127	-1.79254	-1.362	-1.63487	-1.91895	-1.31932
-89.8	-1.5353	-1.51539	-1.49193	-1.27204	-1.58429	-1.70817	-1.79004	-1.3631	-1.62927	-1.92145	-1.32072
-89.7	-1.5236	-1.51199	-1.48523	-1.28134	-1.57939	-1.70447	-1.78024	-1.3611	-1.63437	-1.91485	-1.31262
-89.6	-1.5219	-1.51009	-1.48863	-1.28764	-1.57929	-1.70057	-1.77404	-1.3567	-1.63237	-1.92305	-1.31282
-89.5	-1.5218	-1.49489	-1.48293	-1.29074	-1.58299	-1.69747	-1.77294	-1.3602	-1.63227	-1.92175	-1.31352
-89.4	-1.5128	-1.49759	-1.48223	-1.28944	-1.57809	-1.69327	-1.76704	-1.3581	-1.63537	-1.92345	-1.31672
-89.3	-1.5194	-1.49569	-1.48123	-1.29314	-1.57989	-1.68827	-1.76604	-1.3565	-1.63267	-1.92025	-1.32092
-89.2	-1.5191	-1.49499	-1.47493	-1.29354	-1.57629	-1.69377	-1.75914	-1.3526	-1.63197	-1.91005	-1.31832
-89.1	-1.5277	-1.49069	-1.47663	-1.29844	-1.58109	-1.70037	-1.75424	-1.3538	-1.63107	-1.91265	-1.32002
-89	-1.5439	-1.48659	-1.47583	-1.30244	-1.58179	-1.69367	-1.74754	-1.3572	-1.62137	-1.91575	-1.31942
-88.9	-1.5622	-1.49279	-1.48243	-1.30994	-1.57719	-1.69727	-1.74484	-1.3529	-1.62417	-1.90855	-1.32472
-88.8	-1.5831	-1.49449	-1.48853	-1.31674	-1.57699	-1.69467	-1.74084	-1.3496	-1.62457	-1.90635	-1.33042
-88.7	-1.6054	-1.48879	-1.49403	-1.31844	-1.57569	-1.70477	-1.74574	-1.348	-1.61727	-1.90375	-1.33042
-88.6	-1.6362	-1.48759	-1.50533	-1.32104	-1.56779	-1.72177	-1.73984	-1.3555	-1.61357	-1.89515	-1.33122
-88.5	-1.6624	-1.49279	-1.50123	-1.32294	-1.57099	-1.72907	-1.74044	-1.357	-1.61517	-1.89945	-1.34152
-88.4	-1.6642	-1.49719	-1.51473	-1.32034	-1.58489	-1.75797	-1.74004	-1.3779	-1.61107	-1.89815	-1.35432
-88.3	-1.6509	-1.51109	-1.51373	-1.31884	-1.60549	-1.77707	-1.73144	-1.403	-1.60847	-1.91185	-1.37072
-88.2	-1.6257	-1.52639	-1.52493	-1.32084	-1.62549	-1.80287	-1.73924	-1.4283	-1.61067	-1.92855	-1.39642
-88.1	-1.5974	-1.54539	-1.54023	-1.32014	-1.65939	-1.82717	-1.76034	-1.45	-1.62307	-1.94885	-1.42432
-88	-1.5661	-1.57309	-1.56993	-1.32304	-1.68909	-1.86527	-1.78934	-1.4762	-1.62317	-1.97855	-1.43982
-87.9	-1.5382	-1.59829	-1.59863	-1.32924	-1.71009	-1.90307	-1.80664	-1.5038	-1.63727	-2.01025	-1.47662
-87.8	-1.499	-1.63099	-1.62633	-1.33634	-1.73059	-1.90697	-1.84654	-1.5192	-1.65827	-2.04345	-1.50542
-87.7	-1.4495	-1.65459	-1.65773	-1.33764	-1.70649	-1.88187	-1.86394	-1.5023	-1.68597	-2.07595	-1.55102
-87.6	-1.3961	-1.68009	-1.67123	-1.33524	-1.68029	-1.84787	-1.90354	-1.4672	-1.70657	-2.09705	-1.56012
-87.5	-1.3428	-1.70539	-1.64033	-1.33144	-1.65809	-1.80437	-1.87984	-1.4349	-1.72987	-2.09905	-1.53822
-87.4	-1.283	-1.71689	-1.61483	-1.33094	-1.61949	-1.75967	-1.83684	-1.3917	-1.76557	-2.05625	-1.50362
-87.3	-1.2311	-1.68179	-1.57023	-1.32984	-1.56819	-1.70037	-1.79364	-1.3386	-1.77117	-2.00055	-1.45262
-87.2	-1.1905	-1.64029	-1.52163	-1.32834	-1.52119	-1.64117	-1.74144	-1.2944	-1.74007	-1.94715	-1.39802
-87.1	-1.1442	-1.58839	-1.46843	-1.32434	-1.46979	-1.58147	-1.68324	-1.2358	-1.70387	-1.89045	-1.32892
-87	-1.1033	-1.52939	-1.39413	-1.32304	-1.41449	-1.49577	-1.60884	-1.1741	-1.65847	-1.81235	-1.26362
-86.9	-1.0636	-1.45289	-1.32723	-1.32254	-1.35369	-1.43357	-1.53054	-1.1108	-1.59517	-1.75085	-1.20402
-86.8	-1.024	-1.37679	-1.25753	-1.32114	-1.30109	-1.36407	-1.46274	-1.0534	-1.53797	-1.68475	-1.12142
-86.7	-1.0111	-1.29279	-1.19653	-1.31914	-1.25229	-1.30267	-1.39094	-0.998604	-1.47027	-1.59915	-1.05492
-86.6	-1.0166	-1.21959	-1.14423	-1.31634	-1.20699	-1.24747	-1.32374	-0.952104	-1.39797	-1.51095	-0.965223
-86.5	-1.0508	-1.15359	-1.08863	-1.31644	-1.16299	-1.18657	-1.25074	-0.892404	-1.32177	-1.43655	-0.891323
-86.4	-1.0713	-1.07719	-1.04733	-1.31714	-1.12849	-1.12667	-1.19064	-0.848604	-1.24277	-1.37025	-0.815523
-86.3	-1.1098	-1.00379	-0.995125	-1.31404	-1.09559	-1.08637	-1.15734	-0.821904	-1.16627	-1.32125	-0.766923
-86.2	-1.1405	-0.941189	-0.950025	-1.31334	-1.10709	-1.08397	-1.16014	-0.819204	-1.09937	-1.28525	-0.755923
-86.1	-1.1728	-0.887889	-0.923125	-1.31214	-1.13809	-1.09147	-1.19254	-0.833504	-1.04717	-1.29785	-0.769423
-86	-1.1928	-0.887989	-0.935725	-1.31114	-1.15849	-1.12407	-1.23384	-0.866504	-1.01967	-1.33665	-0.807623
-85.9	-1.2148	-0.891189	-0.960125	-1.31134	-1.18789	-1.15807	-1.27934	-0.906504	-1.03317	-1.36745	-0.841923
-85.8	-1.2314	-0.925189	-0.989025	-1.31094	-1.22039	-1.20187	-1.33544	-0.920704	-1.09137	-1.40595	-0.882223
-85.7	-1.2449	-0.969689	-1.02953	-1.31054	-1.25749	-1.23517	-1.37284	-0.964804	-1.12267	-1.44305	-0.910123
-85.6	-1.2592	-0.997089	-1.06513	-1.31274	-1.27359	-1.26377	-1.39924	-0.999104	-1.17147	-1.47515	-0.939323
-85.5	-1.2677	-1.03159	-1.09473	-1.31104	-1.29309	-1.28977	-1.42364	-1.0229	-1.22807	-1.50855	-0.957723
-85.4	-1.2569	-1.05829	-1.11873	-1.30744	-1.31009	-1.31557	-1.43544	-1.0371	-1.25257	-1.53525	-0.980023
-85.3	-1.2566	-1.08979	-1.13343	-1.30724	-1.31529	-1.32907	-1.44954	-1.0497	-1.27587	-1.56545	-1.00612
-85.2	-1.2694	-1.11249	-1.15673	-1.30714	-1.30909	-1.34917	-1.44004	-1.0501	-1.30257	-1.57105	-1.02172
-85.1	-1.2738	-1.14379	-1.17123	-1.30754	-1.31309	-1.36057	-1.45094	-1.0571	-1.31017	-1.59015	-1.02542
-85	-1.2757	-1.16089	-1.18703	-1.31014	-1.31599	-1.36097	-1.45384	-1.0636	-1.30977	-1.59085	-1.02492
-84.9	-1.2744	-1.17839	-1.19133	-1.29984	-1.31619	-1.36227	-1.46234	-1.0586	-1.32077	-1.60785	-1.03462
-84.8	-1.28	-1.18359	-1.19483	-1.29544	-1.31509	-1.36507	-1.46674	-1.0652	-1.32177	-1.61375	-1.03552
-84.7	-1.2814	-1.18269	-1.19443	-1.29344	-1.31909	-1.37467	-1.46104	-1.0701	-1.32177	-1.61635	-1.04092
-84.6	-1.282	-1.18709	-1.20313	-1.29154	-1.32499	-1.37737	-1.46054	-1.0753	-1.32357	-1.61665	-1.05042
-84.5	-1.2801	-1.18579	-1.20283	-1.28704	-1.32349	-1.37927	-1.46364	-1.079	-1.33007	-1.61745	-1.04812
-84.4	-1.2811	-1.19129	-1.20253	-1.28614	-1.32369	-1.37967	-1.46344	-1.0749	-1.33067	-1.62295	-1.04962
-84.3	-1.2783	-1.19309	-1.20923	-1.28464	-1.32729	-1.38597	-1.46454	-1.0782	-1.33187	-1.61765	-1.05132
-84.2	-1.2774	-1.19879	-1.20913	-1.29834	-1.32549	-1.38747	-1.46354	-1.0788	-1.33347	-1.62085	-1.05092
-84.1	-1.2761	-1.20149	-1.20693	-1.31014	-1.32799	-1.38777	-1.46244	-1.0824	-1.33477	-1.62025	-1.05752
-84	-1.2762	-1.20309	-1.20643	-1.31624	-1.32799	-1.38657	-1.45914	-1.0818	-1.33867	-1.61505	-1.06022
-83.9	-1.2738	-1.20079	-1.21263	-1.32104	-1.32789	-1.38817	-1.46004	-1.0832	-1.34497	-1.61975	-1.06212
-83.8	-1.2778	-1.19789	-1.21233	-1.32414	-1.32439	-1.38877	-1.46064	-1.084	-1.34677	-1.62745	-1.06592
-83.7	-1.2817	-1.19759	-1.20873	-1.33174	-1.32379	-1.39167	-1.45834	-1.0815	-1.34907	-1.62555	-1.06712
-83.6	-1.2856	-1.20209	-1.20823	-1.33264	-1.32319	-1.39457	-1.45734	-1.0835	-1.34797	-1.62375	-1.07022
-83.5	-1.2874	-1.20289	-1.21043	-1.33704	-1.32429	-1.39467	-1.45714	-1.0843	-1.34507	-1.62705	-1.07252
-83.4	-1.2843	-1.20419	-1.20843	-1.34094	-1.32759	-1.39467	-1.45744	-1.0888	-1.34277	-1.62675	-1.07412
-83.3	-1.2846	-1.20189	-1.20633	-1.33724	-1.32779	-1.39817	-1.45824	-1.0937	-1.34557	-1.62575	-1.08092
-83.2	-1.287	-1.20919	-1.21103	-1.34264	-1.32989	-1.40377	-1.45944	-1.0974	-1.34707	-1.62625	-1.08642
-83.1	-1.2867	-1.21619	-1.21243	-1.34174	-1.33199	-1.40407	-1.45854	-1.1005	-1.35537	-1.62725	-1.09062
-83	-1.2852	-1.22109	-1.21823	-1.34934	-1.33339	-1.40687	-1.46184	-1.1059	-1.36047	-1.63305	-1.09392
-82.9	-1.285	-1.22419	-1.22093	-1.35624	-1.33399	-1.40957	-1.46444	-1.1063	-1.36317	-1.63625	-1.09512
-82.8	-1.2857	-1.22749	-1.21903	-1.35114	-1.33479	-1.40757	-1.46774	-1.1062	-1.36197	-1.63725	-1.09612
-82.7	-1.2845	-1.23349	-1.21983	-1.35794	-1.33309	-1.40767	-1.46524	-1.1077	-1.36247	-1.63395	-1.09602
-82.6	-1.283	-1.23879	-1.21553	-1.37564	-1.32939	-1.40797	-1.46414	-1.1025	-1.36617	-1.63085	-1.09832
-82.5	-1.2832	-1.23799	-1.21583	-1.39494	-1.33509	-1.40797	-1.46134	-1.1011	-1.36607	-1.63215	-1.09852
-82.4	-1.2844	-1.23549	-1.21323	-1.40674	-1.33949	-1.40967	-1.45874	-1.1019	-1.36307	-1.62785	-1.09722
-82.3	-1.2816	-1.23399	-1.21493	-1.40834	-1.33969	-1.40947	-1.46254	-1.1021	-1.36207	-1.62685	-1.09892
-82.2	-1.2785	-1.23429	-1.21883	-1.42274	-1.34239	-1.40937	-1.46614	-1.1081	-1.36347	-1.62605	-1.10212
-82.1	-1.2779	-1.23449	-1.21973	-1.45974	-1.34209	-1.40787	-1.46564	-1.1106	-1.36517	-1.62505	-1.10492
-82	-1.2777	-1.23619	-1.22243	-1.50144	-1.34259	-1.40437	-1.46284	-1.1122	-1.36207	-1.62175	-1.10372
-81.9	-1.2756	-1.23419	-1.22283	-1.53344	-1.34229	-1.40217	-1.46424	-1.1076	-1.36397	-1.62005	-1.10282
-81.8	-1.2734	-1.23299	-1.22273	-1.55594	-1.33769	-1.40567	-1.46204	-1.1122	-1.36697	-1.61935	-1.10182
-81.7	-1.2715	-1.23169	-1.22403	-1.56664	-1.33879	-1.41007	-1.46174	-1.111	-1.36917	-1.62015	-1.10222
-81.6	-1.2714	-1.22979	-1.22243	-1.54874	-1.34029	-1.41007	-1.46674	-1.1111	-1.36737	-1.62035	-1.10222
-81.5	-1.2703	-1.23249	-1.22533	-1.61294	-1.34319	-1.41557	-1.46674	-1.1118	-1.36637	-1.61785	-1.10362
-81.4	-1.2713	-1.23559	-1.22913	-1.68404	-1.34329	-1.41587	-1.46384	-1.1163	-1.36547	-1.61645	-1.10542
-81.3	-1.2736	-1.23489	-1.23033	-1.79264	-1.34359	-1.41617	-1.46614	-1.1169	-1.36527	-1.61545	-1.10622
-81.2	-1.2752	-1.23499	-1.23073	-1.72424	-1.34229	-1.41597	-1.46334	-1.1151	-1.36467	-1.61065	-1.10662
-81.1	-1.2775	-1.23519	-1.23113	-1.35424	-1.33969	-1.41477	-1.46044	-1.1141	-1.36177	-1.60605	-1.11092
-81	-1.274	-1.23449	-1.23163	-0.744145	-1.33919	-1.41577	-1.46124	-1.1138	-1.36117	-1.60215	-1.11152
-80.9	-1.2739	-1.23859	-1.22663	-0.222545	-1.33769	-1.41477	-1.45874	-1.1166	-1.36157	-1.60075	-1.11012
-80.8	-1.2682	-1.23639	-1.22883	-0.0338449	-1.33689	-1.41257	-1.45824	-1.1158	-1.35847	-1.60085	-1.10832
-80.7	-1.2685	-1.23299	-1.22713	0.0726551	-1.33839	-1.41097	-1.45634	-1.1167	-1.35997	-1.60175	-1.10652
-80.6	-1.2675	-1.23379	-1.22343	0.142355	-1.33609	-1.41197	-1.45714	-1.1167	-1.35987	-1.60105	-1.10592
-80.5	-1.2647	-1.22929	-1.22643	0.207955	-1.33669	-1.41047	-1.45664	-1.1179	-1.36217	-1.59995	-1.10412
-80.4	-1.2609	-1.22709	-1.22253	0.242055	-1.33929	-1.40887	-1.45284	-1.1142	-1.36177	-1.60025	-1.10202
-80.3	-1.2698	-1.22889	-1.21683	0.0779551	-1.33409	-1.40867	-1.44594	-1.1074	-1.36567	-1.59315	-1.09702
-80.2	-1.2717	-1.22409	-1.22093	-0.0464449	-1.33399	-1.41247	-1.43904	-1.1042	-1.36647	-1.58475	-1.09422
-80.1	-1.2751	-1.22099	-1.22083	-0.0451449	-1.33209	-1.40607	-1.43704	-1.0985	-1.36507	-1.57845	-1.09132
-80	-1.2804	-1.21839	-1.21643	-0.0232449	-1.32819	-1.39857	-1.43474	-1.0937	-1.36007	-1.57605	-1.08872
-79.9	-1.2851	-1.21769	-1.21293	-0.0294449	-1.32849	-1.39537	-1.43294	-1.0952	-1.35967	-1.57665	-1.08882
-79.8	-1.2854	-1.21509	-1.21033	-0.0281449	-1.32419	-1.39137	-1.43064	-1.0973	-1.36057	-1.57205	-1.08602
-79.7	-1.2886	-1.20849	-1.20663	-0.0269449	-1.31949	-1.38517	-1.42924	-1.0996	-1.36117	-1.56875	-1.08322
-79.6	-1.2906	-1.20909	-1.20793	-0.0232449	-1.31789	-1.38647	-1.42864	-1.0986	-1.35597	-1.56355	-1.08362
-79.5	-1.2959	-1.20749	-1.20773	-0.0341449	-1.31839	-1.38537	-1.42714	-1.1169	-1.35647	-1.56115	-1.09782
-79.4	-1.299	-1.21859	-1.20913	-0.0236449	-1.33679	-1.38057	-1.42754	-1.1264	-1.35447	-1.56315	-1.10152
-79.3	-1.3001	-1.22269	-1.21573	-0.0238449	-1.34849	-1.40027	-1.44284	-1.1375	-1.35157	-1.55905	-1.10522
-79.2	-1.3027	-1.22519	-1.21843	-0.0219449	-1.35199	-1.41197	-1.45524	-1.1548	-1.34797	-1.57105	-1.11322
-79.1	-1.3041	-1.22969	-1.22793	-0.0228449	-1.35949	-1.41987	-1.46254	-1.1617	-1.34577	-1.58435	-1.11892
-79	-1.3151	-1.24119	-1.23543	-0.0243449	-1.36529	-1.43057	-1.46964	-1.1665	-1.35237	-1.59315	-1.12252
-78.9	-1.3177	-1.24879	-1.24303	-0.0255449	-1.37359	-1.43777	-1.47774	-1.1643	-1.36607	-1.59505	-1.11852
-78.8	-1.3319	-1.25499	-1.24133	0.0764551	-1.37669	-1.44417	-1.47934	-1.1685	-1.36777	-1.59005	-1.12322
-78.7	-1.3343	-1.25519	-1.24403	0.139855	-1.37989	-1.44317	-1.48664	-1.1705	-1.37287	-1.59385	-1.12592
-78.6	-1.3355	-1.25849	-1.24513	0.130955	-1.37989	-1.44527	-1.49084	-1.1781	-1.38197	-1.59645	-1.12762
-78.5	-1.3326	-1.26079	-1.25043	0.110755	-1.38809	-1.45117	-1.49314	-1.1833	-1.39157	-1.59345	-1.12812
-78.4	-1.3419	-1.26589	-1.25913	0.124255	-1.39429	-1.46037	-1.49944	-1.1873	-1.39207	-1.59365	-1.12822
-78.3	-1.3486	-1.26489	-1.26313	0.134655	-1.39829	-1.45977	-1.50144	-1.1921	-1.39667	-1.59385	-1.12992
-78.2	-1.3629	-1.26849	-1.26823	0.147455	-1.39789	-1.46227	-1.50474	-1.1988	-1.40187	-1.59055	-1.12922
-78.1	-1.374	-1.27249	-1.27303	0.121755	-1.39709	-1.46117	-1.50874	-1.2102	-1.40357	-1.59955	-1.12962
-78	-1.3893	-1.26629	-1.27573	-0.0390449	-1.38999	-1.45957	-1.51284	-1.2078	-1.40197	-1.59485	-1.13402
-77.9	-1.4178	-1.26819	-1.27973	-0.0890449	-1.39519	-1.47317	-1.50104	-1.2073	-1.40197	-1.59085	-1.12412
-77.8	-1.4412	-1.26199	-1.28203	-0.108245	-1.40219	-1.48647	-1.50924	-1.2249	-1.40177	-1.59915	-1.12162
-77.7	-1.4709	-1.25579	-1.29023	-0.161945	-1.40779	-1.49107	-1.51614	-1.2397	-1.39327	-1.60525	-1.12392
-77.6	-1.5219	-1.25989	-1.28873	-0.184345	-1.40999	-1.49607	-1.50834	-1.2467	-1.39297	-1.61265	-1.13342
-77.5	-1.5512	-1.26969	-1.29193	-0.280245	-1.41829	-1.51317	-1.52334	-1.2522	-1.39757	-1.61565	-1.14962
-77.4	-1.4952	-1.27349	-1.29913	-0.302145	-1.42629	-1.52577	-1.52904	-1.2863	-1.40347	-1.62125	-1.16282
-77.3	-1.5374	-1.28199	-1.31683	-0.322245	-1.45439	-1.55267	-1.52964	-1.3216	-1.41617	-1.64405	-1.16712
-77.2	-1.6061	-1.28929	-1.34103	-0.347245	-1.49629	-1.60227	-1.55724	-1.3257	-1.43647	-1.67605	-1.18782
-77.1	-1.6251	-1.29919	-1.35163	-0.349045	-1.54679	-1.65147	-1.60174	-1.394	-1.43847	-1.71615	-1.22372
-77	-1.6756	-1.32259	-1.39483	-0.372145	-1.59889	-1.74327	-1.65754	-1.4224	-1.47787	-1.71965	-1.27532
-76.9	-1.4145	-1.34789	-1.43833	-0.289345	-1.61399	-1.70417	-1.72904	-1.3798	-1.51087	-1.78025	-1.35652
-76.8	-0.966196	-1.38929	-1.46313	0.0158551	-1.64309	-1.73597	-1.69104	-1.3776	-1.50477	-1.81725	-1.38672
-76.7	-0.387296	-1.42409	-1.48643	0.0902551	-1.68719	-1.78647	-1.72304	-1.4226	-1.55137	-1.85305	-1.44502
-76.6	-0.136396	-1.43699	-1.51913	0.0888551	-1.75479	-1.86857	-1.74834	-1.5149	-1.52677	-1.85205	-1.47742
-76.5	-0.0820965	-1.48379	-1.57223	0.0348551	-1.84199	-1.88867	-1.80394	-1.6335	-1.54197	-1.94375	-1.54932
-76.4	-0.0520965	-1.55999	-1.66533	-0.0353449	-1.60309	-1.74657	-1.89384	-1.5416	-1.56567	-2.08075	-1.60352
-76.3	-0.0508965	-1.62749	-1.66633	-0.0317449	-1.13169	-1.23397	-1.69894	-1.0572	-1.64277	-2.04655	-1.41542
-76.2	-0.0641965	-1.72799	-1.33853	-0.0371449	-0.601287	-0.581469	-1.19424	-0.470304	-1.73947	-1.61265	-0.997823
-76.1	-0.121996	-1.52949	-0.806725	-0.0505449	-0.303887	-0.183469	-0.588442	-0.0187039	-1.77237	-1.07165	-0.409723
-76	-0.218096	-1.06219	-0.300925	-0.0645449	-0.184787	-0.0744691	-0.172642	0.134296	-1.34357	-0.542949	-0.013623
-75.9	-0.232896	-0.499689	-0.0374254	-0.0567449	-0.0876871	-0.0129691	-0.0496422	0.228496	-0.793267	-0.293949	0.163277
-75.8	-0.253496	-0.176089	0.124275	-0.0670449	-0.0488871	0.000930859	0.00135781	0.269196	-0.265467	-0.146049	0.207977
-75.7	-0.236996	-0.0482887	0.131875	-0.0710449	-0.0541871	0.0131309	0.0221578	0.330896	-0.0784672	-0.125149	0.238177
-75.6	-0.237996	0.0114113	0.147375	-0.0690449	-0.0988871	-0.0495691	0.0286578	0.275996	0.0269328	-0.0909488	0.276777
-75.5	-0.229696	0.0479113	0.164275	-0.0643449	-0.251587	-0.226869	-0.0412422	0.0677961	0.0624328	-0.132149	0.251477
-75.4	-0.214796	0.0858113	0.0298746	-0.0640449	-0.279187	-0.245569	-0.207742	0.0233961	0.0613328	-0.258649	0.026077
-75.3	-0.214696	0.0275113	-0.0888254	-0.0638449	-0.264787	-0.263569	-0.239242	-0.00410391	0.105833	-0.370549	-0.014723
-75.2	-0.210096	-0.149089	-0.121025	-0.0620449	-0.279287	-0.282769	-0.272642	-0.00640391	-0.0258672	-0.411549	-0.027423
-75.1	-0.202596	-0.199389	-0.135425	-0.0551449	-0.273387	-0.277269	-0.287742	-0.00850391	-0.155967	-0.427549	-0.047623
-75	-0.200696	-0.214689	-0.132725	-0.0569449	-0.263487	-0.279369	-0.269342	-0.000203906	-0.153067	-0.421049	-0.059723
-74.9	-0.188696	-0.210689	-0.125125	-0.0556449	-0.261387	-0.288769	-0.253242	0.000496094	-0.153367	-0.404549	-0.059023
-74.8	-0.188696	-0.206189	-0.128425	-0.0525449	-0.261987	-0.292069	-0.257242	-0.00180391	-0.147467	-0.405949	-0.069723
-74.7	-0.182296	-0.198589	-0.124625	-0.0551449	-0.259587	-0.298769	-0.262742	0.00159609	-0.140267	-0.400249	-0.056523
-74.6	-0.154496	-0.203189	-0.132425	-0.0556449	-0.258287	-0.298669	-0.265142	-0.00280391	-0.137067	-0.397749	-0.050523
-74.5	-0.154196	-0.212589	-0.137025	-0.0573449	-0.256287	-0.296669	-0.264342	0.0110961	-0.137167	-0.393249	-0.048823
-74.4	-0.160196	-0.214289	-0.135125	-0.0582449	-0.266087	-0.286769	-0.266442	0.0107961	-0.129467	-0.391449	-0.053823
-74.3	-0.117196	-0.217389	-0.140025	-0.0595449	-0.267387	-0.297769	-0.272342	0.00459609	-0.124867	-0.383449	-0.058023
-74.2	-0.0436965	-0.214689	-0.143125	-0.0542449	-0.269287	-0.301069	-0.272142	-0.00580391	-0.126067	-0.381749	-0.066323
-74.1	-0.0148965	-0.220189	-0.161025	-0.0550449	-0.227487	-0.278269	-0.278242	0.0266961	-0.122967	-0.385549	-0.085123
-74	0.0108035	-0.220389	-0.145325	-0.0522449	-0.228487	-0.274669	-0.292442	0.0415961	-0.121867	-0.415649	-0.052023
-73.9	0.00200352	-0.223389	-0.0978254	-0.0527449	-0.235087	-0.284669	-0.282842	0.0489961	-0.126767	-0.379949	-0.049923
-73.8	0.0145035	-0.199589	-0.0391254	-0.0514449	-0.228287	-0.257869	-0.277042	0.0608961	-0.101467	-0.374449	-0.055823
-73.7	0.0218035	-0.184889	0.00917461	-0.0507449	-0.201687	-0.200769	-0.255342	0.111696	-0.0562672	-0.358149	-0.054323
-73.6	-0.207296	-0.188689	0.0162746	-0.0515449	-0.127787	-0.161169	-0.216742	0.160496	-0.0597672	-0.335949	-0.031823
-73.5	-0.318496	-0.159089	0.00697461	-0.0526449	-0.0934871	-0.155269	-0.162342	0.182696	-0.0246672	-0.279849	0.043477
-73.4	-0.348996	-0.102189	0.00297461	-0.0604449	-0.0765871	-0.149169	-0.114442	0.204096	0.0438328	-0.201249	0.095977
-73.3	-0.464396	-0.0627887	-0.0252254	-0.0629449	-0.0688871	-0.110869	-0.0946422	0.244196	0.0648328	-0.185249	0.123977
-73.2	-0.598896	-0.0504887	-0.177925	-0.0613449	-0.217687	-0.0945691	-0.0852422	0.267696	0.0604328	-0.201649	0.165577
-73.1	-0.642396	-0.0446887	-0.218325	-0.0614449	-0.353687	-0.214069	-0.230442	0.159196	0.0700328	-0.367249	0.049477
-73	-0.636796	-0.0264887	-0.254625	-0.0629449	-0.379287	-0.408369	-0.373242	-0.0550039	0.0823328	-0.395749	-0.108723
-72.9	-0.627796	-0.149689	-0.297525	-0.0633449	-0.423587	-0.443169	-0.404442	-0.0952039	0.0778328	-0.402949	-0.149323
-72.8	-0.617396	-0.300789	-0.315725	-0.0627449	-0.509987	-0.531269	-0.457642	-0.127404	-0.151867	-0.424749	-0.223223
-72.7	-0.245596	-0.321689	-0.349025	-0.0652449	-0.545687	-0.575469	-0.523642	-0.146804	-0.244467	-0.465549	-0.320623
-72.6	-0.0665965	-0.375689	-0.435725	-0.0642449	-0.556287	-0.573669	-0.545342	-0.162904	-0.271267	-0.486149	-0.449523
-72.5	-0.0346965	-0.452789	-0.411625	-0.0659449	-0.562287	-0.571769	-0.574942	-0.170304	-0.331867	-0.499549	-0.476123
-72.4	-0.0962965	-0.468089	-0.422525	-0.0671449	-0.570387	-0.553969	-0.570742	-0.202504	-0.431767	-0.505349	-0.482223
-72.3	-0.187396	-0.460089	-0.437325	-0.0636449	-0.590387	-0.580869	-0.585842	-0.225504	-0.585067	-0.517049	-0.506623
-72.2	-0.231096	-0.480489	-0.479525	-0.0636449	-0.585187	-0.557669	-0.600342	-0.250704	-0.619567	-0.524849	-0.531423
-72.1	-0.247396	-0.491389	-0.480925	-0.0650449	-0.359887	-0.404069	-0.599242	-0.252904	-0.645967	-0.541649	-0.296323
-72	-0.270496	-0.499889	-0.430825	-0.0629449	-0.164387	-0.180869	-0.373542	-0.135904	-0.659467	-0.530049	0.033177
-71.9	-0.274096	-0.500789	-0.133925	-0.0627449	-0.134887	-0.127769	-0.166642	0.0667961	-0.630767	-0.501049	0.099977
-71.8	-0.273296	-0.304589	-0.0427254	-0.0593449	-0.128987	-0.157969	-0.129542	0.0843961	-0.234867	-0.278549	0.063377
-71.7	-0.266796	-0.0925887	-0.0277254	-0.0584449	-0.120087	-0.232269	-0.166942	0.0271961	-0.103567	-0.281649	-0.052923
-71.6	-0.270396	-0.0593887	-0.0975254	-0.0537449	-0.184387	-0.304369	-0.227342	-0.0178039	-0.0911672	-0.376749	-0.129723
-71.5	-0.264996	-0.0524887	-0.198225	-0.0551449	-0.229387	-0.314569	-0.272342	-0.0389039	-0.0724672	-0.400749	-0.129723
-71.4	-0.268596	-0.0613887	-0.222625	-0.0555449	-0.227087	-0.319569	-0.279342	-0.0408039	-0.128467	-0.403349	-0.118523
-71.3	-0.268096	-0.124189	-0.223225	-0.0559449	-0.240087	-0.326869	-0.271242	-0.0452039	-0.194867	-0.422149	-0.107523
-71.2	-0.269596	-0.174589	-0.224425	-0.0565449	-0.242187	-0.317469	-0.268742	-0.0471039	-0.218567	-0.414949	-0.120423
-71.1	-0.266496	-0.197189	-0.228825	-0.0580449	-0.237887	-0.301469	-0.276442	-0.0574039	-0.226967	-0.419849	-0.114423
-71	-0.258596	-0.210589	-0.213125	-0.0632449	-0.240987	-0.303269	-0.271642	-0.0592039	-0.228167	-0.421849	-0.116423
-70.9	-0.252696	-0.201789	-0.216425	-0.0602449	-0.241787	-0.309169	-0.267642	-0.0569039	-0.243367	-0.419349	-0.114823
-70.8	-0.254096	-0.207789	-0.215325	-0.0598449	-0.244887	-0.316369	-0.266142	-0.0522039	-0.248067	-0.409749	-0.111923
-70.7	-0.253096	-0.215689	-0.215925	-0.0576449	-0.258587	-0.310169	-0.263642	-0.0507039	-0.241967	-0.403749	-0.103923
-70.6	-0.254596	-0.220489	-0.215325	-0.0608449	-0.259687	-0.307569	-0.270042	-0.0477039	-0.245967	-0.397049	-0.105023
-70.5	-0.253296	-0.220189	-0.205325	-0.0637449	-0.269987	-0.310269	-0.264242	-0.0444039	-0.236367	-0.393949	-0.104223
-70.4	-0.254596	-0.222589	-0.204225	-0.0696449	-0.270987	-0.306869	-0.263842	-0.0450039	-0.241067	-0.398249	-0.097723
-70.3	-0.252196	-0.215889	-0.197625	-0.0736449	-0.272387	-0.309269	-0.262642	-0.0465039	-0.239867	-0.400549	-0.101123
-70.2	-0.248296	-0.207989	-0.192125	-0.0799449	-0.273087	-0.308569	-0.265542	-0.0456039	-0.240867	-0.395649	-0.102623
-70.1	-0.251796	-0.195489	-0.194925	-0.0806449	-0.271887	-0.310169	-0.262442	-0.0425039	-0.240267	-0.395949	-0.104323
-70	-0.251296	-0.192989	-0.190925	-0.0778449	-0.273287	-0.307569	-0.263842	-0.0423039	-0.240567	-0.395149	-0.109023
-69.9	-0.248196	-0.187089	-0.194325	-0.0731449	-0.273887	-0.306369	-0.266242	-0.0349039	-0.240867	-0.392749	-0.111323
-69.8	-0.247696	-0.188489	-0.193625	-0.0707449	-0.272387	-0.307169	-0.265142	-0.0322039	-0.244067	-0.393349	-0.104423
-69.7	-0.245496	-0.190289	-0.190125	-0.0695449	-0.278487	-0.307469	-0.261942	-0.0273039	-0.242667	-0.393049	-0.106723
-69.6	-0.243796	-0.193689	-0.190825	-0.0667449	-0.278087	-0.302469	-0.258742	-0.0254039	-0.239467	-0.391349	-0.107823
-69.5	-0.246896	-0.190389	-0.190525	-0.0648449	-0.278887	-0.302569	-0.258842	-0.0223039	-0.242067	-0.394249	-0.107923
-69.4	-0.245796	-0.186089	-0.191125	-0.0621449	-0.278287	-0.298869	-0.254942	-0.0220039	-0.244367	-0.394549	-0.109623
-69.3	-0.245596	-0.183789	-0.189925	-0.0611449	-0.277587	-0.298869	-0.254842	-0.0164039	-0.246267	-0.392049	-0.107723
-69.2	-0.245496	-0.181389	-0.186825	-0.0586449	-0.277487	-0.294769	-0.256842	-0.0149039	-0.242467	-0.391449	-0.106423
-69.1	-0.245296	-0.184589	-0.190825	-0.0527449	-0.277287	-0.293269	-0.258642	-0.0160039	-0.239467	-0.388449	-0.101823
-69	-0.242796	-0.184089	-0.191225	-0.0508449	-0.275987	-0.296169	-0.254142	-0.0141039	-0.239167	-0.386449	-0.100823
-68.9	-0.240896	-0.184289	-0.189725	-0.0472449	-0.276987	-0.293669	-0.250442	-0.0134039	-0.239467	-0.385549	-0.099923
-68.8	-0.236796	-0.188189	-0.192525	-0.0434449	-0.276387	-0.291769	-0.249742	-0.0117039	-0.239167	-0.382749	-0.100023
-68.7	-0.237196	-0.189589	-0.189725	-0.0420449	-0.278887	-0.292969	-0.246242	-0.00800391	-0.236867	-0.379749	-0.101723
-68.6	-0.236096	-0.187889	-0.191025	-0.0425449	-0.278187	-0.291469	-0.246642	-0.00550391	-0.236167	-0.377349	-0.105323
-68.5	-0.237596	-0.183189	-0.191425	-0.0446449	-0.276987	-0.287969	-0.248342	-0.00490391	-0.235667	-0.372649	-0.106023
-68.4	-0.236296	-0.183389	-0.190225	-0.0418449	-0.270587	-0.289569	-0.246642	-0.00400391	-0.232667	-0.372049	-0.099723
-68.3	-0.233196	-0.187689	-0.191925	-0.0439449	-0.270987	-0.288869	-0.244142	0.000196094	-0.230667	-0.369649	-0.095223
-68.2	-0.232496	-0.187389	-0.191925	-0.0447449	-0.268087	-0.285669	-0.241142	0.00219609	-0.229567	-0.368049	-0.095523
-68.1	-0.229096	-0.185689	-0.190025	-0.0457449	-0.270987	-0.283369	-0.241642	0.00119609	-0.229567	-0.368449	-0.095523
-68	-0.228496	-0.183789	-0.189025	-0.0460449	-0.268887	-0.281469	-0.241142	-0.00150391	-0.230767	-0.365349	-0.093923
-67.9	-0.229596	-0.182189	-0.185825	-0.0403449	-0.270287	-0.276969	-0.238342	-0.00340391	-0.230667	-0.364549	-0.093623
-67.8	-0.232396	-0.182189	-0.183725	-0.0364449	-0.267287	-0.277369	-0.237542	-0.00260391	-0.227467	-0.363849	-0.091923
-67.7	-0.234396	-0.180389	-0.183225	-0.0332449	-0.271287	-0.276169	-0.238242	-0.00110391	-0.228667	-0.360249	-0.091423
-67.6	-0.230296	-0.179489	-0.183725	-0.0308449	-0.272887	-0.273969	-0.241642	-0.000303906	-0.227267	-0.354649	-0.093823
-67.5	-0.230196	-0.180189	-0.183325	-0.0317449	-0.272487	-0.268269	-0.242242	0.00329609	-0.226467	-0.351949	-0.092323
-67.4	-0.232096	-0.180389	-0.184325	-0.0330449	-0.274987	-0.265669	-0.240442	0.00569609	-0.223167	-0.353349	-0.090823
-67.3	-0.231196	-0.178789	-0.182725	-0.0283449	-0.275287	-0.267169	-0.238042	0.00769609	-0.222067	-0.348149	-0.090523
-67.2	-0.227496	-0.178589	-0.177625	-0.0274449	-0.274087	-0.266169	-0.237742	0.0110961	-0.221667	-0.346449	-0.089823
-67.1	-0.226996	-0.177289	-0.178825	-0.0266449	-0.276887	-0.267069	-0.234042	0.0114961	-0.219467	-0.347749	-0.084623
-67	-0.225596	-0.176989	-0.182125	-0.0241449	-0.276587	-0.264869	-0.232842	0.0120961	-0.212267	-0.346049	-0.081423
-66.9	-0.227796	-0.178489	-0.181825	-0.0210449	-0.272987	-0.260969	-0.231942	0.0154961	-0.209067	-0.346649	-0.082523
-66.8	-0.228396	-0.176189	-0.179025	-0.0242449	-0.269087	-0.260369	-0.231142	0.0172961	-0.206467	-0.345449	-0.083223
-66.7	-0.227796	-0.173689	-0.176125	-0.0253449	-0.268387	-0.260569	-0.228542	0.0177961	-0.205667	-0.345749	-0.082623
-66.6	-0.225096	-0.172189	-0.175125	-0.0187449	-0.269587	-0.256169	-0.228942	0.0167961	-0.206967	-0.347849	-0.081423
-66.5	-0.227896	-0.172789	-0.177625	-0.0166449	-0.267987	-0.252369	-0.228542	0.0160961	-0.207767	-0.348449	-0.081223
-66.4	-0.230596	-0.171489	-0.178725	-0.0157449	-0.264687	-0.254269	-0.227142	0.0182961	-0.202467	-0.346249	-0.079423
-66.3	-0.229096	-0.171189	-0.172925	-0.0142449	-0.259487	-0.253769	-0.223242	0.0181961	-0.202167	-0.346649	-0.078523
-66.2	-0.228596	-0.170389	-0.171025	-0.0133449	-0.258487	-0.254169	-0.221542	0.0155961	-0.203667	-0.345549	-0.079823
-66.1	-0.226396	-0.168189	-0.172225	-0.0149449	-0.254087	-0.253569	-0.225242	0.0168961	-0.202267	-0.345049	-0.082023
-66	-0.225996	-0.168789	-0.175725	-0.0140449	-0.247987	-0.252069	-0.223042	0.0158961	-0.199067	-0.345949	-0.079823
-65.9	-0.223096	-0.172289	-0.177625	-0.0130449	-0.246387	-0.249069	-0.223042	0.0120961	-0.201467	-0.343549	-0.078823
-65.8	-0.231096	-0.172389	-0.180625	-0.0171449	-0.244387	-0.249469	-0.221442	0.0129961	-0.201667	-0.339249	-0.077023
-65.7	-0.240396	-0.174789	-0.182425	-0.0204449	-0.246787	-0.247669	-0.218042	0.0122961	-0.197967	-0.336849	-0.074523
-65.6	-0.246796	-0.180189	-0.182625	-0.0163449	-0.250187	-0.248469	-0.217642	0.00719609	-0.195467	-0.337449	-0.070623
-65.5	-0.239996	-0.184189	-0.176025	-0.0152449	-0.245587	-0.250369	-0.216942	0.00409609	-0.196167	-0.336749	-0.068623
-65.4	-0.229996	-0.184889	-0.174525	-0.0148449	-0.244787	-0.252269	-0.217142	-0.00250391	-0.196767	-0.337749	-0.069123
-65.3	-0.225496	-0.186189	-0.166125	-0.0153449	-0.242887	-0.249669	-0.220342	-0.00780391	-0.193167	-0.340749	-0.071923
-65.2	-0.225596	-0.187189	-0.164025	-0.0176449	-0.244187	-0.253969	-0.224142	-0.00730391	-0.194067	-0.342049	-0.077723
-65.1	-0.226496	-0.187589	-0.154125	-0.0173449	-0.242787	-0.257569	-0.222042	-0.00470391	-0.195767	-0.343249	-0.080023
-65	-0.224596	-0.185889	-0.152425	-0.0185449	-0.242887	-0.248069	-0.222242	0.000296094	-0.191967	-0.343149	-0.076923
-64.9	-0.222196	-0.183189	-0.155125	-0.0156449	-0.239687	-0.243869	-0.221742	0.00409609	-0.189267	-0.339149	-0.073823
-64.8	-0.221296	-0.180189	-0.161225	-0.0163449	-0.235087	-0.240769	-0.220942	0.00159609	-0.185267	-0.334649	-0.069123
-64.7	-0.217796	-0.174589	-0.164225	-0.0139449	-0.231087	-0.236569	-0.216542	0.00349609	-0.184567	-0.333749	-0.061923
-64.6	-0.215196	-0.172989	-0.164325	-0.0151449	-0.228087	-0.236769	-0.213742	0.00659609	-0.178067	-0.329649	-0.059123
-64.5	-0.209796	-0.173689	-0.163725	-0.0155449	-0.223787	-0.233669	-0.211442	0.00939609	-0.175467	-0.325149	-0.056923
-64.4	-0.209196	-0.173989	-0.162325	-0.0131449	-0.224287	-0.234269	-0.208642	0.0142961	-0.175067	-0.321749	-0.056023
-64.3	-0.206596	-0.171089	-0.158625	-0.0125449	-0.222987	-0.230369	-0.209542	0.0132961	-0.175067	-0.318149	-0.052623
-64.2	-0.200496	-0.169289	-0.161825	-0.0128449	-0.218487	-0.228469	-0.209242	0.0221961	-0.172967	-0.310949	-0.054223
-64.1	-0.198896	-0.167089	-0.161625	-0.0110449	-0.216487	-0.228469	-0.208642	0.0332961	-0.166767	-0.302149	-0.049423
-64	-0.194896	-0.166789	-0.160925	-0.0130449	-0.215087	-0.224969	-0.204442	0.0405961	-0.163267	-0.298049	-0.049323
-63.9	-0.193896	-0.168589	-0.164425	-0.0154449	-0.212487	-0.222269	-0.201342	0.0521961	-0.159267	-0.295349	-0.046623
-63.8	-0.198596	-0.167389	-0.162725	-0.0183449	-0.208787	-0.219969	-0.196642	0.0605961	-0.159267	-0.289549	-0.040923
-63.7	-0.197796	-0.166589	-0.163725	-0.0211449	-0.208987	-0.218069	-0.191142	0.0623961	-0.158667	-0.284549	-0.041423
-63.6	-0.195996	-0.167489	-0.168725	-0.0210449	-0.208587	-0.215569	-0.188242	0.0686961	-0.153367	-0.279049	-0.039723
-63.5	-0.197996	-0.168789	-0.174225	-0.0211449	-0.206487	-0.212869	-0.185942	0.0726961	-0.151367	-0.278249	-0.037623
-63.4	-0.195796	-0.167589	-0.178825	-0.0187449	-0.205187	-0.209069	-0.185142	0.0735961	-0.152467	-0.275849	-0.032923
-63.3	-0.190696	-0.166489	-0.177825	-0.0182449	-0.198987	-0.207869	-0.182142	0.0745961	-0.150367	-0.273549	-0.033423
-63.2	-0.189296	-0.162589	-0.173925	-0.0198449	-0.196387	-0.208269	-0.180142	0.0748961	-0.150367	-0.271449	-0.031923
-63.1	-0.183096	-0.161589	-0.172425	-0.0204449	-0.194887	-0.207369	-0.179442	0.0792961	-0.146067	-0.270549	-0.023423
-63	-0.182696	-0.160989	-0.169125	-0.0192449	-0.197287	-0.201169	-0.174642	0.0807961	-0.143367	-0.268249	-0.023723
-62.9	-0.180296	-0.161389	-0.166625	-0.0167449	-0.195587	-0.197669	-0.169642	0.0798961	-0.141667	-0.266149	-0.023323
-62.8	-0.176196	-0.158589	-0.164125	-0.0162449	-0.196687	-0.195969	-0.167042	0.0829961	-0.142767	-0.265449	-0.021423
-62.7	-0.170696	-0.159889	-0.165725	-0.0190449	-0.195287	-0.196269	-0.164742	0.0862961	-0.140867	-0.263849	-0.024123
-62.6	-0.166796	-0.163589	-0.166025	-0.0224449	-0.194487	-0.198269	-0.164542	0.0896961	-0.138167	-0.259249	-0.024923
-62.5	-0.169296	-0.161789	-0.162625	-0.0204449	-0.190587	-0.199169	-0.164442	0.0905961	-0.140267	-0.256649	-0.024623
-62.4	-0.169396	-0.160189	-0.164325	-0.0172449	-0.194287	-0.199469	-0.165042	0.0908961	-0.142367	-0.253149	-0.021823
-62.3	-0.166696	-0.157489	-0.163625	-0.0189449	-0.191587	-0.196069	-0.164042	0.0914961	-0.137767	-0.250249	-0.018323
-62.2	-0.170496	-0.154689	-0.163925	-0.0057449	-0.192287	-0.197369	-0.159142	0.0905961	-0.136267	-0.249849	-0.017323
-62.1	-0.171296	-0.155089	-0.162725	0.0128551	-0.189387	-0.197169	-0.159042	0.0885961	-0.132167	-0.247349	-0.016123
-62	-0.164096	-0.156389	-0.162125	0.0163551	-0.190987	-0.199469	-0.158842	0.0900961	-0.129167	-0.245549	-0.012323
-61.9	-0.166496	-0.156789	-0.160725	0.0176551	-0.190087	-0.199369	-0.156442	0.0909961	-0.127167	-0.248149	-0.010023
-61.8	-0.157796	-0.158789	-0.160525	0.0201551	-0.186487	-0.203469	-0.157842	0.0920961	-0.123667	-0.248749	-0.00962305
-61.7	-0.159796	-0.160189	-0.161325	0.0255551	-0.186587	-0.202269	-0.160142	0.0951961	-0.124467	-0.247449	-0.00662305
-61.6	-0.161596	-0.160989	-0.163925	0.0314551	-0.184887	-0.203369	-0.156742	0.0945961	-0.123767	-0.247749	-0.00612305
-61.5	-0.159796	-0.157589	-0.165925	0.0368551	-0.179687	-0.202769	-0.155442	0.0941961	-0.121967	-0.244449	-0.00352305
-61.4	-0.161096	-0.154989	-0.163825	-0.0004449	-0.177187	-0.201069	-0.156142	0.0957961	-0.121067	-0.241149	-0.00342305
-61.3	-0.164796	-0.153389	-0.159825	-0.0210449	-0.177587	-0.196569	-0.152842	0.0995961	-0.121267	-0.242849	-0.00322305
-61.2	-0.164696	-0.153689	-0.159125	-0.0223449	-0.177787	-0.196769	-0.155342	0.102996	-0.118467	-0.241549	-0.00422305
-61.1	-0.164496	-0.148589	-0.161225	-0.0236449	-0.180687	-0.196469	-0.154942	0.102596	-0.120367	-0.240449	-0.00132305
-61	-0.168596	-0.147589	-0.164425	-0.0285449	-0.181387	-0.194469	-0.155842	0.105796	-0.123567	-0.239449	-0.000923047
-60.9	-0.171696	-0.146089	-0.164525	-0.0380449	-0.183487	-0.195569	-0.155342	0.105396	-0.123867	-0.237849	0.00217695
-60.8	-0.175896	-0.144289	-0.158925	-0.0529449	-0.184387	-0.204369	-0.157642	0.0951961	-0.124967	-0.239049	0.00657695
-60.7	-0.172896	-0.143189	-0.153025	-0.0579449	-0.186387	-0.206569	-0.163942	0.0948961	-0.123767	-0.235449	0.00907695
-60.6	-0.170396	-0.141389	-0.146825	-0.0621449	-0.189987	-0.205569	-0.169442	0.0915961	-0.123667	-0.234049	0.00537695
-60.5	-0.169496	-0.142889	-0.142625	-0.0563449	-0.189587	-0.211069	-0.168642	0.0884961	-0.122767	-0.238849	-0.000823047
-60.4	-0.165596	-0.139589	-0.141325	-0.0560449	-0.191187	-0.216269	-0.168842	0.0900961	-0.118867	-0.247749	-0.00322305
-60.3	-0.170396	-0.139289	-0.138125	-0.0533449	-0.192587	-0.212569	-0.167742	0.0880961	-0.120567	-0.251949	-0.00292305
-60.2	-0.171996	-0.138789	-0.134225	-0.0524449	-0.199887	-0.206669	-0.171042	0.0849961	-0.116167	-0.253449	-0.00772305
-60.1	-0.172996	-0.139689	-0.131125	-0.0581449	-0.199587	-0.206969	-0.170242	0.0855961	-0.116367	-0.251149	-0.00882305
-60	-0.171896	-0.144189	-0.126425	-0.0855449	-0.197487	-0.212469	-0.167142	0.0828961	-0.119767	-0.257649	-0.00752305
-59.9	-0.173196	-0.142089	-0.123625	-0.100945	-0.197287	-0.211069	-0.168042	0.0822961	-0.124267	-0.259249	-0.012223
-59.8	-0.173096	-0.139689	-0.121425	-0.0930449	-0.195587	-0.210869	-0.168842	0.0781961	-0.123167	-0.255449	-0.00792305
-59.7	-0.173196	-0.137889	-0.118025	-0.0941449	-0.196787	-0.211569	-0.170542	0.0759961	-0.122567	-0.255449	-0.00492305
-59.6	-0.175196	-0.137689	-0.115725	-0.0993449	-0.194587	-0.213169	-0.172142	0.0773961	-0.123167	-0.258049	-0.00552305
-59.5	-0.173696	-0.136889	-0.114225	-0.113345	-0.192787	-0.211469	-0.170942	0.0792961	-0.124067	-0.260349	-0.00612305
-59.4	-0.176496	-0.134989	-0.116725	-0.132845	-0.192587	-0.212569	-0.167042	0.0801961	-0.125667	-0.260949	-0.00682305
-59.3	-0.176196	-0.135089	-0.115225	-0.0528449	-0.191887	-0.211069	-0.163842	0.0817961	-0.127667	-0.260549	-0.00702305
-59.2	-0.175996	-0.137589	-0.113725	-0.0689449	-0.194087	-0.212569	-0.161042	0.0853961	-0.128067	-0.261649	-0.00522305
-59.1	-0.178396	-0.139189	-0.111225	-0.0493449	-0.196087	-0.214469	-0.164542	0.0871961	-0.126767	-0.261649	-0.00392305
-59	-0.176196	-0.139789	-0.110225	0.0254551	-0.194587	-0.212769	-0.167342	0.0866961	-0.125667	-0.261449	-0.00392305
-58.9	-0.175196	-0.142589	-0.109925	0.0802551	-0.194887	-0.210769	-0.170142	0.0844961	-0.128367	-0.260449	-0.00412305
-58.8	-0.171396	-0.142289	-0.110025	0.174355	-0.192787	-0.208969	-0.174042	0.0852961	-0.126167	-0.260449	-0.00412305
-58.7	-0.170696	-0.141889	-0.110625	0.203855	-0.193387	-0.206369	-0.172642	0.0850961	-0.126767	-0.260849	-0.00762305
-58.6	-0.172196	-0.141789	-0.113725	0.364555	-0.195787	-0.207569	-0.170242	0.0865961	-0.124967	-0.260049	-0.00832305
-58.5	-0.169196	-0.143989	-0.114425	0.446955	-0.199087	-0.212869	-0.170342	0.0887961	-0.124567	-0.259449	-0.00812305
-58.4	-0.168896	-0.148189	-0.114925	0.196455	-0.199387	-0.212369	-0.170642	0.0929961	-0.126867	-0.261449	-0.00962305
-58.3	-0.168396	-0.149589	-0.115225	-0.292545	-0.193987	-0.205769	-0.173642	0.0914961	-0.124167	-0.262349	-0.00862305
-58.2	-0.172196	-0.151289	-0.108525	-0.807045	-0.193687	-0.206069	-0.168242	0.0929961	-0.122067	-0.257749	-0.00382305
-58.1	-0.171496	-0.151689	-0.107825	-1.27984	-0.194987	-0.207569	-0.169942	0.0891961	-0.123667	-0.266049	-0.00122305
-58	-0.172296	-0.143089	-0.108525	-1.24534	-0.196187	-0.208369	-0.170242	0.0868961	-0.123367	-0.266649	-0.00112305
-57.9	-0.168496	-0.140889	-0.106825	-1.22544	-0.187787	-0.210469	-0.175242	0.0883961	-0.122067	-0.265849	-0.00342305
-57.8	-0.149596	-0.137389	-0.107525	-1.22284	-0.187887	-0.212069	-0.172442	0.0892961	-0.122167	-0.263949	-0.000423047
-57.7	-0.147496	-0.139389	-0.106025	-1.20464	-0.185087	-0.195169	-0.171042	0.0910961	-0.120967	-0.260849	0.000376953
-57.6	-0.153696	-0.136289	-0.102925	-1.18044	-0.185087	-0.191769	-0.169142	0.0959961	-0.118367	-0.263649	0.00487695
-57.5	-0.151896	-0.135289	-0.105025	-1.19434	-0.185187	-0.189369	-0.170342	0.0978961	-0.116867	-0.253749	0.013477
-57.4	-0.148896	-0.132589	-0.0954254	-1.20224	-0.185787	-0.190669	-0.168442	0.102096	-0.116367	-0.245249	0.011777
-57.3	-0.137096	-0.134889	-0.0849254	-1.24294	-0.185387	-0.192769	-0.166742	0.103196	-0.118567	-0.244849	0.012277
-57.2	-0.140696	-0.140789	-0.0782254	-1.21164	-0.188887	-0.190169	-0.150642	0.108096	-0.115467	-0.242049	0.011177
-57.1	-0.141096	-0.136589	-0.0752254	-1.21774	-0.194187	-0.187269	-0.146342	0.108396	-0.103867	-0.244049	0.011877
-57	-0.136096	-0.132389	-0.0706254	-1.19624	-0.196487	-0.176269	-0.137242	0.127596	-0.109967	-0.241449	0.012777
-56.9	-0.204096	-0.112889	-0.0704254	-1.19704	-0.193887	-0.172769	-0.133542	0.157596	-0.112167	-0.239149	0.011977
-56.8	-0.208596	-0.108589	-0.0671254	-1.17524	-0.190087	-0.168569	-0.122742	0.160596	-0.109167	-0.239549	0.00977695
-56.7	-0.210796	-0.108489	-0.0664254	-1.20234	-0.184987	-0.174169	-0.176842	0.166396	-0.113767	-0.235349	-0.040423
-56.6	-0.211896	-0.111089	-0.0962254	-1.20434	-0.235487	-0.168769	-0.185642	0.102996	-0.114667	-0.234249	-0.050123
-56.5	-0.215496	-0.104889	-0.126725	-1.20524	-0.235287	-0.229769	-0.188342	0.0904961	-0.111167	-0.269849	-0.050923
-56.4	-0.224296	-0.101489	-0.134125	-1.20644	-0.235087	-0.249669	-0.193742	0.0866961	-0.109067	-0.273949	-0.055823
-56.3	-0.215096	-0.152889	-0.131425	-1.21014	-0.236287	-0.259569	-0.191942	0.0789961	-0.102867	-0.280649	-0.058323
-56.2	-0.215696	-0.168889	-0.129725	-1.21304	-0.237487	-0.272869	-0.197242	0.0752961	-0.104367	-0.284049	-0.061423
-56.1	-0.223996	-0.168189	-0.132725	-1.22154	-0.245887	-0.280969	-0.198142	0.0755961	-0.151067	-0.284349	-0.064623
-56	-0.224496	-0.170589	-0.132025	-1.20894	-0.235887	-0.272969	-0.200942	0.0713961	-0.161467	-0.282749	-0.063923
-55.9	-0.232796	-0.171489	-0.130425	-1.20534	-0.228687	-0.281069	-0.211842	0.0708961	-0.164467	-0.284849	-0.065423
-55.8	-0.226896	-0.170689	-0.139525	-1.19074	-0.225187	-0.287969	-0.215142	0.0625961	-0.173867	-0.282949	-0.068223
-55.7	-0.242596	-0.170089	-0.148525	-1.20114	-0.230687	-0.291169	-0.223442	0.0527961	-0.173667	-0.293749	-0.073723
-55.6	-0.240196	-0.168489	-0.152225	-1.21254	-0.227787	-0.294969	-0.231642	0.0450961	-0.167367	-0.294849	-0.078623
-55.5	-0.250896	-0.170989	-0.152625	-1.21314	-0.224387	-0.295169	-0.220942	0.0253961	-0.169167	-0.291449	-0.067123
-55.4	-0.261496	-0.176589	-0.154725	-1.21734	-0.229687	-0.300869	-0.226242	0.0191961	-0.165067	-0.299249	-0.076723
-55.3	-0.265496	-0.178489	-0.151025	-1.21654	-0.249587	-0.304069	-0.231842	0.0178961	-0.165567	-0.305849	-0.084123
-55.2	-0.269996	-0.176289	-0.164125	-1.22994	-0.247887	-0.306669	-0.223842	0.0271961	-0.171867	-0.313749	-0.084623
-55.1	-0.292996	-0.179089	-0.167725	-1.23594	-0.244687	-0.313169	-0.248642	0.0302961	-0.180167	-0.317449	-0.085823
-55	-0.159296	-0.184689	-0.181125	-1.22954	-0.236787	-0.325069	-0.264642	0.0325961	-0.175667	-0.321949	-0.096623
-54.9	-0.216696	-0.186289	-0.188525	-1.23894	-0.244787	-0.321969	-0.270442	0.0416961	-0.184167	-0.343549	-0.112223
-54.8	-0.152396	-0.187389	-0.201125	-1.27034	-0.250387	-0.339569	-0.266142	0.00859609	-0.185567	-0.347449	-0.123823
-54.7	-0.109396	-0.194289	-0.207525	-1.26484	-0.257187	-0.369369	-0.267442	-0.00840391	-0.190967	-0.354049	-0.141123
-54.6	-0.0332965	-0.211489	-0.200225	-1.24504	-0.256487	-0.364369	-0.282542	-0.0181039	-0.193767	-0.376049	-0.149823
-54.5	0.0241035	-0.228189	-0.208125	-1.19334	-0.128987	-0.254169	-0.312042	0.0880961	-0.202667	-0.384149	-0.160923
-54.4	0.113804	-0.225089	-0.211625	-1.11774	-0.0988871	-0.291969	-0.192142	0.0799961	-0.210067	-0.409249	-0.126623
-54.3	0.195804	-0.220589	-0.109825	-1.02204	-0.0938871	-0.252769	-0.206942	0.0296961	-0.228567	-0.318249	-0.018423
-54.2	0.349604	-0.105289	-0.149525	-0.175645	-0.0628871	-0.234869	-0.221542	0.0536961	-0.226767	-0.377049	-0.056423
-54.1	-0.00749648	-0.0743887	-0.147225	-0.967645	-0.0122871	-0.195169	-0.212042	0.0921961	-0.124067	-0.385949	-0.020823
-54	-0.444896	-0.130289	-0.0577254	-1.04264	0.0199129	-0.0811691	-0.164342	0.153896	-0.160767	-0.334949	0.043077
-53.9	-0.900196	-0.0989887	0.00557461	-1.21334	0.111213	-0.0185691	-0.0519422	0.275996	-0.142767	-0.315849	0.118477
-53.8	-1.1373	-0.0223887	0.119175	-1.33434	0.190713	0.0996309	0.0460578	0.409596	-0.0551672	-0.217149	0.232277
-53.7	-1.1162	0.0623113	0.143175	-0.368345	0.312513	0.246031	0.253558	0.464196	0.0107328	-0.144849	0.272877
-53.6	-1.0937	0.149111	0.233575	-0.0818449	0.165613	-0.177369	0.344958	0.472696	0.118033	0.0224512	0.442377
-53.5	-1.1211	0.203011	0.354275	0.00645508	-0.245687	-0.565369	0.168658	-0.0774039	0.193133	0.163051	0.358277
-53.4	-1.1261	0.384611	-0.0799254	0.0366551	-0.760487	-1.03427	-0.308342	-0.605804	0.333033	-0.201749	-0.084123
-53.3	-1.1227	0.257811	-0.487625	-0.0020449	-1.21259	-1.22997	-0.793342	-1.0386	0.407733	-0.685949	-0.537823
-53.2	-1.1662	-0.232389	-0.953025	-0.0163449	-1.25409	-1.19967	-1.24044	-1.1201	0.0362328	-1.20365	-0.992323
-53.1	-1.1625	-0.691189	-1.13143	-0.0317449	-1.23149	-1.18257	-1.21814	-1.0963	-0.466367	-1.41585	-1.09902
-53	-1.1488	-1.08099	-1.13773	-0.0709449	-1.23439	-1.18017	-1.20564	-1.0415	-0.980267	-1.33175	-1.05012
-52.9	-1.1644	-1.11459	-1.13803	-0.0731449	-1.21589	-1.14997	-1.21714	-1.0069	-1.21097	-1.32565	-1.05032
-52.8	-1.1797	-1.08789	-1.12113	-0.0706449	-1.20869	-1.14997	-1.21004	-0.986704	-1.20717	-1.25925	-1.03172
-52.7	-1.1526	-1.03929	-1.10023	-0.0663449	-1.19439	-1.17247	-1.20134	-0.988304	-1.18617	-1.24315	-1.00732
-52.6	-1.1512	-1.01539	-1.07843	-0.0634449	-1.18379	-1.19767	-1.21194	-0.995904	-1.18527	-1.27335	-1.00452
-52.5	-1.148	-1.00189	-1.08773	-0.0561449	-1.18369	-1.19697	-1.27164	-1.0105	-1.17537	-1.26555	-1.00022
-52.4	-1.1463	-0.993589	-1.10733	-0.0760449	-1.19429	-1.17747	-1.25474	-1.0329	-1.16867	-1.27795	-1.01942
-52.3	-1.1285	-1.01519	-1.09363	-0.0663449	-1.18929	-1.17497	-1.25824	-1.0309	-1.20137	-1.28135	-1.03332
-52.2	-1.1097	-1.02599	-1.09693	-0.0634449	-1.18839	-1.17637	-1.25604	-1.0056	-1.18167	-1.25445	-1.02632
-52.1	-1.1005	-1.06319	-1.10363	-0.0851449	-1.19409	-1.15177	-1.21754	-1.0105	-1.19977	-1.25665	-1.02242
-52	-1.1025	-1.04669	-1.06923	-0.0796449	-1.17849	-1.15627	-1.22164	-1.017	-1.20077	-1.26005	-1.02882
-51.9	-1.0999	-1.03499	-1.07943	-0.0664449	-1.18209	-1.12447	-1.23584	-1.0198	-1.22697	-1.25035	-1.00512
-51.8	-1.0989	-1.04759	-1.05333	-0.0763449	-1.15529	-1.13797	-1.21094	-1.0166	-1.20667	-1.25745	-1.00392
-51.7	-1.1022	-1.02509	-1.04403	-0.0752449	-1.15679	-1.11717	-1.22974	-1.023	-1.19627	-1.24965	-1.00572
-51.6	-1.083	-1.02389	-1.01823	-0.0749449	-1.14679	-1.11627	-1.20304	-1.0386	-1.18137	-1.25375	-0.990023
-51.5	-1.0833	-1.00299	-1.01123	-0.0729449	-1.12439	-1.11487	-1.19354	-1.0313	-1.15427	-1.24935	-0.990723
-51.4	-1.0853	-1.00119	-1.01853	-0.0640449	-1.11899	-1.13447	-1.18704	-1.037	-1.15417	-1.24775	-0.991323
-51.3	-1.088	-1.00339	-1.00793	-0.0576449	-1.11849	-1.12317	-1.20234	-1.0452	-1.15307	-1.23785	-0.989523
-51.2	-1.0965	-1.00529	-1.01843	-0.0589449	-1.12459	-1.14057	-1.19714	-1.0217	-1.14257	-1.25445	-1.00172
-51.1	-1.0973	-1.00109	-1.01783	-0.0674449	-1.11279	-1.11937	-1.19984	-1.0208	-1.15857	-1.26435	-0.989823
-51	-1.097	-0.980989	-0.997325	-0.0713449	-1.12149	-1.12447	-1.19024	-1.023	-1.16167	-1.24195	-0.983223
-50.9	-1.0894	-1.00079	-1.00103	-0.0728449	-1.12309	-1.11917	-1.17144	-1.0258	-1.16477	-1.24865	-0.991623
-50.8	-1.0954	-0.994389	-0.999525	-0.0701449	-1.12419	-1.11687	-1.17134	-1.033	-1.18057	-1.23845	-0.993923
-50.7	-1.1041	-0.997189	-0.999325	-0.0733449	-1.12399	-1.12317	-1.17354	-1.0284	-1.16687	-1.24035	-0.999223
-50.6	-1.0861	-1.00699	-0.990725	-0.0704449	-1.12769	-1.13677	-1.17484	-1.0285	-1.17837	-1.24705	-0.998223
-50.5	-1.084	-1.01659	-0.993325	-0.0663449	-1.13299	-1.15467	-1.17064	-1.0435	-1.17607	-1.23875	-0.988423
-50.4	-1.068	-1.00429	-0.978425	-0.0676449	-1.13609	-1.15887	-1.17764	-1.0446	-1.18647	-1.24025	-0.981323
-50.3	-0.990796	-0.991689	-0.955225	-0.0727449	-1.13629	-1.15657	-1.17924	-1.0444	-1.18377	-1.24465	-0.984823
-50.2	-0.818996	-0.994989	-0.965025	-0.0682449	-1.12599	-1.17337	-1.18354	-1.0435	-1.19007	-1.25375	-0.986423
-50.1	-0.476096	-0.983289	-0.978625	-0.0756449	-1.13429	-1.18757	-1.17964	-1.0275	-1.18167	-1.24405	-0.985123
-50	-0.668196	-0.981389	-1.00193	-0.0833449	-1.14089	-1.18207	-1.20364	-1.0271	-1.18957	-1.26045	-0.959423
-49.9	-0.962296	-0.979189	-0.988925	-0.0898449	-1.14179	-1.17817	-1.23554	-0.986004	-1.19627	-1.25505	-0.931723
-49.8	-0.981996	-0.971289	-0.975725	-0.0893449	-1.09919	-1.14227	-1.20804	-0.964604	-1.20937	-1.22635	-0.905923
-49.7	-1.2478	-0.995289	-0.800125	-0.0886449	-1.04549	-0.828769	-1.17984	-0.916704	-1.21897	-1.19705	-0.899523
-49.6	-2.115	-0.958789	-0.632325	-0.0910449	-0.735787	-0.637669	-0.857542	-0.565304	-1.19447	-0.963549	-0.643723
-49.5	-1.3145	-0.906189	-0.882325	-0.0928449	-1.02679	-1.06517	-0.636642	-0.876104	-1.16037	-1.05885	-0.450023
-49.4	-0.312396	-0.875589	-0.923625	-0.0956449	-0.972787	-1.02337	-1.03724	-0.858504	-0.946967	-1.10125	-0.290523
-49.3	-0.162296	-0.495589	-0.884625	-0.0998449	-0.907087	-0.938569	-1.00304	-0.781504	-1.00727	-1.07095	-0.806123
-49.2	-0.282396	-0.843889	-0.930425	-0.0980449	-1.08079	-0.920469	-0.963942	-0.984704	-1.08857	-1.07845	-0.814723
-49.1	-0.336696	-0.810089	-0.915625	-0.106045	-1.06409	-0.845369	-0.914542	-0.957504	-1.06297	-1.03085	-1.02912
-49	-0.336296	-0.751689	-1.19193	-0.106745	-1.65329	-1.59937	-0.871042	-1.7288	-1.07517	-1.30135	-1.04182
-48.9	-0.353196	-0.724389	-1.93143	-0.105545	-0.144287	-0.554869	-1.61704	-0.105304	-1.05327	-2.07765	-1.88352
-48.8	-0.373796	-0.690789	-0.741625	-0.106345	-0.268587	-0.501569	-0.495842	-0.127404	-1.28987	-0.898849	-0.116323
-48.7	-0.373496	-1.45419	-0.173225	-0.0978449	-0.387787	-0.498669	-0.460742	-0.199804	-2.11917	-0.193549	-0.253223
-48.6	-0.369396	-0.413589	-0.214125	-0.0933449	-0.403587	-0.492869	-0.372142	-0.200604	-1.08907	-0.220649	-0.238623
-48.5	-0.361596	-0.389489	-0.359025	-0.0861449	-0.395087	-0.477169	-0.394442	-0.207304	-0.307567	-0.348549	-0.241023
-48.4	-0.358996	-0.399489	-0.388425	-0.0833449	-0.393187	-0.445269	-0.387442	-0.184604	-0.251767	-0.379849	-0.238723
-48.3	-0.354796	-0.357089	-0.367525	-0.0866449	-0.385487	-0.465169	-0.372042	-0.202404	-0.373067	-0.375349	-0.191323
-48.2	-0.351796	-0.339989	-0.367525	-0.0853449	-0.381587	-0.460569	-0.384942	-0.192504	-0.419667	-0.378449	-0.215723
-48.1	-0.353096	-0.336689	-0.340025	-0.0835449	-0.365187	-0.455169	-0.406042	-0.174304	-0.440767	-0.409149	-0.242923
-48	-0.359996	-0.339989	-0.355325	-0.0810449	-0.364487	-0.469969	-0.371142	-0.156504	-0.432867	-0.389849	-0.242823
-47.9	-0.349496	-0.341589	-0.361925	-0.0819449	-0.358087	-0.467169	-0.351142	-0.159604	-0.413867	-0.386149	-0.239323
-47.8	-0.345596	-0.335389	-0.345525	-0.0810449	-0.357887	-0.451769	-0.348542	-0.156104	-0.396967	-0.387949	-0.241423
-47.7	-0.348796	-0.333689	-0.349725	-0.0834449	-0.352487	-0.456969	-0.364442	-0.149104	-0.384467	-0.394149	-0.250323
-47.6	-0.342596	-0.344689	-0.363525	-0.0831449	-0.362487	-0.461069	-0.363042	-0.169604	-0.388967	-0.388349	-0.257723
-47.5	-0.338196	-0.345889	-0.362825	-0.0801449	-0.372587	-0.459269	-0.357942	-0.170504	-0.380767	-0.386949	-0.254223
-47.4	-0.346596	-0.348289	-0.367125	-0.0810449	-0.368587	-0.448969	-0.363842	-0.168304	-0.373067	-0.385649	-0.263123
-47.3	-0.344796	-0.342789	-0.367325	-0.0813449	-0.371387	-0.449569	-0.362942	-0.165904	-0.364767	-0.384549	-0.257423
-47.2	-0.343496	-0.329989	-0.372025	-0.0814449	-0.373587	-0.439169	-0.355842	-0.166904	-0.368567	-0.378549	-0.248123
-47.1	-0.342796	-0.330989	-0.372125	-0.0842449	-0.365787	-0.436369	-0.352642	-0.171704	-0.362867	-0.390149	-0.250423
-47	-0.344896	-0.331889	-0.379325	-0.0832449	-0.365387	-0.445269	-0.360942	-0.180304	-0.360567	-0.378049	-0.251523
-46.9	-0.347796	-0.337389	-0.380525	-0.0849449	-0.363587	-0.444169	-0.353742	-0.180304	-0.369967	-0.387749	-0.251023
-46.8	-0.355096	-0.334289	-0.386625	-0.0855449	-0.364587	-0.429469	-0.347142	-0.177004	-0.371567	-0.390949	-0.250823
-46.7	-0.348396	-0.332389	-0.377925	-0.0851449	-0.375087	-0.430469	-0.349642	-0.172004	-0.359867	-0.406149	-0.260923
-46.6	-0.342096	-0.325189	-0.373325	-0.0827449	-0.379987	-0.434769	-0.364742	-0.174304	-0.352267	-0.397749	-0.263923
-46.5	-0.349696	-0.322789	-0.373225	-0.0815449	-0.378987	-0.434969	-0.366042	-0.178704	-0.350367	-0.400649	-0.271723
-46.4	-0.359396	-0.336389	-0.378425	-0.0800449	-0.386487	-0.431169	-0.366442	-0.179104	-0.352267	-0.410749	-0.271323
-46.3	-0.369796	-0.330889	-0.368425	-0.0800449	-0.388187	-0.430769	-0.357842	-0.191804	-0.349267	-0.400949	-0.265023
-46.2	-0.367996	-0.331289	-0.369725	-0.0805449	-0.375587	-0.430469	-0.359242	-0.188804	-0.349367	-0.409749	-0.273923
-46.1	-0.369996	-0.335689	-0.378825	-0.0780449	-0.370687	-0.421669	-0.361142	-0.197504	-0.346767	-0.408749	-0.272123
-46	-0.367896	-0.340489	-0.377125	-0.0766449	-0.365687	-0.417569	-0.354742	-0.202204	-0.359367	-0.412849	-0.265623
-45.9	-0.365896	-0.337189	-0.378725	-0.0741449	-0.367787	-0.423969	-0.353942	-0.196104	-0.357567	-0.409849	-0.267023
-45.8	-0.360696	-0.333189	-0.382725	-0.0739449	-0.359587	-0.429169	-0.362542	-0.195604	-0.350167	-0.415249	-0.275723
-45.7	-0.354396	-0.337889	-0.379425	-0.0742449	-0.360587	-0.434669	-0.369542	-0.197904	-0.347167	-0.419949	-0.279023
-45.6	-0.349196	-0.347289	-0.380225	-0.0720449	-0.363987	-0.436969	-0.366042	-0.197104	-0.344967	-0.417749	-0.288323
-45.5	-0.346896	-0.350589	-0.379525	-0.0755449	-0.362187	-0.436569	-0.366342	-0.194704	-0.349167	-0.416849	-0.296023
-45.4	-0.344296	-0.357289	-0.373425	-0.0775449	-0.357987	-0.439969	-0.364642	-0.200504	-0.338567	-0.418049	-0.302223
-45.3	-0.349496	-0.356689	-0.376425	-0.0761449	-0.358387	-0.442469	-0.363942	-0.199804	-0.342167	-0.421649	-0.306523
-45.2	-0.350096	-0.356389	-0.377825	-0.0764449	-0.360687	-0.437069	-0.364942	-0.197104	-0.338667	-0.417849	-0.310923
-45.1	-0.347896	-0.363789	-0.376125	-0.0743449	-0.362087	-0.436269	-0.366242	-0.196904	-0.340767	-0.410349	-0.302323
-45	-0.348096	-0.365589	-0.376125	-0.0746449	-0.366787	-0.439769	-0.359342	-0.191504	-0.338567	-0.407349	-0.302423
-44.9	-0.347696	-0.360289	-0.379225	-0.0767449	-0.366787	-0.438669	-0.358542	-0.193704	-0.338267	-0.402949	-0.298923
-44.8	-0.347796	-0.358789	-0.380725	-0.0794449	-0.367987	-0.435869	-0.361442	-0.193204	-0.337867	-0.403949	-0.298023
-44.7	-0.347996	-0.352889	-0.379325	-0.0824449	-0.373287	-0.430969	-0.357942	-0.197804	-0.338767	-0.401149	-0.297923
-44.6	-0.346296	-0.347189	-0.384925	-0.0837449	-0.373287	-0.423969	-0.358342	-0.192604	-0.341067	-0.403249	-0.300823
-44.5	-0.341496	-0.346389	-0.380625	-0.0849449	-0.372587	-0.421969	-0.360942	-0.195204	-0.343867	-0.407549	-0.298723
-44.4	-0.345896	-0.343089	-0.378825	-0.0869449	-0.373987	-0.421669	-0.365842	-0.196904	-0.345967	-0.405749	-0.299823
-44.3	-0.343696	-0.341789	-0.383325	-0.0907449	-0.373687	-0.421169	-0.362542	-0.196304	-0.348367	-0.404649	-0.303523
-44.2	-0.340996	-0.339589	-0.381225	-0.0920449	-0.375887	-0.419369	-0.360742	-0.201304	-0.348667	-0.402249	-0.300923
-44.1	-0.348196	-0.335589	-0.380125	-0.0949449	-0.376887	-0.412069	-0.359642	-0.199204	-0.344967	-0.403749	-0.298723
-44	-0.349296	-0.338089	-0.380225	-0.0970449	-0.371087	-0.407269	-0.355642	-0.192904	-0.344667	-0.403849	-0.301023
-43.9	-0.345296	-0.340489	-0.379325	-0.0941449	-0.371487	-0.407169	-0.354442	-0.194704	-0.344767	-0.404149	-0.298423
-43.8	-0.347696	-0.341089	-0.377025	-0.0972449	-0.370587	-0.407569	-0.357442	-0.196704	-0.346167	-0.405049	-0.302523
-43.7	-0.348296	-0.337589	-0.376125	-0.0978449	-0.368087	-0.409969	-0.358542	-0.196504	-0.342667	-0.408449	-0.309623
-43.6	-0.344996	-0.337889	-0.371925	-0.101045	-0.365587	-0.412069	-0.359742	-0.193804	-0.343667	-0.410449	-0.310323
-43.5	-0.339596	-0.334589	-0.368825	-0.101145	-0.364987	-0.408769	-0.358642	-0.187304	-0.343367	-0.410349	-0.311423
-43.4	-0.340496	-0.337389	-0.370125	-0.0991449	-0.365887	-0.410169	-0.362442	-0.187504	-0.345067	-0.403149	-0.314523
-43.3	-0.345096	-0.340689	-0.365925	-0.0984449	-0.366287	-0.402269	-0.359142	-0.192804	-0.337967	-0.401449	-0.308023
-43.2	-0.352196	-0.348789	-0.369825	-0.0972449	-0.361787	-0.398869	-0.358042	-0.198204	-0.341467	-0.397449	-0.307623
-43.1	-0.341496	-0.344989	-0.368825	-0.100245	-0.354887	-0.398769	-0.350642	-0.194404	-0.342267	-0.393749	-0.303823
-43	-0.312496	-0.337989	-0.375225	-0.0977449	-0.348387	-0.399369	-0.349342	-0.194404	-0.342667	-0.396149	-0.300123
-42.9	-0.361796	-0.340489	-0.377425	-0.0988449	-0.341987	-0.395369	-0.340042	-0.189204	-0.342067	-0.394449	-0.300823
-42.8	-0.420996	-0.331889	-0.374625	-0.0996449	-0.352087	-0.400569	-0.332542	-0.183504	-0.343367	-0.392249	-0.303023
-42.7	-0.403696	-0.325989	-0.366625	-0.0953449	-0.360987	-0.405269	-0.336542	-0.177804	-0.346067	-0.392049	-0.308123
-42.6	-0.380896	-0.324089	-0.374425	-0.0974449	-0.367487	-0.408769	-0.329142	-0.174804	-0.341567	-0.395649	-0.312923
-42.5	-0.371896	-0.331289	-0.393025	-0.0963449	-0.372287	-0.409769	-0.338742	-0.181004	-0.337167	-0.387649	-0.310523
-42.4	-0.352396	-0.326889	-0.440225	-0.0991449	-0.417587	-0.460369	-0.347942	-0.179904	-0.341667	-0.385449	-0.349323
-42.3	-0.318996	-0.348189	-0.496225	-0.0951449	-0.429787	-0.529369	-0.397642	-0.244904	-0.345667	-0.384649	-0.393623
-42.2	-0.301596	-0.389089	-0.549525	-0.0917449	-0.436287	-0.589169	-0.459942	-0.313204	-0.360867	-0.439049	-0.445723
-42.1	-0.294196	-0.449289	-0.548625	-0.0907449	-0.427787	-0.665669	-0.443242	-0.356104	-0.351367	-0.504449	-0.490523
-42	-0.276796	-0.468489	-0.507025	-0.0912449	-0.433387	-0.664969	-0.406342	-0.308104	-0.397267	-0.495149	-0.455923
-41.9	-0.249496	-0.438189	-0.483925	-0.0903449	-0.412787	-0.614469	-0.376142	-0.275404	-0.477767	-0.477249	-0.425023
-41.8	-0.228696	-0.405789	-0.456025	-0.0929449	-0.413887	-0.521069	-0.344042	-0.234904	-0.474467	-0.458049	-0.395723
-41.7	-0.213096	-0.367789	-0.406125	-0.0912449	-0.399087	-0.435469	-0.320242	-0.203304	-0.438367	-0.441549	-0.357223
-41.6	-0.141296	-0.336689	-0.356825	-0.0873449	-0.371187	-0.372869	-0.285842	-0.144804	-0.416067	-0.427249	-0.326223
-41.5	-0.0743965	-0.320789	-0.338125	-0.0879449	-0.373187	-0.295869	-0.254842	-0.117104	-0.395467	-0.413949	-0.291523
-41.4	-0.164796	-0.298989	-0.302625	-0.0892449	-0.343787	-0.208869	-0.246342	-0.0589039	-0.363367	-0.379749	-0.246523
-41.3	-0.224896	-0.271489	-0.267725	-0.0856449	-0.322687	-0.148369	-0.213442	-0.0111039	-0.332267	-0.351049	-0.199523
-41.2	-0.204596	-0.240089	-0.222725	-0.0828449	-0.304087	-0.0829691	-0.208642	0.0302961	-0.316467	-0.323649	-0.150623
-41.1	-0.209596	-0.206589	-0.162525	-0.0807449	-0.294987	-0.0881691	-0.199442	0.0666961	-0.300767	-0.306849	-0.095423
-41	-0.196496	-0.180089	-0.0542254	-0.0788449	-0.213187	-0.101569	-0.185942	0.123296	-0.284167	-0.288749	-0.017423
-40.9	-0.208296	-0.0906887	-0.00132539	-0.0780449	-0.239287	-0.0984691	-0.0813422	0.114696	-0.259967	-0.259949	0.035177
-40.8	-0.204396	-0.0424887	-0.00392539	-0.0767449	-0.256787	-0.233869	-0.0678422	0.0248961	-0.244567	-0.156149	0.058077
-40.7	-0.201796	-0.0408887	-0.0666254	-0.0758449	-0.252787	-0.270169	-0.219442	-0.0288039	-0.221267	-0.145449	-0.130823
-40.6	-0.196196	-0.189389	-0.220825	-0.0767449	-0.253487	-0.251069	-0.238642	-0.0164039	-0.116967	-0.303249	-0.162123
-40.5	-0.196396	-0.233589	-0.201425	-0.0785449	-0.262487	-0.243369	-0.229842	-0.0333039	-0.0990672	-0.316349	-0.138223
-40.4	-0.198596	-0.223889	-0.188025	-0.0787449	-0.250987	-0.262269	-0.229442	-0.0212039	-0.254967	-0.293949	-0.145123
-40.3	-0.204796	-0.221589	-0.183125	-0.0789449	-0.257687	-0.253169	-0.216042	-0.0162039	-0.240267	-0.297549	-0.145023
-40.2	-0.202096	-0.211989	-0.197625	-0.0815449	-0.251487	-0.248269	-0.209842	-0.0236039	-0.244967	-0.292949	-0.133523
-40.1	-0.207396	-0.217189	-0.197225	-0.0783449	-0.238887	-0.255169	-0.214442	-0.0216039	-0.231767	-0.300849	-0.126623
-40	-0.208996	-0.219389	-0.192725	-0.0779449	-0.245387	-0.260069	-0.221642	-0.0261039	-0.229167	-0.299149	-0.120323
-39.9	-0.209996	-0.216989	-0.193925	-0.0793449	-0.257387	-0.257969	-0.226342	-0.0207039	-0.221867	-0.289749	-0.119023
-39.8	-0.215696	-0.220389	-0.199525	-0.0791449	-0.262987	-0.262169	-0.233142	-0.0259039	-0.227867	-0.284249	-0.125123
-39.7	-0.211396	-0.222489	-0.203125	-0.0761449	-0.267187	-0.249369	-0.224142	-0.0318039	-0.227667	-0.288649	-0.123023
-39.6	-0.212796	-0.215489	-0.210125	-0.0658449	-0.264587	-0.251569	-0.228642	-0.0373039	-0.229567	-0.297149	-0.129523
-39.5	-0.215196	-0.215189	-0.209725	-0.0378449	-0.273687	-0.259569	-0.231542	-0.0468039	-0.225067	-0.298849	-0.127123
-39.4	-0.167196	-0.219489	-0.209325	-0.0330449	-0.281587	-0.259869	-0.230142	-0.0522039	-0.223467	-0.301449	-0.134123
-39.3	-0.132596	-0.223289	-0.203925	-0.0496449	-0.289687	-0.254369	-0.226242	-0.0568039	-0.219367	-0.296149	-0.132823
-39.2	-0.125696	-0.223289	-0.197125	-0.0376449	-0.291787	-0.251969	-0.225142	-0.0572039	-0.220767	-0.299449	-0.130823
-39.1	-0.145996	-0.228789	-0.196825	-0.0378449	-0.289887	-0.244469	-0.224942	-0.0564039	-0.220367	-0.299549	-0.127223
-39	-0.170296	-0.226589	-0.199725	-0.0491449	-0.216187	-0.170769	-0.230442	-0.0568039	-0.216067	-0.290149	-0.126023
-38.9	-0.178596	-0.232789	-0.202925	-0.0474449	-0.188787	-0.143969	-0.145942	-0.0567039	-0.219767	-0.195649	-0.127623
-38.8	-0.183496	-0.165289	-0.203525	-0.0437449	-0.186787	-0.138569	-0.140142	-0.0108039	-0.223167	-0.185149	-0.127823
-38.7	-0.180096	-0.124889	-0.198125	-0.0402449	-0.178487	-0.133669	-0.137142	0.0220961	-0.123067	-0.174249	-0.093123
-38.6	-0.200796	-0.119589	-0.128325	-0.0408449	-0.197687	-0.141469	-0.140042	0.0211961	-0.117067	-0.176849	-0.049523
-38.5	-0.180496	-0.117289	-0.123825	-0.0375449	-0.210387	-0.157769	-0.125442	-0.00720391	-0.121767	-0.179749	-0.053223
-38.4	-0.179996	-0.113089	-0.131625	-0.0369449	-0.213787	-0.172169	-0.163042	-0.0403039	-0.116067	-0.175949	-0.068823
-38.3	-0.185896	-0.152289	-0.164125	-0.0372449	-0.216087	-0.177969	-0.172842	-0.0503039	-0.108167	-0.212449	-0.089323
-38.2	-0.175896	-0.145389	-0.173325	-0.0296449	-0.212787	-0.177869	-0.173142	-0.0568039	-0.108167	-0.222249	-0.118023
-38.1	-0.163596	-0.146889	-0.182225	-0.0264449	-0.231687	-0.195069	-0.164142	-0.0662039	-0.111367	-0.231249	-0.143323
-38	-0.155396	-0.143889	-0.183125	-0.0258449	-0.208287	-0.172369	-0.175142	-0.0517039	-0.151167	-0.233649	-0.143923
-37.9	-0.153396	-0.138489	-0.202825	-0.0271449	-0.205187	-0.170669	-0.158542	-0.0460039	-0.163167	-0.254449	-0.115923
-37.8	-0.149696	-0.131389	-0.182425	-0.0276449	-0.205787	-0.159169	-0.159442	-0.0255039	-0.188367	-0.240249	-0.121323
-37.7	-0.142996	-0.113689	-0.180225	-0.0272449	-0.204387	-0.166869	-0.155442	-0.0316039	-0.189167	-0.243349	-0.124523
-37.6	-0.140996	-0.134789	-0.177725	-0.0299449	-0.191587	-0.165069	-0.147542	-0.0349039	-0.161667	-0.230249	-0.111023
-37.5	-0.137696	-0.137389	-0.178125	-0.0276449	-0.185387	-0.161469	-0.146942	-0.0331039	-0.163367	-0.230449	-0.111323
-37.4	-0.134896	-0.128489	-0.173325	-0.0324449	-0.186887	-0.163069	-0.148242	-0.0393039	-0.149167	-0.232849	-0.106323
-37.3	-0.129496	-0.122189	-0.164425	-0.0320449	-0.185687	-0.168269	-0.148342	-0.0383039	-0.149867	-0.233449	-0.100423
-37.2	-0.124896	-0.120789	-0.162925	-0.0307449	-0.186587	-0.162569	-0.151442	-0.0365039	-0.143167	-0.229949	-0.097123
-37.1	-0.121896	-0.119189	-0.158825	-0.0303449	-0.185087	-0.161669	-0.146042	-0.0366039	-0.141367	-0.224549	-0.096323
-37	-0.122596	-0.120289	-0.159125	-0.0323449	-0.184687	-0.159569	-0.144142	-0.0355039	-0.137167	-0.224349	-0.097023
-36.9	-0.113696	-0.121089	-0.162225	-0.0282449	-0.185687	-0.162169	-0.140442	-0.0356039	-0.135067	-0.229049	-0.091123
-36.8	-0.111596	-0.123189	-0.161725	-0.0116449	-0.184187	-0.152969	-0.139942	-0.0341039	-0.127867	-0.227949	-0.088923
-36.7	-0.105696	-0.121089	-0.155325	0.00425508	-0.172587	-0.157469	-0.143142	-0.0355039	-0.127167	-0.227349	-0.087823
-36.6	-0.105896	-0.119289	-0.153625	0.00875508	-0.167387	-0.162369	-0.136342	-0.0339039	-0.124867	-0.224749	-0.080623
-36.5	-0.102696	-0.116489	-0.154825	-0.0004449	-0.165487	-0.163969	-0.139942	-0.0373039	-0.123167	-0.220549	-0.081123
-36.4	-0.0983965	-0.115889	-0.150825	-0.0019449	-0.157987	-0.158169	-0.137842	-0.0336039	-0.119567	-0.219849	-0.075023
-36.3	-0.0959965	-0.114089	-0.143825	-0.0101449	-0.149087	-0.155669	-0.134542	-0.0305039	-0.116967	-0.216549	-0.078023
-36.2	-0.0937965	-0.108889	-0.140825	-0.0111449	-0.144087	-0.162069	-0.133642	-0.0247039	-0.114467	-0.219149	-0.074323
-36.1	-0.0873965	-0.106789	-0.139925	-0.0084449	-0.143587	-0.157769	-0.129642	-0.0257039	-0.113667	-0.213649	-0.071623
-36	-0.0839965	-0.103789	-0.140725	-0.0085449	-0.132987	-0.152369	-0.125842	-0.0228039	-0.117367	-0.203349	-0.069323
-35.9	-0.0735965	-0.0988887	-0.141525	-0.0044449	-0.129087	-0.147669	-0.119242	-0.00950391	-0.113267	-0.203049	-0.071323
-35.8	-0.0692965	-0.0973887	-0.141425	0.0150551	-0.130287	-0.147669	-0.123342	-0.00280391	-0.113067	-0.197749	-0.079823
-35.7	-0.0651965	-0.0954887	-0.134525	0.0250551	-0.125287	-0.143969	-0.121842	0.000996094	-0.116767	-0.206949	-0.074123
-35.6	-0.0648965	-0.0880887	-0.128825	0.0398551	-0.120087	-0.144369	-0.115142	0.00189609	-0.116167	-0.208949	-0.070423
-35.5	-0.0644965	-0.0853887	-0.125725	0.0437551	-0.130887	-0.130669	-0.115542	-0.00110391	-0.113067	-0.197849	-0.066023
-35.4	-0.0545965	-0.0885887	-0.118925	0.0561551	-0.134087	-0.129069	-0.123342	-0.00380391	-0.110667	-0.197749	-0.049523
-35.3	-0.0603965	-0.0857887	-0.114325	0.0649551	-0.130287	-0.126769	-0.119142	-0.00510391	-0.112667	-0.197849	-0.042823
-35.2	-0.0582965	-0.0758887	-0.107425	0.0518551	-0.113287	-0.123269	-0.116542	0.000196094	-0.105867	-0.198849	-0.038923
-35.1	-0.0460965	-0.0691887	-0.114125	0.0605551	-0.109187	-0.130969	-0.112842	-0.00200391	-0.101367	-0.197549	-0.037223
-35	-0.0310965	-0.0621887	-0.114825	0.0668551	-0.104987	-0.125569	-0.104142	0.00409609	-0.105067	-0.196649	-0.035123
-34.9	-0.0273965	-0.0701887	-0.104925	0.0546551	-0.0913871	-0.108769	-0.0987422	0.0124961	-0.108567	-0.198749	-0.035623
-34.8	-0.0274965	-0.0705887	-0.101025	0.0541551	-0.103187	-0.102069	-0.0964422	0.0316961	-0.107067	-0.194749	-0.034223
-34.7	-0.0394965	-0.0668887	-0.0985254	0.0502551	-0.0987871	-0.0912691	-0.0926422	0.0398961	-0.110667	-0.189349	-0.029523
-34.6	-0.0543965	-0.0418887	-0.0852254	0.0596551	-0.0948871	-0.0925691	-0.0913422	0.0531961	-0.110467	-0.172549	-0.023723
-34.5	-0.0708965	-0.0376887	-0.0775254	0.0662551	-0.0861871	-0.0851691	-0.0867422	0.0487961	-0.105867	-0.167349	-0.024923
-34.4	-0.0457965	-0.0355887	-0.0674254	0.0696551	-0.0863871	-0.0773691	-0.0948422	0.0414961	-0.0887672	-0.155649	-0.015723
-34.3	-0.0423965	-0.0298887	-0.0606254	0.0691551	-0.0849871	-0.0708691	-0.0831422	0.0454961	-0.0843672	-0.144749	-0.00502305
-34.2	-0.0359965	-0.0287887	-0.0527254	0.0678551	-0.0795871	-0.0828691	-0.0778422	0.0405961	-0.0715672	-0.145149	-0.010923
-34.1	-0.0391965	-0.0198887	-0.0491254	0.0646551	-0.0696871	-0.0825691	-0.0775422	0.0437961	-0.0582672	-0.147349	-0.033123
-34	-0.0427965	-0.0315887	-0.0465254	0.0602551	-0.0755871	-0.0689691	-0.0769422	0.0364961	-0.0478672	-0.135949	-0.022323
-33.9	-0.0439965	-0.0276887	-0.0582254	0.0534551	-0.0773871	-0.0788691	-0.0673422	0.0317961	-0.0479672	-0.130749	-0.021823
-33.8	-0.0453965	-0.0332887	-0.0465254	0.0465551	-0.0686871	-0.0932691	-0.0660422	0.0311961	-0.0590672	-0.120649	-0.00672305
-33.7	-0.0441965	-0.0397887	-0.0453254	0.0462551	-0.0668871	-0.0907691	-0.0698422	0.0552961	-0.0593672	-0.119049	-0.00712305
-33.6	-0.0463965	-0.0365887	-0.0550254	0.0512551	-0.0676871	-0.0907691	-0.0796422	0.0595961	-0.0517672	-0.117049	0.000776953
-33.5	-0.0503965	-0.0385887	-0.0362254	0.0573551	-0.0591871	-0.0851691	-0.0807422	0.0692961	-0.0670672	-0.113549	0.00457695
-33.4	-0.0590965	-0.0404887	-0.0294254	0.0641551	-0.0539871	-0.0642691	-0.0728422	0.0717961	-0.0734672	-0.108449	-0.00342305
-33.3	-0.0687965	-0.0208887	-0.0300254	0.0704551	-0.0538871	-0.0596691	-0.0716422	0.0621961	-0.0691672	-0.0975488	-0.00672305
-33.2	-0.0688965	-0.0111887	-0.0292254	0.0723551	-0.0524871	-0.0579691	-0.0712422	0.0519961	-0.0507672	-0.105749	-0.00302305
-33.1	-0.0719965	-0.00668867	-0.0283254	0.0837551	-0.0430871	-0.0589691	-0.0708422	0.0385961	-0.0440672	-0.113449	-0.00302305
-33	-0.0672965	-0.00538867	-0.0185254	0.0845551	-0.0463871	-0.0583691	-0.0704422	0.0294961	-0.0459672	-0.120749	-0.00222305
-32.9	-0.0680965	-0.00288867	-0.0186254	0.0657551	-0.0414871	-0.0566691	-0.0656422	0.0254961	-0.0440672	-0.134849	-0.018223
-32.8	-0.0647965	-0.0132887	-0.00672539	0.0597551	-0.0500871	-0.0565691	-0.0658422	0.0268961	-0.0438672	-0.149449	-0.035123
-32.7	-0.0592965	-0.0218887	-0.00762539	0.0620551	-0.0620871	-0.0481691	-0.0572422	0.0313961	-0.0526672	-0.160649	-0.044923
-32.6	-0.0571965	-0.0350887	-0.00462539	0.0726551	-0.0773871	-0.0565691	-0.0637422	0.0319961	-0.0651672	-0.151349	-0.053523
-32.5	-0.0557965	-0.0329887	-0.000725391	0.0900551	-0.0905871	-0.0603691	-0.0806422	0.0321961	-0.0771672	-0.141449	-0.063923
-32.4	-0.0547965	-0.0286887	-0.0104254	0.0993551	-0.0889871	-0.0722691	-0.0919422	0.0383961	-0.0840672	-0.149049	-0.088723
-32.3	-0.0544965	-0.0254887	-0.0231254	0.104655	-0.0848871	-0.0736691	-0.101942	0.0449961	-0.0983672	-0.157949	-0.099023
-32.2	-0.0471965	-0.0274887	-0.0338254	0.109955	-0.0762871	-0.0741691	-0.116242	0.0440961	-0.109767	-0.167949	-0.111123
-32.1	-0.0352965	-0.0289887	-0.0329254	0.114455	-0.0644871	-0.0687691	-0.110542	0.0351961	-0.105267	-0.159049	-0.115923
-32	-0.0336965	-0.0245887	-0.0376254	0.117555	-0.0696871	-0.0676691	-0.108642	0.0256961	-0.0929672	-0.139849	-0.103423
-31.9	-0.0234965	-0.0214887	-0.0453254	0.121055	-0.0834871	-0.0578691	-0.0958422	0.0271961	-0.0846672	-0.123049	-0.078323
-31.8	-0.0187965	-0.0198887	-0.0499254	0.125855	-0.0871871	-0.0648691	-0.0962422	0.0440961	-0.0762672	-0.106449	-0.059823
-31.7	-0.0188965	-0.0160887	-0.0466254	0.132955	-0.0672871	-0.0675691	-0.108542	0.0603961	-0.0715672	-0.0957488	-0.046723
-31.6	-0.0140965	-0.0137887	-0.0263254	0.131755	-0.0500871	-0.0678691	-0.118542	0.0729961	-0.0729672	-0.0895488	-0.032723
-31.5	-0.00959648	-0.0209887	-0.0148254	0.134355	-0.0414871	-0.0655691	-0.121742	0.0848961	-0.0889672	-0.0822488	-0.021823
-31.4	-0.00239648	-0.0233887	-0.0180254	0.142755	-0.0388871	-0.0521691	-0.109842	0.0839961	-0.101267	-0.0742488	-0.011723
-31.3	-0.00419648	-0.0231887	-0.00432539	0.148155	-0.0299871	-0.0499691	-0.0868422	0.0879961	-0.103067	-0.0608488	-0.00892305
-31.2	-0.00189648	-0.00918867	0.000974609	0.153255	-0.0234871	-0.0416691	-0.0628422	0.0980961	-0.0877672	-0.0527488	-0.00532305
-31.1	0.00500352	0.00491133	0.00947461	0.163055	-0.0139871	-0.0310691	-0.0536422	0.109196	-0.0641672	-0.0421488	0.00517695
-31	0.00370352	0.00831133	0.0224746	0.165955	-0.00768711	-0.0255691	-0.0483422	0.108696	-0.0457672	-0.0332488	0.014477
-30.9	0.00660352	0.00591133	0.0274746	0.172655	-0.00558711	-0.0205691	-0.0438422	0.111396	-0.0230672	-0.0247488	0.020177
-30.8	0.0144035	0.00771133	0.0229746	0.167655	-0.00308711	-0.0160691	-0.0440422	0.113496	-0.0134672	-0.0154488	0.026377
-30.7	0.0208035	0.0101113	0.0260746	0.168255	0.00411289	-0.0113691	-0.0385422	0.118696	-0.00556719	-0.00404883	0.037577
-30.6	0.0175035	0.0161113	0.0248746	0.175255	0.0128129	-0.000969141	-0.0330422	0.116596	0.00753281	0.00845117	0.041877
-30.5	0.0176035	0.0157113	0.0304746	0.180355	0.0185129	0.00283086	-0.0320422	0.120096	0.0170328	0.0135512	0.045177
-30.4	0.0265035	0.0228113	0.0406746	0.189855	0.0206129	0.00683086	-0.0222422	0.123796	0.0225328	0.0193512	0.056077
-30.3	0.0268035	0.0293113	0.0435746	0.194555	0.0154129	0.0127309	-0.0153422	0.129296	0.0342328	0.00745117	0.052277
-30.2	0.0381035	0.0356113	0.0529746	0.193155	0.0163129	0.0167309	-0.0110422	0.139596	0.0380328	0.0135512	0.041077
-30.1	0.0407035	0.0343113	0.0524746	0.194755	0.0203129	0.0229309	-0.00924219	0.148396	0.0449328	0.0185512	0.044577
-30	0.0432035	0.0441113	0.0538746	0.190155	0.0306129	0.0289309	-0.000142187	0.160396	0.0466328	0.0313512	0.046877
-29.9	0.0494035	0.0486113	0.0554746	0.174955	0.0202129	0.0341309	0.00675781	0.154496	0.0510328	0.0480512	0.061977
-29.8	0.0538035	0.0518113	0.0428746	0.169855	0.0282129	0.0297309	0.0113578	0.163096	0.0581328	0.0579512	0.087177
-29.7	0.0613035	0.0532113	0.0569746	0.168855	0.0424129	0.0314309	0.0153578	0.165096	0.0694328	0.0700512	0.102877
-29.6	0.0604035	0.0641113	0.0677746	0.167155	0.0517129	0.0196309	0.0116578	0.166396	0.0813328	0.0764512	0.108077
-29.5	0.0574035	0.0682113	0.0763746	0.164855	0.0591129	0.0312309	0.0149578	0.168096	0.0862328	0.0632512	0.112677
-29.4	0.0653035	0.0581113	0.0756746	0.164355	0.0701129	0.0359309	0.0216578	0.168896	0.0733328	0.0505512	0.106777
-29.3	0.0652035	0.0664113	0.0816746	0.160955	0.0774129	0.0421309	0.0398578	0.170996	0.0698328	0.0420512	0.093977
-29.2	0.0646035	0.0767113	0.0900746	0.158055	0.0838129	0.0477309	0.0494578	0.171596	0.0714328	0.0249512	0.076577
-29.1	0.0604035	0.0780113	0.100075	0.158555	0.0756129	0.0570309	0.0560578	0.165096	0.0740328	0.0232512	0.064377
-29	0.0614035	0.0823113	0.0913746	0.159455	0.0536129	0.0655309	0.0645578	0.167496	0.0839328	0.0227512	0.066077
-28.9	0.0610035	0.0880113	0.0888746	0.157555	0.0508129	0.0627309	0.0757578	0.167496	0.0917328	0.0197512	0.069477
-28.8	0.0632035	0.0898113	0.0848746	0.156155	0.0543129	0.0496309	0.0702578	0.159796	0.100133	0.0139512	0.067477
-28.7	0.0631035	0.0944113	0.0859746	0.155755	0.0613129	0.0417309	0.0570578	0.159096	0.107933	0.0143512	0.065677
-28.6	0.0626035	0.0861113	0.0930746	0.155055	0.0718129	0.0469309	0.0452578	0.160396	0.100733	0.0160512	0.068277
-28.5	0.0641035	0.0807113	0.0939746	0.157155	0.0716129	0.0431309	0.0352578	0.156796	0.0927328	0.0208512	0.067777
-28.4	0.0612035	0.0813113	0.0961746	0.157955	0.0692129	0.0495309	0.0443578	0.158496	0.0816328	0.0207512	0.065277
-28.3	0.0621035	0.0771113	0.102775	0.158855	0.0693129	0.0512309	0.0436578	0.156296	0.0709328	0.0186512	0.065577
-28.2	0.0623035	0.0751113	0.0953746	0.155555	0.0662129	0.0484309	0.0455578	0.156196	0.0682328	0.0195512	0.071977
-28.1	0.0641035	0.0799113	0.0931746	0.155655	0.0641129	0.0496309	0.0502578	0.157796	0.0679328	0.0225512	0.073277
-28	0.0638035	0.0853113	0.0934746	0.157255	0.0599129	0.0465309	0.0480578	0.157096	0.0688328	0.0268512	0.074977
-27.9	0.0656035	0.0842113	0.0973746	0.152455	0.0590129	0.0464309	0.0478578	0.154196	0.0684328	0.0217512	0.079077
-27.8	0.0633035	0.0871113	0.0948746	0.150655	0.0570129	0.0500309	0.0457578	0.151596	0.0679328	0.0243512	0.080177
-27.7	0.0655035	0.0848113	0.0929746	0.150555	0.0606129	0.0482309	0.0462578	0.153096	0.0722328	0.0267512	0.081377
-27.6	0.0606035	0.0804113	0.0901746	0.150155	0.0635129	0.0479309	0.0519578	0.155196	0.0730328	0.0269512	0.082177
-27.5	0.0633035	0.0820113	0.0879746	0.147555	0.0637129	0.0513309	0.0545578	0.154896	0.0744328	0.0276512	0.085677
-27.4	0.0640035	0.0861113	0.0874746	0.148055	0.0635129	0.0535309	0.0493578	0.152196	0.0744328	0.0268512	0.085277
-27.3	0.0607035	0.0851113	0.0912746	0.146555	0.0636129	0.0537309	0.0495578	0.152196	0.0744328	0.0231512	0.086777
-27.2	0.0624035	0.0874113	0.0901746	0.144955	0.0649129	0.0535309	0.0507578	0.150596	0.0781328	0.0265512	0.087277
-27.1	0.0622035	0.0868113	0.0891746	0.143955	0.0627129	0.0508309	0.0529578	0.152196	0.0767328	0.0283512	0.089277
-27	0.0639035	0.0906113	0.0899746	0.142955	0.0587129	0.0520309	0.0525578	0.153596	0.0776328	0.0325512	0.091877
-26.9	0.0625035	0.0918113	0.0888746	0.141055	0.0610129	0.0548309	0.0527578	0.150796	0.0816328	0.0313512	0.090877
-26.8	0.0589035	0.0929113	0.0912746	0.139055	0.0605129	0.0523309	0.0518578	0.149596	0.0838328	0.0307512	0.091277
-26.7	0.0577035	0.0941113	0.0905746	0.139455	0.0645129	0.0486309	0.0518578	0.144196	0.0858328	0.0285512	0.092877
-26.6	0.0609035	0.0954113	0.0930746	0.143155	0.0654129	0.0439309	0.0551578	0.140596	0.0854328	0.0293512	0.091777
-26.5	0.0573035	0.0986113	0.0929746	0.146855	0.0622129	0.0450309	0.0548578	0.142296	0.0870328	0.0297512	0.093377
-26.4	0.0575035	0.0982113	0.0917746	0.146755	0.0609129	0.0457309	0.0568578	0.143396	0.0857328	0.0316512	0.095177
-26.3	0.0594035	0.0956113	0.0936746	0.143955	0.0587129	0.0446309	0.0581578	0.139696	0.0860328	0.0290512	0.095977
-26.2	0.0580035	0.0957113	0.0900746	0.141355	0.0575129	0.0439309	0.0551578	0.140196	0.0856328	0.0252512	0.097777
-26.1	0.0586035	0.0941113	0.0900746	0.139455	0.0593129	0.0451309	0.0552578	0.138696	0.0854328	0.0238512	0.097977
-26	0.0588035	0.0929113	0.0906746	0.139655	0.0589129	0.0509309	0.0587578	0.136996	0.0844328	0.0227512	0.098477
-25.9	0.0600035	0.0923113	0.0909746	0.137355	0.0593129	0.0496309	0.0595578	0.135196	0.0855328	0.0210512	0.098977
-25.8	0.0596035	0.0917113	0.0903746	0.137355	0.0604129	0.0477309	0.0615578	0.133296	0.0874328	0.0221512	0.100677
-25.7	0.0597035	0.0933113	0.0869746	0.139855	0.0606129	0.0505309	0.0612578	0.133696	0.0887328	0.0254512	0.102377
-25.6	0.0646035	0.0903113	0.0822746	0.139755	0.0645129	0.0472309	0.0615578	0.135196	0.0904328	0.0308512	0.103977
-25.5	0.0656035	0.0899113	0.0856746	0.138255	0.0648129	0.0496309	0.0658578	0.137396	0.0957328	0.0311512	0.106077
-25.4	0.0630035	0.0898113	0.0841746	0.141255	0.0639129	0.0492309	0.0673578	0.134996	0.0969328	0.0303512	0.106877
-25.3	0.0620035	0.0886113	0.0851746	0.139055	0.0621129	0.0456309	0.0659578	0.130196	0.0954328	0.0313512	0.106977
-25.2	0.0658035	0.0852113	0.0830746	0.136655	0.0644129	0.0478309	0.0639578	0.126196	0.0944328	0.0326512	0.103777
-25.1	0.0634035	0.0861113	0.0839746	0.137555	0.0673129	0.0476309	0.0645578	0.125496	0.0919328	0.0342512	0.106177
-25	0.0632035	0.0861113	0.0832746	0.139155	0.0663129	0.0519309	0.0674578	0.121796	0.0889328	0.0339512	0.106477
-24.9	0.0630035	0.0869113	0.0816746	0.141355	0.0664129	0.0548309	0.0656578	0.120396	0.0912328	0.0363512	0.106577
-24.8	0.0632035	0.0871113	0.0817746	0.143455	0.0627129	0.0610309	0.0660578	0.113496	0.0889328	0.0364512	0.107977
-24.7	0.0626035	0.0901113	0.0778746	0.143355	0.0604129	0.0617309	0.0657578	0.113896	0.0890328	0.0340512	0.110277
-24.6	0.0633035	0.0875113	0.0772746	0.143355	0.0572129	0.0616309	0.0669578	0.115896	0.0923328	0.0344512	0.110177
-24.5	0.0634035	0.0882113	0.0739746	0.142155	0.0591129	0.0594309	0.0659578	0.116296	0.0945328	0.0347512	0.111677
-24.4	0.0633035	0.0868113	0.0768746	0.140655	0.0579129	0.0598309	0.0651578	0.116196	0.0929328	0.0359512	0.110977
-24.3	0.0597035	0.0871113	0.0770746	0.142855	0.0618129	0.0627309	0.0684578	0.119296	0.0951328	0.0356512	0.111277
-24.2	0.0625035	0.0886113	0.0756746	0.141655	0.0601129	0.0604309	0.0674578	0.121496	0.0934328	0.0346512	0.112677
-24.1	0.0647035	0.0879113	0.0765746	0.143655	0.0584129	0.0608309	0.0643578	0.122796	0.0916328	0.0389512	0.112777
-24	0.0681035	0.0890113	0.0784746	0.141855	0.0589129	0.0594309	0.0663578	0.122696	0.0946328	0.0387512	0.112577
-23.9	0.0697035	0.0883113	0.0773746	0.143455	0.0612129	0.0603309	0.0652578	0.122796	0.0950328	0.0393512	0.111877
-23.8	0.0717035	0.0905113	0.0783746	0.149655	0.0569129	0.0619309	0.0689578	0.121996	0.0967328	0.0406512	0.115277
-23.7	0.0725035	0.0920113	0.0759746	0.147655	0.0519129	0.0649309	0.0653578	0.123496	0.0956328	0.0415512	0.118177
-23.6	0.0734035	0.0864113	0.0739746	0.149355	0.0495129	0.0672309	0.0642578	0.121996	0.0976328	0.0464512	0.119777
-23.5	0.0738035	0.0886113	0.0717746	0.148155	0.0471129	0.0686309	0.0637578	0.125696	0.0994328	0.0448512	0.117177
-23.4	0.0740035	0.0887113	0.0712746	0.148355	0.0470129	0.0686309	0.0643578	0.123296	0.0989328	0.0413512	0.118277
-23.3	0.0738035	0.0885113	0.0693746	0.144455	0.0465129	0.0651309	0.0677578	0.122196	0.0989328	0.0395512	0.117777
-23.2	0.0728035	0.0869113	0.0668746	0.144255	0.0459129	0.0657309	0.0685578	0.120296	0.0999328	0.0390512	0.120677
-23.1	0.0748035	0.0899113	0.0662746	0.147355	0.0451129	0.0669309	0.0690578	0.121596	0.101233	0.0411512	0.123177
-23	0.0785035	0.0925113	0.0657746	0.147055	0.0465129	0.0694309	0.0694578	0.119496	0.100133	0.0412512	0.124777
-22.9	0.0764035	0.0909113	0.0689746	0.147255	0.0464129	0.0692309	0.0696578	0.119696	0.102533	0.0386512	0.124177
-22.8	0.0734035	0.0882113	0.0676746	0.144955	0.0490129	0.0706309	0.0692578	0.118696	0.101533	0.0379512	0.124277
-22.7	0.0744035	0.0859113	0.0683746	0.145755	0.0521129	0.0696309	0.0701578	0.120196	0.102833	0.0394512	0.122777
-22.6	0.0726035	0.0807113	0.0669746	0.144055	0.0491129	0.0718309	0.0697578	0.118896	0.101033	0.0418512	0.119477
-22.5	0.0744035	0.0828113	0.0684746	0.143155	0.0582129	0.0735309	0.0696578	0.116996	0.100533	0.0389512	0.117977
-22.4	0.0733035	0.0818113	0.0659746	0.141955	0.0602129	0.0756309	0.0715578	0.116796	0.103933	0.0383512	0.119277
-22.3	0.0746035	0.0809113	0.0657746	0.142855	0.0587129	0.0759309	0.0716578	0.116796	0.102833	0.0362512	0.118677
-22.2	0.0731035	0.0793113	0.0632746	0.140955	0.0579129	0.0773309	0.0740578	0.117496	0.101133	0.0364512	0.118877
-22.1	0.0747035	0.0783113	0.0629746	0.140055	0.0572129	0.0761309	0.0773578	0.116296	0.100233	0.0365512	0.111777
-22	0.0757035	0.0794113	0.0641746	0.140355	0.0602129	0.0806309	0.0773578	0.119496	0.101833	0.0361512	0.110477
-21.9	0.0789035	0.0786113	0.0635746	0.142155	0.0618129	0.0849309	0.0731578	0.119596	0.102733	0.0418512	0.111977
-21.8	0.0788035	0.0808113	0.0660746	0.146655	0.0578129	0.0858309	0.0739578	0.120296	0.102733	0.0432512	0.111577
-21.7	0.0766035	0.0831113	0.0672746	0.145755	0.0561129	0.0843309	0.0701578	0.120196	0.103633	0.0393512	0.114777
-21.6	0.0765035	0.0844113	0.0673746	0.147855	0.0496129	0.0855309	0.0713578	0.120596	0.101333	0.0368512	0.115377
-21.5	0.0790035	0.0809113	0.0716746	0.147555	0.0487129	0.0831309	0.0760578	0.119396	0.102033	0.0370512	0.117677
-21.4	0.0770035	0.0810113	0.0739746	0.148855	0.0523129	0.0816309	0.0781578	0.118596	0.100333	0.0385512	0.114677
-21.3	0.0764035	0.0819113	0.0726746	0.149355	0.0535129	0.0801309	0.0782578	0.120996	0.0999328	0.0408512	0.116577
-21.2	0.0778035	0.0827113	0.0696746	0.148055	0.0535129	0.0798309	0.0777578	0.122396	0.0986328	0.0437512	0.113877
-21.1	0.0784035	0.0809113	0.0671746	0.148655	0.0544129	0.0787309	0.0779578	0.121496	0.0980328	0.0418512	0.115477
-21	0.0782035	0.0838113	0.0682746	0.146955	0.0582129	0.0806309	0.0745578	0.121996	0.0975328	0.0398512	0.114477
-20.9	0.0759035	0.0828113	0.0661746	0.144955	0.0616129	0.0848309	0.0734578	0.119196	0.0931328	0.0389512	0.116277
-20.8	0.0796035	0.0831113	0.0675746	0.143155	0.0620129	0.0823309	0.0756578	0.120596	0.0896328	0.0427512	0.117577
-20.7	0.0837035	0.0849113	0.0674746	0.142055	0.0664129	0.0823309	0.0788578	0.117696	0.0889328	0.0444512	0.118677
-20.6	0.0864035	0.0862113	0.0664746	0.144455	0.0664129	0.0829309	0.0824578	0.120996	0.0897328	0.0457512	0.118277
-20.5	0.0880035	0.0828113	0.0665746	0.143655	0.0679129	0.0868309	0.0832578	0.127596	0.0923328	0.0447512	0.120577
-20.4	0.0889035	0.0797113	0.0647746	0.141655	0.0698129	0.0851309	0.0838578	0.126996	0.0912328	0.0425512	0.119877
-20.3	0.0897035	0.0785113	0.0628746	0.140555	0.0694129	0.0824309	0.0836578	0.125496	0.0893328	0.0397512	0.117477
-20.2	0.0906035	0.0805113	0.0607746	0.140655	0.0693129	0.0812309	0.0838578	0.128596	0.0891328	0.0428512	0.117177
-20.1	0.0924035	0.0810113	0.0583746	0.139255	0.0698129	0.0812309	0.0886578	0.126196	0.0885328	0.0447512	0.117977
-20	0.0929035	0.0809113	0.0581746	0.140655	0.0706129	0.0813309	0.0900578	0.126896	0.0893328	0.0461512	0.120177
-19.9	0.0916035	0.0804113	0.0562746	0.139555	0.0733129	0.0777309	0.0869578	0.128996	0.0886328	0.0449512	0.119377
-19.8	0.0866035	0.0790113	0.0542746	0.143855	0.0715129	0.0751309	0.0862578	0.127596	0.0885328	0.0447512	0.119377
-19.7	0.0860035	0.0807113	0.0541746	0.142055	0.0692129	0.0776309	0.0860578	0.127196	0.0837328	0.0463512	0.120677
-19.6	0.0882035	0.0794113	0.0574746	0.138955	0.0721129	0.0754309	0.0886578	0.126296	0.0821328	0.0449512	0.122977
-19.5	0.0876035	0.0778113	0.0560746	0.140555	0.0700129	0.0766309	0.0890578	0.126396	0.0806328	0.0426512	0.125377
-19.4	0.0865035	0.0777113	0.0537746	0.139855	0.0695129	0.0764309	0.0867578	0.124796	0.0754328	0.0427512	0.126077
-19.3	0.0879035	0.0755113	0.0536746	0.137355	0.0709129	0.0769309	0.0879578	0.125596	0.0736328	0.0451512	0.124177
-19.2	0.0857035	0.0723113	0.0519746	0.137255	0.0701129	0.0781309	0.0902578	0.127396	0.0716328	0.0441512	0.121877
-19.1	0.0845035	0.0733113	0.0536746	0.137555	0.0697129	0.0782309	0.0907578	0.129996	0.0699328	0.0430512	0.123777
-19	0.0834035	0.0739113	0.0538746	0.136755	0.0664129	0.0806309	0.0925578	0.128396	0.0734328	0.0428512	0.123577
-18.9	0.0823035	0.0719113	0.0556746	0.136155	0.0660129	0.0804309	0.0914578	0.129796	0.0741328	0.0449512	0.124477
-18.8	0.0820035	0.0752113	0.0567746	0.136955	0.0630129	0.0773309	0.0858578	0.128496	0.0702328	0.0474512	0.121977
-18.7	0.0810035	0.0761113	0.0573746	0.134555	0.0613129	0.0757309	0.0860578	0.131196	0.0687328	0.0455512	0.119077
-18.6	0.0834035	0.0734113	0.0588746	0.132355	0.0645129	0.0743309	0.0903578	0.130996	0.0700328	0.0467512	0.116177
-18.5	0.0859035	0.0756113	0.0606746	0.130155	0.0635129	0.0770309	0.0889578	0.130396	0.0731328	0.0462512	0.118377
-18.4	0.0862035	0.0739113	0.0594746	0.129755	0.0633129	0.0818309	0.0888578	0.130796	0.0761328	0.0476512	0.118377
-18.3	0.0856035	0.0743113	0.0545746	0.129055	0.0662129	0.0833309	0.0886578	0.130496	0.0796328	0.0514512	0.117577
-18.2	0.0894035	0.0739113	0.0519746	0.130555	0.0653129	0.0782309	0.0874578	0.128596	0.0790328	0.0515512	0.115277
-18.1	0.0880035	0.0767113	0.0564746	0.130155	0.0661129	0.0748309	0.0860578	0.127596	0.0812328	0.0555512	0.113577
-18	0.0866035	0.0802113	0.0575746	0.127055	0.0652129	0.0763309	0.0861578	0.125196	0.0836328	0.0523512	0.113377
-17.9	0.0840035	0.0798113	0.0568746	0.126555	0.0674129	0.0764309	0.0810578	0.124696	0.0847328	0.0504512	0.114577
-17.8	0.0847035	0.0784113	0.0585746	0.127555	0.0676129	0.0763309	0.0818578	0.125296	0.0875328	0.0532512	0.113577
-17.7	0.0837035	0.0795113	0.0576746	0.124055	0.0709129	0.0767309	0.0784578	0.125896	0.0836328	0.0534512	0.109977
-17.6	0.0811035	0.0768113	0.0583746	0.122355	0.0733129	0.0751309	0.0795578	0.128996	0.0854328	0.0533512	0.107877
-17.5	0.0808035	0.0801113	0.0589746	0.119055	0.0751129	0.0747309	0.0814578	0.129696	0.0854328	0.0531512	0.108877
-17.4	0.0795035	0.0792113	0.0592746	0.120755	0.0732129	0.0748309	0.0851578	0.127296	0.0793328	0.0543512	0.110877
-17.3	0.0768035	0.0801113	0.0602746	0.116555	0.0714129	0.0768309	0.0843578	0.130296	0.0801328	0.0563512	0.109677
-17.2	0.0785035	0.0822113	0.0640746	0.120455	0.0728129	0.0787309	0.0828578	0.129196	0.0823328	0.0559512	0.108977
-17.1	0.0801035	0.0824113	0.0625746	0.120355	0.0749129	0.0779309	0.0812578	0.130496	0.0839328	0.0570512	0.106577
-17	0.0783035	0.0823113	0.0627746	0.118655	0.0742129	0.0749309	0.0810578	0.132196	0.0821328	0.0534512	0.106477
-16.9	0.0784035	0.0802113	0.0659746	0.116855	0.0752129	0.0770309	0.0805578	0.130596	0.0837328	0.0540512	0.107777
-16.8	0.0827035	0.0806113	0.0629746	0.114355	0.0773129	0.0756309	0.0786578	0.128296	0.0817328	0.0562512	0.107477
-16.7	0.0847035	0.0822113	0.0620746	0.114755	0.0751129	0.0714309	0.0791578	0.128396	0.0851328	0.0555512	0.106477
-16.6	0.0842035	0.0832113	0.0619746	0.112855	0.0744129	0.0745309	0.0785578	0.128296	0.0846328	0.0565512	0.105577
-16.5	0.0834035	0.0874113	0.0625746	0.113955	0.0766129	0.0756309	0.0789578	0.130696	0.0858328	0.0550512	0.105177
-16.4	0.0816035	0.0866113	0.0631746	0.117355	0.0733129	0.0760309	0.0780578	0.130496	0.0841328	0.0567512	0.104977
-16.3	0.0807035	0.0868113	0.0643746	0.116955	0.0715129	0.0760309	0.0781578	0.129496	0.0829328	0.0557512	0.101677
-16.2	0.0823035	0.0864113	0.0656746	0.115255	0.0744129	0.0743309	0.0809578	0.130496	0.0826328	0.0592512	0.098677
-16.1	0.0818035	0.0846113	0.0677746	0.116455	0.0770129	0.0730309	0.0772578	0.128096	0.0812328	0.0568512	0.096077
-16	0.0801035	0.0856113	0.0699746	0.117355	0.0810129	0.0733309	0.0758578	0.127796	0.0828328	0.0571512	0.098977
-15.9	0.0769035	0.0883113	0.0678746	0.117055	0.0786129	0.0716309	0.0771578	0.126196	0.0811328	0.0587512	0.097277
-15.8	0.0735035	0.0878113	0.0672746	0.114455	0.0764129	0.0680309	0.0786578	0.124996	0.0796328	0.0577512	0.095077
-15.7	0.0723035	0.0890113	0.0661746	0.113555	0.0780129	0.0672309	0.0785578	0.126296	0.0785328	0.0568512	0.094777
-15.6	0.0747035	0.0858113	0.0649746	0.115555	0.0751129	0.0690309	0.0799578	0.124696	0.0787328	0.0566512	0.089177
-15.5	0.0743035	0.0829113	0.0637746	0.111655	0.0784129	0.0645309	0.0796578	0.121896	0.0819328	0.0572512	0.091077
-15.4	0.0747035	0.0829113	0.0570746	0.111755	0.0794129	0.0655309	0.0787578	0.118896	0.0809328	0.0582512	0.090577
-15.3	0.0722035	0.0842113	0.0563746	0.108455	0.0804129	0.0664309	0.0781578	0.117896	0.0796328	0.0577512	0.092077
-15.2	0.0752035	0.0830113	0.0566746	0.107755	0.0812129	0.0699309	0.0810578	0.113796	0.0763328	0.0598512	0.091877
-15.1	0.0722035	0.0848113	0.0566746	0.109855	0.0817129	0.0696309	0.0827578	0.111796	0.0761328	0.0570512	0.091977
-15	0.0705035	0.0871113	0.0625746	0.110255	0.0821129	0.0699309	0.0826578	0.113096	0.0761328	0.0627512	0.089077
-14.9	0.0715035	0.0839113	0.0619746	0.110455	0.0812129	0.0690309	0.0846578	0.112196	0.0760328	0.0650512	0.087377
-14.8	0.0729035	0.0844113	0.0659746	0.111955	0.0816129	0.0685309	0.0836578	0.112996	0.0801328	0.0644512	0.084277
-14.7	0.0748035	0.0821113	0.0659746	0.111355	0.0831129	0.0700309	0.0809578	0.112696	0.0845328	0.0631512	0.084477
-14.6	0.0773035	0.0813113	0.0646746	0.109455	0.0817129	0.0720309	0.0792578	0.112396	0.0877328	0.0619512	0.083377
-14.5	0.0763035	0.0783113	0.0660746	0.108355	0.0839129	0.0744309	0.0759578	0.111296	0.0849328	0.0620512	0.082777
-14.4	0.0734035	0.0822113	0.0663746	0.104055	0.0837129	0.0761309	0.0720578	0.105796	0.0852328	0.0676512	0.084577
-14.3	0.0724035	0.0824113	0.0677746	0.103055	0.0830129	0.0751309	0.0684578	0.107196	0.0874328	0.0714512	0.081877
-14.2	0.0680035	0.0863113	0.0672746	0.100855	0.0850129	0.0778309	0.0679578	0.107596	0.0922328	0.0722512	0.082077
-14.1	0.0635035	0.0866113	0.0661746	0.105255	0.0865129	0.0788309	0.0689578	0.105596	0.0922328	0.0716512	0.084577
-14	0.0638035	0.0862113	0.0688746	0.0981551	0.0872129	0.0737309	0.0650578	0.107196	0.0930328	0.0752512	0.083977
-13.9	0.0635035	0.0869113	0.0678746	0.0990551	0.0870129	0.0730309	0.0629578	0.106996	0.0920328	0.0775512	0.078777
-13.8	0.0663035	0.0884113	0.0709746	0.0968551	0.0840129	0.0737309	0.0635578	0.105496	0.0907328	0.0784512	0.078677
-13.7	0.0721035	0.0910113	0.0711746	0.0961551	0.0863129	0.0793309	0.0615578	0.105896	0.0890328	0.0794512	0.077877
-13.6	0.0707035	0.0903113	0.0751746	0.0954551	0.0864129	0.0780309	0.0594578	0.107496	0.0908328	0.0796512	0.074477
-13.5	0.0623035	0.0924113	0.0748746	0.0953551	0.0856129	0.0793309	0.0560578	0.108696	0.0899328	0.0793512	0.075977
-13.4	0.0620035	0.0925113	0.0785746	0.0931551	0.0859129	0.0785309	0.0547578	0.107596	0.0925328	0.0821512	0.074177
-13.3	0.0634035	0.0940113	0.0805746	0.0923551	0.0839129	0.0781309	0.0531578	0.109296	0.0937328	0.0868512	0.073877
-13.2	0.0652035	0.0969113	0.0822746	0.0907551	0.0869129	0.0793309	0.0528578	0.106896	0.0960328	0.0859512	0.076677
-13.1	0.0660035	0.0995113	0.0839746	0.0913551	0.0883129	0.0824309	0.0532578	0.107996	0.0984328	0.0860512	0.077377
-13	0.0644035	0.0975113	0.0822746	0.0903551	0.0965129	0.0837309	0.0547578	0.107996	0.0983328	0.0828512	0.076977
-12.9	0.0642035	0.0983113	0.0833746	0.102955	0.0927129	0.0866309	0.0535578	0.108096	0.0988328	0.0869512	0.079177
-12.8	0.0591035	0.101411	0.0850746	0.0971551	0.0956129	0.0876309	0.0547578	0.106996	0.102533	0.0865512	0.080877
-12.7	0.0570035	0.0983113	0.0836746	0.0948551	0.0990129	0.0811309	0.0617578	0.107596	0.105533	0.0839512	0.077577
-12.6	0.0571035	0.100511	0.0849746	0.100055	0.101313	0.0828309	0.0526578	0.108796	0.110533	0.0841512	0.078577
-12.5	0.0586035	0.101511	0.0855746	0.0985551	0.102213	0.0800309	0.0525578	0.106596	0.101433	0.0830512	0.080077
-12.4	0.0693035	0.101311	0.0887746	0.0958551	0.103413	0.0812309	0.0507578	0.112496	0.0964328	0.0863512	0.078077
-12.3	0.0747035	0.0978113	0.0849746	0.0996551	0.101313	0.0837309	0.0536578	0.123696	0.0928328	0.0959512	0.079777
-12.2	0.0685035	0.0991113	0.0853746	0.0931551	0.100913	0.0861309	0.0570578	0.130996	0.0914328	0.110251	0.075977
-12.1	0.0684035	0.0981113	0.0876746	0.0925551	0.110213	0.0835309	0.0615578	0.125996	0.0904328	0.122451	0.088677
-12	0.0685035	0.0991113	0.0858746	0.0884551	0.124113	0.0827309	0.0566578	0.121096	0.0940328	0.116051	0.098077
-11.9	0.0631035	0.0969113	0.0875746	0.0836551	0.135913	0.0918309	0.0550578	0.125596	0.104433	0.110851	0.106577
-11.8	0.0589035	0.106211	0.0955746	0.0846551	0.132513	0.102431	0.0643578	0.122296	0.111833	0.109851	0.117077
-11.7	0.0576035	0.107311	0.102575	0.0856551	0.130213	0.111931	0.0707578	0.111196	0.119333	0.105051	0.130677
-11.6	0.0553035	0.108811	0.111175	0.0827551	0.125513	0.118931	0.0816578	0.107396	0.125633	0.0986512	0.131677
-11.5	0.0547035	0.107011	0.112175	0.0772551	0.117813	0.126031	0.0813578	0.101296	0.132333	0.0935512	0.128177
-11.4	0.0503035	0.109911	0.113175	0.0703551	0.111213	0.122831	0.0789578	0.101496	0.144733	0.0956512	0.116677
-11.3	0.0495035	0.106011	0.110675	0.0692551	0.106013	0.119231	0.0802578	0.0942961	0.155033	0.0900512	0.114077
-11.2	0.0481035	0.0994113	0.105575	0.0651551	0.101213	0.109131	0.0760578	0.0880961	0.166633	0.0892512	0.105677
-11.1	0.0498035	0.100611	0.0968746	0.0635551	0.0970129	0.109231	0.0711578	0.0848961	0.157833	0.0853512	0.101277
-11	0.0505035	0.0986113	0.0879746	0.0580551	0.0920129	0.104931	0.0712578	0.0864961	0.152533	0.0760512	0.094677
-10.9	0.0527035	0.0948113	0.0869746	0.0525551	0.0902129	0.103131	0.0665578	0.0814961	0.144433	0.0717512	0.099077
-10.8	0.0523035	0.0897113	0.0817746	0.0498551	0.0916129	0.105231	0.0648578	0.0846961	0.139433	0.0635512	0.094677
-10.7	0.0545035	0.0887113	0.0813746	0.0434551	0.0926129	0.106331	0.0649578	0.0747961	0.131533	0.0655512	0.091677
-10.6	0.0545035	0.0843113	0.0771746	0.0371551	0.0912129	0.106531	0.0614578	0.0702961	0.127633	0.0611512	0.088977
-10.5	0.0533035	0.0842113	0.0721746	0.0416551	0.0912129	0.103231	0.0595578	0.0669961	0.118433	0.0608512	0.085577
-10.4	0.0535035	0.0796113	0.0707746	0.0412551	0.0914129	0.0960309	0.0503578	0.0577961	0.117533	0.0590512	0.085177
-10.3	0.0530035	0.0779113	0.0664746	0.0379551	0.0854129	0.0845309	0.0453578	0.0537961	0.113633	0.0513512	0.072277
-10.2	0.0461035	0.0778113	0.0639746	0.0387551	0.0793129	0.0812309	0.0408578	0.0558961	0.107533	0.0509512	0.061277
-10.1	0.0514035	0.0744113	0.0630746	0.0311551	0.0747129	0.0790309	0.0374578	0.0576961	0.102633	0.0382512	0.057077
-10	0.0512035	0.0751113	0.0595746	0.0276551	0.0699129	0.0751309	0.0332578	0.0526961	0.0928328	0.0350512	0.047277
-9.89999	0.0463035	0.0672113	0.0531746	0.0261551	0.0625129	0.0680309	0.0314578	0.0461961	0.0846328	0.0333512	0.035777
-9.79999	0.0420035	0.0644113	0.0489746	0.0193551	0.0598129	0.0675309	0.0319578	0.0410961	0.0771328	0.0285512	0.027077
-9.7	0.0327035	0.0652113	0.0424746	0.0221551	0.0517129	0.0584309	0.0263578	0.0337961	0.0739328	0.0282512	0.017577
-9.59999	0.0265035	0.0646113	0.0419746	0.0239551	0.0445129	0.0515309	0.0239578	0.0292961	0.0662328	0.0326512	0.00887695
-9.5	0.0265035	0.0632113	0.0371746	0.0209551	0.0392129	0.0475309	0.0237578	0.0219961	0.0590328	0.0296512	0.000376953
-9.39999	0.0252035	0.0617113	0.0269746	0.0226551	0.0306129	0.0428309	0.0226578	0.0238961	0.0503328	0.0334512	-0.00672305
-9.29999	0.0255035	0.0638113	0.0202746	0.0184551	0.0200129	0.0430309	0.0207578	0.0170961	0.0448328	0.0253512	-0.010323
-9.2	0.0295035	0.0624113	0.0153746	0.0172551	0.0217129	0.0377309	0.0227578	0.0157961	0.0373328	0.0223512	-0.019223
-9.09999	0.0287035	0.0558113	0.0144746	0.0126551	0.0188129	0.0329309	0.0208578	0.0161961	0.0269328	0.00845117	-0.023523
-9	0.0252035	0.0493113	0.0108746	0.00995508	0.0190129	0.0251309	0.0166578	0.00819609	0.0245328	0.00625117	-0.031523
-8.89999	0.0233035	0.0454113	0.00577461	0.0116551	0.0136129	0.0193309	0.0169578	0.00209609	0.0252328	0.00285117	-0.037223
-8.79999	0.0187035	0.0343113	0.00237461	0.0140551	0.0111129	0.0138309	0.0179578	-0.000503906	0.0239328	0.000351172	-0.046723
-8.7	0.00550352	0.0312113	0.000374609	0.0122551	0.00931289	0.0113309	0.0168578	-0.00630391	0.0157328	-0.00234883	-0.047023
-8.59999	0.00960352	0.0277113	-0.00762539	0.0151551	0.00641289	0.00583086	0.0154578	-0.00570391	0.00593281	-0.00194883	-0.054623
-8.5	0.0132035	0.0237113	-0.0127254	0.0166551	0.00271289	0.000330859	0.0147578	-0.00630391	0.00273281	-0.00544883	-0.055623
-8.39999	0.0163035	0.0240113	-0.0183254	0.0144551	-0.00308711	-0.00996914	0.0112578	-0.0117039	-0.00176719	-0.00854883	-0.051523
-8.29999	0.0172035	0.0157113	-0.0214254	0.0121551	-0.00588711	-0.0129691	0.00725781	-0.0132039	-0.00726719	0.00405117	-0.042023
-8.2	0.0179035	0.0146113	-0.0299254	0.0177551	-0.00888711	-0.0196691	0.0101578	-0.00630391	-0.0122672	0.00885117	-0.027023
-8.09999	0.0161035	0.0110113	-0.0401254	0.0177551	-0.0109871	-0.0268691	0.0110578	-0.000303906	-0.0183672	0.00795117	-0.00722305
-8	0.0140035	0.0114113	-0.0440254	0.0143551	-0.0139871	-0.0348691	0.00225781	-0.00260391	-0.0277672	0.00825117	0.00347695
-7.89999	0.0159035	0.00781133	-0.0463254	0.0107551	-0.0187871	-0.0295691	-0.00224219	0.00389609	-0.0325672	0.00665117	0.00167695
-7.79999	0.0204035	0.00451133	-0.0418254	0.00735508	-0.00968711	-0.0162691	-0.00364219	0.00519609	-0.0297672	0.00465117	-0.00402305
-7.7	0.0158035	0.00341133	-0.0348254	0.00835508	-0.000387109	-0.00876914	-0.00274219	0.00529609	-0.0240672	0.00855117	-0.00132305
-7.59999	0.0150035	0.00511133	-0.0229254	0.00495508	0.00141289	0.00173086	-0.00124219	0.00429609	-0.0177672	0.0112512	-0.00132305
-7.5	0.0116035	0.00911133	-0.0126254	0.00595508	0.000812891	0.00493086	0.00425781	0.00529609	-0.00516719	0.00875117	0.00137695
-7.39999	0.00920352	0.00751133	-0.00902539	0.00725508	0.00591289	0.00453086	0.00835781	-0.000303906	0.00303281	0.00865117	0.00337695
-7.29999	0.00590352	0.0136113	-0.00842539	0.00445508	-0.000387109	0.00763086	0.00245781	-0.00220391	0.0117328	0.00335117	0.00327695
-7.2	0.00950352	0.0105113	-0.00702539	0.00565508	-0.00158711	0.00363086	0.00225781	-0.00250391	0.0178328	0.00135117	0.00327695
-7.09999	0.00470352	0.0113113	-0.00592539	0.00595508	0.000512891	0.00233086	0.00135781	-0.00330391	0.0143328	0.00465117	0.00517695
-7	0.00360352	0.0105113	-0.00322539	0.00445508	0.00361289	0.00553086	0.00545781	-0.00220391	0.0103328	0.00165117	0.00697695
-6.89999	0.00320352	0.00981133	-0.00822539	0.00675508	0.000912891	0.00353086	0.00965781	-0.00400391	0.0104328	0.00305117	0.00847695
-6.79999	-9.64844e-05	0.00991133	-0.00492539	0.00455508	0.00321289	0.00243086	0.00695781	-0.00250391	0.00873281	0.00635117	0.00577695
-6.7	-0.00329648	0.00741133	-0.0110254	0.00445508	0.00181289	0.00163086	0.00675781	-0.00250391	0.00673281	0.00575117	0.00677695
-6.59999	-0.00109648	0.00861133	-0.00852539	0.00655508	0.000312891	0.00353086	0.00315781	-0.00320391	0.00793281	0.00525117	0.00427695
-6.5	0.00180352	0.00921133	-0.00472539	0.00755508	-0.00138711	0.00493086	0.00295781	-0.00460391	0.00423281	0.00305117	0.00657695
-6.39999	0.00560352	0.00851133	-0.00202539	0.00655508	-0.00368711	0.00673086	0.00575781	-0.00430391	0.00163281	0.00625117	0.00507695
-6.29999	0.00730352	0.0108113	0.00177461	0.00235508	-0.00188711	0.00773086	0.00365781	-0.00110391	0.00533281	0.00675117	0.00487695
-6.2	0.00520352	0.00501133	0.00167461	0.00265508	-0.00178711	0.00523086	0.00385781	0.00129609	0.00643281	0.00685117	0.00867695
-6.09999	0.00230352	0.00221133	0.00297461	0.00215508	-0.00408711	0.00823086	0.00305781	-0.000303906	0.00703281	0.00505117	0.00517695
-6	-0.000296484	0.00421133	-0.000225391	0.00385508	-0.00168711	0.0109309	0.00375781	9.60938e-05	0.00583281	0.00465117	0.00297695
-5.89999	-0.000596484	0.00521133	-0.000325391	0.00955508	-0.000987109	0.0103309	0.00295781	-0.000903906	0.00703281	0.00515117	7.69531e-05
-5.79999	0.00130352	0.00231133	0.000774609	0.00745508	0.000112891	0.00663086	0.00645781	-0.00180391	0.00413281	0.00885117	-0.00182305
-5.7	0.00330352	0.00441133	0.00267461	0.00585508	0.000512891	0.00113086	0.00465781	0.000796094	0.00563281	0.0143512	-0.00152305
-5.59999	0.000103516	0.00751133	0.00207461	0.00585508	-0.000687109	0.000630859	-0.00204219	0.00439609	0.00513281	0.0115512	0.000776953
-5.5	-0.00369648	0.00481133	0.00227461	0.00225508	0.000112891	0.000230859	-0.00254219	0.00279609	0.00153281	0.0142512	0.00297695
-5.39999	-0.00799648	0.00611133	0.00197461	0.00605508	-0.00378711	-6.91406e-05	-0.000942188	0.00339609	0.000132812	0.0122512	0.00327695
-5.29999	-0.0140965	0.00381133	0.00267461	-0.0007449	-0.00378711	-0.00386914	-0.000242187	0.00169609	-0.000267188	0.00955117	0.00107695
-5.2	-0.0155965	0.00561133	-0.00182539	-0.0034449	-0.00258711	-0.00396914	-0.00134219	-0.000103906	-0.00106719	0.00625117	-2.30469e-05
-5.09999	-0.0154965	0.00501133	-0.00272539	-0.0035449	-0.00278711	-0.00356914	-0.00214219	0.000696094	-0.00146719	-0.000148828	0.00267695
-5	-0.0100965	0.00301133	-0.00292539	-0.0018449	-0.00388711	-0.000469141	-0.00424219	0.000296094	-0.00306719	0.00315117	0.00537695
-4.89999	-0.00649648	0.00631133	-0.000725391	-0.0015449	-0.00388711	0.00293086	-0.00204219	-0.00130391	-0.00176719	5.11719e-05	0.00677695
-4.79999	-0.00379648	0.00341133	0.000674609	-0.0033449	-0.00518711	0.00673086	-0.00184219	-0.000703906	-0.00336719	0.000951172	0.017077
-4.7	0.000803516	0.00211133	0.00237461	-0.0035449	0.00221289	0.00743086	-0.00184219	-3.90625e-06	-0.00456719	5.11719e-05	0.026677
-4.59999	-0.000396484	0.00151133	-0.00112539	-0.0035449	0.00701289	0.00833086	0.000957812	-0.00170391	0.000432813	-0.00284883	0.029577
-4.5	0.00260352	-0.000688672	0.000974609	-0.0011449	0.00991289	0.00783086	0.00275781	0.000396094	0.00263281	-0.00804883	0.027777
-4.39999	0.00480352	-0.000188672	0.00147461	-4.49e-05	0.0107129	0.00813086	-0.00434219	0.00289609	-0.00376719	-0.0102488	0.029977
-4.29999	0.00530352	-0.000588672	0.00467461	0.00135508	0.00991289	0.0109309	-0.00554219	0.00479609	-0.00236719	-0.0170488	0.028977
-4.2	0.00390352	-0.00158867	0.00737461	0.00255508	0.00531289	0.0140309	-0.00194219	-0.000803906	-0.00276719	-0.0178488	0.025877
-4.09999	0.00130352	1.13281e-05	0.00427461	-0.0023449	0.00361289	0.0150309	0.00485781	-0.00260391	-6.71875e-05	-0.0196488	0.013277
-4	-0.00119648	-0.000688672	0.00337461	-0.0012449	-0.00138711	0.0103309	0.00905781	-0.00190391	0.000732812	-0.0236488	0.00557695
-3.89999	0.000203516	-0.00538867	-0.000625391	0.00135508	-0.00528711	0.00633086	0.00505781	-0.00350391	0.00813281	-0.0255488	-0.00882305
-3.79999	-0.00219648	-0.00558867	-0.00282539	-0.0003449	-0.0108871	0.00303086	0.00355781	-0.000603906	0.00383281	-0.0259488	-0.014723
-3.7	-0.00369648	-0.00368867	-0.00532539	0.00295508	-0.0152871	0.00473086	-0.000742187	0.00209609	0.00203281	-0.0264488	-0.018323
-3.59999	-0.00399648	-0.00298867	-0.00562539	-0.0002449	-0.0148871	0.000730859	-0.00234219	0.00419609	0.00283281	-0.0248488	-0.023423
-3.5	3.51563e-06	-0.00228867	-0.00542539	-0.0046449	-0.0178871	0.00403086	-0.00354219	0.00199609	-0.00676719	-0.0245488	-0.026623
-3.39999	-0.0107965	-0.00348867	-0.00582539	-0.0049449	-0.0174871	0.00623086	0.000257812	-0.000403906	-0.0115672	-0.0281488	-0.028623
-3.29999	-0.00829648	-0.000688672	-0.00502539	-0.0051449	-0.0170871	0.00563086	-0.00454219	-0.000703906	-0.0117672	-0.0318488	-0.025923
-3.2	-0.00779648	0.00111133	-0.00292539	-0.0087449	-0.0127871	0.00203086	-0.00404219	-0.00220391	-0.00956719	-0.0364488	-0.024123
-3.09999	-0.0176965	0.00521133	-0.00162539	-0.0033449	-0.0101871	-0.00246914	-0.000942188	-0.000303906	-0.0122672	-0.0380488	-0.024023
-3	-0.00959648	0.00381133	-2.53906e-05	-0.0048449	-0.00778711	-0.00936914	0.00145781	0.00269609	-0.0112672	-0.0361488	-0.021823
-2.89999	-0.00659648	0.000711328	0.000774609	-0.0039449	-0.00208711	-0.0103691	-0.00164219	-0.00350391	-0.00836719	-0.0320488	-0.023723
-2.79999	-0.00409648	0.00181133	-2.53906e-05	-0.0050449	0.00781289	-0.00546914	0.000857813	-0.000603906	-0.00916719	-0.0337488	-0.019923
-2.7	-0.00349648	-0.00268867	0.00527461	-0.0098449	0.00731289	-0.00616914	0.00225781	-0.000403906	-0.00946719	-0.0403488	-0.022623
-2.59999	3.51563e-06	-0.00238867	0.0125746	-0.0136449	0.00551289	-0.00706914	0.00155781	0.00209609	-0.0105672	-0.0420488	-0.026223
-2.5	0.00130352	-0.00348867	0.0105746	-0.0083449	0.00441289	-0.0137691	0.00415781	0.00159609	-0.0101672	-0.0471488	-0.033823
-2.39999	0.0102035	-0.00698867	0.00607461	-0.0117449	0.00381289	-0.0134691	0.00255781	0.00569609	-0.00986719	-0.0430488	-0.037423
-2.29999	0.0131035	-0.0101887	0.00297461	-0.0031449	0.00491289	-0.00946914	0.00105781	0.00449609	-0.00596719	-0.0480488	-0.035723
-2.2	0.00770352	-0.00528867	0.00327461	-0.0141449	0.00991289	-0.0129691	-0.00414219	0.00799609	0.000932812	-0.0478488	-0.037423
-2.09999	0.0191035	-0.00968867	0.00337461	-0.0265449	0.00971289	-0.0117691	-0.00254219	0.00759609	0.00123281	-0.0460488	-0.042623
-2	0.0204035	-0.0106887	-0.000525391	0.0238551	0.00351289	-0.0113691	0.000457813	0.00729609	-6.71875e-05	-0.0787488	-0.048823
-1.89999	-0.00889648	-0.00878867	0.00407461	0.0391551	0.00441289	-0.0185691	0.000757812	-0.00400391	-6.71875e-05	-0.0750488	-0.048223
-1.79999	-0.0547965	-0.00958867	0.00127461	0.0453551	0.00331289	-0.0192691	0.00355781	-0.000103906	0.000632813	-0.0672488	-0.052223
-1.7	-0.0492965	-0.0178887	-0.00412539	0.0412551	0.000712891	-0.0244691	-0.00254219	-0.0106039	0.00143281	-0.0682488	-0.039023
-1.59999	-0.0362965	-0.0177887	-0.00662539	0.0361551	0.00331289	-0.0194691	0.00145781	0.00139609	0.00473281	-0.0434488	-0.052223
-1.5	0.0117035	-0.0234887	-0.0101254	0.0956551	0.00611289	-0.0263691	-4.21875e-05	0.0148961	0.00303281	0.0186512	-0.034923
-1.39999	0.0356035	-0.0226887	-0.0113254	0.141955	0.0110129	-0.0296691	-0.00144219	0.0202961	0.00433281	0.0852512	-0.013223
-1.29999	0.0117035	-0.0183887	-0.00992539	0.0956551	0.000412891	-0.0288691	-0.00224219	0.0124961	0.00103281	0.0673512	0.015677
-1.2	-0.0212965	-0.0324887	-0.00752539	0.0808551	0.00401289	-0.0214691	0.00225781	0.00379609	0.00203281	0.0186512	0.096177
-1.09999	-0.0937965	-0.0252887	-0.0100254	-0.0308449	-0.00498711	-0.0235691	0.00385781	-0.00870391	0.00703281	-0.0401488	0.108077
-1	-0.193296	0.0169113	-0.0120254	-0.148045	0.00451289	-0.0277691	0.00875781	0.0192961	0.0104328	-0.161849	0.094777
-0.899994	-0.233196	0.0301113	-0.0132254	-0.309545	0.0528129	-0.0384691	0.00405781	0.0582961	0.0139328	-0.229149	0.084977
-0.799988	-0.344596	0.0232113	-0.0129254	-0.519945	0.0867129	-0.0353691	-0.00374219	0.0582961	0.0196328	-0.440149	0.093277
-0.699997	-0.530296	0.0326113	-0.00382539	-0.560845	0.0990129	-0.00806914	-0.0114422	0.0255961	0.0225328	-0.572349	0.056577
-0.599991	-0.546196	0.0947113	0.0112746	-0.577645	0.0783129	-0.00106914	-0.00934219	-0.0459039	0.00233281	-0.601249	0.00317695
-0.5	-0.570696	0.0671113	0.0328746	-0.672545	0.0487129	-0.0135691	-0.0190422	-0.167904	0.00353281	-0.613749	-0.088623
-0.399994	-0.593896	0.0355113	0.0499746	-0.694645	0.0358129	-0.0153691	0.0107578	-0.234204	0.00273281	-0.613849	-0.172423
-0.299988	-0.600296	-0.0131887	0.0545746	-0.718545	0.0342129	-0.00376914	0.0134578	-0.318904	0.0349328	-0.688849	-0.250123
-0.199997	-0.658696	-0.0840887	0.0510746	-0.756945	0.0289129	-0.0227691	0.0228578	-0.490204	0.0253328	-0.828349	-0.359523
-0.0999908	-0.658696	-0.154089	0.0357746	-2.53474	-0.0270871	-0.0595691	0.0779578	-0.574004	0.0140328	-0.828349	-0.593223
0	-0.600296	-0.250689	0.00157461	-0.756945	-0.0869871	-0.0945691	0.131658	-0.650904	0.0230328	-0.688849	-0.642923
0.100006	-0.600296	-0.428389	-0.0492254	-0.756945	-0.140087	-0.148769	0.0779578	-0.693004	0.0293328	-0.688849	-0.695723
0.200012	-0.600296	-0.477189	-0.0991254	-0.756945	-0.198987	-0.177769	0.0771578	-0.696004	0.0293328	-0.688849	-0.708823
0.300003	-0.600296	-0.505389	-0.137425	-0.756945	-0.273687	-0.208169	-0.0189422	-0.842404	0.0285328	-0.688849	-0.695723
0.400009	-0.600296	-0.510589	-0.156725	-0.756945	-0.362587	-0.281869	-0.123642	-0.949504	-0.0433672	-0.688849	-0.642923
0.5	-0.600296	-0.545389	-0.218925	-0.756945	-0.576087	-0.482069	-0.235742	-0.949504	-0.124667	-0.688849	-0.593223
0.600006	-0.600296	-0.564089	-0.315225	-0.756945	-0.600687	-0.492769	-0.447442	-0.842404	-0.205267	-0.688849	-0.453523
0.700012	-0.600296	-0.564089	-0.488925	-0.756945	-0.619287	-0.492769	-0.526842	-0.842404	-0.233667	-0.688849	-0.359523
0.800003	-0.600296	-0.545389	-0.518525	-0.756945	-0.629087	-0.502369	-0.534742	-0.842404	-0.425567	-0.688849	-0.359523
0.900009	-0.600296	-0.510589	-0.523725	-0.718545	-0.630187	-0.526569	-0.556242	-0.842404	-0.620467	-0.688849	-0.359523
1	-0.593896	-0.510589	-0.525325	-0.694645	-0.788687	-0.626069	-0.558442	-0.842404	-0.623667	-0.688849	-0.359523
1.10001	-0.658696	-0.510589	-0.566425	-2.53474	-1.41089	-0.683269	-0.572442	-0.842404	-0.675067	-0.828349	-0.359523
1.20001	-1.3241	-0.510589	-0.839125	-4.00164	-0.788687	-0.683269	-1.07544	-0.842404	-0.706767	-2.71625	-0.359523
1.3	0.425004	-0.510589	-1.82913	-2.53474	-0.630187	-0.626069	-0.697042	-0.842404	-0.743767	-0.129749	-0.359523
1.40001	1.9821	-0.510589	-0.839125	-0.366845	-0.630187	-0.626069	-0.572442	-0.842404	-0.894867	2.23245	0.682277
1.5	3.6375	-0.510589	-0.839125	1.83646	-0.630187	-0.626069	-0.572442	-0.842404	-3.11447	4.35745	1.99928
1.60001	5.2343	-0.510589	-0.839125	3.69216	-0.630187	-0.626069	-0.572442	-0.842404	-0.894867	6.37845	3.00038
1.70001	6.5079	-0.510589	-0.839125	5.46366	-0.630187	-0.626069	-0.572442	-0.949504	-0.894867	8.23265	4.02168
1.8	7.7406	-0.510589	-0.839125	7.07316	-0.630187	-0.626069	-0.572442	-1.0523	-0.894867	10.0589	5.10238
1.90001	8.9369	-0.510589	-0.839125	8.71306	-0.630187	-0.626069	-0.572442	1.8921	-0.894867	11.7604	6.03658
2	9.9542	-0.214089	-0.839125	9.87106	-0.630187	-0.626069	-0.572442	4.5728	-0.894867	13.3922	6.96078
2.10001	11.0308	1.39821	-0.839125	11.2128	-0.630187	-0.626069	-0.572442	7.16	-0.894867	14.5148	7.87278
2.20001	11.7771	2.87171	-0.839125	12.418	-0.630187	-0.626069	-0.572442	9.7605	-0.894867	15.7091	8.72708
2.3	12.5989	4.35041	-0.839125	13.4064	-0.630187	-0.626069	-0.572442	12.1257	-0.894867	16.9551	9.29398
2.40001	13.4223	5.64991	-0.839125	14.4562	-0.788687	-0.683269	-0.572442	14.1851	-0.894867	18.0396	9.94738
2.5	14.1171	6.86921	-1.82913	15.2255	-0.619987	-0.852569	-0.697042	16.2136	-0.894867	19.0779	10.7296
2.60001	14.7377	8.09701	-2.21623	15.9134	1.44401	1.03383	-0.697042	18.0319	-0.894867	20.0523	11.4996
2.70001	15.2656	9.28211	-1.82913	16.6751	3.43411	2.53043	1.71506	19.6516	-3.11447	20.9767	12.1163
2.8	15.8347	10.3556	-0.0737254	17.406	5.17261	4.13133	3.89976	21.3395	-3.76507	21.7628	12.7168
2.90001	16.3536	11.2751	1.81537	17.9845	7.10331	5.71023	5.97566	22.9507	-3.11447	22.4685	13.248
3	16.7913	12.1446	3.68697	18.497	8.75911	7.28573	7.91236	24.2152	-0.835767	23.0343	13.7182
3.10001	17.1466	12.9868	5.06667	18.957	10.2204	8.78223	10.0574	25.505	1.35783	23.6014	14.1049
3.20001	17.513	13.77	6.56737	19.405	11.5988	9.78023	11.6625	26.7314	3.30913	24.1276	14.5108
3.3	17.908	14.4129	7.79967	19.8542	12.8577	10.8718	13.2796	27.9482	5.24363	24.6322	14.9308
3.40001	18.2209	14.9386	9.00497	20.2242	13.9809	11.8244	14.7892	28.7917	6.82823	25.139	15.3062
3.5	18.5732	15.501	10.1387	20.5748	15.0738	12.8169	16.0871	29.6407	8.46823	25.5872	15.6615
3.60001	18.8959	15.9922	11.2448	20.9457	16.0275	13.5402	17.3024	30.4654	10.0059	26.0613	15.99
3.70001	19.1967	16.5003	12.1655	21.2982	16.9222	14.3691	18.4792	31.286	11.1214	26.5021	16.2713
3.8	19.4504	16.9182	12.996	21.6211	17.8125	15.0411	19.6309	31.9984	12.3396	26.9198	16.544
3.90001	19.7094	17.2918	13.8252	21.917	18.6432	15.7906	20.6688	32.6785	13.6055	27.2966	16.8151
4	19.923	17.6601	14.5135	22.2136	19.3779	16.3943	21.5914	33.3622	14.49	27.6571	17.0734
4.10001	20.1803	17.985	15.1658	22.4766	19.9995	16.9461	22.4328	33.9783	15.2866	28.0279	17.3398
4.20001	20.4078	18.3442	15.6752	22.7416	20.568	17.456	23.2529	34.6199	16.1228	28.362	17.5628
4.3	20.633	18.6617	16.1148	22.987	21.0948	17.9505	23.9218	35.2187	16.9411	28.6967	17.7946
4.40001	20.8461	18.9376	16.5785	23.2327	21.5849	18.3292	24.5455	35.7906	17.662	29.0116	18.0119
4.5	21.0468	19.224	17.0333	23.4612	22.0318	18.6839	25.127	36.3212	18.2706	29.336	18.2161
4.60001	21.2697	19.4633	17.3925	23.6775	22.4946	19.0783	25.7215	36.8412	18.8198	29.6388	18.4273
4.70001	21.4562	19.7027	17.753	23.912	22.8827	19.4071	26.2336	37.3583	19.3398	29.9297	18.6438
4.8	21.6356	19.9504	18.1174	24.1338	23.2907	19.7352	26.7034	37.8318	19.7827	30.2095	18.842
4.90001	21.8387	20.18	18.4274	24.3555	23.6817	20.0481	27.2097	38.2795	20.2068	30.4894	19.0292
5	22.0364	20.3973	18.757	24.5687	24.066	20.3112	27.6881	38.6922	20.6035	30.743	19.2095
5.10001	22.2363	20.6082	19.0786	24.7688	24.3924	20.597	28.1468	39.0791	20.978	30.9986	19.4048
5.20001	22.4087	20.8151	19.3774	24.9636	24.7078	20.8537	28.5369	39.4638	21.3837	31.2504	19.574
5.3	22.5847	21.0108	19.6207	25.1705	25.0265	21.1057	28.9353	39.8166	21.762	31.4952	19.7411
5.40001	22.7611	21.2079	19.8548	25.3626	25.3299	21.3624	29.3298	40.1757	22.1006	31.7342	19.8951
5.5	22.9363	21.3934	20.0907	25.5415	25.6115	21.6147	29.7124	40.5208	22.4427	31.9733	20.0468
5.60001	23.1048	21.5919	20.3164	25.7195	25.8768	21.8568	30.0682	40.865	22.7468	32.1881	20.1932
5.70001	23.2699	21.7862	20.5471	25.9029	26.1401	22.0862	30.4183	41.196	23.0337	32.4173	20.3298
5.8	23.4383	21.9775	20.7736	26.071	26.4079	22.3159	30.7543	41.5292	23.3225	32.6435	20.4699
5.90001	23.5609	22.1593	20.996	26.2289	26.6587	22.5296	31.0771	41.8504	23.6159	32.8654	20.6021
6	23.7024	22.3346	21.1892	26.3836	26.8999	22.7444	31.3845	42.147	23.8728	33.0745	20.7305
6.10001	23.8322	22.4955	21.3958	26.5307	27.1435	22.9551	31.6983	42.4375	24.1255	33.2756	20.8506
6.20001	23.9633	22.6725	21.5921	26.6798	27.383	23.1579	31.9942	42.7228	24.3592	33.465	20.9848
6.3	24.093	22.8412	21.775	26.8327	27.6138	23.3645	32.2848	42.9994	24.5941	33.6446	21.1158
6.40001	24.2106	23.0057	21.9592	26.9792	27.8469	23.569	32.5701	43.2593	24.8104	33.8297	21.2357
6.5	24.3449	23.1456	22.1347	27.1133	28.081	23.766	32.8368	43.5235	25.0389	34.0129	21.3497
6.60001	24.4694	23.297	22.3374	27.2498	28.2947	23.9494	33.102	43.7639	25.242	34.1923	21.4746
6.70001	24.582	23.4426	22.5164	27.3876	28.5194	24.125	33.3668	43.9982	25.4583	34.3746	21.5917
6.8	24.7004	23.5866	22.6799	27.5208	28.7264	24.3086	33.6139	44.2266	25.6552	34.5482	21.7098
6.90001	24.8169	23.7225	22.8417	27.6409	28.9266	24.4776	33.8625	44.4441	25.8515	34.7126	21.8243
7	24.9337	23.8581	22.9993	27.7647	29.1206	24.6459	34.0964	44.668	26.039	34.8629	21.9375
7.10001	25.055	23.9925	23.1588	27.8942	29.3182	24.8082	34.3239	44.8833	26.2329	35.0096	22.0587
7.20001	25.159	24.1328	23.3109	28.0127	29.5012	24.9529	34.5432	45.0906	26.4206	35.1439	22.1654
7.3	25.2548	24.259	23.4591	28.1313	29.6729	25.1048	34.7607	45.3062	26.6168	35.2922	22.2674
7.40001	25.3631	24.3906	23.6003	28.245	29.845	25.2359	34.973	45.5204	26.7974	35.4421	22.3763
7.5	25.4796	24.5038	23.7378	28.3578	30.0007	25.378	35.1822	45.7237	26.9755	35.5904	22.4809
7.60001	25.586	24.6328	23.8711	28.4731	30.1468	25.5072	35.3762	45.9087	27.1508	35.7259	22.5883
7.70001	25.6871	24.7485	23.9965	28.5822	30.2973	25.6291	35.5565	46.1047	27.3293	35.8589	22.6973
7.8	25.7952	24.8656	24.1278	28.6777	30.4417	25.7591	35.7365	46.2865	27.5009	35.9921	22.795
7.90001	25.8919	24.9857	24.2565	28.7859	30.582	25.8986	35.9174	46.4645	27.651	36.1175	22.8899
8	25.9966	25.1003	24.3703	28.8834	30.7314	26.0274	36.0914	46.6466	27.7922	36.2431	22.9845
8.10001	26.1014	25.2173	24.5008	28.9879	30.8794	26.155	36.2758	46.8133	27.9371	36.3608	23.074
8.20001	26.2007	25.3332	24.6284	29.087	31.0308	26.2895	36.4492	46.9678	28.0762	36.4729	23.1702
8.3	26.2878	25.4354	24.7529	29.1892	31.1635	26.4106	36.5999	47.1278	28.2131	36.5836	23.2563
8.40001	26.3624	25.5496	24.8838	29.2794	31.2897	26.5225	36.7432	47.2764	28.3425	36.6912	23.3494
8.5	26.4513	25.6539	25.0167	29.3765	31.4102	26.645	36.8923	47.4305	28.4591	36.8082	23.4368
8.60001	26.5407	25.7627	25.1324	29.4752	31.539	26.759	37.0384	47.575	28.5753	36.9218	23.5089
8.70001	26.6285	25.8703	25.2368	29.5704	31.6661	26.8727	37.1827	47.7257	28.6988	37.0365	23.5929
8.8	26.7112	25.9643	25.3495	29.6627	31.7884	26.9713	37.3362	47.8633	28.8096	37.162	23.6739
8.90001	26.7916	26.0626	25.4565	29.7481	31.9144	27.0725	37.4831	48.0155	28.9327	37.2843	23.748
9	26.8675	26.1461	25.5576	29.8384	32.0396	27.1845	37.6253	48.1671	29.0468	37.4068	23.8212
9.10001	26.9567	26.2394	25.6596	29.9206	32.1611	27.2899	37.7588	48.3088	29.1562	37.5234	23.8966
9.20001	27.0431	26.3318	25.7579	30.0115	32.2759	27.3879	37.9032	48.4363	29.2676	37.6396	23.9732
9.3	27.1216	26.4232	25.8575	30.0956	32.3979	27.4942	38.0284	48.5797	29.3728	37.7408	24.0491
9.40001	27.2014	26.5172	25.9577	30.1764	32.5151	27.6044	38.1681	48.7123	29.4789	37.85	24.122
9.5	27.2844	26.6118	26.0509	30.2602	32.6253	27.7092	38.307	48.8446	29.5842	37.951	24.1926
9.60001	27.3674	26.7043	26.1365	30.339	32.7323	27.8126	38.4431	48.9782	29.6928	38.0482	24.2771
9.70001	27.45	26.8018	26.2339	30.422	32.8411	27.913	38.5887	49.1055	29.787	38.1492	24.3438
9.8	27.5269	26.8968	26.3295	30.4944	32.9348	28.0195	38.7252	49.2331	29.8858	38.2542	24.4111
9.90001	27.6078	26.9855	26.4204	30.5777	33.0388	28.1084	38.8568	49.3551	29.9892	38.3493	24.4822
10	27.681	27.0638	26.518	30.6562	33.1354	28.1954	38.9892	49.4714	30.093	38.4539	24.552
10.1	27.7574	27.1489	26.6102	30.7331	33.2306	28.2805	39.1212	49.5833	30.1904	38.5629	24.6101
10.2	27.831	27.2295	26.6977	30.8067	33.3282	28.3715	39.2483	49.7031	30.2797	38.6636	24.6755
10.3	27.9085	27.3114	26.7839	30.883	33.4352	28.4623	39.3523	49.8165	30.381	38.7555	24.7379
10.4	27.9869	27.3953	26.8583	30.9537	33.538	28.5511	39.4681	49.9213	30.479	38.8567	24.8009
10.5	28.0619	27.477	26.948	31.0282	33.6407	28.6416	39.5796	50.0361	30.5764	38.9524	24.8548
10.6	28.1317	27.5544	27.032	31.0958	33.7359	28.7381	39.6941	50.1476	30.6742	39.0499	24.9128
10.7	28.2045	27.6329	27.1137	31.1666	33.8337	28.8206	39.799	50.2506	30.7665	39.1318	24.9739
10.8	28.2745	27.7107	27.1958	31.2272	33.9288	28.9065	39.9181	50.3531	30.8555	39.2249	25.035
10.9	28.3471	27.791	27.2809	31.2961	34.0223	28.987	40.0235	50.4566	30.9447	39.3016	25.0989
11	28.414	27.8674	27.3691	31.3698	34.1142	29.0743	40.1311	50.5588	31.0374	39.3799	25.1616
11.1	28.4813	27.9418	27.4524	31.4419	34.2046	29.1606	40.2299	50.666	31.1261	39.4626	25.227
11.2	28.5501	28.0172	27.5304	31.512	34.3006	29.2479	40.3329	50.7603	31.211	39.5412	25.2879
11.3	28.6199	28.0912	27.6115	31.5801	34.389	29.331	40.4367	50.8562	31.3006	39.6187	25.3503
11.4	28.6862	28.1666	27.6884	31.6452	34.4796	29.4146	40.5347	50.9513	31.3876	39.6899	25.4108
11.5	28.7499	28.2429	27.7557	31.7061	34.5661	29.49	40.6344	51.0377	31.4767	39.7668	25.4699
11.6	28.8119	28.3152	27.8288	31.7691	34.6519	29.574	40.7301	51.1283	31.564	39.8436	25.5206
11.7	28.8731	28.3872	27.8943	31.8292	34.7356	29.6418	40.8157	51.225	31.6471	39.9202	25.5764
11.8	28.9377	28.4571	27.9679	31.889	34.8123	29.7133	40.9125	51.3094	31.7276	40.0065	25.6355
11.9	28.9993	28.5244	28.0399	31.9539	34.8933	29.792	41.007	51.3944	31.8086	40.0821	25.6921
12	29.0634	28.5975	28.1073	32.0157	34.9738	29.8648	41.097	51.488	31.8739	40.1589	25.7472
12.1	29.1265	28.6705	28.1822	32.0773	35.0475	29.9291	41.1889	51.572	31.9552	40.2365	25.8062
12.2	29.1847	28.733	28.2595	32.1398	35.1218	30.0043	41.2741	51.6548	32.0316	40.3135	25.8568
12.3	29.2482	28.7928	28.3281	32.2002	35.1997	30.0755	41.3617	51.7338	32.114	40.3899	25.9128
12.4	29.3067	28.8462	28.3968	32.262	35.2747	30.145	41.4454	51.8127	32.1826	40.4608	25.9634
12.5	29.3667	28.9123	28.4652	32.316	35.3554	30.2125	41.5332	51.8965	32.2542	40.5272	26.012
12.6	29.4275	28.9778	28.5351	32.3767	35.4294	30.2818	41.6193	51.9785	32.3243	40.5989	26.0595
12.7	29.4934	29.0358	28.6063	32.435	35.4991	30.3529	41.7083	52.0607	32.3904	40.6714	26.101
12.8	29.5521	29.1014	28.6737	32.4909	35.5756	30.4266	41.7919	52.1399	32.458	40.7391	26.1469
12.9	29.6139	29.1646	28.7393	32.5506	35.6386	30.4971	41.878	52.2215	32.525	40.8097	26.1975
13	29.6729	29.2205	28.8053	32.604	35.7127	30.5663	41.9597	52.2957	32.5968	40.8807	26.2446
13.1	29.7285	29.2858	28.8741	32.6612	35.7757	30.6328	42.0451	52.3735	32.6652	40.9475	26.2913
13.2	29.7805	29.3465	28.942	32.7227	35.8423	30.6966	42.1222	52.4469	32.7354	41.0147	26.3366
13.3	29.8366	29.4071	29.0062	32.7805	35.9118	30.7553	42.1938	52.5209	32.792	41.0818	26.3831
13.4	29.8976	29.4623	29.067	32.8368	35.9749	30.819	42.2767	52.5969	32.8514	41.1465	26.4272
13.5	29.9547	29.5196	29.1329	32.892	36.0366	30.882	42.3568	52.6692	32.9126	41.2188	26.4722
13.6	30.0124	29.5713	29.1949	32.9504	36.101	30.9421	42.4278	52.743	32.9656	41.2861	26.5161
13.7	30.0695	29.6269	29.2581	33.0046	36.164	31.0037	42.5005	52.8131	33.0291	41.358	26.5628
13.8	30.1226	29.6836	29.3206	33.0649	36.2286	31.0662	42.5752	52.8859	33.0918	41.4267	26.6048
13.9	30.1714	29.7384	29.3733	33.1187	36.2918	31.1322	42.6511	52.9576	33.1563	41.4934	26.6496
14	30.2187	29.7902	29.433	33.1743	36.3531	31.193	42.7255	53.0281	33.2199	41.5622	26.6949
14.1	30.2696	29.8431	29.4872	33.2272	36.4146	31.2543	42.7982	53.0994	33.2843	41.6231	26.738
14.2	30.3219	29.8938	29.5436	33.2846	36.4791	31.3116	42.8686	53.1695	33.3525	41.6903	26.7765
14.3	30.372	29.9509	29.6008	33.3409	36.54	31.3685	42.9396	53.236	33.4177	41.7545	26.8189
14.4	30.4268	30.0036	29.6579	33.3978	36.6012	31.4321	43.0068	53.3083	33.4761	41.8187	26.8627
14.5	30.4782	30.0607	29.7151	33.4402	36.6577	31.4937	43.0785	53.3756	33.5326	41.8868	26.9054
14.6	30.5322	30.1137	29.7732	33.4891	36.7151	31.5478	43.15	53.441	33.5921	41.9516	26.9462
14.7	30.5862	30.1708	29.8274	33.5347	36.7726	31.6089	43.2287	53.5075	33.6544	42.0142	26.9915
14.8	30.6364	30.2263	29.8898	33.5823	36.8286	31.6676	43.3005	53.5764	33.7149	42.0779	27.0328
14.9	30.6879	30.2758	29.947	33.631	36.8898	31.7291	43.3711	53.6319	33.7745	42.1431	27.0707
15	30.7427	30.3254	30.0044	33.6738	36.946	31.7885	43.4412	53.6956	33.8321	42.2053	27.1119
15.1	30.8001	30.3776	30.0604	33.7207	37.0081	31.8483	43.5094	53.7612	33.8875	42.2616	27.1465
15.2	30.851	30.4271	30.119	33.7706	37.0652	31.9053	43.5816	53.8227	33.9468	42.3199	27.1846
15.3	30.9028	30.4754	30.1744	33.8191	37.1216	31.9529	43.6524	53.8858	34.0069	42.3747	27.2219
15.4	30.9508	30.5264	30.2293	33.8678	37.1783	32.0059	43.7192	53.9497	34.0618	42.4294	27.2584
15.5	31.0025	30.5803	30.2823	33.9125	37.2379	32.0582	43.7827	54.0116	34.115	42.481	27.2939
15.6	31.0497	30.6295	30.33	33.9583	37.2954	32.1121	43.8507	54.0719	34.1672	42.536	27.3301
15.7	31.0967	30.6796	30.3782	34.0111	37.3501	32.1683	43.9187	54.1324	34.224	42.5916	27.3641
15.8	31.1438	30.7298	30.4335	34.0573	37.4012	32.2238	43.9788	54.1954	34.279	42.6489	27.401
15.9	31.1901	30.7785	30.4836	34.1075	37.4607	32.2816	44.0409	54.2528	34.3328	42.7022	27.44
16	31.2408	30.8291	30.5321	34.1505	37.5157	32.3331	44.1029	54.3093	34.3856	42.7581	27.4804
16.1	31.2928	30.8779	30.5801	34.1938	37.5734	32.3915	44.1657	54.3668	34.4417	42.8169	27.519
16.2	31.3452	30.9288	30.6268	34.2391	37.6258	32.4412	44.2292	54.4268	34.4981	42.8776	27.5608
16.3	31.3939	30.98	30.6777	34.287	37.6837	32.4951	44.3005	54.4874	34.551	42.9358	27.5969
16.4	31.4419	31.0304	30.7301	34.3307	37.7439	32.5488	44.3688	54.5433	34.6062	42.992	27.6319
16.5	31.4882	31.0783	30.7822	34.3766	37.7985	32.595	44.4366	54.6002	34.657	43.046	27.6688
16.6	31.5381	31.1217	30.8303	34.4198	37.8544	32.6455	44.5024	54.6579	34.7091	43.1007	27.705
16.7	31.5835	31.1691	30.8822	34.4636	37.9117	32.6941	44.5665	54.7177	34.7565	43.1515	27.7421
16.8	31.6258	31.219	30.9312	34.5089	37.9648	32.7453	44.6268	54.7719	34.8105	43.2068	27.7761
16.9	31.6707	31.2652	30.9788	34.549	38.0191	32.7936	44.6887	54.8292	34.8637	43.2645	27.8139
17	31.714	31.3082	31.0229	34.5915	38.0724	32.8433	44.7464	54.8818	34.9207	43.3153	27.8531
17.1	31.7591	31.3557	31.0711	34.6367	38.1252	32.8948	44.7974	54.9351	34.9758	43.3682	27.8917
17.2	31.8082	31.4036	31.1209	34.6819	38.1762	32.9453	44.8569	54.9921	35.0258	43.4165	27.9279
17.3	31.8503	31.4455	31.1704	34.7287	38.2267	32.991	44.912	55.0426	35.0743	43.4648	27.9668
17.4	31.8959	31.4875	31.2178	34.7683	38.2825	33.0412	44.9656	55.0929	35.124	43.5101	28.004
17.5	31.94	31.5311	31.2667	34.8106	38.3346	33.0858	45.0231	55.1498	35.1753	43.5571	28.0421
17.6	31.9875	31.5748	31.315	34.8534	38.3838	33.1374	45.0766	55.1999	35.222	43.6064	28.0804
17.7	32.0341	31.6219	31.3622	34.8946	38.4326	33.1846	45.1366	55.2465	35.2627	43.6543	28.1103
17.8	32.0817	31.6669	31.4107	34.9349	38.4816	33.2321	45.1932	55.298	35.3058	43.7046	28.1472
17.9	32.1241	31.7156	31.4593	34.9777	38.5286	33.2785	45.2483	55.3541	35.3575	43.7513	28.1843
18	32.1656	31.7632	31.5083	35.0183	38.5771	33.3203	45.3047	55.4014	35.409	43.8018	28.2203
18.1	32.21	31.8047	31.5556	35.0591	38.6265	33.3654	45.3624	55.4529	35.4547	43.8537	28.257
18.2	32.2519	31.8514	31.6027	35.1004	38.6819	33.4112	45.4174	55.5058	35.4998	43.9059	28.2895
18.3	32.2956	31.896	31.6505	35.1413	38.7298	33.4539	45.4751	55.5601	35.5452	43.956	28.3247
18.4	32.3356	31.9382	31.6939	35.186	38.7793	33.4985	45.532	55.6097	35.5893	44.0042	28.3571
18.5	32.3787	31.9815	31.7377	35.2237	38.8308	33.5464	45.5924	55.6621	35.6312	44.0584	28.3924
18.6	32.4226	32.0279	31.7782	35.2642	38.883	33.5923	45.6512	55.712	35.6784	44.1147	28.4284
18.7	32.4682	32.0719	31.8236	35.3016	38.9316	33.6387	45.7062	55.7642	35.7253	44.1664	28.4643
18.8	32.5074	32.1152	31.8688	35.342	38.9849	33.6861	45.7563	55.8168	35.7681	44.2158	28.4998
18.9	32.548	32.1586	31.9119	35.384	39.034	33.7306	45.8108	55.8669	35.8127	44.2621	28.5342
19	32.5875	32.2009	31.9582	35.4298	39.0781	33.7804	45.8647	55.9073	35.8558	44.3127	28.5672
19.1	32.626	32.2475	32.0011	35.4694	39.1265	33.8242	45.9226	55.9535	35.8988	44.3652	28.6002
19.2	32.6686	32.2874	32.0429	35.5117	39.1763	33.8729	45.9791	55.9992	35.9404	44.4162	28.6343
19.3	32.7132	32.3286	32.0851	35.5498	39.2273	33.918	46.0314	56.0442	35.9833	44.4647	28.6684
19.4	32.7502	32.3681	32.1286	35.5857	39.2781	33.9648	46.0822	56.0886	36.028	44.5122	28.7028
19.5	32.7936	32.4132	32.173	35.6245	39.3262	34.0063	46.131	56.1358	36.0658	44.5653	28.739
19.6	32.8338	32.4539	32.2137	35.6685	39.3778	34.0509	46.1856	56.187	36.1088	44.6163	28.7711
19.7	32.8775	32.497	32.2557	35.7069	39.4265	34.0965	46.2414	56.2351	36.153	44.6635	28.8053
19.8	32.9164	32.5388	32.2965	35.7486	39.4694	34.1414	46.294	56.2812	36.1957	44.7096	28.8368
19.9	32.9548	32.5769	32.3408	35.7839	39.5176	34.1824	46.343	56.3275	36.2366	44.7536	28.8722
20	32.9993	32.6172	32.3809	35.8197	39.5655	34.2231	46.3921	56.3734	36.2791	44.8001	28.9029
20.1	33.0382	32.6545	32.4212	35.8515	39.6115	34.2599	46.44	56.4179	36.3198	44.8438	28.9419
20.2	33.0767	32.6975	32.4667	35.8879	39.6552	34.3004	46.4884	56.462	36.3611	44.8942	28.9735
20.3	33.1207	32.7394	32.5103	35.9203	39.7022	34.3436	46.5343	56.5076	36.4023	44.9428	29.0046
20.4	33.1611	32.7819	32.5545	35.95	39.747	34.3846	46.5827	56.5537	36.4432	44.9862	29.0384
20.5	33.1962	32.824	32.5957	35.9848	39.7908	34.4269	46.6329	56.6	36.486	45.0286	29.0705
20.6	33.2345	32.8624	32.639	36.0216	39.8352	34.4714	46.6841	56.6462	36.5301	45.0694	29.101
20.7	33.2735	32.903	32.6784	36.0571	39.8771	34.5179	46.7287	56.6916	36.5741	45.114	29.1349
20.8	33.3132	32.9435	32.7183	36.0908	39.9231	34.5582	46.7774	56.7382	36.616	45.1611	29.1657
20.9	33.353	32.9784	32.7579	36.1301	39.9667	34.5969	46.8258	56.7837	36.6615	45.2075	29.1964
21	33.388	33.0152	32.8011	36.1701	40.0042	34.6379	46.875	56.824	36.6995	45.2541	29.2295
21.1	33.4248	33.0545	32.846	36.2061	40.0479	34.6806	46.9254	56.8689	36.7393	45.2933	29.2559
21.2	33.463	33.0917	32.8861	36.2417	40.0909	34.7242	46.9802	56.9172	36.7807	45.3386	29.2888
21.3	33.4967	33.1329	32.9261	36.2707	40.1345	34.7659	47.0298	56.9614	36.8186	45.3854	29.3204
21.4	33.5307	33.1721	32.9672	36.305	40.1806	34.8126	47.0751	57.0075	36.8564	45.4302	29.3478
21.5	33.5685	33.2107	33.0084	36.3405	40.2205	34.8545	47.1269	57.0533	36.8969	45.4773	29.378
21.6	33.6057	33.2516	33.0487	36.3795	40.2622	34.8958	47.1737	57.0944	36.9377	45.5215	29.405
21.7	33.6437	33.2904	33.0905	36.4149	40.3056	34.9383	47.2191	57.1328	36.9746	45.5673	29.4337
21.8	33.6818	33.3283	33.1296	36.4471	40.3494	34.9754	47.2611	57.1759	37.0135	45.6142	29.4646
21.9	33.7233	33.3654	33.1685	36.4834	40.3943	35.016	47.3069	57.2204	37.0527	45.6554	29.495
22	33.7617	33.405	33.2063	36.5154	40.4326	35.0539	47.3517	57.2614	37.095	45.6987	29.5226
22.1	33.7976	33.4414	33.2457	36.5478	40.4754	35.0959	47.3973	57.3076	37.1337	45.7436	29.5513
22.2	33.8328	33.4785	33.2875	36.5791	40.5144	35.1334	47.4457	57.3569	37.1754	45.7808	29.5833
22.3	33.8702	33.5189	33.3282	36.6118	40.557	35.1716	47.4918	57.4005	37.2125	45.8204	29.6136
22.4	33.907	33.5577	33.3692	36.6455	40.5976	35.2079	47.5361	57.4416	37.2512	45.8661	29.6445
22.5	33.9441	33.5952	33.4015	36.6791	40.6353	35.2439	47.5769	57.4855	37.2857	45.9075	29.6723
22.6	33.9817	33.6282	33.4361	36.715	40.675	35.2757	47.6232	57.5327	37.3241	45.9498	29.6942
22.7	34.0164	33.665	33.469	36.7493	40.7144	35.3103	47.667	57.5763	37.3641	45.9909	29.7217
22.8	34.0526	33.7027	33.5024	36.7832	40.7537	35.3447	47.7085	57.6148	37.4026	46.0326	29.7502
22.9	34.0907	33.7368	33.5403	36.8197	40.7934	35.3821	47.7489	57.6512	37.4394	46.0699	29.7806
23	34.1287	33.7699	33.5785	36.8529	40.8373	35.4206	47.7912	57.6883	37.4799	46.112	29.8113
23.1	34.1641	33.8075	33.6175	36.884	40.881	35.4589	47.8317	57.7336	37.5172	46.1536	29.8395
23.2	34.2022	33.84	33.6534	36.9171	40.9204	35.5001	47.8722	57.7767	37.5491	46.1932	29.8688
23.3	34.2354	33.8748	33.6904	36.9507	40.9577	35.5398	47.9174	57.8137	37.5895	46.2324	29.899
23.4	34.2711	33.9132	33.7258	36.9822	40.9996	35.5798	47.9646	57.857	37.6252	46.2731	29.9284
23.5	34.3063	33.9533	33.7582	37.0149	41.0358	35.6163	48.0128	57.8967	37.6607	46.3141	29.9615
23.6	34.3402	33.9877	33.7922	37.046	41.0751	35.6559	48.0573	57.9364	37.6985	46.3546	29.9922
23.7	34.3792	34.026	33.8244	37.0785	41.1106	35.6885	48.1077	57.9775	37.736	46.3925	30.0245
23.8	34.416	34.0635	33.8599	37.1113	41.1491	35.723	48.1519	58.0197	37.7753	46.4336	30.0527
23.9	34.4469	34.1007	33.894	37.149	41.1874	35.7602	48.1977	58.0585	37.8137	46.4728	30.0775
24	34.478	34.1349	33.928	37.1803	41.2263	35.8038	48.2409	58.0947	37.8468	46.5125	30.1044
24.1	34.5132	34.1664	33.962	37.2094	41.2649	35.8417	48.2828	58.1345	37.8849	46.5547	30.1315
24.2	34.5469	34.2006	33.9977	37.2404	41.3008	35.8807	48.3271	58.173	37.9253	46.597	30.1583
24.3	34.5839	34.2365	34.0344	37.2707	41.3378	35.914	48.3709	58.2172	37.9595	46.6359	30.1838
24.4	34.6191	34.2742	34.0702	37.3027	41.3761	35.9499	48.4134	58.2566	37.9907	46.6753	30.2064
24.5	34.6556	34.3078	34.1077	37.3315	41.4109	35.9863	48.4541	58.2892	38.0269	46.7169	30.2346
24.6	34.6858	34.3463	34.1405	37.3637	41.4456	36.0193	48.4946	58.3268	38.064	46.7525	30.2606
24.7	34.7218	34.378	34.179	37.3927	41.4816	36.0571	48.5366	58.3611	38.1019	46.7934	30.2893
24.8	34.7531	34.4116	34.2121	37.4283	41.5194	36.0937	48.5782	58.3982	38.1371	46.8335	30.3173
24.9	34.7881	34.4473	34.2434	37.4588	41.5527	36.1258	48.6185	58.4363	38.1742	46.8725	30.3394
25	34.8207	34.4841	34.2807	37.4915	41.592	36.1624	48.656	58.476	38.212	46.9138	30.3632
25.1	34.8525	34.5157	34.3079	37.5244	41.6327	36.1979	48.6974	58.5189	38.2447	46.9487	30.3915
25.2	34.8853	34.5497	34.3429	37.556	41.6722	36.2353	48.7372	58.559	38.2761	46.9817	30.4182
25.3	34.9185	34.5844	34.3772	37.5899	41.7071	36.2642	48.7805	58.5974	38.3059	47.0181	30.4483
25.4	34.952	34.6187	34.4111	37.6185	41.742	36.299	48.825	58.6342	38.3399	47.0579	30.4774
25.5	34.9836	34.654	34.4456	37.6491	41.7774	36.334	48.8677	58.671	38.3766	47.0969	30.5045
25.6	35.0165	34.6876	34.4758	37.6823	41.8121	36.3638	48.9061	58.708	38.4105	47.1356	30.5284
25.7	35.0517	34.7189	34.5054	37.7083	41.8483	36.3961	48.9496	58.7443	38.4422	47.1725	30.5527
25.8	35.0834	34.7495	34.538	37.7396	41.8843	36.4313	48.9909	58.7824	38.4767	47.207	30.5778
25.9	35.1145	34.7833	34.5726	37.77	41.9235	36.4651	49.0327	58.8176	38.5072	47.2429	30.6031
26	35.1478	34.8205	34.6043	37.7999	41.9576	36.5003	49.0724	58.8551	38.5377	47.2813	30.6285
26.1	35.1775	34.8502	34.6369	37.8268	41.9924	36.5352	49.1128	58.8943	38.5717	47.321	30.6564
26.2	35.2122	34.8839	34.6693	37.8552	42.0271	36.5713	49.1538	58.9282	38.6054	47.356	30.679
26.3	35.2446	34.9151	34.704	37.8803	42.0637	36.6067	49.1959	58.9631	38.6415	47.392	30.7011
26.4	35.2743	34.9517	34.7376	37.9137	42.0954	36.6396	49.2313	58.9993	38.6749	47.4311	30.7295
26.5	35.3076	34.9792	34.7731	37.9464	42.1288	36.6765	49.2674	59.035	38.7096	47.4675	30.7568
26.6	35.3426	35.0129	34.8067	37.9793	42.1629	36.7094	49.3058	59.0689	38.7416	47.5049	30.7831
26.7	35.3763	35.0455	34.8391	38.0074	42.1954	36.7404	49.3478	59.105	38.7726	47.5407	30.8101
26.8	35.41	35.077	34.8736	38.0355	42.2336	36.7733	49.3893	59.14	38.804	47.5791	30.835
26.9	35.4401	35.1074	34.9078	38.0676	42.2684	36.8058	49.4298	59.175	38.8421	47.6147	30.8611
27	35.4732	35.1391	34.942	38.0982	42.3057	36.8368	49.4684	59.2096	38.8734	47.6548	30.8872
27.1	35.5036	35.1717	34.9729	38.1279	42.3422	36.869	49.5069	59.2462	38.9003	47.6922	30.9131
27.2	35.5359	35.2076	35.0051	38.1551	42.3786	36.9019	49.548	59.2783	38.9304	47.7305	30.9371
27.3	35.5669	35.2381	35.0401	38.1832	42.4113	36.934	49.5858	59.3065	38.9565	47.7693	30.9652
27.4	35.601	35.2702	35.0691	38.2108	42.4472	36.9636	49.6215	59.3383	38.9877	47.804	30.9881
27.5	35.6337	35.3038	35.1003	38.2388	42.481	36.994	49.6615	59.3712	39.0176	47.8397	31.0131
27.6	35.6643	35.3346	35.1349	38.2692	42.5159	37.0256	49.7008	59.4107	39.0459	47.8753	31.0379
27.7	35.6986	35.3663	35.1703	38.3014	42.5443	37.0588	49.7402	59.4471	39.0767	47.9127	31.0635
27.8	35.7287	35.3968	35.1989	38.3301	42.5751	37.0919	49.7783	59.4802	39.1093	47.949	31.0881
27.9	35.7583	35.4307	35.229	38.3591	42.6088	37.129	49.8144	59.5139	39.1416	47.9847	31.1137
28	35.7878	35.4619	35.2668	38.3893	42.6438	37.1632	49.8522	59.5481	39.1732	48.0223	31.1364
28.1	35.8144	35.4907	35.3001	38.4194	42.6788	37.1966	49.8942	59.5861	39.2034	48.0566	31.1611
28.2	35.8423	35.5223	35.3318	38.4495	42.7089	37.2261	49.9339	59.6204	39.2359	48.0883	31.1852
28.3	35.8724	35.5512	35.3644	38.479	42.7435	37.2587	49.9715	59.6512	39.2622	48.1231	31.2045
28.4	35.9006	35.5794	35.3947	38.5053	42.776	37.2923	50.0108	59.6821	39.2937	48.1597	31.229
28.5	35.9297	35.6123	35.4263	38.5365	42.8114	37.3231	50.0517	59.7177	39.3275	48.1925	31.2561
28.6	35.9589	35.6449	35.46	38.5657	42.8446	37.3539	50.0899	59.7457	39.3564	48.2276	31.2805
28.7	35.9906	35.6764	35.4893	38.5936	42.8767	37.3843	50.1261	59.7768	39.3831	48.2617	31.3057
28.8	36.025	35.7086	35.5229	38.6224	42.91	37.4152	50.1624	59.8073	39.4111	48.2962	31.3303
28.9	36.0575	35.7396	35.552	38.6506	42.9463	37.4446	50.1997	59.8395	39.441	48.3315	31.3522
29	36.0834	35.7681	35.5844	38.6793	42.9789	37.4762	50.2402	59.8753	39.4712	48.3688	31.3779
29.1	36.1084	35.8019	35.6174	38.7063	43.0137	37.5068	50.2767	59.9106	39.4999	48.4068	31.4043
29.2	36.1363	35.8297	35.6482	38.7345	43.0493	37.5353	50.3141	59.9431	39.5284	48.4413	31.4267
29.3	36.1617	35.8584	35.6782	38.7635	43.0821	37.5631	50.3528	59.9742	39.5596	48.4775	31.4536
29.4	36.1914	35.8855	35.7107	38.7902	43.1122	37.5908	50.3927	60.004	39.5849	48.51	31.4732
29.5	36.2172	35.9165	35.7415	38.8174	43.1451	37.6221	50.4309	60.0354	39.6134	48.5455	31.4937
29.6	36.2453	35.9447	35.7738	38.8445	43.1765	37.6527	50.465	60.0693	39.6423	48.578	31.5118
29.7	36.279	35.9737	35.8045	38.8712	43.2053	37.6849	50.5027	60.1032	39.6708	48.6097	31.5352
29.8	36.3036	36.0049	35.8379	38.902	43.2374	37.7194	50.5343	60.1347	39.7008	48.6458	31.56
29.9	36.3307	36.0352	35.8684	38.9289	43.2677	37.7485	50.5699	60.1673	39.7325	48.6803	31.5836
30	36.3627	36.0631	35.8987	38.9564	43.3031	37.7832	50.607	60.1973	39.7624	48.7179	31.6066
30.1	36.3962	36.0914	35.932	38.9861	43.3392	37.8097	50.6453	60.2244	39.7926	48.7498	31.6262
30.2	36.4237	36.1234	35.9619	39.0163	43.3702	37.8427	50.6801	60.2551	39.8162	48.7812	31.6498
30.3	36.4553	36.1538	35.9918	39.0473	43.3989	37.8741	50.7158	60.2911	39.845	48.8121	31.6744
30.4	36.4872	36.1832	36.0234	39.0738	43.4305	37.9079	50.7514	60.3181	39.8748	48.8493	31.6997
30.5	36.518	36.2088	36.0522	39.0971	43.4604	37.9365	50.7867	60.3491	39.9047	48.8851	31.7264
30.6	36.5461	36.238	36.0803	39.1269	43.4874	37.968	50.8234	60.3811	39.9308	48.9177	31.7492
30.7	36.5714	36.2645	36.1086	39.1549	43.5167	38.001	50.8616	60.414	39.9609	48.9561	31.7722
30.8	36.5986	36.2965	36.1365	39.1841	43.5442	38.0334	50.8945	60.4455	39.9914	48.9903	31.7923
30.9	36.6302	36.3237	36.1675	39.2096	43.5737	38.0624	50.9296	60.4767	40.0227	49.0225	31.8152
31	36.6605	36.351	36.1966	39.2353	43.61	38.0922	50.9652	60.5099	40.048	49.0549	31.839
31.1	36.6903	36.3801	36.2248	39.2638	43.6424	38.1257	51.0037	60.5376	40.0737	49.0897	31.8612
31.2	36.7185	36.4095	36.2576	39.2878	43.6712	38.1561	51.0355	60.5666	40.1012	49.1285	31.8833
31.3	36.7472	36.4373	36.2857	39.315	43.7013	38.1853	51.0676	60.5973	40.1318	49.1656	31.9037
31.4	36.7735	36.4656	36.3126	39.3412	43.728	38.2142	51.0991	60.6279	40.1601	49.1989	31.9214
31.5	36.8042	36.4954	36.3432	39.3695	43.7574	38.2395	51.1303	60.6585	40.1893	49.2314	31.9423
31.6	36.8288	36.5266	36.3743	39.3946	43.7883	38.2651	51.1627	60.6866	40.2166	49.2662	31.9645
31.7	36.8546	36.5544	36.4063	39.4217	43.8182	38.2966	51.1962	60.7133	40.2458	49.2969	31.9861
31.8	36.883	36.5841	36.4375	39.4512	43.8473	38.33	51.2292	60.7465	40.2734	49.3309	32.0086
31.9	36.9123	36.6101	36.4657	39.4772	43.8795	38.364	51.2639	60.7784	40.2987	49.3621	32.0289
32	36.941	36.6352	36.4937	39.5003	43.9099	38.3925	51.298	60.8116	40.3268	49.39	32.0513
32.1	36.969	36.6621	36.5214	39.5274	43.9424	38.4248	51.334	60.841	40.3548	49.422	32.0727
32.2	36.9953	36.6899	36.5481	39.5573	43.9684	38.4566	51.3671	60.8708	40.3858	49.4565	32.096
32.3	37.0236	36.7175	36.578	39.5848	43.999	38.4887	51.3998	60.9038	40.4125	49.4891	32.1206
32.4	37.0533	36.7469	36.6046	39.6114	44.0315	38.5171	51.4313	60.931	40.4408	49.5222	32.1428
32.5	37.083	36.7705	36.6298	39.6374	44.0615	38.5482	51.4636	60.9603	40.4695	49.5518	32.1644
32.6	37.1078	36.799	36.6556	39.6593	44.0886	38.5784	51.5013	60.9932	40.498	49.5827	32.184
32.7	37.1334	36.8264	36.6851	39.6804	44.1158	38.6089	51.5359	61.0252	40.5265	49.612	32.2053
32.8	37.1622	36.8537	36.7125	39.7081	44.1474	38.637	51.5706	61.0572	40.5551	49.6407	32.2283
32.9	37.1879	36.8837	36.74	39.7335	44.1759	38.6616	51.6052	61.0906	40.5822	49.6718	32.2522
[truncated: 8,671 more rows]
