# Supplementary material for: Antigenic mapping reveals sites of vulnerability on α-HCoV spike protein
Source: Commun Biol. 2022 Nov 4;5:1179. doi: 10.1038/s42003-022-04160-8 (PMC9636267; doi:10.1038/s42003-022-04160-8)
Supplement: Supplementary file 3 — Supplementary Data 1 [file 42003_2022_4160_MOESM3_ESM.zip › Supplementary Data 1/SP Figure 6/SP Figure 6e-source data.xlsx]

## Sheet: S-R07
Source data used to plot Supplementary Figure 6e, S-R07.
X (Time, sec)	3.125 nM_Y	3.125 nM; Fitted_Y	6.25 nM_Y	6.25 nM; Fitted_Y	12.5 nM_Y	12.5 nM; Fitted_Y	25 nM_Y	25 nM; Fitted_Y	50 nM_Y	50 nM; Fitted_Y
-37.3	0.0639986	0	0.0184	0	0.0747986	0	0.0446986	0	0.0904986	0
-37.2	0.0342	0	0.00100001	0	0.0324	0	0.00230001	0	0.0508996	0
-37.1	0.0154501	0	-0.01705	0	0.0124501	0	-0.0257499	0	0.0349501	0
-37	-0.00585	0	-0.01255	0	0.00715	0	-0.02955	0	0.03145	0
-36.9	-0.0178497	0	-0.01525	0	0.01215	0	-0.02205	0	0.0281503	0
-36.8	-0.00964963	0	-0.01995	0	0.0160504	0	-0.0254496	0	0.0283504	0
-36.7	-0.0113	0	-0.0171	0	0.0128	0	-0.0224	0	0.0353003	0
-36.6	-0.00525008	0	-0.01945	0	0.0156499	0	-0.0198501	0	0.0348499	0
-36.5	-0.01395	0	-0.02965	0	0.00815	0	-0.02255	0	0.02935	0
-36.4	-0.000899629	0	-0.0106	0	0.0174	0	-0.007	0	0.0427004	0
-36.3	0.00720043	0	-0.0083	0	0.0268004	0	-0.000899575	0	0.0516004	0
-36.2	0.016	0	-0.0012	0	0.0367	0	0.0108	0	0.0600002	0
-36.1	0.0225501	0	-0.000149998	0	0.0319501	0	0.0112501	0	0.0581501	0
-36	0.02815	0	0.000349997	0	0.02955	0	0.00825	0	0.05855	0
-35.9	0.0345	0	0.0102	0	0.03	0	0.0158	0	0.0625	0
-35.8	0.0293503	0	0.00725	0	0.0254503	0	0.0176503	0	0.0614503	0
-35.7	0.0332	0	0.0156	0	0.0317	0	0.0213	0	0.0666002	0
-35.6	0.0308001	0	0.0177	0	0.0356001	0	0.0245001	0	0.0654001	0
-35.5	0.03225	0	0.01665	0	0.03405	0	0.03025	0	0.06225	0
-35.4	0.0251501	0	0.00905	0	0.03335	0	0.03165	0	0.0555501	0
-35.3	0.02295	0	0.00125	0	0.02575	0	0.02845	0	0.04725	0
-35.2	0.0203	0	-0.0067	0	0.0149	0	0.0236	0	0.0439	0
-35.1	0.0111001	0	-0.0104	0	0.00590007	0	0.0175001	0	0.0369001	0
-35	0.0064	0	-0.0129	0	0.0042	0	0.0167	0	0.0386	0
-34.9	0.00790022	0	-0.0123	0	0.0071	0	0.0181	0	0.0378002	0
-34.8	0.00850014	0	-0.0058	0	0.0121001	0	0.0200001	0	0.0381001	0
-34.7	0.0104	0	-0.0066	0	0.014	0	0.0217	0	0.0427002	0
-34.6	0.00740014	0	-0.005	0	0.0220001	0	0.0262001	0	0.0522001	0
-34.5	0.0072	0	-0.0039	0	0.0213	0	0.0357	0	0.061	0
-34.4	0.00614995	0	-0.01165	0	0.02335	0	0.03775	0	0.0622499	0
-34.3	0.00400005	0	-0.0216	0	0.0227001	0	0.0349001	0	0.0652001	0
-34.2	0.00535	0	-0.02125	0	0.02815	0	0.03805	0	0.0711501	0
-34.1	0.0149	0	-0.0181	0	0.0323	0	0.0421	0	0.0672	0
-34	0.0184	0	-0.0101	0	0.0391	0	0.041	0	0.0687	0
-33.9	0.0273001	0	-0.0007	0	0.0505	0	0.0436	0	0.0751001	0
-33.8	0.0381501	0	-0.00325	0	0.0521501	0	0.0479501	0	0.0787501	0
-33.7	0.04145	0	0.00805	0	0.05485	0	0.04975	0	0.08165	0
-33.6	0.04885	0	0.01425	0	0.05545	0	0.05455	0	0.08505	0
-33.5	0.0546	0	0.0211	0	0.0554	0	0.0588	0	0.0913	0
-33.4	0.0608	0	0.0241	0	0.0505	0	0.0561	0	0.0922	0
-33.3	0.0608498	0	0.02995	0	0.0519498	0	0.0568498	0	0.10115	0
-33.2	0.0583	0	0.0278	0	0.0529	0	0.0588	0	0.0979998	0
-33.1	0.0571498	0	0.02855	0	0.0476498	0	0.0581498	0	0.0930498	0
-33	0.05085	0	0.02745	0	0.04345	0	0.05425	0	0.08725	0
-32.9	0.0469998	0	0.0224	0	0.0455	0	0.0508	0	0.0835998	0
-32.8	0.0450998	0	0.016	0	0.0377998	0	0.0484998	0	0.0807998	0
-32.7	0.0394	0	0.0122	0	0.0377	0	0.0495	0	0.0792998	0
-32.6	0.0335498	0	0.01035	0	0.0324498	0	0.0461498	0	0.0742498	0
-32.5	0.0279	0	0.0076	0	0.027	0	0.0454	0	0.071	0
-32.4	0.0253999	0	0.0096	0	0.0265	0	0.0456	0	0.0672999	0
-32.3	0.0237999	0	0.0091	0	0.0265999	0	0.0440999	0	0.0675999	0
-32.2	0.0228	0	0.0091	0	0.0284	0	0.0456	0	0.0675999	0
-32.1	0.0232498	0	0.00775	0	0.0307498	0	0.0428498	0	0.0656498	0
-32	0.0207	0	0.0028	0	0.0291	0	0.0396	0	0.0648999	0
-31.9	0.0175	0	-0.0022	0	0.0247	0	0.0364	0	0.0615999	0
-31.8	0.0148499	0	-0.00135	0	0.0252499	0	0.0373499	0	0.0609499	0
-31.7	0.01055	0	-0.00145	0	0.02275	0	0.03905	0	0.05925	0
-31.6	0.0170999	0	-0.0011	0	0.0210999	0	0.0393999	0	0.0578999	0
-31.5	0.0154499	0	-0.00165	0	0.0230499	0	0.0390499	0	0.0570499	0
-31.4	0.0125999	0	-0.0018	0	0.0269999	0	0.0375999	0	0.0578999	0
-31.3	0.00874995	0	-0.00145	0	0.02905	0	0.03785	0	0.05745	0
-31.2	0.00854992	0	-0.000450001	0	0.02765	0	0.03775	0	0.0610499	0
-31.1	0.00764996	0	-0.00255	0	0.02675	0	0.03745	0	0.05745	0
-31	0.0059999	0	-0.0048	0	0.0332999	0	0.0410999	0	0.0581998	0
-30.9	0.00619995	0	-0.008	0	0.0313	0	0.0405	0	0.0576999	0
-30.8	0.00619993	0	-0.0086	0	0.0314999	0	0.0405999	0	0.0539999	0
-30.7	0.00124994	0	-0.00995	0	0.02905	0	0.03745	0	0.0533499	0
-30.6	-0.00165008	0	-0.01105	0	0.03045	0	0.03445	0	0.0503499	0
-30.5	-0.000750098	0	-0.01165	0	0.0353499	0	0.0354499	0	0.0515498	0
-30.4	0.000899902	0	-0.0134	0	0.0408999	0	0.0353999	0	0.0508998	0
-30.3	-0.00520005	0	-0.0159	0	0.0389999	0	0.0338999	0	0.0483999	0
-30.2	-0.00150004	0	-0.0159	0	0.0386	0	0.0333	0	0.0474	0
-30.1	0.00144993	0	-0.01665	0	0.03625	0	0.03285	0	0.0484499	0
-30	0.000899939	0	-0.0135	0	0.0350999	0	0.0335999	0	0.0462999	0
-29.9	0.000949955	0	-0.01055	0	0.03505	0	0.03235	0	0.0448499	0
-29.8	-0.000650046	0	-0.00795	0	0.03445	0	0.03335	0	0.04635	0
-29.7	-0.00350002	0	-0.00679999	0	0.037	0	0.0304	0	0.0475	0
-29.6	-0.00465015	0	-0.00735	0	0.0390499	0	0.0306499	0	0.0469499	0
-29.5	-0.00680006	0	-0.0089	0	0.0387999	0	0.0305999	0	0.0458999	0
-29.4	-0.00815011	0	-0.00805001	0	0.0386499	0	0.0279499	0	0.0480498	0
-29.3	-0.0115501	0	-0.00954999	0	0.0334499	0	0.0241499	0	0.0452499	0
-29.2	-0.0100001	0	-0.0106	0	0.0313	0	0.0236	0	0.0451999	0
-29.1	-0.0093001	0	-0.0105	0	0.0332999	0	0.0256999	0	0.0418999	0
-29	-0.00870007	0	-0.0097	0	0.0314999	0	0.0280999	0	0.0397999	0
-28.9	-0.0120001	0	-0.0121	0	0.0283999	0	0.0264999	0	0.0385999	0
-28.8	-0.01395	0	-0.01235	0	0.02845	0	0.02685	0	0.04075	0
-28.7	-0.01485	0	-0.01355	0	0.02945	0	0.02775	0	0.04145	0
-28.6	-0.0172501	0	-0.01105	0	0.0291499	0	0.0289499	0	0.0410499	0
-28.5	-0.0171501	0	-0.01055	0	0.0254499	0	0.0271499	0	0.0400498	0
-28.4	-0.0204501	0	-0.00855	0	0.0258499	0	0.0231499	0	0.0351498	0
-28.3	-0.0226001	0	-0.0111	0	0.0223999	0	0.0190999	0	0.0350999	0
-28.2	-0.02375	0	-0.01445	0	0.01925	0	0.01765	0	0.03095	0
-28.1	-0.02055	0	-0.01025	0	0.01955	0	0.02155	0	0.02965	0
-28	-0.02095	0	-0.00695001	0	0.01805	0	0.02185	0	0.0327499	0
-27.9	-0.0227001	0	-0.0093	0	0.0168999	0	0.0196999	0	0.0331999	0
-27.8	-0.0272001	0	-0.0115	0	0.0157999	0	0.0162999	0	0.0299999	0
-27.7	-0.03005	0	-0.01365	0	0.01335	0	0.01055	0	0.02725	0
-27.6	-0.0278001	0	-0.0121	0	0.0153	0	0.018	0	0.0287999	0
-27.5	-0.0294	0	-0.0135	0	0.012	0	0.0149	0	0.0282999	0
-27.4	-0.0298	0	-0.0136	0	0.00629999	0	0.0168	0	0.0271	0
-27.3	-0.0283	0	-0.0143	0	0.0082	0	0.0177	0	0.0268	0
-27.2	-0.02615	0	-0.01485	0	0.01335	0	0.01755	0	0.02565	0
-27.1	-0.0248	0	-0.013	0	0.0149	0	0.0169	0	0.0234	0
-27	-0.0235	0	-0.0088	0	0.012	0	0.0155	0	0.0225999	0
-26.9	-0.02475	0	-0.00715	0	0.00965	0	0.01295	0	0.02355	0
-26.8	-0.0223001	0	-0.00709999	0	0.00829995	0	0.0146999	0	0.0291999	0
-26.7	-0.0229501	0	-0.00855001	0	0.00974999	0	0.01305	0	0.0269499	0
-26.6	-0.02405	0	-0.00865	0	0.00784998	0	0.00784998	0	0.02545	0
-26.5	-0.02435	0	-0.01055	0	0.01035	0	0.00285003	0	0.0230501	0
-26.4	-0.02325	0	-0.00785	0	0.01125	0	0.00284999	0	0.02375	0
-26.3	-0.0243	0	-0.0091	0	0.0102	0	0.00029998	0	0.0234	0
-26.2	-0.0262	0	-0.01	0	0.0085	0	0.0021	0	0.0212	0
-26.1	-0.02855	0	-0.01235	0	0.00814999	0	-0.00295001	0	0.01945	0
-26	-0.02745	0	-0.01005	0	0.00584999	0	-0.00275001	0	0.02055	0
-25.9	-0.02625	0	-0.00974999	0	0.00544998	0	-0.000450023	0	0.0174499	0
-25.8	-0.02845	0	-0.01005	0	0.00565003	0	-0.00144997	0	0.01595	0
-25.7	-0.02685	0	-0.00525	0	0.00925	0	-0.00105	0	0.01915	0
-25.6	-0.0260001	0	-0.0028	0	0.0105	0	-0.00150003	0	0.0188999	0
-25.5	-0.0272	0	-0.00410001	0	0.00719999	0	-0.00420001	0	0.0164	0
-25.4	-0.0263	0	-0.0036	0	0.00879997	0	-0.00700003	0	0.0157	0
-25.3	-0.028	0	-0.0062	0	0.00680002	0	-0.00699998	0	0.0102	0
-25.2	-0.0265	0	-0.0031	0	0.0069	0	-0.0054	0	0.0112	0
-25.1	-0.0284001	0	-0.0055	0	0.00499996	0	-0.00840004	0	0.00699993	0
-25	-0.0286	0	-0.0069	0	0.00530003	0	-0.00909997	0	0.00730006	0
-24.9	-0.0272	0	-0.00299999	0	0.00600004	0	-0.00599996	0	0.00780008	0
-24.8	-0.026	0	0.0014	0	0.00719998	0	-0.00580002	0	0.00849998	0
-24.7	-0.02485	0	0.00384999	0	0.00554999	0	-0.00785001	0	0.01015	0
-24.6	-0.0237	0	0.003	0	0.00229998	0	-0.0114	0	0.0108	0
-24.5	-0.02305	0	0.00245	0	0.00314998	0	-0.00995002	0	0.00914997	0
-24.4	-0.0244	0	0.000299993	0	-0.00179999	0	-0.0104	0	0.00890001	0
-24.3	-0.02455	0	-0.00105	0	-0.00374998	0	-0.01055	0	0.00825002	0
-24.2	-0.0203	0	3.24144e-09	0	-0.0014	0	-0.009	0	0.0102	0
-24.1	-0.0229001	0	0.00359999	0	0.000899964	0	-0.00960004	0	0.00839993	0
-24	-0.02525	0	0.00375	0	0.00144997	0	-0.01285	0	0.00434996	0
-23.9	-0.0261	0	0.00279999	0	0.00170001	0	-0.017	0	0.00470001	0
-23.8	-0.02635	0	0.00145001	0	0.00244996	0	-0.01825	0	0.00454996	0
-23.7	-0.02685	0	-0.00275	0	0.000450001	0	-0.01975	0	0.00335	0
-23.6	-0.0264	0	-0.0045	0	-0.00100003	0	-0.0192	0	0.00339996	0
-23.5	-0.02595	0	-0.00574999	0	-0.00235001	0	-0.02155	0	0.00304999	0
-23.4	-0.02585	0	-0.00655	0	-0.00374996	0	-0.02305	0	0.00305007	0
-23.3	-0.02505	0	-0.00495	0	-0.00385	0	-0.02165	0	0.00545	0
-23.2	-0.02615	0	-0.00635	0	-0.00225	0	-0.02205	0	0.00305003	0
-23.1	-0.0274	0	-0.0062	0	0.000699987	0	-0.0216	0	0.00489999	0
-23	-0.03055	0	-0.00515	0	-0.000949982	0	-0.02485	0	0.00445003	0
-22.9	-0.03035	0	-0.00555	0	0.00105002	0	-0.02555	0	0.00835005	0
-22.8	-0.0273001	0	-0.0024	0	0.00369994	0	-0.0205001	0	0.00809994	0
-22.7	-0.02655	0	-0.00395	0	0.00145	0	-0.01935	0	0.00514999	0
-22.6	-0.0318999	0	-0.0074	0	-0.00439994	0	-0.0242999	0	-0.00209986	0
-22.5	-0.0332499	0	-0.00715	0	-0.000549915	0	-0.0276499	0	-0.00264983	0
-22.4	-0.0302	0	-0.00190001	0	-0.000400006	0	-0.024	0	0.00159999	0
-22.3	-0.0363	0	-0.0035	0	-9.99961e-05	0	-0.0249	0	-0.0022	0
-22.2	-0.0308	0	-0.000299993	0	0.000200007	0	-0.0234	0	-0.00359999	0
-22.1	-0.02825	0	0.00225	0	0.00215	0	-0.02195	0	-0.00445	0
-22	-0.0316001	0	0.0062	0	0.00489994	0	-0.0270001	0	-0.00710011	0
-21.9	-0.03795	0	0.00205	0	0.00385003	0	-0.02955	0	-0.0115499	0
-21.8	-0.0352001	0	-0.0011	0	0.00399989	0	-0.0269001	0	-0.00870011	0
-21.7	-0.0437002	0	-0.0062	0	0.0059	0	-0.0334	0	-0.0161002	0
-21.6	-0.0454004	0	-0.0163	0	0.00539981	0	-0.0369002	0	-0.0228004	0
-21.5	-0.05535	0	-0.02645	0	-0.00384998	0	-0.03905	0	-0.03195	0
-21.4	-0.0522	0	-0.0238	0	-0.00459997	0	-0.0347	0	-0.0319999	0
-21.3	-0.0508	0	-0.01	0	-0.00540003	0	-0.0337	0	-0.0294	0
-21.2	-0.0489	0	0.0069	0	-0.0076	0	-0.0327	0	-0.0283	0
-21.1	-0.0482498	0	0.01445	0	-0.00654993	0	-0.0336499	0	-0.0297498	0
-21	-0.0449	0	0.0116	0	-0.00430001	0	-0.0284	0	-0.0254	0
-20.9	-0.05045	0	0.00345	0	-0.00524997	0	-0.03135	0	-0.0223499	0
-20.8	-0.05395	0	-0.000750002	0	-0.00404997	0	-0.03055	0	-0.01955	0
-20.7	-0.05345	0	-4.99962e-05	0	-0.00715	0	-0.02585	0	-0.01645	0
-20.6	-0.0511999	0	0.004	0	-0.0107	0	-0.0256	0	-0.0158999	0
-20.5	-0.0483	0	0.000799994	0	-0.0134	0	-0.0269	0	-0.0143999	0
-20.4	-0.0458499	0	0.00265001	0	-0.0140499	0	-0.0220499	0	-0.0124498	0
-20.3	-0.04025	0	0.00375	0	-0.00964996	0	-0.01435	0	-0.00914996	0
-20.2	-0.0361	0	0.0053	0	-0.0051	0	-0.0123	0	-0.00409995	0
-20.1	-0.0335499	0	0.00364999	0	-0.00464993	0	-0.00844993	0	0.000350129	0
-20	-0.03165	0	0.00244999	0	-0.00484996	0	-0.00744996	0	-0.000149933	0
-19.9	-0.0338001	0	0.001	0	-0.00590009	0	-0.0105001	0	0.000299821	0
-19.8	-0.0406	0	-0.0065	0	-0.00449997	0	-0.0139	0	0.00120003	0
-19.7	-0.04045	0	-0.00555	0	-0.00285	0	-0.00655	0	0.00225004	0
-19.6	-0.0366	0	-0.000700005	0	0.00249999	0	-0.00250001	0	0.00589999	0
-19.5	-0.0378001	0	-0.00120001	0	0.00409989	0	-0.000400111	0	0.00499977	0
-19.4	-0.0444501	0	-0.01055	0	0.00334995	0	-0.00685005	0	0.0015499	0
-19.3	-0.04685	0	-0.01175	0	-0.000550022	0	-0.00245002	0	0.000749978	0
-19.2	-0.0491001	0	-0.0147	0	0.000599993	0	-0.000200007	0	0.0024999	0
-19.1	-0.0577005	0	-0.0231	0	0.000899743	0	-0.00290026	0	-0.0047005	0
-19	-0.0686501	0	-0.04015	0	-0.00655013	0	-0.0112501	0	-0.0176503	0
-18.9	-0.07435	0	-0.04415	0	-0.00834998	0	-0.01875	0	-0.0229499	0
-18.8	-0.0764	0	-0.0395	0	-0.00449999	0	-0.0164	0	-0.0163	0
-18.7	-0.0779498	0	-0.02465	0	-0.00385001	0	-0.00715001	0	-0.0111498	0
-18.6	-0.0650997	0	0.000599997	0	0.0136001	0	0.0148001	0	0.00200028	0
-18.5	-0.0552998	0	0.0194	0	0.0223002	0	0.0295002	0	0.0171004	0
-18.4	-0.0384998	0	0.0391	0	0.0332002	0	0.0443002	0	0.0376004	0
-18.3	-0.0223999	0	0.0457	0	0.0451001	0	0.0583001	0	0.0490001	0
-18.2	-0.0136999	0	0.0368	0	0.0519	0	0.0561	0	0.0539001	0
-18.1	-0.0123502	0	0.02045	0	0.0537499	0	0.0475499	0	0.0494498	0
-18	-0.0220501	0	-0.00125	0	0.0448499	0	0.0368499	0	0.0374497	0
-17.9	-0.0312002	0	-0.0155	0	0.0381998	0	0.0260998	0	0.0221996	0
-17.8	-0.0401	0	-0.0266	0	0.0296	0	0.0182	0	0.00939998	0
-17.7	-0.0411499	0	-0.02005	0	0.03285	0	0.01445	0	0.00255014	0
-17.6	-0.0356998	0	-0.00490001	0	0.0413001	0	0.0269001	0	0.0103002	0
-17.5	-0.0244497	0	0.00675	0	0.0492503	0	0.0333503	0	0.0263505	0
-17.4	-0.0102998	0	0.0243	0	0.0629002	0	0.0475002	0	0.0510004	0
-17.3	-0.00289984	0	0.0405	0	0.0715002	0	0.0660002	0	0.0599002	0
-17.2	0.00570009	0	0.0603	0	0.0784	0	0.0843	0	0.0701001	0
-17.1	0.0133502	0	0.07105	0	0.0807501	0	0.0992501	0	0.0774502	0
-17	0.0251	0	0.0818	0	0.0895	0	0.1202	0	0.0805	0
-16.9	0.0302	0	0.088	0	0.1001	0	0.1335	0	0.0848	0
-16.8	0.0284999	0	0.0904	0	0.1026	0	0.1371	0	0.0844999	0
-16.7	0.0262499	0	0.08995	0	0.10145	0	0.13165	0	0.0783499	0
-16.6	0.0210001	0	0.0887	0	0.0965	0	0.1222	0	0.0797001	0
-16.5	0.0278501	0	0.08645	0	0.0960501	0	0.11565	0	0.0925502	0
-16.4	0.0342001	0	0.0856	0	0.1073	0	0.1165	0	0.1086	0
-16.3	0.0438001	0	0.0924	0	0.1139	0	0.108	0	0.1262	0
-16.2	0.0500501	0	0.09205	0	0.11625	0	0.09865	0	0.13635	0
-16.1	0.0593999	0	0.0871	0	0.1142	0	0.0791999	0	0.142	0
-16	0.0531499	0	0.07355	0	0.10125	0	0.0614499	0	0.13375	0
-15.9	0.0403002	0	0.052	0	0.0714002	0	0.0379002	0	0.1018	0
-15.8	0.0252502	0	0.06685	0	0.0645502	0	0.0416502	0	0.10595	0
-15.7	0.0176	0	0.0806	0	0.0673	0	0.0471	0	0.0951	0
-15.6	0.0302	0	0.0745	0	0.0747	0	0.0445	0	0.0881	0
-15.5	0.0107999	0	0.0573	0	0.0781999	0	0.0327999	0	0.0697999	0
-15.4	0.0073	0	0.0429	0	0.0666	0	0.0241	0	0.0599	0
-15.3	0.0068501	0	0.03975	0	0.0642501	0	0.0099501	0	0.0541501	0
-15.2	0.00860006	0	0.039	0	0.0685	0	0.0114	0	0.0573001	0
-15.1	0.01635	0	0.03115	0	0.06945	0	0.00685	0	0.05685	0
-15	0.0142001	0	0.0269	0	0.0700001	0	0.00350005	0	0.0549001	0
-14.9	0.01565	0	0.02975	0	0.07025	0	0.00205005	0	0.0567501	0
-14.8	0.0180001	0	0.0369	0	0.0729001	0	-0.00329993	0	0.0500001	0
-14.7	0.0264001	0	0.0406	0	0.067	0	0.000100007	0	0.0489001	0
-14.6	0.0310503	0	0.04225	0	0.0616501	0	0.00425015	0	0.0494503	0
-14.5	0.0362502	0	0.04975	0	0.0642502	0	0.0159502	0	0.0529504	0
-14.4	0.0418501	0	0.06125	0	0.0627501	0	0.0355501	0	0.0633503	0
-14.3	0.0447001	0	0.0656	0	0.0632001	0	0.0476001	0	0.0738001	0
-14.2	0.0422	0	0.071	0	0.0692	0	0.0486	0	0.0713	0
-14.1	0.0385499	0	0.06995	0	0.0690499	0	0.0508499	0	0.0662499	0
-14	0.03175	0	0.06715	0	0.06465	0	0.04495	0	0.0634499	0
-13.9	0.02595	0	0.06525	0	0.06235	0	0.03895	0	0.0592501	0
-13.8	0.02365	0	0.06605	0	0.06685	0	0.03335	0	0.06135	0
-13.7	0.0186499	0	0.06275	0	0.06415	0	0.01805	0	0.0612499	0
-13.6	0.0156998	0	0.0549	0	0.0565999	0	0.00669991	0	0.0576998	0
-13.5	0.01195	0	0.04795	0	0.05625	0	0.00485002	0	0.05395	0
-13.4	0.01745	0	0.04745	0	0.06075	0	0.01105	0	0.0507501	0
-13.3	0.0149501	0	0.04875	0	0.0603501	0	0.0241501	0	0.0412501	0
-13.2	0.00635015	0	0.05045	0	0.05655	0	0.03025	0	0.0333501	0
-13.1	-0.000449853	0	0.05785	0	0.0567501	0	0.0248501	0	0.0357501	0
-13	-0.0153498	0	0.04755	0	0.0522502	0	0.0237502	0	0.0316503	0
-12.9	0.00179996	0	0.0504	0	0.0672	0	0.0268	0	0.0291999	0
-12.8	-0.00294984	0	0.04235	0	0.0519502	0	0.0239502	0	0.0220502	0
-12.7	0.0109	0	0.0487	0	0.0542	0	0.0329	0	0.022	0
-12.6	0.00914998	0	0.04495	0	0.05275	0	0.03865	0	0.01295	0
-12.5	0.00475003	0	0.03645	0	0.05355	0	0.04105	0	0.00965005	0
-12.4	0.0117	0	0.0325	0	0.0545	0	0.0462	0	0.0119001	0
-12.3	0.0154999	0	0.0336	0	0.0551999	0	0.0498999	0	0.0131999	0
-12.2	0.01415	0	0.02875	0	0.04775	0	0.04595	0	0.01405	0
-12.1	0.0115999	0	0.0297	0	0.0471	0	0.043	0	0.0137999	0
-12	0.00919999	0	0.0285	0	0.0469	0	0.0422	0	0.00949998	0
-11.9	0.0131001	0	0.0286	0	0.0452001	0	0.0422001	0	0.00540012	0
-11.8	0.0195501	0	0.02715	0	0.0467501	0	0.0406501	0	0.00485007	0
-11.7	0.0242001	0	0.0257	0	0.045	0	0.0373	0	0.00940007	0
-11.6	0.0282501	0	0.02505	0	0.0474501	0	0.0315501	0	0.0140501	0
-11.5	0.0276501	0	0.02015	0	0.0462501	0	0.0310501	0	0.0161501	0
-11.4	0.0252	0	0.0147	0	0.0449	0	0.0347	0	0.0195001	0
-11.3	0.0177501	0	0.01415	0	0.0427501	0	0.0362501	0	0.0202501	0
-11.2	0.01925	0	0.01625	0	0.04225	0	0.03375	0	0.02375	0
-11.1	0.0132	0	0.0173	0	0.0409	0	0.0273	0	0.026	0
-11	0.0129	0	0.0166	0	0.0331	0	0.0257	0	0.0276	0
-10.9	0.01115	0	0.01185	0	0.02645	0	0.02535	0	0.02625	0
-10.8	0.00340006	0	0.0035	0	0.0261001	0	0.0218001	0	0.0255001	0
-10.7	0.000400035	0	0.0034	0	0.0237	0	0.0257	0	0.0281	0
-10.6	-0.00525011	0	-0.000350001	0	0.0218499	0	0.0245499	0	0.0312499	0
-10.5	-0.0111	0	-0.0087	0	0.0173	0	0.015	0	0.027	0
-10.4	-0.0202	0	-0.0117	0	0.0116	0	0.0122	0	0.0251999	0
-10.3	-0.0328	0	-0.0198	0	0.00870001	0	0.00970001	0	0.0236	0
-10.2	-0.04335	0	-0.02265	0	0.00435	0	0.00375	0	0.02445	0
-10.1	-0.0466999	0	-0.0256	0	0.00360006	0	0.00520006	0	0.0251001	0
-10	-0.0505	0	-0.0257	0	0.0016	0	0.0055	0	0.0246	0
-9.9	-0.0565499	0	-0.02825	0	-0.00044989	0	0.00285011	0	0.0261502	0
-9.8	-0.05055	0	-0.03225	0	-0.00104996	0	0.00415004	0	0.03525	0
-9.7	-0.0501999	0	-0.0352	0	-0.0025	0	0.0014	0	0.0374001	0
-9.6	-0.04675	0	-0.03935	0	4.99889e-05	0	-5.00111e-05	0	0.03715	0
-9.5	-0.0504999	0	-0.0418	0	-0.00289993	0	-0.00339993	0	0.0320001	0
-9.4	-0.0557	0	-0.0397	0	0.000300037	0	-0.00489996	0	0.0340001	0
-9.3	-0.06235	0	-0.04275	0	0.000550003	0	-0.00665	0	0.03785	0
-9.2	-0.0632999	0	-0.0448	0	0.0029	0	-0.0097	0	0.0354001	0
-9.1	-0.0570499	0	-0.04925	0	0.01195	0	-0.01105	0	0.0374501	0
-9	-0.0458	0	-0.0514	0	0.0177	0	-0.0136	0	0.0346001	0
-8.9	-0.0337999	0	-0.0464	0	0.0228001	0	-0.00459994	0	0.0331001	0
-8.8	-0.01965	0	-0.03245	0	0.02915	0	0.00115004	0	0.03535	0
-8.7	-0.00704996	0	-0.02125	0	0.02455	0	0.01255	0	0.03505	0
-8.6	1.26598e-07	0	-0.0094	0	0.0224001	0	0.0235001	0	0.0325001	0
-8.5	0.004	0	-0.0071	0	0.0263	0	0.0276	0	0.036	0
-8.4	-0.000649997	0	-0.00385	0	0.02205	0	0.02945	0	0.03305	0
-8.3	-0.000850009	0	-0.00515	0	0.02215	0	0.03045	0	0.02705	0
-8.2	0.00135003	0	-0.00785	0	0.02215	0	0.03115	0	0.02465	0
-8.1	0.00530015	0	-0.0147	0	0.0183001	0	0.0309001	0	0.0270002	0
-8	0.0101	0	-0.0064	0	0.022	0	0.0271	0	0.0304	0
-7.9	0.01065	0	-0.00395	0	0.02025	0	0.02095	0	0.02625	0
-7.8	0.00525003	0	-0.00435	0	0.01515	0	0.01515	0	0.02085	0
-7.7	0.00220004	0	-0.0003	0	0.0154	0	0.0098	0	0.019	0
-7.6	-0.000799928	0	0.0014	0	0.0134	0	0.00510004	0	0.0210001	0
-7.5	0.000600011	0	0.0012	0	0.0136	0	0.00190001	0	0.0186	0
-7.4	0.00180005	0	-0.001	0	0.0105001	0	-0.00209995	0	0.0168001	0
-7.3	0.00105004	0	0.00425	0	0.01055	0	0.000850036	0	0.02295	0
-7.2	0.000450043	0	0.00715	0	0.00965	0	0.00255	0	0.02765	0
-7.1	0.00929994	0	0.0089	0	0.0147	0	0.00669997	0	0.0339999	0
-7	0.00659991	0	0.0082	0	0.0155999	0	0.00689991	0	0.0305998	0
-6.9	0.00854999	0	0.00785	0	0.01205	0	0.00334999	0	0.02305	0
-6.8	0.00839999	0	0.0068	0	0.0147	0	0.00159999	0	0.0219	0
-6.7	0.00654998	0	0.00875	0	0.01115	0	0.00265	0	0.02075	0
-6.6	0.00565002	0	0.00595	0	0.00915001	0	0.00465001	0	0.01965	0
-6.5	0.00695	0	0.00655	0	0.00885	0	0.00345	0	0.02145	0
-6.4	0.00579998	0	0.0041	0	0.00779998	0	0.00369998	0	0.0224	0
-6.3	0.00525002	0	0.00065	0	0.00465002	0	0.00295002	0	0.01775	0
-6.2	0.00340002	0	0.0023	0	0.0045	0	0.0006	0	0.0175	0
-6.1	0.00425004	0	0.00345	0	0.00345002	0	0.00245002	0	0.01525	0
-6	0.00389996	0	0.0033	0	0.00189996	0	0.00509996	0	0.0136	0
-5.9	0.00274998	0	0.00125	0	-0.00325	0	0.00425	0	0.01035	0
-5.8	-0.00129997	0	-0.000399984	0	-0.00329997	0	0.00200003	0	0.00620003	0
-5.7	-0.002	0	-0.0007	0	-0.0009	0	0.001	0	0.00440003	0
-5.6	-0.00225	0	-0.00045	0	-0.00105	0	0.00125	0	0.00295	0
-5.5	-0.000799977	0	-0.000399977	0	-0.00189998	0	0.00180002	0	-9.99769e-05	0
-5.4	0.00120001	0	-0.0021	0	-0.0014	0	0.0018	0	-9.99885e-05	0
-5.3	0.000300099	0	-0.0055	0	-0.0023999	0	0.0012001	0	-9.99008e-05	0
-5.2	0.0029	0	-0.003	0	0.0003	0	0.001	0	0.00360013	0
-5.1	0.0053	0	-0.0002	0	0.0036	0	0.0041	0	0.0061	0
-5	0.004	0	0.0002	0	0.0021	0	0.0035	0	0.0035	0
-4.9	0.00175003	0	-0.00035	0	0.00315	0	0.00245	0	0.000150031	0
-4.8	0.00135004	0	0.00255	0	0.00345004	0	0.00285004	0	-0.000249958	0
-4.7	0.00225	0	0.00265	0	0.00565	0	0.00345	0	0.000950071	0
-4.6	-0.000700019	0	0.002	0	0.00799998	0	0.00599998	0	0.00129998	0
-4.5	-0.0046	0	0.0002	0	0.0054	0	0.0038	0	-0.0025	0
-4.4	-0.00484998	0	0.00035	0	0.00335	0	0.00315	0	-0.00504998	0
-4.3	-0.00584999	0	0.00185	0	-0.000949993	0	0.00375001	0	-0.00754999	0
-4.2	-0.00505	0	-0.00055	0	-0.00265	0	0.00385	0	-0.01155	0
-4.1	-0.00805004	0	-0.00165	0	-0.00355004	0	0.000549958	0	-0.01155	0
-4	-0.01075	0	-0.00205	0	-0.00535	0	-0.00235	0	-0.01135	0
-3.9	-0.01415	0	-0.00075	0	-0.00935	0	-0.00505	0	-0.01475	0
-3.8	-0.0167	0	-0.0012	0	-0.0109	0	-0.00749997	0	-0.0148	0
-3.7	-0.0176	0	-0.0013	0	-0.0129	0	-0.0049	0	-0.0188	0
-3.6	-0.01475	0	-0.00325	0	-0.01705	0	-0.00394998	0	-0.01835	0
-3.5	-0.0208	0	-0.0042	0	-0.0182	0	-0.0031	0	-0.0149	0
-3.4	-0.0246	0	-0.0051	0	-0.0176	0	-0.0063	0	-0.0157	0
-3.3	-0.017	0	0.0013	0	-0.0115	0	-0.00759996	0	-0.017	0
-3.2	-0.0144	0	0.0043	0	-0.0114	0	-0.0076	0	-0.0102001	0
-3.1	-0.01355	0	0.00525	0	-0.01745	0	-0.01125	0	-0.01945	0
-3	-0.02205	0	0.01045	0	-0.01475	0	-0.01235	0	-0.02165	0
-2.9	-0.0229499	0	0.01145	0	-0.01315	0	-0.00935	0	-0.0205499	0
-2.8	-0.0235001	0	0.015	0	-0.0128001	0	-0.0102001	0	-0.0190001	0
-2.7	-0.0258	0	0.0067	0	-0.014	0	-0.0141	0	-0.0271001	0
-2.6	-0.0271999	0	0.0034	0	-0.0189999	0	-0.0162999	0	-0.0326999	0
-2.5	-0.02825	0	-0.00045	0	-0.02085	0	-0.01095	0	-0.03095	0
-2.4	-0.0312998	0	-0.0039	0	-0.0245	0	-0.0104	0	-0.0344998	0
-2.3	-0.0293001	0	0.0026	0	-0.0198001	0	-0.0068001	0	-0.0327001	0
-2.2	-0.0327	0	-0.0053	0	-0.0229	0	-0.009	0	-0.0376	0
-2.1	-0.03905	0	-0.00435	0	-0.02235	0	-0.00905001	0	-0.04135	0
-2	-0.0406	0	-0.0092	0	-0.0282	0	-0.0136	0	-0.0409	0
-1.9	-0.0438999	0	-0.009	0	-0.0228	0	-0.0093	0	-0.0421999	0
-1.8	-0.0426998	0	-0.0087	0	-0.0160998	0	-0.00809981	0	-0.0412998	0
-1.7	-0.0393	0	0.0014	0	-0.0061	0	-0.0168	0	-0.0406001	0
-1.6	-0.0434998	0	0.003	0	-0.00329976	0	-0.0247998	0	-0.0453998	0
-1.5	-0.04575	0	0.01985	0	0.00055	0	-0.01805	0	-0.04515	0
-1.4	-0.0452499	0	0.02235	0	0.00335005	0	-0.01805	0	-0.0403499	0
-1.3	-0.0452499	0	0.0242	0	0.00335005	0	-0.0126499	0	-0.04195	0
-1.2	-0.04575	0	0.02235	0	0.00100001	0	-0.01075	0	-0.0405	0
-1.1	-0.0487	0	0.01985	0	0.00100001	0	-0.01045	0	-0.0403499	0
-1	-0.0487	0	0.01985	0	0.00335005	0	-0.0101	0	-0.0398499	0
-0.899998	-0.0487	0	0.02235	0	0.00375	0	-0.0098	0	-0.0369999	0
-0.799999	-0.0459511	0	0.0242	0	0.0042	0	-0.0096	0	-0.03225	0
-0.700001		0		0		0		0		0
-0.599998		0		0		0		0		0
-0.5		0		0		0		0		0
-0.399998		0		0		0		0		0
-0.299999		0		0		0		0		0
-0.200001		0		0		0		0		0
-0.0999985		0		0		0		0		0
0		0		0		0		0		0
0.100002		0		0		0		0		0
0.200001		0.00114412		0.00267045		0.00523379		0.0105777		0.0221391
0.299999		0.00228799		0.00534007		0.0104642		0.0211434		0.0442331
0.400002		0.00343164		0.00800868		0.0156918		0.0316979		0.0662802
0.5		0.00457498		0.0106765		0.020916		0.0422404		0.0882814
0.600002		0.00571812		0.0133432		0.026137		0.0527712		0.110238
0.700001		0.00686095		0.0160091		0.0313552		0.0632909		0.132147
0.799999		0.00800352		0.0186741		0.03657		0.0737986		0.154012
0.900002		0.00914588		0.0213381		0.0417819		0.0842951		0.17583
1		0.0102879		0.0240013		0.0469905		0.0947796		0.197603
1.1		0.0114298		0.0266635		0.0521959		0.105253		0.219331
1.2		0.0125713		0.0293247		0.0573985		0.115714		0.241013
1.3		0.0137126		0.0319852		0.0625977		0.126164		0.26265
1.4		0.0148537		0.0346446		0.067794		0.136603		0.284241
1.5		0.0159944		0.0373032		0.072987		0.14703		0.305788
1.6		0.017135		0.0399608		0.0781769		0.157445		0.327289
1.7		0.0182752		0.0426174		0.0833638		0.16785		0.348745
1.8	-0.18075	0.0194152	-0.05895	0.0452733	-0.0746872	0.0885475	0.48255	0.178242	1.37177	0.370157
1.9	-0.213987	0.020555	-0.0732	0.0479281	-0.107333	0.0937282	0.43405	0.188623	1.34318	0.391523
2	-0.213987	0.0216945	-0.0732	0.0505821	-0.107333	0.0989057	0.393467	0.198993	1.08375	0.412844
2.1	-0.18075	0.0228338	-0.05895	0.0532351	-0.0746872	0.10408	0.352164	0.209351	1.02101	0.434121
2.2	-0.18075	0.0239727	-0.05895	0.0558872	-0.0531359	0.109251	0.3178	0.219698	1.01155	0.455353
2.3	-0.07205	0.0251114	-0.0732	0.0585385	0.02835	0.11442	0.3178	0.230033	0.986062	0.47654
2.4	-0.0246359	0.0262499	-0.08465	0.0611887	0.02835	0.119585	0.352164	0.240357	0.986062	0.497683
2.5	0.14205	0.0273881	0.07555	0.0638382	0.18285	0.124747	0.48255	0.250669	1.01155	0.518781
2.6	0.0666054	0.0285261	0.0686	0.0664866	0.1687	0.129906	0.4856	0.26097	0.974705	0.539835
2.7	0.0127044	0.0296638	-0.0195	0.0691341	0.175904	0.135061	0.365504	0.27126	0.899104	0.560844
2.8	-0.03475	0.0308012	0.01445	0.0717808	0.16955	0.140214	0.32815	0.281538	0.907755	0.58181
2.9	0.0118528	0.0319384	0.03145	0.0744265	0.188253	0.145364	0.346053	0.291805	0.846453	0.602731
3	-0.02265	0.0330753	0.02275	0.0770714	0.15915	0.15051	0.33205	0.30206	0.77785	0.623607
3.1	-0.0283971	0.034212	0.0163	0.0797152	0.1445	0.155654	0.3256	0.312304	0.758303	0.64444
3.2	-0.00954776	0.0353484	0.03575	0.0823582	0.165452	0.160794	0.312352	0.322537	0.803652	0.665229
3.3	-0.0476	0.0364845	0.000500006	0.0850003	0.1169	0.165931	0.3339	0.332758	0.842604	0.685974
3.4	-0.0316966	0.0376205	0.0422	0.0876414	0.133503	0.171066	0.361503	0.342969	0.882303	0.706675
3.5	-0.00259999	0.0387561	0.0652	0.0902817	0.1504	0.176197	0.3713	0.353167	0.8941	0.727332
3.6	0.0293522	0.0398915	0.06855	0.092921	0.16325	0.181325	0.40125	0.363355	0.909352	0.747946
3.7	0.0214016	0.0410266	0.0812	0.0955594	0.168102	0.18645	0.411002	0.373531	0.920102	0.768515
3.8	0.0251	0.0421615	0.0789	0.098197	0.1551	0.191571	0.3925	0.383696	0.944102	0.789042
3.9	0.0310516	0.0432961	0.08135	0.100834	0.167152	0.19669	0.400752	0.39385	0.971352	0.809524
4	0.02605	0.0444305	0.08565	0.103469	0.17575	0.201806	0.40805	0.403992	0.97815	0.829963
4.1	0.0258015	0.0455646	0.0954	0.106104	0.1792	0.206918	0.4362	0.414123	1.0096	0.85036
4.2	0.0303515	0.0466984	0.10205	0.108738	0.184451	0.212028	0.453051	0.424243	1.02315	0.870712
4.3	0.0342	0.047832	0.1033	0.111371	0.1889	0.217134	0.4573	0.434351	1.0463	0.891022
4.4	0.0425513	0.0489653	0.11195	0.114003	0.208151	0.222238	0.477051	0.444449	1.08335	0.911288
4.5	0.0442	0.0500984	0.1124	0.116634	0.2125	0.227338	0.4866	0.454534	1.1043	0.931511
4.6	0.045701	0.0512312	0.1171	0.119264	0.2169	0.232435	0.4996	0.464609	1.1277	0.951691
4.7	0.0348013	0.0523638	0.1257	0.121894	0.215601	0.23753	0.509601	0.474673	1.1454	0.971828
4.8	0.0321	0.0534961	0.1364	0.124522	0.2249	0.242621	0.5258	0.484725	1.1772	0.991923
4.9	0.0319511	0.0546282	0.13365	0.127149	0.235051	0.247709	0.529751	0.494767	1.20865	1.01197
5	0.0252999	0.0557599	0.1308	0.129776	0.2378	0.252794	0.5411	0.504797	1.2374	1.03198
5.1	0.0197014	0.0568915	0.1325	0.132402	0.2416	0.257876	0.5531	0.514816	1.2623	1.05195
5.2	0.0181015	0.0580228	0.1393	0.135026	0.247402	0.262955	0.567502	0.524824	1.2964	1.07187
5.3	0.0208501	0.0591538	0.14575	0.13765	0.25585	0.26803	0.58065	0.53482	1.32535	1.09175
5.4	0.0213011	0.0602846	0.1462	0.140273	0.260001	0.273103	0.589601	0.544806	1.3513	1.11159
5.5	0.01845	0.0614151	0.14705	0.142895	0.26485	0.278173	0.59585	0.55478	1.37175	1.13139
5.6	0.0196511	0.0625454	0.14775	0.145517	0.27145	0.283239	0.60125	0.564743	1.38915	1.15114
5.7	0.0223512	0.0636753	0.15525	0.148137	0.278751	0.288303	0.613751	0.574696	1.40905	1.17085
5.8	0.02905	0.0648051	0.16305	0.150756	0.28705	0.293363	0.62275	0.584636	1.43405	1.19052
5.9	0.027801	0.0659346	0.1583	0.153374	0.297901	0.298421	0.632201	0.594567	1.4555	1.21015
6	0.0287	0.0670638	0.1609	0.155992	0.3023	0.303475	0.6397	0.604485	1.4755	1.22973
6.1	0.037451	0.0681928	0.16225	0.158609	0.31425	0.308527	0.65065	0.614393	1.49635	1.24928
6.2	0.037951	0.0693215	0.16655	0.161224	0.324851	0.313575	0.658751	0.62429	1.51485	1.26878
6.3	0.0395001	0.07045	0.1703	0.163839	0.3336	0.31862	0.6678	0.634176	1.537	1.28824
6.4	0.0393508	0.0715782	0.17215	0.166453	0.339651	0.323663	0.684451	0.64405	1.55605	1.30766
6.5	0.04525	0.0727062	0.17145	0.169066	0.34335	0.328702	0.69385	0.653914	1.57865	1.32703
6.6	0.0473508	0.0738339	0.17505	0.171678	0.34965	0.333738	0.70805	0.663766	1.59995	1.34637
6.7	0.0440508	0.0749613	0.17605	0.174289	0.355551	0.338771	0.721651	0.673608	1.61955	1.36566
6.8	0.0458	0.0760885	0.1794	0.1769	0.3641	0.343801	0.7341	0.683439	1.6476	1.38491
6.9	0.0486507	0.0772155	0.18535	0.179509	0.370151	0.348828	0.748351	0.693258	1.66765	1.40412
7	0.046	0.0783422	0.1846	0.182117	0.3773	0.353852	0.7609	0.703067	1.6896	1.42329
7.1	0.0409509	0.0794686	0.18265	0.184725	0.38165	0.358873	0.77035	0.712864	1.71555	1.44242
7.2	0.0445007	0.0805948	0.1872	0.187332	0.394501	0.363891	0.784701	0.722651	1.7408	1.4615
7.3	0.0454	0.0817207	0.187	0.189937	0.4008	0.368906	0.7957	0.732427	1.7711	1.48055
7.4	0.0458008	0.0828464	0.1856	0.192542	0.403801	0.373918	0.804701	0.742192	1.7929	1.49955
7.5	0.05155	0.0839718	0.18815	0.195146	0.40815	0.378927	0.81585	0.751946	1.81585	1.51851
7.6	0.0509506	0.085097	0.18625	0.197749	0.41135	0.383933	0.81965	0.761688	1.83555	1.53744
7.7	0.0536007	0.0862218	0.1907	0.200351	0.415101	0.388936	0.825801	0.771421	1.8564	1.55632
7.8	0.05505	0.0873465	0.19555	0.202953	0.41895	0.393936	0.83585	0.781141	1.87805	1.57516
7.9	0.0511506	0.0884709	0.20265	0.205553	0.424551	0.398932	0.848051	0.790852	1.89415	1.59396
8	0.04585	0.089595	0.20415	0.208153	0.43415	0.403926	0.86955	0.800551	1.90895	1.61272
8.1	0.0478006	0.0907189	0.2052	0.210751	0.4376	0.408917	0.8811	0.810239	1.9299	1.63144
8.2	0.0490007	0.0918425	0.2087	0.213349	0.442501	0.413905	0.890701	0.819917	1.951	1.65011
8.3	0.0476	0.0929659	0.2136	0.215946	0.4518	0.418889	0.9057	0.829584	1.9712	1.66875
8.4	0.0461007	0.094089	0.2128	0.218541	0.456101	0.423871	0.918101	0.83924	1.9922	1.68735
8.5	0.04455	0.0952119	0.21355	0.221136	0.46365	0.42885	0.93035	0.848885	2.01765	1.7059
8.6	0.0500006	0.0963345	0.2154	0.22373	0.479	0.433825	0.9427	0.858519	2.0441	1.72442
8.7	0.0513005	0.0974569	0.2175	0.226323	0.486401	0.438798	0.953601	0.868142	2.0611	1.7429
8.8	0.0546	0.098579	0.2229	0.228916	0.4921	0.443768	0.9614	0.877755	2.0811	1.76133
8.9	0.0633505	0.0997008	0.23035	0.231507	0.499751	0.448735	0.973051	0.887357	2.10045	1.77973
9	0.06375	0.100822	0.23565	0.234098	0.50505	0.453698	0.98575	0.896947	2.11975	1.79809
9.1	0.0619504	0.101944	0.24185	0.236687	0.50745	0.458659	0.99515	0.906527	2.13775	1.8164
9.2	0.0665504	0.103065	0.24505	0.239276	0.50845	0.463616	1.00755	0.916097	2.15645	1.83468
9.3	0.0686	0.104186	0.2557	0.241864	0.5131	0.468571	1.0186	0.925656	2.1717	1.85291
9.4	0.0722503	0.105306	0.26135	0.24445	0.51545	0.473523	1.02935	0.935204	2.19425	1.87111
9.5	0.0733999	0.106427	0.267	0.247036	0.5175	0.478471	1.0391	0.944741	2.2092	1.88927
9.6	0.0739003	0.107547	0.2674	0.249621	0.5273	0.483417	1.0444	0.954267	2.2222	1.90739
9.7	0.0731004	0.108667	0.2694	0.252206	0.5318	0.48836	1.0544	0.963783	2.2404	1.92546
9.8	0.0753999	0.109786	0.2707	0.254789	0.5384	0.493299	1.0673	0.973288	2.2579	1.9435
9.9	0.0752505	0.110905	0.27755	0.257371	0.545351	0.498236	1.08085	0.982782	2.27695	1.9615
10	0.07845	0.112024	0.28205	0.259953	0.54875	0.50317	1.09405	0.992265	2.29735	1.97946
10.1	0.0841504	0.113143	0.28805	0.262533	0.55575	0.5081	1.11245	1.00174	2.31775	1.99738
10.2	0.0875504	0.114262	0.28965	0.265113	0.56275	0.513028	1.12725	1.0112	2.33815	2.01527
10.3	0.0874499	0.11538	0.29195	0.267692	0.56605	0.517953	1.13775	1.02065	2.35645	2.03311
10.4	0.0918505	0.116498	0.29655	0.27027	0.57275	0.522875	1.15385	1.03009	2.37845	2.05091
10.5	0.09445	0.117616	0.30445	0.272847	0.57815	0.527793	1.17135	1.03952	2.40015	2.06868
10.6	0.100251	0.118734	0.31325	0.275423	0.58425	0.532709	1.18665	1.04894	2.42085	2.0864
10.7	0.1025	0.119851	0.3171	0.277998	0.5878	0.537622	1.199	1.05835	2.4407	2.10409
10.8	0.10555	0.120968	0.32035	0.280573	0.59105	0.542532	1.21165	1.06775	2.46035	2.12174
10.9	0.1057	0.122085	0.3246	0.283146	0.5982	0.547438	1.2239	1.07714	2.4807	2.13935
11	0.10645	0.123201	0.32375	0.285719	0.60255	0.552342	1.23225	1.08651	2.50055	2.15692
11.1	0.11515	0.124317	0.32775	0.28829	0.61095	0.557243	1.24355	1.09588	2.52375	2.17445
11.2	0.1162	0.125433	0.327	0.290861	0.6167	0.562141	1.2531	1.10524	2.5407	2.19195
11.3	0.1194	0.126549	0.3291	0.293431	0.62	0.567036	1.2674	1.11458	2.5609	2.2094
11.4	0.1197	0.127665	0.3281	0.296	0.6244	0.571928	1.2744	1.12392	2.5765	2.22682
11.5	0.12055	0.12878	0.33265	0.298568	0.63015	0.576817	1.28415	1.13324	2.59625	2.2442
11.6	0.11985	0.129895	0.33505	0.301135	0.63585	0.581703	1.29675	1.14256	2.61435	2.26154
11.7	0.1217	0.13101	0.3385	0.303701	0.6411	0.586586	1.3095	1.15186	2.6345	2.27884
11.8	0.122	0.132124	0.3426	0.306267	0.6476	0.591466	1.3203	1.16115	2.6551	2.29611
11.9	0.12305	0.133239	0.34625	0.308831	0.65135	0.596343	1.32905	1.17043	2.67655	2.31333
12	0.1201	0.134353	0.3482	0.311395	0.6554	0.601217	1.3353	1.1797	2.6898	2.33052
12.1	0.12225	0.135466	0.35495	0.313958	0.66015	0.606089	1.34935	1.18897	2.70945	2.34767
12.2	0.1186	0.13658	0.3544	0.316519	0.6629	0.610957	1.3607	1.19822	2.7257	2.36478
12.3	0.11655	0.137693	0.35645	0.31908	0.66695	0.615822	1.37115	1.20746	2.74195	2.38186
12.4	0.11955	0.138806	0.35735	0.32164	0.67245	0.620685	1.38075	1.21669	2.76015	2.3989
12.5	0.12245	0.139919	0.36035	0.3242	0.67825	0.625544	1.39135	1.22591	2.77975	2.4159
12.6	0.12075	0.141031	0.36135	0.326758	0.68445	0.6304	1.40015	1.23511	2.79745	2.43286
12.7	0.12085	0.142143	0.36485	0.329315	0.68625	0.635254	1.40925	1.24431	2.81315	2.44979
12.8	0.12395	0.143255	0.37295	0.331872	0.69505	0.640104	1.41805	1.2535	2.82885	2.46667
12.9	0.12695	0.144367	0.37945	0.334427	0.69985	0.644952	1.42815	1.26268	2.84395	2.48352
13	0.12695	0.145479	0.38275	0.336982	0.70565	0.649797	1.43965	1.27185	2.86215	2.50034
13.1	0.1285	0.14659	0.3868	0.339536	0.7119	0.654638	1.4514	1.281	2.8825	2.51711
13.2	0.13215	0.147701	0.39045	0.342089	0.71735	0.659477	1.46545	1.29015	2.89955	2.53385
13.3	0.1319	0.148812	0.3936	0.344641	0.7245	0.664313	1.475	1.29928	2.9205	2.55055
13.4	0.13035	0.149922	0.39465	0.347192	0.73035	0.669146	1.48765	1.30841	2.93805	2.56722
13.5	0.13215	0.151032	0.39925	0.349743	0.73955	0.673975	1.50045	1.31752	2.95975	2.58384
13.6	0.13185	0.152142	0.39875	0.352292	0.74375	0.678802	1.50675	1.32663	2.97635	2.60044
13.7	0.1339	0.153252	0.4001	0.35484	0.7493	0.683627	1.5102	1.33572	2.9927	2.61699
13.8	0.13685	0.154361	0.40225	0.357388	0.75445	0.688448	1.51615	1.34481	3.00915	2.63351
13.9	0.13965	0.155471	0.40465	0.359935	0.75885	0.693266	1.52475	1.35388	3.02605	2.64999
14	0.14175	0.15658	0.40765	0.362481	0.76305	0.698081	1.53615	1.36295	3.04255	2.66643
14.1	0.1438	0.157688	0.4114	0.365026	0.7689	0.702893	1.5472	1.372	3.0606	2.68284
14.2	0.1397	0.158797	0.4155	0.36757	0.7743	0.707703	1.5556	1.38104	3.0765	2.69921
14.3	0.1409	0.159905	0.418	0.370113	0.7766	0.712509	1.5633	1.39007	3.0922	2.71554
14.4	0.1449	0.161013	0.4204	0.372655	0.7785	0.717313	1.5724	1.3991	3.1092	2.73184
14.5	0.1459	0.162121	0.4249	0.375197	0.7827	0.722113	1.5808	1.40811	3.1267	2.7481
14.6	0.1441	0.163228	0.4253	0.377737	0.7875	0.726911	1.5891	1.41711	3.1442	2.76433
14.7	0.1497	0.164335	0.4263	0.380277	0.793	0.731706	1.5986	1.4261	3.1619	2.78052
14.8	0.15365	0.165442	0.43305	0.382816	0.80265	0.736497	1.60845	1.43508	3.18065	2.79667
14.9	0.1549	0.166549	0.4346	0.385354	0.807	0.741286	1.6172	1.44405	3.197	2.81279
15	0.1594	0.167655	0.4392	0.387891	0.809	0.746072	1.6248	1.45301	3.2151	2.82887
15.1	0.16495	0.168762	0.44295	0.390427	0.81595	0.750855	1.63335	1.46196	3.23035	2.84492
15.2	0.16895	0.169868	0.44555	0.392962	0.82415	0.755636	1.64285	1.47091	3.24475	2.86093
15.3	0.1729	0.170973	0.4511	0.395496	0.8293	0.760413	1.6553	1.47984	3.2665	2.8769
15.4	0.17145	0.172079	0.45185	0.39803	0.83635	0.765187	1.66325	1.48876	3.28335	2.89284
15.5	0.16965	0.173184	0.45505	0.400563	0.84075	0.769959	1.67205	1.49767	3.29915	2.90874
15.6	0.17125	0.174289	0.45915	0.403094	0.84745	0.774727	1.68185	1.50656	3.31665	2.92461
15.7	0.17465	0.175394	0.46325	0.405625	0.85175	0.779493	1.69005	1.51545	3.33175	2.94044
15.8	0.1768	0.176498	0.4662	0.408155	0.8574	0.784255	1.7005	1.52433	3.3458	2.95624
15.9	0.17795	0.177602	0.46885	0.410684	0.86435	0.789015	1.70965	1.5332	3.36205	2.972
16	0.17725	0.178706	0.47125	0.413212	0.86805	0.793772	1.71615	1.54206	3.37765	2.98772
16.1	0.18135	0.17981	0.47305	0.41574	0.87245	0.798526	1.72405	1.55091	3.39185	3.00342
16.2	0.18095	0.180913	0.47605	0.418266	0.87835	0.803277	1.73005	1.55975	3.40255	3.01907
16.3	0.1797	0.182016	0.4754	0.420792	0.883	0.808025	1.7379	1.56858	3.4156	3.03469
16.4	0.18325	0.183119	0.47875	0.423316	0.89285	0.81277	1.74805	1.5774	3.43535	3.05028
16.5	0.18475	0.184222	0.48105	0.42584	0.90125	0.817513	1.75745	1.58621	3.45025	3.06583
16.6	0.1835	0.185325	0.4836	0.428363	0.906	0.822252	1.7619	1.595	3.4653	3.08134
16.7	0.18105	0.186427	0.48545	0.430885	0.91115	0.826989	1.77065	1.60379	3.47695	3.09682
16.8	0.17985	0.187529	0.48805	0.433406	0.91985	0.831722	1.78025	1.61257	3.49235	3.11227
16.9	0.17875	0.18863	0.49165	0.435927	0.92245	0.836453	1.78795	1.62134	3.50315	3.12768
17	0.1826	0.189732	0.4959	0.438446	0.9255	0.841181	1.7994	1.6301	3.5204	3.14305
17.1	0.18365	0.190833	0.50195	0.440965	0.93185	0.845906	1.80705	1.63885	3.53415	3.1584
17.2	0.1853	0.191934	0.5031	0.443482	0.9363	0.850628	1.8166	1.64758	3.5497	3.1737
17.3	0.18265	0.193035	0.50125	0.445999	0.94105	0.855348	1.82585	1.65631	3.56415	3.18898
17.4	0.1829	0.194135	0.5006	0.448515	0.9461	0.860064	1.834	1.66503	3.5774	3.20421
17.5	0.18455	0.195235	0.50165	0.45103	0.95045	0.864777	1.84165	1.67374	3.59175	3.21942
17.6	0.18615	0.196335	0.50705	0.453544	0.95465	0.869488	1.85105	1.68244	3.60615	3.23459
17.7	0.19035	0.197435	0.50915	0.456057	0.96265	0.874196	1.86075	1.69112	3.62155	3.24972
17.8	0.19035	0.198534	0.50915	0.45857	0.96605	0.878901	1.86885	1.6998	3.63595	3.26483
17.9	0.18955	0.199634	0.50955	0.461081	0.97045	0.883603	1.87495	1.70847	3.64875	3.27989
18	0.1913	0.200733	0.5137	0.463592	0.9752	0.888302	1.8848	1.71713	3.6609	3.29493
18.1	0.1918	0.201831	0.515	0.466102	0.9793	0.892998	1.8966	1.72578	3.6743	3.30993
18.2	0.19725	0.20293	0.51865	0.46861	0.98655	0.897691	1.90515	1.73442	3.68965	3.32489
18.3	0.19735	0.204028	0.51895	0.471119	0.98835	0.902382	1.90985	1.74305	3.70445	3.33982
18.4	0.196	0.205126	0.5201	0.473626	0.9918	0.907069	1.9174	1.75166	3.72	3.35472
18.5	0.19615	0.206224	0.52325	0.476132	0.99285	0.911754	1.92555	1.76027	3.73355	3.36958
18.6	0.2002	0.207321	0.5236	0.478637	1.0017	0.916436	1.9347	1.76887	3.7513	3.38442
18.7	0.20085	0.208418	0.52175	0.481142	1.00735	0.921115	1.94235	1.77746	3.76495	3.39921
18.8	0.1987	0.209515	0.522	0.483645	1.0114	0.925791	1.9502	1.78604	3.7783	3.41398
18.9	0.1983	0.210612	0.5241	0.486148	1.0173	0.930464	1.9586	1.79461	3.7914	3.42871
19	0.1942	0.211708	0.5218	0.48865	1.0231	0.935135	1.9651	1.80317	3.8037	3.4434
19.1	0.1931	0.212805	0.5232	0.491151	1.0236	0.939802	1.9711	1.81172	3.8168	3.45807
19.2	0.19285	0.2139	0.52505	0.493651	1.02585	0.944467	1.97435	1.82026	3.82975	3.4727
19.3	0.19455	0.214996	0.52945	0.496151	1.02995	0.949129	1.98315	1.82879	3.84555	3.48729
19.4	0.19595	0.216092	0.53145	0.498649	1.03245	0.953788	1.98985	1.83731	3.85685	3.50186
19.5	0.2007	0.217187	0.5315	0.501147	1.0432	0.958444	2.0001	1.84582	3.8753	3.51639
19.6	0.20115	0.218282	0.53765	0.503643	1.04715	0.963097	2.00915	1.85432	3.88885	3.53089
19.7	0.2032	0.219376	0.5419	0.506139	1.0487	0.967747	2.0178	1.86281	3.9025	3.54535
19.8	0.20065	0.220471	0.54095	0.508634	1.05055	0.972395	2.02405	1.87129	3.91225	3.55978
19.9	0.20045	0.221565	0.54235	0.511128	1.05425	0.97704	2.03285	1.87976	3.92445	3.57418
20	0.20015	0.222659	0.54665	0.513621	1.05895	0.981681	2.04085	1.88822	3.94175	3.58855
20.1	0.19835	0.223753	0.54455	0.516113	1.06075	0.98632	2.04325	1.89667	3.95335	3.60288
20.2	0.1987	0.224846	0.5456	0.518605	1.0654	0.990957	2.0492	1.90512	3.9661	3.61718
20.3	0.20015	0.22594	0.54705	0.521096	1.07155	0.99559	2.05965	1.91355	3.98045	3.63145
20.4	0.20075	0.227033	0.55095	0.523585	1.07725	1.00022	2.07145	1.92197	3.99495	3.64569
20.5	0.20015	0.228125	0.55325	0.526074	1.08185	1.00485	2.07965	1.93038	4.00515	3.65989
20.6	0.20135	0.229218	0.55185	0.528562	1.08605	1.00947	2.08645	1.93879	4.01595	3.67406
20.7	0.19855	0.23031	0.55265	0.531049	1.08825	1.01409	2.09285	1.94718	4.02855	3.6882
20.8	0.19225	0.231402	0.55165	0.533535	1.09205	1.01871	2.09945	1.95556	4.03905	3.70231
20.9	0.19355	0.232494	0.55615	0.536021	1.10045	1.02333	2.11035	1.96394	4.05455	3.71638
21	0.1958	0.233585	0.5583	0.538505	1.1069	1.02794	2.1206	1.9723	4.0673	3.73043
21.1	0.18995	0.234676	0.55565	0.540989	1.10845	1.03255	2.12825	1.98066	4.07775	3.74444
21.2	0.186	0.235767	0.5596	0.543472	1.1126	1.03716	2.137	1.989	4.0909	3.75842
21.3	0.18615	0.236858	0.56115	0.545953	1.11415	1.04177	2.14565	1.99734	4.10485	3.77236
21.4	0.187	0.237949	0.5642	0.548434	1.121	1.04637	2.1509	2.00566	4.1155	3.78628
21.5	0.18705	0.239039	0.56635	0.550915	1.12375	1.05097	2.15835	2.01398	4.12355	3.80016
21.6	0.18625	0.240129	0.56805	0.553394	1.12815	1.05557	2.16485	2.02228	4.13525	3.81401
21.7	0.1871	0.241219	0.5737	0.555872	1.1316	1.06016	2.1745	2.03058	4.1448	3.82783
21.8	0.18945	0.242308	0.57835	0.55835	1.13885	1.06475	2.18695	2.03887	4.15755	3.84162
21.9	0.18995	0.243397	0.58295	0.560827	1.14545	1.06934	2.19375	2.04715	4.17445	3.85537
22	0.19185	0.244486	0.58395	0.563302	1.14955	1.07392	2.20125	2.05541	4.18955	3.8691
22.1	0.1944	0.245575	0.5885	0.565777	1.1561	1.07851	2.209	2.06367	4.2018	3.88279
22.2	0.19305	0.246664	0.58815	0.568251	1.16035	1.08308	2.21795	2.07192	4.21525	3.89645
22.3	0.19345	0.247752	0.59235	0.570725	1.16495	1.08766	2.22775	2.08016	4.23075	3.91008
22.4	0.1946	0.24884	0.5942	0.573197	1.1696	1.09224	2.2381	2.08839	4.242	3.92368
22.5	0.1934	0.249928	0.5962	0.575669	1.1709	1.09681	2.2473	2.09661	4.2506	3.93725
22.6	0.1927	0.251015	0.595	0.578139	1.168	1.10137	2.2518	2.10482	4.2613	3.95079
22.7	0.1968	0.252103	0.6004	0.580609	1.1712	1.10594	2.2626	2.11302	4.2765	3.96429
22.8	0.19875	0.25319	0.60645	0.583078	1.17795	1.1105	2.26965	2.12122	4.29055	3.97777
22.9	0.2008	0.254276	0.6112	0.585546	1.183	1.11506	2.282	2.1294	4.3051	3.99121
23	0.19915	0.255363	0.61255	0.588013	1.18705	1.11962	2.29345	2.13757	4.31955	4.00462
23.1	0.199	0.256449	0.6139	0.590479	1.1955	1.12417	2.3021	2.14573	4.3312	4.01801
23.2	0.20135	0.257535	0.62025	0.592945	1.19985	1.12873	2.31055	2.15389	4.34545	4.03136
23.3	0.2037	0.258621	0.6279	0.595409	1.2074	1.13327	2.3186	2.16203	4.3595	4.04468
23.4	0.2084	0.259707	0.6355	0.597873	1.2147	1.13782	2.3275	2.17017	4.3735	4.05797
23.5	0.2074	0.260792	0.6371	0.600336	1.2187	1.14236	2.335	2.17829	4.3844	4.07123
23.6	0.20555	0.261877	0.64105	0.602798	1.22515	1.1469	2.34725	2.18641	4.39945	4.08446
23.7	0.20715	0.262962	0.64255	0.605259	1.22915	1.15144	2.35425	2.19451	4.41025	4.09765
23.8	0.20705	0.264046	0.64535	0.607719	1.23255	1.15598	2.35925	2.20261	4.42245	4.11082
23.9	0.20765	0.265131	0.65045	0.610179	1.23585	1.16051	2.36815	2.2107	4.43315	4.12396
24	0.20615	0.266215	0.65025	0.612637	1.23445	1.16504	2.37265	2.21878	4.44115	4.13707
24.1	0.20875	0.267298	0.65255	0.615095	1.23775	1.16956	2.37915	2.22685	4.45155	4.15014
24.2	0.21005	0.268382	0.65795	0.617552	1.24245	1.17409	2.38445	2.23491	4.46405	4.16319
24.3	0.2103	0.269465	0.6597	0.620008	1.2452	1.17861	2.39	2.24296	4.4752	4.17621
24.4	0.2134	0.270548	0.6644	0.622463	1.2533	1.18313	2.3988	2.251	4.4899	4.18919
24.5	0.21475	0.271631	0.67085	0.624917	1.25965	1.18764	2.40735	2.25903	4.50085	4.20215
24.6	0.215	0.272714	0.6733	0.627371	1.2666	1.19215	2.4163	2.26705	4.5141	4.21508
24.7	0.21765	0.273796	0.67675	0.629823	1.26865	1.19666	2.42765	2.27506	4.52335	4.22797
24.8	0.21905	0.274878	0.67995	0.632275	1.27465	1.20117	2.43765	2.28307	4.53635	4.24084
24.9	0.22015	0.27596	0.68095	0.634726	1.28135	1.20567	2.44525	2.29106	4.54615	4.25368
25	0.2215	0.277042	0.6808	0.637176	1.2844	1.21017	2.4521	2.29905	4.5578	4.26648
25.1	0.22295	0.278123	0.68305	0.639625	1.28835	1.21467	2.46125	2.30702	4.56845	4.27926
25.2	0.22495	0.279204	0.68555	0.642073	1.29805	1.21917	2.47045	2.31499	4.58045	4.29201
25.3	0.22715	0.280285	0.68915	0.64452	1.30345	1.22366	2.47865	2.32295	4.59145	4.30473
25.4	0.22575	0.281366	0.69045	0.646967	1.30905	1.22815	2.48385	2.33089	4.60155	4.31742
25.5	0.22915	0.282446	0.69305	0.649413	1.31605	1.23264	2.49145	2.33883	4.61295	4.33008
25.6	0.22905	0.283526	0.69575	0.651858	1.31825	1.23712	2.49785	2.34676	4.62215	4.34271
25.7	0.22905	0.284606	0.69615	0.654301	1.32025	1.24161	2.50645	2.35468	4.63345	4.35531
25.8	0.23115	0.285686	0.70125	0.656745	1.32875	1.24609	2.51835	2.36259	4.64925	4.36788
25.9	0.23285	0.286765	0.70735	0.659187	1.33685	1.25056	2.52765	2.37049	4.66175	4.38042
26	0.23285	0.287844	0.71295	0.661628	1.34175	1.25504	2.53585	2.37839	4.67395	4.39294
26.1	0.23605	0.288923	0.71625	0.664069	1.34485	1.25951	2.54485	2.38627	4.68205	4.40542
26.2	0.23385	0.290002	0.71765	0.666508	1.34745	1.26397	2.55225	2.39414	4.69295	4.41788
26.3	0.23235	0.29108	0.71955	0.668947	1.35575	1.26844	2.56005	2.40201	4.70365	4.4303
26.4	0.2348	0.292158	0.7222	0.671385	1.3618	1.2729	2.5699	2.40986	4.7155	4.4427
26.5	0.2357	0.293236	0.7217	0.673822	1.3659	1.27736	2.573	2.41771	4.7257	4.45507
26.6	0.2372	0.294314	0.7208	0.676259	1.3708	1.28182	2.5815	2.42555	4.7399	4.46741
26.7	0.23675	0.295392	0.72465	0.678694	1.37305	1.28627	2.58925	2.43337	4.75045	4.47972
26.8	0.24085	0.296469	0.72815	0.681129	1.38125	1.29072	2.60105	2.44119	4.76185	4.492
26.9	0.24365	0.297546	0.73225	0.683562	1.38795	1.29517	2.61085	2.449	4.77655	4.50426
27	0.2457	0.298622	0.7351	0.685995	1.3936	1.29962	2.6182	2.4568	4.7895	4.51648
27.1	0.24395	0.299699	0.73915	0.688427	1.40095	1.30406	2.62465	2.46459	4.80275	4.52868
27.2	0.24715	0.300775	0.74475	0.690858	1.40885	1.3085	2.63435	2.47238	4.81315	4.54085
27.3	0.25075	0.301851	0.74715	0.693289	1.41795	1.31294	2.64725	2.48015	4.82825	4.55299
27.4	0.24815	0.302927	0.75045	0.695718	1.42485	1.31738	2.65535	2.48791	4.83845	4.5651
27.5	0.2485	0.304002	0.7556	0.698147	1.4309	1.32181	2.6658	2.49567	4.8503	4.57718
27.6	0.25175	0.305077	0.75795	0.700574	1.43815	1.32624	2.67755	2.50342	4.86375	4.58924
27.7	0.25205	0.306152	0.75885	0.703001	1.44335	1.33066	2.68725	2.51115	4.87485	4.60127
27.8	0.25305	0.307227	0.76035	0.705427	1.44955	1.33509	2.69305	2.51888	4.88955	4.61327
27.9	0.2535	0.308302	0.7627	0.707853	1.4546	1.33951	2.7006	2.5266	4.8998	4.62524
28	0.25535	0.309376	0.76275	0.710277	1.45725	1.34393	2.70995	2.53431	4.90925	4.63718
28.1	0.25475	0.31045	0.76505	0.7127	1.46245	1.34834	2.71945	2.54201	4.91885	4.6491
28.2	0.2546	0.311524	0.7663	0.715123	1.4688	1.35276	2.7279	2.5497	4.9318	4.66098
28.3	0.2553	0.312597	0.7687	0.717545	1.4715	1.35717	2.7367	2.55738	4.945	4.67284
28.4	0.25575	0.31367	0.76785	0.719966	1.47235	1.36158	2.74345	2.56506	4.95285	4.68468
28.5	0.25765	0.314743	0.76905	0.722386	1.47735	1.36598	2.75085	2.57272	4.96565	4.69648
28.6	0.25905	0.315816	0.76745	0.724805	1.48215	1.37038	2.75775	2.58038	4.97465	4.70826
28.7	0.25745	0.316889	0.76885	0.727223	1.48665	1.37478	2.76505	2.58802	4.98495	4.72
28.8	0.2557	0.317961	0.7669	0.729641	1.4904	1.37918	2.7718	2.59566	4.9912	4.73173
28.9	0.25295	0.319033	0.76595	0.732058	1.48975	1.38357	2.77765	2.60329	5.00115	4.74342
29	0.2543	0.320105	0.7679	0.734474	1.4923	1.38796	2.7823	2.61091	5.0087	4.75509
29.1	0.2554	0.321176	0.7719	0.736889	1.4992	1.39235	2.7862	2.61852	5.0186	4.76673
29.2	0.2536	0.322248	0.7742	0.739303	1.5028	1.39674	2.7924	2.62612	5.0287	4.77834
29.3	0.2533	0.323319	0.7749	0.741716	1.508	1.40112	2.8016	2.63372	5.0382	4.78992
29.4	0.2525	0.32439	0.7712	0.744129	1.5063	1.4055	2.8085	2.6413	5.0459	4.80148
29.5	0.25465	0.32546	0.77105	0.74654	1.51045	1.40988	2.81605	2.64888	5.05625	4.81301
29.6	0.25835	0.326531	0.77425	0.748951	1.51285	1.41426	2.82415	2.65644	5.06445	4.82451
29.7	0.2649	0.327601	0.7764	0.751361	1.5176	1.41863	2.8299	2.664	5.0761	4.83599
29.8	0.2657	0.328671	0.7814	0.75377	1.5232	1.423	2.837	2.67155	5.089	4.84744
29.9	0.27055	0.32974	0.78565	0.756178	1.52905	1.42736	2.84995	2.67909	5.10575	4.85886
30	0.27085	0.33081	0.78555	0.758585	1.53545	1.43173	2.85645	2.68662	5.11905	4.87026
30.1	0.2738	0.331879	0.7895	0.760992	1.5442	1.43609	2.869	2.69414	5.133	4.88162
30.2	0.2717	0.332948	0.7906	0.763398	1.5503	1.44045	2.875	2.70165	5.1457	4.89297
30.3	0.2726	0.334016	0.7894	0.765802	1.5573	1.4448	2.8814	2.70916	5.1567	4.90428
30.4	0.272	0.335085	0.7906	0.768207	1.5607	1.44916	2.8907	2.71665	5.1656	4.91557
30.5	0.2752	0.336153	0.7948	0.77061	1.5668	1.45351	2.901	2.72414	5.1771	4.92683
30.6	0.27595	0.337221	0.79635	0.773012	1.57305	1.45786	2.90915	2.73162	5.18855	4.93807
30.7	0.2766	0.338288	0.7963	0.775413	1.5781	1.4622	2.9152	2.73909	5.1948	4.94928
30.8	0.27205	0.339356	0.79675	0.777814	1.58335	1.46654	2.91905	2.74655	5.20245	4.96046
30.9	0.2718	0.340423	0.7989	0.780214	1.5907	1.47088	2.9252	2.754	5.2112	4.97162
31	0.27325	0.34149	0.80145	0.782613	1.59395	1.47522	2.93205	2.76144	5.22315	4.98275
31.1	0.27605	0.342557	0.80515	0.785011	1.59835	1.47956	2.94175	2.76887	5.23755	4.99385
31.2	0.2776	0.343623	0.8077	0.787408	1.6019	1.48389	2.9473	2.7763	5.2503	5.00493
31.3	0.2775	0.344689	0.8125	0.789804	1.6039	1.48822	2.9567	2.78372	5.2623	5.01598
31.4	0.27725	0.345755	0.81305	0.7922	1.60875	1.49254	2.96445	2.79112	5.27355	5.027
31.5	0.27885	0.346821	0.81335	0.794595	1.61305	1.49687	2.97345	2.79852	5.28405	5.038
31.6	0.27755	0.347886	0.81655	0.796989	1.61795	1.50119	2.98105	2.80591	5.29675	5.04898
31.7	0.2747	0.348952	0.8179	0.799382	1.6196	1.50551	2.9859	2.81329	5.3073	5.05992
31.8	0.2767	0.350017	0.8208	0.801774	1.6286	1.50982	2.9933	2.82067	5.3169	5.07085
31.9	0.27695	0.351081	0.82175	0.804165	1.63235	1.51413	3.00065	2.82803	5.32605	5.08174
32	0.2784	0.352146	0.8222	0.806556	1.6363	1.51845	3.0101	2.83538	5.3394	5.09261
32.1	0.28165	0.35321	0.82625	0.808945	1.64345	1.52275	3.01785	2.84273	5.34935	5.10346
32.2	0.2838	0.354274	0.829	0.811334	1.6492	1.52706	3.0258	2.85007	5.3587	5.11427
32.3	0.28525	0.355338	0.82985	0.813722	1.65315	1.53136	3.03505	2.8574	5.36895	5.12507
32.4	0.2844	0.356401	0.8302	0.816109	1.6522	1.53566	3.0409	2.86472	5.38	5.13583
32.5	0.2803	0.357465	0.8305	0.818496	1.6547	1.53996	3.0451	2.87203	5.389	5.14658
32.6	0.27995	0.358528	0.83185	0.820881	1.66065	1.54425	3.05285	2.87933	5.39955	5.15729
32.7	0.2769	0.359591	0.832	0.823266	1.6646	1.54854	3.0595	2.88663	5.4026	5.16798
32.8	0.2782	0.360653	0.8315	0.825649	1.6705	1.55283	3.066	2.89391	5.4133	5.17865
32.9	0.27765	0.361715	0.83175	0.828033	1.67725	1.55712	3.07135	2.90119	5.42265	5.18929
33	0.2772	0.362778	0.8327	0.830415	1.6821	1.5614	3.077	2.90846	5.4286	5.1999
33.1	0.27795	0.363839	0.83525	0.832796	1.68555	1.56568	3.08315	2.91572	5.43535	5.21049
33.2	0.28295	0.364901	0.83585	0.835176	1.68675	1.56996	3.09355	2.92297	5.44115	5.22106
33.3	0.283	0.365962	0.8369	0.837556	1.6891	1.57424	3.1009	2.93022	5.449	5.2316
33.4	0.28575	0.367023	0.84035	0.839935	1.69395	1.57851	3.10695	2.93745	5.45885	5.24211
33.5	0.2893	0.368084	0.842	0.842313	1.6974	1.58278	3.1114	2.94468	5.4683	5.2526
33.6	0.29085	0.369145	0.84155	0.84469	1.69985	1.58705	3.11615	2.95189	5.47715	5.26307
33.7	0.2944	0.370205	0.8452	0.847066	1.7044	1.59131	3.1215	2.9591	5.4887	5.27351
33.8	0.29715	0.371266	0.84895	0.849441	1.70685	1.59557	3.12695	2.9663	5.49885	5.28392
33.9	0.2958	0.372325	0.847	0.851816	1.708	1.59983	3.1337	2.97349	5.5048	5.29431
34	0.29485	0.373385	0.84875	0.85419	1.71225	1.60409	3.14015	2.98068	5.51585	5.30468
34.1	0.2949	0.374445	0.8528	0.856563	1.7162	1.60835	3.1465	2.98785	5.5256	5.31502
34.2	0.29785	0.375504	0.85685	0.858935	1.71855	1.6126	3.15165	2.99502	5.53535	5.32534
34.3	0.29595	0.376563	0.85815	0.861306	1.71815	1.61685	3.15485	3.00218	5.54175	5.33563
34.4	0.2962	0.377621	0.8615	0.863676	1.724	1.62109	3.1579	3.00932	5.5483	5.3459
34.5	0.2969	0.37868	0.8662	0.866046	1.732	1.62534	3.1665	3.01646	5.5591	5.35614
34.6	0.29855	0.379738	0.87175	0.868415	1.74045	1.62958	3.17605	3.0236	5.56945	5.36636
34.7	0.2991	0.380796	0.8796	0.870782	1.7465	1.63382	3.1845	3.03072	5.5821	5.37655
34.8	0.2994	0.381854	0.8793	0.873149	1.7478	1.63805	3.1916	3.03784	5.5879	5.38672
34.9	0.3015	0.382911	0.8837	0.875516	1.7562	1.64228	3.1988	3.04494	5.597	5.39687
35	0.3058	0.383969	0.8893	0.877881	1.7639	1.64652	3.2046	3.05204	5.6065	5.40699
35.1	0.3054	0.385026	0.8893	0.880246	1.769	1.65074	3.2115	3.05913	5.6177	5.41709
35.2	0.30825	0.386082	0.88725	0.882609	1.77025	1.65497	3.21875	3.06621	5.62705	5.42716
35.3	0.31145	0.387139	0.89025	0.884972	1.77245	1.65919	3.22685	3.07329	5.63615	5.43721
35.4	0.313	0.388195	0.8909	0.887334	1.7732	1.66341	3.2323	3.08035	5.645	5.44723
35.5	0.31365	0.389251	0.89575	0.889696	1.77745	1.66763	3.23995	3.08741	5.65565	5.45724
35.6	0.3116	0.390307	0.8961	0.892056	1.7812	1.67184	3.2446	3.09445	5.6635	5.46721
35.7	0.3114	0.391363	0.8972	0.894416	1.7878	1.67605	3.2503	3.10149	5.6744	5.47717
35.8	0.31045	0.392418	0.89615	0.896774	1.79325	1.68026	3.25805	3.10853	5.68185	5.4871
35.9	0.31035	0.393473	0.89715	0.899132	1.79615	1.68447	3.26685	3.11555	5.68955	5.497
36	0.3081	0.394528	0.8981	0.901489	1.8032	1.68868	3.2723	3.12256	5.6918	5.50688
36.1	0.3067	0.395582	0.9009	0.903846	1.8062	1.69288	3.2825	3.12957	5.6966	5.51674
36.2	0.30615	0.396637	0.90325	0.906201	1.80985	1.69708	3.28655	3.13657	5.70575	5.52658
36.3	0.30775	0.397691	0.90825	0.908555	1.81635	1.70127	3.29505	3.14356	5.71495	5.53639
36.4	0.30845	0.398745	0.91045	0.910909	1.81925	1.70547	3.30215	3.15054	5.72365	5.54618
36.5	0.30945	0.399798	0.91095	0.913262	1.82555	1.70966	3.30835	3.15751	5.73345	5.55594
36.6	0.30795	0.400852	0.91055	0.915614	1.82745	1.71385	3.31145	3.16448	5.73495	5.56568
36.7	0.31075	0.401905	0.91375	0.917966	1.82985	1.71803	3.31925	3.17143	5.74345	5.5754
36.8	0.3134	0.402958	0.9184	0.920316	1.8348	1.72222	3.329	3.17838	5.7537	5.5851
36.9	0.3175	0.404011	0.9242	0.922666	1.8378	1.7264	3.3404	3.18532	5.7663	5.59477
37	0.3189	0.405063	0.9289	0.925014	1.8366	1.73057	3.3487	3.19225	5.7748	5.60442
37.1	0.31885	0.406115	0.93255	0.927362	1.83995	1.73475	3.35425	3.19917	5.78195	5.61404
37.2	0.3168	0.407167	0.9351	0.929709	1.8442	1.73892	3.3592	3.20609	5.7848	5.62364
37.3	0.3191	0.408219	0.9418	0.932056	1.8494	1.74309	3.3668	3.213	5.7939	5.63322
37.4	0.3159	0.40927	0.9414	0.934401	1.8552	1.74726	3.3696	3.21989	5.799	5.64278
37.5	0.31525	0.410322	0.94035	0.936746	1.85995	1.75142	3.37475	3.22678	5.80685	5.65231
37.6	0.31575	0.411373	0.94335	0.93909	1.86515	1.75559	3.38095	3.23367	5.81645	5.66182
37.7	0.3189	0.412423	0.9452	0.941433	1.8699	1.75975	3.3885	3.24054	5.8226	5.67131
37.8	0.323	0.413474	0.9489	0.943775	1.8747	1.7639	3.3987	3.24741	5.8296	5.68077
37.9	0.32235	0.414524	0.94815	0.946116	1.87495	1.76806	3.40465	3.25426	5.83655	5.69022
38	0.32085	0.415574	0.95145	0.948457	1.87885	1.77221	3.40865	3.26111	5.84105	5.69964
38.1	0.31995	0.416624	0.95545	0.950796	1.88505	1.77636	3.41605	3.26795	5.84845	5.70903
38.2	0.3187	0.417674	0.9535	0.953135	1.8874	1.78051	3.4243	3.27479	5.857	5.71841
38.3	0.31915	0.418723	0.95485	0.955473	1.88775	1.78465	3.42755	3.28161	5.86445	5.72776
38.4	0.31925	0.419772	0.95685	0.95781	1.89095	1.78879	3.43075	3.28843	5.86905	5.73709
38.5	0.32365	0.420821	0.95835	0.960147	1.89395	1.79293	3.43575	3.29524	5.87105	5.74639
38.6	0.32775	0.42187	0.96215	0.962482	1.89855	1.79707	3.44255	3.30204	5.88055	5.75568
38.7	0.3327	0.422918	0.9688	0.964817	1.9039	1.8012	3.4507	3.30883	5.8881	5.76494
38.8	0.3384	0.423966	0.9752	0.967151	1.9077	1.80533	3.4562	3.31561	5.9008	5.77418
38.9	0.341	0.425014	0.9809	0.969484	1.9115	1.80946	3.4651	3.32239	5.9086	5.7834
39	0.3418	0.426062	0.9823	0.971816	1.9117	1.81359	3.4735	3.32916	5.915	5.79259
39.1	0.3441	0.427109	0.9827	0.974148	1.9158	1.81771	3.4815	3.33592	5.9245	5.80176
39.2	0.34125	0.428156	0.98395	0.976478	1.91825	1.82183	3.48835	3.34267	5.93455	5.81091
39.3	0.34095	0.429203	0.98755	0.978808	1.92175	1.82595	3.49385	3.34941	5.94595	5.82004
39.4	0.3404	0.43025	0.9895	0.981137	1.926	1.83007	3.4989	3.35615	5.9566	5.82915
39.5	0.3413	0.431296	0.9916	0.983465	1.9292	1.83418	3.5039	3.36287	5.9619	5.83823
39.6	0.3459	0.432342	0.9954	0.985793	1.9331	1.83829	3.5103	3.36959	5.9719	5.8473
39.7	0.3472	0.433388	0.9986	0.988119	1.9355	1.8424	3.5183	3.3763	5.9789	5.85634
39.8	0.34765	0.434434	1.00025	0.990445	1.93805	1.8465	3.52485	3.38301	5.98435	5.86536
39.9	0.34935	0.43548	1.00065	0.99277	1.94085	1.85061	3.53305	3.3897	5.98965	5.87435
40	0.3519	0.436525	1.0052	0.995094	1.9464	1.85471	3.54	3.39639	5.9977	5.88333
40.1	0.3534	0.43757	1.006	0.997417	1.9492	1.8588	3.5447	3.40307	6.0021	5.89228
40.2	0.3547	0.438615	1.0073	0.999739	1.9524	1.8629	3.5517	3.40974	6.0075	5.90122
40.3	0.3581	0.439659	1.0081	1.00206	1.958	1.86699	3.5579	3.4164	6.0139	5.91013
40.4	0.3601	0.440703	1.009	1.00438	1.9646	1.87108	3.5662	3.42306	6.0221	5.91902
40.5	0.3666	0.441748	1.014	1.0067	1.9672	1.87517	3.5768	3.42971	6.0319	5.92788
40.6	0.3686	0.442791	1.0168	1.00902	1.9716	1.87926	3.5847	3.43635	6.041	5.93673
40.7	0.36965	0.443835	1.01845	1.01134	1.97205	1.88334	3.59045	3.44298	6.04735	5.94555
40.8	0.37095	0.444878	1.02175	1.01366	1.97425	1.88742	3.59635	3.4496	6.05465	5.95436
40.9	0.37365	0.445921	1.02475	1.01597	1.98105	1.89149	3.60285	3.45622	6.06535	5.96314
41	0.3787	0.446964	1.028	1.01829	1.9845	1.89557	3.6093	3.46282	6.0719	5.9719
41.1	0.37825	0.448007	1.02975	1.0206	1.98735	1.89964	3.61795	3.46942	6.07985	5.98064
41.2	0.37595	0.449049	1.03255	1.02292	1.99035	1.90371	3.62285	3.47602	6.08385	5.98936
41.3	0.37675	0.450092	1.03935	1.02523	1.99795	1.90778	3.62905	3.4826	6.09065	5.99806
41.4	0.3787	0.451133	1.0421	1.02754	2.0039	1.91184	3.6331	3.48918	6.099	6.00673
41.5	0.3817	0.452175	1.0437	1.02986	2.0088	1.9159	3.6357	3.49574	6.106	6.01539
41.6	0.38295	0.453217	1.04535	1.03217	2.01275	1.91996	3.64125	3.5023	6.11285	6.02402
41.7	0.3835	0.454258	1.0493	1.03448	2.019	1.92402	3.6504	3.50886	6.1212	6.03264
41.8	0.3866	0.455299	1.052	1.03679	2.0241	1.92807	3.6576	3.5154	6.1288	6.04123
41.9	0.3876	0.456339	1.0568	1.03909	2.0274	1.93213	3.6642	3.52194	6.1347	6.0498
42	0.38585	0.45738	1.06055	1.0414	2.03285	1.93618	3.66895	3.52846	6.14265	6.05835
42.1	0.38745	0.45842	1.06365	1.04371	2.03395	1.94022	3.67435	3.53499	6.15275	6.06688
42.2	0.3907	0.45946	1.0641	1.04601	2.0381	1.94427	3.6792	3.5415	6.1611	6.07539
42.3	0.39415	0.4605	1.06685	1.04832	2.04125	1.94831	3.68485	3.548	6.16495	6.08388
42.4	0.3954	0.46154	1.0647	1.05062	2.0434	1.95235	3.6891	3.5545	6.1705	6.09235
42.5	0.39495	0.462579	1.06885	1.05293	2.04875	1.95638	3.69795	3.56099	6.18085	6.10079
42.6	0.39745	0.463618	1.07525	1.05523	2.05285	1.96042	3.70595	3.56747	6.19055	6.10922
42.7	0.39825	0.464657	1.07755	1.05753	2.05805	1.96445	3.71385	3.57395	6.20465	6.11763
42.8	0.39965	0.465695	1.07935	1.05983	2.06415	1.96848	3.71955	3.58041	6.21275	6.12601
42.9	0.40215	0.466734	1.08385	1.06213	2.06935	1.9725	3.72365	3.58687	6.22045	6.13438
43	0.40295	0.467772	1.08725	1.06443	2.07525	1.97653	3.72635	3.59332	6.22405	6.14273
43.1	0.4014	0.46881	1.0907	1.06673	2.0838	1.98055	3.731	3.59976	6.2316	6.15105
43.2	0.4043	0.469847	1.096	1.06903	2.0922	1.98457	3.7387	3.6062	6.24	6.15936
43.3	0.4088	0.470885	1.0962	1.07133	2.0957	1.98858	3.7445	3.61263	6.2501	6.16764
43.4	0.4087	0.471922	1.095	1.07362	2.0993	1.9926	3.7499	3.61904	6.2565	6.17591
43.5	0.40945	0.472959	1.09535	1.07592	2.10015	1.99661	3.75605	3.62546	6.26385	6.18415
43.6	0.41195	0.473996	1.09995	1.07821	2.10205	2.00062	3.76545	3.63186	6.26825	6.19237
43.7	0.4123	0.475032	1.1029	1.08051	2.1029	2.00462	3.7719	3.63826	6.2715	6.20058
43.8	0.41655	0.476068	1.10535	1.0828	2.10535	2.00863	3.77535	3.64465	6.27825	6.20876
43.9	0.41915	0.477104	1.11055	1.08509	2.11105	2.01263	3.78195	3.65103	6.28605	6.21693
44	0.4207	0.47814	1.1153	1.08738	2.1168	2.01663	3.7888	3.6574	6.2909	6.22507
44.1	0.42175	0.479176	1.11955	1.08967	2.12185	2.02062	3.79635	3.66376	6.29995	6.2332
44.2	0.42465	0.480211	1.12255	1.09196	2.12585	2.02462	3.80085	3.67012	6.30705	6.2413
44.3	0.42565	0.481246	1.12795	1.09425	2.13015	2.02861	3.80815	3.67647	6.31535	6.24939
44.4	0.43015	0.482281	1.13115	1.09654	2.13705	2.0326	3.81875	3.68282	6.32385	6.25745
44.5	0.4313	0.483315	1.1363	1.09883	2.1424	2.03658	3.8258	3.68915	6.3319	6.2655
44.6	0.4345	0.48435	1.1421	1.10112	2.149	2.04057	3.8356	3.69548	6.3433	6.27352
44.7	0.43265	0.485384	1.14395	1.1034	2.15305	2.04455	3.84155	3.7018	6.34775	6.28153
44.8	0.43245	0.486418	1.14415	1.10569	2.15795	2.04852	3.84775	3.70811	6.35505	6.28952
44.9	0.43185	0.487451	1.14465	1.10797	2.16415	2.0525	3.85395	3.71441	6.36205	6.29748
45	0.43205	0.488485	1.14535	1.11025	2.16825	2.05647	3.85765	3.72071	6.36735	6.30543
45.1	0.43705	0.489518	1.15195	1.11254	2.17365	2.06044	3.86365	3.727	6.37695	6.31336
45.2	0.43615	0.490551	1.15745	1.11482	2.17595	2.06441	3.86935	3.73328	6.38195	6.32127
45.3	0.43795	0.491583	1.16165	1.1171	2.18245	2.06838	3.87705	3.73955	6.38755	6.32916
45.4	0.4385	0.492616	1.1637	1.11938	2.1876	2.07234	3.8812	3.74582	6.3913	6.33703
45.5	0.43535	0.493648	1.16425	1.12166	2.19175	2.0763	3.88495	3.75208	6.39525	6.34488
45.6	0.43265	0.49468	1.16545	1.12394	2.19505	2.08026	3.89225	3.75833	6.40255	6.35271
45.7	0.4315	0.495712	1.1662	1.12621	2.1975	2.08422	3.8992	3.76457	6.4094	6.36053
45.8	0.43005	0.496743	1.16575	1.12849	2.20075	2.08817	3.90475	3.77081	6.41395	6.36832
45.9	0.43345	0.497774	1.17215	1.13077	2.20735	2.09212	3.91315	3.77704	6.42275	6.3761
46	0.43525	0.498805	1.17715	1.13304	2.21465	2.09607	3.91825	3.78326	6.43025	6.38385
46.1	0.436	0.499836	1.1801	1.13532	2.2199	2.10002	3.9249	3.78947	6.4394	6.39159
46.2	0.43635	0.500867	1.18635	1.13759	2.22605	2.10396	3.93225	3.79568	6.44885	6.39931
46.3	0.43715	0.501897	1.18955	1.13986	2.23325	2.1079	3.93925	3.80188	6.45635	6.407
46.4	0.43845	0.502927	1.19435	1.14213	2.23725	2.11184	3.94615	3.80807	6.46245	6.41468
46.5	0.4363	0.503957	1.1978	1.14441	2.2408	2.11578	3.9524	3.81425	6.4694	6.42235
46.6	0.4329	0.504987	1.198	1.14668	2.2458	2.11971	3.9552	3.82043	6.4764	6.42999
46.7	0.43175	0.506016	1.19815	1.14895	2.24865	2.12364	3.95935	3.8266	6.48035	6.43761
46.8	0.431	0.507045	1.1985	1.15121	2.2506	2.12757	3.9631	3.83276	6.4873	6.44522
46.9	0.4354	0.508074	1.2011	1.15348	2.2564	2.1315	3.9673	3.83891	6.4952	6.4528
47	0.4383	0.509103	1.2101	1.15575	2.2639	2.13542	3.9752	3.84506	6.5039	6.46037
47.1	0.43455	0.510131	1.20995	1.15802	2.26665	2.13934	3.98145	3.8512	6.51305	6.46792
47.2	0.432	0.511159	1.2095	1.16028	2.2695	2.14326	3.9869	3.85733	6.5173	6.47545
47.3	0.4339	0.512187	1.2119	1.16255	2.2765	2.14717	3.9941	3.86345	6.5259	6.48296
47.4	0.4322	0.513215	1.2105	1.16481	2.2761	2.15109	3.9996	3.86957	6.5309	6.49046
47.5	0.4306	0.514243	1.213	1.16707	2.2774	2.155	4.0081	3.87568	6.5351	6.49793
47.6	0.42985	0.51527	1.21695	1.16933	2.28295	2.15891	4.01745	3.88178	6.54215	6.50539
47.7	0.42935	0.516297	1.21585	1.1716	2.28675	2.16281	4.02175	3.88787	6.54645	6.51283
47.8	0.43245	0.517324	1.21935	1.17386	2.28935	2.16672	4.02735	3.89396	6.55485	6.52025
47.9	0.4344	0.51835	1.2236	1.17612	2.2929	2.17062	4.0338	3.90004	6.5639	6.52765
48	0.43585	0.519377	1.22665	1.17838	2.29385	2.17452	4.03625	3.90611	6.57125	6.53504
48.1	0.4379	0.520403	1.2269	1.18063	2.2979	2.17842	4.0416	3.91217	6.5795	6.5424
48.2	0.4387	0.521428	1.2301	1.18289	2.3017	2.18231	4.0471	3.91823	6.5859	6.54975
48.3	0.44045	0.522454	1.23315	1.18515	2.30755	2.1862	4.05165	3.92428	6.59305	6.55708
48.4	0.43995	0.523479	1.23435	1.1874	2.31095	2.19009	4.05955	3.93032	6.60145	6.56439
48.5	0.43925	0.524505	1.23905	1.18966	2.31395	2.19398	4.06585	3.93636	6.60645	6.57169
48.6	0.43975	0.525529	1.23875	1.19191	2.31645	2.19786	4.06795	3.94239	6.60915	6.57896
48.7	0.44355	0.526554	1.24125	1.19417	2.32105	2.20174	4.07465	3.94841	6.61505	6.58622
48.8	0.445	0.527579	1.2432	1.19642	2.323	2.20562	4.0807	3.95442	6.6172	6.59346
48.9	0.4485	0.528603	1.246	1.19867	2.324	2.2095	4.0869	3.96043	6.6239	6.60068
49	0.4518	0.529627	1.2476	1.20092	2.3276	2.21337	4.0936	3.96642	6.6304	6.60789
49.1	0.45265	0.530651	1.24755	1.20317	2.33145	2.21724	4.10035	3.97242	6.63985	6.61507
49.2	0.4546	0.531674	1.249	1.20542	2.3328	2.22111	4.1067	3.9784	6.647	6.62224
49.3	0.458	0.532697	1.2513	1.20767	2.335	2.22498	4.1119	3.98438	6.6541	6.62939
49.4	0.45705	0.53372	1.25535	1.20992	2.33725	2.22885	4.11795	3.99035	6.66025	6.63653
49.5	0.4587	0.534743	1.2586	1.21217	2.3421	2.23271	4.1239	3.99631	6.6654	6.64364
49.6	0.45965	0.535766	1.26165	1.21441	2.34775	2.23657	4.12945	4.00226	6.67005	6.65074
49.7	0.46115	0.536788	1.26465	1.21666	2.35175	2.24042	4.13285	4.00821	6.67655	6.65782
49.8	0.4627	0.53781	1.265	1.2189	2.355	2.24428	4.137	4.01415	6.684	6.66489
49.9	0.4623	0.538832	1.2669	1.22115	2.3564	2.24813	4.1432	4.02008	6.6889	6.67193
50	0.4646	0.539854	1.2671	1.22339	2.3625	2.25198	4.1507	4.02601	6.6969	6.67896
50.1	0.4682	0.540875	1.2716	1.22563	2.368	2.25583	4.1552	4.03193	6.7065	6.68597
50.2	0.46835	0.541896	1.27205	1.22787	2.37105	2.25967	4.16155	4.03784	6.71225	6.69297
50.3	0.4653	0.542917	1.2713	1.23011	2.3737	2.26352	4.166	4.04374	6.7116	6.69994
50.4	0.4686	0.543938	1.2727	1.23235	2.3777	2.26736	4.1667	4.04964	6.7176	6.7069
50.5	0.4681	0.544958	1.2722	1.23459	2.3809	2.27119	4.1693	4.05553	6.7239	6.71385
50.6	0.4689	0.545979	1.2705	1.23683	2.3841	2.27503	4.1757	4.06141	6.73	6.72077
50.7	0.46875	0.546998	1.27105	1.23907	2.38505	2.27886	4.18055	4.06729	6.73285	6.72768
50.8	0.47045	0.548018	1.27165	1.24131	2.38835	2.28269	4.18555	4.07316	6.74285	6.73457
50.9	0.47125	0.549038	1.27535	1.24354	2.38955	2.28652	4.19115	4.07902	6.74755	6.74145
51	0.4768	0.550057	1.2788	1.24578	2.3926	2.29035	4.1991	4.08487	6.7545	6.7483
51.1	0.47735	0.551076	1.28255	1.24801	2.39685	2.29417	4.20575	4.09072	6.75845	6.75514
51.2	0.47535	0.552095	1.28255	1.25025	2.39905	2.29799	4.20735	4.09656	6.76175	6.76197
51.3	0.4797	0.553114	1.2854	1.25248	2.4044	2.30181	4.2138	4.10239	6.7697	6.76877
51.4	0.47775	0.554132	1.28705	1.25471	2.40525	2.30562	4.21825	4.10822	6.77515	6.77556
51.5	0.4818	0.55515	1.2871	1.25694	2.4092	2.30944	4.2234	4.11404	6.7823	6.78234
51.6	0.4869	0.556168	1.2947	1.25917	2.4155	2.31325	4.2324	4.11985	6.7913	6.78909
51.7	0.48855	0.557186	1.29735	1.2614	2.41885	2.31706	4.23445	4.12565	6.79475	6.79583
51.8	0.4873	0.558203	1.3009	1.26363	2.4215	2.32086	4.2386	4.13145	6.7994	6.80255
51.9	0.48845	0.55922	1.30435	1.26586	2.42715	2.32467	4.24485	4.13724	6.80735	6.80926
52	0.4856	0.560237	1.3015	1.26809	2.4282	2.32847	4.2476	4.14302	6.8116	6.81595
52.1	0.48835	0.561254	1.30165	1.27031	2.43155	2.33227	4.25605	4.1488	6.81635	6.82262
52.2	0.4897	0.56227	1.3024	1.27254	2.4342	2.33606	4.2611	4.15457	6.8197	6.82928
52.3	0.49195	0.563287	1.30295	1.27476	2.43275	2.33986	4.26485	4.16033	6.82195	6.83592
52.4	0.49115	0.564303	1.30255	1.27699	2.43265	2.34365	4.26925	4.16609	6.82735	6.84254
52.5	0.493	0.565319	1.3017	1.27921	2.4353	2.34744	4.2772	4.17183	6.8336	6.84915
52.6	0.4962	0.566334	1.3052	1.28143	2.439	2.35123	4.2841	4.17758	6.8395	6.85574
52.7	0.49805	0.567349	1.30755	1.28365	2.44185	2.35501	4.29085	4.18331	6.84375	6.86232
52.8	0.50005	0.568365	1.31255	1.28587	2.44315	2.35879	4.29235	4.18904	6.84845	6.86887
52.9	0.50195	0.569379	1.31755	1.28809	2.44815	2.36257	4.29775	4.19476	6.85165	6.87542
53	0.49755	0.570394	1.31865	1.29031	2.44715	2.36635	4.30455	4.20047	6.85295	6.88194
53.1	0.4931	0.571408	1.3148	1.29253	2.4465	2.37013	4.3096	4.20617	6.8541	6.88845
53.2	0.4965	0.572423	1.3191	1.29475	2.4529	2.3739	4.3191	4.21187	6.8605	6.89494
53.3	0.5007	0.573437	1.3255	1.29697	2.4573	2.37767	4.327	4.21757	6.8694	6.90142
53.4	0.50415	0.57445	1.32845	1.29918	2.45625	2.38144	4.33195	4.22325	6.87365	6.90788
53.5	0.50805	0.575464	1.33155	1.3014	2.46115	2.3852	4.33575	4.22893	6.88075	6.91433
53.6	0.5102	0.576477	1.3343	1.30361	2.4666	2.38896	4.3375	4.2346	6.8889	6.92076
53.7	0.5076	0.57749	1.3349	1.30583	2.4674	2.39272	4.3403	4.24026	6.8921	6.92717
53.8	0.5096	0.578503	1.3419	1.30804	2.4732	2.39648	4.3516	4.24592	6.8978	6.93357
53.9	0.5097	0.579515	1.343	1.31025	2.4772	2.40024	4.3572	4.25157	6.9023	6.93995
54	0.50695	0.580528	1.34295	1.31246	2.47735	2.40399	4.36145	4.25721	6.90295	6.94631
54.1	0.50705	0.58154	1.34375	1.31467	2.48195	2.40774	4.36895	4.26285	6.90625	6.95266
54.2	0.5108	0.582552	1.3481	1.31688	2.4873	2.41149	4.375	4.26848	6.9119	6.959
54.3	0.51135	0.583563	1.35145	1.31909	2.49255	2.41524	4.38235	4.2741	6.91755	6.96531
54.4	0.5115	0.584575	1.3563	1.3213	2.497	2.41898	4.3895	4.27972	6.924	6.97162
54.5	0.51245	0.585586	1.35835	1.32351	2.50375	2.42272	4.39235	4.28533	6.92945	6.9779
54.6	0.51405	0.586597	1.35955	1.32572	2.50695	2.42646	4.39935	4.29093	6.93525	6.98417
54.7	0.51465	0.587607	1.36315	1.32792	2.51105	2.4302	4.40915	4.29652	6.94085	6.99043
54.8	0.50965	0.588618	1.36345	1.33013	2.51295	2.43393	4.41395	4.30211	6.94475	6.99667
54.9	0.5102	0.589628	1.3637	1.33233	2.5152	2.43767	4.4187	4.30769	6.9513	7.00289
55	0.50875	0.590638	1.36345	1.33453	2.51895	2.4414	4.42425	4.31327	6.95485	7.0091
55.1	0.50825	0.591648	1.36255	1.33674	2.51925	2.44512	4.42535	4.31884	6.95915	7.0153
55.2	0.5091	0.592657	1.3607	1.33894	2.5199	2.44885	4.427	4.3244	6.961	7.02147
55.3	0.5098	0.593667	1.3615	1.34114	2.5212	2.45257	4.4301	4.32995	6.9622	7.02764
55.4	0.5093	0.594676	1.3613	1.34334	2.5234	2.45629	4.4336	4.3355	6.9649	7.03378
55.5	0.50955	0.595685	1.36455	1.34554	2.52945	2.46001	4.44015	4.34104	6.97065	7.03992
55.6	0.5108	0.596693	1.3648	1.34774	2.5327	2.46372	4.4466	4.34657	6.9776	7.04603
55.7	0.5112	0.597702	1.3664	1.34994	2.5348	2.46744	4.4522	4.3521	6.9849	7.05213
55.8	0.5091	0.59871	1.3695	1.35213	2.5382	2.47115	4.4564	4.35762	6.989	7.05822
55.9	0.5111	0.599718	1.3732	1.35433	2.5407	2.47485	4.4649	4.36313	6.9971	7.06429
56	0.5113	0.600725	1.3738	1.35653	2.5452	2.47856	4.4723	4.36864	7.0026	7.07035
56.1	0.51035	0.601733	1.37675	1.35872	2.54465	2.48226	4.47405	4.37414	7.00245	7.07639
56.2	0.5094	0.60274	1.3763	1.36092	2.5442	2.48597	4.4765	4.37963	7.0064	7.08241
56.3	0.51325	0.603747	1.37675	1.36311	2.54925	2.48966	4.48005	4.38512	7.01115	7.08842
56.4	0.5134	0.604754	1.3813	1.3653	2.5522	2.49336	4.4874	4.3906	7.0217	7.09442
56.5	0.51475	0.60576	1.38015	1.36749	2.55645	2.49706	4.49685	4.39607	7.02355	7.1004
56.6	0.51515	0.606767	1.38365	1.36968	2.56405	2.50075	4.50555	4.40153	7.03045	7.10637
56.7	0.5171	0.607773	1.3896	1.37187	2.5694	2.50444	4.5122	4.40699	7.0369	7.11232
56.8	0.51605	0.608778	1.39035	1.37406	2.57525	2.50812	4.51665	4.41245	7.04415	7.11825
56.9	0.51755	0.609784	1.39295	1.37625	2.57695	2.51181	4.52115	4.41789	7.04855	7.12418
57	0.51815	0.610789	1.39335	1.37844	2.57955	2.51549	4.52715	4.42333	7.05395	7.13008
57.1	0.5139	0.611795	1.3957	1.38063	2.5837	2.51917	4.5282	4.42876	7.0567	7.13597
57.2	0.5137	0.612799	1.3973	1.38281	2.587	2.52285	4.5322	4.43419	7.0644	7.14185
57.3	0.5139	0.613804	1.4001	1.385	2.5906	2.52652	4.539	4.43961	7.0695	7.14771
57.4	0.5128	0.614809	1.4008	1.38718	2.5942	2.5302	4.5439	4.44502	7.0758	7.15356
57.5	0.51375	0.615813	1.40225	1.38937	2.59955	2.53387	4.54835	4.45043	7.07995	7.15939
57.6	0.51555	0.616817	1.40715	1.39155	2.60165	2.53754	4.55615	4.45583	7.08405	7.16521
57.7	0.51265	0.617821	1.40505	1.39373	2.60205	2.5412	4.55725	4.46122	7.08465	7.17102
57.8	0.514	0.618824	1.406	1.39592	2.605	2.54487	4.5625	4.4666	7.0915	7.17681
57.9	0.5155	0.619827	1.4058	1.3981	2.6104	2.54853	4.5695	4.47198	7.0954	7.18258
58	0.51405	0.620831	1.40605	1.40028	2.61275	2.55219	4.57075	4.47736	7.09725	7.18834
58.1	0.51515	0.621833	1.41005	1.40246	2.61675	2.55584	4.57385	4.48272	7.10495	7.19409
58.2	0.5129	0.622836	1.412	1.40463	2.6204	2.5595	4.5754	4.48808	7.1116	7.19982
58.3	0.5127	0.623838	1.415	1.40681	2.6264	2.56315	4.5806	4.49343	7.1167	7.20554
58.4	0.5129	0.62484	1.4163	1.40899	2.6354	2.5668	4.5895	4.49878	7.1236	7.21124
58.5	0.51675	0.625842	1.41885	1.41117	2.64075	2.57045	4.59415	4.50412	7.12945	7.21693
58.6	0.5187	0.626844	1.4214	1.41334	2.6449	2.57409	4.597	4.50945	7.1349	7.2226
58.7	0.51775	0.627846	1.42335	1.41552	2.64705	2.57773	4.60405	4.51478	7.14025	7.22826
58.8	0.51535	0.628847	1.42265	1.41769	2.65195	2.58137	4.61105	4.5201	7.14475	7.23391
58.9	0.51775	0.629848	1.42565	1.41986	2.65665	2.58501	4.61745	4.52541	7.15485	7.23954
59	0.5175	0.630849	1.4263	1.42203	2.6586	2.58865	4.6219	4.53072	7.1617	7.24516
59.1	0.52035	0.631849	1.42635	1.42421	2.66425	2.59228	4.62485	4.53602	7.16785	7.25077
59.2	0.52585	0.632849	1.43075	1.42638	2.66925	2.59591	4.62875	4.54131	7.17565	7.25636
59.3	0.52765	0.633849	1.43275	1.42855	2.67195	2.59954	4.63275	4.5466	7.18095	7.26193
59.4	0.52785	0.634849	1.43305	1.43072	2.67515	2.60317	4.63505	4.55188	7.18485	7.26749
59.5	0.52695	0.635849	1.43465	1.43288	2.68125	2.60679	4.64105	4.55715	7.19185	7.27304
59.6	0.53045	0.636848	1.43905	1.43505	2.68795	2.61041	4.65005	4.56242	7.20005	7.27857
59.7	0.5304	0.637848	1.4415	1.43722	2.6915	2.61403	4.6583	4.56768	7.2035	7.2841
59.8	0.53505	0.638846	1.44355	1.43939	2.69695	2.61765	4.66395	4.57294	7.20795	7.2896
59.9	0.53655	0.639845	1.44425	1.44155	2.69925	2.62126	4.66615	4.57818	7.21525	7.29509
60	0.53525	0.640844	1.44435	1.44372	2.70005	2.62488	4.66815	4.58343	7.21955	7.30057
60.1	0.5361	0.641842	1.4495	1.44588	2.7039	2.62849	4.6698	4.58866	7.2267	7.30604
60.2	0.53805	0.64284	1.45365	1.44804	2.71035	2.63209	4.67565	4.59389	7.23395	7.31149
60.3	0.53835	0.643838	1.45485	1.4502	2.71585	2.6357	4.68125	4.59911	7.23845	7.31693
60.4	0.53705	0.644835	1.45345	1.45237	2.72005	2.6393	4.68285	4.60433	7.24075	7.32235
60.5	0.5385	0.645833	1.4548	1.45453	2.7234	2.6429	4.6875	4.60954	7.2447	7.32776
60.6	0.5398	0.64683	1.4581	1.45669	2.7252	2.6465	4.6936	4.61474	7.2505	7.33316
60.7	0.538	0.647827	1.4618	1.45885	2.7307	2.6501	4.699	4.61993	7.2563	7.33854
60.8	0.5373	0.648823	1.4627	1.461	2.7336	2.65369	4.7004	4.62512	7.2602	7.34391
60.9	0.5392	0.64982	1.4641	1.46316	2.7381	2.65728	4.7037	4.63031	7.2659	7.34927
61	0.5407	0.650816	1.4675	1.46532	2.7418	2.66087	4.71	4.63548	7.2707	7.35461
61.1	0.54155	0.651812	1.46875	1.46747	2.74595	2.66446	4.71195	4.64066	7.27555	7.35994
61.2	0.5426	0.652808	1.4721	1.46963	2.7513	2.66805	4.7201	4.64582	7.2779	7.36526
61.3	0.5404	0.653803	1.4776	1.47178	2.7554	2.67163	4.7264	4.65098	7.2825	7.37056
61.4	0.54025	0.654798	1.47815	1.47394	2.76115	2.67521	4.73315	4.65613	7.28775	7.37585
61.5	0.5385	0.655793	1.4767	1.47609	2.7639	2.67879	4.7387	4.66127	7.2928	7.38112
61.6	0.5386	0.656788	1.478	1.47824	2.7689	2.68236	4.7425	4.66641	7.2962	7.38639
61.7	0.5407	0.657783	1.4822	1.48039	2.7749	2.68594	4.7488	4.67155	7.3012	7.39164
61.8	0.5434	0.658777	1.4867	1.48255	2.7793	2.68951	4.753	4.67667	7.3069	7.39687
61.9	0.5446	0.659771	1.4885	1.4847	2.7823	2.69308	4.7591	4.68179	7.312	7.4021
62	0.5439	0.660765	1.4917	1.48684	2.7879	2.69664	4.7624	4.6869	7.313	7.40731
62.1	0.54755	0.661759	1.49725	1.48899	2.79375	2.70021	4.76785	4.69201	7.31925	7.4125
62.2	0.5487	0.662752	1.4991	1.49114	2.7993	2.70377	4.7758	4.69711	7.3263	7.41769
62.3	0.5487	0.663746	1.5022	1.49329	2.8055	2.70733	4.7854	4.70221	7.3298	7.42286
62.4	0.5489	0.664738	1.506	1.49543	2.81	2.71089	4.7935	4.70729	7.337	7.42802
62.5	0.5524	0.665731	1.5053	1.49758	2.8119	2.71444	4.7951	4.71238	7.3393	7.43316
62.6	0.55455	0.666724	1.51335	1.49972	2.81755	2.71799	4.79855	4.71745	7.34635	7.43829
62.7	0.55795	0.667716	1.51785	1.50187	2.81975	2.72154	4.80255	4.72252	7.34935	7.44341
62.8	0.5571	0.668708	1.5165	1.50401	2.8222	2.72509	4.8037	4.72758	7.351	7.44852
62.9	0.5577	0.6697	1.5206	1.50615	2.8247	2.72864	4.8077	4.73264	7.3542	7.45361
63	0.5576	0.670692	1.5221	1.50829	2.8287	2.73218	4.8144	4.73769	7.3573	7.45869
63.1	0.55715	0.671683	1.52485	1.51043	2.83475	2.73572	4.81875	4.74273	7.36205	7.46376
63.2	0.56035	0.672674	1.52595	1.51257	2.83495	2.73926	4.82555	4.74777	7.36705	7.46881
63.3	0.56165	0.673665	1.52505	1.51471	2.83685	2.7428	4.83065	4.7528	7.37065	7.47385
63.4	0.56265	0.674656	1.52945	1.51685	2.83995	2.74634	4.83785	4.75783	7.37695	7.47888
63.5	0.5616	0.675646	1.5313	1.51899	2.8432	2.74987	4.8395	4.76285	7.3789	7.4839
63.6	0.566	0.676637	1.5346	1.52113	2.8466	2.7534	4.8444	4.76786	7.385	7.4889
63.7	0.56415	0.677627	1.53625	1.52326	2.84835	2.75693	4.84765	4.77287	7.39075	7.4939
63.8	0.56675	0.678616	1.53825	1.5254	2.84955	2.76045	4.85265	4.77787	7.39805	7.49887
63.9	0.5664	0.679606	1.5419	1.52753	2.8535	2.76398	4.8584	4.78286	7.4026	7.50384
64	0.56875	0.680595	1.54675	1.52967	2.85885	2.7675	4.86365	4.78785	7.40685	7.50879
64.1	0.57155	0.681585	1.55205	1.5318	2.86525	2.77102	4.87325	4.79283	7.41415	7.51374
64.2	0.5733	0.682573	1.5527	1.53393	2.8673	2.77453	4.8811	4.79781	7.4153	7.51866
64.3	0.57785	0.683562	1.55705	1.53606	2.86655	2.77805	4.88495	4.80278	7.41675	7.52358
64.4	0.5823	0.68455	1.5627	1.53819	2.8714	2.78156	4.8932	4.80774	7.4233	7.52848
64.5	0.58235	0.685539	1.56725	1.54032	2.87355	2.78507	4.89485	4.8127	7.42835	7.53338
64.6	0.58305	0.686527	1.57175	1.54245	2.87635	2.78858	4.90125	4.81765	7.43155	7.53826
64.7	0.58115	0.687514	1.57315	1.54458	2.88125	2.79208	4.90635	4.82259	7.43465	7.54312
64.8	0.5857	0.688502	1.5755	1.54671	2.8859	2.79558	4.9106	4.82753	7.4387	7.54798
64.9	0.59095	0.689489	1.57795	1.54884	2.88775	2.79908	4.91385	4.83246	7.44455	7.55282
65	0.58915	0.690476	1.57655	1.55096	2.89055	2.80258	4.91995	4.83739	7.44565	7.55765
65.1	0.58975	0.691463	1.57825	1.55309	2.89685	2.80608	4.92635	4.84231	7.44965	7.56247
65.2	0.5908	0.69245	1.5798	1.55521	2.8987	2.80957	4.9316	4.84722	7.4546	7.56727
65.3	0.5889	0.693436	1.5795	1.55734	2.8996	2.81307	4.9342	4.85213	7.4569	7.57207
65.4	0.59005	0.694422	1.58305	1.55946	2.89895	2.81656	4.93695	4.85703	7.45805	7.57685
65.5	0.5941	0.695408	1.5858	1.56158	2.9016	2.82004	4.9406	4.86193	7.4643	7.58162
65.6	0.5971	0.696394	1.5899	1.5637	2.907	2.82353	4.9442	4.86682	7.4706	7.58637
65.7	0.59615	0.69738	1.59015	1.56582	2.90695	2.82701	4.94435	4.8717	7.47325	7.59112
65.8	0.5965	0.698365	1.5884	1.56794	2.9095	2.83049	4.9489	4.87658	7.4759	7.59585
65.9	0.5992	0.69935	1.593	1.57006	2.9126	2.83397	4.9546	4.88145	7.4827	7.60057
66	0.60085	0.700335	1.59485	1.57218	2.91965	2.83745	4.95915	4.88632	7.48635	7.60528
66.1	0.60405	0.701319	1.60075	1.5743	2.92575	2.84092	4.96735	4.89118	7.49045	7.60998
66.2	0.60755	0.702304	1.60355	1.57642	2.93015	2.84439	4.97635	4.89603	7.49445	7.61467
66.3	0.60895	0.703288	1.60455	1.57853	2.93275	2.84786	4.98255	4.90088	7.49635	7.61934
66.4	0.61025	0.704272	1.60615	1.58065	2.93505	2.85133	4.98795	4.90572	7.49735	7.624
66.5	0.61545	0.705255	1.60945	1.58276	2.93615	2.85479	4.99475	4.91055	7.50405	7.62865
66.6	0.6159	0.706239	1.6116	1.58488	2.9364	2.85826	4.9974	4.91538	7.5056	7.63329
66.7	0.61915	0.707222	1.61195	1.58699	2.94205	2.86172	5.00025	4.9202	7.50975	7.63792
66.8	0.62165	0.708205	1.61105	1.5891	2.94355	2.86518	5.00045	4.92502	7.51225	7.64253
66.9	0.62095	0.709188	1.61015	1.59122	2.94195	2.86863	5.00105	4.92983	7.51305	7.64714
67	0.62145	0.71017	1.61185	1.59333	2.94435	2.87208	5.00485	4.93464	7.51495	7.65173
67.1	0.62315	0.711153	1.61505	1.59544	2.94775	2.87554	5.01085	4.93944	7.52185	7.65631
67.2	0.6238	0.712135	1.6178	1.59755	2.9488	2.87899	5.0155	4.94423	7.5261	7.66088
67.3	0.62545	0.713117	1.61785	1.59966	2.95365	2.88243	5.01865	4.94902	7.53165	7.66543
67.4	0.62955	0.714098	1.61925	1.60176	2.95545	2.88588	5.02195	4.9538	7.53655	7.66998
67.5	0.63175	0.71508	1.62115	1.60387	2.95865	2.88932	5.02465	4.95857	7.54115	7.67451
67.6	0.63195	0.716061	1.62385	1.60598	2.96005	2.89276	5.02525	4.96334	7.54605	7.67903
67.7	0.6317	0.717042	1.624	1.60808	2.958	2.8962	5.0265	4.96811	7.5489	7.68354
67.8	0.63455	0.718023	1.62835	1.61019	2.96255	2.89964	5.03065	4.97286	7.55465	7.68804
67.9	0.63895	0.719003	1.63025	1.61229	2.96805	2.90307	5.03915	4.97761	7.55735	7.69253
68	0.6406	0.719984	1.6311	1.6144	2.971	2.9065	5.0436	4.98236	7.5608	7.69701
68.1	0.63875	0.720964	1.63165	1.6165	2.97045	2.90993	5.04575	4.9871	7.56305	7.70147
68.2	0.63775	0.721943	1.63145	1.6186	2.97185	2.91336	5.04945	4.99183	7.56355	7.70593
68.3	0.63555	0.722923	1.63075	1.6207	2.96965	2.91678	5.04955	4.99656	7.56565	7.71037
68.4	0.63685	0.723902	1.63415	1.6228	2.97405	2.92021	5.05115	5.00128	7.57345	7.7148
68.5	0.63435	0.724882	1.63655	1.6249	2.97575	2.92363	5.05135	5.006	7.57505	7.71922
68.6	0.63345	0.725861	1.63955	1.627	2.97745	2.92705	5.05715	5.01071	7.58125	7.72363
68.7	0.63315	0.726839	1.64085	1.6291	2.98035	2.93046	5.06455	5.01541	7.58485	7.72803
68.8	0.6348	0.727818	1.6447	1.6312	2.9836	2.93388	5.0698	5.02011	7.5889	7.73241
68.9	0.63805	0.728796	1.65245	1.63329	2.98935	2.93729	5.07955	5.0248	7.59845	7.73679
69	0.64095	0.729774	1.65595	1.63539	2.99415	2.9407	5.08745	5.02949	7.60715	7.74115
69.1	0.64395	0.730752	1.65975	1.63748	2.99925	2.94411	5.09255	5.03417	7.60955	7.74551
69.2	0.6457	0.731729	1.6596	1.63958	2.9989	2.94751	5.0957	5.03885	7.611	7.74985
69.3	0.6446	0.732707	1.6613	1.64167	3.0042	2.95091	5.0994	5.04351	7.6136	7.75418
69.4	0.64555	0.733684	1.66685	1.64376	3.00955	2.95431	5.10415	5.04818	7.61525	7.7585
69.5	0.6484	0.734661	1.6667	1.64586	3.013	2.95771	5.1066	5.05283	7.615	7.76281
69.6	0.6529	0.735638	1.671	1.64795	3.0131	2.96111	5.1126	5.05749	7.6198	7.76711
69.7	0.654	0.736614	1.6713	1.65004	3.0185	2.9645	5.119	5.06213	7.6238	7.77139
69.8	0.6549	0.73759	1.6707	1.65213	3.0234	2.9679	5.1242	5.06677	7.6283	7.77567
69.9	0.65685	0.738566	1.67425	1.65422	3.02905	2.97129	5.12835	5.07141	7.63095	7.77994
70	0.6607	0.739542	1.676	1.65631	3.0323	2.97467	5.1345	5.07603	7.6348	7.78419
70.1	0.6634	0.740518	1.6773	1.65839	3.0349	2.97806	5.1406	5.08066	7.6418	7.78843
70.2	0.66375	0.741493	1.67845	1.66048	3.03755	2.98144	5.14355	5.08527	7.64475	7.79267
70.3	0.6642	0.742468	1.6788	1.66257	3.0421	2.98482	5.1445	5.08988	7.6503	7.79689
70.4	0.66095	0.743443	1.68025	1.66465	3.04935	2.9882	5.14885	5.09449	7.65525	7.8011
70.5	0.65655	0.744418	1.68055	1.66674	3.04775	2.99158	5.14895	5.09909	7.65715	7.8053
70.6	0.6573	0.745392	1.6799	1.66882	3.0505	2.99495	5.1546	5.10368	7.6582	7.80949
70.7	0.65565	0.746366	1.67835	1.6709	3.05235	2.99833	5.15645	5.10827	7.65925	7.81367
70.8	0.65785	0.74734	1.68105	1.67299	3.05465	3.0017	5.16095	5.11285	7.66375	7.81784
70.9	0.6594	0.748314	1.6827	1.67507	3.058	3.00507	5.1632	5.11743	7.6687	7.822
71	0.65815	0.749288	1.68765	1.67715	3.06155	3.00843	5.16645	5.122	7.67275	7.82615
71.1	0.65895	0.750261	1.68945	1.67923	3.06485	3.0118	5.16815	5.12656	7.67555	7.83028
71.2	0.6623	0.751234	1.6913	1.68131	3.0684	3.01516	5.1722	5.13112	7.6836	7.83441
71.3	0.6644	0.752207	1.6949	1.68339	3.0734	3.01852	5.176	5.13568	7.6872	7.83853
71.4	0.66495	0.75318	1.69645	1.68546	3.07755	3.02187	5.18125	5.14022	7.69165	7.84263
71.5	0.66185	0.754152	1.69415	1.68754	3.08275	3.02523	5.18365	5.14476	7.69535	7.84673
71.6	0.6616	0.755124	1.6971	1.68962	3.0905	3.02858	5.1919	5.1493	7.6993	7.85081
71.7	0.6588	0.756096	1.6978	1.69169	3.0926	3.03193	5.1966	5.15383	7.7011	7.85489
71.8	0.6601	0.757068	1.7004	1.69377	3.0974	3.03528	5.2036	5.15836	7.7058	7.85895
71.9	0.66035	0.75804	1.70325	1.69584	3.10155	3.03863	5.20825	5.16288	7.71205	7.863
72	0.6594	0.759011	1.7033	1.69792	3.1058	3.04197	5.2151	5.16739	7.7161	7.86705
72.1	0.65975	0.759982	1.70725	1.69999	3.10695	3.04531	5.21975	5.1719	7.71745	7.87108
72.2	0.6621	0.760953	1.7101	1.70206	3.1097	3.04865	5.2242	5.1764	7.7195	7.8751
72.3	0.66305	0.761924	1.70595	1.70413	3.11125	3.05199	5.22655	5.1809	7.72265	7.87912
72.4	0.66085	0.762894	1.70455	1.7062	3.11055	3.05533	5.22645	5.18539	7.72575	7.88312
72.5	0.6609	0.763864	1.7076	1.70827	3.1094	3.05866	5.2301	5.18987	7.7304	7.88711
72.6	0.6647	0.764834	1.7116	1.71034	3.1146	3.06199	5.2366	5.19435	7.7338	7.89109
72.7	0.66645	0.765804	1.71355	1.71241	3.12095	3.06532	5.24245	5.19883	7.73925	7.89506
72.8	0.66835	0.766773	1.71885	1.71448	3.12385	3.06865	5.24985	5.20329	7.74275	7.89903
72.9	0.6711	0.767743	1.7224	1.71654	3.126	3.07197	5.2549	5.20776	7.748	7.90298
73	0.6716	0.768712	1.7267	1.71861	3.1316	3.0753	5.2613	5.21221	7.7519	7.90692
73.1	0.67415	0.769681	1.72865	1.72067	3.13455	3.07862	5.26515	5.21667	7.75515	7.91085
73.2	0.67525	0.770649	1.73075	1.72274	3.14185	3.08194	5.26705	5.22111	7.75685	7.91477
73.3	0.6772	0.771618	1.7336	1.7248	3.1474	3.08525	5.2722	5.22555	7.7575	7.91868
73.4	0.6785	0.772586	1.7416	1.72687	3.1499	3.08857	5.2798	5.22999	7.7618	7.92258
73.5	0.67625	0.773554	1.74365	1.72893	3.15365	3.09188	5.28695	5.23442	7.76255	7.92647
73.6	0.67665	0.774522	1.74685	1.73099	3.16035	3.09519	5.29305	5.23884	7.76745	7.93036
73.7	0.68035	0.775489	1.75035	1.73305	3.16705	3.0985	5.30175	5.24326	7.76955	7.93423
73.8	0.6812	0.776456	1.757	1.73511	3.1724	3.1018	5.3101	5.24767	7.7753	7.93809
73.9	0.68215	0.777423	1.76155	1.73717	3.17245	3.1051	5.31455	5.25208	7.77755	7.94194
74	0.6795	0.77839	1.7623	1.73923	3.1759	3.10841	5.316	5.25648	7.7816	7.94578
74.1	0.6822	0.779357	1.763	1.74129	3.1799	3.1117	5.3195	5.26088	7.7868	7.94962
74.2	0.6836	0.780323	1.7631	1.74334	3.1872	3.115	5.3273	5.26527	7.7908	7.95344
74.3	0.6831	0.78129	1.7652	1.7454	3.1898	3.1183	5.3307	5.26965	7.7954	7.95725
74.4	0.68785	0.782255	1.76755	1.74746	3.19755	3.12159	5.33745	5.27403	7.79995	7.96105
74.5	0.68895	0.783221	1.76625	1.74951	3.20175	3.12488	5.34195	5.27841	7.80065	7.96485
74.6	0.6925	0.784187	1.7676	1.75156	3.2053	3.12817	5.346	5.28277	7.8028	7.96863
74.7	0.6947	0.785152	1.7696	1.75362	3.2097	3.13146	5.3508	5.28714	7.8007	7.9724
74.8	0.69135	0.786117	1.76965	1.75567	3.21185	3.13474	5.35375	5.29149	7.80155	7.97617
74.9	0.6906	0.787082	1.7672	1.75772	3.2155	3.13802	5.357	5.29585	7.8047	7.97992
75	0.6899	0.788047	1.766	1.75977	3.2174	3.1413	5.3588	5.30019	7.8008	7.98367
75.1	0.69275	0.789011	1.76705	1.76182	3.22035	3.14458	5.35905	5.30453	7.80275	7.9874
75.2	0.6949	0.789975	1.7706	1.76387	3.2232	3.14785	5.364	5.30887	7.8048	7.99113
75.3	0.69505	0.790939	1.77325	1.76592	3.22695	3.15113	5.36825	5.3132	7.80765	7.99485
75.4	0.70055	0.791903	1.77675	1.76797	3.23385	3.1544	5.37285	5.31752	7.81155	7.99855
75.5	0.7027	0.792866	1.7795	1.77002	3.237	3.15767	5.3756	5.32184	7.817	8.00225
75.6	0.70285	0.79383	1.78205	1.77206	3.24285	3.16094	5.37725	5.32616	7.82125	8.00594
75.7	0.70285	0.794793	1.78035	1.77411	3.24825	3.1642	5.37935	5.33046	7.82275	8.00962
75.8	0.69925	0.795756	1.78465	1.77616	3.24875	3.16747	5.38015	5.33477	7.82155	8.01329
75.9	0.7005	0.796718	1.7872	1.7782	3.251	3.17073	5.3825	5.33906	7.8215	8.01695
76	0.69975	0.797681	1.79115	1.78024	3.25455	3.17398	5.38785	5.34336	7.82455	8.0206
76.1	0.697	0.798643	1.7902	1.78229	3.2574	3.17724	5.3889	5.34764	7.8237	8.02424
76.2	0.6975	0.799605	1.7922	1.78433	3.2598	3.1805	5.3918	5.35192	7.8251	8.02787
76.3	0.6978	0.800566	1.7933	1.78637	3.2601	3.18375	5.3946	5.3562	7.8273	8.03149
76.4	0.70125	0.801528	1.79945	1.78841	3.26535	3.187	5.40265	5.36047	7.83265	8.0351
76.5	0.70575	0.802489	1.80045	1.79045	3.26955	3.19025	5.40795	5.36474	7.83785	8.03871
76.6	0.70955	0.80345	1.80355	1.79249	3.27575	3.19349	5.41435	5.369	7.84515	8.0423
76.7	0.7132	0.804411	1.8061	1.79453	3.2802	3.19674	5.4188	5.37325	7.8533	8.04589
76.8	0.7156	0.805372	1.809	1.79657	3.2825	3.19998	5.4191	5.3775	7.8577	8.04946
76.9	0.71555	0.806332	1.81055	1.7986	3.28495	3.20322	5.42185	5.38174	7.86165	8.05303
77	0.71475	0.807292	1.81325	1.80064	3.29215	3.20646	5.42565	5.38598	7.86485	8.05659
77.1	0.7189	0.808252	1.8178	1.80268	3.2996	3.20969	5.4325	5.39021	7.8686	8.06014
77.2	0.72645	0.809212	1.82135	1.80471	3.30505	3.21293	5.43995	5.39444	7.87295	8.06368
77.3	0.72485	0.810172	1.82585	1.80675	3.30335	3.21616	5.44355	5.39866	7.87185	8.06721
77.4	0.7255	0.811131	1.8259	1.80878	3.3049	3.21939	5.4486	5.40288	7.8742	8.07073
77.5	0.72725	0.81209	1.83005	1.81081	3.30865	3.22261	5.45325	5.40709	7.88005	8.07424
77.6	0.7295	0.813049	1.834	1.81284	3.3125	3.22584	5.4604	5.4113	7.8867	8.07775
77.7	0.7278	0.814008	1.8341	1.81488	3.3139	3.22906	5.4631	5.4155	7.8855	8.08124
77.8	0.7281	0.814966	1.835	1.81691	3.3137	3.23228	5.4669	5.41969	7.886	8.08473
77.9	0.7301	0.815924	1.839	1.81894	3.3154	3.2355	5.4707	5.42388	7.8881	8.0882
78	0.73405	0.816882	1.84305	1.82097	3.31905	3.23872	5.47205	5.42807	7.89175	8.09167
78.1	0.73595	0.81784	1.84645	1.82299	3.32195	3.24193	5.47465	5.43225	7.89425	8.09513
78.2	0.735	0.818797	1.8467	1.82502	3.3239	3.24515	5.4772	5.43642	7.8981	8.09858
78.3	0.73405	0.819755	1.84475	1.82705	3.32325	3.24836	5.47875	5.44059	7.89955	8.10202
78.4	0.73455	0.820712	1.85225	1.82907	3.32675	3.25156	5.48415	5.44476	7.90155	8.10546
78.5	0.7357	0.821669	1.8576	1.8311	3.3302	3.25477	5.4909	5.44892	7.9048	8.10888
78.6	0.7374	0.822625	1.8581	1.83312	3.3364	3.25798	5.4944	5.45307	7.9086	8.11229
78.7	0.73255	0.823582	1.85835	1.83515	3.33785	3.26118	5.49425	5.45722	7.90985	8.1157
78.8	0.7307	0.824538	1.8604	1.83717	3.3412	3.26438	5.4981	5.46136	7.9115	8.1191
78.9	0.7302	0.825494	1.8633	1.83919	3.3483	3.26758	5.5027	5.4655	7.9182	8.12249
79	0.7284	0.82645	1.8656	1.84122	3.351	3.27077	5.5062	5.46963	7.92	8.12587
79.1	0.7276	0.827405	1.8664	1.84324	3.3545	3.27397	5.5084	5.47376	7.9232	8.12924
79.2	0.728	0.828361	1.8712	1.84526	3.3606	3.27716	5.5128	5.47788	7.928	8.1326
79.3	0.7265	0.829316	1.8711	1.84728	3.3616	3.28035	5.516	5.482	7.9292	8.13595
79.4	0.724	0.830271	1.8755	1.8493	3.3647	3.28353	5.5203	5.48611	7.9343	8.1393
79.5	0.7227	0.831225	1.8752	1.85131	3.3674	3.28672	5.5228	5.49021	7.9359	8.14264
79.6	0.7265	0.83218	1.8794	1.85333	3.3736	3.2899	5.525	5.49431	7.9408	8.14596
79.7	0.7297	0.833134	1.884	1.85535	3.3755	3.29309	5.5287	5.49841	7.9443	8.14928
79.8	0.73205	0.834088	1.88745	1.85736	3.37925	3.29626	5.53465	5.5025	7.95075	8.1526
79.9	0.73675	0.835042	1.88715	1.85938	3.38275	3.29944	5.53745	5.50659	7.95185	8.1559
80	0.7373	0.835995	1.8847	1.86139	3.3874	3.30262	5.5405	5.51067	7.956	8.15919
80.1	0.7404	0.836949	1.8885	1.86341	3.3895	3.30579	5.546	5.51474	7.9603	8.16248
80.2	0.7418	0.837902	1.8922	1.86542	3.3937	3.30896	5.5513	5.51881	7.9645	8.16576
80.3	0.7436	0.838855	1.8935	1.86743	3.3945	3.31213	5.5554	5.52288	7.9684	8.16902
80.4	0.74565	0.839807	1.89695	1.86944	3.39815	3.3153	5.55835	5.52694	7.97265	8.17229
80.5	0.74465	0.84076	1.90065	1.87145	3.40285	3.31846	5.56005	5.53099	7.97625	8.17554
80.6	0.7474	0.841712	1.9054	1.87347	3.4057	3.32162	5.5667	5.53504	7.9804	8.17878
80.7	0.74675	0.842664	1.90765	1.87547	3.40695	3.32479	5.57075	5.53909	7.98535	8.18202
80.8	0.74565	0.843616	1.90685	1.87748	3.40905	3.32794	5.56985	5.54312	7.99135	8.18524
80.9	0.74965	0.844568	1.90795	1.87949	3.41045	3.3311	5.57035	5.54716	7.99615	8.18846
81	0.7515	0.845519	1.9125	1.8815	3.4133	3.33426	5.5728	5.55119	7.999	8.19167
81.1	0.75185	0.84647	1.91455	1.8835	3.41535	3.33741	5.57545	5.55521	8.00605	8.19488
81.2	0.74865	0.847421	1.91435	1.88551	3.41335	3.34056	5.57825	5.55923	8.00745	8.19807
81.3	0.74395	0.848372	1.91485	1.88752	3.41505	3.34371	5.58025	5.56324	8.01175	8.20126
81.4	0.74405	0.849322	1.91765	1.88952	3.41985	3.34685	5.58555	5.56725	8.01845	8.20443
81.5	0.7438	0.850273	1.9201	1.89152	3.4203	3.35	5.5908	5.57126	8.0241	8.2076
81.6	0.7466	0.851223	1.9209	1.89353	3.425	3.35314	5.5956	5.57525	8.0283	8.21076
81.7	0.74815	0.852172	1.92095	1.89553	3.42395	3.35628	5.60035	5.57925	8.03445	8.21392
81.8	0.75	0.853122	1.9241	1.89753	3.4261	3.35942	5.606	5.58324	8.041	8.21706
81.9	0.75505	0.854071	1.92705	1.89953	3.43195	3.36256	5.61375	5.58722	8.04775	8.2202
82	0.7554	0.855021	1.929	1.90153	3.437	3.36569	5.6179	5.5912	8.0507	8.22333
82.1	0.7575	0.85597	1.9287	1.90353	3.4375	3.36882	5.6209	5.59517	8.0549	8.22645
82.2	0.75975	0.856918	1.93125	1.90553	3.44035	3.37195	5.62715	5.59914	8.06035	8.22956
82.3	0.75725	0.857867	1.93385	1.90753	3.44445	3.37508	5.62715	5.6031	8.06025	8.23267
82.4	0.75965	0.858815	1.93435	1.90952	3.44925	3.37821	5.62915	5.60706	8.06215	8.23576
82.5	0.7576	0.859763	1.9351	1.91152	3.4501	3.38133	5.6305	5.61101	8.0622	8.23885
82.6	0.7538	0.860711	1.9367	1.91352	3.4518	3.38445	5.6339	5.61496	8.0662	8.24193
82.7	0.75815	0.861659	1.93845	1.91551	3.45595	3.38757	5.63895	5.6189	8.06825	8.24501
82.8	0.75575	0.862606	1.93995	1.9175	3.45745	3.39069	5.64215	5.62284	8.06885	8.24807
82.9	0.7536	0.863553	1.9424	1.9195	3.464	3.3938	5.6474	5.62678	8.0715	8.25113
83	0.75435	0.8645	1.94615	1.92149	3.46635	3.39692	5.65145	5.6307	8.07025	8.25418
83.1	0.7542	0.865447	1.9474	1.92348	3.4649	3.40003	5.6539	5.63463	8.0708	8.25722
83.2	0.7526	0.866394	1.9472	1.92547	3.4656	3.40314	5.6525	5.63854	8.0725	8.26026
83.3	0.7458	0.86734	1.9497	1.92746	3.4668	3.40625	5.6548	5.64246	8.0746	8.26328
83.4	0.74715	0.868286	1.94845	1.92945	3.47435	3.40935	5.65745	5.64637	8.07565	8.2663
83.5	0.74615	0.869232	1.95045	1.93144	3.48155	3.41246	5.66055	5.65027	8.07805	8.26931
83.6	0.74845	0.870178	1.95075	1.93343	3.48765	3.41556	5.66105	5.65417	8.07675	8.27231
83.7	0.75235	0.871123	1.95175	1.93542	3.49115	3.41866	5.66035	5.65806	8.07645	8.27531
83.8	0.75515	0.872069	1.95335	1.93741	3.49385	3.42176	5.66225	5.66195	8.07995	8.27829
83.9	0.7606	0.873014	1.9582	1.93939	3.4996	3.42485	5.6658	5.66583	8.0852	8.28127
84	0.75955	0.873958	1.95755	1.94138	3.50395	3.42794	5.66805	5.66971	8.08925	8.28425
84.1	0.7565	0.874903	1.958	1.94336	3.506	3.43104	5.6736	5.67358	8.091	8.28721
84.2	0.7575	0.875847	1.9582	1.94535	3.5084	3.43413	5.6753	5.67745	8.091	8.29017
84.3	0.7616	0.876792	1.961	1.94733	3.5147	3.43721	5.681	5.68132	8.0964	8.29312
84.4	0.7638	0.877735	1.9636	1.94931	3.5241	3.4403	5.6852	5.68517	8.1035	8.29606
84.5	0.7662	0.878679	1.9662	1.9513	3.5286	3.44338	5.6918	5.68903	8.1091	8.29899
84.6	0.76925	0.879623	1.97015	1.95328	3.53405	3.44646	5.69405	5.69288	8.11205	8.30192
84.7	0.76775	0.880566	1.97205	1.95526	3.53495	3.44954	5.69825	5.69672	8.11515	8.30483
84.8	0.76845	0.881509	1.97465	1.95724	3.53595	3.45262	5.70295	5.70056	8.11695	8.30775
84.9	0.77	0.882452	1.9778	1.95922	3.5385	3.4557	5.7052	5.70439	8.1218	8.31065
85	0.76905	0.883394	1.97655	1.9612	3.53365	3.45877	5.70445	5.70822	8.11535	8.31355
85.1	0.7708	0.884337	1.9768	1.96317	3.5363	3.46184	5.7073	5.71205	8.1174	8.31643
85.2	0.7767	0.885279	1.9755	1.96515	3.537	3.46491	5.7109	5.71587	8.1218	8.31932
85.3	0.77825	0.886221	1.97815	1.96713	3.53745	3.46798	5.71425	5.71968	8.12565	8.32219
85.4	0.78055	0.887163	1.98275	1.9691	3.53905	3.47104	5.71885	5.72349	8.12835	8.32506
85.5	0.7819	0.888104	1.9832	1.97108	3.539	3.47411	5.7224	5.7273	8.1322	8.32791
85.6	0.78385	0.889046	1.98355	1.97305	3.54245	3.47717	5.72595	5.7311	8.13745	8.33077
85.7	0.7819	0.889987	1.9839	1.97502	3.5419	3.48023	5.7303	5.73489	8.1377	8.33361
85.8	0.781	0.890928	1.9849	1.977	3.5446	3.48328	5.7341	5.73868	8.1391	8.33645
85.9	0.7789	0.891868	1.9858	1.97897	3.5452	3.48634	5.7345	5.74247	8.1384	8.33928
86	0.77935	0.892809	1.98845	1.98094	3.54655	3.48939	5.73865	5.74625	8.14235	8.3421
86.1	0.779	0.893749	1.9907	1.98291	3.5502	3.49244	5.7445	5.75002	8.1452	8.34491
86.2	0.7813	0.894689	1.9953	1.98488	3.5563	3.49549	5.749	5.7538	8.1485	8.34772
86.3	0.78315	0.895629	1.99705	1.98685	3.55905	3.49854	5.75105	5.75756	8.15155	8.35052
86.4	0.7847	0.896568	2	1.98882	3.5651	3.50159	5.7514	5.76132	8.1527	8.35332
86.5	0.7852	0.897508	2.0013	1.99079	3.5669	3.50463	5.7535	5.76508	8.156	8.3561
86.6	0.78705	0.898447	2.00285	1.99275	3.56755	3.50767	5.75655	5.76883	8.15845	8.35888
86.7	0.78745	0.899386	2.00375	1.99472	3.56745	3.51071	5.75585	5.77258	8.15545	8.36165
86.8	0.79285	0.900325	2.00475	1.99668	3.57125	3.51375	5.76025	5.77632	8.15885	8.36442
86.9	0.7952	0.901263	2.0094	1.99865	3.5785	3.51678	5.7683	5.78006	8.1651	8.36717
87	0.7957	0.902201	2.0122	2.00061	3.5816	3.51982	5.7717	5.78379	8.1684	8.36992
87.1	0.79325	0.90314	2.01515	2.00258	3.58155	3.52285	5.77435	5.78752	8.16945	8.37267
87.2	0.79235	0.904077	2.01745	2.00454	3.58475	3.52588	5.77805	5.79124	8.17205	8.3754
87.3	0.79295	0.905015	2.02435	2.0065	3.59205	3.5289	5.78335	5.79496	8.17475	8.37813
87.4	0.7965	0.905952	2.0241	2.00846	3.5948	3.53193	5.7831	5.79868	8.1773	8.38085
87.5	0.79905	0.90689	2.02315	2.01042	3.59495	3.53495	5.78345	5.80239	8.17875	8.38357
87.6	0.79935	0.907827	2.02455	2.01238	3.59825	3.53798	5.78665	5.80609	8.18165	8.38628
87.7	0.79775	0.908763	2.02855	2.01434	3.60045	3.54099	5.78895	5.80979	8.18355	8.38898
87.8	0.79815	0.9097	2.03245	2.0163	3.60505	3.54401	5.79455	5.81349	8.18195	8.39167
87.9	0.79565	0.910636	2.03365	2.01826	3.60685	3.54703	5.79615	5.81718	8.18115	8.39436
88	0.797	0.911572	2.0337	2.02021	3.6074	3.55004	5.7969	5.82086	8.1853	8.39704
88.1	0.8001	0.912508	2.0358	2.02217	3.6087	3.55305	5.7991	5.82454	8.1889	8.39971
88.2	0.803	0.913444	2.0369	2.02413	3.6145	3.55606	5.8044	5.82822	8.1907	8.40238
88.3	0.8026	0.914379	2.0362	2.02608	3.616	3.55907	5.8061	5.83189	8.1943	8.40504
88.4	0.80455	0.915315	2.03415	2.02804	3.61715	3.56208	5.81095	5.83556	8.19785	8.40769
88.5	0.80375	0.91625	2.03845	2.02999	3.61815	3.56508	5.81585	5.83922	8.20105	8.41033
88.6	0.80505	0.917185	2.04075	2.03194	3.62095	3.56808	5.81985	5.84288	8.20425	8.41297
88.7	0.8081	0.918119	2.0411	2.03389	3.6235	3.57108	5.8233	5.84653	8.2029	8.41561
88.8	0.80585	0.919054	2.04065	2.03585	3.62545	3.57408	5.82415	5.85018	8.20375	8.41823
88.9	0.807	0.919988	2.0438	2.0378	3.6302	3.57708	5.8253	5.85382	8.2059	8.42085
89	0.81045	0.920922	2.04695	2.03975	3.63225	3.58007	5.82935	5.85746	8.21055	8.42346
89.1	0.81065	0.921855	2.04655	2.0417	3.63655	3.58306	5.83145	5.86109	8.21365	8.42606
89.2	0.8099	0.922789	2.0477	2.04364	3.6406	3.58605	5.8364	5.86472	8.2152	8.42866
89.3	0.81175	0.923722	2.04555	2.04559	3.64235	3.58904	5.84345	5.86835	8.21775	8.43125
89.4	0.81805	0.924655	2.04905	2.04754	3.64615	3.59203	5.84765	5.87197	8.22125	8.43384
89.5	0.8215	0.925588	2.054	2.04948	3.6499	3.59501	5.8535	5.87558	8.2245	8.43642
89.6	0.82235	0.926521	2.05465	2.05143	3.64915	3.59799	5.85325	5.87919	8.22825	8.43899
89.7	0.8214	0.927453	2.0573	2.05338	3.6487	3.60097	5.8593	5.8828	8.2319	8.44155
89.8	0.81965	0.928386	2.05975	2.05532	3.65085	3.60395	5.86315	5.8864	8.23395	8.44411
89.9	0.82135	0.929318	2.06225	2.05726	3.65385	3.60693	5.86775	5.89	8.23525	8.44666
90	0.8199	0.930249	2.0622	2.05921	3.657	3.6099	5.8728	5.89359	8.2375	8.44921
90.1	0.81995	0.931181	2.06615	2.06115	3.65945	3.61287	5.87675	5.89718	8.23755	8.45174
90.2	0.82475	0.932112	2.06935	2.06309	3.66105	3.61584	5.88205	5.90076	8.23605	8.45428
90.3	0.8248	0.933044	2.0694	2.06503	3.6626	3.61881	5.8865	5.90434	8.2402	8.4568
90.4	0.82365	0.933974	2.07155	2.06697	3.66295	3.62178	5.88795	5.90792	8.24005	8.45932
90.5	0.82405	0.934905	2.07735	2.06891	3.66195	3.62474	5.89235	5.91149	8.23815	8.46183
90.6	0.8207	0.935836	2.0787	2.07085	3.6645	3.62771	5.892	5.91505	8.2389	8.46434
90.7	0.822	0.936766	2.0782	2.07279	3.6653	3.63067	5.8948	5.91861	8.2429	8.46684
90.8	0.82475	0.937696	2.08145	2.07472	3.67115	3.63363	5.90105	5.92217	8.24485	8.46933
90.9	0.82735	0.938626	2.08405	2.07666	3.67585	3.63658	5.90555	5.92572	8.24935	8.47181
91	0.82885	0.939556	2.08245	2.0786	3.67715	3.63954	5.90905	5.92927	8.24975	8.47429
91.1	0.8325	0.940485	2.085	2.08053	3.6824	3.64249	5.9164	5.93281	8.2594	8.47677
91.2	0.83585	0.941414	2.09005	2.08247	3.68715	3.64544	5.92225	5.93634	8.26365	8.47923
91.3	0.8353	0.942343	2.0953	2.0844	3.6921	3.64839	5.9267	5.93988	8.2632	8.48169
91.4	0.83465	0.943272	2.09485	2.08633	3.69605	3.65134	5.92865	5.94341	8.26325	8.48415
91.5	0.832	0.944201	2.0958	2.08826	3.6977	3.65428	5.9288	5.94693	8.2659	8.4866
91.6	0.83355	0.945129	2.09535	2.0902	3.70175	3.65723	5.92645	5.95045	8.26695	8.48904
91.7	0.83235	0.946057	2.09805	2.09213	3.70215	3.66017	5.92545	5.95397	8.26285	8.49147
91.8	0.8385	0.946985	2.1016	2.09406	3.709	3.66311	5.9284	5.95748	8.2699	8.4939
91.9	0.8382	0.947913	2.1012	2.09599	3.7096	3.66605	5.9311	5.96098	8.2692	8.49632
92	0.8415	0.94884	2.105	2.09792	3.7118	3.66898	5.9372	5.96448	8.2729	8.49874
92.1	0.84255	0.949767	2.10525	2.09984	3.71375	3.67192	5.94115	5.96798	8.27375	8.50115
92.2	0.8438	0.950695	2.1082	2.10177	3.7144	3.67485	5.9453	5.97147	8.2741	8.50355
92.3	0.8425	0.951621	2.1079	2.1037	3.7153	3.67778	5.9457	5.97496	8.2746	8.50595
92.4	0.84205	0.952548	2.11245	2.10562	3.71825	3.68071	5.95075	5.97845	8.27655	8.50834
92.5	0.84285	0.953474	2.11305	2.10755	3.71995	3.68363	5.95175	5.98193	8.27845	8.51073
92.6	0.8447	0.954401	2.112	2.10947	3.7253	3.68656	5.9547	5.9854	8.2788	8.51311
92.7	0.8444	0.955327	2.1101	2.1114	3.7262	3.68948	5.9583	5.98887	8.2784	8.51548
92.8	0.8432	0.956253	2.1108	2.11332	3.7302	3.6924	5.9643	5.99234	8.2852	8.51784
92.9	0.83965	0.957178	2.10955	2.11524	3.73215	3.69532	5.96665	5.9958	8.28485	8.52021
93	0.83975	0.958103	2.10965	2.11716	3.73265	3.69823	5.97135	5.99925	8.28485	8.52256
93.1	0.8416	0.959028	2.1125	2.11909	3.7364	3.70115	5.9775	6.00271	8.2899	8.52491
93.2	0.84525	0.959953	2.11445	2.12101	3.74425	3.70406	5.98515	6.00616	8.29345	8.52725
93.3	0.8513	0.960878	2.1162	2.12293	3.7468	3.70697	5.9893	6.0096	8.2943	8.52959
93.4	0.8531	0.961803	2.1131	2.12485	3.7473	3.70988	5.9923	6.01304	8.2959	8.53192
93.5	0.8522	0.962727	2.1148	2.12676	3.7503	3.71279	5.9988	6.01647	8.2984	8.53424
93.6	0.8516	0.963651	2.1187	2.12868	3.7571	3.71569	6.0043	6.0199	8.2999	8.53656
93.7	0.85175	0.964575	2.11955	2.1306	3.76025	3.71859	6.00705	6.02333	8.30065	8.53887
93.8	0.85325	0.965499	2.12135	2.13251	3.76375	3.7215	6.01105	6.02675	8.30285	8.54117
93.9	0.85405	0.966422	2.12265	2.13443	3.76735	3.72439	6.01205	6.03017	8.30655	8.54347
94	0.8572	0.967345	2.1256	2.13634	3.7709	3.72729	6.0173	6.03358	8.3095	8.54577
94.1	0.8559	0.968268	2.1283	2.13826	3.7732	3.73019	6.0202	6.03699	8.3128	8.54806
94.2	0.8538	0.969191	2.1312	2.14017	3.7742	3.73308	6.0227	6.04039	8.3143	8.55034
94.3	0.85135	0.970114	2.13515	2.14208	3.77575	3.73597	6.02395	6.04379	8.31595	8.55261
94.4	0.8533	0.971036	2.1417	2.144	3.7813	3.73886	6.0274	6.04719	8.3162	8.55488
94.5	0.85635	0.971958	2.14765	2.14591	3.78575	3.74175	6.02965	6.05058	8.31895	8.55715
94.6	0.8626	0.97288	2.1503	2.14782	3.791	3.74464	6.0343	6.05397	8.3219	8.55941
94.7	0.86515	0.973802	2.15015	2.14973	3.79435	3.74752	6.03695	6.05735	8.32255	8.56166
94.8	0.86765	0.974723	2.15475	2.15164	3.79825	3.7504	6.04075	6.06073	8.32805	8.56391
94.9	0.8691	0.975645	2.1579	2.15355	3.8017	3.75328	6.0431	6.0641	8.3295	8.56615
95	0.8708	0.976566	2.1586	2.15545	3.8019	3.75616	6.046	6.06747	8.3336	8.56838
95.1	0.8703	0.977486	2.1619	2.15736	3.8034	3.75904	6.0507	6.07084	8.3351	8.57061
95.2	0.871	0.978407	2.1625	2.15927	3.8017	3.76191	6.0523	6.0742	8.335	8.57283
95.3	0.8751	0.979328	2.1638	2.16117	3.803	3.76478	6.0537	6.07755	8.3379	8.57505
95.4	0.87735	0.980248	2.16935	2.16308	3.80765	3.76765	6.05195	6.0809	8.34145	8.57726
95.5	0.87695	0.981168	2.17275	2.16498	3.80955	3.77052	6.05535	6.08425	8.34635	8.57947
95.6	0.87835	0.982088	2.17505	2.16689	3.80935	3.77339	6.05745	6.0876	8.35095	8.58167
95.7	0.88035	0.983007	2.18005	2.16879	3.81415	3.77625	6.06585	6.09093	8.35475	8.58387
95.8	0.88245	0.983927	2.18325	2.17069	3.81775	3.77912	6.06885	6.09427	8.35545	8.58605
95.9	0.8819	0.984846	2.1842	2.17259	3.8184	3.78198	6.0725	6.0976	8.3568	8.58824
96	0.88065	0.985765	2.18525	2.17449	3.81675	3.78484	6.07365	6.10093	8.36125	8.59041
96.1	0.8801	0.986683	2.1897	2.1764	3.8169	3.7877	6.074	6.10425	8.3614	8.59259
96.2	0.88235	0.987602	2.19185	2.17829	3.82235	3.79055	6.07775	6.10757	8.36445	8.59475
96.3	0.88325	0.98852	2.19225	2.18019	3.82785	3.79341	6.07985	6.11088	8.36825	8.59691
96.4	0.8847	0.989438	2.197	2.18209	3.8348	3.79626	6.0812	6.11419	8.3723	8.59907
96.5	0.88585	0.990356	2.19735	2.18399	3.83765	3.79911	6.08635	6.11749	8.37685	8.60122
96.6	0.88645	0.991274	2.19765	2.18589	3.84365	3.80196	6.08825	6.12079	8.38195	8.60336
96.7	0.88745	0.992191	2.19905	2.18778	3.84575	3.8048	6.09015	6.12409	8.38435	8.6055
96.8	0.8883	0.993109	2.2023	2.18968	3.8506	3.80765	6.0951	6.12738	8.3866	8.60763
96.9	0.88915	0.994026	2.20375	2.19157	3.85245	3.81049	6.09365	6.13067	8.38945	8.60976
97	0.88995	0.994943	2.20645	2.19347	3.85715	3.81333	6.09625	6.13395	8.39335	8.61188
97.1	0.89255	0.995859	2.21315	2.19536	3.86205	3.81617	6.10115	6.13723	8.39785	8.614
97.2	0.89145	0.996776	2.21485	2.19725	3.86525	3.819	6.10345	6.14051	8.39765	8.61611
97.3	0.8878	0.997692	2.2146	2.19914	3.8644	3.82184	6.1038	6.14378	8.3962	8.61821
97.4	0.88925	0.998608	2.21635	2.20104	3.86235	3.82467	6.10635	6.14705	8.39945	8.62031
97.5	0.88865	0.999524	2.21795	2.20293	3.86645	3.8275	6.10855	6.15031	8.39925	8.62241
97.6	0.89035	1.00044	2.22115	2.20482	3.87305	3.83033	6.11085	6.15357	8.40305	8.6245
97.7	0.89135	1.00135	2.22615	2.20671	3.87835	3.83316	6.11855	6.15682	8.40855	8.62658
97.8	0.89325	1.00227	2.22655	2.20859	3.88215	3.83599	6.12355	6.16007	8.41695	8.62866
97.9	0.88815	1.00318	2.22475	2.21048	3.88205	3.83881	6.12485	6.16332	8.41685	8.63073
98	0.8915	1.0041	2.2271	2.21237	3.8853	3.84163	6.1274	6.16656	8.4231	8.6328
98.1	0.8909	1.00501	2.227	2.21426	3.8874	3.84445	6.1261	6.1698	8.4246	8.63486
98.2	0.8933	1.00593	2.2286	2.21614	3.8938	3.84727	6.1278	6.17303	8.4291	8.63692
98.3	0.89595	1.00684	2.23035	2.21803	3.90045	3.85009	6.12905	6.17626	8.43105	8.63897
98.4	0.8954	1.00776	2.2308	2.21991	3.9033	3.8529	6.1329	6.17948	8.4306	8.64101
98.5	0.89495	1.00867	2.22965	2.22179	3.90475	3.85571	6.13535	6.1827	8.43185	8.64305
98.6	0.89675	1.00958	2.23595	2.22368	3.90645	3.85852	6.14425	6.18592	8.43665	8.64509
98.7	0.89595	1.0105	2.23845	2.22556	3.90585	3.86133	6.14895	6.18913	8.43835	8.64712
98.8	0.89595	1.01141	2.24315	2.22744	3.91005	3.86414	6.15015	6.19234	8.44195	8.64914
98.9	0.8991	1.01232	2.2469	2.22932	3.9145	3.86695	6.1519	6.19555	8.4448	8.65116
99	0.90135	1.01323	2.25225	2.2312	3.92105	3.86975	6.15625	6.19875	8.44825	8.65318
99.1	0.90075	1.01415	2.25525	2.23308	3.92415	3.87255	6.15605	6.20194	8.44965	8.65518
99.2	0.9015	1.01506	2.2582	2.23496	3.9284	3.87535	6.1568	6.20513	8.4484	8.65719
99.3	0.9035	1.01597	2.2601	2.23684	3.928	3.87815	6.1571	6.20832	8.4508	8.65919
99.4	0.90345	1.01688	2.26125	2.23872	3.93235	3.88094	6.16035	6.21151	8.45455	8.66118
99.5	0.9047	1.01779	2.2654	2.24059	3.9389	3.88374	6.1645	6.21469	8.4582	8.66317
99.6	0.9071	1.01871	2.269	2.24247	3.9403	3.88653	6.1661	6.21786	8.4594	8.66515
99.7	0.90735	1.01962	2.26885	2.24435	3.93985	3.88932	6.16615	6.22103	8.45995	8.66713
99.8	0.91	1.02053	2.2711	2.24622	3.9421	3.89211	6.171	6.2242	8.4622	8.6691
99.9	0.91045	1.02144	2.26985	2.24809	3.94285	3.8949	6.17345	6.22736	8.46275	8.67107
100	0.9102	1.02235	2.2723	2.24997	3.944	3.89768	6.1744	6.23052	8.4643	8.67303
100.1	0.91	1.02326	2.277	2.25184	3.9484	3.90046	6.1763	6.23368	8.4698	8.67499
100.2	0.91285	1.02417	2.27845	2.25371	3.95195	3.90325	6.18085	6.23683	8.47075	8.67694
100.3	0.915	1.02508	2.2803	2.25558	3.9578	3.90602	6.1856	6.23997	8.4732	8.67889
100.4	0.91645	1.02599	2.28005	2.25745	3.95885	3.9088	6.18705	6.24312	8.47265	8.68083
100.5	0.9183	1.0269	2.28	2.25932	3.9624	3.91158	6.1898	6.24626	8.4764	8.68276
100.6	0.9175	1.02781	2.2808	2.26119	3.965	3.91435	6.1942	6.24939	8.4824	8.6847
100.7	0.91355	1.02872	2.28265	2.26306	3.96685	3.91712	6.19505	6.25252	8.48595	8.68662
100.8	0.9117	1.02963	2.2856	2.26493	3.9679	3.91989	6.1978	6.25565	8.4878	8.68854
100.9	0.91055	1.03053	2.28435	2.2668	3.97155	3.92266	6.19965	6.25877	8.48865	8.69046
101	0.91325	1.03144	2.28525	2.26866	3.97485	3.92543	6.20575	6.26189	8.48995	8.69237
101.1	0.91565	1.03235	2.28725	2.27053	3.98065	3.92819	6.20995	6.265	8.49205	8.69428
101.2	0.91555	1.03326	2.28495	2.2724	3.98035	3.93096	6.20855	6.26811	8.49285	8.69618
101.3	0.91575	1.03417	2.28935	2.27426	3.98575	3.93372	6.21275	6.27122	8.49895	8.69808
101.4	0.9162	1.03507	2.2913	2.27612	3.9903	3.93648	6.2186	6.27432	8.5023	8.69997
101.5	0.915	1.03598	2.2903	2.27799	3.9911	3.93923	6.2256	6.27742	8.5012	8.70186
101.6	0.918	1.03689	2.2907	2.27985	3.9965	3.94199	6.2287	6.28052	8.5006	8.70374
101.7	0.91925	1.03779	2.29315	2.28171	4.00325	3.94474	6.23295	6.28361	8.50355	8.70562
101.8	0.91995	1.0387	2.29255	2.28357	4.00365	3.9475	6.23195	6.28669	8.50285	8.70749
101.9	0.92	1.03961	2.2945	2.28543	4.0064	3.95025	6.2315	6.28977	8.5067	8.70935
102	0.92295	1.04051	2.29845	2.28729	4.01165	3.95299	6.23565	6.29285	8.51225	8.71122
102.1	0.9246	1.04142	2.302	2.28915	4.0162	3.95574	6.2403	6.29593	8.516	8.71307
102.2	0.92465	1.04233	2.29905	2.29101	4.01935	3.95849	6.24335	6.299	8.52015	8.71493
102.3	0.9254	1.04323	2.3003	2.29287	4.0185	3.96123	6.2479	6.30206	8.5205	8.71678
102.4	0.92375	1.04414	2.30215	2.29473	4.01595	3.96397	6.24825	6.30513	8.52325	8.71862
102.5	0.92415	1.04504	2.30445	2.29658	4.01495	3.96671	6.25425	6.30819	8.52375	8.72046
102.6	0.9247	1.04595	2.3044	2.29844	4.0163	3.96945	6.2553	6.31124	8.5225	8.72229
102.7	0.92355	1.04685	2.30395	2.30029	4.01535	3.97218	6.25565	6.31429	8.52305	8.72412
102.8	0.9243	1.04776	2.3016	2.30215	4.0184	3.97492	6.2578	6.31734	8.5229	8.72594
102.9	0.92485	1.04866	2.30135	2.304	4.01985	3.97765	6.25955	6.32038	8.52255	8.72776
103	0.9264	1.04957	2.3034	2.30585	4.0221	3.98038	6.261	6.32342	8.5262	8.72958
103.1	0.92615	1.05047	2.30145	2.30771	4.02155	3.98311	6.26325	6.32645	8.52405	8.73139
103.2	0.9242	1.05137	2.3011	2.30956	4.0231	3.98583	6.2632	6.32949	8.5236	8.73319
103.3	0.92905	1.05228	2.30575	2.31141	4.02775	3.98856	6.26695	6.33251	8.52695	8.73499
103.4	0.93465	1.05318	2.30805	2.31326	4.03385	3.99128	6.27115	6.33554	8.53115	8.73679
103.5	0.93655	1.05408	2.30895	2.31511	4.03965	3.994	6.27255	6.33856	8.53395	8.73858
103.6	0.9419	1.05499	2.3104	2.31696	4.0393	3.99672	6.2767	6.34157	8.5387	8.74036
103.7	0.9446	1.05589	2.3115	2.31881	4.0413	3.99944	6.2815	6.34458	8.5372	8.74215
103.8	0.94735	1.05679	2.31335	2.32065	4.04215	4.00215	6.28365	6.34759	8.53655	8.74392
103.9	0.9486	1.05769	2.3195	2.3225	4.0453	4.00487	6.2883	6.35059	8.5364	8.74569
104	0.9522	1.0586	2.3224	2.32435	4.0508	4.00758	6.2923	6.35359	8.5403	8.74746
104.1	0.95335	1.0595	2.32615	2.32619	4.05405	4.01029	6.29755	6.35659	8.54515	8.74923
104.2	0.9526	1.0604	2.33	2.32804	4.0565	4.013	6.3052	6.35958	8.5465	8.75098
104.3	0.9499	1.0613	2.3326	2.32988	4.0574	4.01571	6.3073	6.36257	8.547	8.75274
104.4	0.95015	1.0622	2.33355	2.33173	4.05815	4.01841	6.30615	6.36555	8.54935	8.75449
104.5	0.95595	1.0631	2.33755	2.33357	4.05955	4.02111	6.30835	6.36853	8.55565	8.75623
104.6	0.9602	1.064	2.3433	2.33541	4.0648	4.02382	6.3119	6.37151	8.5584	8.75797
104.7	0.9592	1.0649	2.3435	2.33725	4.0693	4.02651	6.3136	6.37448	8.5595	8.75971
104.8	0.96255	1.0658	2.35095	2.33909	4.07785	4.02921	6.32095	6.37745	8.56885	8.76144
104.9	0.96485	1.0667	2.35595	2.34093	4.07985	4.03191	6.32895	6.38042	8.57255	8.76316
105	0.96445	1.0676	2.35825	2.34277	4.08115	4.0346	6.33535	6.38338	8.57475	8.76489
105.1	0.9653	1.0685	2.3609	2.34461	4.0804	4.0373	6.337	6.38633	8.5758	8.7666
105.2	0.97075	1.0694	2.36355	2.34645	4.08275	4.03999	6.34165	6.38929	8.57785	8.76832
105.3	0.9717	1.0703	2.365	2.34829	4.0837	4.04267	6.3446	6.39224	8.5821	8.77003
105.4	0.97255	1.0712	2.36775	2.35012	4.08965	4.04536	6.34705	6.39518	8.58525	8.77173
105.5	0.97215	1.0721	2.37165	2.35196	4.09345	4.04805	6.34785	6.39813	8.58815	8.77343
105.6	0.97165	1.073	2.37325	2.3538	4.09315	4.05073	6.35035	6.40106	8.59015	8.77513
105.7	0.9693	1.0739	2.3741	2.35563	4.0935	4.05341	6.3511	6.404	8.5934	8.77682
105.8	0.97025	1.0748	2.37545	2.35746	4.09435	4.05609	6.35575	6.40693	8.59455	8.7785
105.9	0.9699	1.0757	2.3801	2.3593	4.0973	4.05877	6.3584	6.40986	8.5978	8.78018
106	0.9708	1.07659	2.3822	2.36113	4.098	4.06145	6.3607	6.41278	8.5981	8.78186
106.1	0.9731	1.07749	2.3838	2.36296	4.1024	4.06412	6.3654	6.4157	8.6	8.78354
106.2	0.9729	1.07839	2.3816	2.36479	4.1062	4.06679	6.3687	6.41861	8.5995	8.7852
106.3	0.97295	1.07929	2.38325	2.36663	4.10985	4.06947	6.36935	6.42152	8.60095	8.78687
106.4	0.97505	1.08018	2.38445	2.36846	4.10915	4.07213	6.36995	6.42443	8.60395	8.78853
106.5	0.97535	1.08108	2.38645	2.37028	4.11235	4.0748	6.37155	6.42734	8.60895	8.79018
106.6	0.9757	1.08198	2.3886	2.37211	4.1125	4.07747	6.3737	6.43024	8.6097	8.79184
106.7	0.9772	1.08287	2.394	2.37394	4.1162	4.08013	6.3774	6.43313	8.6099	8.79348
106.8	0.9774	1.08377	2.3938	2.37577	4.1177	4.08279	6.381	6.43603	8.6112	8.79513
106.9	0.9795	1.08466	2.3963	2.3776	4.1192	4.08545	6.384	6.43891	8.6142	8.79676
107	0.97915	1.08556	2.39805	2.37942	4.11895	4.08811	6.38675	6.4418	8.61515	8.7984
107.1	0.98215	1.08646	2.40215	2.38125	4.12295	4.09077	6.39055	6.44468	8.61885	8.80003
107.2	0.98175	1.08735	2.40315	2.38307	4.12285	4.09343	6.39345	6.44756	8.62045	8.80165
107.3	0.98355	1.08825	2.40735	2.3849	4.12845	4.09608	6.40005	6.45043	8.62425	8.80328
107.4	0.98585	1.08914	2.40925	2.38672	4.13075	4.09873	6.40295	6.4533	8.62585	8.80489
107.5	0.9851	1.09004	2.4109	2.38854	4.1296	4.10138	6.4038	6.45617	8.6302	8.80651
107.6	0.98625	1.09093	2.41535	2.39037	4.13135	4.10403	6.40545	6.45903	8.63455	8.80812
107.7	0.9859	1.09183	2.4154	2.39219	4.1312	4.10668	6.4081	6.46189	8.6359	8.80972
107.8	0.9877	1.09272	2.4158	2.39401	4.1336	4.10932	6.4119	6.46475	8.6378	8.81132
107.9	0.9894	1.09361	2.4194	2.39583	4.1367	4.11196	6.4183	6.4676	8.6415	8.81292
108	0.9877	1.09451	2.4168	2.39765	4.1376	4.1146	6.4211	6.47045	8.6403	8.81451
108.1	0.98975	1.0954	2.41795	2.39947	4.13995	4.11724	6.42035	6.47329	8.63715	8.8161
108.2	0.99385	1.09629	2.42065	2.40128	4.14535	4.11988	6.42735	6.47613	8.63695	8.81768
108.3	0.9966	1.09719	2.4245	2.4031	4.1513	4.12252	6.4327	6.47897	8.6412	8.81926
108.4	0.9971	1.09808	2.4275	2.40492	4.1576	4.12515	6.4343	6.4818	8.6457	8.82084
108.5	0.9973	1.09897	2.4312	2.40673	4.1661	4.12778	6.4392	6.48463	8.6487	8.82241
108.6	0.99765	1.09987	2.43095	2.40855	4.16935	4.13041	6.43935	6.48746	8.64695	8.82397
108.7	0.99905	1.10076	2.43445	2.41036	4.17425	4.13304	6.44345	6.49028	8.65035	8.82554
108.8	0.9986	1.10165	2.4368	2.41218	4.1761	4.13567	6.4459	6.4931	8.6514	8.8271
108.9	1.0013	1.10254	2.4425	2.41399	4.1776	4.13829	6.449	6.49591	8.655	8.82865
109	1.00135	1.10343	2.44315	2.4158	4.17945	4.14092	6.45095	6.49873	8.65995	8.8302
109.1	1.00235	1.10432	2.44475	2.41762	4.18345	4.14354	6.45715	6.50153	8.66225	8.83175
109.2	1.00395	1.10522	2.44935	2.41943	4.18905	4.14616	6.45935	6.50434	8.66675	8.83329
109.3	1.00545	1.10611	2.44875	2.42124	4.18965	4.14878	6.46235	6.50714	8.66815	8.83483
109.4	1.00255	1.107	2.44775	2.42305	4.18915	4.1514	6.46405	6.50993	8.66925	8.83637
109.5	0.99855	1.10789	2.44915	2.42486	4.19065	4.15401	6.46665	6.51273	8.67115	8.8379
109.6	0.9983	1.10878	2.4525	2.42667	4.1975	4.15662	6.472	6.51552	8.674	8.83942
109.7	1.00015	1.10967	2.45385	2.42848	4.20195	4.15923	6.47585	6.5183	8.67605	8.84095
109.8	1.00155	1.11056	2.45575	2.43028	4.20435	4.16184	6.48075	6.52108	8.67915	8.84246
109.9	1.00135	1.11145	2.45615	2.43209	4.20775	4.16445	6.48305	6.52386	8.68245	8.84398
110	1.0058	1.11234	2.4549	2.4339	4.2104	4.16706	6.4854	6.52664	8.6856	8.84549
110.1	1.00655	1.11323	2.45945	2.4357	4.21105	4.16966	6.48905	6.52941	8.68415	8.847
110.2	1.00975	1.11412	2.46275	2.43751	4.21595	4.17227	6.49285	6.53218	8.68495	8.8485
110.3	1.01205	1.11501	2.45975	2.43931	4.22175	4.17487	6.49335	6.53494	8.68815	8.85
110.4	1.01155	1.11589	2.45885	2.44111	4.22365	4.17747	6.49575	6.5377	8.68885	8.85149
110.5	1.0119	1.11678	2.4608	2.44292	4.2249	4.18006	6.503	6.54046	8.6919	8.85299
110.6	1.00895	1.11767	2.46085	2.44472	4.22815	4.18266	6.50525	6.54321	8.69245	8.85447
110.7	1.0078	1.11856	2.4584	2.44652	4.2286	4.18525	6.5055	6.54596	8.6919	8.85596
110.8	1.0073	1.11945	2.4597	2.44832	4.2286	4.18785	6.5075	6.54871	8.6942	8.85744
110.9	1.00835	1.12034	2.45765	2.45012	4.23135	4.19044	6.50705	6.55145	8.68985	8.85891
111	1.0108	1.12122	2.4573	2.45192	4.2386	4.19303	6.5104	6.55419	8.6912	8.86038
111.1	1.01285	1.12211	2.45785	2.45372	4.24305	4.19561	6.51175	6.55692	8.69175	8.86185
111.2	1.01305	1.123	2.45965	2.45552	4.24795	4.1982	6.51605	6.55966	8.69635	8.86331
111.3	1.0134	1.12388	2.4634	2.45732	4.2508	4.20078	6.5178	6.56238	8.6997	8.86477
111.4	1.0136	1.12477	2.4675	2.45911	4.2563	4.20336	6.5231	6.56511	8.6995	8.86623
111.5	1.01155	1.12566	2.46895	2.46091	4.25745	4.20594	6.52515	6.56783	8.70175	8.86768
111.6	1.01135	1.12654	2.46585	2.46271	4.25935	4.20852	6.53265	6.57055	8.70225	8.86913
111.7	1.0119	1.12743	2.4651	2.4645	4.2617	4.2111	6.5346	6.57326	8.7011	8.87058
111.8	1.0172	1.12832	2.4678	2.46629	4.2715	4.21368	6.5417	6.57597	8.7038	8.87202
111.9	1.0191	1.1292	2.4702	2.46809	4.2778	4.21625	6.5452	6.57868	8.7077	8.87346
112	1.02335	1.13009	2.46945	2.46988	4.28045	4.21882	6.54725	6.58138	8.70835	8.87489
112.1	1.0265	1.13097	2.4703	2.47167	4.2854	4.22139	6.5517	6.58408	8.7142	8.87632
112.2	1.0253	1.13186	2.4719	2.47347	4.2863	4.22396	6.5549	6.58678	8.7177	8.87775
112.3	1.02715	1.13274	2.47675	2.47526	4.28865	4.22653	6.55685	6.58947	8.71915	8.87917
112.4	1.0271	1.13363	2.476	2.47705	4.2895	4.22909	6.5592	6.59216	8.7165	8.88059
112.5	1.0275	1.13451	2.4753	2.47884	4.2944	4.23165	6.5625	6.59485	8.7172	8.882
112.6	1.0272	1.1354	2.4764	2.48063	4.2958	4.23421	6.565	6.59753	8.7183	8.88341
112.7	1.0278	1.13628	2.4779	2.48241	4.2973	4.23677	6.5677	6.60021	8.7223	8.88482
112.8	1.0307	1.13716	2.4762	2.4842	4.2971	4.23933	6.5731	6.60288	8.7233	8.88622
112.9	1.03175	1.13805	2.47715	2.48599	4.30045	4.24189	6.57575	6.60556	8.72535	8.88763
113	1.0328	1.13893	2.4785	2.48777	4.305	4.24444	6.5786	6.60822	8.7268	8.88902
113.1	1.0397	1.13981	2.482	2.48956	4.3095	4.247	6.5841	6.61089	8.7302	8.89041
113.2	1.03355	1.1407	2.48015	2.49135	4.30695	4.24955	6.58265	6.61355	8.73145	8.8918
113.3	1.0307	1.14158	2.4824	2.49313	4.3097	4.2521	6.5831	6.61621	8.7282	8.89319
113.4	1.0339	1.14246	2.482	2.49491	4.311	4.25464	6.5843	6.61886	8.7279	8.89457
113.5	1.03455	1.14334	2.48565	2.4967	4.31435	4.25719	6.59025	6.62151	8.72945	8.89595
113.6	1.0369	1.14423	2.4865	2.49848	4.3194	4.25974	6.5921	6.62416	8.7286	8.89732
113.7	1.03605	1.14511	2.48495	2.50026	4.32505	4.26228	6.59415	6.62681	8.73035	8.8987
113.8	1.0333	1.14599	2.4875	2.50204	4.3274	4.26482	6.5935	6.62945	8.7323	8.90006
113.9	1.03195	1.14687	2.48845	2.50382	4.32775	4.26736	6.59445	6.63208	8.73255	8.90143
114	1.03085	1.14775	2.49055	2.5056	4.33235	4.2699	6.59595	6.63472	8.73145	8.90279
114.1	1.035	1.14863	2.4951	2.50738	4.3343	4.27243	6.5998	6.63735	8.7328	8.90414
114.2	1.0344	1.14952	2.4965	2.50916	4.3368	4.27497	6.6054	6.63998	8.7378	8.9055
114.3	1.03405	1.1504	2.49495	2.51094	4.33875	4.2775	6.60255	6.6426	8.73835	8.90685
114.4	1.0354	1.15128	2.4973	2.51272	4.3399	4.28003	6.6055	6.64522	8.737	8.90819
114.5	1.04215	1.15216	2.50075	2.51449	4.34195	4.28256	6.60795	6.64784	8.74045	8.90954
114.6	1.04655	1.15304	2.50255	2.51627	4.34125	4.28509	6.60995	6.65045	8.74175	8.91088
114.7	1.05305	1.15392	2.50675	2.51804	4.34545	4.28761	6.61505	6.65306	8.74965	8.91221
114.8	1.0542	1.1548	2.5092	2.51982	4.3472	4.29014	6.6143	6.65567	8.7517	8.91354
114.9	1.05995	1.15568	2.51215	2.52159	4.35035	4.29266	6.61685	6.65827	8.75425	8.91487
115	1.0593	1.15656	2.5126	2.52337	4.3551	4.29518	6.6205	6.66087	8.7563	8.9162
115.1	1.06105	1.15743	2.51815	2.52514	4.35895	4.2977	6.62415	6.66347	8.75825	8.91752
115.2	1.06065	1.15831	2.52105	2.52691	4.35775	4.30022	6.62505	6.66606	8.75615	8.91884
115.3	1.0614	1.15919	2.5245	2.52868	4.3583	4.30273	6.6294	6.66865	8.7575	8.92015
115.4	1.06405	1.16007	2.52935	2.53045	4.36435	4.30525	6.63375	6.67123	8.76335	8.92146
115.5	1.06405	1.16095	2.53455	2.53222	4.37305	4.30776	6.63805	6.67382	8.76625	8.92277
115.6	1.06575	1.16183	2.53565	2.53399	4.37565	4.31027	6.64225	6.6764	8.76945	8.92408
115.7	1.06825	1.16271	2.53655	2.53576	4.37465	4.31278	6.64285	6.67897	8.77025	8.92538
115.8	1.0674	1.16358	2.5416	2.53753	4.3768	4.31529	6.6441	6.68155	8.773	8.92667
115.9	1.06725	1.16446	2.54205	2.5393	4.37985	4.31779	6.64555	6.68411	8.77175	8.92797
116	1.0677	1.16534	2.5443	2.54106	4.38	4.3203	6.649	6.68668	8.7737	8.92926
116.1	1.06555	1.16621	2.54775	2.54283	4.38215	4.3228	6.65125	6.68924	8.77515	8.93055
116.2	1.06785	1.16709	2.54815	2.5446	4.38465	4.3253	6.65505	6.6918	8.78075	8.93183
116.3	1.06625	1.16797	2.54655	2.54636	4.38695	4.3278	6.65705	6.69436	8.78335	8.93311
116.4	1.0653	1.16884	2.5528	2.54812	4.389	4.33029	6.6588	6.69691	8.7845	8.93439
116.5	1.06655	1.16972	2.55435	2.54989	4.39155	4.33279	6.66325	6.69946	8.78715	8.93566
116.6	1.06925	1.1706	2.55775	2.55165	4.39575	4.33528	6.66245	6.70201	8.78855	8.93693
116.7	1.0692	1.17147	2.5578	2.55341	4.3976	4.33778	6.6649	6.70455	8.7868	8.9382
116.8	1.06965	1.17235	2.56045	2.55517	4.40105	4.34027	6.66695	6.70709	8.79125	8.93946
116.9	1.0732	1.17322	2.5643	2.55694	4.4059	4.34276	6.6675	6.70962	8.795	8.94073
117	1.0737	1.1741	2.5673	2.5587	4.4082	4.34524	6.6706	6.71216	8.7965	8.94198
117.1	1.0728	1.17497	2.5682	2.56046	4.4085	4.34773	6.6685	6.71469	8.7967	8.94324
117.2	1.07485	1.17585	2.56615	2.56222	4.41125	4.35021	6.66775	6.71721	8.80045	8.94449
117.3	1.07675	1.17672	2.56615	2.56397	4.41295	4.3527	6.66895	6.71973	8.80275	8.94574
117.4	1.0744	1.1776	2.5635	2.56573	4.4126	4.35518	6.6701	6.72225	8.8019	8.94698
117.5	1.07295	1.17847	2.56005	2.56749	4.41165	4.35766	6.67005	6.72477	8.80405	8.94822
117.6	1.0758	1.17935	2.5598	2.56924	4.4146	4.36013	6.6774	6.72728	8.8053	8.94946
117.7	1.0768	1.18022	2.5635	2.571	4.4147	4.36261	6.678	6.72979	8.8087	8.95069
117.8	1.0808	1.18109	2.5686	2.57276	4.4182	4.36508	6.6811	6.7323	8.8138	8.95192
117.9	1.08085	1.18197	2.57105	2.57451	4.41655	4.36755	6.68045	6.7348	8.81545	8.95315
118	1.0814	1.18284	2.576	2.57626	4.4188	4.37003	6.6802	6.7373	8.8165	8.95438
118.1	1.0814	1.18371	2.5797	2.57802	4.421	4.3725	6.6835	6.7398	8.8199	8.9556
118.2	1.08105	1.18459	2.58485	2.57977	4.42475	4.37496	6.68775	6.74229	8.82045	8.95682
118.3	1.0797	1.18546	2.5825	2.58152	4.4257	4.37743	6.6877	6.74478	8.8189	8.95803
118.4	1.08045	1.18633	2.58255	2.58327	4.42475	4.37989	6.69095	6.74727	8.81925	8.95924
118.5	1.0823	1.1872	2.5872	2.58502	4.4288	4.38235	6.6956	6.74975	8.8246	8.96045
118.6	1.0816	1.18808	2.5904	2.58677	4.4325	4.38482	6.701	6.75223	8.8252	8.96166
118.7	1.0821	1.18895	2.5925	2.58852	4.4354	4.38727	6.7069	6.75471	8.8276	8.96286
118.8	1.08615	1.18982	2.59625	2.59027	4.44035	4.38973	6.71125	6.75718	8.82805	8.96406
118.9	1.0852	1.19069	2.5998	2.59202	4.4459	4.39219	6.7098	6.75965	8.8303	8.96526
119	1.0881	1.19156	2.6045	2.59377	4.4483	4.39464	6.7117	6.76212	8.8317	8.96645
119.1	1.08655	1.19243	2.60385	2.59551	4.44895	4.3971	6.71165	6.76458	8.83165	8.96764
119.2	1.0823	1.1933	2.6072	2.59726	4.4512	4.39955	6.7095	6.76704	8.8346	8.96883
119.3	1.08505	1.19417	2.61045	2.59901	4.45585	4.402	6.71405	6.7695	8.83685	8.97001
119.4	1.089	1.19504	2.6124	2.60075	4.4595	4.40444	6.7197	6.77195	8.8408	8.97119
119.5	1.08545	1.19591	2.61585	2.6025	4.46125	4.40689	6.72035	6.77441	8.84115	8.97237
119.6	1.0856	1.19678	2.6181	2.60424	4.4643	4.40933	6.7191	6.77685	8.8414	8.97354
119.7	1.08655	1.19765	2.62435	2.60598	4.46555	4.41178	6.72495	6.7793	8.84375	8.97471
119.8	1.0891	1.19852	2.6278	2.60772	4.4641	4.41422	6.7279	6.78174	8.8446	8.97588
119.9	1.09305	1.19939	2.62715	2.60947	4.46645	4.41666	6.73415	6.78418	8.84535	8.97705
120	1.0924	1.20026	2.6245	2.61121	4.4648	4.41909	6.7349	6.78661	8.8431	8.97821
120.1	1.0936	1.20113	2.6236	2.61295	4.4656	4.42153	6.7371	6.78905	8.8443	8.97937
120.2	1.09325	1.202	2.62835	2.61469	4.47235	4.42397	6.74135	6.79147	8.84955	8.98052
120.3	1.0932	1.20287	2.6309	2.61643	4.4728	4.4264	6.7428	6.7939	8.8514	8.98168
120.4	1.0925	1.20374	2.6327	2.61817	4.4765	4.42883	6.748	6.79632	8.8563	8.98283
120.5	1.09235	1.2046	2.63505	2.6199	4.47925	4.43126	6.74765	6.79874	8.85725	8.98397
120.6	1.0878	1.20547	2.6314	2.62164	4.48	4.43369	6.7454	6.80116	8.8561	8.98512
120.7	1.08515	1.20634	2.63205	2.62338	4.48495	4.43611	6.74815	6.80357	8.85805	8.98626
120.8	1.0808	1.20721	2.6324	2.62511	4.4863	4.43854	6.749	6.80598	8.8557	8.98739
120.9	1.08245	1.20807	2.63345	2.62685	4.48665	4.44096	6.74995	6.80839	8.85385	8.98853
121	1.07995	1.20894	2.63285	2.62858	4.48805	4.44338	6.75325	6.81079	8.85445	8.98966
121.1	1.0792	1.20981	2.6334	2.63032	4.4871	4.4458	6.7541	6.81319	8.8534	8.99079
121.2	1.08095	1.21068	2.63325	2.63205	4.49025	4.44822	6.75905	6.81559	8.85405	8.99192
121.3	1.08215	1.21154	2.63195	2.63378	4.49415	4.45064	6.75855	6.81798	8.85755	8.99304
121.4	1.0781	1.21241	2.6297	2.63551	4.495	4.45305	6.7583	6.82037	8.8576	8.99416
121.5	1.0786	1.21327	2.6315	2.63725	4.4964	4.45547	6.7589	6.82276	8.8564	8.99528
121.6	1.08225	1.21414	2.63275	2.63898	4.49495	4.45788	6.76045	6.82514	8.85855	8.99639
121.7	1.0818	1.21501	2.6357	2.64071	4.4937	4.46029	6.7616	6.82752	8.858	8.9975
121.8	1.08095	1.21587	2.63925	2.64244	4.49635	4.4627	6.76395	6.8299	8.85885	8.99861
121.9	1.0824	1.21674	2.6403	2.64417	4.496	4.46511	6.767	6.83228	8.8603	8.99972
122	1.08435	1.2176	2.64375	2.64589	4.49865	4.46751	6.77015	6.83465	8.86725	9.00082
122.1	1.0863	1.21847	2.646	2.64762	4.5032	4.46992	6.7718	6.83702	8.8685	9.00192
122.2	1.0856	1.21933	2.6455	2.64935	4.5049	4.47232	6.7756	6.83938	8.8703	9.00301
122.3	1.084	1.2202	2.6455	2.65107	4.5054	4.47472	6.7764	6.84175	8.8725	9.00411
122.4	1.08475	1.22106	2.64665	2.6528	4.50485	4.47712	6.77665	6.84411	8.87145	9.0052
122.5	1.0844	1.22192	2.6468	2.65453	4.5047	4.47951	6.7784	6.84646	8.8709	9.00629
122.6	1.0861	1.22279	2.6525	2.65625	4.5073	4.48191	6.7764	6.84882	8.8731	9.00737
122.7	1.08315	1.22365	2.65135	2.65797	4.50775	4.4843	6.77985	6.85117	8.87425	9.00845
122.8	1.0864	1.22452	2.6536	2.6597	4.505	4.4867	6.78	6.85351	8.8767	9.00953
122.9	1.0871	1.22538	2.6542	2.66142	4.5062	4.48909	6.7832	6.85586	8.8783	9.01061
123	1.0842	1.22624	2.6526	2.66314	4.5088	4.49148	6.7848	6.8582	8.8792	9.01168
123.1	1.08275	1.22711	2.65435	2.66486	4.50865	4.49386	6.78555	6.86054	8.87915	9.01276
123.2	1.08555	1.22797	2.65805	2.66658	4.51045	4.49625	6.78985	6.86287	8.88185	9.01382
123.3	1.08625	1.22883	2.66795	2.6683	4.51425	4.49864	6.79535	6.8652	8.88485	9.01489
123.4	1.08785	1.22969	2.67115	2.67002	4.51535	4.50102	6.79755	6.86753	8.88585	9.01595
123.5	1.0911	1.23055	2.6774	2.67174	4.5179	4.5034	6.7989	6.86986	8.8874	9.01701
123.6	1.09435	1.23142	2.68155	2.67346	4.52155	4.50578	6.80185	6.87218	8.88935	9.01807
123.7	1.0971	1.23228	2.685	2.67518	4.5217	4.50816	6.803	6.8745	8.8911	9.01912
123.8	1.09755	1.23314	2.68445	2.67689	4.52565	4.51053	6.80245	6.87682	8.88925	9.02017
123.9	1.09785	1.234	2.68635	2.67861	4.52735	4.51291	6.80395	6.87913	8.88835	9.02122
124	1.09635	1.23486	2.68575	2.68033	4.52975	4.51528	6.80715	6.88144	8.88825	9.02227
124.1	1.0989	1.23572	2.6839	2.68204	4.5312	4.51765	6.8105	6.88375	8.888	9.02331
124.2	1.0994	1.23658	2.6833	2.68376	4.5337	4.52002	6.8092	6.88605	8.8866	9.02435
124.3	1.09945	1.23744	2.68105	2.68547	4.53625	4.52239	6.80955	6.88835	8.88765	9.02539
124.4	1.1019	1.2383	2.6839	2.68718	4.5384	4.52476	6.8134	6.89065	8.8887	9.02643
124.5	1.10395	1.23916	2.68735	2.68889	4.54395	4.52713	6.81245	6.89295	8.89075	9.02746
124.6	1.1054	1.24002	2.6892	2.69061	4.5471	4.52949	6.8132	6.89524	8.8939	9.02849
124.7	1.1092	1.24088	2.6907	2.69232	4.5479	4.53185	6.8122	6.89753	8.8977	9.02951
124.8	1.1113	1.24174	2.6911	2.69403	4.5507	4.53421	6.8129	6.89982	8.8992	9.03054
124.9	1.11165	1.2426	2.69345	2.69574	4.55485	4.53657	6.81605	6.9021	8.90265	9.03156
125	1.1115	1.24346	2.6949	2.69745	4.5546	4.53893	6.8174	6.90438	8.9053	9.03258
125.1	1.113	1.24432	2.6943	2.69916	4.5556	4.54128	6.819	6.90666	8.9062	9.03359
125.2	1.11695	1.24518	2.69835	2.70086	4.56055	4.54364	6.82285	6.90893	8.90815	9.03461
125.3	1.1199	1.24604	2.6978	2.70257	4.5611	4.54599	6.8247	6.9112	8.9026	9.03562
125.4	1.1222	1.2469	2.7009	2.70428	4.5638	4.54834	6.8241	6.91347	8.9012	9.03663
125.5	1.12345	1.24775	2.70415	2.70598	4.56625	4.55069	6.82385	6.91574	8.90215	9.03763
125.6	1.12735	1.24861	2.70445	2.70769	4.57125	4.55304	6.82815	6.918	8.90635	9.03864
125.7	1.13035	1.24947	2.70575	2.70939	4.57235	4.55539	6.83295	6.92026	8.90975	9.03964
125.8	1.1323	1.25033	2.7045	2.7111	4.5766	4.55773	6.833	6.92251	8.9083	9.04063
125.9	1.1349	1.25118	2.7065	2.7128	4.5811	4.56007	6.8382	6.92477	8.9088	9.04163
126	1.1352	1.25204	2.7108	2.7145	4.5827	4.56242	6.8407	6.92702	8.9135	9.04262
126.1	1.1383	1.2529	2.7172	2.71621	4.5879	4.56476	6.845	6.92927	8.9197	9.04361
126.2	1.1426	1.25376	2.7214	2.71791	4.5928	4.56709	6.8472	6.93151	8.9264	9.0446
126.3	1.144	1.25461	2.7215	2.71961	4.5925	4.56943	6.8483	6.93375	8.927	9.04558
126.4	1.14535	1.25547	2.72185	2.72131	4.59825	4.57177	6.84745	6.93599	8.92585	9.04656
126.5	1.14485	1.25632	2.72295	2.72301	4.59865	4.5741	6.84825	6.93823	8.92395	9.04754
126.6	1.1449	1.25718	2.7203	2.72471	4.6002	4.57643	6.8528	6.94046	8.9242	9.04852
126.7	1.14695	1.25804	2.72275	2.72641	4.60435	4.57876	6.85905	6.94269	8.92555	9.04949
126.8	1.1515	1.25889	2.7236	2.72811	4.6081	4.58109	6.8613	6.94492	8.9274	9.05046
126.9	1.1526	1.25975	2.7233	2.7298	4.6073	4.58342	6.8592	6.94714	8.9275	9.05143
127	1.14825	1.2606	2.72335	2.7315	4.60905	4.58575	6.86255	6.94936	8.93055	9.0524
127.1	1.1498	1.26146	2.7258	2.7332	4.6131	4.58807	6.8671	6.95158	8.933	9.05336
127.2	1.15425	1.26231	2.72715	2.73489	4.61895	4.59039	6.86985	6.95379	8.93565	9.05433
127.3	1.15465	1.26317	2.72645	2.73659	4.61935	4.59271	6.86755	6.95601	8.93745	9.05528
127.4	1.1589	1.26402	2.7307	2.73828	4.6218	4.59503	6.8755	6.95822	8.9402	9.05624
127.5	1.1666	1.26487	2.7327	2.73997	4.6251	4.59735	6.8791	6.96042	8.9429	9.05719
127.6	1.16525	1.26573	2.73055	2.74167	4.62725	4.59967	6.88055	6.96263	8.94445	9.05815
127.7	1.1672	1.26658	2.7298	2.74336	4.6308	4.60198	6.8821	6.96483	8.9449	9.0591
127.8	1.17265	1.26744	2.73165	2.74505	4.63985	4.6043	6.88375	6.96703	8.94785	9.06004
127.9	1.17445	1.26829	2.73395	2.74674	4.64625	4.60661	6.88845	6.96922	8.95105	9.06099
128	1.17385	1.26914	2.73685	2.74843	4.65285	4.60892	6.89045	6.97141	8.95135	9.06193
128.1	1.1734	1.26999	2.7371	2.75012	4.6526	4.61123	6.8903	6.9736	8.9498	9.06287
128.2	1.17565	1.27085	2.73935	2.75181	4.65485	4.61354	6.89605	6.97579	8.95155	9.0638
128.3	1.17865	1.2717	2.74005	2.7535	4.65785	4.61584	6.89705	6.97797	8.95085	9.06474
128.4	1.181	1.27255	2.7449	2.75519	4.6644	4.61815	6.9006	6.98015	8.9512	9.06567
128.5	1.1801	1.2734	2.7486	2.75687	4.6698	4.62045	6.9032	6.98233	8.9534	9.0666
128.6	1.18345	1.27426	2.75225	2.75856	4.67515	4.62275	6.90575	6.9845	8.95655	9.06752
128.7	1.1867	1.27511	2.7549	2.76025	4.6824	4.62505	6.9117	6.98668	8.9568	9.06845
128.8	1.19255	1.27596	2.75845	2.76193	4.68695	4.62735	6.91525	6.98884	8.96015	9.06937
128.9	1.19165	1.27681	2.76425	2.76362	4.69385	4.62964	6.92275	6.99101	8.96255	9.07029
129	1.1916	1.27766	2.7664	2.7653	4.6956	4.63194	6.9225	6.99317	8.9595	9.0712
129.1	1.1957	1.27851	2.7699	2.76699	4.6954	4.63423	6.9241	6.99533	8.9584	9.07212
129.2	1.1983	1.27936	2.772	2.76867	4.6971	4.63652	6.9279	6.99749	8.9618	9.07303
129.3	1.19685	1.28021	2.77245	2.77035	4.69545	4.63881	6.92695	6.99965	8.96085	9.07394
129.4	1.1938	1.28106	2.7682	2.77203	4.6905	4.6411	6.9268	7.0018	8.9565	9.07485
129.5	1.1941	1.28191	2.7696	2.77371	4.6893	4.64339	6.9304	7.00395	8.9567	9.07575
129.6	1.19445	1.28276	2.76835	2.77539	4.69225	4.64568	6.93175	7.00609	8.95585	9.07666
129.7	1.1977	1.28361	2.7722	2.77707	4.694	4.64796	6.9367	7.00824	8.9579	9.07756
129.8	1.1939	1.28446	2.7689	2.77875	4.6952	4.65024	6.9399	7.01038	8.9597	9.07845
129.9	1.193	1.28531	2.7732	2.78043	4.6966	4.65252	6.943	7.01252	8.9635	9.07935
130	1.19035	1.28616	2.77115	2.78211	4.69865	4.6548	6.94225	7.01465	8.96355	9.08024
130.1	1.19205	1.28701	2.77295	2.78379	4.69835	4.65708	6.94265	7.01678	8.96155	9.08113
130.2	1.19055	1.28786	2.77835	2.78546	4.70025	4.65936	6.94495	7.01891	8.96345	9.08202
130.3	1.1899	1.28871	2.7829	2.78714	4.7009	4.66163	6.9508	7.02104	8.9665	9.08291
130.4	1.19105	1.28956	2.78515	2.78882	4.69635	4.6639	6.95305	7.02316	8.96655	9.08379
130.5	1.1922	1.2904	2.7889	2.79049	4.6996	4.66618	6.9562	7.02528	8.971	9.08467
130.6	1.193	1.29125	2.7881	2.79216	4.6988	4.66845	6.9612	7.0274	8.9723	9.08555
130.7	1.1934	1.2921	2.7862	2.79384	4.6964	4.67072	6.9616	7.02952	8.9689	9.08643
130.8	1.19195	1.29295	2.78995	2.79551	4.69725	4.67298	6.96625	7.03163	8.96775	9.0873
130.9	1.1947	1.29379	2.7919	2.79718	4.6981	4.67525	6.9686	7.03374	8.9677	9.08817
131	1.19455	1.29464	2.79335	2.79886	4.69645	4.67751	6.96825	7.03585	8.97085	9.08904
131.1	1.19445	1.29549	2.79355	2.80053	4.69765	4.67977	6.97275	7.03795	8.97005	9.08991
131.2	1.194	1.29634	2.7957	2.8022	4.6993	4.68204	6.9755	7.04005	8.9708	9.09078
131.3	1.1941	1.29718	2.7962	2.80387	4.6999	4.6843	6.977	7.04215	8.9735	9.09164
131.4	1.19595	1.29803	2.80045	2.80554	4.70505	4.68655	6.98165	7.04425	8.98295	9.0925
131.5	1.1975	1.29887	2.8009	2.80721	4.7078	4.68881	6.9845	7.04634	8.9893	9.09336
131.6	1.1976	1.29972	2.8011	2.80887	4.7092	4.69107	6.9871	7.04843	8.9926	9.09421
131.7	1.1977	1.30057	2.8052	2.81054	4.711	4.69332	6.9902	7.05052	8.9954	9.09507
131.8	1.19795	1.30141	2.80145	2.81221	4.71255	4.69557	6.99025	7.0526	8.99445	9.09592
131.9	1.19705	1.30226	2.80495	2.81387	4.71515	4.69782	6.99305	7.05469	9.00005	9.09677
132	1.19755	1.3031	2.80515	2.81554	4.71695	4.70007	6.99175	7.05676	9.00115	9.09762
132.1	1.19865	1.30395	2.80355	2.8172	4.71875	4.70232	6.99175	7.05884	9.00015	9.09846
132.2	1.19865	1.30479	2.80625	2.81887	4.72335	4.70456	6.99365	7.06092	9.00165	9.0993
132.3	1.1964	1.30564	2.8093	2.82053	4.7257	4.70681	6.9984	7.06299	9.0003	9.10014
132.4	1.1972	1.30648	2.8112	2.8222	4.729	4.70905	7	7.06505	9.0035	9.10098
132.5	1.1983	1.30733	2.8143	2.82386	4.7289	4.71129	7.0032	7.06712	9.007	9.10182
132.6	1.2015	1.30817	2.8216	2.82552	4.7318	4.71353	7.0037	7.06918	9.0113	9.10265
132.7	1.20225	1.30901	2.82465	2.82718	4.73345	4.71577	7.00285	7.07124	9.01495	9.10348
132.8	1.20485	1.30986	2.82895	2.82884	4.73465	4.71801	7.00635	7.0733	9.01715	9.10431
132.9	1.2046	1.3107	2.8307	2.8305	4.7328	4.72024	7.0074	7.07536	9.0177	9.10514
133	1.20575	1.31154	2.83285	2.83216	4.73865	4.72248	7.01285	7.07741	9.02195	9.10597
133.1	1.2116	1.31239	2.8358	2.83382	4.7438	4.72471	7.0178	7.07946	9.0254	9.10679
133.2	1.2125	1.31323	2.8386	2.83548	4.7468	4.72694	7.02	7.0815	9.0264	9.10761
133.3	1.2131	1.31407	2.8445	2.83714	4.7453	4.72917	7.0225	7.08355	9.0299	9.10843
133.4	1.21375	1.31491	2.84755	2.83879	4.74805	4.7314	7.02805	7.08559	9.03005	9.10924
133.5	1.2133	1.31576	2.846	2.84045	4.7502	4.73362	7.0298	7.08763	9.0276	9.11006
133.6	1.21775	1.3166	2.85015	2.84211	4.75515	4.73585	7.03225	7.08966	9.02875	9.11087
133.7	1.22235	1.31744	2.85395	2.84376	4.75855	4.73807	7.03455	7.0917	9.02905	9.11168
133.8	1.2195	1.31828	2.8561	2.84541	4.7591	4.74029	7.0374	7.09373	9.0322	9.11249
133.9	1.21755	1.31912	2.85465	2.84707	4.75745	4.74251	7.04145	7.09576	9.03135	9.11329
134	1.21625	1.31996	2.85525	2.84872	4.75345	4.74473	7.04085	7.09778	9.02915	9.1141
134.1	1.21695	1.32081	2.85285	2.85038	4.75085	4.74695	7.04085	7.0998	9.02705	9.1149
134.2	1.2204	1.32165	2.8579	2.85203	4.756	4.74916	7.046	7.10182	9.0279	9.1157
134.3	1.21765	1.32249	2.85895	2.85368	4.75655	4.75138	7.04515	7.10384	9.02535	9.1165
134.4	1.219	1.32333	2.8626	2.85533	4.7581	4.75359	7.0473	7.10585	9.0276	9.11729
134.5	1.21865	1.32417	2.86225	2.85698	4.75485	4.7558	7.04785	7.10787	9.02695	9.11808
134.6	1.2179	1.32501	2.864	2.85863	4.7511	4.75801	7.0488	7.10988	9.0263	9.11887
134.7	1.21845	1.32585	2.86585	2.86028	4.74895	4.76022	7.04975	7.11188	9.02645	9.11966
134.8	1.21985	1.32669	2.86615	2.86193	4.74885	4.76243	7.04995	7.11389	9.02705	9.12045
134.9	1.2184	1.32753	2.8673	2.86357	4.7478	4.76463	7.0505	7.11589	9.0264	9.12123
135	1.21985	1.32837	2.86775	2.86522	4.74965	4.76684	7.04915	7.11789	9.02715	9.12202
135.1	1.22165	1.3292	2.86875	2.86687	4.75025	4.76904	7.05085	7.11988	9.02975	9.1228
135.2	1.2232	1.33004	2.8691	2.86851	4.751	4.77124	7.053	7.12187	9.0306	9.12358
135.3	1.22445	1.33088	2.86895	2.87016	4.75005	4.77344	7.05335	7.12387	9.03145	9.12435
135.4	1.22465	1.33172	2.86725	2.8718	4.75235	4.77564	7.05655	7.12585	9.03295	9.12513
135.5	1.2283	1.33256	2.8709	2.87345	4.7573	4.77783	7.0593	7.12784	9.0348	9.1259
135.6	1.2307	1.3334	2.8744	2.87509	4.7614	4.78003	7.0621	7.12982	9.0357	9.12667
135.7	1.23135	1.33424	2.87605	2.87674	4.76035	4.78222	7.06515	7.1318	9.03865	9.12744
135.8	1.2312	1.33507	2.8747	2.87838	4.763	4.78441	7.0631	7.13378	9.0376	9.1282
135.9	1.2349	1.33591	2.8768	2.88002	4.7667	4.7866	7.0605	7.13575	9.0363	9.12897
136	1.2351	1.33675	2.8779	2.88166	4.7685	4.78879	7.0612	7.13773	9.0347	9.12973
136.1	1.2378	1.33758	2.8823	2.8833	4.7728	4.79098	7.0694	7.1397	9.0378	9.13049
136.2	1.2358	1.33842	2.8817	2.88494	4.7768	4.79317	7.0717	7.14166	9.0411	9.13125
136.3	1.23715	1.33926	2.87875	2.88658	4.77835	4.79535	7.07185	7.14363	9.04335	9.13201
136.4	1.23665	1.3401	2.87495	2.88822	4.77915	4.79753	7.07075	7.14559	9.04075	9.13276
136.5	1.237	1.34093	2.8769	2.88986	4.7874	4.79971	7.0722	7.14755	9.0448	9.13351
136.6	1.2393	1.34177	2.878	2.89149	4.7887	4.80189	7.0751	7.1495	9.0462	9.13426
136.7	1.2378	1.3426	2.8796	2.89313	4.7898	4.80407	7.0763	7.15146	9.0439	9.13501
136.8	1.24005	1.34344	2.88345	2.89477	4.79385	4.80625	7.08065	7.15341	9.04705	9.13576
136.9	1.2408	1.34427	2.8839	2.8964	4.7977	4.80843	7.0802	7.15536	9.0491	9.1365
137	1.2404	1.34511	2.8855	2.89804	4.7998	4.8106	7.0832	7.15731	9.0476	9.13724
137.1	1.23885	1.34595	2.88555	2.89967	4.80545	4.81277	7.08705	7.15925	9.04425	9.13798
137.2	1.24145	1.34678	2.88735	2.90131	4.80925	4.81494	7.08845	7.16119	9.04485	9.13872
137.3	1.2408	1.34762	2.8883	2.90294	4.8116	4.81711	7.0911	7.16313	9.0464	9.13946
137.4	1.2424	1.34845	2.8883	2.90457	4.8162	4.81928	7.0957	7.16507	9.0487	9.14019
137.5	1.2397	1.34928	2.8882	2.9062	4.8159	4.82145	7.0953	7.167	9.0453	9.14093
137.6	1.2392	1.35012	2.8917	2.90784	4.8177	4.82361	7.0986	7.16893	9.0433	9.14166
137.7	1.24285	1.35095	2.89265	2.90947	4.81895	4.82578	7.09925	7.17086	9.04245	9.14239
137.8	1.2472	1.35179	2.8956	2.9111	4.8208	4.82794	7.1003	7.17278	9.0414	9.14311
137.9	1.247	1.35262	2.901	2.91273	4.8262	4.8301	7.1032	7.17471	9.0453	9.14384
138	1.24745	1.35345	2.90065	2.91436	4.82735	4.83226	7.10485	7.17663	9.04425	9.14456
138.1	1.24915	1.35429	2.90425	2.91598	4.83065	4.83442	7.10775	7.17855	9.04655	9.14528
138.2	1.25265	1.35512	2.90745	2.91761	4.83685	4.83658	7.11025	7.18046	9.05025	9.146
138.3	1.2525	1.35595	2.9064	2.91924	4.8363	4.83873	7.1096	7.18237	9.0488	9.14672
138.4	1.25395	1.35678	2.90435	2.92087	4.83635	4.84088	7.10875	7.18429	9.04755	9.14743
138.5	1.2568	1.35762	2.9036	2.92249	4.838	4.84304	7.1131	7.18619	9.0496	9.14815
138.6	1.25485	1.35845	2.90445	2.92412	4.83945	4.84519	7.11675	7.1881	9.04915	9.14886
138.7	1.25495	1.35928	2.90305	2.92574	4.84245	4.84734	7.11995	7.19	9.04755	9.14957
138.8	1.2572	1.36011	2.9061	2.92737	4.8482	4.84949	7.1253	7.1919	9.0479	9.15028
138.9	1.25545	1.36094	2.90395	2.92899	4.84765	4.85163	7.12445	7.1938	9.04765	9.15098
139	1.25465	1.36178	2.90585	2.93061	4.84835	4.85378	7.12945	7.1957	9.04825	9.15169
139.1	1.25485	1.36261	2.91075	2.93223	4.84885	4.85592	7.13175	7.19759	9.04805	9.15239
139.2	1.2554	1.36344	2.9134	2.93386	4.8515	4.85806	7.1331	7.19948	9.0493	9.15309
139.3	1.25715	1.36427	2.91265	2.93548	4.85425	4.8602	7.13275	7.20137	9.05415	9.15379
139.4	1.25775	1.3651	2.90905	2.9371	4.86105	4.86234	7.13635	7.20325	9.05575	9.15448
139.5	1.25915	1.36593	2.90925	2.93872	4.86575	4.86448	7.13725	7.20514	9.05765	9.15518
139.6	1.25905	1.36676	2.91475	2.94034	4.86815	4.86662	7.13695	7.20702	9.06355	9.15587
139.7	1.25375	1.36759	2.91485	2.94196	4.86695	4.86875	7.13545	7.20889	9.06575	9.15656
139.8	1.25215	1.36842	2.91585	2.94357	4.86765	4.87088	7.13845	7.21077	9.06985	9.15725
139.9	1.2572	1.36925	2.9187	2.94519	4.8742	4.87302	7.14	7.21264	9.0694	9.15794
140	1.2607	1.37008	2.9265	2.94681	4.878	4.87515	7.1411	7.21451	9.0712	9.15863
140.1	1.2648	1.37091	2.9293	2.94843	4.8842	4.87728	7.1451	7.21638	9.0749	9.15931
140.2	1.2645	1.37174	2.9326	2.95004	4.8877	4.8794	7.1494	7.21825	9.0772	9.15999
140.3	1.2627	1.37257	2.9298	2.95166	4.8872	4.88153	7.1485	7.22011	9.0786	9.16067
140.4	1.26325	1.3734	2.92975	2.95327	4.88815	4.88365	7.14785	7.22197	9.08115	9.16135
140.5	1.26325	1.37423	2.93155	2.95488	4.89065	4.88578	7.14905	7.22383	9.08345	9.16203
140.6	1.2646	1.37505	2.9321	2.9565	4.8933	4.8879	7.1483	7.22568	9.0858	9.1627
140.7	1.2689	1.37588	2.9349	2.95811	4.8994	4.89002	7.1523	7.22754	9.0905	9.16338
140.8	1.2729	1.37671	2.9342	2.95972	4.9061	4.89214	7.156	7.22939	9.095	9.16405
140.9	1.2733	1.37754	2.9348	2.96133	4.908	4.89426	7.1598	7.23124	9.0975	9.16472
141	1.2711	1.37836	2.9344	2.96295	4.9095	4.89637	7.163	7.23308	9.0976	9.16539
141.1	1.27165	1.37919	2.93275	2.96456	4.91195	4.89849	7.16495	7.23492	9.09845	9.16605
141.2	1.2729	1.38002	2.9355	2.96617	4.9165	4.9006	7.1704	7.23677	9.0992	9.16672
141.3	1.2711	1.38085	2.936	2.96777	4.9183	4.90271	7.1743	7.2386	9.1028	9.16738
141.4	1.26945	1.38167	2.93715	2.96938	4.92415	4.90482	7.17595	7.24044	9.10475	9.16804
141.5	1.2707	1.3825	2.938	2.97099	4.9272	4.90693	7.1771	7.24227	9.1039	9.1687
141.6	1.2713	1.38333	2.9391	2.9726	4.9292	4.90904	7.1794	7.24411	9.1085	9.16936
141.7	1.2704	1.38415	2.9384	2.97421	4.9308	4.91114	7.1793	7.24593	9.1099	9.17001
141.8	1.2732	1.38498	2.9415	2.97581	4.936	4.91325	7.1845	7.24776	9.1111	9.17067
141.9	1.2746	1.3858	2.9452	2.97742	4.9372	4.91535	7.1886	7.24958	9.1118	9.17132
142	1.2758	1.38663	2.9511	2.97902	4.9418	4.91745	7.1948	7.25141	9.1139	9.17197
142.1	1.2816	1.38746	2.9532	2.98063	4.9449	4.91955	7.1979	7.25322	9.1161	9.17262
142.2	1.28495	1.38828	2.95625	2.98223	4.94595	4.92165	7.19795	7.25504	9.11575	9.17327
142.3	1.2918	1.38911	2.9624	2.98383	4.9496	4.92375	7.2022	7.25686	9.1176	9.17391
142.4	1.2926	1.38993	2.9674	2.98544	4.952	4.92585	7.2063	7.25867	9.1162	9.17455
142.5	1.29435	1.39076	2.97335	2.98704	4.95715	4.92794	7.20875	7.26048	9.11935	9.1752
142.6	1.2958	1.39158	2.977	2.98864	4.9599	4.93003	7.2114	7.26228	9.1214	9.17584
142.7	1.2948	1.3924	2.9801	2.99024	4.9641	4.93213	7.2112	7.26409	9.1212	9.17648
142.8	1.29945	1.39323	2.98365	2.99184	4.96935	4.93422	7.21335	7.26589	9.12905	9.17711
142.9	1.2965	1.39405	2.985	2.99344	4.9727	4.9363	7.2147	7.26769	9.1322	9.17775
143	1.29835	1.39488	2.98805	2.99504	4.97475	4.93839	7.21785	7.26949	9.13405	9.17838
143.1	1.2968	1.3957	2.9903	2.99664	4.9802	4.94048	7.218	7.27128	9.1379	9.17901
143.2	1.29935	1.39652	2.99515	2.99824	4.98125	4.94256	7.21965	7.27308	9.14205	9.17964
143.3	1.2996	1.39735	2.9974	2.99983	4.9812	4.94465	7.2198	7.27487	9.1448	9.18027
143.4	1.2999	1.39817	2.9974	3.00143	4.9849	4.94673	7.2197	7.27665	9.144	9.1809
143.5	1.299	1.39899	2.9997	3.00303	4.9847	4.94881	7.2223	7.27844	9.1436	9.18152
143.6	1.3032	1.39981	3.0027	3.00462	4.9886	4.95089	7.2293	7.28022	9.1476	9.18215
143.7	1.30605	1.40064	3.00225	3.00622	4.98985	4.95297	7.22825	7.282	9.14925	9.18277
143.8	1.3061	1.40146	3.0033	3.00781	4.9937	4.95504	7.2322	7.28378	9.1507	9.18339
143.9	1.30195	1.40228	3.00165	3.0094	4.99655	4.95712	7.23465	7.28556	9.15215	9.18401
144	1.30355	1.4031	3.00195	3.011	4.99655	4.95919	7.23515	7.28733	9.14995	9.18462
144.1	1.30175	1.40392	3.00275	3.01259	4.99605	4.96126	7.23575	7.2891	9.14905	9.18524
144.2	1.2989	1.40475	3.0063	3.01418	4.9964	4.96333	7.2347	7.29087	9.149	9.18585
144.3	1.2938	1.40557	3.007	3.01577	4.9954	4.9654	7.2356	7.29264	9.1475	9.18647
144.4	1.2961	1.40639	3.0098	3.01736	4.9995	4.96747	7.2426	7.2944	9.1492	9.18708
144.5	1.29605	1.40721	3.01375	3.01895	5.00165	4.96954	7.24355	7.29617	9.15065	9.18769
144.6	1.2929	1.40803	3.0155	3.02054	5.0015	4.9716	7.2442	7.29792	9.1458	9.18829
144.7	1.29575	1.40885	3.01785	3.02213	5.00335	4.97366	7.24695	7.29968	9.14705	9.1889
144.8	1.2958	1.40967	3.0204	3.02372	5.0049	4.97573	7.251	7.30144	9.1493	9.1895
144.9	1.2979	1.41049	3.0219	3.02531	5.0035	4.97779	7.2526	7.30319	9.1512	9.1901
145	1.2966	1.41131	3.026	3.02689	5.0077	4.97985	7.2543	7.30494	9.1546	9.19071
145.1	1.29745	1.41213	3.02795	3.02848	5.01455	4.9819	7.25155	7.30669	9.15485	9.1913
145.2	1.29895	1.41295	3.02965	3.03007	5.01605	4.98396	7.25265	7.30843	9.15675	9.1919
145.3	1.3003	1.41377	3.0284	3.03165	5.0161	4.98602	7.254	7.31018	9.1575	9.1925
145.4	1.3004	1.41459	3.027	3.03324	5.0132	4.98807	7.2555	7.31192	9.1537	9.19309
145.5	1.2986	1.41541	3.0295	3.03482	5.0107	4.99012	7.2529	7.31366	9.1507	9.19369
145.6	1.29595	1.41622	3.03175	3.03641	5.00945	4.99217	7.25115	7.31539	9.15055	9.19428
145.7	1.2946	1.41704	3.0319	3.03799	5.0095	4.99422	7.2498	7.31713	9.1464	9.19487
145.8	1.2963	1.41786	3.0341	3.03957	5.0132	4.99627	7.2537	7.31886	9.1474	9.19546
145.9	1.301	1.41868	3.038	3.04115	5.0174	4.99832	7.2565	7.32059	9.1482	9.19604
146	1.30075	1.4195	3.03825	3.04273	5.01625	5.00036	7.25325	7.32232	9.14905	9.19663
146.1	1.3012	1.42032	3.0343	3.04432	5.0142	5.00241	7.2521	7.32404	9.1518	9.19721
146.2	1.3005	1.42113	3.036	3.0459	5.0157	5.00445	7.2537	7.32576	9.1518	9.19779
146.3	1.3021	1.42195	3.0349	3.04747	5.017	5.00649	7.2522	7.32748	9.1514	9.19837
146.4	1.30405	1.42277	3.03875	3.04905	5.02265	5.00853	7.25585	7.3292	9.15485	9.19895
146.5	1.30565	1.42358	3.03885	3.05063	5.02475	5.01057	7.26075	7.33092	9.15795	9.19953
146.6	1.30665	1.4244	3.03775	3.05221	5.02585	5.01261	7.26225	7.33263	9.15635	9.20011
146.7	1.30655	1.42522	3.04055	3.05379	5.02865	5.01464	7.26645	7.33434	9.15595	9.20068
146.8	1.30835	1.42603	3.03895	3.05536	5.03075	5.01668	7.26755	7.33605	9.15495	9.20125
146.9	1.30715	1.42685	3.04165	3.05694	5.03245	5.01871	7.26865	7.33776	9.15435	9.20183
147	1.3074	1.42767	3.0443	3.05851	5.0345	5.02074	7.2702	7.33946	9.1556	9.2024
147.1	1.30935	1.42848	3.04485	3.06009	5.03565	5.02277	7.27105	7.34116	9.15615	9.20296
147.2	1.31215	1.4293	3.04775	3.06166	5.03845	5.0248	7.27445	7.34286	9.15885	9.20353
147.3	1.31065	1.43011	3.04785	3.06324	5.03815	5.02683	7.27225	7.34456	9.16015	9.2041
147.4	1.312	1.43093	3.0512	3.06481	5.0425	5.02885	7.2712	7.34626	9.1616	9.20466
147.5	1.3121	1.43174	3.0517	3.06638	5.0433	5.03088	7.2709	7.34795	9.1591	9.20522
147.6	1.313	1.43256	3.0567	3.06795	5.048	5.0329	7.2737	7.34964	9.1642	9.20578
147.7	1.3134	1.43337	3.0562	3.06953	5.0505	5.03492	7.2742	7.35133	9.1629	9.20634
147.8	1.3145	1.43419	3.0576	3.0711	5.055	5.03694	7.2765	7.35302	9.1635	9.2069
147.9	1.3093	1.435	3.0574	3.07267	5.0543	5.03896	7.273	7.3547	9.1637	9.20746
148	1.3084	1.43582	3.0569	3.07424	5.0576	5.04098	7.2703	7.35638	9.1642	9.20801
148.1	1.31055	1.43663	3.05675	3.07581	5.05775	5.043	7.26795	7.35806	9.16545	9.20857
148.2	1.3103	1.43744	3.0599	3.07737	5.0614	5.04501	7.2688	7.35974	9.1708	9.20912
148.3	1.3088	1.43826	3.059	3.07894	5.0624	5.04703	7.2693	7.36141	9.1717	9.20967
148.4	1.30565	1.43907	3.05985	3.08051	5.06195	5.04904	7.26865	7.36309	9.17335	9.21022
148.5	1.30585	1.43988	3.05775	3.08208	5.06375	5.05105	7.27125	7.36476	9.17575	9.21077
148.6	1.30755	1.4407	3.05655	3.08364	5.06595	5.05306	7.27365	7.36643	9.17645	9.21131
148.7	1.3095	1.44151	3.0578	3.08521	5.0688	5.05507	7.2747	7.36809	9.1781	9.21186
148.8	1.3118	1.44232	3.0586	3.08677	5.0706	5.05707	7.2786	7.36976	9.1822	9.2124
148.9	1.30995	1.44314	3.05775	3.08834	5.07065	5.05908	7.27805	7.37142	9.17775	9.21294
149	1.31145	1.44395	3.05865	3.0899	5.06905	5.06108	7.27945	7.37308	9.17465	9.21348
149.1	1.3104	1.44476	3.0591	3.09146	5.0721	5.06308	7.2801	7.37473	9.1726	9.21402
149.2	1.3142	1.44557	3.0602	3.09303	5.0719	5.06509	7.2833	7.37639	9.1709	9.21456
149.3	1.31505	1.44638	3.05935	3.09459	5.07205	5.06709	7.28415	7.37804	9.17025	9.2151
149.4	1.31855	1.44719	3.06195	3.09615	5.07645	5.06908	7.28885	7.37969	9.17145	9.21563
149.5	1.3195	1.44801	3.0669	3.09771	5.0772	5.07108	7.2925	7.38134	9.1764	9.21616
149.6	1.3221	1.44882	3.0711	3.09927	5.0805	5.07308	7.2923	7.38299	9.1785	9.2167
149.7	1.32305	1.44963	3.07015	3.10083	5.08355	5.07507	7.29245	7.38463	9.17885	9.21723
149.8	1.3206	1.45044	3.0726	3.10239	5.0858	5.07707	7.2953	7.38627	9.1766	9.21776
149.9	1.31805	1.45125	3.07195	3.10395	5.08595	5.07906	7.29575	7.38791	9.17745	9.21828
150	1.3199	1.45206	3.0739	3.10551	5.0856	5.08105	7.2976	7.38955	9.1775	9.21881
150.1	1.32075	1.45287	3.07685	3.10706	5.08525	5.08304	7.30165	7.39119	9.17935	9.21934
150.2	1.32455	1.45368	3.08005	3.10862	5.08725	5.08502	7.30455	7.39282	9.18255	9.21986
150.3	1.32525	1.45449	3.07835	3.11018	5.08975	5.08701	7.30745	7.39445	9.18095	9.22038
150.4	1.32715	1.4553	3.07905	3.11173	5.09445	5.089	7.31025	7.39608	9.18215	9.2209
150.5	1.327	1.45611	3.0823	3.11329	5.0962	5.09098	7.3081	7.39771	9.1811	9.22142
150.6	1.32775	1.45692	3.08325	3.11484	5.09815	5.09296	7.30845	7.39933	9.18195	9.22194
150.7	1.33	1.45773	3.0851	3.11639	5.0999	5.09494	7.3095	7.40095	9.1822	9.22246
150.8	1.3319	1.45854	3.0846	3.11795	5.1033	5.09692	7.311	7.40257	9.1856	9.22297
150.9	1.3335	1.45934	3.0846	3.1195	5.1028	5.0989	7.3098	7.40419	9.1866	9.22349
151	1.3337	1.46015	3.088	3.12105	5.106	5.10088	7.3107	7.40581	9.1866	9.224
151.1	1.33425	1.46096	3.08995	3.1226	5.10885	5.10285	7.31185	7.40742	9.18245	9.22451
151.2	1.33665	1.46177	3.09205	3.12415	5.11035	5.10483	7.31685	7.40903	9.18455	9.22502
151.3	1.33685	1.46258	3.09195	3.1257	5.11295	5.1068	7.31845	7.41064	9.18505	9.22553
151.4	1.3364	1.46338	3.0969	3.12725	5.1159	5.10877	7.3186	7.41225	9.1859	9.22604
151.5	1.34115	1.46419	3.10565	3.1288	5.12175	5.11074	7.32125	7.41386	9.18915	9.22654
151.6	1.34545	1.465	3.10905	3.13035	5.12535	5.11271	7.32705	7.41546	9.19325	9.22705
151.7	1.34855	1.46581	3.11085	3.1319	5.12685	5.11468	7.33195	7.41706	9.19465	9.22755
151.8	1.3512	1.46661	3.1138	3.13345	5.1304	5.11664	7.3375	7.41866	9.1954	9.22805
151.9	1.35425	1.46742	3.11615	3.13499	5.13435	5.11861	7.34055	7.42026	9.19835	9.22855
152	1.3508	1.46823	3.1162	3.13654	5.1322	5.12057	7.3414	7.42185	9.1976	9.22905
152.1	1.34745	1.46903	3.11785	3.13809	5.13095	5.12253	7.34635	7.42344	9.19905	9.22955
152.2	1.34465	1.46984	3.11975	3.13963	5.13675	5.1245	7.34815	7.42503	9.20035	9.23005
152.3	1.3449	1.47064	3.1201	3.14118	5.1355	5.12646	7.3488	7.42662	9.2022	9.23054
152.4	1.3452	1.47145	3.1239	3.14272	5.1373	5.12841	7.3539	7.42821	9.2034	9.23104
152.5	1.34605	1.47226	3.12405	3.14426	5.13585	5.13037	7.35515	7.42979	9.20375	9.23153
152.6	1.34695	1.47306	3.12795	3.14581	5.13895	5.13233	7.35675	7.43137	9.20185	9.23202
152.7	1.347	1.47387	3.1299	3.14735	5.1421	5.13428	7.3573	7.43295	9.2023	9.23251
152.8	1.3474	1.47467	3.1304	3.14889	5.1458	5.13623	7.3588	7.43453	9.2001	9.233
152.9	1.34645	1.47548	3.13195	3.15043	5.14645	5.13818	7.35815	7.43611	9.19955	9.23349
153	1.3489	1.47628	3.1334	3.15197	5.1487	5.14013	7.3595	7.43768	9.2019	9.23397
153.1	1.3487	1.47709	3.132	3.15351	5.1486	5.14208	7.3606	7.43925	9.2023	9.23446
153.2	1.3496	1.47789	3.138	3.15505	5.1544	5.14403	7.3626	7.44082	9.2028	9.23494
153.3	1.351	1.47869	3.1423	3.15659	5.1539	5.14598	7.3642	7.44239	9.2002	9.23542
153.4	1.35475	1.4795	3.14595	3.15813	5.15905	5.14792	7.36845	7.44395	9.20445	9.2359
153.5	1.3549	1.4803	3.1463	3.15967	5.16	5.14986	7.3714	7.44551	9.2031	9.23638
153.6	1.35695	1.48111	3.14885	3.1612	5.16135	5.15181	7.37225	7.44708	9.20495	9.23686
153.7	1.35685	1.48191	3.14845	3.16274	5.16065	5.15375	7.37195	7.44863	9.20305	9.23734
153.8	1.35705	1.48271	3.15185	3.16428	5.16335	5.15569	7.37215	7.45019	9.20405	9.23782
153.9	1.35605	1.48351	3.15015	3.16581	5.16275	5.15763	7.37315	7.45175	9.20475	9.23829
154	1.36	1.48432	3.1506	3.16735	5.1673	5.15956	7.3771	7.4533	9.2083	9.23876
154.1	1.3619	1.48512	3.1535	3.16888	5.1695	5.1615	7.3824	7.45485	9.2145	9.23924
154.2	1.35875	1.48592	3.15385	3.17041	5.17185	5.16343	7.38605	7.4564	9.21675	9.23971
154.3	1.3574	1.48672	3.1536	3.17195	5.1746	5.16536	7.3877	7.45794	9.2146	9.24018
154.4	1.36025	1.48753	3.15695	3.17348	5.17935	5.1673	7.38965	7.45949	9.21655	9.24065
154.5	1.36215	1.48833	3.15965	3.17501	5.18155	5.16923	7.39305	7.46103	9.21675	9.24111
154.6	1.36285	1.48913	3.16345	3.17654	5.18365	5.17116	7.39285	7.46257	9.21605	9.24158
154.7	1.3623	1.48993	3.1651	3.17807	5.1845	5.17308	7.3937	7.46411	9.218	9.24204
154.8	1.3653	1.49073	3.1668	3.1796	5.186	5.17501	7.3944	7.46564	9.2159	9.24251
154.9	1.36615	1.49153	3.16555	3.18113	5.18635	5.17693	7.39445	7.46718	9.21285	9.24297
155	1.3677	1.49233	3.169	3.18266	5.1927	5.17886	7.3992	7.46871	9.2161	9.24343
155.1	1.36885	1.49314	3.17245	3.18419	5.19935	5.18078	7.40285	7.47024	9.21825	9.24389
155.2	1.3733	1.49394	3.175	3.18572	5.2003	5.1827	7.4064	7.47177	9.2223	9.24435
155.3	1.37325	1.49474	3.17605	3.18725	5.20195	5.18462	7.40925	7.47329	9.22545	9.24481
155.4	1.3734	1.49554	3.1729	3.18877	5.2042	5.18654	7.41	7.47482	9.2246	9.24526
155.5	1.3691	1.49634	3.172	3.1903	5.2046	5.18846	7.4107	7.47634	9.2241	9.24572
155.6	1.36785	1.49714	3.17275	3.19183	5.20465	5.19037	7.40865	7.47786	9.22115	9.24617
155.7	1.3659	1.49794	3.1726	3.19335	5.2018	5.19229	7.4121	7.47938	9.2187	9.24662
155.8	1.36605	1.49873	3.17695	3.19488	5.20235	5.1942	7.41475	7.48089	9.21875	9.24708
155.9	1.36635	1.49953	3.17975	3.1964	5.20355	5.19611	7.41665	7.48241	9.22135	9.24753
156	1.3702	1.50033	3.1834	3.19792	5.2056	5.19802	7.4192	7.48392	9.2221	9.24798
156.1	1.37095	1.50113	3.18435	3.19945	5.20775	5.19993	7.41995	7.48543	9.22375	9.24842
156.2	1.37155	1.50193	3.18685	3.20097	5.21565	5.20184	7.41935	7.48694	9.22645	9.24887
156.3	1.37355	1.50273	3.19065	3.20249	5.22065	5.20375	7.42215	7.48844	9.22725	9.24932
156.4	1.377	1.50353	3.1935	3.20401	5.2236	5.20565	7.4269	7.48994	9.234	9.24976
156.5	1.37605	1.50433	3.19465	3.20553	5.22125	5.20756	7.42625	7.49145	9.23235	9.2502
156.6	1.3777	1.50512	3.1958	3.20705	5.2244	5.20946	7.4313	7.49295	9.2366	9.25065
156.7	1.37565	1.50592	3.19575	3.20857	5.22225	5.21136	7.43125	7.49444	9.23815	9.25109
156.8	1.3766	1.50672	3.1954	3.21009	5.2232	5.21326	7.4319	7.49594	9.2412	9.25153
156.9	1.3775	1.50752	3.1983	3.21161	5.2254	5.21516	7.4319	7.49743	9.2406	9.25196
157	1.37885	1.50831	3.20075	3.21313	5.22965	5.21706	7.43615	7.49892	9.24125	9.2524
157.1	1.3793	1.50911	3.1996	3.21464	5.2301	5.21895	7.4381	7.50041	9.2413	9.25284
157.2	1.3808	1.50991	3.1996	3.21616	5.2286	5.22085	7.441	7.5019	9.2435	9.25327
157.3	1.38115	1.5107	3.19925	3.21768	5.22805	5.22274	7.44305	7.50339	9.24625	9.25371
157.4	1.38015	1.5115	3.19745	3.21919	5.22655	5.22463	7.44305	7.50487	9.24685	9.25414
157.5	1.3816	1.5123	3.1972	3.22071	5.2277	5.22652	7.4462	7.50635	9.2457	9.25457
157.6	1.3781	1.51309	3.1948	3.22222	5.2263	5.22841	7.4468	7.50783	9.2443	9.255
157.7	1.37675	1.51389	3.19595	3.22373	5.22615	5.2303	7.44545	7.50931	9.24385	9.25543
157.8	1.3774	1.51468	3.1963	3.22525	5.2281	5.23219	7.4457	7.51078	9.242	9.25586
157.9	1.37875	1.51548	3.19485	3.22676	5.22775	5.23408	7.44695	7.51226	9.24475	9.25629
158	1.3782	1.51627	3.1916	3.22827	5.2261	5.23596	7.447	7.51373	9.2422	9.25671
158.1	1.3801	1.51707	3.1935	3.22978	5.2287	5.23784	7.4481	7.5152	9.2424	9.25714
158.2	1.3845	1.51786	3.1964	3.23129	5.2322	5.23973	7.4523	7.51667	9.2441	9.25756
158.3	1.38855	1.51866	3.19725	3.2328	5.23365	5.24161	7.45565	7.51813	9.23895	9.25798
158.4	1.39105	1.51945	3.19645	3.23431	5.23915	5.24349	7.45815	7.5196	9.23825	9.2584
158.5	1.3937	1.52025	3.2008	3.23582	5.2435	5.24536	7.4584	7.52106	9.2413	9.25882
158.6	1.39135	1.52104	3.20275	3.23733	5.24405	5.24724	7.45995	7.52252	9.24355	9.25924
158.7	1.39355	1.52184	3.20245	3.23884	5.24505	5.24912	7.46265	7.52398	9.24495	9.25966
158.8	1.3933	1.52263	3.2034	3.24035	5.244	5.25099	7.4647	7.52543	9.2464	9.26008
158.9	1.39395	1.52342	3.20515	3.24185	5.24455	5.25286	7.46645	7.52689	9.24845	9.26049
159	1.39555	1.52422	3.20835	3.24336	5.24915	5.25474	7.46985	7.52834	9.25145	9.26091
159.1	1.39215	1.52501	3.20965	3.24487	5.24755	5.25661	7.47035	7.52979	9.25145	9.26132
159.2	1.39095	1.5258	3.21375	3.24637	5.24525	5.25847	7.46945	7.53124	9.25225	9.26174
159.3	1.39085	1.5266	3.21305	3.24788	5.24535	5.26034	7.47005	7.53269	9.25355	9.26215
159.4	1.3917	1.52739	3.2107	3.24938	5.2498	5.26221	7.47	7.53413	9.2547	9.26256
159.5	1.3873	1.52818	3.2085	3.25088	5.2502	5.26407	7.4701	7.53557	9.2516	9.26297
159.6	1.38565	1.52897	3.20875	3.25239	5.25205	5.26594	7.46945	7.53701	9.25135	9.26337
159.7	1.3857	1.52976	3.2116	3.25389	5.2551	5.2678	7.4751	7.53845	9.2533	9.26378
159.8	1.38655	1.53056	3.21485	3.25539	5.25655	5.26966	7.47755	7.53989	9.25615	9.26419
159.9	1.38535	1.53135	3.21835	3.25689	5.25505	5.27152	7.48005	7.54132	9.25915	9.26459
160	1.38785	1.53214	3.22275	3.25839	5.25705	5.27338	7.48335	7.54276	9.26185	9.265
160.1	1.389	1.53293	3.223	3.25989	5.2581	5.27524	7.4851	7.54419	9.2628	9.2654
160.2	1.3856	1.53372	3.2212	3.26139	5.2576	5.2771	7.4831	7.54562	9.2591	9.2658
160.3	1.39105	1.53451	3.22425	3.26289	5.26035	5.27895	7.48495	7.54704	9.26035	9.2662
160.4	1.39195	1.5353	3.22815	3.26439	5.26175	5.28081	7.48705	7.54847	9.26355	9.2666
160.5	1.39035	1.53609	3.23085	3.26589	5.26335	5.28266	7.48925	7.54989	9.26405	9.267
160.6	1.39135	1.53689	3.23205	3.26739	5.26815	5.28451	7.48995	7.55131	9.26655	9.2674
160.7	1.39035	1.53768	3.23385	3.26888	5.27205	5.28636	7.49295	7.55273	9.26755	9.26779
160.8	1.39025	1.53847	3.23515	3.27038	5.27225	5.28821	7.49375	7.55415	9.26715	9.26819
160.9	1.38985	1.53926	3.23605	3.27188	5.27235	5.29006	7.49645	7.55557	9.26755	9.26858
161	1.39025	1.54005	3.24085	3.27337	5.27425	5.2919	7.49745	7.55698	9.27155	9.26898
161.1	1.3897	1.54083	3.2412	3.27487	5.2718	5.29375	7.4949	7.55839	9.2709	9.26937
161.2	1.39115	1.54162	3.23935	3.27636	5.26925	5.29559	7.49515	7.5598	9.26865	9.26976
161.3	1.3872	1.54241	3.2381	3.27785	5.269	5.29743	7.4957	7.56121	9.2684	9.27015
161.4	1.38575	1.5432	3.23925	3.27935	5.27125	5.29927	7.49315	7.56262	9.26925	9.27054
161.5	1.3878	1.54399	3.2448	3.28084	5.2746	5.30111	7.4948	7.56402	9.2749	9.27093
161.6	1.39275	1.54478	3.24635	3.28233	5.27765	5.30295	7.49455	7.56542	9.27625	9.27132
161.7	1.3963	1.54557	3.2473	3.28382	5.2809	5.30479	7.4967	7.56682	9.2796	9.2717
161.8	1.40015	1.54636	3.24845	3.28531	5.28495	5.30663	7.49845	7.56822	9.28345	9.27209
161.9	1.399	1.54714	3.2484	3.2868	5.2849	5.30846	7.4959	7.56962	9.2807	9.27247
162	1.39925	1.54793	3.25075	3.28829	5.28655	5.3103	7.49705	7.57102	9.28315	9.27285
162.1	1.3981	1.54872	3.251	3.28978	5.2888	5.31213	7.4991	7.57241	9.2833	9.27324
162.2	1.39935	1.54951	3.25475	3.29127	5.29205	5.31396	7.50385	7.5738	9.28485	9.27362
162.3	1.39945	1.55029	3.25395	3.29276	5.28965	5.31579	7.50495	7.57519	9.28365	9.274
162.4	1.39975	1.55108	3.25165	3.29424	5.28915	5.31762	7.50565	7.57658	9.28355	9.27438
[truncated: 6,276 more rows]

## Sheet: S-R10
Source data used to plot Supplementary Figure 6e, S-R10.
X (Time, sec)	0.39 nM_Y	0.39 nM; Fitted_Y	0.78 nM_Y	0.78 nM; Fitted_Y	1.55 nM_Y	1.55 nM; Fitted_Y	3.125 nM_Y	3.125 nM; Fitted_Y	Conc 6.25 nM_Y	6.25 nM; Fitted_Y	12.5 nM_Y	12.5 nM; Fitted_Y
-37.3	0.177099	0	-0.00270122	0	0.151099	0	0.165199	0	0.2011	0	0.160299	0
-37.2	0.15585	0	0.00354869	0	0.15065	0	0.15935	0	0.16295	0	0.13015	0
-37.1	0.1175	0	0.0214985	0	0.1278	0	0.136398	0	0.1312	0	0.0986985	0
-37	0.084	0	0.008	0	0.0872	0	0.1047	0	0.1009	0	0.0645	0
-36.9	0.0538	0	-0.000601135	0	0.0741	0	0.0750989	0	0.0715	0	0.036	0
-36.8	0.0160502	0	-0.0302498	0	0.0371502	0	0.0503502	0	0.03795	0	0.0110502	0
-36.7	0.01655	0	-0.0235499	0	0.04515	0	0.04675	0	0.02725	0	0.02185	0
-36.6	0.0203	0	-0.0204002	0	0.0516	0	0.0526998	0	0.0179	0	0.0227998	0
-36.5	0.0141	0	-0.0279	0	0.0342	0	0.0474	0	0.0044	0	0.0183	0
-36.4	0.0193	0	-0.0275999	0	0.0298	0	0.0462001	0	0.00929999	0	0.0222	0
-36.3	0.0268	0	-0.0249	0	0.0318	0	0.0438	0	0.014	0	0.0233	0
-36.2	0.02595	0	-0.0173501	0	0.03385	0	0.04565	0	0.01715	0	0.02685	0
-36.1	0.0175	0	-0.0192999	0	0.0317	0	0.0381001	0	0.0118	0	0.0292001	0
-36	0.02105	0	-0.01815	0	0.03365	0	0.04155	0	0.01545	0	0.03475	0
-35.9	0.0232	0	-0.0178001	0	0.0322	0	0.0405999	0	0.0111	0	0.0339	0
-35.8	0.0193	0	-0.021	0	0.0322	0	0.0366	0	0.0065	0	0.0311	0
-35.7	0.01935	0	-0.0202501	0	0.02695	0	0.03725	0	0.00875	0	0.03105	0
-35.6	0.016	0	-0.0168	0	0.0193	0	0.0335	0	0.00599999	0	0.0328	0
-35.5	0.0196	0	-0.0188	0	0.0196	0	0.0312	0	0.00659999	0	0.0389	0
-35.4	0.01255	0	-0.02165	0	0.02205	0	0.02895	0	0.00685001	0	0.03625	0
-35.3	0.0129	0	-0.0248	0	0.0238	0	0.0293	0	0.0092	0	0.0378	0
-35.2	0.00954999	0	-0.0212501	0	0.02275	0	0.02715	0	0.00834999	0	0.04475	0
-35.1	0.00595	0	-0.0236501	0	0.02435	0	0.0256499	0	0.00755	0	0.0477499	0
-35	4.99972e-05	0	-0.01935	0	0.02675	0	0.02205	0	0.00495	0	0.05035	0
-34.9	0.00294999	0	-0.0167501	0	0.02715	0	0.0185499	0	0.00564999	0	0.04605	0
-34.8	0.00165009	0	-0.0158499	0	0.0316501	0	0.0174501	0	0.00125	0	0.0453501	0
-34.7	0.00355	0	-0.00824997	0	0.03865	0	0.02355	0	0.00405	0	0.05135	0
-34.6	0.0057	0	-0.00510012	0	0.0399	0	0.0287999	0	0.0027	0	0.0554999	0
-34.5	0.000350003	0	-0.00395	0	0.03665	0	0.02795	0	-0.00185	0	0.05425	0
-34.4	-0.00335	0	-0.00565012	0	0.03365	0	0.0272499	0	-0.00585	0	0.04985	0
-34.3	-0.00625007	0	-0.0139501	0	0.0331499	0	0.0263499	0	-0.00965	0	0.0442499	0
-34.2	-0.00875	0	-0.0173501	0	0.02785	0	0.02335	0	-0.01095	0	0.04525	0
-34.1	-0.01585	0	-0.0208501	0	0.02055	0	0.0195499	0	-0.00865	0	0.0423499	0
-34	-0.0183	0	-0.0225	0	0.0196	0	0.017	0	-0.0092	0	0.0403	0
-33.9	-0.01535	0	-0.02095	0	0.03145	0	0.01945	0	-0.00735	0	0.04315	0
-33.8	-0.01655	0	-0.01755	0	0.03265	0	0.01655	0	-0.00885	0	0.04425	0
-33.7	-0.0182	0	-0.014	0	0.0334	0	0.0162	0	-0.0084	0	0.0465	0
-33.6	-0.0221	0	-0.0073	0	0.0357	0	0.0158	0	-0.009	0	0.0459	0
-33.5	-0.02275	0	0.000749995	0	0.03675	0	0.01805	0	-0.00875	0	0.04765	0
-33.4	-0.0255	0	-0.00680009	0	0.0338	0	0.0149999	0	-0.0117	0	0.0468	0
-33.3	-0.0276001	0	-0.00710013	0	0.0328999	0	0.0140999	0	-0.00890001	0	0.0474999	0
-33.2	-0.02405	0	-0.00355012	0	0.03145	0	0.01015	0	-0.00555	0	0.04675	0
-33.1	-0.02885	0	-0.000850108	0	0.03205	0	0.00774989	0	-0.00425	0	0.0443499	0
-33	-0.0276	0	0.0042	0	0.0333	0	0.0074	0	-0.0056	0	0.0416	0
-32.9	-0.02845	0	0.00324993	0	0.03395	0	0.00704993	0	-0.000249999	0	0.04055	0
-32.8	-0.0257001	0	0.00409991	0	0.0331999	0	0.00649991	0	0.003	0	0.0391999	0
-32.7	-0.02675	0	0.00254987	0	0.02985	0	0.00965	0	0.00745	0	0.03805	0
-32.6	-0.0296	0	0.000599849	0	0.0334	0	0.00979985	0	0.0087	0	0.0401998	0
-32.5	-0.0341	0	6.71935e-09	0	0.0336	0	0.00800001	0	0.0118	0	0.0437	0
-32.4	-0.0424	0	-0.00260017	0	0.0321	0	0.00199983	0	0.0042	0	0.0443	0
-32.3	-0.0467001	0	-0.0058001	0	0.0312999	0	-0.000700103	0	-0.0053	0	0.0480999	0
-32.2	-0.0424	0	-0.00570007	0	0.0319	0	0.0061	0	-0.0111	0	0.0511	0
-32.1	-0.03655	0	-0.00535022	0	0.03305	0	0.00724978	0	-0.01195	0	0.0426498	0
-32	-0.0323	0	-0.0107001	0	0.0318	0	0.003	0	-0.0189	0	0.0394	0
-31.9	-0.03355	0	-0.0157501	0	0.02695	0	0.00204996	0	-0.02265	0	0.03475	0
-31.8	-0.03425	0	-0.01445	0	0.02865	0	0.00495002	0	-0.02495	0	0.03315	0
-31.7	-0.03115	0	-0.01125	0	0.03465	0	0.00955005	0	-0.01665	0	0.03565	0
-31.6	-0.0276501	0	0.000549867	0	0.0403499	0	0.0126499	0	-0.00755	0	0.0411499	0
-31.5	-0.0279501	0	-0.000750161	0	0.0417499	0	0.0136499	0	-0.00555	0	0.0408499	0
-31.4	-0.0286	0	0.000199806	0	0.0409	0	0.0105999	0	-0.0066	0	0.0360999	0
-31.3	-0.02975	0	-0.000650028	0	0.04055	0	0.00664997	0	-0.00795	0	0.03145	0
-31.2	-0.0254	0	0.00199994	0	0.0447	0	0.00689994	0	-0.0062	0	0.0335	0
-31.1	-0.0222	0	0.00409998	0	0.0455	0	0.00359998	0	-0.0082	0	0.033	0
-31	-0.0228	0	0.00599995	0	0.0472	0	0.00279998	0	-0.004	0	0.0365	0
-30.9	-0.02165	0	0.0074499	0	0.04865	0	0.00144995	0	-0.00045	0	0.0374499	0
-30.8	-0.02305	0	0.00754997	0	0.05055	0	0.00224997	0	0.000949997	0	0.03905	0
-30.7	-0.02125	0	0.00794994	0	0.05315	0	0.00284994	0	-0.000250004	0	0.04135	0
-30.6	-0.02225	0	0.00674991	0	0.05445	0	0.00314991	0	-0.00105	0	0.04285	0
-30.5	-0.02395	0	0.00954998	0	0.05915	0	0.00194998	0	-0.00225	0	0.04085	0
-30.4	-0.025	0	0.0105999	0	0.0607	0	0.00499994	0	-9.99967e-05	0	0.0417999	0
-30.3	-0.02535	0	0.00924993	0	0.06055	0	0.00574993	0	0.00025	0	0.0435499	0
-30.2	-0.02455	0	0.0105499	0	0.05755	0	0.00714993	0	4.99967e-05	0	0.04105	0
-30.1	-0.02485	0	0.0138499	0	0.05845	0	0.00544991	0	0.000249997	0	0.03515	0
-30	-0.01625	0	0.01565	0	0.05755	0	0.00314998	0	0.00135	0	0.03125	0
-29.9	-0.0156	0	0.0197999	0	0.0586	0	0.00539995	0	0.000499997	0	0.0331	0
-29.8	-0.0137	0	0.0191	0	0.0605	0	0.00809997	0	-0.000899997	0	0.0322	0
-29.7	-0.0105	0	0.0225999	0	0.0614	0	0.0109999	0	0.0007	0	0.0324	0
-29.6	-0.00850008	0	0.0209998	0	0.0583999	0	0.0132998	0	0.0026	0	0.0308999	0
-29.5	-0.00815007	0	0.0216499	0	0.0528499	0	0.0117499	0	-4.99991e-05	0	0.0269499	0
-29.4	-0.0067	0	0.0206999	0	0.0491	0	0.0117999	0	-9.45874e-10	0	0.0203999	0
-29.3	-0.0055	0	0.0174	0	0.0456	0	0.0113	0	-0.0002	0	0.0179	0
-29.2	-0.0051	0	0.0177999	0	0.0446	0	0.0127999	0	0.0018	0	0.0157	0
-29.1	-0.00670011	0	0.0141998	0	0.0453999	0	0.0153998	0	0.0028	0	0.0173999	0
-29	-0.0118501	0	0.00894985	0	0.0395499	0	0.0141499	0	0.00115	0	0.0114499	0
-28.9	-0.0123	0	0.0072998	0	0.0379	0	0.0181999	0	0.0011	0	0.0111999	0
-28.8	-0.01535	0	0.00344995	0	0.03605	0	0.0157499	0	-0.00185	0	0.00584995	0
-28.7	-0.01645	0	0.00224993	0	0.03585	0	0.0104499	0	0.00015	0	0.00445	0
-28.6	-0.0175	0	-7.15554e-08	0	0.0334	0	0.00739993	0	-0.0019	0	0.00389996	0
-28.5	-0.0163001	0	-0.00230015	0	0.0315999	0	0.00639992	0	-0.0048	0	0.00409992	0
-28.4	-0.0165	0	-0.0049001	0	0.0329	0	0.00229995	0	-0.0069	0	-4.94219e-08	0
-28.3	-0.0155	0	-0.00600004	0	0.0344	0	0.00129996	0	-0.0035	0	0.000599957	0
-28.2	-0.01445	0	-0.00455009	0	0.03475	0	0.00164991	0	-5.00002e-05	0	-0.00035	0
-28.1	-0.0135501	0	-0.00605018	0	0.0329499	0	-0.000950181	0	-0.00115	0	-0.00465009	0
-28	-0.0146	0	-0.0102001	0	0.0287	0	-0.00160005	0	-0.0033	0	-0.00840005	0
-27.9	-0.0116	0	-0.011	0	0.0281	0	-0.00260002	0	-0.0015	0	-0.00590002	0
-27.8	-0.00965	0	-0.00965005	0	0.02995	0	-0.00155005	0	-5e-05	0	-0.00165005	0
-27.7	-0.009	0	-0.0108	0	0.0286	0	-0.00120003	0	-0.0005	0	-0.0023	0
-27.6	-0.00715007	0	-0.00975013	0	0.0323499	0	-0.000550132	0	0.00065	0	-0.00325007	0
-27.5	-0.00990003	0	-0.00670005	0	0.0308	0	-0.00410003	0	0.0021	0	-0.00520003	0
-27.4	-0.0047	0	-0.00650009	0	0.0302	0	-0.00530004	0	0.0052	0	-0.00590004	0
-27.3	-0.0032	0	-0.00510004	0	0.0315	0	-0.00620004	0	0.0039	0	-0.00750004	0
-27.2	-0.0001	0	-0.00390005	0	0.0334	0	-0.00510005	0	0.0053	0	-0.0069	0
-27.1	-0.00145008	0	-0.00335017	0	0.0304499	0	-0.00315017	0	0.00685	0	-0.00565008	0
-27	-0.00295003	0	-0.00655007	0	0.02705	0	-0.00825003	0	0.00415	0	-0.00525003	0
-26.9	-0.0039	0	-0.00520007	0	0.0298	0	-0.00770003	0	0.0004	0	-0.00710003	0
-26.8	-0.0015	0	-0.00410005	0	0.0309	0	-0.00790005	0	-0.000399999	0	-0.00740005	0
-26.7	0.0016	0	-0.00200001	0	0.0288	0	-0.00960001	0	-0.002	0	-0.0065	0
-26.6	0.00495002	0	-0.00104997	0	0.02795	0	-0.01015	0	-0.000349999	0	-0.00394998	0
-26.5	0.00735	0	0.00214999	0	0.02825	0	-0.00735	0	0.00305	0	-0.00415	0
-26.4	0.00625	0	0.00354993	0	0.03115	0	-0.00785004	0	0.00595	0	-0.00465004	0
-26.3	0.0045	0	0.00339997	0	0.0314	0	-0.0103	0	0.0033	0	-0.00580003	0
-26.2	0.0057	0	0.00240001	0	0.0297	0	-0.0117	0	0.0029	0	-0.0062	0
-26.1	0.00479998	0	0.00639996	0	0.0308	0	-0.011	0	0.006	0	-0.00510002	0
-26	0.00484993	0	0.00824986	0	0.0312499	0	-0.00965007	0	0.00815	0	-0.00295007	0
-25.9	0.0068	0	0.00939982	0	0.0261	0	-0.0121001	0	0.0053	0	-0.00240009	0
-25.8	0.0066	0	0.00759995	0	0.0214	0	-0.0149	0	0.0044	0	-0.00420005	0
-25.7	0.00625	0	0.00854995	0	0.02055	0	-0.0182501	0	0.00455	0	-0.00455	0
-25.6	0.00759998	0	0.00679996	0	0.0195	0	-0.0234	0	0.0054	0	-0.00290002	0
-25.5	0.00885002	0	0.00485003	0	0.01955	0	-0.02265	0	0.00835	0	-0.00424998	0
-25.4	0.0109	0	0.00339998	0	0.02	0	-0.0253	0	0.011	0	-0.00310001	0
-25.3	0.0114	0	0.00129993	0	0.0192	0	-0.0235001	0	0.0131	0	0.000799931	0
-25.2	0.0075	0	-0.00160002	0	0.0157	0	-0.026	0	0.0103	0	-0.0019	0
-25.1	0.00799996	0	-0.00400008	0	0.0139	0	-0.0245001	0	0.0121	0	-0.00150004	0
-25	0.00894996	0	-0.00925007	0	0.01275	0	-0.02185	0	0.01245	0	-0.00465004	0
-24.9	0.00885	0	-0.0124501	0	0.01195	0	-0.01825	0	0.01265	0	-0.00745003	0
-24.8	0.00655	0	-0.01555	0	0.00885	0	-0.01545	0	0.01455	0	-0.00755004	0
-24.7	0.00305	0	-0.0168501	0	0.00695	0	-0.0180501	0	0.01355	0	-0.00855	0
-24.6	0.00229998	0	-0.0201	0	0.00549998	0	-0.0227	0	0.0125	0	-0.0142	0
-24.5	0.00479999	0	-0.0176	0	0.00719999	0	-0.0231	0	0.0126	0	-0.0152	0
-24.4	0.0064	0	-0.0177001	0	0.0051	0	-0.0205001	0	0.0127	0	-0.0139001	0
-24.3	0.00365	0	-0.02055	0	0.00225	0	-0.02355	0	0.01005	0	-0.01535	0
-24.2	0.00115	0	-0.01995	0	0.00425	0	-0.02245	0	0.01095	0	-0.01705	0
-24.1	0.00164997	0	-0.0182501	0	0.00224997	0	-0.0226501	0	0.01025	0	-0.01845	0
-24	-0.000650039	0	-0.0189501	0	-0.00135004	0	-0.02515	0	0.00915	0	-0.01785	0
-23.9	-0.00565	0	-0.02075	0	-0.000549997	0	-0.02075	0	0.00405	0	-0.01665	0
-23.8	-0.00295	0	-0.02325	0	-0.00055	0	-0.02015	0	0.00235	0	-0.01695	0
-23.7	-0.0014	0	-0.0216	0	0.000300001	0	-0.0237	0	0.0068	0	-0.018	0
-23.6	-0.00124996	0	-0.0230499	0	-0.00054996	0	-0.0264499	0	0.00655	0	-0.01695	0
-23.5	-0.00179998	0	-0.0188	0	0.00150002	0	-0.0276	0	0.0101	0	-0.0139	0
-23.4	-0.0041	0	-0.0156999	0	0.005	0	-0.0262	0	0.0137	0	-0.0125	0
-23.3	-0.0039	0	-0.0138	0	0.0109	0	-0.0252	0	0.0157	0	-0.00809998	0
-23.2	-0.0048	0	-0.0134	0	0.0136	0	-0.0227	0	0.0146	0	-0.0087	0
-23.1	-0.00405003	0	-0.0129501	0	0.01315	0	-0.0224501	0	0.01295	0	-0.00785003	0
-23	-0.00484994	0	-0.0156499	0	0.0110501	0	-0.0278499	0	0.01035	0	-0.0106499	0
-22.9	-0.0012	0	-0.014	0	0.0155	0	-0.0273	0	0.0122	0	-0.00559998	0
-22.8	0.0031	0	-0.0134	0	0.0173	0	-0.0301	0	0.0123	0	-0.00430004	0
-22.7	0.00595	0	-0.0133501	0	0.01955	0	-0.0292501	0	0.01315	0	-0.000849997	0
-22.6	-0.000750073	0	-0.0138501	0	0.0207499	0	-0.0248501	0	0.00915	0	-0.00875007	0
-22.5	-0.00779994	0	-0.0212999	0	0.0155001	0	-0.0304999	0	-0.0012	0	-0.0157999	0
-22.4	-0.0123	0	-0.0195	0	0.0146	0	-0.0294	0	0.0029	0	-0.0085	0
-22.3	-0.01095	0	-0.02035	0	0.01545	0	-0.03095	0	0.000550001	0	-0.00894998	0
-22.2	-0.01695	0	-0.02285	0	0.01435	0	-0.02745	0	0.000349998	0	-0.00835	0
-22.1	-0.0203	0	-0.0214	0	0.0127	0	-0.0282	0	0.000600003	0	-0.0088	0
-22	-0.01775	0	-0.02355	0	0.00905002	0	-0.02915	0	0.00095	0	-0.00874998	0
-21.9	-0.0154	0	-0.0258	0	0.0096	0	-0.0244	0	0.002	0	-0.00599998	0
-21.8	-0.01905	0	-0.02655	0	0.01055	0	-0.02685	0	0.000149996	0	-0.00694997	0
-21.7	-0.021	0	-0.0237	0	0.0072	0	-0.0283	0	0.0018	0	-0.0076	0
-21.6	-0.02085	0	-0.0205499	0	0.00675004	0	-0.0250499	0	0.00535	0	-0.00204996	0
-21.5	-0.0208	0	-0.0113001	0	0.0121	0	-0.022	0	0.0086	0	-0.000700038	0
-21.4	-0.01445	0	-0.00735019	0	0.00925	0	-0.0257501	0	0.00735	0	0.000749907	0
-21.3	-0.0159	0	-0.0137001	0	0.0038	0	-0.0262001	0	1.75351e-09	0	-0.00280006	0
-21.2	-0.01755	0	-0.01355	0	0.00415	0	-0.02685	0	-0.00525	0	-0.00475	0
-21.1	-0.0171	0	-0.0144001	0	0.0218	0	-0.0261001	0	-0.0086	0	0.00299997	0
-21	-0.01785	0	-0.01355	0	0.03795	0	-0.02765	0	-0.00715	0	0.01195	0
-20.9	-0.0198	0	-0.028	0	0.0415	0	-0.0263	0	-0.006	0	0.000699977	0
-20.8	-0.01915	0	-0.0286499	0	0.03715	0	-0.0239499	0	-0.00335	0	-0.0131499	0
-20.7	-0.01075	0	-0.02315	0	0.04875	0	-0.01615	0	0.00355	0	-0.00725	0
-20.6	-0.0108	0	-0.0247001	0	0.0514	0	-0.0205001	0	0.0024	0	-0.00940002	0
-20.5	-0.0126501	0	-0.0247503	0	0.0483499	0	-0.0168501	0	0.00455	0	-0.0116501	0
-20.4	-0.0162	0	-0.0284002	0	0.0448	0	-0.0186001	0	-0.000399997	0	-0.0163001	0
-20.3	-0.0161	0	-0.0253001	0	0.0376	0	-0.0163001	0	-0.0036	0	-0.0163001	0
-20.2	-0.01915	0	-0.0267501	0	0.03805	0	-0.0122501	0	-0.00685	0	-0.01965	0
-20.1	-0.01705	0	-0.0187501	0	0.04105	0	-0.0104501	0	-0.00935	0	-0.01925	0
-20	-0.0108001	0	-0.0123002	0	0.0486999	0	-0.00610008	0	-0.0089	0	-0.0134001	0
-19.9	-0.0089	0	-0.00780004	0	0.0447	0	-0.00220003	0	-0.0085	0	-0.0102	0
-19.8	-0.00485	0	0.00104986	0	0.04745	0	0.00414986	0	-0.00225	0	-0.00645014	0
-19.7	-0.00645	0	0.00364991	0	0.04155	0	0.00064991	0	-0.000750001	0	-0.00735	0
-19.6	-0.0047001	0	0.00639981	0	0.0350999	0	0.00479981	0	0.0028	0	-0.0040001	0
-19.5	-0.00470013	0	0.0146997	0	0.0312999	0	0.00789987	0	0.0099	0	-0.00450013	0
-19.4	0.00109999	0	0.0102997	0	0.0345	0	0.00719987	0	0.012	0	-0.00730013	0
-19.3	0.0037	0	0.0149999	0	0.0365	0	0.00159988	0	0.0104	0	-0.00140012	0
-19.2	0.0079	0	0.00929983	0	0.035	0	-0.00190017	0	0.0171	0	-0.0017	0
-19.1	0.00714981	0	0.0079496	0	0.0380498	0	0.0040496	0	0.01915	0	0.00534981	0
-19	0.0122497	0	0.0125495	0	0.0411497	0	0.00824974	0	0.01395	0	0.00344974	0
-18.9	0.0214	0	0.0089992	0	0.0397	0	0.0056996	0	0.00390001	0	0.0047996	0
-18.8	0.0139	0	-0.00280022	0	0.0284	0	-0.0204002	0	-0.0126	0	-0.0172002	0
-18.7	0.03645	0	-0.00365044	0	0.03345	0	0.00404956	0	-0.00414999	0	-0.01535	0
-18.6	0.0155997	0	-0.0156007	0	0.0114997	0	-0.0137007	0	-0.00809999	0	-0.0249003	0
-18.5	-0.00315017	0	-0.0235503	0	0.00744983	0	-0.0174502	0	-0.00685001	0	-0.0303502	0
-18.4	-0.01315	0	-0.0218498	0	0.00535001	0	-0.0189499	0	0.00155001	0	-0.0341499	0
-18.3	-0.0136	0	-0.00230002	0	0.0141	0	-0.00410002	0	0.0102	0	-0.0321	0
-18.2	-0.0109	0	0.00819968	0	0.0115	0	0.00409968	0	0.00170001	0	-0.0351	0
-18.1	-0.0162503	0	0.00704945	0	-0.0131503	0	-0.00745055	0	-0.01465	0	-0.0504503	0
-18	-0.0179502	0	0.00614949	0	-0.0297502	0	-0.0215502	0	-0.02775	0	-0.0594502	0
-17.9	-0.02005	0	0.00164952	0	-0.02825	0	-0.0287502	0	-0.03835	0	-0.0528502	0
-17.8	-0.02	0	-0.00450032	0	-0.0403	0	-0.0289003	0	-0.0479	0	-0.0527003	0
-17.7	-0.02875	0	-0.0190503	0	-0.05125	0	-0.0366503	0	-0.04735	0	-0.06195	0
-17.6	-0.0384503	0	-0.0309505	0	-0.0515503	0	-0.0463505	0	-0.05095	0	-0.0734503	0
-17.5	-0.0572501	0	-0.0322503	0	-0.0575501	0	-0.0483501	0	-0.05405	0	-0.0730501	0
-17.4	-0.0697	0	-0.0309004	0	-0.0531	0	-0.0382002	0	-0.05	0	-0.0764002	0
-17.3	-0.0862	0	-0.0322001	0	-0.0492	0	-0.0388001	0	-0.0507	0	-0.0836001	0
-17.2	-0.0909	0	-0.0239001	0	-0.0407	0	-0.0295001	0	-0.0581	0	-0.0851	0
-17.1	-0.0885001	0	-0.0272001	0	-0.0425001	0	-0.0264001	0	-0.0704	0	-0.0897001	0
-17	-0.0670002	0	-0.0277005	0	-0.0406002	0	-0.0285002	0	-0.0742	0	-0.0787002	0
-16.9	-0.0505	0	-0.0348008	0	-0.0541	0	-0.0440004	0	-0.0773	0	-0.0958004	0
-16.8	-0.0424	0	-0.0492005	0	-0.0763	0	-0.0728005	0	-0.091	0	-0.1149	0
-16.7	-0.037	0	-0.0631004	0	-0.0872	0	-0.1049	0	-0.1126	0	-0.1325	0
-16.6	-0.0471504	0	-0.0882508	0	-0.10195	0	-0.135951	0	-0.12835	0	-0.13965	0
-16.5	-0.0511002	0	-0.1025	0	-0.115	0	-0.1437	0	-0.1368	0	-0.1447	0
-16.4	-0.05605	0	-0.10375	0	-0.11445	0	-0.14775	0	-0.13495	0	-0.14645	0
-16.3	-0.0575	0	-0.0976998	0	-0.1	0	-0.1543	0	-0.1256	0	-0.147	0
-16.2	-0.05275	0	-0.0814497	0	-0.08205	0	-0.15695	0	-0.10795	0	-0.13745	0
-16.1	-0.0615995	0	-0.0621989	0	-0.0814995	0	-0.151999	0	-0.0944	0	-0.133499	0
-16	-0.0429996	0	-0.0329992	0	-0.0565996	0	-0.1223	0	-0.0767	0	-0.1191	0
-15.9	-0.05165	0	-0.0159499	0	-0.04985	0	-0.10205	0	-0.05995	0	-0.10705	0
-15.8	-0.07105	0	-0.0197498	0	-0.04615	0	-0.10305	0	-0.06475	0	-0.10775	0
-15.7	-0.0788	0	-0.0152999	0	-0.0296	0	-0.1085	0	-0.0663	0	-0.0992	0
-15.6	-0.0720999	0	-0.0129999	0	-0.0316999	0	-0.119	0	-0.0743	0	-0.1047	0
-15.5	-0.0728999	0	-0.0167997	0	-0.0394999	0	-0.1303	0	-0.0611	0	-0.1172	0
-15.4	-0.081	0	-0.0144998	0	-0.0383	0	-0.1317	0	-0.075	0	-0.1208	0
-15.3	-0.08225	0	-0.00704982	0	-0.03765	0	-0.13445	0	-0.07835	0	-0.13255	0
-15.2	-0.07085	0	0.00215024	0	-0.02335	0	-0.12885	0	-0.07275	0	-0.13425	0
-15.1	-0.0583998	0	0.00520046	0	-0.00889978	0	-0.1234	0	-0.0593	0	-0.1317	0
-15	-0.0457499	0	0.00875021	0	-0.00134988	0	-0.11555	0	-0.05075	0	-0.12175	0
-14.9	-0.0441	0	0.00290023	0	0.00629999	0	-0.1082	0	-0.0502	0	-0.1111	0
-14.8	-0.0347	0	-0.00200007	0	0.00869999	0	-0.1107	0	-0.0395	0	-0.0915001	0
-14.7	-0.04025	0	-0.0219501	0	0.01085	0	-0.11815	0	-0.03965	0	-0.08305	0
-14.6	-0.0488502	0	-0.0397503	0	0.00544982	0	-0.12125	0	-0.05055	0	-0.0791502	0
-14.5	-0.0645002	0	-0.0492004	0	-0.0046002	0	-0.1206	0	-0.0644	0	-0.0782002	0
-14.4	-0.0788	0	-0.0626001	0	-0.0268	0	-0.1144	0	-0.0766	0	-0.0917001	0
-14.3	-0.0852	0	-0.0653998	0	-0.0315	0	-0.1046	0	-0.0841	0	-0.1008	0
-14.2	-0.07195	0	-0.0595498	0	-0.02025	0	-0.0855498	0	-0.07855	0	-0.09925	0
-14.1	-0.0516998	0	-0.0581997	0	-0.00599984	0	-0.0733997	0	-0.0648	0	-0.1001	0
-14	-0.0397999	0	-0.0508997	0	-0.00159985	0	-0.0710999	0	-0.0581	0	-0.0984999	0
-13.9	-0.02955	0	-0.0444498	0	-0.00434999	0	-0.0702499	0	-0.05485	0	-0.0944499	0
-13.8	-0.0233	0	-0.0437999	0	-0.0123	0	-0.0634999	0	-0.0571	0	-0.0957999	0
-13.7	-0.0151	0	-0.0415999	0	-0.00500001	0	-0.0641999	0	-0.0519	0	-0.1025	0
-13.6	-0.0155	0	-0.0374	0	0.00190001	0	-0.0636	0	-0.0536	0	-0.0976	0
-13.5	-0.02455	0	-0.0338501	0	0.00204997	0	-0.06445	0	-0.05505	0	-0.09855	0
-13.4	-0.03175	0	-0.0421499	0	-0.00254999	0	-0.07475	0	-0.05235	0	-0.10265	0
-13.3	-0.04135	0	-0.0574499	0	0.00425001	0	-0.0777499	0	-0.05315	0	-0.0941499	0
-13.2	-0.05225	0	-0.0648499	0	0.00905001	0	-0.0759499	0	-0.05265	0	-0.09705	0
-13.1	-0.0525496	0	-0.0748492	0	-0.00314961	0	-0.0780492	0	-0.05615	0	-0.10085	0
-13	-0.0363498	0	-0.0621497	0	-0.000449847	0	-0.0649498	0	-0.05485	0	-0.0895498	0
-12.9	-0.02955	0	-0.05455	0	0.00985	0	-0.06985	0	-0.06865	0	-0.09005	0
-12.8	-0.0424	0	-0.0556997	0	0.0055	0	-0.0867997	0	-0.0732	0	-0.0961997	0
-12.7	-0.02235	0	-0.0425501	0	0.01185	0	-0.0688501	0	-0.06965	0	-0.07825	0
-12.6	-0.0179499	0	-0.0467498	0	0.0123501	0	-0.0767498	0	-0.05785	0	-0.0730499	0
-12.5	-0.0113001	0	-0.0404002	0	0.0199999	0	-0.0707001	0	-0.0566	0	-0.0734001	0
-12.4	-0.00474999	0	-0.0463502	0	0.01135	0	-0.0768501	0	-0.06845	0	-0.0719501	0
-12.3	-0.0105	0	-0.0531	0	0.00240001	0	-0.0811	0	-0.0836	0	-0.0764	0
-12.2	-0.01425	0	-0.0533499	0	-0.00804999	0	-0.0848499	0	-0.09555	0	-0.07965	0
-12.1	-0.013	0	-0.05	0	-0.0159	0	-0.0896	0	-0.0951	0	-0.0816	0
-12	-0.0172	0	-0.0558	0	-0.0202	0	-0.0914	0	-0.097	0	-0.0823	0
-11.9	-0.028	0	-0.0585	0	-0.0233	0	-0.0932	0	-0.1007	0	-0.0897	0
-11.8	-0.03575	0	-0.0529499	0	-0.02765	0	-0.0936499	0	-0.09845	0	-0.10415	0
-11.7	-0.03855	0	-0.0443498	0	-0.03255	0	-0.0991498	0	-0.09195	0	-0.10255	0
-11.6	-0.0447498	0	-0.0338497	0	-0.0368498	0	-0.0979497	0	-0.08805	0	-0.10375	0
-11.5	-0.0547999	0	-0.0279998	0	-0.0295999	0	-0.1002	0	-0.0831	0	-0.1042	0
-11.4	-0.06005	0	-0.0253496	0	-0.03105	0	-0.10045	0	-0.08155	0	-0.10855	0
-11.3	-0.0601	0	-0.0210998	0	-0.0217	0	-0.0974998	0	-0.0767	0	-0.1126	0
-11.2	-0.061	0	-0.0163999	0	-0.0246	0	-0.1015	0	-0.0771	0	-0.1137	0
-11.1	-0.0639998	0	-0.0152996	0	-0.0267998	0	-0.0973996	0	-0.0723	0	-0.1174	0
-11	-0.0581498	0	-0.0122495	0	-0.0254498	0	-0.0935498	0	-0.06315	0	-0.11535	0
-10.9	-0.05485	0	-0.00424963	0	-0.02415	0	-0.0891498	0	-0.05755	0	-0.11235	0
-10.8	-0.0526	0	-0.00599983	0	-0.0206	0	-0.0813998	0	-0.0529	0	-0.112	0
-10.7	-0.0548	0	-0.00559982	0	-0.0212	0	-0.0759998	0	-0.0488	0	-0.1152	0
-10.6	-0.0588998	0	-0.00459951	0	-0.0156998	0	-0.0728995	0	-0.0478	0	-0.1071	0
-10.5	-0.0583998	0	-0.00269964	0	-0.0159998	0	-0.0697998	0	-0.0407	0	-0.1012	0
-10.4	-0.0577	0	-0.00859977	0	-0.0159	0	-0.0772999	0	-0.0354	0	-0.1037	0
-10.3	-0.06105	0	-0.0161499	0	-0.01895	0	-0.0848499	0	-0.03185	0	-0.10945	0
-10.2	-0.0712	0	-0.0190998	0	-0.0195	0	-0.0888998	0	-0.0318	0	-0.1049	0
-10.1	-0.0802498	0	-0.0220496	0	-0.0196498	0	-0.0889496	0	-0.02555	0	-0.10075	0
-10	-0.0857498	0	-0.0259495	0	-0.0209498	0	-0.0885498	0	-0.02185	0	-0.0998498	0
-9.9	-0.087	0	-0.0214996	0	-0.0191	0	-0.0832998	0	-0.0157	0	-0.1029	0
-9.8	-0.0878	0	-0.0191998	0	-0.0134	0	-0.0800998	0	-0.0135	0	-0.1074	0
-9.7	-0.09365	0	-0.0190498	0	-0.01315	0	-0.0742498	0	-0.01245	0	-0.10235	0
-9.6	-0.0890498	0	-0.0167496	0	-0.00644983	0	-0.0663496	0	-0.00965	0	-0.0890498	0
-9.5	-0.0721999	0	-0.0250997	0	-0.00559987	0	-0.0696999	0	-0.0058	0	-0.0723999	0
-9.4	-0.04435	0	-0.02715	0	0.00575	0	-0.06695	0	0.000549999	0	-0.04355	0
-9.3	-0.04005	0	-0.04165	0	0.00705	0	-0.06765	0	-0.000850002	0	-0.04275	0
-9.2	-0.0273	0	-0.0459002	0	0.021	0	-0.0639002	0	-0.0018	0	-0.0334	0
-9.1	-0.0248002	0	-0.0616004	0	-0.0033002	0	-0.0590004	0	-0.0026	0	-0.0334002	0
-9	-0.0343001	0	-0.0629002	0	-0.0163001	0	-0.0625001	0	-0.0116	0	-0.0469001	0
-8.9	-0.0447	0	-0.0558	0	-0.0218	0	-0.069	0	-0.026	0	-0.0453	0
-8.8	-0.04465	0	-0.04995	0	-0.02135	0	-0.06595	0	-0.02665	0	-0.04955	0
-8.7	-0.04635	0	-0.03905	0	-0.02735	0	-0.06785	0	-0.03325	0	-0.05345	0
-8.6	-0.0521999	0	-0.0286998	0	-0.0326999	0	-0.0716998	0	-0.0317	0	-0.0520999	0
-8.5	-0.0473498	0	-0.0251496	0	-0.0307498	0	-0.0624498	0	-0.02805	0	-0.0487498	0
-8.4	-0.03685	0	-0.0147498	0	-0.01725	0	-0.0552499	0	-0.01695	0	-0.0357499	0
-8.3	-0.0346	0	-0.00999984	0	-0.0087	0	-0.0502998	0	-0.0181	0	-0.0293998	0
-8.2	-0.02215	0	-0.00624992	0	-0.00185	0	-0.0416499	0	-0.01155	0	-0.02035	0
-8.1	-0.0146999	0	-0.00409986	0	0.00380007	0	-0.0387999	0	-0.0095	0	-0.0198999	0
-8	-0.0126499	0	0.00105015	0	0.000350074	0	-0.0406499	0	-0.01015	0	-0.0176499	0
-7.9	-0.0089	0	0.0043001	0	-0.0029	0	-0.0357999	0	-0.0053	0	-0.0124999	0
-7.8	-0.0076	0	0.00250002	0	-0.0075	0	-0.0309	0	-0.0008	0	-0.0112	0
-7.7	-0.009	0	0.000300098	0	-0.0102	0	-0.0369999	0	-0.0035	0	-0.0128	0
-7.6	-0.00575001	0	0.00394998	0	-0.01075	0	-0.03565	0	-0.00115	0	-0.01065	0
-7.5	-0.00700007	0	0.00759986	0	-0.0158001	0	-0.0396001	0	-0.0073	0	-0.0111001	0
-7.4	-0.0094	0	0.00369998	0	-0.0223	0	-0.0464	0	-0.0139	0	-0.0189	0
-7.3	-0.0107	0	0.00350005	0	-0.0227	0	-0.0420999	0	-0.0194	0	-0.0212999	0
-7.2	-0.0099	0	0.0054	0	-0.0236	0	-0.0364	0	-0.0222	0	-0.0213	0
-7.1	-0.0105999	0	0.0058001	0	-0.0211999	0	-0.0333999	0	-0.0237	0	-0.0169999	0
-7	-0.00504996	0	0.00535008	0	-0.01495	0	-0.03225	0	-0.01665	0	-0.01485	0
-6.9	-0.0037	0	0.0055998	0	-0.0114	0	-0.0312001	0	-0.0137	0	-0.0122001	0
-6.8	-0.01075	0	-0.00185001	0	-0.01805	0	-0.03585	0	-0.01855	0	-0.01695	0
-6.7	-0.0136	0	-0.00539997	0	-0.0143	0	-0.0348	0	-0.0171	0	-0.0159	0
-6.6	-0.01475	0	-0.0050499	0	-0.01515	0	-0.0320499	0	-0.01725	0	-0.01375	0
-6.5	-0.01145	0	-0.00424991	0	-0.01145	0	-0.02895	0	-0.01665	0	-0.01415	0
-6.4	-0.0099	0	-0.00389991	0	-0.0102	0	-0.0263	0	-0.016	0	-0.0106	0
-6.3	-0.00865	0	-0.00364995	0	-0.00625	0	-0.0263499	0	-0.01525	0	-0.00614995	0
-6.2	-0.00715	0	-0.00205003	0	-0.00105	0	-0.02445	0	-0.01055	0	-0.00305	0
-6.1	-0.00909998	0	-0.00529996	0	-0.00379998	0	-0.0261	0	-0.0125	0	-0.00709998	0
-6	-0.0119	0	-0.0061	0	-0.0023	0	-0.028	0	-0.0108	0	-0.0081	0
-5.9	-0.01365	0	-0.00914995	0	-0.00315	0	-0.02775	0	-0.00705	0	-0.00645	0
-5.8	-0.01	0	-0.00969998	0	-0.0038	0	-0.0243	0	-0.00870002	0	-0.00519998	0
-5.7	-0.01085	0	-0.0115499	0	-0.00395	0	-0.02455	0	-0.00895	0	-0.00575	0
-5.6	-0.00705	0	-0.00904992	0	-0.00225	0	-0.0187499	0	-0.00585	0	-0.00304992	0
-5.5	-0.00259998	0	-0.00579998	0	-9.9977e-05	0	-0.0152	0	-0.00369998	0	2.29884e-08	0
-5.4	-0.0022	0	-0.00249995	0	0.0017	0	-0.00949995	0	-0.0006	0	0.002	0
-5.3	0.000650048	0	-0.000849952	0	0.000250048	0	-0.00574995	0	0.00335	0	0.00365005	0
-5.2	0.0011	0	-0.00150002	0	-0.0012	0	-0.0009	0	0.0042	0	0.0039	0
-5.1	-0.0005	0	0.00160007	0	-0.0003	0	-0.000499931	0	0.0065	0	0.00160007	0
-5	0.0021	0	0.0031	0	0.0029	0	0.0024	0	0.0095	0	0.0024	0
-4.9	0.0052	0	0.00460003	0	0.006	0	0.00700003	0	0.012	0	0.0026	0
-4.8	0.00725003	0	0.00765003	0	0.00505003	0	0.00815003	0	0.01505	0	-0.000349968	0
-4.7	0.0108	0	0.00490006	0	0.0035	0	0.0096	0	0.0136	0	-0.0031	0
-4.6	0.01075	0	0.00545001	0	0.00435	0	0.00855001	0	0.01335	0	-0.00294999	0
-4.5	0.0085	0	0.0055	0	0.0038	0	0.01	0	0.0095	0	-0.0047	0
-4.4	0.00595	0	0.00545	0	0.00505	0	0.01105	0	0.00675	0	-0.00425	0
-4.3	0.000549939	0	0.00824994	0	0.00344994	0	0.0107499	0	0.00735	0	-0.00445006	0
-4.2	-0.00025	0	0.00585002	0	0.00045	0	0.01135	0	0.00405	0	-0.00885	0
-4.1	-0.00125	0	0.00384998	0	-0.00225	0	0.01015	0	0.00415	0	-0.00885002	0
-4	-0.00045	0	0.00065	0	-0.00465	0	0.00645	0	0.00175	0	-0.00985	0
-3.9	0.0009	0	0.00280005	0	-0.0037	0	0.00750005	0	0.0031	0	-0.0104	0
-3.8	0.00230006	0	0.00450006	0	-0.00269994	0	0.00840006	0	0.0032	0	-0.0105999	0
-3.7	0.00625	0	0.00595003	0	-0.00155	0	0.01095	0	0.00465	0	-0.00745	0
-3.6	0.00645	0	0.00774983	0	0.00065	0	0.0147498	0	0.00745	0	-0.00915017	0
-3.5	-0.00055	0	-0.00225	0	-0.00705	0	0.00455	0	0.00155	0	-0.01465	0
-3.4	-0.0016	0	-0.00380005	0	-0.0134	0	0.00729995	0	0.0037	0	-0.0147	0
-3.3	-0.00355006	0	-0.00705006	0	-0.0166501	0	0.00774994	0	0.00205	0	-0.0199501	0
-3.2	-0.00785	0	-0.0124501	0	-0.02005	0	0.01375	0	0.00195	0	-0.01655	0
-3.1	-0.01055	0	-0.0221499	0	-0.02005	0	0.0135501	0	0.00135	0	-0.0176499	0
-3	-0.00435	0	-0.01735	0	-0.02125	0	0.01665	0	0.00705	0	-0.00685	0
-2.9	0.0035	0	-0.0156001	0	-0.0139	0	0.0225999	0	0.0021	0	-0.0104	0
-2.8	0.00310001	0	-0.0187	0	-0.00859999	0	0.0211	0	-0.0033	0	-0.0147	0
-2.7	0.00085	0	-0.0198499	0	-0.01215	0	0.02005	0	-0.00635	0	-0.01435	0
-2.6	0.0011	0	-0.0237	0	-0.0127	0	0.0227	0	-0.0065	0	-0.00999997	0
-2.5	0.0037	0	-0.0243	0	-0.0137	0	0.0213	0	-0.0089	0	-0.0049	0
-2.4	0.0047	0	-0.0238999	0	-0.0104	0	0.0222001	0	-0.0128	0	-0.0064	0
-2.3	0.0051	0	-0.0201	0	-0.0083	0	0.0267	0	-0.0046	0	-0.0073	0
-2.2	0.00575	0	-0.01685	0	-0.01355	0	0.02795	0	-0.00475	0	-0.00575	0
-2.1	0.00625	0	-0.01645	0	-0.01135	0	0.02825	0	-0.00305	0	-0.00295005	0
-2	0.0071	0	-0.0161	0	-0.0107	0	0.0253	0	-0.0007	0	-0.0054	0
-1.9	0.0097	0	-0.0143	0	-0.0134	0	0.0265	0	-0.0022	0	9.99999e-05	0
-1.8	0.0135999	0	-0.0202001	0	-0.00710009	0	0.0325999	0	-0.0037	0	-0.00510009	0
-1.7	0.00825	0	-0.02095	0	-0.01435	0	0.03225	0	-0.01605	0	-0.00175	0
-1.6	0.00525	0	-0.02045	0	-0.01245	0	0.03845	0	-0.01375	0	-0.00365	0
-1.5	0.00085	0	-0.01225	0	-0.01305	0	0.03075	0	-0.01495	0	-0.00725	0
-1.4	0.00085	0	-0.01315	0	-0.01385	0	0.02925	0	-0.02465	0	-0.00725	0
-1.3	0.00085	0	-0.01485	0	-0.01385	0	0.02845	0	-0.02515	0	-0.00695	0
-1.2	0.00155	0	-0.01315	0	-0.01335	0	0.01735	0	-0.02465	0	-0.00244987	0
-1.1	0.00175	0	-0.01225	0	-0.01305	0	0.0129501	0	-0.02185	0	-0.00225	0
-1	0.00675	0	-0.01155	0	-0.00785	0	0.00970021	0	-0.0194	0	-0.0012	0
-0.900002	0.0092	0	-0.0119002	0	-0.009	0	0.0112499	0	-0.01505	0	-0.00105	0
-0.799999	0.0146	0	-0.01225	0	-0.0124501	0	0.0119998	0	-0.01495	0	0.0024	0
-0.700001		0		0		0		0		0		0
-0.600002		0		0		0		0		0		0
-0.5		0		0		0		0		0		0
-0.400002		0		0		0		0		0		0
-0.299999		0		0		0		0		0		0
-0.200001		0		0		0		0		0		0
-0.100002		0		0		0		0		0		0
0		0		0		0		0		0		0
0.0999985		0		0		0		0		0		0
0.200001		0.000346426		0.000692809		0.00137672		0.00277527		0.00554948		0.0110951
0.299999		0.000692781		0.0013855		0.00275297		0.00554915		0.0110942		0.0221712
0.399998		0.00103908		0.00207801		0.00412878		0.00832172		0.0166338		0.0332294
0.5		0.00138533		0.00277037		0.00550422		0.0110928		0.0221686		0.0442687
0.599998		0.00173151		0.00346261		0.00687919		0.0138626		0.0276983		0.0552895
0.700001		0.00207765		0.00415467		0.00825377		0.0166308		0.0332231		0.0662925
0.799999		0.00242372		0.00484662		0.00962788		0.0193977		0.0387431		0.0772766
0.899998		0.00276973		0.00553838		0.0110016		0.0221633		0.044258		0.0882429
1		0.00311569		0.00623		0.0123749		0.0249273		0.0497681		0.0991904
1.1		0.00346158		0.0069215		0.0137477		0.0276901		0.0552732		0.11012
1.2		0.00380743		0.00761282		0.0151202		0.0304514		0.0607733		0.121031
1.3		0.00415321		0.00830402		0.0164921		0.0332113		0.0662687		0.131924
1.4		0.00449893		0.00899504		0.0178637		0.0359699		0.071759		0.142799
1.5		0.00484461		0.00968592		0.0192349		0.0387269		0.0772446		0.153655
1.6		0.00519021		0.0103767		0.0206056		0.0414827		0.0827251		0.164494
1.7		0.00553577		0.0110672		0.0219759		0.044237		0.0882007		0.175314
1.8	-0.1591	0.00588126	-0.1499	0.0117577	-0.0144455	0.0233457	-0.0252455	0.0469899	-0.02275	0.0936716	0.0945	0.186117
1.9	-0.17595	0.0062267	-0.155596	0.012448	-0.01875	0.0247152	-0.0287	0.0497416	-0.0332	0.0991374	0.0446	0.196901
2	-0.17595	0.00657209	-0.1499	0.0131381	-0.0144455	0.0260842	-0.0252455	0.0524917	-0.02275	0.104599	0.0446	0.207667
2.1	-0.1591	0.0069174	-0.07415	0.0138281	0.01825	0.0274528	-0.0226423	0.0552405	-0.0226	0.110055	0.0945	0.218415
2.2	-0.13805	0.00726268	-0.0489483	0.014518	-0.0144455	0.028821	-0.0203968	0.0579878	0.02855	0.115506	0.120155	0.229146
2.3	-0.13805	0.00760788	-0.0482968	0.0152077	-0.01875	0.0301887	0.01435	0.0607338	0.02855	0.120952	0.14665	0.239858
2.4	-0.1591	0.00795302	-0.0489483	0.0158972	-0.01875	0.031556	0.0285	0.0634785	0.02955	0.126394	0.155	0.250553
2.5	-0.17595	0.00829812	-0.07415	0.0165866	-0.07355	0.0329229	0.01435	0.0662216	0.02955	0.13183	0.14665	0.261229
2.6	-0.0797	0.00864315	-0.0954976	0.0172759	-0.1444	0.0342894	0.0249024	0.0689635	0.1353	0.137262	0.1469	0.271888
2.7	-0.0954465	0.00898814	-0.0901465	0.017965	-0.0818465	0.0356554	0.0386535	0.0717039	0.14775	0.142689	0.173254	0.282529
2.8	-0.0574	0.00933305	-0.0674982	0.0186539	0.0047	0.037021	0.08	0.0744429	0.1759	0.148111	0.1911	0.293152
2.9	-0.0141	0.00967791	-0.041198	0.0193427	-0.0051	0.0383862	0.041502	0.0771806	0.1791	0.153528	0.231202	0.303757
3	-0.00715	0.0100227	-0.07465	0.0200314	0.01875	0.039751	0.04745	0.0799169	0.13275	0.158941	0.24215	0.314345
3.1	-0.0173	0.0103675	-0.0525983	0.0207199	0.0893	0.0411153	0.0387017	0.0826518	0.1979	0.164348	0.2637	0.324914
3.2	0.0256503	0.0107122	-0.0388497	0.0214083	0.0804503	0.0424793	0.0870503	0.0853853	0.22695	0.169751	0.31775	0.335466
3.3	-0.01555	0.0110568	-0.0382488	0.0220965	0.08705	0.0438428	0.06175	0.0881174	0.20395	0.175149	0.30535	0.346001
3.4	-0.0328	0.0114014	-0.0397992	0.0227845	0.0839	0.0452058	0.0442008	0.0908482	0.2006	0.180542	0.322501	0.356518
3.5	-0.0367	0.0117459	-0.0542	0.0234725	0.0645	0.0465685	0.032	0.0935775	0.2044	0.18593	0.3352	0.367017
3.6	-0.03675	0.0120903	-0.0525488	0.0241602	0.07215	0.0479307	0.0459512	0.0963055	0.22245	0.191313	0.34765	0.377498
3.7	-0.047249	0.0124347	-0.041649	0.0248479	0.074451	0.0492926	0.055151	0.0990321	0.22345	0.196692	0.378351	0.387962
3.8	-0.0578	0.0127791	-0.042599	0.0255353	0.0686	0.0506539	0.0597	0.101757	0.2222	0.202066	0.4032	0.398409
3.9	-0.0537	0.0131234	-0.0392991	0.0262227	0.0646	0.0520149	0.0641009	0.104481	0.2348	0.207435	0.412801	0.408838
4	-0.0599	0.0134676	-0.0421	0.0269098	0.0636	0.0533754	0.0589	0.107204	0.2286	0.212799	0.4218	0.419249
4.1	-0.04855	0.0138118	-0.0358492	0.0275969	0.06215	0.0547355	0.0676508	0.109925	0.24115	0.218158	0.44115	0.429643
4.2	-0.0438494	0.0141559	-0.0299494	0.0282838	0.0557506	0.0560953	0.0720506	0.112644	0.23685	0.223512	0.456851	0.44002
4.3	-0.0435	0.0144999	-0.0432994	0.0289705	0.0479	0.0574545	0.078	0.115363	0.2446	0.228862	0.4733	0.450379
4.4	-0.0566	0.0148439	-0.0354993	0.0296571	0.0361	0.0588133	0.0839007	0.11808	0.2325	0.234207	0.471201	0.460721
4.5	-0.04635	0.0151879	-0.03115	0.0303435	0.03195	0.0601718	0.08275	0.120795	0.23385	0.239547	0.48625	0.471045
4.6	-0.04175	0.0155318	-0.0354492	0.0310298	0.03045	0.0615298	0.0788508	0.123509	0.24195	0.244883	0.48785	0.481352
4.7	-0.0352995	0.0158756	-0.0361995	0.031716	0.0347005	0.0628874	0.0841005	0.126222	0.2557	0.250213	0.502501	0.491642
4.8	-0.0366	0.0162194	-0.0466993	0.032402	0.0285	0.0642445	0.0782	0.128934	0.2521	0.255539	0.5123	0.501914
4.9	-0.0344	0.0165631	-0.0393993	0.0330878	0.0291	0.0656012	0.0886007	0.131644	0.2568	0.26086	0.512701	0.51217
5	-0.0294	0.0169067	-0.0352	0.0337735	0.0357	0.0669576	0.1031	0.134352	0.2623	0.266176	0.5296	0.522408
5.1	-0.02285	0.0172503	-0.0350495	0.0344591	0.03655	0.0683135	0.10795	0.13706	0.25965	0.271488	0.53895	0.532628
5.2	-0.0192495	0.0175939	-0.0382495	0.0351445	0.0385505	0.069669	0.10485	0.139766	0.27085	0.276794	0.55125	0.542832
5.3	-0.0202	0.0179374	-0.0383994	0.0358297	0.0425	0.071024	0.106	0.14247	0.2743	0.282097	0.5632	0.553019
5.4	-0.0184	0.0182808	-0.0354995	0.0365148	0.0437	0.0723786	0.113101	0.145174	0.2785	0.287394	0.574401	0.563188
5.5	-0.0184	0.0186242	-0.036	0.0371998	0.0468	0.0737328	0.1176	0.147875	0.2842	0.292686	0.5829	0.57334
5.6	-0.0201	0.0189675	-0.0408996	0.0378846	0.0471	0.0750866	0.1191	0.150576	0.2848	0.297974	0.5966	0.583475
5.7	-0.0216495	0.0193107	-0.0412495	0.0385693	0.0443505	0.07644	0.122451	0.153275	0.28935	0.303257	0.604351	0.593594
5.8	-0.02265	0.0196539	-0.0389496	0.0392538	0.04105	0.0777929	0.12595	0.155973	0.29815	0.308535	0.61775	0.603695
5.9	-0.0216	0.0199971	-0.0390995	0.0399382	0.0424	0.0791454	0.132601	0.158669	0.3064	0.313809	0.626201	0.613779
6	-0.02245	0.0203402	-0.03965	0.0406224	0.04295	0.0804976	0.13585	0.161364	0.31405	0.319078	0.63955	0.623846
6.1	-0.02175	0.0206832	-0.0410497	0.0413065	0.04265	0.0818492	0.14095	0.164058	0.32145	0.324342	0.65045	0.633896
6.2	-0.0227496	0.0210262	-0.0441496	0.0419904	0.0406504	0.0832005	0.14485	0.16675	0.32475	0.329601	0.65995	0.64393
6.3	-0.0232	0.0213691	-0.0414997	0.0426742	0.0438	0.0845514	0.1502	0.169441	0.3312	0.334855	0.6722	0.653946
6.4	-0.02375	0.0217119	-0.0438496	0.0433579	0.04405	0.0859018	0.15165	0.17213	0.33405	0.340105	0.68435	0.663946
6.5	-0.02285	0.0220547	-0.04335	0.0440414	0.04045	0.0872518	0.15375	0.174819	0.33685	0.345351	0.69725	0.673929
6.6	-0.02345	0.0223975	-0.0433495	0.0447247	0.04275	0.0886014	0.16105	0.177505	0.33985	0.350591	0.71095	0.683894
6.7	-0.0247995	0.0227401	-0.0421995	0.0454079	0.0416005	0.0899506	0.1625	0.180191	0.3435	0.355827	0.7222	0.693844
6.8	-0.02335	0.0230828	-0.0428495	0.046091	0.04055	0.0912993	0.16505	0.182875	0.34605	0.361058	0.73155	0.703776
6.9	-0.02365	0.0234253	-0.0434495	0.0467739	0.04085	0.0926476	0.16635	0.185558	0.34905	0.366284	0.74515	0.713692
7	-0.02315	0.0237678	-0.04415	0.0474566	0.04265	0.0939955	0.17135	0.188239	0.35135	0.371506	0.75435	0.723591
7.1	-0.02245	0.0241103	-0.0399496	0.0481392	0.04585	0.095343	0.17675	0.190919	0.35425	0.376723	0.76665	0.733473
7.2	-0.0203996	0.0244527	-0.0377996	0.0488217	0.0466004	0.0966901	0.1801	0.193598	0.358	0.381935	0.7784	0.743339
7.3	-0.01695	0.024795	-0.0362495	0.049504	0.04725	0.0980367	0.18135	0.196275	0.36465	0.387143	0.78675	0.753188
7.4	-0.01205	0.0251373	-0.0343496	0.0501862	0.05005	0.099383	0.18565	0.198951	0.37355	0.392346	0.79795	0.76302
7.5	-0.00995	0.0254796	-0.03345	0.0508682	0.05245	0.100729	0.19075	0.201626	0.38125	0.397544	0.80805	0.772836
7.6	-0.00999998	0.0258217	-0.0327997	0.0515501	0.0522	0.102074	0.1946	0.204299	0.3861	0.402738	0.8164	0.782635
7.7	-0.00864959	0.0261638	-0.0331496	0.0522318	0.0517504	0.103419	0.20045	0.206971	0.39015	0.407927	0.82685	0.792418
7.8	-0.00635002	0.0265059	-0.0310497	0.0529134	0.05355	0.104764	0.20635	0.209641	0.39825	0.413111	0.83875	0.802184
7.9	-0.00654998	0.0268479	-0.0290497	0.0535948	0.05115	0.106108	0.21045	0.21231	0.40095	0.418291	0.84965	0.811934
8	-0.01045	0.0271898	-0.02875	0.0542761	0.05465	0.107452	0.21345	0.214978	0.40445	0.423466	0.85615	0.821667
8.1	-0.01105	0.0275317	-0.0283497	0.0549573	0.05615	0.108795	0.21815	0.217645	0.40915	0.428636	0.86735	0.831384
8.2	-0.0141497	0.0278735	-0.0301497	0.0556382	0.0581503	0.110138	0.22365	0.22031	0.41535	0.433802	0.87875	0.841085
8.3	-0.0142	0.0282153	-0.0303996	0.0563191	0.0588	0.11148	0.228	0.222973	0.4204	0.438963	0.8894	0.850768
8.4	-0.0119001	0.028557	-0.0307997	0.0569998	0.0601999	0.112822	0.2293	0.225636	0.4293	0.444119	0.9012	0.860436
8.5	-0.01155	0.0288987	-0.03125	0.0576804	0.06275	0.114164	0.23455	0.228297	0.43515	0.449271	0.90995	0.870088
8.6	-0.00985001	0.0292403	-0.0372496	0.0583608	0.06495	0.115505	0.23775	0.230957	0.44075	0.454418	0.91985	0.879723
8.7	-0.00924966	0.0295818	-0.0366497	0.059041	0.0702503	0.116846	0.24645	0.233615	0.44495	0.45956	0.93385	0.889342
8.8	-0.00939999	0.0299233	-0.0349998	0.0597212	0.0742	0.118186	0.2504	0.236272	0.4539	0.464699	0.9469	0.898944
8.9	-0.01245	0.0302647	-0.0332498	0.0604011	0.07625	0.119526	0.25545	0.238928	0.45455	0.469832	0.95925	0.908531
9	-0.0154	0.0306061	-0.0333	0.0610809	0.0754	0.120866	0.2582	0.241582	0.4572	0.47496	0.9701	0.9181
9.1	-0.014	0.0309474	-0.0316997	0.0617606	0.0761	0.122205	0.2643	0.244235	0.4636	0.480084	0.984	0.927654
9.2	-0.0125997	0.0312887	-0.0294997	0.0624402	0.0792003	0.123544	0.2678	0.246886	0.4718	0.485204	0.9977	0.937192
9.3	-0.01515	0.0316299	-0.0279497	0.0631196	0.08275	0.124882	0.26925	0.249537	0.47875	0.490319	1.01005	0.946714
9.4	-0.01395	0.031971	-0.0268497	0.0637988	0.08585	0.12622	0.27325	0.252186	0.48585	0.495429	1.02445	0.95622
9.5	-0.01505	0.0323121	-0.02865	0.0644779	0.08785	0.127557	0.27715	0.254833	0.49155	0.500535	1.03725	0.965709
9.6	-0.0151	0.0326531	-0.0281998	0.0651568	0.088	0.128894	0.2784	0.257479	0.4972	0.505636	1.0463	0.975182
9.7	-0.0142497	0.0329941	-0.0262497	0.0658356	0.0875503	0.130231	0.27905	0.260124	0.50175	0.510732	1.05545	0.98464
9.8	-0.01565	0.033335	-0.0275497	0.0665143	0.08595	0.131567	0.27835	0.262768	0.50805	0.515824	1.06775	0.994081
9.9	-0.01195	0.0336759	-0.0265497	0.0671928	0.09065	0.132903	0.28175	0.26541	0.51725	0.520911	1.08115	1.00351
10	-0.014	0.0340167	-0.0271	0.0678711	0.0917	0.134238	0.2832	0.268051	0.5231	0.525994	1.0936	1.01292
10.1	-0.0141499	0.0343574	-0.0275497	0.0685494	0.0868501	0.135573	0.28495	0.27069	0.52975	0.531072	1.10365	1.02231
10.2	-0.0125998	0.0346981	-0.0265998	0.0692274	0.0877002	0.136908	0.2901	0.273329	0.5348	0.536146	1.1179	1.03169
10.3	-0.01135	0.0350387	-0.0264498	0.0699054	0.08505	0.138242	0.29265	0.275965	0.54035	0.541215	1.12925	1.04105
10.4	-0.00824997	0.0353793	-0.0276497	0.0705831	0.08795	0.139576	0.29895	0.278601	0.54455	0.546279	1.14025	1.05039
10.5	-0.00575003	0.0357198	-0.02695	0.0712608	0.09085	0.140909	0.30075	0.281235	0.55065	0.551339	1.15095	1.05972
10.6	-0.00764997	0.0360603	-0.0280497	0.0719383	0.09225	0.142242	0.30405	0.283868	0.55685	0.556394	1.16235	1.06904
10.7	-0.00964976	0.0364007	-0.0288498	0.0726156	0.0905502	0.143575	0.30495	0.286499	0.56155	0.561445	1.17555	1.07834
10.8	-0.00704997	0.036741	-0.0268497	0.0732928	0.08765	0.144907	0.30935	0.28913	0.56685	0.566491	1.18745	1.08762
10.9	-0.00629997	0.0370813	-0.0254997	0.0739698	0.0915	0.146238	0.3181	0.291758	0.5765	0.571533	1.1993	1.09689
11	-0.00694994	0.0374216	-0.0263499	0.0746467	0.0916501	0.14757	0.31965	0.294386	0.58205	0.57657	1.21025	1.10614
11.1	-0.00619997	0.0377617	-0.0277998	0.0753235	0.0967	0.1489	0.3215	0.297012	0.5875	0.581603	1.2203	1.11537
11.2	-0.0065997	0.0381019	-0.0287997	0.0760001	0.0994003	0.150231	0.324	0.299637	0.5952	0.586631	1.2285	1.12459
11.3	-0.00430005	0.0384419	-0.0275997	0.0766766	0.1049	0.151561	0.3263	0.30226	0.5996	0.591654	1.2383	1.1338
11.4	-0.00370003	0.0387819	-0.0258998	0.0773529	0.1084	0.15289	0.3283	0.304883	0.6036	0.596673	1.2518	1.14299
11.5	-0.0028	0.0391219	-0.0249	0.0780291	0.1098	0.15422	0.3276	0.307503	0.6062	0.601688	1.2618	1.15216
11.6	-0.00260002	0.0394618	-0.0246998	0.0787051	0.1122	0.155548	0.3287	0.310123	0.6129	0.606698	1.2713	1.16132
11.7	-0.00514983	0.0398016	-0.0236498	0.079381	0.11705	0.156877	0.33495	0.312741	0.61825	0.611703	1.28085	1.17046
11.8	-0.00399999	0.0401414	-0.0234998	0.0800567	0.1199	0.158205	0.3366	0.315358	0.6222	0.616704	1.2908	1.17959
11.9	-0.000199969	0.0404811	-0.0213997	0.0807323	0.122	0.159532	0.338	0.317973	0.6288	0.6217	1.3026	1.1887
12	0.00235	0.0408208	-0.01805	0.0814078	0.12755	0.160859	0.34125	0.320587	0.63295	0.626692	1.31525	1.19779
12.1	0.00214999	0.0411604	-0.0161498	0.0820831	0.12985	0.162186	0.34335	0.3232	0.63895	0.63168	1.32645	1.20687
12.2	0.00525025	0.0415	-0.0179497	0.0827582	0.12945	0.163512	0.34415	0.325812	0.64405	0.636663	1.33565	1.21594
12.3	0.00939998	0.0418394	-0.0155998	0.0834332	0.1332	0.164838	0.3483	0.328422	0.6525	0.641641	1.3498	1.22499
12.4	0.01095	0.0421789	-0.0143497	0.0841081	0.13335	0.166163	0.35075	0.331031	0.65905	0.646615	1.35845	1.23402
12.5	0.0154	0.0425183	-0.0114	0.0847828	0.1372	0.167489	0.3545	0.333638	0.665	0.651585	1.3685	1.24304
12.6	0.0168	0.0428576	-0.0145999	0.0854574	0.1368	0.168813	0.3565	0.336245	0.6686	0.65655	1.3763	1.25204
12.7	0.0166502	0.0431969	-0.0144498	0.0861318	0.13605	0.170137	0.35825	0.338849	0.67335	0.66151	1.38395	1.26103
12.8	0.02125	0.0435361	-0.0140498	0.0868061	0.13915	0.171461	0.36145	0.341453	0.68125	0.666466	1.39685	1.27
12.9	0.0253	0.0438752	-0.0114998	0.0874802	0.142	0.172785	0.3672	0.344055	0.689	0.671418	1.4088	1.27896
13	0.02845	0.0442143	-0.01215	0.0881542	0.14135	0.174108	0.36865	0.346656	0.69475	0.676365	1.41695	1.2879
13.1	0.02805	0.0445534	-0.0130499	0.0888281	0.14145	0.17543	0.37155	0.349256	0.70225	0.681307	1.42785	1.29683
13.2	0.0257502	0.0448924	-0.0161498	0.0895018	0.14295	0.176752	0.37465	0.351854	0.70845	0.686245	1.43595	1.30574
13.3	0.0233001	0.0452313	-0.0183998	0.0901754	0.146	0.178074	0.3799	0.354451	0.7151	0.691179	1.4461	1.31464
13.4	0.0225501	0.0455702	-0.0200498	0.0908488	0.14585	0.179395	0.38245	0.357047	0.72005	0.696108	1.45685	1.32352
13.5	0.02085	0.045909	-0.01955	0.091522	0.14505	0.180716	0.38355	0.359641	0.72275	0.701033	1.46765	1.33238
13.6	0.01945	0.0462477	-0.0214498	0.0921952	0.14525	0.182037	0.38455	0.362234	0.72565	0.705954	1.47815	1.34123
13.7	0.0196502	0.0465865	-0.0230498	0.0928681	0.14875	0.183357	0.38815	0.364826	0.72965	0.71087	1.48815	1.35007
13.8	0.0218	0.0469251	-0.0196998	0.093541	0.1529	0.184677	0.3894	0.367416	0.7356	0.715781	1.4979	1.35889
13.9	0.02435	0.0472637	-0.0193498	0.0942137	0.15555	0.185996	0.39175	0.370005	0.74085	0.720688	1.50935	1.3677
14	0.02595	0.0476022	-0.02175	0.0948862	0.15895	0.187315	0.39465	0.372593	0.74695	0.725591	1.51965	1.37649
14.1	0.0291499	0.0479407	-0.0193498	0.0955586	0.16145	0.188633	0.40195	0.375179	0.75365	0.730489	1.53205	1.38526
14.2	0.0287501	0.0482791	-0.0212499	0.0962308	0.16225	0.189951	0.40215	0.377764	0.75855	0.735383	1.53985	1.39403
14.3	0.03215	0.0486175	-0.0195499	0.096903	0.16175	0.191269	0.40265	0.380348	0.76405	0.740272	1.55065	1.40277
14.4	0.0343	0.0489558	-0.0183997	0.0975749	0.1628	0.192586	0.4026	0.38293	0.7712	0.745157	1.5593	1.4115
14.5	0.03565	0.0492941	-0.01355	0.0982467	0.16705	0.193903	0.40445	0.385511	0.77685	0.750038	1.57025	1.42022
14.6	0.03755	0.0496322	-0.0128499	0.0989184	0.16935	0.195219	0.40645	0.388091	0.78335	0.754914	1.58285	1.42892
14.7	0.0422	0.0499704	-0.00889998	0.0995899	0.1689	0.196535	0.4104	0.39067	0.7918	0.759785	1.5957	1.43761
14.8	0.0453	0.0503085	-0.0107998	0.100261	0.1684	0.197851	0.4079	0.393247	0.8002	0.764653	1.6027	1.44628
14.9	0.0473	0.0506465	-0.0111997	0.100933	0.1669	0.199166	0.4116	0.395823	0.8055	0.769516	1.6118	1.45494
15	0.0514999	0.0509845	-0.00890005	0.101604	0.1698	0.200481	0.4155	0.398397	0.8155	0.774374	1.6235	1.46358
15.1	0.0572	0.0513224	-0.00839991	0.102275	0.1722	0.201795	0.4169	0.400971	0.8216	0.779228	1.6362	1.47221
15.2	0.0577002	0.0516602	-0.0088998	0.102945	0.1729	0.203109	0.4183	0.403543	0.8251	0.784078	1.6455	1.48082
15.3	0.06085	0.051998	-0.00794985	0.103616	0.17375	0.204423	0.42185	0.406113	0.83145	0.788923	1.65565	1.48942
15.4	0.0634	0.0523358	-0.00779984	0.104287	0.1725	0.205736	0.4232	0.408683	0.8351	0.793764	1.6652	1.498
15.5	0.0656499	0.0526735	-0.00985005	0.104957	0.17355	0.207048	0.42395	0.411251	0.83975	0.798601	1.67185	1.50657
15.6	0.06545	0.0530111	-0.00804984	0.105627	0.17465	0.208361	0.42445	0.413818	0.84625	0.803433	1.67955	1.51512
15.7	0.0665502	0.0533487	-0.00854983	0.106297	0.17945	0.209673	0.42815	0.416383	0.85165	0.808261	1.69115	1.52366
15.8	0.07015	0.0536862	-0.0100498	0.106967	0.18115	0.210984	0.43115	0.418947	0.85895	0.813085	1.69975	1.53219
15.9	0.0708501	0.0540237	-0.00864983	0.107637	0.18455	0.212295	0.43525	0.42151	0.86535	0.817904	1.70775	1.5407
16	0.06975	0.0543611	-0.00974996	0.108307	0.18665	0.213606	0.44055	0.424071	0.87115	0.822719	1.71785	1.5492
16.1	0.0708	0.0546984	-0.00769984	0.108976	0.189	0.214916	0.4463	0.426632	0.8777	0.827529	1.7284	1.55768
16.2	0.0738501	0.0550357	-0.00704993	0.109646	0.19245	0.216226	0.44935	0.429191	0.88045	0.832335	1.73755	1.56614
16.3	0.07205	0.055373	-0.00764987	0.110315	0.19445	0.217535	0.45195	0.431748	0.88505	0.837137	1.74485	1.5746
16.4	0.0701	0.0557101	-0.00819989	0.110984	0.2012	0.218845	0.4555	0.434304	0.8894	0.841934	1.7515	1.58304
16.5	0.0684	0.0560473	-0.00779997	0.111653	0.1982	0.220153	0.4586	0.436859	0.8932	0.846727	1.7566	1.59146
16.6	0.06985	0.0563843	-0.00634978	0.112322	0.19495	0.221461	0.46195	0.439413	0.89855	0.851516	1.76755	1.59987
16.7	0.0741001	0.0567214	-0.000999905	0.11299	0.1961	0.222769	0.4648	0.441966	0.9053	0.8563	1.7811	1.60826
16.8	0.0762	0.0570583	-0.00209984	0.113659	0.1991	0.224077	0.469	0.444517	0.9143	0.86108	1.7883	1.61664
16.9	0.0778	0.0573952	-0.00289989	0.114327	0.2035	0.225384	0.4723	0.447066	0.9225	0.865856	1.7974	1.62501
17	0.07755	0.0577321	-0.00395	0.114995	0.20445	0.22669	0.47065	0.449615	0.92575	0.870628	1.80485	1.63336
17.1	0.07985	0.0580688	-0.0015499	0.115663	0.20945	0.227996	0.47505	0.452162	0.93495	0.875395	1.81685	1.6417
17.2	0.0797502	0.0584056	-0.00234981	0.116331	0.20985	0.229302	0.47845	0.454708	0.93785	0.880157	1.82755	1.65002
17.3	0.0806	0.0587422	0.000400205	0.116999	0.2093	0.230608	0.4828	0.457253	0.9402	0.884916	1.8397	1.65833
17.4	0.08255	0.0590789	-0.000849848	0.117667	0.21295	0.231913	0.48665	0.459796	0.94465	0.88967	1.85095	1.66663
17.5	0.084	0.0594154	-0.00289995	0.118334	0.2125	0.233217	0.4903	0.462338	0.9521	0.89442	1.8614	1.67491
17.6	0.08505	0.0597519	-0.00194992	0.119002	0.21145	0.234521	0.49695	0.464879	0.95965	0.899165	1.87315	1.68317
17.7	0.0868501	0.0600884	-0.00284995	0.119669	0.21305	0.235825	0.49925	0.467418	0.96675	0.903907	1.88265	1.69143
17.8	0.08925	0.0604248	-0.00414984	0.120336	0.21145	0.237128	0.50035	0.469956	0.97215	0.908644	1.89225	1.69967
17.9	0.0893	0.0607611	-0.00559988	0.121003	0.2141	0.238431	0.5046	0.472493	0.9778	0.913376	1.9038	1.70789
18	0.0868	0.0610974	-0.00529997	0.121669	0.2123	0.239734	0.5073	0.475029	0.9815	0.918105	1.9137	1.7161
18.1	0.08775	0.0614336	-0.00714988	0.122336	0.21095	0.241036	0.50965	0.477563	0.98995	0.922829	1.91905	1.7243
18.2	0.0912502	0.0617698	-0.00384984	0.123003	0.21325	0.242338	0.51125	0.480096	0.99745	0.927549	1.92895	1.73248
18.3	0.0947	0.0621059	-0.00179995	0.123669	0.2151	0.243639	0.515	0.482628	1.0063	0.932264	1.9385	1.74065
18.4	0.093	0.062442	-0.0018998	0.124335	0.2103	0.24494	0.5153	0.485158	1.0087	0.936975	1.9435	1.7488
18.5	0.09565	0.062778	-0.00034996	0.125001	0.20935	0.24624	0.51875	0.487687	1.01485	0.941683	1.95405	1.75694
18.6	0.0978	0.0631139	-0.0030999	0.125667	0.2071	0.247541	0.5179	0.490215	1.0194	0.946385	1.9613	1.76507
18.7	0.0979002	0.0634498	-0.00339984	0.126333	0.2066	0.24884	0.5176	0.492741	1.0229	0.951084	1.9692	1.77318
18.8	0.09825	0.0637856	-0.00254991	0.126999	0.20845	0.25014	0.51945	0.495267	1.03065	0.955778	1.97885	1.78128
18.9	0.09725	0.0641214	-0.000649837	0.127664	0.21255	0.251438	0.52195	0.497791	1.03685	0.960468	1.98605	1.78936
19	0.09625	0.0644571	-0.000549971	0.128329	0.21205	0.252737	0.52435	0.500313	1.04285	0.965154	1.99675	1.79743
19.1	0.09445	0.0647928	0.000750119	0.128995	0.21125	0.254035	0.52735	0.502835	1.04995	0.969835	2.00565	1.80549
19.2	0.0981502	0.0651284	0.00275025	0.12966	0.21385	0.255333	0.52995	0.505355	1.05525	0.974512	2.01435	1.81353
19.3	0.1032	0.065464	0.00650022	0.130324	0.2175	0.25663	0.5331	0.507874	1.063	0.979185	2.0259	1.82156
19.4	0.1075	0.0657995	0.00890014	0.130989	0.2191	0.257927	0.5367	0.510391	1.0697	0.983854	2.0371	1.82957
19.5	0.10875	0.0661349	0.0100499	0.131654	0.22115	0.259223	0.54265	0.512907	1.07425	0.988519	2.04655	1.83758
19.6	0.1132	0.0664703	0.0121002	0.132318	0.2217	0.260519	0.5501	0.515422	1.0816	0.993179	2.057	1.84556
19.7	0.11845	0.0668056	0.0139502	0.132983	0.22495	0.261815	0.55625	0.517936	1.09035	0.997835	2.06935	1.85354
19.8	0.122	0.0671409	0.0153	0.133647	0.2259	0.26311	0.5567	0.520448	1.0949	1.00249	2.0824	1.8615
19.9	0.1226	0.0674761	0.0158001	0.134311	0.2265	0.264405	0.5577	0.52296	1.1019	1.00713	2.0962	1.86945
20	0.1189	0.0678113	0.0152	0.134975	0.2275	0.265699	0.5603	0.525469	1.1077	1.01178	2.1047	1.87738
20.1	0.1176	0.0681464	0.0145001	0.135639	0.2267	0.266993	0.5621	0.527978	1.1111	1.01642	2.112	1.8853
20.2	0.11725	0.0684814	0.0113502	0.136302	0.22745	0.268287	0.56295	0.530485	1.11735	1.02105	2.12035	1.8932
20.3	0.11915	0.0688164	0.0137502	0.136966	0.22705	0.26958	0.56655	0.532991	1.12355	1.02568	2.13055	1.9011
20.4	0.1208	0.0691514	0.0133001	0.137629	0.2289	0.270873	0.57	0.535496	1.1294	1.03031	2.1406	1.90898
20.5	0.1207	0.0694862	0.0144	0.138292	0.2332	0.272166	0.5744	0.537999	1.1327	1.03493	2.1503	1.91684
20.6	0.12135	0.0698211	0.0140502	0.138955	0.23665	0.273458	0.58265	0.540502	1.13975	1.03955	2.15985	1.92469
20.7	0.12135	0.0701558	0.01425	0.139618	0.23725	0.274749	0.58455	0.543003	1.14525	1.04416	2.16725	1.93253
20.8	0.1174	0.0704906	0.0132002	0.140281	0.24	0.27604	0.5847	0.545502	1.1461	1.04877	2.1721	1.94035
20.9	0.11665	0.0708252	0.01395	0.140944	0.24315	0.277331	0.59035	0.548001	1.14925	1.05338	2.18255	1.94817
21	0.1161	0.0711598	0.0122	0.141606	0.2461	0.278622	0.5912	0.550498	1.1545	1.05798	2.1897	1.95596
21.1	0.1154	0.0714944	0.0106	0.142268	0.2469	0.279912	0.5932	0.552993	1.1611	1.06258	2.194	1.96375
21.2	0.11155	0.0718289	0.0087501	0.142931	0.24945	0.281201	0.59765	0.555488	1.16665	1.06717	2.19845	1.97152
21.3	0.1113	0.0721633	0.00800018	0.143593	0.2521	0.28249	0.5999	0.557981	1.1738	1.07176	2.2067	1.97928
21.4	0.1135	0.0724977	0.00900004	0.144254	0.2585	0.283779	0.6041	0.560473	1.1793	1.07634	2.214	1.98702
21.5	0.1133	0.072832	0.00819996	0.144916	0.2588	0.285068	0.6062	0.562964	1.1864	1.08093	2.2222	1.99475
21.6	0.1099	0.0731663	0.00640018	0.145578	0.258	0.286356	0.608	0.565453	1.1912	1.0855	2.228	2.00247
21.7	0.11175	0.0735005	0.0063501	0.146239	0.25995	0.287643	0.61465	0.567941	1.19695	1.09007	2.23975	2.01018
21.8	0.11015	0.0738346	0.00595009	0.146901	0.25715	0.28893	0.61705	0.570428	1.20185	1.09464	2.24495	2.01787
21.9	0.10735	0.0741687	0.00685013	0.147562	0.25715	0.290217	0.61795	0.572914	1.20765	1.09921	2.25445	2.02554
22	0.1092	0.0745028	0.00880005	0.148223	0.2593	0.291504	0.6237	0.575398	1.215	1.10377	2.2657	2.03321
22.1	0.11025	0.0748368	0.00905019	0.148884	0.25955	0.29279	0.62595	0.577881	1.21995	1.10832	2.27295	2.04086
22.2	0.11265	0.0751707	0.0102501	0.149545	0.26475	0.294075	0.62995	0.580363	1.22555	1.11287	2.28115	2.0485
22.3	0.11005	0.0755046	0.00995006	0.150205	0.26825	0.29536	0.63195	0.582844	1.23275	1.11742	2.28735	2.05612
22.4	0.1097	0.0758384	0.0113001	0.150866	0.2704	0.296645	0.6363	0.585323	1.2379	1.12196	2.2951	2.06374
22.5	0.11035	0.0761722	0.01325	0.151526	0.26725	0.297929	0.63935	0.587801	1.24155	1.1265	2.30595	2.07134
22.6	0.11365	0.0765059	0.0144501	0.152186	0.27315	0.299213	0.64185	0.590278	1.24975	1.13104	2.31915	2.07892
22.7	0.11465	0.0768395	0.01475	0.152846	0.28135	0.300497	0.64625	0.592753	1.25655	1.13557	2.32625	2.08649
22.8	0.11315	0.0771731	0.00805014	0.153506	0.28575	0.30178	0.64765	0.595228	1.25925	1.1401	2.32965	2.09405
22.9	0.11325	0.0775067	0.00935013	0.154166	0.28805	0.303063	0.65045	0.597701	1.26375	1.14462	2.33815	2.1016
23	0.1155	0.0778402	0.0117	0.154826	0.2906	0.304345	0.6544	0.600172	1.2697	1.14914	2.3485	2.10913
23.1	0.1179	0.0781736	0.0131001	0.155485	0.294	0.305627	0.6587	0.602643	1.2769	1.15365	2.3576	2.11666
23.2	0.1174	0.078507	0.0156002	0.156144	0.2935	0.306909	0.6592	0.605112	1.2814	1.15816	2.3645	2.12416
23.3	0.11985	0.0788403	0.0196501	0.156804	0.29495	0.30819	0.66135	0.60758	1.28825	1.16267	2.37215	2.13166
23.4	0.1233	0.0791735	0.0197002	0.157463	0.2976	0.309471	0.6629	0.610047	1.2925	1.16717	2.3793	2.13914
23.5	0.1241	0.0795068	0.0215999	0.158122	0.299	0.310751	0.6692	0.612512	1.3004	1.17167	2.388	2.14661
23.6	0.12665	0.0798399	0.0255501	0.15878	0.30445	0.312031	0.67765	0.614976	1.30865	1.17616	2.39685	2.15407
23.7	0.12755	0.080173	0.0245501	0.159439	0.30775	0.313311	0.67815	0.617439	1.31295	1.18065	2.40315	2.16151
23.8	0.1281	0.080506	0.0255001	0.160097	0.3113	0.31459	0.6836	0.619901	1.3194	1.18514	2.4141	2.16894
23.9	0.12735	0.080839	0.02475	0.160756	0.31195	0.315869	0.68755	0.622361	1.32445	1.18962	2.42245	2.17636
24	0.12765	0.081172	0.02315	0.161414	0.30825	0.317147	0.68975	0.62482	1.32825	1.1941	2.42435	2.18376
24.1	0.13095	0.0815048	0.0230501	0.162072	0.31175	0.318425	0.69435	0.627278	1.33525	1.19857	2.42965	2.19115
24.2	0.1335	0.0818377	0.0254001	0.16273	0.3131	0.319703	0.6979	0.629735	1.3386	1.20304	2.44	2.19853
24.3	0.13435	0.0821704	0.0235501	0.163388	0.31455	0.32098	0.70025	0.63219	1.34505	1.20751	2.44865	2.2059
24.4	0.13385	0.0825031	0.0239502	0.164045	0.31905	0.322257	0.70335	0.634644	1.34895	1.21197	2.46015	2.21325
24.5	0.13575	0.0828358	0.02495	0.164703	0.32355	0.323533	0.70485	0.637097	1.35745	1.21642	2.47125	2.22059
24.6	0.1336	0.0831684	0.0251001	0.16536	0.3278	0.324809	0.707	0.639549	1.3633	1.22088	2.481	2.22792
24.7	0.13195	0.0835009	0.0260501	0.166017	0.33115	0.326085	0.71405	0.641999	1.37105	1.22533	2.49375	2.23524
24.8	0.1279	0.0838334	0.0276001	0.166675	0.3342	0.32736	0.7226	0.644448	1.3788	1.22977	2.5056	2.24254
24.9	0.12885	0.0841658	0.0260501	0.167331	0.33365	0.328635	0.72755	0.646896	1.38345	1.23421	2.51525	2.24983
25	0.13015	0.0844982	0.02545	0.167988	0.33385	0.329909	0.72835	0.649343	1.38705	1.23865	2.52535	2.25711
25.1	0.1305	0.0848305	0.0250002	0.168645	0.3372	0.331183	0.7299	0.651788	1.3926	1.24308	2.5318	2.26438
25.2	0.133	0.0851628	0.0261001	0.169301	0.3391	0.332457	0.7349	0.654232	1.4005	1.24751	2.5439	2.27163
25.3	0.1336	0.085495	0.0287	0.169958	0.3395	0.33373	0.7385	0.656675	1.4042	1.25194	2.5525	2.27887
25.4	0.13235	0.0858272	0.02585	0.170614	0.33965	0.335003	0.74035	0.659116	1.40925	1.25636	2.55605	2.2861
25.5	0.12995	0.0861593	0.02425	0.17127	0.33885	0.336275	0.73955	0.661557	1.40975	1.26078	2.56275	2.29331
25.6	0.12885	0.0864913	0.02205	0.171926	0.33925	0.337547	0.73615	0.663996	1.41535	1.26519	2.57065	2.30052
25.7	0.1248	0.0868233	0.0204	0.172582	0.344	0.338819	0.7356	0.666434	1.4201	1.2696	2.5765	2.30771
25.8	0.12425	0.0871552	0.02115	0.173237	0.34515	0.34009	0.73515	0.66887	1.42325	1.274	2.58255	2.31488
25.9	0.1199	0.0874871	0.0183001	0.173893	0.3465	0.341361	0.7367	0.671306	1.4283	1.2784	2.5844	2.32205
26	0.12055	0.0878189	0.01685	0.174548	0.34965	0.342631	0.74125	0.67374	1.43345	1.2828	2.59185	2.3292
26.1	0.1227	0.0881507	0.0160001	0.175204	0.3491	0.343901	0.7445	0.676173	1.4395	1.28719	2.5987	2.33634
26.2	0.1266	0.0884824	0.0177	0.175859	0.3501	0.345171	0.7502	0.678604	1.4501	1.29158	2.6083	2.34347
26.3	0.12765	0.0888141	0.0165501	0.176514	0.35175	0.34644	0.75055	0.681035	1.45235	1.29597	2.61255	2.35059
26.4	0.12755	0.0891456	0.0161502	0.177168	0.35525	0.347709	0.75595	0.683464	1.45735	1.30035	2.61935	2.35769
26.5	0.12955	0.0894772	0.01775	0.177823	0.35875	0.348977	0.76035	0.685892	1.46555	1.30472	2.62775	2.36478
26.6	0.1314	0.0898087	0.0148	0.178478	0.36	0.350246	0.7644	0.688319	1.4726	1.3091	2.6336	2.37186
26.7	0.13185	0.0901401	0.0165502	0.179132	0.36045	0.351513	0.76605	0.690744	1.47675	1.31347	2.64145	2.37893
26.8	0.13245	0.0904715	0.0184502	0.179786	0.36015	0.352781	0.77005	0.693168	1.48055	1.31783	2.65045	2.38599
26.9	0.1338	0.0908028	0.0178	0.18044	0.3625	0.354047	0.7726	0.695591	1.4893	1.32219	2.66	2.39303
27	0.1309	0.0911341	0.016	0.181094	0.3621	0.355314	0.7719	0.698013	1.4971	1.32655	2.6673	2.40006
27.1	0.1291	0.0914653	0.0174001	0.181748	0.3634	0.35658	0.7773	0.700433	1.5004	1.3309	2.6759	2.40708
27.2	0.12985	0.0917965	0.0170502	0.182402	0.36485	0.357846	0.78045	0.702853	1.50565	1.33525	2.68555	2.41408
27.3	0.13185	0.0921276	0.0196501	0.183055	0.36425	0.359111	0.78475	0.705271	1.51135	1.3396	2.69075	2.42108
27.4	0.13255	0.0924586	0.0193501	0.183709	0.36485	0.360376	0.78965	0.707687	1.51465	1.34394	2.69845	2.42806
27.5	0.132	0.0927896	0.0189	0.184362	0.3629	0.36164	0.7937	0.710103	1.5205	1.34827	2.7063	2.43503
27.6	0.1327	0.0931205	0.0205	0.185015	0.3649	0.362904	0.7989	0.712517	1.5276	1.35261	2.7129	2.44199
27.7	0.13675	0.0934514	0.0238501	0.185668	0.36775	0.364168	0.80535	0.71493	1.53355	1.35694	2.72155	2.44893
27.8	0.13495	0.0937822	0.0215502	0.186321	0.36885	0.365431	0.80785	0.717342	1.53725	1.36126	2.72655	2.45586
27.9	0.13495	0.094113	0.02195	0.186974	0.37285	0.366694	0.81135	0.719753	1.54415	1.36558	2.73565	2.46279
28	0.1361	0.0944437	0.0215	0.187626	0.3773	0.367957	0.8155	0.722162	1.5507	1.3699	2.7433	2.4697
28.1	0.13305	0.0947744	0.02005	0.188279	0.37825	0.369219	0.81395	0.72457	1.55525	1.37421	2.75055	2.47659
28.2	0.1337	0.095105	0.0185999	0.188931	0.3778	0.370481	0.8162	0.726977	1.5596	1.37852	2.7566	2.48348
28.3	0.1317	0.0954355	0.0151002	0.189583	0.3734	0.371742	0.8159	0.729383	1.5622	1.38283	2.7612	2.49035
28.4	0.133	0.095766	0.0175	0.190235	0.3746	0.373003	0.8201	0.731787	1.5656	1.38713	2.7708	2.49721
28.5	0.1359	0.0960965	0.0193	0.190887	0.3776	0.374263	0.8198	0.73419	1.5692	1.39143	2.7784	2.50406
28.6	0.13685	0.0964269	0.01905	0.191538	0.37935	0.375524	0.82095	0.736592	1.57695	1.39572	2.78325	2.5109
28.7	0.13645	0.0967572	0.0169501	0.19219	0.37985	0.376783	0.82305	0.738993	1.58065	1.40001	2.79165	2.51773
28.8	0.13585	0.0970875	0.0170502	0.192842	0.37765	0.378043	0.82545	0.741393	1.58485	1.4043	2.80035	2.52454
28.9	0.13625	0.0974177	0.02075	0.193493	0.37625	0.379302	0.82925	0.743791	1.59225	1.40858	2.80895	2.53134
29	0.1374	0.0977478	0.023	0.194144	0.3776	0.38056	0.8323	0.746188	1.5978	1.41286	2.8161	2.53813
29.1	0.1381	0.0980779	0.0251001	0.194795	0.3786	0.381819	0.8361	0.748584	1.6036	1.41713	2.827	2.54491
29.2	0.1351	0.098408	0.0231	0.195446	0.3769	0.383076	0.8379	0.750978	1.6072	1.4214	2.8346	2.55168
29.3	0.1369	0.098738	0.0206001	0.196097	0.3789	0.384334	0.841	0.753372	1.6146	1.42567	2.8422	2.55844
29.4	0.1367	0.0990679	0.0228	0.196747	0.3834	0.385591	0.8461	0.755764	1.622	1.42993	2.8498	2.56518
29.5	0.13505	0.0993978	0.0219499	0.197398	0.38535	0.386847	0.84865	0.758155	1.63045	1.43419	2.85595	2.57191
29.6	0.13325	0.0997277	0.01915	0.198048	0.38295	0.388104	0.84665	0.760545	1.63095	1.43844	2.85825	2.57863
29.7	0.13155	0.100057	0.0167501	0.198698	0.37995	0.389359	0.84555	0.762933	1.63105	1.44269	2.86015	2.58534
29.8	0.13285	0.100387	0.01835	0.199348	0.37985	0.390615	0.84855	0.76532	1.63425	1.44694	2.86665	2.59204
29.9	0.1325	0.100717	0.0181	0.199998	0.3776	0.39187	0.8489	0.767706	1.6378	1.45118	2.8715	2.59872
30	0.1352	0.101046	0.0236	0.200648	0.3807	0.393125	0.854	0.770091	1.6427	1.45542	2.8819	2.6054
30.1	0.1359	0.101376	0.028	0.201297	0.387	0.394379	0.8613	0.772475	1.6521	1.45966	2.8957	2.61206
30.2	0.1378	0.101705	0.0306001	0.201947	0.39	0.395633	0.8629	0.774857	1.6594	1.46389	2.9048	2.61871
30.3	0.137	0.102035	0.0289001	0.202596	0.3932	0.396886	0.8675	0.777238	1.6656	1.46812	2.914	2.62535
30.4	0.1349	0.102364	0.0283	0.203245	0.3967	0.398139	0.8727	0.779618	1.6679	1.47234	2.918	2.63197
30.5	0.1338	0.102694	0.0263	0.203894	0.3982	0.399392	0.8737	0.781997	1.6713	1.47656	2.9202	2.63859
30.6	0.1363	0.103023	0.0262	0.204543	0.4021	0.400644	0.8789	0.784375	1.6744	1.48078	2.9251	2.64519
30.7	0.13705	0.103352	0.0235501	0.205192	0.40365	0.401896	0.88145	0.786751	1.67935	1.48499	2.92905	2.65179
30.8	0.13625	0.103681	0.0250501	0.205841	0.40515	0.403148	0.88125	0.789126	1.68285	1.4892	2.93245	2.65837
30.9	0.1425	0.10401	0.0247999	0.206489	0.4074	0.404399	0.8807	0.7915	1.69	1.4934	2.9387	2.66494
31	0.1441	0.10434	0.0265	0.207137	0.413	0.40565	0.8839	0.793873	1.6973	1.4976	2.9462	2.6715
31.1	0.14245	0.104669	0.02775	0.207786	0.41315	0.4069	0.88745	0.796244	1.70175	1.5018	2.95535	2.67804
31.2	0.1436	0.104997	0.028	0.208434	0.4125	0.40815	0.8894	0.798614	1.7034	1.50599	2.9583	2.68458
31.3	0.14325	0.105326	0.0257502	0.209082	0.41255	0.4094	0.89375	0.800983	1.70425	1.51018	2.96215	2.69111
31.4	0.14295	0.105655	0.0228499	0.209729	0.41375	0.410649	0.89525	0.803351	1.70895	1.51437	2.96835	2.69762
31.5	0.1437	0.105984	0.0255	0.210377	0.4133	0.411897	0.8976	0.805718	1.7135	1.51855	2.9755	2.70412
31.6	0.144	0.106313	0.0268	0.211024	0.4194	0.413146	0.9035	0.808083	1.7232	1.52273	2.985	2.71061
31.7	0.14815	0.106641	0.0290501	0.211672	0.42295	0.414394	0.90825	0.810447	1.72805	1.5269	2.99215	2.71709
31.8	0.1523	0.10697	0.0294	0.212319	0.4217	0.415642	0.9131	0.81281	1.7331	1.53107	2.998	2.72356
31.9	0.15275	0.107299	0.02745	0.212966	0.42185	0.416889	0.91535	0.815172	1.73755	1.53524	3.00475	2.73001
32	0.15755	0.107627	0.03005	0.213613	0.42425	0.418136	0.91985	0.817532	1.74395	1.5394	3.01375	2.73646
32.1	0.15605	0.107956	0.02945	0.21426	0.42485	0.419382	0.92175	0.819892	1.74755	1.54356	3.01855	2.74289
32.2	0.1557	0.108284	0.0298002	0.214907	0.426	0.420628	0.9217	0.82225	1.7496	1.54771	3.0259	2.74932
32.3	0.1556	0.108612	0.0298003	0.215553	0.4305	0.421874	0.9218	0.824607	1.752	1.55186	3.0363	2.75573
32.4	0.1559	0.108941	0.0343	0.216199	0.4337	0.423119	0.9267	0.826962	1.7591	1.55601	3.0441	2.76213
32.5	0.15585	0.109269	0.03595	0.216846	0.43725	0.424364	0.92875	0.829317	1.76645	1.56015	3.04995	2.76852
32.6	0.15425	0.109597	0.03495	0.217492	0.43595	0.425609	0.93205	0.83167	1.76925	1.56429	3.05465	2.7749
32.7	0.1523	0.109925	0.0344001	0.218138	0.438	0.426853	0.9327	0.834022	1.7713	1.56843	3.0594	2.78126
32.8	0.15185	0.110253	0.0352502	0.218784	0.43925	0.428096	0.93345	0.836373	1.77655	1.57256	3.06735	2.78762
32.9	0.15305	0.110581	0.0370501	0.219429	0.44315	0.42934	0.93895	0.838723	1.78115	1.57669	3.07185	2.79396
33	0.156	0.110909	0.0391	0.220075	0.4441	0.430583	0.945	0.841071	1.7853	1.58081	3.077	2.8003
33.1	0.15975	0.111237	0.04005	0.22072	0.44705	0.431825	0.95055	0.843419	1.78795	1.58493	3.08315	2.80662
33.2	0.1588	0.111565	0.0408002	0.221366	0.4487	0.433067	0.9517	0.845765	1.7928	1.58905	3.0888	2.81293
33.3	0.16095	0.111893	0.0425502	0.222011	0.45205	0.434309	0.95615	0.848109	1.79595	1.59316	3.09595	2.81923
33.4	0.16535	0.112221	0.04215	0.222656	0.45395	0.435551	0.95955	0.850453	1.80295	1.59727	3.10555	2.82552
33.5	0.1691	0.112548	0.0443	0.2233	0.4558	0.436792	0.9642	0.852796	1.8085	1.60138	3.1126	2.8318
33.6	0.1673	0.112876	0.0434	0.223945	0.4554	0.438032	0.9655	0.855137	1.808	1.60548	3.115	2.83807
33.7	0.16645	0.113203	0.0428502	0.22459	0.45735	0.439272	0.96925	0.857477	1.80675	1.60958	3.12065	2.84433
33.8	0.1676	0.113531	0.0431002	0.225234	0.4616	0.440512	0.9731	0.859816	1.8124	1.61367	3.1303	2.85057
33.9	0.171	0.113858	0.0461	0.225879	0.466	0.441752	0.9756	0.862153	1.817	1.61776	3.1389	2.85681
34	0.1688	0.114186	0.0461	0.226523	0.4649	0.442991	0.9744	0.86449	1.8171	1.62185	3.1434	2.86303
34.1	0.1702	0.114513	0.0446999	0.227167	0.4665	0.444229	0.9768	0.866825	1.8171	1.62593	3.1486	2.86925
34.2	0.17075	0.114841	0.0448503	0.227811	0.46905	0.445468	0.98105	0.869159	1.82015	1.63001	3.15665	2.87545
34.3	0.173	0.115168	0.0469004	0.228454	0.4732	0.446706	0.9838	0.871492	1.826	1.63409	3.1649	2.88164
34.4	0.17675	0.115495	0.05045	0.229098	0.48005	0.447943	0.99075	0.873824	1.83535	1.63816	3.17335	2.88782
34.5	0.17955	0.115822	0.05355	0.229741	0.48405	0.44918	0.99745	0.876154	1.84405	1.64223	3.18265	2.89399
34.6	0.18495	0.116149	0.05535	0.230385	0.48565	0.450417	1.00505	0.878483	1.85285	1.64629	3.19025	2.90015
34.7	0.1875	0.116476	0.0557002	0.231028	0.4895	0.451653	1.01	0.880812	1.8599	1.65035	3.1976	2.9063
34.8	0.1905	0.116803	0.0586003	0.231671	0.4907	0.452889	1.0131	0.883138	1.866	1.65441	3.2045	2.91244
34.9	0.1927	0.11713	0.062	0.232314	0.4951	0.454125	1.0165	0.885464	1.8746	1.65846	3.2139	2.91856
35	0.1935	0.117457	0.0608	0.232957	0.4952	0.45536	1.0178	0.887789	1.8795	1.66251	3.2196	2.92468
35.1	0.1932	0.117784	0.0595	0.233599	0.4964	0.456595	1.0194	0.890112	1.8843	1.66656	3.2243	2.93079
35.2	0.19555	0.118111	0.0572501	0.234242	0.49765	0.457829	1.01885	0.892434	1.88575	1.6706	3.22655	2.93688
35.3	0.19415	0.118437	0.0596501	0.234884	0.49865	0.459063	1.02175	0.894755	1.88785	1.67464	3.22845	2.94297
35.4	0.19425	0.118764	0.0626501	0.235526	0.49795	0.460297	1.02245	0.897075	1.88975	1.67868	3.23465	2.94904
35.5	0.1967	0.119091	0.0613	0.236168	0.4982	0.46153	1.0227	0.899393	1.8917	1.68271	3.2404	2.9551
35.6	0.1957	0.119417	0.0633	0.23681	0.4979	0.462763	1.0262	0.901711	1.8936	1.68673	3.2491	2.96116
35.7	0.19605	0.119744	0.0652502	0.237452	0.50245	0.463996	1.03115	0.904027	1.89945	1.69076	3.25715	2.9672
35.8	0.19555	0.12007	0.06545	0.238094	0.50275	0.465228	1.03245	0.906342	1.90295	1.69478	3.26275	2.97323
35.9	0.19405	0.120396	0.06425	0.238735	0.50335	0.46646	1.03455	0.908656	1.90485	1.69879	3.26965	2.97925
36	0.1961	0.120723	0.0656	0.239377	0.5052	0.467691	1.0374	0.910968	1.9102	1.70281	3.2754	2.98526
36.1	0.19715	0.121049	0.06565	0.240018	0.50415	0.468922	1.03805	0.91328	1.91395	1.70681	3.27935	2.99126
36.2	0.19255	0.121375	0.06695	0.240659	0.50375	0.470153	1.03785	0.91559	1.91505	1.71082	3.28365	2.99725
36.3	0.19015	0.121701	0.0649501	0.2413	0.50295	0.471383	1.04115	0.917899	1.91635	1.71482	3.28615	3.00323
36.4	0.1892	0.122027	0.0637	0.241941	0.504	0.472612	1.0442	0.920207	1.919	1.71882	3.2903	3.0092
36.5	0.18945	0.122354	0.06525	0.242581	0.50515	0.473842	1.04725	0.922514	1.92415	1.72281	3.29675	3.01516
36.6	0.19095	0.12268	0.0677499	0.243222	0.50385	0.475071	1.05005	0.924819	1.92735	1.7268	3.30215	3.0211
36.7	0.19225	0.123005	0.0678501	0.243862	0.50215	0.4763	1.05135	0.927123	1.93265	1.73079	3.30775	3.02704
36.8	0.19385	0.123331	0.0696502	0.244503	0.50455	0.477528	1.05595	0.929426	1.93565	1.73477	3.31345	3.03297
36.9	0.19505	0.123657	0.06795	0.245143	0.50795	0.478756	1.06085	0.931728	1.94185	1.73875	3.31825	3.03889
37	0.19225	0.123983	0.06925	0.245783	0.50885	0.479983	1.06435	0.934029	1.94675	1.74273	3.32335	3.04479
37.1	0.1926	0.124309	0.0709999	0.246423	0.5073	0.48121	1.0672	0.936329	1.952	1.7467	3.3285	3.05069
37.2	0.19115	0.124634	0.0683501	0.247062	0.51125	0.482437	1.07135	0.938627	1.95645	1.75067	3.33255	3.05657
37.3	0.18955	0.12496	0.0658502	0.247702	0.51195	0.483663	1.07205	0.940924	1.96135	1.75464	3.34025	3.06245
37.4	0.1895	0.125286	0.0661	0.248341	0.515	0.484889	1.0706	0.94322	1.966	1.7586	3.348	3.06831
37.5	0.19135	0.125611	0.06755	0.248981	0.51665	0.486115	1.07695	0.945515	1.97165	1.76255	3.35485	3.07417
37.6	0.19335	0.125937	0.06535	0.24962	0.51995	0.48734	1.08175	0.947809	1.97415	1.76651	3.35795	3.08001
37.7	0.18935	0.126262	0.0650501	0.250259	0.51935	0.488565	1.08485	0.950102	1.97935	1.77046	3.36435	3.08585
37.8	0.1857	0.126587	0.0635001	0.250898	0.5216	0.489789	1.0883	0.952393	1.9828	1.77441	3.3695	3.09167
37.9	0.18335	0.126913	0.06055	0.251537	0.52045	0.491013	1.08855	0.954683	1.98615	1.77835	3.37275	3.09748
38	0.18515	0.127238	0.0612499	0.252175	0.52285	0.492237	1.09225	0.956972	1.99125	1.78229	3.37625	3.10329
38.1	0.18695	0.127563	0.06145	0.252814	0.52315	0.49346	1.09335	0.95926	1.99565	1.78622	3.38355	3.10908
38.2	0.1903	0.127888	0.0636002	0.253452	0.525	0.494683	1.0955	0.961547	1.9999	1.79016	3.3914	3.11486
38.3	0.19275	0.128213	0.06545	0.25409	0.52775	0.495906	1.09985	0.963832	2.00635	1.79408	3.39695	3.12064
38.4	0.1958	0.128538	0.0656	0.254728	0.526	0.497128	1.1017	0.966116	2.0109	1.79801	3.4017	3.1264
38.5	0.19625	0.128863	0.06495	0.255366	0.52555	0.49835	1.10185	0.9684	2.01155	1.80193	3.40535	3.13215
38.6	0.1975	0.129188	0.0645001	0.256004	0.5211	0.499571	1.1013	0.970682	2.012	1.80585	3.4125	3.1379
38.7	0.20155	0.129513	0.0649502	0.256642	0.52215	0.500792	1.09985	0.972962	2.01575	1.80976	3.41725	3.14363
38.8	0.20535	0.129838	0.06905	0.257279	0.52375	0.502013	1.10295	0.975242	2.02235	1.81367	3.42405	3.14935
38.9	0.2056	0.130162	0.0687	0.257917	0.5267	0.503233	1.1052	0.97752	2.0254	1.81758	3.428	3.15506
39	0.20355	0.130487	0.06505	0.258554	0.52435	0.504453	1.10315	0.979798	2.02855	1.82149	3.43275	3.16077
39.1	0.20115	0.130812	0.06715	0.259191	0.52385	0.505672	1.10325	0.982074	2.03145	1.82538	3.43735	3.16646
39.2	0.2004	0.131136	0.0657002	0.259828	0.5228	0.506891	1.104	0.984349	2.0351	1.82928	3.4409	3.17214
39.3	0.2023	0.131461	0.0679001	0.260465	0.5252	0.50811	1.1058	0.986622	2.0425	1.83317	3.4485	3.17782
39.4	0.2046	0.131785	0.0706	0.261101	0.5267	0.509328	1.107	0.988895	2.0466	1.83706	3.4535	3.18348
39.5	0.20395	0.13211	0.07205	0.261738	0.52895	0.510546	1.10685	0.991166	2.04965	1.84095	3.45645	3.18913
39.6	0.20305	0.132434	0.07155	0.262374	0.53065	0.511764	1.10565	0.993437	2.05455	1.84483	3.46005	3.19477
39.7	0.2052	0.132759	0.0725	0.263011	0.5352	0.512981	1.1073	0.995706	2.0606	1.84871	3.4654	3.20041
39.8	0.20735	0.133083	0.0725503	0.263647	0.53545	0.514198	1.10665	0.997974	2.06705	1.85258	3.47105	3.20603
39.9	0.20825	0.133407	0.07455	0.264283	0.53635	0.515414	1.10755	1.00024	2.07205	1.85646	3.47665	3.21164
40	0.20775	0.133731	0.07435	0.264919	0.53485	0.51663	1.10765	1.00251	2.07755	1.86032	3.48135	3.21725
40.1	0.2106	0.134055	0.0741999	0.265554	0.5373	0.517846	1.1126	1.00477	2.0821	1.86419	3.4865	3.22284
40.2	0.21325	0.134379	0.0789501	0.26619	0.53635	0.519061	1.11725	1.00703	2.08785	1.86805	3.49245	3.22842
40.3	0.2153	0.134703	0.0825	0.266825	0.535	0.520276	1.1226	1.0093	2.0932	1.87191	3.501	3.234
40.4	0.2155	0.135027	0.0811999	0.267461	0.5344	0.52149	1.1242	1.01156	2.0954	1.87576	3.5019	3.23956
40.5	0.21455	0.135351	0.07975	0.268096	0.53325	0.522705	1.12285	1.01382	2.09665	1.87961	3.50425	3.24512
40.6	0.21105	0.135675	0.07745	0.268731	0.53365	0.523918	1.12185	1.01608	2.09695	1.88346	3.50705	3.25066
40.7	0.20885	0.135999	0.0726501	0.269366	0.53415	0.525132	1.12135	1.01833	2.09865	1.8873	3.51015	3.2562
40.8	0.20785	0.136322	0.07205	0.270001	0.53235	0.526345	1.12275	1.02059	2.10035	1.89114	3.51575	3.26172
40.9	0.2096	0.136646	0.0711999	0.270635	0.5328	0.527557	1.1246	1.02284	2.1012	1.89497	3.5163	3.26724
41	0.2085	0.13697	0.0683001	0.27127	0.5334	0.528769	1.1244	1.0251	2.0993	1.89881	3.518	3.27274
41.1	0.21265	0.137293	0.0708499	0.271904	0.53755	0.529981	1.12875	1.02735	2.10255	1.90263	3.52445	3.27824
41.2	0.21025	0.137617	0.0716502	0.272538	0.53965	0.531193	1.13205	1.0296	2.10645	1.90646	3.53055	3.28373
41.3	0.2134	0.13794	0.0730002	0.273172	0.5411	0.532404	1.1382	1.03185	2.1117	1.91028	3.5376	3.2892
41.4	0.2144	0.138264	0.0753	0.273806	0.5459	0.533615	1.139	1.0341	2.1186	1.9141	3.5458	3.29467
41.5	0.2136	0.138587	0.0750999	0.27444	0.5498	0.534825	1.1438	1.03635	2.1234	1.91791	3.5528	3.30013
41.6	0.21375	0.13891	0.07495	0.275074	0.55305	0.536035	1.14815	1.0386	2.12765	1.92173	3.55955	3.30558
41.7	0.21415	0.139233	0.0747503	0.275707	0.55715	0.537244	1.15205	1.04084	2.13215	1.92553	3.56275	3.31101
41.8	0.2155	0.139557	0.0744001	0.276341	0.5579	0.538454	1.1563	1.04309	2.1386	1.92934	3.57	3.31644
41.9	0.2197	0.13988	0.0752999	0.276974	0.5617	0.539662	1.1597	1.04533	2.1456	1.93314	3.5751	3.32186
42	0.22	0.140203	0.0762999	0.277607	0.5646	0.540871	1.162	1.04757	2.1516	1.93694	3.5776	3.32727
42.1	0.2212	0.140526	0.0762999	0.27824	0.5674	0.542079	1.1631	1.04982	2.1576	1.94073	3.5818	3.33267
42.2	0.2231	0.140849	0.0737002	0.278873	0.5696	0.543287	1.1644	1.05206	2.1615	1.94452	3.5861	3.33806
42.3	0.2273	0.141172	0.0719	0.279506	0.5748	0.544494	1.1693	1.05429	2.1669	1.94831	3.5925	3.34345
42.4	0.23085	0.141495	0.0704501	0.280138	0.57905	0.545701	1.17015	1.05653	2.17325	1.95209	3.59675	3.34882
42.5	0.2335	0.141817	0.0774999	0.280771	0.5839	0.546907	1.1695	1.05877	2.1767	1.95587	3.6041	3.35418
42.6	0.23615	0.14214	0.0779501	0.281403	0.58735	0.548114	1.17075	1.061	2.18155	1.95965	3.61075	3.35953
42.7	0.2383	0.142463	0.0790001	0.282035	0.5917	0.549319	1.1748	1.06324	2.1874	1.96342	3.6184	3.36488
42.8	0.239	0.142785	0.0820002	0.282667	0.5967	0.550525	1.1785	1.06547	2.1907	1.96719	3.6266	3.37021
42.9	0.24	0.143108	0.0823	0.283299	0.5995	0.55173	1.181	1.0677	2.1948	1.97095	3.6312	3.37554
43	0.24375	0.14343	0.0820499	0.283931	0.59745	0.552934	1.18135	1.06994	2.19545	1.97472	3.63605	3.38085
43.1	0.24215	0.143753	0.0838501	0.284563	0.60125	0.554139	1.18385	1.07217	2.19655	1.97847	3.63705	3.38616
43.2	0.24355	0.144075	0.0837503	0.285194	0.60295	0.555343	1.18315	1.07439	2.19775	1.98223	3.63925	3.39145
43.3	0.24765	0.144398	0.0855502	0.285825	0.60395	0.556546	1.18515	1.07662	2.20175	1.98598	3.64475	3.39674
43.4	0.25165	0.14472	0.09075	0.286457	0.60825	0.557749	1.19155	1.07885	2.20835	1.98973	3.64885	3.40202
43.5	0.25585	0.145042	0.0942499	0.287088	0.61135	0.558952	1.19545	1.08107	2.21295	1.99348	3.65185	3.40729
43.6	0.25335	0.145365	0.0950501	0.287719	0.61225	0.560154	1.19585	1.0833	2.21465	1.99722	3.65535	3.41255
43.7	0.25435	0.145687	0.0968503	0.288349	0.61255	0.561356	1.19785	1.08552	2.21895	2.00096	3.66355	3.4178
43.8	0.2592	0.146009	0.0973001	0.28898	0.6156	0.562558	1.2008	1.08774	2.2209	2.00469	3.6677	3.42304
43.9	0.25825	0.146331	0.09975	0.289611	0.61485	0.563759	1.20355	1.08996	2.22415	2.00842	3.67215	3.42827
44	0.2601	0.146653	0.0990999	0.290241	0.6185	0.56496	1.2074	1.09218	2.2245	2.01215	3.6762	3.43349
44.1	0.2622	0.146975	0.1012	0.290871	0.6211	0.566161	1.2087	1.0944	2.2285	2.01587	3.6827	3.43871
44.2	0.2598	0.147297	0.1034	0.291501	0.6236	0.567361	1.2129	1.09662	2.2317	2.01959	3.685	3.44391
44.3	0.25795	0.147618	0.10185	0.292131	0.62325	0.568561	1.21375	1.09883	2.23445	2.02331	3.68625	3.44911
44.4	0.25655	0.14794	0.10075	0.292761	0.62425	0.56976	1.21445	1.10105	2.23845	2.02703	3.68835	3.45429
44.5	0.2549	0.148262	0.0998999	0.293391	0.6254	0.570959	1.2161	1.10326	2.2409	2.03074	3.692	3.45947
44.6	0.2545	0.148584	0.1011	0.294021	0.6261	0.572158	1.2184	1.10547	2.2449	2.03444	3.6946	3.46464
44.7	0.2577	0.148905	0.1019	0.29465	0.6314	0.573356	1.2245	1.10769	2.2516	2.03815	3.7004	3.4698
44.8	0.2544	0.149227	0.1023	0.295279	0.6346	0.574554	1.2285	1.1099	2.2531	2.04185	3.7039	3.47495
44.9	0.25365	0.149548	0.10075	0.295908	0.63235	0.575751	1.23095	1.11211	2.25365	2.04555	3.70665	3.48009
45	0.25585	0.14987	0.0989499	0.296537	0.63025	0.576948	1.23355	1.11431	2.25615	2.04924	3.71255	3.48522
45.1	0.2576	0.150191	0.1005	0.297166	0.6361	0.578145	1.2387	1.11652	2.259	2.05293	3.7182	3.49034
45.2	0.2607	0.150513	0.1027	0.297795	0.6415	0.579342	1.2417	1.11873	2.2619	2.05662	3.7259	3.49545
45.3	0.2628	0.150834	0.1046	0.298424	0.6436	0.580538	1.244	1.12093	2.2657	2.0603	3.7321	3.50056
45.4	0.25965	0.151155	0.10185	0.299052	0.64345	0.581733	1.24585	1.12313	2.26645	2.06398	3.73225	3.50565
45.5	0.258	0.151476	0.0986999	0.299681	0.6439	0.582928	1.2496	1.12534	2.2695	2.06766	3.7355	3.51074
45.6	0.25935	0.151797	0.0954501	0.300309	0.64215	0.584123	1.25185	1.12754	2.26905	2.07133	3.74145	3.51582
45.7	0.25905	0.152118	0.09645	0.300937	0.64025	0.585318	1.25425	1.12974	2.26965	2.075	3.74605	3.52089
45.8	0.2591	0.152439	0.0976001	0.301565	0.6398	0.586512	1.2569	1.13194	2.2728	2.07867	3.7534	3.52594
45.9	0.2591	0.15276	0.0983	0.302193	0.643	0.587706	1.2627	1.13414	2.2764	2.08233	3.7558	3.531
46	0.25575	0.153081	0.0980499	0.30282	0.64285	0.588899	1.26445	1.13633	2.27695	2.08599	3.75595	3.53604
46.1	0.25445	0.153402	0.0949501	0.303448	0.64115	0.590092	1.26535	1.13853	2.27875	2.08965	3.75695	3.54107
46.2	0.2554	0.153723	0.0959	0.304075	0.643	0.591285	1.2677	1.14072	2.2824	2.0933	3.7619	3.54609
46.3	0.25565	0.154044	0.0920501	0.304703	0.64595	0.592477	1.26935	1.14292	2.28765	2.09695	3.76305	3.55111
46.4	0.25445	0.154365	0.08935	0.30533	0.65015	0.593669	1.26965	1.14511	2.29005	2.10059	3.76265	3.55611
46.5	0.25405	0.154685	0.0916499	0.305957	0.65305	0.59486	1.27235	1.1473	2.29075	2.10424	3.76865	3.56111
46.6	0.25285	0.155006	0.0937501	0.306584	0.65365	0.596052	1.27545	1.14949	2.29345	2.10788	3.77465	3.5661
46.7	0.2565	0.155326	0.0925001	0.30721	0.6531	0.597242	1.2766	1.15168	2.2991	2.11151	3.7805	3.57108
46.8	0.25555	0.155647	0.09315	0.307837	0.65315	0.598433	1.27705	1.15387	2.30295	2.11515	3.78355	3.57605
46.9	0.25495	0.155967	0.09535	0.308463	0.65535	0.599623	1.27795	1.15605	2.30665	2.11877	3.78635	3.58101
47	0.2546	0.156288	0.0966	0.30909	0.6569	0.600812	1.2816	1.15824	2.3124	2.1224	3.7931	3.58597
47.1	0.2556	0.156608	0.0977999	0.309716	0.6583	0.602002	1.2871	1.16042	2.3168	2.12602	3.7987	3.59091
47.2	0.25635	0.156928	0.0983502	0.310342	0.65805	0.603191	1.28815	1.16261	2.32055	2.12964	3.80135	3.59585
47.3	0.25905	0.157248	0.10165	0.310968	0.65725	0.604379	1.29105	1.16479	2.32195	2.13326	3.80305	3.60077
47.4	0.26055	0.157569	0.10485	0.311594	0.65725	0.605567	1.28805	1.16697	2.32325	2.13687	3.80755	3.60569
47.5	0.26065	0.157889	0.10165	0.312219	0.65655	0.606755	1.29135	1.16915	2.32605	2.14048	3.80955	3.6106
47.6	0.26025	0.158209	0.10505	0.312845	0.65625	0.607943	1.29585	1.17133	2.32965	2.14409	3.81355	3.6155
47.7	0.25705	0.158529	0.10215	0.31347	0.65115	0.60913	1.29405	1.1735	2.33235	2.14769	3.81275	3.6204
47.8	0.25645	0.158849	0.10135	0.314095	0.64975	0.610316	1.29415	1.17568	2.33305	2.15129	3.81465	3.62528
47.9	0.25885	0.159169	0.10285	0.31472	0.65135	0.611503	1.29565	1.17786	2.33535	2.15488	3.81825	3.63015
48	0.25435	0.159488	0.10095	0.315345	0.65255	0.612688	1.29585	1.18003	2.33475	2.15848	3.82275	3.63502
48.1	0.25615	0.159808	0.10105	0.31597	0.65385	0.613874	1.29815	1.1822	2.33965	2.16207	3.83015	3.63988
48.2	0.25555	0.160128	0.10305	0.316595	0.65515	0.615059	1.30355	1.18438	2.33835	2.16565	3.83315	3.64473
48.3	0.25395	0.160448	0.10245	0.31722	0.65665	0.616244	1.30575	1.18655	2.33995	2.16924	3.83805	3.64957
48.4	0.25185	0.160767	0.10195	0.317844	0.65375	0.617428	1.30445	1.18872	2.34175	2.17281	3.84145	3.6544
48.5	0.2512	0.161087	0.1076	0.318468	0.6557	0.618612	1.3081	1.19088	2.3432	2.17639	3.8467	3.65923
48.6	0.25145	0.161406	0.10685	0.319092	0.65335	0.619796	1.31405	1.19305	2.34935	2.17996	3.85125	3.66404
48.7	0.249	0.161726	0.1086	0.319716	0.6509	0.62098	1.3166	1.19522	2.3507	2.18353	3.8571	3.66885
48.8	0.24795	0.162045	0.11005	0.32034	0.64905	0.622163	1.31685	1.19738	2.35375	2.1871	3.85905	3.67365
48.9	0.2465	0.162365	0.1078	0.320964	0.645	0.623345	1.3181	1.19955	2.3558	2.19066	3.8591	3.67844
49	0.2477	0.162684	0.1093	0.321588	0.644	0.624527	1.3181	1.20171	2.3574	2.19422	3.8621	3.68322
49.1	0.2468	0.163003	0.1098	0.322211	0.6473	0.625709	1.3212	1.20387	2.363	2.19778	3.8652	3.68799
49.2	0.2485	0.163322	0.1094	0.322835	0.6477	0.626891	1.3219	1.20603	2.3673	2.20133	3.8734	3.69275
49.3	0.2472	0.163642	0.11	0.323458	0.6489	0.628072	1.3252	1.20819	2.3693	2.20488	3.8791	3.69751
49.4	0.2448	0.163961	0.1112	0.324081	0.651	0.629252	1.3288	1.21035	2.3732	2.20843	3.8843	3.70226
49.5	0.2431	0.16428	0.1078	0.324704	0.6501	0.630433	1.3283	1.21251	2.3729	2.21197	3.8862	3.707
49.6	0.2414	0.164599	0.1075	0.325327	0.6508	0.631613	1.3318	1.21467	2.3776	2.21551	3.8917	3.71173
49.7	0.244	0.164918	0.1084	0.325949	0.6547	0.632792	1.3327	1.21682	2.3832	2.21905	3.8959	3.71645
49.8	0.24305	0.165237	0.10805	0.326572	0.65485	0.633972	1.33325	1.21898	2.38705	2.22258	3.89665	3.72116
49.9	0.24235	0.165555	0.10865	0.327194	0.65415	0.635151	1.33155	1.22113	2.38895	2.22611	3.89515	3.72587
50	0.2436	0.165874	0.1097	0.327816	0.6555	0.636329	1.3323	1.22328	2.3948	2.22964	3.8986	3.73057
50.1	0.24585	0.166193	0.11415	0.328439	0.65695	0.637507	1.33395	1.22543	2.40035	2.23316	3.90435	3.73525
50.2	0.24655	0.166512	0.11255	0.329061	0.65615	0.638685	1.33545	1.22758	2.40165	2.23668	3.90725	3.73994
50.3	0.24925	0.16683	0.11135	0.329682	0.65835	0.639862	1.33715	1.22973	2.40675	2.2402	3.91165	3.74461
50.4	0.24985	0.167149	0.11405	0.330304	0.66115	0.641039	1.34295	1.23188	2.41305	2.24371	3.91895	3.74927
50.5	0.25	0.167467	0.1185	0.330926	0.6639	0.642216	1.3485	1.23402	2.4169	2.24722	3.9256	3.75393
50.6	0.2535	0.167786	0.1204	0.331547	0.6652	0.643392	1.3522	1.23617	2.4214	2.25073	3.9307	3.75858
50.7	0.25565	0.168104	0.11945	0.332169	0.66685	0.644568	1.35665	1.23831	2.42635	2.25423	3.93965	3.76322
50.8	0.25145	0.168422	0.11785	0.33279	0.66735	0.645744	1.35495	1.24046	2.42555	2.25773	3.94035	3.76785
50.9	0.25195	0.168741	0.11695	0.333411	0.66685	0.646919	1.35965	1.2426	2.43105	2.26123	3.94635	3.77247
51	0.25515	0.169059	0.11975	0.334032	0.67135	0.648094	1.36485	1.24474	2.43535	2.26473	3.95215	3.77708
51.1	0.25145	0.169377	0.11685	0.334653	0.67355	0.649268	1.36605	1.24688	2.43785	2.26822	3.95385	3.78169
51.2	0.251	0.169695	0.1161	0.335273	0.6723	0.650442	1.3672	1.24902	2.4411	2.27171	3.9544	3.78629
51.3	0.2503	0.170013	0.1131	0.335894	0.6723	0.651616	1.3686	1.25115	2.4456	2.27519	3.9553	3.79088
51.4	0.25235	0.170331	0.11395	0.336514	0.67425	0.652789	1.37215	1.25329	2.45135	2.27867	3.96205	3.79546
51.5	0.25865	0.170649	0.11755	0.337134	0.67655	0.653962	1.37765	1.25543	2.45615	2.28215	3.96995	3.80004
51.6	0.25795	0.170967	0.11775	0.337755	0.67525	0.655135	1.37805	1.25756	2.45775	2.28563	3.97495	3.8046
51.7	0.2552	0.171285	0.1205	0.338375	0.6779	0.656307	1.3792	1.25969	2.4621	2.2891	3.9781	3.80916
51.8	0.2572	0.171603	0.1219	0.338994	0.6819	0.657479	1.3821	1.26183	2.4687	2.29257	3.9832	3.81371
51.9	0.25735	0.171921	0.12125	0.339614	0.68195	0.658651	1.38195	1.26396	2.47125	2.29603	3.98765	3.81825
52	0.26145	0.172239	0.12135	0.340234	0.68345	0.659822	1.38365	1.26609	2.47405	2.29949	3.99415	3.82279
52.1	0.2643	0.172556	0.1223	0.340853	0.6844	0.660993	1.3903	1.26822	2.4793	2.30295	4.0019	3.82731
52.2	0.26475	0.172874	0.12425	0.341472	0.68455	0.662163	1.39355	1.27034	2.47995	2.30641	4.00815	3.83183
52.3	0.26535	0.173191	0.12165	0.342092	0.68325	0.663333	1.39475	1.27247	2.48275	2.30986	4.01395	3.83634
52.4	0.26445	0.173509	0.12455	0.342711	0.68265	0.664503	1.39825	1.2746	2.48575	2.31331	4.01995	3.84084
52.5	0.26475	0.173826	0.12495	0.34333	0.68035	0.665672	1.40045	1.27672	2.48875	2.31676	4.02445	3.84533
52.6	0.2661	0.174144	0.1253	0.343948	0.6813	0.666841	1.4047	1.27884	2.4943	2.3202	4.0298	3.84982
52.7	0.26865	0.174461	0.12965	0.344567	0.68395	0.66801	1.40865	1.28097	2.49925	2.32364	4.03545	3.8543
52.8	0.2687	0.174778	0.1332	0.345186	0.6857	0.669178	1.4138	1.28309	2.501	2.32707	4.037	3.85877
52.9	0.27095	0.175096	0.13615	0.345804	0.68605	0.670346	1.41715	1.28521	2.50315	2.33051	4.04245	3.86323
53	0.27095	0.175413	0.13415	0.346422	0.68585	0.671513	1.41975	1.28733	2.50595	2.33394	4.04555	3.86768
53.1	0.2682	0.17573	0.1325	0.34704	0.6845	0.67268	1.4208	1.28944	2.5073	2.33737	4.0462	3.87213
53.2	0.271	0.176047	0.1318	0.347658	0.6841	0.673847	1.4224	1.29156	2.5112	2.34079	4.0497	3.87657
53.3	0.27125	0.176364	0.13115	0.348276	0.68615	0.675013	1.42515	1.29368	2.51445	2.34421	4.05515	3.881
53.4	0.26945	0.176681	0.12705	0.348894	0.69015	0.676179	1.42555	1.29579	2.51745	2.34763	4.05965	3.88542
53.5	0.26575	0.176998	0.12455	0.349511	0.69295	0.677345	1.42975	1.2979	2.52115	2.35104	4.06275	3.88983
53.6	0.2677	0.177315	0.1283	0.350129	0.6932	0.67851	1.4314	1.30002	2.5243	2.35445	4.0696	3.89424
53.7	0.27095	0.177632	0.12425	0.350746	0.69225	0.679675	1.43285	1.30213	2.52645	2.35786	4.07235	3.89864
53.8	0.272	0.177948	0.1255	0.351363	0.6937	0.68084	1.436	1.30424	2.5312	2.36127	4.0801	3.90303
53.9	0.27525	0.178265	0.12955	0.35198	0.69585	0.682004	1.44105	1.30635	2.53925	2.36467	4.08805	3.90741
54	0.27595	0.178582	0.13005	0.352597	0.69775	0.683168	1.44145	1.30845	2.54545	2.36807	4.09355	3.91179
54.1	0.2819	0.178898	0.1335	0.353214	0.6996	0.684331	1.4441	1.31056	2.5487	2.37146	4.0989	3.91616
54.2	0.28145	0.179215	0.13335	0.353831	0.69965	0.685494	1.44605	1.31267	2.54965	2.37485	4.10165	3.92052
54.3	0.2842	0.179531	0.1341	0.354447	0.7012	0.686657	1.446	1.31477	2.5541	2.37824	4.1088	3.92487
54.4	0.2896	0.179848	0.1357	0.355064	0.7037	0.687819	1.4473	1.31687	2.5603	2.38163	4.1113	3.92922
54.5	0.29115	0.180164	0.13605	0.35568	0.70415	0.688981	1.44835	1.31898	2.56515	2.38501	4.11705	3.93355
54.6	0.2915	0.18048	0.1317	0.356296	0.7018	0.690143	1.4499	1.32108	2.5681	2.38839	4.1193	3.93788
54.7	0.2901	0.180797	0.1317	0.356912	0.7044	0.691304	1.4497	1.32318	2.5716	2.39177	4.1215	3.9422
54.8	0.29015	0.181113	0.13205	0.357528	0.70505	0.692465	1.45145	1.32528	2.57615	2.39514	4.12145	3.94652
54.9	0.2882	0.181429	0.1273	0.358144	0.7068	0.693626	1.4519	1.32738	2.5772	2.39851	4.1263	3.95082
55	0.2864	0.181745	0.126	0.358759	0.7095	0.694786	1.4544	1.32947	2.5813	2.40188	4.1296	3.95512
55.1	0.2849	0.182061	0.1257	0.359375	0.7111	0.695946	1.4573	1.33157	2.5844	2.40524	4.1343	3.95941
55.2	0.2866	0.182377	0.1285	0.35999	0.7148	0.697105	1.4583	1.33366	2.5865	2.4086	4.1405	3.9637
55.3	0.2863	0.182693	0.1287	0.360605	0.7168	0.698264	1.4631	1.33576	2.5898	2.41196	4.1426	3.96797
55.4	0.2883	0.183009	0.1264	0.36122	0.7181	0.699423	1.4645	1.33785	2.5936	2.41532	4.144	3.97224
55.5	0.2902	0.183325	0.1269	0.361835	0.7191	0.700581	1.4654	1.33994	2.5966	2.41867	4.1473	3.9765
55.6	0.2898	0.183641	0.1286	0.36245	0.7206	0.701739	1.4674	1.34203	2.6019	2.42202	4.15	3.98075
55.7	0.28985	0.183957	0.12635	0.363064	0.71885	0.702897	1.46755	1.34412	2.60355	2.42536	4.15235	3.985
55.8	0.2912	0.184272	0.1256	0.363679	0.7191	0.704054	1.4728	1.34621	2.6073	2.4287	4.1579	3.98924
55.9	0.29565	0.184588	0.12935	0.364293	0.72295	0.705211	1.47795	1.3483	2.61465	2.43204	4.16525	3.99347
56	0.295	0.184904	0.1278	0.364908	0.7239	0.706367	1.4804	1.35039	2.6164	2.43538	4.172	3.99769
56.1	0.2973	0.185219	0.1266	0.365522	0.725	0.707524	1.4841	1.35247	2.6169	2.43871	4.1772	4.0019
56.2	0.29805	0.185535	0.12435	0.366136	0.72465	0.708679	1.48685	1.35455	2.62155	2.44204	4.18185	4.00611
56.3	0.2963	0.18585	0.1242	0.36675	0.7264	0.709835	1.4885	1.35664	2.6237	2.44537	4.1842	4.01031
56.4	0.29635	0.186165	0.12465	0.367363	0.72465	0.71099	1.49025	1.35872	2.62525	2.44869	4.18735	4.0145
56.5	0.3004	0.186481	0.1262	0.367977	0.7251	0.712144	1.4929	1.3608	2.6283	2.45201	4.1915	4.01869
56.6	0.303	0.186796	0.1242	0.36859	0.7253	0.713299	1.4961	1.36288	2.6293	2.45533	4.1931	4.02287
56.7	0.30475	0.187111	0.12635	0.369204	0.72985	0.714453	1.49965	1.36496	2.63205	2.45864	4.19605	4.02704
56.8	0.30535	0.187427	0.12795	0.369817	0.73145	0.715606	1.50155	1.36704	2.63615	2.46195	4.20005	4.0312
56.9	0.31005	0.187742	0.12835	0.37043	0.73065	0.71676	1.50225	1.36911	2.63995	2.46526	4.20585	4.03536
57	0.31085	0.188057	0.12955	0.371043	0.73075	0.717913	1.50055	1.37119	2.64425	2.46857	4.20845	4.03951
57.1	0.30925	0.188372	0.12815	0.371656	0.72755	0.719065	1.49825	1.37326	2.64605	2.47187	4.21265	4.04365
57.2	0.3122	0.188687	0.1339	0.372268	0.7288	0.720217	1.5019	1.37534	2.6501	2.47517	4.2175	4.04778
57.3	0.31365	0.189002	0.13535	0.372881	0.73105	0.721369	1.50445	1.37741	2.65375	2.47847	4.22185	4.05191
57.4	0.31595	0.189316	0.13835	0.373493	0.73215	0.722521	1.50775	1.37948	2.65755	2.48176	4.22985	4.05602
57.5	0.31505	0.189631	0.13595	0.374105	0.73325	0.723672	1.50785	1.38155	2.65765	2.48505	4.23175	4.06014
57.6	0.30955	0.189946	0.13345	0.374718	0.73375	0.724823	1.50745	1.38362	2.65935	2.48833	4.23475	4.06424
57.7	0.31065	0.190261	0.13385	0.37533	0.73775	0.725973	1.51025	1.38569	2.66545	2.49162	4.23805	4.06834
57.8	0.31445	0.190575	0.13375	0.375941	0.73785	0.727123	1.51575	1.38776	2.66835	2.4949	4.24265	4.07243
57.9	0.31605	0.19089	0.13405	0.376553	0.73845	0.728272	1.51905	1.38982	2.66975	2.49818	4.24645	4.07651
58	0.31675	0.191204	0.13375	0.377165	0.73895	0.729422	1.52085	1.39189	2.67115	2.50145	4.24905	4.08058
58.1	0.31575	0.191519	0.13505	0.377776	0.74055	0.730571	1.52205	1.39395	2.67525	2.50472	4.25555	4.08465
58.2	0.3145	0.191833	0.136	0.378388	0.7433	0.731719	1.5205	1.39601	2.6768	2.50799	4.2568	4.08871
58.3	0.31505	0.192148	0.13745	0.378999	0.74755	0.732867	1.52355	1.39807	2.67985	2.51126	4.25905	4.09277
58.4	0.31785	0.192462	0.14325	0.37961	0.75285	0.734015	1.52715	1.40013	2.68575	2.51452	4.26235	4.09681
58.5	0.31795	0.192776	0.14175	0.380221	0.75575	0.735163	1.52585	1.40219	2.68715	2.51778	4.26605	4.10085
58.6	0.317	0.193091	0.1395	0.380832	0.7582	0.73631	1.5278	1.40425	2.6896	2.52104	4.2682	4.10488
58.7	0.3174	0.193405	0.1393	0.381442	0.7598	0.737457	1.5293	1.40631	2.6946	2.52429	4.271	4.10891
58.8	0.31995	0.193719	0.13575	0.382053	0.76105	0.738603	1.53125	1.40837	2.69695	2.52754	4.27345	4.11292
58.9	0.3169	0.194033	0.1322	0.382663	0.7597	0.739749	1.5297	1.41042	2.6975	2.53079	4.2764	4.11693
59	0.3184	0.194347	0.1341	0.383273	0.7609	0.740895	1.5309	1.41248	2.7005	2.53403	4.2801	4.12094
59.1	0.32055	0.194661	0.13445	0.383884	0.76365	0.74204	1.53635	1.41453	2.70475	2.53727	4.28355	4.12493
59.2	0.325	0.194975	0.138	0.384494	0.7671	0.743185	1.5402	1.41658	2.7097	2.54051	4.2908	4.12892
59.3	0.32265	0.195289	0.13715	0.385104	0.76815	0.74433	1.53935	1.41863	2.71175	2.54375	4.29385	4.1329
59.4	0.32325	0.195603	0.13625	0.385713	0.77065	0.745474	1.54425	1.42068	2.71455	2.54698	4.29605	4.13688
59.5	0.3245	0.195916	0.1381	0.386323	0.7699	0.746618	1.545	1.42273	2.7185	2.55021	4.2995	4.14085
59.6	0.32595	0.19623	0.13895	0.386932	0.77175	0.747761	1.54675	1.42478	2.72215	2.55343	4.30475	4.14481
59.7	0.32595	0.196544	0.13685	0.387542	0.77635	0.748905	1.54935	1.42683	2.72395	2.55666	4.30805	4.14876
59.8	0.32785	0.196857	0.13865	0.388151	0.77985	0.750047	1.54865	1.42887	2.72805	2.55988	4.31055	4.15271
59.9	0.3306	0.197171	0.1396	0.38876	0.7834	0.75119	1.5506	1.43092	2.7285	2.56309	4.3126	4.15665
60	0.3285	0.197484	0.1344	0.389369	0.7831	0.752332	1.5492	1.43296	2.7283	2.56631	4.3134	4.16058
60.1	0.32865	0.197798	0.13345	0.389978	0.78275	0.753474	1.54885	1.435	2.72985	2.56952	4.31285	4.1645
60.2	0.3263	0.198111	0.132	0.390586	0.7826	0.754615	1.5514	1.43704	2.7338	2.57273	4.3124	4.16842
60.3	0.3279	0.198424	0.1334	0.391195	0.7865	0.755756	1.5524	1.43908	2.7384	2.57593	4.3168	4.17233
60.4	0.32755	0.198738	0.13225	0.391803	0.78785	0.756897	1.55355	1.44112	2.74005	2.57914	4.32045	4.17624
60.5	0.3258	0.199051	0.1313	0.392412	0.7911	0.758037	1.5558	1.44316	2.7404	2.58233	4.3275	4.18013
60.6	0.323	0.199364	0.1296	0.39302	0.7929	0.759177	1.5581	1.4452	2.7404	2.58553	4.3296	4.18402
60.7	0.3238	0.199677	0.1316	0.393628	0.7968	0.760316	1.5626	1.44723	2.7436	2.58872	4.3345	4.18791
60.8	0.3265	0.19999	0.1272	0.394236	0.7976	0.761456	1.5639	1.44927	2.744	2.59191	4.3379	4.19179
60.9	0.32765	0.200303	0.12625	0.394844	0.80005	0.762594	1.56435	1.4513	2.74395	2.5951	4.34335	4.19565
61	0.3297	0.200616	0.126	0.395451	0.803	0.763733	1.57	1.45334	2.749	2.59829	4.348	4.19952
61.1	0.3338	0.200929	0.1285	0.396059	0.8097	0.764871	1.5737	1.45537	2.7548	2.60147	4.3542	4.20337
61.2	0.33365	0.201242	0.12865	0.396666	0.80995	0.766009	1.57605	1.4574	2.75845	2.60465	4.35795	4.20722
61.3	0.3315	0.201555	0.1247	0.397273	0.8064	0.767146	1.5806	1.45943	2.7622	2.60782	4.3616	4.21106
61.4	0.335	0.201868	0.1226	0.397881	0.8074	0.768283	1.583	1.46146	2.7626	2.61099	4.3649	4.2149
61.5	0.33715	0.20218	0.12265	0.398488	0.80885	0.76942	1.58595	1.46349	2.76345	2.61416	4.36825	4.21873
61.6	0.3397	0.202493	0.1229	0.399094	0.81	0.770557	1.5886	1.46551	2.7656	2.61733	4.3696	4.22255
61.7	0.3435	0.202806	0.1256	0.399701	0.8127	0.771693	1.5932	1.46754	2.7698	2.62049	4.3768	4.22636
61.8	0.34595	0.203118	0.12875	0.400308	0.81455	0.772828	1.59455	1.46956	2.77065	2.62366	4.38015	4.23017
61.9	0.34595	0.203431	0.12825	0.400914	0.81455	0.773963	1.59385	1.47159	2.77085	2.62681	4.38255	4.23397
62	0.346	0.203743	0.1241	0.40152	0.8136	0.775098	1.5916	1.47361	2.7699	2.62997	4.3848	4.23777
62.1	0.3472	0.204056	0.124	0.402127	0.8121	0.776233	1.5927	1.47563	2.773	2.63312	4.3879	4.24156
62.2	0.3454	0.204368	0.1244	0.402733	0.8126	0.777367	1.5933	1.47765	2.7769	2.63627	4.3907	4.24534
62.3	0.34255	0.20468	0.12255	0.403339	0.81425	0.778501	1.59345	1.47967	2.77895	2.63942	4.39265	4.24911
62.4	0.34625	0.204992	0.12355	0.403944	0.81455	0.779635	1.59575	1.48169	2.78625	2.64256	4.39635	4.25288
62.5	0.34655	0.205305	0.12295	0.40455	0.81785	0.780768	1.59915	1.48371	2.78715	2.6457	4.40095	4.25664
62.6	0.34395	0.205617	0.11965	0.405156	0.81995	0.7819	1.59755	1.48572	2.78655	2.64884	4.40145	4.26039
62.7	0.3412	0.205929	0.1174	0.405761	0.8194	0.783033	1.5964	1.48774	2.7879	2.65197	4.4042	4.26414
62.8	0.3403	0.206241	0.1162	0.406366	0.8191	0.784165	1.5994	1.48975	2.7907	2.6551	4.4049	4.26788
62.9	0.34025	0.206553	0.11405	0.406971	0.82175	0.785297	1.60185	1.49177	2.79385	2.65823	4.40715	4.27161
63	0.3392	0.206865	0.1144	0.407576	0.8264	0.786428	1.6077	1.49378	2.7987	2.66136	4.4095	4.27534
63.1	0.3444	0.207177	0.117	0.408181	0.8304	0.787559	1.6101	1.49579	2.7998	2.66448	4.4144	4.27906
63.2	0.34465	0.207488	0.11555	0.408786	0.83465	0.78869	1.61265	1.4978	2.80265	2.6676	4.41585	4.28278
63.3	0.34445	0.2078	0.11065	0.409391	0.83325	0.78982	1.61175	1.49981	2.80275	2.67072	4.41765	4.28648
63.4	0.344	0.208112	0.1097	0.409995	0.8344	0.79095	1.6128	1.50182	2.8065	2.67383	4.4224	4.29018
63.5	0.34535	0.208424	0.11195	0.4106	0.83685	0.79208	1.61545	1.50382	2.80865	2.67694	4.42645	4.29388
63.6	0.34635	0.208735	0.11405	0.411204	0.83785	0.793209	1.61815	1.50583	2.81345	2.68005	4.42875	4.29757
63.7	0.3503	0.209047	0.1148	0.411808	0.8364	0.794338	1.6231	1.50783	2.8181	2.68316	4.4329	4.30125
63.8	0.3509	0.209358	0.1159	0.412412	0.8378	0.795466	1.6261	1.50984	2.8217	2.68626	4.4361	4.30492
63.9	0.3504	0.20967	0.1167	0.413016	0.8436	0.796594	1.6233	1.51184	2.8269	2.68936	4.4421	4.30859
64	0.3497	0.209981	0.1137	0.413619	0.8475	0.797722	1.625	1.51384	2.8318	2.69245	4.4441	4.31225
64.1	0.34895	0.210292	0.11475	0.414223	0.84995	0.79885	1.62895	1.51584	2.83775	2.69555	4.44435	4.3159
64.2	0.34925	0.210604	0.11395	0.414826	0.85045	0.799977	1.63125	1.51784	2.83985	2.69864	4.44455	4.31955
64.3	0.35065	0.210915	0.11235	0.41543	0.85215	0.801104	1.63315	1.51984	2.84315	2.70173	4.44695	4.32319
64.4	0.35185	0.211226	0.10965	0.416033	0.85415	0.80223	1.63185	1.52184	2.84705	2.70481	4.44755	4.32683
64.5	0.3505	0.211537	0.1073	0.416636	0.8558	0.803356	1.6336	1.52383	2.8494	2.70789	4.4502	4.33046
64.6	0.35115	0.211848	0.10725	0.417239	0.85695	0.804482	1.63795	1.52583	2.85195	2.71097	4.45155	4.33408
64.7	0.3551	0.212159	0.1089	0.417842	0.8582	0.805607	1.637	1.52782	2.8545	2.71405	4.4544	4.3377
64.8	0.35435	0.21247	0.10915	0.418444	0.85765	0.806732	1.63675	1.52982	2.85575	2.71712	4.45695	4.3413
64.9	0.3537	0.212781	0.1107	0.419047	0.8586	0.807857	1.6387	1.53181	2.8583	2.72019	4.457	4.34491
65	0.35695	0.213092	0.11175	0.419649	0.86255	0.808981	1.64265	1.5338	2.86035	2.72326	4.46205	4.3485
65.1	0.3572	0.213403	0.1082	0.420252	0.8635	0.810105	1.6456	1.53579	2.864	2.72633	4.4645	4.35209
65.2	0.3549	0.213714	0.1098	0.420854	0.8642	0.811228	1.645	1.53778	2.8632	2.72939	4.4676	4.35568
65.3	0.35645	0.214025	0.10935	0.421456	0.86535	0.812352	1.64625	1.53977	2.86465	2.73245	4.46835	4.35925
65.4	0.3578	0.214335	0.1112	0.422058	0.8672	0.813474	1.6501	1.54176	2.8684	2.73551	4.471	4.36282
65.5	0.35925	0.214646	0.11585	0.422659	0.86655	0.814597	1.64975	1.54374	2.87155	2.73856	4.47605	4.36639
65.6	0.35755	0.214956	0.11475	0.423261	0.86805	0.815719	1.65535	1.54573	2.87505	2.74161	4.48035	4.36995
65.7	0.3596	0.215267	0.1156	0.423863	0.8691	0.816841	1.66	1.54771	2.8785	2.74466	4.4823	4.3735
65.8	0.36045	0.215577	0.11625	0.424464	0.86695	0.817962	1.66315	1.5497	2.88135	2.7477	4.48615	4.37704
65.9	0.3594	0.215888	0.114	0.425065	0.8677	0.819083	1.6656	1.55168	2.8845	2.75075	4.4899	4.38058
66	0.36385	0.216198	0.11355	0.425666	0.86915	0.820204	1.66905	1.55366	2.89095	2.75379	4.49295	4.38411
66.1	0.36585	0.216508	0.11415	0.426267	0.87055	0.821325	1.67325	1.55564	2.89275	2.75682	4.49675	4.38764
66.2	0.36255	0.216819	0.10995	0.426868	0.86955	0.822445	1.67495	1.55762	2.89205	2.75986	4.49965	4.39116
66.3	0.36435	0.217129	0.10805	0.427469	0.87165	0.823564	1.67595	1.5596	2.89295	2.76289	4.50335	4.39467
66.4	0.36525	0.217439	0.10735	0.428069	0.87395	0.824684	1.67965	1.56157	2.89355	2.76591	4.50675	4.39818
66.5	0.36085	0.217749	0.10555	0.42867	0.87245	0.825803	1.68025	1.56355	2.89535	2.76894	4.50655	4.40168
66.6	0.3608	0.218059	0.1085	0.42927	0.871	0.826921	1.6826	1.56552	2.9007	2.77196	4.5104	4.40518
66.7	0.36375	0.218369	0.11045	0.42987	0.87235	0.82804	1.68575	1.5675	2.90415	2.77498	4.51495	4.40867
66.8	0.3633	0.218679	0.1076	0.43047	0.8718	0.829158	1.683	1.56947	2.9055	2.778	4.5173	4.41215
66.9	0.3644	0.218989	0.1112	0.43107	0.8733	0.830275	1.6868	1.57144	2.9083	2.78101	4.5197	4.41562
67	0.36535	0.219299	0.10825	0.43167	0.87495	0.831392	1.69185	1.57341	2.91325	2.78402	4.52165	4.41909
67.1	0.36785	0.219609	0.11035	0.43227	0.87555	0.832509	1.69395	1.57538	2.91555	2.78703	4.52115	4.42256
67.2	0.369	0.219918	0.1076	0.432869	0.8732	0.833626	1.6974	1.57735	2.9149	2.79004	4.5226	4.42601
67.3	0.36745	0.220228	0.10985	0.433469	0.87315	0.834742	1.70085	1.57932	2.91845	2.79304	4.52595	4.42947
67.4	0.37025	0.220538	0.11235	0.434068	0.87675	0.835858	1.70285	1.58129	2.92085	2.79604	4.52935	4.43291
67.5	0.3685	0.220847	0.1124	0.434667	0.8783	0.836973	1.7031	1.58325	2.9248	2.79904	4.5318	4.43635
67.6	0.3683	0.221157	0.1117	0.435266	0.8828	0.838088	1.7058	1.58522	2.9262	2.80203	4.5373	4.43978
67.7	0.36455	0.221466	0.11125	0.435865	0.88325	0.839203	1.70615	1.58718	2.92515	2.80502	4.53935	4.44321
67.8	0.3653	0.221776	0.1082	0.436464	0.8853	0.840317	1.7079	1.58914	2.9273	2.80801	4.5424	4.44663
67.9	0.3674	0.222085	0.1077	0.437062	0.8905	0.841431	1.7137	1.5911	2.9305	2.811	4.5475	4.45004
68	0.3683	0.222394	0.1106	0.437661	0.893	0.842545	1.7187	1.59307	2.9359	2.81398	4.5547	4.45345
68.1	0.36845	0.222704	0.11425	0.438259	0.89525	0.843659	1.72275	1.59503	2.94055	2.81696	4.55795	4.45685
68.2	0.36895	0.223013	0.11515	0.438857	0.89795	0.844772	1.72705	1.59698	2.94525	2.81994	4.56295	4.46025
68.3	0.3692	0.223322	0.1142	0.439456	0.8985	0.845884	1.7301	1.59894	2.9465	2.82291	4.5652	4.46364
68.4	0.37355	0.223631	0.11655	0.440054	0.89925	0.846996	1.73435	1.6009	2.94705	2.82589	4.56955	4.46702
68.5	0.37285	0.22394	0.11455	0.440651	0.90195	0.848108	1.73895	1.60285	2.94815	2.82886	4.57315	4.4704
68.6	0.3737	0.224249	0.1158	0.441249	0.9024	0.84922	1.7399	1.60481	2.9521	2.83182	4.5754	4.47377
68.7	0.376	0.224558	0.1164	0.441847	0.9053	0.850331	1.7458	1.60676	2.9559	2.83479	4.5814	4.47714
68.8	0.3788	0.224867	0.1203	0.442444	0.9103	0.851442	1.751	1.60871	2.9622	2.83775	4.586	4.4805
68.9	0.38195	0.225176	0.11895	0.443042	0.91285	0.852553	1.74975	1.61067	2.96275	2.84071	4.59115	4.48385
69	0.3832	0.225485	0.1185	0.443639	0.9118	0.853663	1.7491	1.61262	2.9627	2.84366	4.5935	4.4872
69.1	0.38525	0.225794	0.11895	0.444236	0.91385	0.854773	1.75335	1.61457	2.96915	2.84661	4.59865	4.49054
69.2	0.38375	0.226102	0.11855	0.444833	0.91525	0.855882	1.75695	1.61651	2.97305	2.84956	4.60165	4.49388
69.3	0.38495	0.226411	0.12135	0.44543	0.91785	0.856992	1.76115	1.61846	2.97825	2.85251	4.60465	4.49721
69.4	0.3867	0.22672	0.1253	0.446026	0.9209	0.8581	1.7627	1.62041	2.9837	2.85545	4.6079	4.50053
69.5	0.38785	0.227028	0.12715	0.446623	0.91915	0.859209	1.76305	1.62235	2.98565	2.8584	4.61025	4.50385
69.6	0.3866	0.227337	0.1253	0.447219	0.9183	0.860317	1.7652	1.6243	2.9876	2.86134	4.6095	4.50716
69.7	0.38885	0.227645	0.12725	0.447816	0.92005	0.861425	1.76875	1.62624	2.98815	2.86427	4.61315	4.51046
69.8	0.38865	0.227953	0.12705	0.448412	0.92225	0.862532	1.76975	1.62818	2.98945	2.8672	4.61165	4.51377
69.9	0.38865	0.228262	0.12695	0.449008	0.91945	0.863639	1.76925	1.63012	2.98975	2.87014	4.61295	4.51706
70	0.38935	0.22857	0.12625	0.449604	0.91685	0.864746	1.77225	1.63207	2.99135	2.87306	4.61245	4.52035
70.1	0.39015	0.228878	0.12935	0.450199	0.91595	0.865852	1.77325	1.634	2.99275	2.87599	4.61535	4.52363
70.2	0.39	0.229186	0.129	0.450795	0.9165	0.866958	1.7753	1.63594	2.9916	2.87891	4.6207	4.52691
70.3	0.3873	0.229495	0.1302	0.451391	0.9173	0.868064	1.7782	1.63788	2.995	2.88183	4.6242	4.53018
70.4	0.38925	0.229803	0.13155	0.451986	0.91945	0.869169	1.78135	1.63982	2.99855	2.88475	4.63015	4.53344
70.5	0.3902	0.230111	0.1338	0.452581	0.921	0.870274	1.7857	1.64175	3.0044	2.88766	4.6374	4.5367
70.6	0.39115	0.230419	0.13365	0.453176	0.92225	0.871379	1.78785	1.64369	3.00895	2.89057	4.64305	4.53995
70.7	0.3948	0.230727	0.1363	0.453771	0.9266	0.872483	1.7911	1.64562	3.0149	2.89348	4.6503	4.5432
70.8	0.3917	0.231035	0.1363	0.454366	0.9259	0.873587	1.7949	1.64755	3.0195	2.89639	4.6531	4.54644
70.9	0.39065	0.231342	0.13385	0.454961	0.92335	0.874691	1.79495	1.64948	3.02245	2.89929	4.65485	4.54968
71	0.3896	0.23165	0.1317	0.455556	0.9248	0.875794	1.7975	1.65141	3.0254	2.90219	4.6594	4.55291
71.1	0.38955	0.231958	0.13215	0.45615	0.92725	0.876897	1.80075	1.65334	3.02845	2.90509	4.66295	4.55613
71.2	0.39035	0.232265	0.13335	0.456745	0.92935	0.878	1.80225	1.65527	3.02835	2.90799	4.66675	4.55935
71.3	0.3931	0.232573	0.1351	0.457339	0.9331	0.879102	1.8065	1.6572	3.0323	2.91088	4.6693	4.56256
71.4	0.39205	0.232881	0.13675	0.457933	0.93605	0.880204	1.80655	1.65913	3.03305	2.91377	4.67145	4.56577
71.5	0.39585	0.233188	0.13945	0.458527	0.93895	0.881305	1.80855	1.66105	3.03535	2.91666	4.67695	4.56897
71.6	0.3968	0.233496	0.1363	0.459121	0.9434	0.882406	1.811	1.66297	3.0361	2.91954	4.6791	4.57216
71.7	0.3978	0.233803	0.1358	0.459714	0.9456	0.883507	1.8108	1.6649	3.0384	2.92242	4.6798	4.57535
71.8	0.3969	0.23411	0.1318	0.460308	0.9425	0.884608	1.8101	1.66682	3.0398	2.9253	4.6823	4.57853
71.9	0.39815	0.234418	0.13255	0.460902	0.94375	0.885708	1.81245	1.66874	3.04185	2.92818	4.68505	4.58171
72	0.39675	0.234725	0.13635	0.461495	0.94575	0.886807	1.81665	1.67066	3.04405	2.93105	4.68675	4.58488
72.1	0.39495	0.235032	0.13855	0.462088	0.94635	0.887907	1.81845	1.67258	3.04425	2.93392	4.68865	4.58805
72.2	0.3977	0.235339	0.1388	0.462681	0.947	0.889006	1.8213	1.6745	3.0506	2.93679	4.6906	4.59121
72.3	0.39945	0.235647	0.14295	0.463274	0.95055	0.890105	1.82635	1.67642	3.05805	2.93966	4.69655	4.59437
72.4	0.40035	0.235954	0.14295	0.463867	0.95175	0.891203	1.82835	1.67833	3.06285	2.94252	4.70025	4.59752
72.5	0.4007	0.236261	0.1437	0.46446	0.9518	0.892301	1.8326	1.68025	3.0659	2.94538	4.7018	4.60066
72.6	0.40575	0.236568	0.14705	0.465052	0.95535	0.893399	1.83595	1.68216	3.07195	2.94824	4.70755	4.6038
72.7	0.40595	0.236874	0.14695	0.465645	0.95585	0.894496	1.83735	1.68408	3.07335	2.95109	4.70845	4.60693
72.8	0.40635	0.237181	0.14855	0.466237	0.95955	0.895593	1.84085	1.68599	3.07775	2.95394	4.70875	4.61006
72.9	0.40935	0.237488	0.15045	0.466829	0.96265	0.89669	1.84585	1.6879	3.08095	2.95679	4.71155	4.61318
73	0.40825	0.237795	0.15015	0.467421	0.96345	0.897786	1.84715	1.68981	3.08385	2.95964	4.71525	4.61629
73.1	0.40965	0.238102	0.15105	0.468013	0.96165	0.898882	1.84725	1.69172	3.08405	2.96248	4.71905	4.6194
73.2	0.40985	0.238408	0.15455	0.468605	0.96225	0.899978	1.84845	1.69363	3.08755	2.96533	4.72485	4.62251
73.3	0.40965	0.238715	0.15655	0.469197	0.96405	0.901073	1.84775	1.69554	3.09205	2.96816	4.72935	4.62561
73.4	0.4126	0.239021	0.1559	0.469788	0.9691	0.902168	1.8493	1.69744	3.0948	2.971	4.7317	4.6287
73.5	0.41165	0.239328	0.15795	0.47038	0.96915	0.903263	1.85195	1.69935	3.09715	2.97383	4.73425	4.63179
73.6	0.41335	0.239634	0.15815	0.470971	0.96715	0.904357	1.85565	1.70125	3.10135	2.97667	4.73945	4.63487
73.7	0.4128	0.239941	0.1588	0.471562	0.9648	0.905451	1.8549	1.70316	3.1076	2.97949	4.7409	4.63795
73.8	0.41545	0.240247	0.15645	0.472153	0.96405	0.906544	1.85745	1.70506	3.11545	2.98232	4.74445	4.64102
73.9	0.41515	0.240553	0.16115	0.472744	0.96445	0.907637	1.85905	1.70696	3.12095	2.98514	4.74645	4.64408
74	0.41315	0.240859	0.15985	0.473335	0.96165	0.90873	1.85885	1.70886	3.12645	2.98796	4.74835	4.64714
74.1	0.41295	0.241166	0.16015	0.473925	0.96155	0.909823	1.85985	1.71076	3.13035	2.99078	4.74775	4.6502
74.2	0.4164	0.241472	0.1592	0.474516	0.9605	0.910915	1.8631	1.71266	3.1313	2.9936	4.7514	4.65325
74.3	0.4169	0.241778	0.1621	0.475106	0.9605	0.912007	1.8667	1.71456	3.1334	2.99641	4.7536	4.65629
74.4	0.41965	0.242084	0.16415	0.475696	0.96115	0.913098	1.87025	1.71645	3.13925	2.99922	4.75725	4.65933
74.5	0.41895	0.24239	0.16685	0.476287	0.96375	0.91419	1.87335	1.71835	3.14665	3.00202	4.76245	4.66236
74.6	0.4183	0.242696	0.166	0.476877	0.9623	0.91528	1.8696	1.72024	3.1456	3.00483	4.7647	4.66539
74.7	0.41945	0.243002	0.16615	0.477466	0.96375	0.916371	1.87015	1.72214	3.14905	3.00763	4.76855	4.66841
74.8	0.41985	0.243307	0.16525	0.478056	0.96245	0.917461	1.87065	1.72403	3.15245	3.01043	4.76955	4.67143
74.9	0.4222	0.243613	0.1641	0.478646	0.9633	0.918551	1.8709	1.72592	3.1529	3.01323	4.7722	4.67444
75	0.42205	0.243919	0.16425	0.479235	0.96315	0.91964	1.87465	1.72781	3.15565	3.01602	4.77475	4.67744
75.1	0.42215	0.244225	0.16535	0.479825	0.96475	0.920729	1.87785	1.7297	3.15965	3.01881	4.77685	4.68044
75.2	0.4241	0.24453	0.1685	0.480414	0.9658	0.921818	1.8774	1.73159	3.163	3.0216	4.7799	4.68344
75.3	0.42455	0.244836	0.16615	0.481003	0.96465	0.922906	1.88035	1.73348	3.16585	3.02439	4.78305	4.68643
75.4	0.4199	0.245141	0.163	0.481592	0.9618	0.923994	1.8786	1.73536	3.1662	3.02717	4.7838	4.68941
75.5	0.42195	0.245447	0.16375	0.482181	0.96075	0.925082	1.88345	1.73725	3.17025	3.02995	4.78685	4.69239
75.6	0.42405	0.245752	0.16425	0.48277	0.96415	0.92617	1.88695	1.73913	3.17635	3.03273	4.79105	4.69536
75.7	0.42515	0.246058	0.16295	0.483358	0.96405	0.927257	1.88935	1.74102	3.18185	3.03551	4.79365	4.69833
75.8	0.42245	0.246363	0.16135	0.483947	0.96075	0.928343	1.88845	1.7429	3.18485	3.03828	4.79335	4.70129
75.9	0.42205	0.246668	0.15895	0.484535	0.96285	0.92943	1.88515	1.74478	3.18535	3.04105	4.79835	4.70425
76	0.42535	0.246973	0.15815	0.485123	0.96605	0.930516	1.88715	1.74666	3.18735	3.04382	4.80395	4.7072
76.1	0.4246	0.247279	0.1596	0.485711	0.968	0.931601	1.8906	1.74854	3.191	3.04658	4.8102	4.71015
76.2	0.42315	0.247584	0.16055	0.486299	0.96825	0.932687	1.89135	1.75042	3.19225	3.04935	4.81285	4.71309
76.3	0.42615	0.247889	0.16295	0.486887	0.97225	0.933772	1.89385	1.7523	3.19875	3.05211	4.81545	4.71603
76.4	0.42805	0.248194	0.16455	0.487475	0.97295	0.934856	1.89455	1.75418	3.20055	3.05486	4.81845	4.71896
76.5	0.4303	0.248499	0.1658	0.488062	0.9736	0.935941	1.8947	1.75605	3.2047	3.05762	4.8196	4.72188
76.6	0.43075	0.248804	0.16845	0.48865	0.97375	0.937025	1.89685	1.75793	3.20565	3.06037	4.81995	4.7248
76.7	0.42895	0.249108	0.17025	0.489237	0.96955	0.938108	1.89825	1.7598	3.20405	3.06312	4.81985	4.72772
76.8	0.4287	0.249413	0.1679	0.489824	0.9649	0.939191	1.897	1.76167	3.2034	3.06587	4.817	4.73063
76.9	0.4294	0.249718	0.1676	0.490411	0.966	0.940274	1.8991	1.76355	3.2032	3.06861	4.8206	4.73353
77	0.43365	0.250023	0.16725	0.490998	0.97135	0.941357	1.90245	1.76542	3.20605	3.07135	4.82595	4.73643
77.1	0.43325	0.250327	0.16545	0.491585	0.96955	0.942439	1.90125	1.76729	3.20595	3.07409	4.82735	4.73933
77.2	0.43325	0.250632	0.16575	0.492172	0.96965	0.943521	1.90205	1.76916	3.21135	3.07683	4.82885	4.74222
77.3	0.43565	0.250936	0.16615	0.492758	0.97085	0.944603	1.90475	1.77103	3.21805	3.07957	4.83135	4.7451
77.4	0.4376	0.251241	0.165	0.493345	0.9714	0.945684	1.9059	1.77289	3.2225	3.0823	4.8355	4.74798
77.5	0.4341	0.251545	0.1606	0.493931	0.9683	0.946765	1.907	1.77476	3.2253	3.08503	4.838	4.75085
77.6	0.43175	0.25185	0.15705	0.494517	0.96485	0.947845	1.90915	1.77662	3.22745	3.08775	4.83935	4.75372
77.7	0.42995	0.252154	0.15725	0.495103	0.96265	0.948925	1.91015	1.77849	3.23325	3.09048	4.83885	4.75658
77.8	0.43115	0.252458	0.15955	0.495689	0.96675	0.950005	1.91055	1.78035	3.23825	3.0932	4.84365	4.75944
77.9	0.4325	0.252763	0.1615	0.496275	0.9705	0.951085	1.9115	1.78221	3.242	3.09592	4.845	4.76229
78	0.43175	0.253067	0.15935	0.496861	0.97065	0.952164	1.90945	1.78408	3.24315	3.09863	4.84465	4.76514
78.1	0.4344	0.253371	0.1596	0.497446	0.9719	0.953243	1.9112	1.78594	3.2456	3.10135	4.8467	4.76798
78.2	0.4332	0.253675	0.1582	0.498032	0.9722	0.954321	1.9113	1.7878	3.247	3.10406	4.8506	4.77082
78.3	0.43145	0.253979	0.16065	0.498617	0.97515	0.9554	1.90965	1.78965	3.24805	3.10677	4.85465	4.77365
78.4	0.43485	0.254283	0.16445	0.499202	0.97815	0.956477	1.91105	1.79151	3.24785	3.10947	4.85645	4.77648
78.5	0.43575	0.254587	0.16825	0.499787	0.98205	0.957555	1.91515	1.79337	3.25345	3.11218	4.86095	4.7793
78.6	0.4357	0.254891	0.1671	0.500372	0.9808	0.958632	1.9119	1.79522	3.2598	3.11488	4.8622	4.78212
78.7	0.4345	0.255195	0.1609	0.500957	0.9799	0.959709	1.9142	1.79708	3.2588	3.11758	4.8614	4.78493
78.8	0.43625	0.255498	0.16065	0.501542	0.98105	0.960785	1.91335	1.79893	3.25805	3.12027	4.86405	4.78774
78.9	0.43735	0.255802	0.15835	0.502126	0.97885	0.961861	1.91215	1.80078	3.26005	3.12297	4.86645	4.79054
79	0.4367	0.256106	0.1606	0.502711	0.976	0.962937	1.913	1.80264	3.2629	3.12566	4.8673	4.79333
79.1	0.4371	0.25641	0.159	0.503295	0.9746	0.964013	1.9135	1.80449	3.2629	3.12835	4.8656	4.79613
79.2	0.4334	0.256713	0.1571	0.503879	0.9766	0.965088	1.9114	1.80634	3.2637	3.13103	4.8657	4.79891
79.3	0.4293	0.257017	0.1512	0.504463	0.9764	0.966162	1.9104	1.80819	3.2628	3.13372	4.8661	4.80169
79.4	0.43045	0.25732	0.15435	0.505047	0.97775	0.967237	1.90985	1.81003	3.26785	3.1364	4.86765	4.80447
79.5	0.4303	0.257624	0.1546	0.505631	0.9777	0.968311	1.9091	1.81188	3.2713	3.13908	4.8728	4.80724
79.6	0.431	0.257927	0.1521	0.506214	0.9807	0.969385	1.9084	1.81373	3.2729	3.14175	4.8749	4.81001
79.7	0.43125	0.25823	0.15585	0.506798	0.98295	0.970458	1.90775	1.81557	3.27455	3.14443	4.87605	4.81277
79.8	0.43085	0.258534	0.15515	0.507381	0.98695	0.971531	1.90905	1.81741	3.27535	3.1471	4.87685	4.81553
79.9	0.4319	0.258837	0.1588	0.507964	0.9919	0.972604	1.912	1.81926	3.2761	3.14977	4.8801	4.81828
80	0.4327	0.25914	0.1575	0.508548	0.9949	0.973676	1.915	1.8211	3.2762	3.15243	4.8815	4.82103
80.1	0.4356	0.259443	0.1608	0.509131	0.9989	0.974748	1.9166	1.82294	3.2784	3.1551	4.8815	4.82377
80.2	0.4371	0.259746	0.1618	0.509714	1.0012	0.97582	1.917	1.82478	3.2785	3.15776	4.8837	4.8265
80.3	0.43525	0.260049	0.16235	0.510296	1.00485	0.976892	1.91875	1.82662	3.27935	3.16041	4.88755	4.82924
80.4	0.4374	0.260352	0.1637	0.510879	1.0094	0.977962	1.9203	1.82846	3.2845	3.16307	4.8952	4.83196
80.5	0.4367	0.260655	0.1643	0.511461	1.0146	0.979033	1.9203	1.8303	3.288	3.16572	4.8971	4.83469
80.6	0.43635	0.260958	0.16335	0.512044	1.01635	0.980104	1.91945	1.83213	3.28975	3.16837	4.89565	4.8374
80.7	0.43935	0.261261	0.16855	0.512626	1.01995	0.981174	1.92505	1.83397	3.29805	3.17102	4.90065	4.84011
80.8	0.4383	0.261563	0.1686	0.513208	1.0192	0.982243	1.9265	1.8358	3.3015	3.17367	4.9025	4.84282
80.9	0.4402	0.261866	0.1706	0.51379	1.0189	0.983313	1.9277	1.83764	3.3049	3.17631	4.9048	4.84552
81	0.443	0.262169	0.172	0.514372	1.0203	0.984382	1.9308	1.83947	3.3108	3.17895	4.907	4.84822
81.1	0.44165	0.262471	0.17485	0.514954	1.01835	0.98545	1.93205	1.8413	3.31655	3.18159	4.90905	4.85091
81.2	0.44245	0.262774	0.17675	0.515535	1.01995	0.986519	1.93315	1.84313	3.32075	3.18423	4.91345	4.8536
81.3	0.4392	0.263077	0.1738	0.516117	1.0172	0.987587	1.9348	1.84496	3.3181	3.18686	4.9115	4.85629
81.4	0.43825	0.263379	0.17605	0.516698	1.01965	0.988654	1.93425	1.84679	3.32045	3.18949	4.91405	4.85896
81.5	0.4439	0.263681	0.1793	0.51728	1.0239	0.989722	1.9398	1.84862	3.3233	3.19212	4.919	4.86164
81.6	0.44605	0.263984	0.17925	0.517861	1.03035	0.990789	1.94145	1.85044	3.32695	3.19475	4.92345	4.86431
81.7	0.44475	0.264286	0.17845	0.518442	1.03125	0.991855	1.94555	1.85227	3.32615	3.19737	4.92585	4.86697
81.8	0.4474	0.264588	0.179	0.519022	1.0346	0.992922	1.9475	1.85409	3.3282	3.19999	4.9314	4.86963
81.9	0.4505	0.264891	0.1806	0.519603	1.0412	0.993988	1.9542	1.85592	3.3333	3.20261	4.9371	4.87228
82	0.45315	0.265193	0.18475	0.520184	1.04375	0.995053	1.96135	1.85774	3.33945	3.20523	4.94035	4.87493
82.1	0.45325	0.265495	0.18595	0.520764	1.04645	0.996119	1.96675	1.85956	3.34395	3.20784	4.94275	4.87758
82.2	0.45375	0.265797	0.18575	0.521345	1.04895	0.997184	1.96895	1.86138	3.34475	3.21045	4.93935	4.88022
82.3	0.4587	0.266099	0.1863	0.521925	1.0521	0.998248	1.9744	1.8632	3.3479	3.21306	4.9433	4.88285
82.4	0.4563	0.266401	0.1833	0.522505	1.0492	0.999313	1.9745	1.86502	3.347	3.21567	4.948	4.88548
82.5	0.4586	0.266703	0.1796	0.523085	1.0518	1.00038	1.9774	1.86684	3.3508	3.21827	4.9492	4.88811
82.6	0.45545	0.267005	0.17625	0.523665	1.05075	1.00144	1.98025	1.86866	3.35275	3.22087	4.95365	4.89073
82.7	0.4561	0.267306	0.1721	0.524245	1.0514	1.0025	1.9819	1.87048	3.354	3.22347	4.9576	4.89334
82.8	0.4587	0.267608	0.1739	0.524824	1.0554	1.00357	1.9828	1.87229	3.3589	3.22607	4.9589	4.89596
82.9	0.45965	0.26791	0.17685	0.525404	1.05855	1.00463	1.98285	1.87411	3.36265	3.22866	4.96255	4.89856
83	0.4618	0.268212	0.1802	0.525983	1.063	1.00569	1.9832	1.87592	3.3668	3.23126	4.9647	4.90116
83.1	0.4608	0.268513	0.184	0.526562	1.0646	1.00675	1.9851	1.87773	3.3661	3.23385	4.9651	4.90376
83.2	0.46535	0.268815	0.18605	0.527141	1.06695	1.00781	1.98725	1.87954	3.36795	3.23643	4.96815	4.90635
83.3	0.46615	0.269116	0.18555	0.52772	1.06715	1.00888	1.98965	1.88135	3.37035	3.23902	4.96915	4.90894
83.4	0.46435	0.269418	0.18515	0.528299	1.06725	1.00994	1.99185	1.88316	3.37145	3.2416	4.97095	4.91152
83.5	0.46575	0.269719	0.18515	0.528878	1.06615	1.011	1.99395	1.88497	3.37535	3.24418	4.97425	4.9141
83.6	0.4703	0.27002	0.1865	0.529457	1.0716	1.01206	1.9956	1.88678	3.384	3.24676	4.9794	4.91668
83.7	0.4727	0.270322	0.1876	0.530035	1.078	1.01312	1.9982	1.88859	3.3903	3.24933	4.9845	4.91925
83.8	0.475	0.270623	0.188	0.530613	1.0807	1.01418	2.0009	1.89039	3.3889	3.2519	4.9881	4.92181
83.9	0.47755	0.270924	0.18845	0.531192	1.07975	1.01524	2.00495	1.8922	3.38955	3.25447	4.99205	4.92437
84	0.48145	0.271225	0.19005	0.53177	1.08245	1.0163	2.00715	1.894	3.39075	3.25704	4.99665	4.92693
84.1	0.4856	0.271526	0.1927	0.532348	1.0859	1.01735	2.0122	1.89581	3.3969	3.25961	4.9999	4.92948
84.2	0.4855	0.271827	0.1902	0.532926	1.0868	1.01841	2.0121	1.89761	3.3999	3.26217	5.0049	4.93202
84.3	0.4875	0.272128	0.1909	0.533503	1.091	1.01947	2.0158	1.89941	3.4023	3.26473	5.0087	4.93457
84.4	0.4885	0.272429	0.1922	0.534081	1.0916	1.02053	2.0208	1.90121	3.4072	3.26729	5.0114	4.9371
84.5	0.48475	0.27273	0.18955	0.534658	1.09235	1.02159	2.02295	1.90301	3.41005	3.26984	5.00985	4.93963
84.6	0.4847	0.273031	0.1903	0.535236	1.0916	1.02264	2.0237	1.90481	3.4103	3.27239	5.0111	4.94216
84.7	0.4834	0.273332	0.1918	0.535813	1.0937	1.0237	2.0274	1.9066	3.4096	3.27495	5.0133	4.94469
84.8	0.48815	0.273633	0.19955	0.53639	1.09515	1.02476	2.03035	1.9084	3.41705	3.27749	5.01695	4.9472
84.9	0.4874	0.273933	0.1999	0.536967	1.0941	1.02581	2.0362	1.9102	3.4251	3.28004	5.0175	4.94972
85	0.4863	0.274234	0.2028	0.537544	1.0974	1.02687	2.0402	1.91199	3.4264	3.28258	5.0193	4.95223
85.1	0.48785	0.274535	0.20165	0.538121	1.10125	1.02792	2.04385	1.91379	3.43055	3.28512	5.02215	4.95473
85.2	0.48995	0.274835	0.20285	0.538697	1.10435	1.02898	2.04775	1.91558	3.43725	3.28766	5.02685	4.95723
85.3	0.49605	0.275136	0.20655	0.539274	1.10685	1.03003	2.05335	1.91737	3.44495	3.2902	5.02855	4.95973
85.4	0.50035	0.275436	0.21255	0.53985	1.11025	1.03109	2.05785	1.91916	3.45115	3.29273	5.03085	4.96222
85.5	0.49865	0.275736	0.21275	0.540426	1.11195	1.03214	2.06365	1.92095	3.45205	3.29526	5.03315	4.96471
85.6	0.5017	0.276037	0.2114	0.541002	1.1117	1.03319	2.0683	1.92274	3.4547	3.29779	5.0324	4.96719
85.7	0.5044	0.276337	0.2158	0.541578	1.1119	1.03425	2.0696	1.92453	3.4601	3.30032	5.0361	4.96967
85.8	0.50785	0.276637	0.21565	0.542154	1.11425	1.0353	2.07375	1.92632	3.46565	3.30284	5.04015	4.97214
85.9	0.5095	0.276937	0.2197	0.54273	1.1135	1.03635	2.078	1.9281	3.4686	3.30537	5.0461	4.97461
86	0.51155	0.277238	0.21625	0.543305	1.10875	1.0374	2.07695	1.92989	3.47045	3.30789	5.04745	4.97708
86.1	0.51295	0.277538	0.21635	0.543881	1.10555	1.03846	2.07675	1.93167	3.47225	3.3104	5.04965	4.97954
86.2	0.5123	0.277838	0.2151	0.544456	1.1085	1.03951	2.0782	1.93346	3.4717	3.31292	5.0541	4.98199
86.3	0.51085	0.278138	0.21425	0.545031	1.10905	1.04056	2.08255	1.93524	3.47385	3.31543	5.05475	4.98444
86.4	0.51135	0.278438	0.21315	0.545607	1.10735	1.04161	2.08155	1.93702	3.47635	3.31794	5.05185	4.98689
86.5	0.50915	0.278738	0.21155	0.546182	1.10515	1.04266	2.08125	1.9388	3.47705	3.32045	5.04755	4.98933
86.6	0.50905	0.279037	0.20935	0.546756	1.10365	1.04371	2.08215	1.94058	3.47445	3.32295	5.04915	4.99177
86.7	0.5102	0.279337	0.2097	0.547331	1.1059	1.04476	2.0846	1.94236	3.4774	3.32546	5.0526	4.9942
86.8	0.5087	0.279637	0.2097	0.547906	1.1064	1.04581	2.0873	1.94414	3.4778	3.32796	5.0544	4.99663
86.9	0.51075	0.279937	0.20945	0.54848	1.10995	1.04686	2.09055	1.94591	3.48085	3.33046	5.05635	4.99906
87	0.51355	0.280236	0.21145	0.549055	1.11535	1.04791	2.09285	1.94769	3.48475	3.33295	5.06145	5.00148
87.1	0.5128	0.280536	0.2115	0.549629	1.1157	1.04896	2.0953	1.94947	3.4844	3.33545	5.0647	5.0039
87.2	0.5149	0.280835	0.2104	0.550203	1.1212	1.05001	2.1	1.95124	3.4866	3.33794	5.0685	5.00631
87.3	0.5147	0.281135	0.2111	0.550777	1.1246	1.05105	2.1027	1.95301	3.489	3.34043	5.0699	5.00871
87.4	0.5183	0.281434	0.2138	0.551351	1.1288	1.0521	2.1053	1.95478	3.4935	3.34291	5.0738	5.01112
87.5	0.52035	0.281734	0.21295	0.551924	1.12795	1.05315	2.10665	1.95656	3.49535	3.3454	5.07335	5.01352
87.6	0.5195	0.282033	0.2132	0.552498	1.127	1.0542	2.1082	1.95833	3.4982	3.34788	5.0745	5.01591
87.7	0.5208	0.282332	0.2155	0.553072	1.128	1.05524	2.113	1.9601	3.5024	3.35036	5.0789	5.0183
87.8	0.52105	0.282632	0.21405	0.553645	1.12945	1.05629	2.11155	1.96187	3.50425	3.35284	5.07965	5.02069
87.9	0.5188	0.282931	0.2132	0.554218	1.1309	1.05734	2.1129	1.96363	3.5055	3.35531	5.0782	5.02307
88	0.52065	0.28323	0.21645	0.554791	1.13455	1.05838	2.11615	1.9654	3.50665	3.35778	5.08255	5.02544
88.1	0.5227	0.283529	0.2181	0.555364	1.1349	1.05943	2.1168	1.96717	3.5076	3.36025	5.0853	5.02782
88.2	0.52265	0.283828	0.21775	0.555937	1.13385	1.06047	2.11535	1.96893	3.50845	3.36272	5.08605	5.03019
88.3	0.52235	0.284127	0.21705	0.55651	1.13345	1.06152	2.11545	1.9707	3.51085	3.36519	5.09225	5.03255
88.4	0.5216	0.284426	0.2163	0.557082	1.1347	1.06256	2.1163	1.97246	3.517	3.36765	5.0958	5.03491
88.5	0.5252	0.284725	0.2164	0.557655	1.1395	1.0636	2.1192	1.97422	3.5229	3.37011	5.095	5.03727
88.6	0.52595	0.285024	0.22075	0.558227	1.13975	1.06465	2.12195	1.97598	3.52385	3.37257	5.09895	5.03962
88.7	0.5291	0.285322	0.224	0.558799	1.141	1.06569	2.1235	1.97774	3.5273	3.37503	5.1008	5.04196
88.8	0.5326	0.285621	0.2291	0.559372	1.1429	1.06673	2.1242	1.9795	3.532	3.37748	5.105	5.04431
88.9	0.53525	0.28592	0.22635	0.559944	1.14115	1.06778	2.12625	1.98126	3.53525	3.37993	5.10565	5.04665
89	0.53605	0.286219	0.22835	0.560515	1.14355	1.06882	2.12995	1.98302	3.53795	3.38238	5.10845	5.04898
89.1	0.53855	0.286517	0.22825	0.561087	1.14485	1.06986	2.13215	1.98477	3.54065	3.38483	5.11145	5.05131
89.2	0.5409	0.286816	0.2292	0.561659	1.149	1.0709	2.1353	1.98653	3.5465	3.38727	5.1143	5.05364
89.3	0.54	0.287114	0.2293	0.56223	1.15	1.07194	2.1384	1.98829	3.5512	3.38972	5.1169	5.05596
89.4	0.5418	0.287413	0.2316	0.562802	1.1545	1.07299	2.1404	1.99004	3.5547	3.39216	5.1195	5.05828
89.5	0.54375	0.287711	0.23195	0.563373	1.15625	1.07403	2.13885	1.99179	3.55595	3.39459	5.12015	5.06059
89.6	0.54265	0.288009	0.23435	0.563944	1.16025	1.07507	2.13925	1.99354	3.55455	3.39703	5.11965	5.0629
89.7	0.5429	0.288308	0.2378	0.564515	1.1618	1.07611	2.1437	1.9953	3.5522	3.39946	5.1227	5.0652
89.8	0.5404	0.288606	0.239	0.565086	1.1583	1.07715	2.1418	1.99705	3.5493	3.40189	5.1218	5.0675
89.9	0.5406	0.288904	0.2395	0.565657	1.1566	1.07819	2.1422	1.9988	3.5522	3.40432	5.1243	5.0698
90	0.54165	0.289202	0.23925	0.566227	1.15655	1.07922	2.14475	2.00054	3.55665	3.40675	5.12605	5.07209
90.1	0.5379	0.2895	0.239	0.566798	1.1554	1.08026	2.1472	2.00229	3.5601	3.40917	5.1274	5.07438
90.2	0.5379	0.289798	0.2392	0.567368	1.1551	1.0813	2.1469	2.00404	3.5611	3.41159	5.1287	5.07667
90.3	0.5403	0.290096	0.2411	0.567938	1.155	1.08234	2.1522	2.00578	3.5616	3.41401	5.1303	5.07895
90.4	0.5437	0.290394	0.2422	0.568508	1.1559	1.08338	2.1548	2.00753	3.564	3.41643	5.1339	5.08122
90.5	0.54385	0.290692	0.24135	0.569079	1.15575	1.08442	2.15595	2.00927	3.56395	3.41885	5.13595	5.08349
90.6	0.5495	0.29099	0.2448	0.569648	1.1559	1.08545	2.1556	2.01102	3.567	3.42126	5.1416	5.08576
90.7	0.5513	0.291288	0.2428	0.570218	1.156	1.08649	2.1565	2.01276	3.5688	3.42367	5.1431	5.08803
90.8	0.55345	0.291585	0.24445	0.570788	1.15825	1.08753	2.16085	2.0145	3.57255	3.42608	5.14475	5.09029
90.9	0.55085	0.291883	0.24315	0.571357	1.15895	1.08856	2.16065	2.01624	3.57305	3.42848	5.14565	5.09254
91	0.5519	0.292181	0.2434	0.571927	1.1628	1.0896	2.1615	2.01798	3.5719	3.43089	5.148	5.09479
91.1	0.55435	0.292478	0.24405	0.572496	1.16455	1.09063	2.16355	2.01972	3.57415	3.43329	5.15145	5.09704
91.2	0.5547	0.292776	0.2475	0.573065	1.1692	1.09167	2.1666	2.02145	3.576	3.43569	5.1534	5.09928
91.3	0.55325	0.293073	0.24635	0.573634	1.16835	1.0927	2.16595	2.02319	3.57715	3.43808	5.15525	5.10152
91.4	0.5513	0.293371	0.2478	0.574203	1.1686	1.09374	2.1673	2.02493	3.5794	3.44048	5.1611	5.10376
91.5	0.5512	0.293668	0.2468	0.574772	1.1704	1.09477	2.1676	2.02666	3.5826	3.44287	5.1648	5.10599
91.6	0.5537	0.293966	0.2464	0.57534	1.1684	1.09581	2.1673	2.0284	3.5837	3.44526	5.1687	5.10822
91.7	0.55405	0.294263	0.24885	0.575909	1.17035	1.09684	2.16715	2.03013	3.58505	3.44765	5.17165	5.11044
91.8	0.55215	0.29456	0.24765	0.576477	1.17155	1.09787	2.17105	2.03186	3.58415	3.45003	5.17005	5.11266
91.9	0.55	0.294857	0.2474	0.577046	1.1701	1.09891	2.1708	2.03359	3.5846	3.45242	5.1685	5.11487
92	0.55395	0.295154	0.24775	0.577614	1.17215	1.09994	2.17155	2.03532	3.59025	3.4548	5.16885	5.11708
92.1	0.5549	0.295452	0.2529	0.578182	1.1775	1.10097	2.1801	2.03705	3.5957	3.45718	5.1711	5.11929
92.2	0.5559	0.295749	0.2518	0.57875	1.1824	1.102	2.1827	2.03878	3.5999	3.45955	5.1756	5.12149
92.3	0.55585	0.296046	0.25215	0.579317	1.18145	1.10303	2.18545	2.04051	3.60445	3.46193	5.17545	5.12369
92.4	0.55715	0.296343	0.25145	0.579885	1.18125	1.10406	2.18475	2.04224	3.60915	3.4643	5.17865	5.12589
92.5	0.55815	0.296639	0.25095	0.580453	1.18325	1.1051	2.18765	2.04396	3.61165	3.46667	5.18255	5.12808
92.6	0.5611	0.296936	0.2517	0.58102	1.1863	1.10613	2.191	2.04569	3.6126	3.46904	5.1864	5.13027
92.7	0.56185	0.297233	0.25125	0.581587	1.18675	1.10716	2.19375	2.04741	3.61415	3.4714	5.18665	5.13245
92.8	0.5614	0.29753	0.2534	0.582154	1.1848	1.10819	2.1952	2.04913	3.6143	3.47377	5.1859	5.13463
92.9	0.56245	0.297826	0.25275	0.582722	1.18755	1.10922	2.19705	2.05086	3.61535	3.47613	5.18565	5.1368
93	0.56165	0.298123	0.25235	0.583288	1.18825	1.11025	2.19995	2.05258	3.61685	3.47849	5.19045	5.13897
93.1	0.55995	0.29842	0.25375	0.583855	1.18895	1.11127	2.20245	2.0543	3.62055	3.48084	5.19385	5.14114
93.2	0.5603	0.298716	0.2544	0.584422	1.1892	1.1123	2.203	2.05602	3.6227	3.4832	5.1954	5.1433
93.3	0.55965	0.299013	0.25415	0.584988	1.18865	1.11333	2.20225	2.05774	3.62875	3.48555	5.19785	5.14546
93.4	0.56105	0.299309	0.25175	0.585555	1.18515	1.11436	2.20385	2.05945	3.62735	3.4879	5.19885	5.14762
93.5	0.56025	0.299606	0.25125	0.586121	1.18335	1.11539	2.20355	2.06117	3.62795	3.49024	5.19985	5.14977
93.6	0.55825	0.299902	0.25155	0.586687	1.18725	1.11641	2.20725	2.06289	3.63145	3.49259	5.20355	5.15192
93.7	0.5581	0.300198	0.2503	0.587253	1.1901	1.11744	2.2068	2.0646	3.6344	3.49493	5.206	5.15406
93.8	0.5567	0.300494	0.2492	0.587819	1.1905	1.11847	2.2053	2.06631	3.6348	3.49727	5.2044	5.1562
93.9	0.5562	0.300791	0.2535	0.588385	1.192	1.11949	2.2065	2.06803	3.6358	3.49961	5.2055	5.15834
94	0.5585	0.301087	0.256599	0.588951	1.1955	1.12052	2.2081	2.06974	3.636	3.50195	5.2081	5.16047
94.1	0.55465	0.301383	0.25505	0.589516	1.19245	1.12155	2.20585	2.07145	3.63415	3.50428	5.20725	5.1626
94.2	0.55295	0.301679	0.25325	0.590082	1.19325	1.12257	2.20595	2.07316	3.63435	3.50662	5.20715	5.16472
94.3	0.55155	0.301975	0.25435	0.590647	1.19585	1.1236	2.20965	2.07487	3.63785	3.50895	5.20855	5.16685
94.4	0.5491	0.302271	0.2555	0.591212	1.1991	1.12462	2.2108	2.07658	3.6405	3.51127	5.2068	5.16896
94.5	0.5463	0.302567	0.2545	0.591778	1.1972	1.12565	2.2092	2.07829	3.6398	3.5136	5.2052	5.17107
94.6	0.5468	0.302863	0.2578	0.592342	1.1977	1.12667	2.2094	2.08	3.642	3.51592	5.2083	5.17318
94.7	0.5446	0.303158	0.2567	0.592907	1.1972	1.12769	2.2068	2.0817	3.6448	3.51824	5.2059	5.17529
94.8	0.54285	0.303454	0.25485	0.593472	1.19915	1.12872	2.20805	2.08341	3.64745	3.52056	5.20565	5.17739
94.9	0.5449	0.30375	0.2544	0.594037	1.2016	1.12974	2.2123	2.08511	3.6498	3.52288	5.2062	5.17949
95	0.544	0.304045	0.2573	0.594601	1.2062	1.13076	2.2162	2.08681	3.6517	3.52519	5.214	5.18158
95.1	0.5431	0.304341	0.2537	0.595165	1.2024	1.13178	2.2175	2.08852	3.6504	3.52751	5.2142	5.18367
95.2	0.5414	0.304637	0.2523	0.59573	1.2022	1.13281	2.2172	2.09022	3.6518	3.52982	5.2149	5.18576
95.3	0.53965	0.304932	0.24875	0.596294	1.19775	1.13383	2.21645	2.09192	3.65055	3.53212	5.21455	5.18784
95.4	0.5395	0.305228	0.2505	0.596858	1.2003	1.13485	2.2151	2.09362	3.6523	3.53443	5.2132	5.18992
95.5	0.5398	0.305523	0.2525	0.597422	1.2004	1.13587	2.2172	2.09532	3.6525	3.53673	5.217	5.192
95.6	0.53785	0.305818	0.25055	0.597985	1.19915	1.13689	2.21665	2.09702	3.65575	3.53903	5.22135	5.19407
95.7	0.5356	0.306114	0.2465	0.598549	1.1963	1.13791	2.2155	2.09871	3.6588	3.54133	5.2223	5.19613
95.8	0.5366	0.306409	0.2431	0.599112	1.1937	1.13893	2.2137	2.10041	3.6604	3.54363	5.2224	5.1982
95.9	0.538	0.306704	0.2451	0.599676	1.2	1.13995	2.2175	2.1021	3.6649	3.54593	5.2243	5.20026
96	0.5374	0.306999	0.2442	0.600239	1.2035	1.14097	2.2178	2.1038	3.6662	3.54822	5.2251	5.20231
96.1	0.53595	0.307294	0.24655	0.600802	1.20335	1.14199	2.21825	2.10549	3.66645	3.55051	5.22455	5.20437
96.2	0.5391	0.307589	0.249	0.601365	1.2043	1.14301	2.2201	2.10719	3.6687	3.5528	5.2237	5.20642
96.3	0.5381	0.307884	0.2479	0.601928	1.2046	1.14403	2.2212	2.10888	3.6704	3.55508	5.224	5.20846
96.4	0.53655	0.308179	0.24675	0.602491	1.20575	1.14505	2.21905	2.11057	3.67245	3.55737	5.22525	5.2105
96.5	0.53425	0.308474	0.246551	0.603053	1.20585	1.14607	2.22105	2.11226	3.67545	3.55965	5.22445	5.21254
96.6	0.53715	0.308769	0.24925	0.603616	1.20945	1.14708	2.22265	2.11395	3.67825	3.56193	5.22755	5.21457
96.7	0.53575	0.309064	0.24865	0.604178	1.20915	1.1481	2.22525	2.11564	3.68105	3.56421	5.23165	5.2166
96.8	0.53155	0.309359	0.24905	0.60474	1.21145	1.14912	2.22655	2.11732	3.68335	3.56648	5.23265	5.21863
96.9	0.5298	0.309653	0.2495	0.605303	1.2101	1.15013	2.2252	2.11901	3.682	3.56875	5.2342	5.22065
97	0.5309	0.309948	0.25	0.605865	1.2124	1.15115	2.2288	2.1207	3.6827	3.57103	5.2394	5.22267
97.1	0.533	0.310243	0.2498	0.606426	1.2138	1.15217	2.231	2.12238	3.6852	3.57329	5.2435	5.22469
97.2	0.53465	0.310537	0.24945	0.606988	1.21405	1.15318	2.23375	2.12406	3.68945	3.57556	5.24635	5.2267
97.3	0.53255	0.310832	0.24675	0.60755	1.21265	1.1542	2.23295	2.12575	3.69005	3.57783	5.24865	5.22871
97.4	0.53325	0.311126	0.24695	0.608111	1.21395	1.15521	2.23555	2.12743	3.69115	3.58009	5.24885	5.23071
97.5	0.53675	0.311421	0.24485	0.608673	1.21565	1.15623	2.23925	2.12911	3.69105	3.58235	5.24995	5.23271
97.6	0.5381	0.311715	0.2461	0.609234	1.2149	1.15724	2.2442	2.13079	3.6919	3.58461	5.2503	5.23471
97.7	0.5411	0.312009	0.2483	0.609795	1.2181	1.15826	2.2457	2.13247	3.6952	3.58686	5.2516	5.23671
97.8	0.54075	0.312304	0.24665	0.610356	1.21825	1.15927	2.24635	2.13415	3.69595	3.58912	5.25235	5.2387
97.9	0.5441	0.312598	0.2471	0.610917	1.2186	1.16028	2.2461	2.13583	3.7009	3.59137	5.2546	5.24068
98	0.5424	0.312892	0.2448	0.611478	1.2201	1.1613	2.2462	2.1375	3.7023	3.59362	5.2558	5.24266
98.1	0.54	0.313186	0.2434	0.612039	1.2173	1.16231	2.2463	2.13918	3.7011	3.59587	5.2572	5.24464
98.2	0.54025	0.31348	0.24245	0.612599	1.22005	1.16332	2.24335	2.14086	3.70225	3.59811	5.25875	5.24662
98.3	0.539	0.313774	0.244	0.61316	1.2219	1.16433	2.2469	2.14253	3.7022	3.60036	5.2584	5.24859
98.4	0.5404	0.314068	0.2457	0.61372	1.2247	1.16535	2.248	2.1442	3.7058	3.6026	5.2633	5.25056
98.5	0.5407	0.314362	0.2453	0.61428	1.227	1.16636	2.248	2.14588	3.7056	3.60484	5.2643	5.25253
98.6	0.5408	0.314656	0.2495	0.61484	1.2302	1.16737	2.2494	2.14755	3.7109	3.60707	5.2668	5.25449
98.7	0.53955	0.31495	0.25035	0.6154	1.23045	1.16838	2.24995	2.14922	3.71345	3.60931	5.26675	5.25645
98.8	0.5411	0.315244	0.2557	0.61596	1.2353	1.16939	2.2519	2.15089	3.7193	3.61154	5.274	5.2584
98.9	0.54255	0.315537	0.25455	0.61652	1.23745	1.1704	2.25265	2.15256	3.72005	3.61377	5.27805	5.26035
99	0.5419	0.315831	0.2552	0.617079	1.239	1.17141	2.2527	2.15423	3.722	3.616	5.2815	5.2623
99.1	0.54085	0.316125	0.25595	0.617639	1.23895	1.17242	2.25215	2.15589	3.72245	3.61823	5.27965	5.26424
99.2	0.53795	0.316418	0.25335	0.618198	1.23575	1.17343	2.25075	2.15756	3.72005	3.62045	5.27595	5.26618
99.3	0.53065	0.316712	0.25095	0.618757	1.23465	1.17444	2.24965	2.15922	3.72155	3.62267	5.27605	5.26812
99.4	0.52705	0.317005	0.25185	0.619316	1.23415	1.17545	2.25135	2.16089	3.71745	3.62489	5.27425	5.27005
99.5	0.52535	0.317299	0.25425	0.619875	1.23645	1.17645	2.25195	2.16255	3.72155	3.62711	5.27675	5.27198
99.6	0.5261	0.317592	0.2533	0.620434	1.2389	1.17746	2.2558	2.16422	3.725	3.62933	5.2794	5.27391
99.7	0.52765	0.317885	0.25315	0.620993	1.23865	1.17847	2.25685	2.16588	3.72715	3.63154	5.27915	5.27583
99.8	0.5275	0.318179	0.256	0.621552	1.2403	1.17948	2.2572	2.16754	3.7278	3.63375	5.2791	5.27775
99.9	0.5243	0.318472	0.2531	0.62211	1.2381	1.18048	2.258	2.1692	3.7273	3.63596	5.2789	5.27966
100	0.52505	0.318765	0.24925	0.622669	1.23965	1.18149	2.26005	2.17086	3.72935	3.63817	5.28105	5.28158
100.1	0.52345	0.319058	0.24685	0.623227	1.23495	1.1825	2.26005	2.17252	3.73295	3.64037	5.28135	5.28349
100.2	0.5266	0.319351	0.2495	0.623785	1.2369	1.1835	2.2642	2.17417	3.739	3.64258	5.2849	5.28539
100.3	0.5245	0.319644	0.253	0.624343	1.2389	1.18451	2.2651	2.17583	3.7424	3.64478	5.2882	5.28729
100.4	0.52205	0.319937	0.25185	0.624901	1.23795	1.18552	2.26425	2.17749	3.74345	3.64698	5.29115	5.28919
100.5	0.5256	0.32023	0.2526	0.625459	1.24	1.18652	2.267	2.17914	3.748	3.64918	5.2969	5.29109
100.6	0.5261	0.320523	0.2515	0.626016	1.2429	1.18753	2.2688	2.1808	3.7508	3.65137	5.2958	5.29298
100.7	0.5239	0.320816	0.2476	0.626574	1.2406	1.18853	2.2695	2.18245	3.7493	3.65356	5.2958	5.29486
100.8	0.52495	0.321109	0.24575	0.627131	1.24205	1.18953	2.27215	2.1841	3.74865	3.65575	5.29975	5.29675
100.9	0.5245	0.321401	0.2454	0.627688	1.2435	1.19054	2.2694	2.18575	3.7469	3.65794	5.3012	5.29863
101	0.5187	0.321694	0.242	0.628246	1.2401	1.19154	2.2677	2.1874	3.7447	3.66013	5.3015	5.30051
101.1	0.52	0.321987	0.2393	0.628803	1.2399	1.19254	2.2694	2.18905	3.7463	3.66231	5.2997	5.30238
101.2	0.52255	0.322279	0.24045	0.629359	1.24445	1.19355	2.27385	2.1907	3.75035	3.6645	5.30285	5.30425
101.3	0.52495	0.322572	0.24315	0.629916	1.24635	1.19455	2.27695	2.19235	3.75215	3.66668	5.30365	5.30612
101.4	0.5267	0.322864	0.2455	0.630473	1.2492	1.19555	2.2785	2.194	3.7552	3.66886	5.3056	5.30799
101.5	0.53015	0.323157	0.24595	0.63103	1.24845	1.19655	2.28255	2.19565	3.75725	3.67103	5.31055	5.30985
101.6	0.5324	0.323449	0.2448	0.631586	1.2492	1.19756	2.281	2.19729	3.759	3.67321	5.3095	5.3117
101.7	0.536	0.323742	0.2464	0.632142	1.2539	1.19856	2.2866	2.19894	3.7616	3.67538	5.3105	5.31356
101.8	0.53955	0.324034	0.25105	0.632698	1.25735	1.19956	2.29135	2.20058	3.76425	3.67755	5.31325	5.31541
101.9	0.53915	0.324326	0.25315	0.633254	1.26055	1.20056	2.29445	2.20222	3.76905	3.67972	5.31405	5.31726
102	0.53855	0.324618	0.25195	0.63381	1.25985	1.20156	2.29735	2.20386	3.77205	3.68188	5.31675	5.3191
102.1	0.5397	0.324911	0.2525	0.634366	1.2618	1.20256	2.2988	2.20551	3.7759	3.68405	5.32	5.32094
102.2	0.53965	0.325203	0.25285	0.634922	1.26535	1.20356	2.29915	2.20715	3.77795	3.68621	5.32215	5.32278
102.3	0.5407	0.325495	0.2532	0.635477	1.2696	1.20456	2.3006	2.20879	3.7804	3.68837	5.3267	5.32461
102.4	0.54155	0.325787	0.25405	0.636033	1.27125	1.20556	2.30575	2.21042	3.78265	3.69053	5.32825	5.32644
102.5	0.5419	0.326079	0.2554	0.636588	1.274	1.20656	2.3079	2.21206	3.7867	3.69268	5.3281	5.32827
102.6	0.5417	0.326371	0.2574	0.637144	1.2736	1.20756	2.3053	2.2137	3.7881	3.69484	5.3299	5.33009
102.7	0.5396	0.326662	0.2547	0.637699	1.2742	1.20855	2.3076	2.21534	3.7905	3.69699	5.3271	5.33191
102.8	0.5403	0.326954	0.2535	0.638254	1.277	1.20955	2.308	2.21697	3.7914	3.69914	5.3256	5.33373
102.9	0.5445	0.327246	0.2541	0.638809	1.2759	1.21055	2.3103	2.21861	3.7947	3.70129	5.3275	5.33554
103	0.54735	0.327538	0.25445	0.639363	1.27625	1.21155	2.31315	2.22024	3.80195	3.70343	5.33155	5.33736
103.1	0.5517	0.327829	0.2571	0.639918	1.2757	1.21254	2.3144	2.22187	3.8073	3.70558	5.3319	5.33916
103.2	0.55025	0.328121	0.25635	0.640472	1.27645	1.21354	2.31565	2.2235	3.81205	3.70772	5.33135	5.34097
103.3	0.5492	0.328413	0.256	0.641027	1.2765	1.21454	2.3145	2.22513	3.8132	3.70986	5.3308	5.34277
103.4	0.5515	0.328704	0.2571	0.641581	1.2758	1.21553	2.3149	2.22676	3.8161	3.71199	5.3289	5.34456
103.5	0.55205	0.328996	0.25705	0.642135	1.27495	1.21653	2.31775	2.22839	3.81885	3.71413	5.33135	5.34636
103.6	0.5508	0.329287	0.2578	0.642689	1.2751	1.21752	2.3195	2.23002	3.8257	3.71626	5.3313	5.34815
103.7	0.5519	0.329578	0.2558	0.643243	1.2733	1.21852	2.3173	2.23165	3.8279	3.71839	5.3329	5.34994
103.8	0.54705	0.32987	0.25505	0.643797	1.27235	1.21951	2.31775	2.23328	3.82865	3.72052	5.33135	5.35172
103.9	0.54795	0.330161	0.25555	0.64435	1.27125	1.22051	2.32035	2.2349	3.83115	3.72265	5.33205	5.3535
104	0.5462	0.330452	0.252	0.644904	1.2698	1.2215	2.3198	2.23653	3.8315	3.72478	5.3338	5.35528
104.1	0.5489	0.330743	0.253	0.645457	1.2704	1.22249	2.3217	2.23815	3.8327	3.7269	5.3356	5.35706
104.2	0.55115	0.331034	0.25375	0.646011	1.27315	1.22349	2.32575	2.23977	3.83695	3.72902	5.33645	5.35883
104.3	0.55135	0.331326	0.25075	0.646564	1.27095	1.22448	2.32725	2.2414	3.83695	3.73114	5.33765	5.3606
104.4	0.5552	0.331617	0.2509	0.647117	1.2701	1.22547	2.3268	2.24302	3.8391	3.73326	5.3397	5.36236
104.5	0.5561	0.331908	0.2506	0.64767	1.2662	1.22647	2.3247	2.24464	3.8387	3.73537	5.3382	5.36412
104.6	0.55875	0.332198	0.24955	0.648223	1.26675	1.22746	2.32705	2.24626	3.84355	3.73749	5.34075	5.36588
104.7	0.5548	0.332489	0.2493	0.648775	1.2665	1.22845	2.3302	2.24788	3.8434	3.7396	5.342	5.36764
104.8	0.55755	0.33278	0.24665	0.649328	1.26665	1.22944	2.32935	2.2495	3.84615	3.74171	5.34095	5.36939
104.9	0.55825	0.333071	0.24555	0.64988	1.26295	1.23043	2.32785	2.25111	3.84605	3.74382	5.33535	5.37114
105	0.5606	0.333362	0.2455	0.650433	1.2636	1.23142	2.3274	2.25273	3.8481	3.74592	5.3354	5.37289
105.1	0.5619	0.333652	0.2442	0.650985	1.2626	1.23241	2.3308	2.25435	3.8505	3.74802	5.3357	5.37463
105.2	0.5654	0.333943	0.2459	0.651537	1.2634	1.23341	2.3328	2.25596	3.8554	3.75013	5.3373	5.37637
105.3	0.5666	0.334234	0.2447	0.652089	1.266	1.2344	2.3353	2.25758	3.858	3.75222	5.3395	5.3781
105.4	0.5726	0.334524	0.2451	0.652641	1.2719	1.23538	2.339	2.25919	3.861	3.75432	5.3443	5.37984
105.5	0.57705	0.334815	0.24525	0.653193	1.27335	1.23637	2.34015	2.2608	3.86345	3.75642	5.34665	5.38157
105.6	0.57815	0.335105	0.24755	0.653744	1.27585	1.23736	2.34335	2.26241	3.86605	3.75851	5.34745	5.38329
105.7	0.5779	0.335395	0.2498	0.654296	1.278	1.23835	2.342	2.26402	3.8674	3.7606	5.3482	5.38502
105.8	0.57955	0.335686	0.24985	0.654847	1.27855	1.23934	2.34195	2.26563	3.86815	3.76269	5.35015	5.38674
105.9	0.58425	0.335976	0.25045	0.655398	1.27835	1.24033	2.34545	2.26724	3.87245	3.76478	5.35185	5.38846
106	0.58705	0.336266	0.25295	0.65595	1.27865	1.24132	2.34665	2.26885	3.87395	3.76686	5.35295	5.39017
106.1	0.5884	0.336557	0.2527	0.656501	1.2793	1.2423	2.3464	2.27046	3.8757	3.76895	5.3525	5.39188
106.2	0.5899	0.336847	0.2523	0.657051	1.2853	1.24329	2.35	2.27206	3.8776	3.77103	5.3523	5.39359
106.3	0.5889	0.337137	0.2453	0.657602	1.2829	1.24428	2.349	2.27367	3.8785	3.77311	5.3475	5.3953
106.4	0.59215	0.337427	0.24525	0.658153	1.28435	1.24526	2.35205	2.27527	3.88035	3.77519	5.34855	5.397
106.5	0.5983	0.337717	0.2459	0.658703	1.2888	1.24625	2.353	2.27688	3.8814	3.77726	5.3475	5.3987
106.6	0.59985	0.338007	0.24575	0.659254	1.28545	1.24724	2.35485	2.27848	3.87955	3.77934	5.34575	5.40039
106.7	0.6008	0.338297	0.2456	0.659804	1.2852	1.24822	2.3563	2.28008	3.8795	3.78141	5.3481	5.40209
106.8	0.60285	0.338587	0.24905	0.660354	1.28605	1.24921	2.35825	2.28168	3.88175	3.78348	5.34845	5.40378
106.9	0.6066	0.338876	0.2537	0.660904	1.2884	1.25019	2.3626	2.28328	3.8874	3.78554	5.3493	5.40546
107	0.612	0.339166	0.2551	0.661454	1.2872	1.25118	2.3687	2.28488	3.8919	3.78761	5.3521	5.40715
107.1	0.6141	0.339456	0.2563	0.662004	1.2903	1.25216	2.3723	2.28648	3.8984	3.78967	5.3506	5.40883
107.2	0.61205	0.339746	0.25415	0.662554	1.28945	1.25315	2.37105	2.28808	3.89845	3.79174	5.35025	5.4105
107.3	0.60915	0.340035	0.25085	0.663103	1.28875	1.25413	2.37045	2.28968	3.90005	3.7938	5.34885	5.41218
107.4	0.6127	0.340325	0.2508	0.663653	1.2879	1.25511	2.3736	2.29127	3.9034	3.79585	5.3492	5.41385
107.5	0.612	0.340614	0.2527	0.664202	1.2892	1.2561	2.3759	2.29287	3.9063	3.79791	5.3471	5.41552
107.6	0.61065	0.340904	0.25085	0.664751	1.29175	1.25708	2.37745	2.29446	3.90815	3.79996	5.34635	5.41718
107.7	0.6081	0.341193	0.2504	0.665301	1.2921	1.25806	2.3807	2.29606	3.9113	3.80202	5.3483	5.41884
107.8	0.60765	0.341483	0.25005	0.665849	1.29235	1.25904	2.38245	2.29765	3.91115	3.80407	5.34635	5.4205
107.9	0.60755	0.341772	0.24775	0.666398	1.29185	1.26003	2.38395	2.29924	3.90955	3.80611	5.34665	5.42216
108	0.6085	0.342061	0.2479	0.666947	1.2902	1.26101	2.3856	2.30083	3.9082	3.80816	5.3457	5.42381
108.1	0.6114	0.34235	0.25	0.667496	1.289	1.26199	2.3858	2.30242	3.9094	3.81021	5.3452	5.42546
108.2	0.6133	0.34264	0.25	0.668044	1.2894	1.26297	2.3893	2.30401	3.9142	3.81225	5.3449	5.42711
108.3	0.61655	0.342929	0.25035	0.668593	1.28935	1.26395	2.39255	2.3056	3.91595	3.81429	5.34555	5.42875
108.4	0.6142	0.343218	0.2479	0.669141	1.2863	1.26493	2.3929	2.30719	3.9157	3.81633	5.344	5.4304
108.5	0.6157	0.343507	0.2504	0.669689	1.2871	1.26591	2.3932	2.30878	3.9185	3.81836	5.3479	5.43203
108.6	0.61625	0.343796	0.24905	0.670237	1.28335	1.26689	2.39165	2.31036	3.91775	3.8204	5.35025	5.43367
108.7	0.6184	0.344085	0.2478	0.670785	1.2831	1.26787	2.3949	2.31195	3.9205	3.82243	5.3515	5.4353
108.8	0.61935	0.344374	0.24915	0.671333	1.28125	1.26885	2.39415	2.31353	3.92235	3.82446	5.35445	5.43693
108.9	0.6175	0.344662	0.2461	0.67188	1.2727	1.26983	2.3932	2.31512	3.9189	3.82649	5.3542	5.43856
109	0.619	0.344951	0.2456	0.672428	1.2737	1.27081	2.395	2.3167	3.9177	3.82852	5.3571	5.44018
109.1	0.62025	0.34524	0.24535	0.672975	1.27725	1.27178	2.39695	2.31828	3.91635	3.83054	5.35835	5.4418
109.2	0.61475	0.345529	0.24245	0.673523	1.27755	1.27276	2.39955	2.31986	3.91785	3.83256	5.35985	5.44342
109.3	0.6174	0.345817	0.2436	0.67407	1.2761	1.27374	2.4024	2.32144	3.9219	3.83459	5.362	5.44503
109.4	0.6201	0.346106	0.2454	0.674617	1.2757	1.27472	2.4052	2.32302	3.9243	3.8366	5.3638	5.44664
109.5	0.622	0.346394	0.2464	0.675164	1.2757	1.27569	2.4071	2.3246	3.925	3.83862	5.369	5.44825
109.6	0.623	0.346683	0.2468	0.675711	1.2765	1.27667	2.4044	2.32618	3.9243	3.84064	5.3687	5.44986
109.7	0.62495	0.346971	0.25085	0.676258	1.27575	1.27765	2.40515	2.32776	3.92415	3.84265	5.37125	5.45146
109.8	0.62315	0.34726	0.25115	0.676804	1.27665	1.27862	2.40705	2.32933	3.92405	3.84466	5.37075	5.45306
109.9	0.6254	0.347548	0.2509	0.677351	1.2765	1.2796	2.409	2.33091	3.9267	3.84667	5.3731	5.45466
110	0.6229	0.347837	0.251	0.677897	1.2757	1.28057	2.4111	2.33248	3.9279	3.84868	5.3767	5.45625
110.1	0.62435	0.348125	0.25395	0.678443	1.27785	1.28155	2.41395	2.33406	3.93105	3.85069	5.37975	5.45784
110.2	0.62455	0.348413	0.25345	0.678989	1.27895	1.28252	2.41485	2.33563	3.93105	3.85269	5.38165	5.45943
110.3	0.6248	0.348701	0.2543	0.679535	1.2792	1.2835	2.4131	2.3372	3.9308	3.85469	5.3819	5.46102
110.4	0.62535	0.348989	0.25755	0.680081	1.28135	1.28447	2.41475	2.33877	3.93555	3.85669	5.38715	5.4626
110.5	0.6243	0.349277	0.2562	0.680627	1.2824	1.28544	2.4145	2.34035	3.9377	3.85869	5.3873	5.46418
110.6	0.62485	0.349565	0.25545	0.681173	1.28745	1.28642	2.41925	2.34191	3.94185	3.86069	5.39005	5.46575
110.7	0.6249	0.349853	0.2588	0.681718	1.29	1.28739	2.4215	2.34348	3.943	3.86268	5.3922	5.46733
110.8	0.6234	0.350141	0.257	0.682264	1.2894	1.28836	2.4179	2.34505	3.9452	3.86467	5.3914	5.4689
110.9	0.6231	0.350429	0.2571	0.682809	1.2919	1.28934	2.4195	2.34662	3.9466	3.86666	5.3929	5.47047
111	0.6237	0.350717	0.2555	0.683354	1.2925	1.29031	2.4228	2.34819	3.9487	3.86865	5.3965	5.47203
111.1	0.62235	0.351005	0.25615	0.683899	1.29255	1.29128	2.42675	2.34975	3.95355	3.87064	5.40065	5.4736
111.2	0.62325	0.351292	0.25815	0.684444	1.29165	1.29225	2.42865	2.35132	3.95535	3.87262	5.40025	5.47515
111.3	0.62365	0.35158	0.25615	0.684989	1.29325	1.29322	2.42825	2.35288	3.95295	3.87461	5.40235	5.47671
111.4	0.62635	0.351868	0.25805	0.685534	1.29235	1.2942	2.42795	2.35444	3.95295	3.87659	5.40435	5.47827
111.5	0.62525	0.352155	0.25665	0.686078	1.28645	1.29517	2.42565	2.35601	3.94995	3.87857	5.39905	5.47982
111.6	0.6274	0.352443	0.2598	0.686623	1.2891	1.29614	2.4263	2.35757	3.9528	3.88055	5.4001	5.48136
111.7	0.62815	0.35273	0.25755	0.687167	1.28675	1.29711	2.42525	2.35913	3.95315	3.88252	5.40015	5.48291
111.8	0.62905	0.353018	0.25585	0.687711	1.28765	1.29808	2.42705	2.36069	3.95565	3.88449	5.40035	5.48445
111.9	0.6288	0.353305	0.2561	0.688255	1.2887	1.29905	2.426	2.36225	3.9565	3.88647	5.4018	5.48599
112	0.6271	0.353593	0.2514	0.688799	1.289	1.30002	2.4266	2.3638	3.9555	3.88844	5.4037	5.48753
112.1	0.6279	0.35388	0.2522	0.689343	1.2934	1.30098	2.4288	2.36536	3.9595	3.8904	5.4066	5.48906
112.2	0.6327	0.354167	0.2583	0.689887	1.2968	1.30195	2.4342	2.36692	3.9674	3.89237	5.413	5.49059
112.3	0.63625	0.354454	0.26265	0.690431	1.29545	1.30292	2.43315	2.36847	3.97005	3.89433	5.41625	5.49212
112.4	0.6408	0.354741	0.2685	0.690974	1.3014	1.30389	2.4359	2.37003	3.9725	3.8963	5.4214	5.49365
112.5	0.6433	0.355029	0.2687	0.691518	1.3023	1.30486	2.4377	2.37158	3.9732	3.89826	5.4223	5.49517
112.6	0.64165	0.355316	0.27115	0.692061	1.30055	1.30582	2.44165	2.37314	3.97525	3.90022	5.42415	5.49669
112.7	0.64185	0.355603	0.27145	0.692604	1.30105	1.30679	2.44245	2.37469	3.97685	3.90217	5.42365	5.49821
112.8	0.6423	0.35589	0.276	0.693147	1.3024	1.30776	2.4411	2.37624	3.9798	3.90413	5.426	5.49972
112.9	0.6448	0.356176	0.2732	0.69369	1.3086	1.30872	2.4444	2.37779	3.9851	3.90608	5.4286	5.50124
113	0.6449	0.356463	0.2682	0.694233	1.3073	1.30969	2.4428	2.37934	3.9855	3.90803	5.4319	5.50274
113.1	0.63955	0.35675	0.26675	0.694775	1.30735	1.31066	2.44255	2.38089	3.98425	3.90998	5.42945	5.50425
113.2	0.6376	0.357037	0.2685	0.695318	1.3067	1.31162	2.4401	2.38244	3.9828	3.91193	5.4311	5.50575
113.3	0.6395	0.357324	0.273	0.69586	1.3077	1.31259	2.4425	2.38399	3.9842	3.91388	5.4338	5.50726
113.4	0.64375	0.35761	0.27845	0.696403	1.31055	1.31355	2.44585	2.38553	3.98885	3.91582	5.43945	5.50875
113.5	0.64245	0.357897	0.27985	0.696945	1.31125	1.31452	2.44435	2.38708	3.98955	3.91776	5.44185	5.51025
113.6	0.64535	0.358184	0.28145	0.697487	1.30865	1.31548	2.44455	2.38862	3.99265	3.9197	5.44955	5.51174
113.7	0.6475	0.35847	0.2845	0.698029	1.3126	1.31644	2.4472	2.39017	3.9985	3.92164	5.4557	5.51323
113.8	0.6468	0.358757	0.2834	0.698571	1.3081	1.31741	2.446	2.39171	3.9986	3.92358	5.4565	5.51472
113.9	0.64565	0.359043	0.28305	0.699113	1.30555	1.31837	2.44585	2.39326	4.00005	3.92551	5.45965	5.5162
114	0.6469	0.359329	0.281	0.699654	1.306	1.31933	2.4485	2.3948	4.0055	3.92744	5.4605	5.51769
114.1	0.6443	0.359616	0.28	0.700196	1.3082	1.3203	2.4491	2.39634	4.0072	3.92937	5.4634	5.51917
114.2	0.64435	0.359902	0.27995	0.700737	1.31025	1.32126	2.45195	2.39788	4.01025	3.9313	5.46475	5.52064
114.3	0.6435	0.360188	0.2804	0.701279	1.3075	1.32222	2.4518	2.39942	4.0081	3.93323	5.467	5.52212
114.4	0.6415	0.360474	0.2774	0.70182	1.3082	1.32318	2.4513	2.40096	4.0069	3.93516	5.4686	5.52359
114.5	0.6411	0.36076	0.2802	0.702361	1.3104	1.32415	2.4532	2.40249	4.0087	3.93708	5.471	5.52505
114.6	0.64025	0.361047	0.28065	0.702902	1.31225	1.32511	2.45255	2.40403	4.00925	3.939	5.47095	5.52652
114.7	0.64125	0.361333	0.28215	0.703443	1.31535	1.32607	2.45675	2.40557	4.01225	3.94092	5.47305	5.52798
114.8	0.63975	0.361619	0.28225	0.703983	1.31885	1.32703	2.45705	2.4071	4.01455	3.94284	5.47445	5.52944
114.9	0.64315	0.361905	0.28385	0.704524	1.32205	1.32799	2.46105	2.40864	4.01685	3.94476	5.47525	5.5309
115	0.6415	0.36219	0.2866	0.705064	1.3266	1.32895	2.4638	2.41017	4.0229	3.94667	5.4762	5.53236
115.1	0.6407	0.362476	0.2859	0.705605	1.3273	1.32991	2.4645	2.4117	4.0238	3.94858	5.475	5.53381
115.2	0.63845	0.362762	0.28535	0.706145	1.32695	1.33087	2.46425	2.41324	4.02515	3.95049	5.47425	5.53526
115.3	0.6397	0.363048	0.2834	0.706685	1.3287	1.33183	2.4638	2.41477	4.0259	3.9524	5.4734	5.53671
115.4	0.6391	0.363334	0.2831	0.707225	1.3311	1.33279	2.4642	2.4163	4.0231	3.95431	5.4726	5.53815
115.5	0.6403	0.363619	0.2822	0.707765	1.3332	1.33374	2.4631	2.41783	4.026	3.95622	5.4755	5.53959
115.6	0.63615	0.363905	0.28045	0.708304	1.33125	1.3347	2.46075	2.41936	4.02675	3.95812	5.47175	5.54103
115.7	0.6374	0.36419	0.2819	0.708844	1.3351	1.33566	2.4637	2.42089	4.0306	3.96002	5.4755	5.54247
115.8	0.6376	0.364476	0.2792	0.709384	1.3403	1.33662	2.4647	2.42241	4.0325	3.96192	5.4774	5.5439
115.9	0.6402	0.364761	0.2809	0.709923	1.3435	1.33757	2.4641	2.42394	4.0355	3.96382	5.4818	5.54533
116	0.64105	0.365047	0.27975	0.710462	1.34665	1.33853	2.46635	2.42547	4.03605	3.96572	5.48395	5.54676
116.1	0.64355	0.365332	0.27795	0.711001	1.35145	1.33949	2.46645	2.42699	4.03715	3.96761	5.48355	5.54819
116.2	0.64385	0.365618	0.27945	0.711541	1.35135	1.34044	2.46615	2.42851	4.03965	3.9695	5.48045	5.54961
116.3	0.6436	0.365903	0.2808	0.712079	1.3557	1.3414	2.4677	2.43004	4.0446	3.97139	5.4835	5.55103
116.4	0.63915	0.366188	0.28015	0.712618	1.35765	1.34236	2.47195	2.43156	4.04585	3.97328	5.48665	5.55245
116.5	0.6399	0.366473	0.281	0.713157	1.3589	1.34331	2.4734	2.43308	4.045	3.97517	5.4882	5.55387
116.6	0.6407	0.366758	0.2838	0.713696	1.3605	1.34427	2.4779	2.4346	4.0469	3.97706	5.4908	5.55528
116.7	0.64185	0.367043	0.28285	0.714234	1.36055	1.34522	2.47925	2.43612	4.04705	3.97894	5.49115	5.55669
116.8	0.64235	0.367329	0.28125	0.714772	1.36045	1.34618	2.47905	2.43764	4.04665	3.98082	5.49205	5.5581
116.9	0.64835	0.367614	0.28175	0.715311	1.36405	1.34713	2.48495	2.43916	4.04825	3.9827	5.49375	5.5595
117	0.6486	0.367898	0.2843	0.715849	1.3649	1.34808	2.4886	2.44068	4.0519	3.98458	5.4982	5.56091
117.1	0.6492	0.368183	0.2851	0.716387	1.3664	1.34904	2.49	2.4422	4.054	3.98646	5.4989	5.56231
117.2	0.65245	0.368468	0.28485	0.716925	1.36675	1.34999	2.49005	2.44371	4.05155	3.98833	5.49645	5.56371
117.3	0.65385	0.368753	0.28505	0.717462	1.36795	1.35094	2.48875	2.44523	4.05405	3.9902	5.49905	5.5651
117.4	0.6539	0.369038	0.2887	0.718	1.3683	1.3519	2.4937	2.44674	4.0602	3.99208	5.5013	5.56649
117.5	0.6515	0.369322	0.2925	0.718537	1.37	1.35285	2.4969	2.44826	4.0622	3.99394	5.5012	5.56788
117.6	0.6543	0.369607	0.296	0.719075	1.3734	1.3538	2.4996	2.44977	4.0679	3.99581	5.5052	5.56927
117.7	0.65195	0.369892	0.29515	0.719612	1.37435	1.35475	2.50095	2.45128	4.06945	3.99768	5.50565	5.57066
117.8	0.656	0.370176	0.2966	0.720149	1.3775	1.35571	2.5041	2.45279	4.0712	3.99954	5.508	5.57204
117.9	0.6572	0.370461	0.2998	0.720686	1.3774	1.35666	2.5075	2.4543	4.0694	4.0014	5.5123	5.57342
118	0.65965	0.370745	0.30295	0.721223	1.38115	1.35761	2.51445	2.45581	4.07565	4.00326	5.51765	5.5748
118.1	0.6593	0.37103	0.3049	0.72176	1.3806	1.35856	2.5164	2.45732	4.0781	4.00512	5.5216	5.57617
118.2	0.6597	0.371314	0.3038	0.722297	1.3782	1.35951	2.518	2.45883	4.0804	4.00698	5.5246	5.57754
118.3	0.6546	0.371598	0.2978	0.722833	1.3751	1.36046	2.5177	2.46034	4.0763	4.00884	5.5234	5.57891
118.4	0.65	0.371883	0.295	0.72337	1.3737	1.36141	2.5168	2.46184	4.0753	4.01069	5.5231	5.58028
118.5	0.64665	0.372167	0.29145	0.723906	1.37185	1.36236	2.51785	2.46335	4.07295	4.01254	5.52425	5.58165
118.6	0.64455	0.372451	0.28645	0.724442	1.37145	1.36331	2.51835	2.46486	4.07505	4.01439	5.52565	5.58301
118.7	0.6462	0.372735	0.2852	0.724979	1.3746	1.36426	2.5201	2.46636	4.0768	4.01624	5.5285	5.58437
118.8	0.6477	0.373019	0.2867	0.725515	1.3784	1.3652	2.523	2.46786	4.0817	4.01809	5.5333	5.58573
118.9	0.64985	0.373303	0.28645	0.726051	1.38005	1.36615	2.52975	2.46937	4.08485	4.01993	5.53895	5.58708
119	0.64905	0.373587	0.29015	0.726586	1.38015	1.3671	2.53195	2.47087	4.08355	4.02177	5.54205	5.58843
119.1	0.64965	0.373871	0.29675	0.727122	1.38365	1.36805	2.53515	2.47237	4.08665	4.02361	5.54095	5.58978
119.2	0.6567	0.374155	0.3002	0.727658	1.3871	1.369	2.5392	2.47387	4.0909	4.02545	5.5475	5.59113
119.3	0.66265	0.374439	0.30375	0.728193	1.39315	1.36994	2.54575	2.47537	4.09495	4.02729	5.55355	5.59248
119.4	0.66085	0.374723	0.30445	0.728728	1.39765	1.37089	2.54885	2.47687	4.09735	4.02913	5.55495	5.59382
119.5	0.65635	0.375007	0.30395	0.729263	1.39915	1.37184	2.54935	2.47837	4.09745	4.03096	5.55555	5.59516
119.6	0.6534	0.37529	0.3005	0.729798	1.3994	1.37278	2.5509	2.47986	4.0979	4.03279	5.5569	5.5965
119.7	0.65295	0.375574	0.29905	0.730333	1.40375	1.37373	2.55295	2.48136	4.10015	4.03462	5.55595	5.59783
119.8	0.6536	0.375858	0.3018	0.730868	1.4044	1.37467	2.5563	2.48285	4.1024	4.03645	5.5559	5.59917
119.9	0.65685	0.376141	0.30645	0.731403	1.40935	1.37562	2.56075	2.48435	4.10525	4.03828	5.55975	5.6005
120	0.6611	0.376425	0.3106	0.731938	1.4144	1.37656	2.5642	2.48584	4.1073	4.04011	5.5611	5.60182
120.1	0.6616	0.376708	0.3125	0.732472	1.417	1.37751	2.5661	2.48734	4.1093	4.04193	5.5639	5.60315
120.2	0.66495	0.376991	0.31295	0.733006	1.41625	1.37845	2.56745	2.48883	4.11205	4.04375	5.56605	5.60447
120.3	0.66535	0.377275	0.30985	0.733541	1.41695	1.3794	2.56875	2.49032	4.11165	4.04557	5.56785	5.60579
120.4	0.66485	0.377558	0.30865	0.734075	1.41835	1.38034	2.57065	2.49181	4.11385	4.04739	5.56805	5.60711
120.5	0.66705	0.377841	0.31315	0.734609	1.41955	1.38128	2.57455	2.4933	4.12185	4.04921	5.56865	5.60843
120.6	0.6723	0.378125	0.3105	0.735143	1.4209	1.38223	2.5765	2.49479	4.1247	4.05102	5.5698	5.60974
120.7	0.67335	0.378408	0.31035	0.735677	1.41875	1.38317	2.57925	2.49628	4.12575	4.05284	5.57205	5.61105
120.8	0.67345	0.378691	0.30925	0.73621	1.41995	1.38411	2.58025	2.49777	4.12815	4.05465	5.57255	5.61236
120.9	0.6753	0.378974	0.3097	0.736744	1.4201	1.38505	2.5814	2.49925	4.1287	4.05646	5.5737	5.61367
121	0.67365	0.379257	0.30965	0.737277	1.42085	1.386	2.57985	2.50074	4.12905	4.05826	5.57715	5.61497
121.1	0.68085	0.37954	0.30885	0.737811	1.42495	1.38694	2.58285	2.50223	4.13005	4.06007	5.58005	5.61628
121.2	0.6829	0.379823	0.3101	0.738344	1.4263	1.38788	2.5832	2.50371	4.1339	4.06188	5.5808	5.61757
121.3	0.68465	0.380106	0.31025	0.738877	1.42805	1.38882	2.58605	2.50519	4.13795	4.06368	5.58325	5.61887
121.4	0.6835	0.380389	0.3105	0.73941	1.4283	1.38976	2.5856	2.50668	4.1378	4.06548	5.5838	5.62017
121.5	0.68195	0.380672	0.31215	0.739943	1.42975	1.3907	2.58615	2.50816	4.14165	4.06728	5.58745	5.62146
121.6	0.6815	0.380954	0.3136	0.740476	1.4315	1.39164	2.5868	2.50964	4.1417	4.06908	5.5874	5.62275
121.7	0.6851	0.381237	0.3148	0.741008	1.4331	1.39258	2.5898	2.51112	4.143	4.07087	5.5906	5.62404
121.8	0.6824	0.38152	0.315	0.741541	1.4324	1.39352	2.592	2.5126	4.1448	4.07267	5.5916	5.62532
121.9	0.68265	0.381802	0.31655	0.742073	1.42945	1.39446	2.59115	2.51408	4.14565	4.07446	5.59185	5.6266
122	0.6831	0.382085	0.3153	0.742605	1.4326	1.3954	2.5928	2.51556	4.1468	4.07625	5.5907	5.62788
122.1	0.6854	0.382367	0.3137	0.743138	1.4313	1.39634	2.5943	2.51704	4.1484	4.07804	5.5913	5.62916
122.2	0.687	0.38265	0.3145	0.74367	1.4297	1.39728	2.5958	2.51851	4.1509	4.07983	5.5928	5.63044
122.3	0.68795	0.382932	0.31405	0.744201	1.43445	1.39821	2.59905	2.51999	4.15235	4.08161	5.59785	5.63171
122.4	0.69005	0.383215	0.31405	0.744733	1.43395	1.39915	2.60095	2.52147	4.15115	4.0834	5.59915	5.63298
122.5	0.69525	0.383497	0.31425	0.745265	1.43585	1.40009	2.59965	2.52294	4.15375	4.08518	5.60175	5.63425
122.6	0.69615	0.383779	0.31445	0.745797	1.43695	1.40103	2.60155	2.52441	4.15685	4.08696	5.60255	5.63552
122.7	0.693	0.384062	0.313	0.746328	1.4384	1.40196	2.6035	2.52589	4.1585	4.08874	5.6037	5.63678
122.8	0.69325	0.384344	0.31255	0.746859	1.43805	1.4029	2.60375	2.52736	4.15945	4.09052	5.60725	5.63804
122.9	0.6946	0.384626	0.3155	0.747391	1.4371	1.40384	2.6092	2.52883	4.1625	4.09229	5.6068	5.6393
123	0.6944	0.384908	0.3139	0.747922	1.4353	1.40477	2.6081	2.5303	4.1617	4.09407	5.6063	5.64056
123.1	0.69595	0.38519	0.31415	0.748453	1.43545	1.40571	2.60605	2.53177	4.16175	4.09584	5.60515	5.64182
123.2	0.6944	0.385472	0.3153	0.748984	1.4366	1.40664	2.6055	2.53324	4.1657	4.09761	5.6091	5.64307
123.3	0.6936	0.385754	0.314	0.749515	1.4381	1.40758	2.6083	2.53471	4.1712	4.09938	5.6114	5.64432
123.4	0.69505	0.386036	0.31425	0.750045	1.43955	1.40851	2.61085	2.53617	4.17235	4.10115	5.61215	5.64557
123.5	0.6949	0.386318	0.3119	0.750576	1.44	1.40945	2.6095	2.53764	4.1726	4.10291	5.6131	5.64681
123.6	0.6949	0.3866	0.309	0.751106	1.4412	1.41038	2.6096	2.53911	4.1738	4.10468	5.6145	5.64806
123.7	0.69545	0.386881	0.31265	0.751637	1.44305	1.41131	2.61475	2.54057	4.17405	4.10644	5.61835	5.6493
123.8	0.698	0.387163	0.3146	0.752167	1.4442	1.41225	2.6183	2.54204	4.1777	4.1082	5.6223	5.65054
123.9	0.6956	0.387445	0.3123	0.752697	1.4456	1.41318	2.6209	2.5435	4.1819	4.10996	5.6251	5.65177
124	0.69705	0.387726	0.30995	0.753227	1.44825	1.41411	2.62285	2.54496	4.18665	4.11171	5.62485	5.65301
124.1	0.69935	0.388008	0.30925	0.753757	1.44665	1.41505	2.62255	2.54643	4.18735	4.11347	5.62435	5.65424
124.2	0.70295	0.388289	0.31255	0.754286	1.44995	1.41598	2.62545	2.54789	4.18795	4.11522	5.62405	5.65547
124.3	0.7031	0.388571	0.31	0.754816	1.4519	1.41691	2.6261	2.54935	4.1868	4.11697	5.6217	5.6567
124.4	0.7099	0.388852	0.313	0.755346	1.4561	1.41784	2.6302	2.55081	4.1936	4.11873	5.6249	5.65792
124.5	0.71325	0.389134	0.31295	0.755875	1.45725	1.41877	2.63345	2.55227	4.19655	4.12047	5.62925	5.65915
124.6	0.7145	0.389415	0.3155	0.756404	1.458	1.41971	2.6335	2.55372	4.2015	4.12222	5.6315	5.66037
124.7	0.71635	0.389696	0.31915	0.756933	1.45535	1.42064	2.63545	2.55518	4.20305	4.12397	5.63345	5.66159
124.8	0.71805	0.389977	0.32085	0.757462	1.45185	1.42157	2.63555	2.55664	4.20515	4.12571	5.63645	5.6628
124.9	0.7161	0.390259	0.3197	0.757991	1.4498	1.4225	2.6334	2.5581	4.2044	4.12745	5.6366	5.66402
125	0.71895	0.39054	0.31955	0.75852	1.44955	1.42343	2.63075	2.55955	4.20415	4.12919	5.63575	5.66523
125.1	0.72115	0.390821	0.32035	0.759049	1.44705	1.42436	2.62985	2.561	4.20595	4.13093	5.63585	5.66644
125.2	0.72305	0.391102	0.31815	0.759578	1.44845	1.42529	2.63245	2.56246	4.20955	4.13267	5.63875	5.66765
125.3	0.7217	0.391383	0.3201	0.760106	1.4476	1.42622	2.6337	2.56391	4.2126	4.1344	5.6368	5.66885
125.4	0.72125	0.391664	0.31805	0.760634	1.44435	1.42715	2.63365	2.56536	4.21295	4.13614	5.63795	5.67005
125.5	0.72325	0.391945	0.31355	0.761163	1.44215	1.42807	2.63115	2.56681	4.21525	4.13787	5.63775	5.67126
125.6	0.72645	0.392226	0.31175	0.761691	1.44115	1.429	2.63045	2.56827	4.21765	4.1396	5.63915	5.67245
125.7	0.729	0.392507	0.313	0.762219	1.4427	1.42993	2.6328	2.56972	4.2187	4.14133	5.6423	5.67365
125.8	0.7285	0.392787	0.3141	0.762747	1.443	1.43086	2.6362	2.57116	4.2152	4.14306	5.6426	5.67485
125.9	0.7265	0.393068	0.3136	0.763274	1.4423	1.43178	2.6385	2.57261	4.2141	4.14478	5.6451	5.67604
126	0.7267	0.393349	0.3105	0.763802	1.4442	1.43271	2.6411	2.57406	4.2164	4.14651	5.6437	5.67723
126.1	0.72455	0.393629	0.30955	0.76433	1.44455	1.43364	2.64235	2.57551	4.21865	4.14823	5.64605	5.67842
126.2	0.7229	0.39391	0.3106	0.764857	1.443	1.43457	2.6395	2.57695	4.2182	4.14995	5.6461	5.6796
126.3	0.72335	0.39419	0.31405	0.765384	1.44485	1.43549	2.64055	2.5784	4.21935	4.15167	5.64735	5.68079
126.4	0.72535	0.394471	0.31745	0.765912	1.44505	1.43642	2.64085	2.57984	4.22125	4.15338	5.64895	5.68197
126.5	0.7288	0.394751	0.3201	0.766439	1.4497	1.43734	2.6447	2.58129	4.2247	4.1551	5.6521	5.68315
126.6	0.73055	0.395032	0.31945	0.766966	1.45205	1.43827	2.64605	2.58273	4.22325	4.15681	5.65515	5.68432
126.7	0.73005	0.395312	0.32235	0.767493	1.45625	1.43919	2.64755	2.58417	4.22805	4.15853	5.65715	5.6855
126.8	0.72865	0.395592	0.32015	0.768019	1.46265	1.44012	2.64735	2.58561	4.22935	4.16024	5.65955	5.68667
126.9	0.7304	0.395873	0.3222	0.768546	1.465	1.44104	2.6505	2.58705	4.2275	4.16195	5.6622	5.68784
127	0.73145	0.396153	0.32385	0.769073	1.46575	1.44197	2.65335	2.58849	4.22885	4.16365	5.65895	5.68901
127.1	0.73075	0.396433	0.32105	0.769599	1.46235	1.44289	2.65425	2.58993	4.22815	4.16536	5.65795	5.69018
127.2	0.72815	0.396713	0.32265	0.770125	1.46025	1.44381	2.65415	2.59137	4.22685	4.16706	5.65845	5.69134
127.3	0.72915	0.396993	0.32715	0.770651	1.46115	1.44474	2.65765	2.59281	4.22895	4.16877	5.66045	5.6925
127.4	0.7295	0.397273	0.3276	0.771177	1.4588	1.44566	2.6574	2.59425	4.2271	4.17047	5.6596	5.69366
127.5	0.73075	0.397553	0.33035	0.771703	1.46015	1.44658	2.65935	2.59568	4.22735	4.17217	5.66175	5.69482
127.6	0.73605	0.397833	0.33165	0.772229	1.46245	1.44751	2.66245	2.59712	4.22715	4.17386	5.66555	5.69598
127.7	0.73435	0.398113	0.33065	0.772755	1.46425	1.44843	2.66755	2.59855	4.22665	4.17556	5.66785	5.69713
127.8	0.73265	0.398393	0.32915	0.773281	1.46825	1.44935	2.66765	2.59999	4.22595	4.17725	5.66905	5.69828
127.9	0.7362	0.398673	0.33	0.773806	1.47	1.45027	2.6684	2.60142	4.2266	4.17895	5.6713	5.69943
128	0.73825	0.398952	0.32915	0.774331	1.47275	1.45119	2.67355	2.60285	4.22765	4.18064	5.67585	5.70058
128.1	0.736	0.399232	0.3309	0.774857	1.4706	1.45211	2.6771	2.60428	4.2269	4.18233	5.679	5.70172
128.2	0.73275	0.399512	0.33245	0.775382	1.47175	1.45303	2.67745	2.60571	4.22875	4.18402	5.67965	5.70287
128.3	0.73125	0.399791	0.33275	0.775907	1.47435	1.45395	2.68025	2.60714	4.22945	4.1857	5.68105	5.70401
128.4	0.73295	0.400071	0.33195	0.776432	1.47385	1.45487	2.68305	2.60857	4.23035	4.18739	5.68395	5.70515
128.5	0.7331	0.40035	0.3354	0.776957	1.4721	1.45579	2.686	2.61	4.2322	4.18907	5.6839	5.70628
128.6	0.73185	0.40063	0.33525	0.777481	1.47105	1.45671	2.68925	2.61143	4.23445	4.19075	5.68285	5.70742
128.7	0.7278	0.400909	0.3325	0.778006	1.4695	1.45763	2.6896	2.61286	4.2322	4.19243	5.6771	5.70855
128.8	0.7294	0.401188	0.3351	0.77853	1.4708	1.45855	2.6906	2.61428	4.2312	4.19411	5.6804	5.70968
128.9	0.7255	0.401468	0.3365	0.779055	1.4695	1.45947	2.6923	2.61571	4.2321	4.19579	5.6802	5.71081
129	0.7264	0.401747	0.3357	0.779579	1.4687	1.46039	2.6909	2.61713	4.232	4.19746	5.683	5.71194
129.1	0.7281	0.402026	0.3381	0.780103	1.469	1.46131	2.695	2.61856	4.2356	4.19914	5.6865	5.71306
129.2	0.7299	0.402305	0.3383	0.780627	1.4708	1.46222	2.6991	2.61998	4.2363	4.20081	5.6903	5.71418
129.3	0.73	0.402585	0.3392	0.781151	1.4713	1.46314	2.7013	2.6214	4.2327	4.20248	5.6896	5.71531
129.4	0.7288	0.402864	0.342	0.781675	1.4727	1.46406	2.7018	2.62283	4.2301	4.20415	5.6906	5.71642
129.5	0.72945	0.403143	0.34015	0.782198	1.47075	1.46497	2.70175	2.62425	4.22735	4.20581	5.69145	5.71754
129.6	0.7307	0.403422	0.3422	0.782722	1.4692	1.46589	2.706	2.62567	4.2282	4.20748	5.6931	5.71865
129.7	0.73225	0.403701	0.34195	0.783245	1.46675	1.46681	2.70495	2.62709	4.22955	4.20914	5.69495	5.71977
129.8	0.7317	0.403979	0.3358	0.783769	1.468	1.46772	2.7051	2.6285	4.2321	4.21081	5.695	5.72088
129.9	0.7311	0.404258	0.333	0.784292	1.4672	1.46864	2.7044	2.62992	4.2306	4.21247	5.6955	5.72198
130	0.73135	0.404537	0.33445	0.784815	1.46775	1.46955	2.70345	2.63134	4.22915	4.21413	5.69355	5.72309
130.1	0.73015	0.404816	0.33515	0.785338	1.46545	1.47047	2.70075	2.63276	4.22785	4.21578	5.69195	5.72419
130.2	0.72685	0.405095	0.33345	0.785861	1.46475	1.47138	2.70115	2.63417	4.22635	4.21744	5.69045	5.7253
130.3	0.727	0.405373	0.333	0.786384	1.4679	1.4723	2.6994	2.63559	4.2297	4.21909	5.691	5.7264
130.4	0.72525	0.405652	0.33625	0.786906	1.46955	1.47321	2.70095	2.637	4.23065	4.22075	5.69445	5.72749
130.5	0.72345	0.40593	0.33425	0.787429	1.46945	1.47413	2.69905	2.63842	4.22735	4.2224	5.69505	5.72859
130.6	0.72295	0.406209	0.33465	0.787951	1.47205	1.47504	2.69925	2.63983	4.22765	4.22405	5.69465	5.72969
130.7	0.7234	0.406487	0.3331	0.788474	1.4704	1.47595	2.7002	2.64124	4.2289	4.2257	5.6914	5.73078
130.8	0.7238	0.406766	0.3343	0.788996	1.4727	1.47687	2.7015	2.64265	4.2307	4.22734	5.691	5.73187
130.9	0.7225	0.407044	0.3326	0.789518	1.4753	1.47778	2.7021	2.64406	4.2321	4.22899	5.6895	5.73296
131	0.7234	0.407323	0.3329	0.79004	1.4779	1.47869	2.7087	2.64547	4.2351	4.23063	5.6909	5.73404
131.1	0.7203	0.407601	0.3341	0.790562	1.4802	1.4796	2.7123	2.64688	4.2371	4.23227	5.6924	5.73513
131.2	0.72115	0.407879	0.33275	0.791083	1.48235	1.48052	2.71505	2.64829	4.23885	4.23391	5.69535	5.73621
131.3	0.7209	0.408157	0.3332	0.791605	1.4808	1.48143	2.7122	2.6497	4.2392	4.23555	5.6953	5.73729
131.4	0.72155	0.408435	0.33105	0.792126	1.48475	1.48234	2.71025	2.6511	4.24075	4.23719	5.69685	5.73837
131.5	0.7214	0.408713	0.331	0.792648	1.4862	1.48325	2.7077	2.65251	4.2431	4.23882	5.6969	5.73944
131.6	0.72045	0.408992	0.33205	0.793169	1.48485	1.48416	2.70815	2.65392	4.24245	4.24046	5.70025	5.74052
131.7	0.7206	0.40927	0.3325	0.79369	1.4818	1.48507	2.7099	2.65532	4.2419	4.24209	5.7004	5.74159
131.8	0.7214	0.409547	0.3313	0.794211	1.482	1.48598	2.7118	2.65672	4.247	4.24372	5.7022	5.74266
131.9	0.72035	0.409825	0.32735	0.794732	1.48315	1.48689	2.71005	2.65813	4.25005	4.24535	5.70285	5.74373
132	0.7205	0.410103	0.325	0.795253	1.4819	1.4878	2.7062	2.65953	4.2511	4.24698	5.7026	5.74479
132.1	0.718	0.410381	0.3263	0.795774	1.4808	1.48871	2.7055	2.66093	4.2524	4.24861	5.7053	5.74586
132.2	0.7174	0.410659	0.3256	0.796294	1.4785	1.48962	2.7058	2.66233	4.2534	4.25023	5.7075	5.74692
132.3	0.72115	0.410937	0.32925	0.796815	1.48185	1.49053	2.70885	2.66373	4.25765	4.25185	5.71275	5.74798
132.4	0.7239	0.411214	0.3296	0.797335	1.4862	1.49144	2.7119	2.66513	4.2646	4.25347	5.7155	5.74904
132.5	0.72495	0.411492	0.32995	0.797855	1.48715	1.49234	2.71325	2.66653	4.26845	4.25509	5.71695	5.7501
132.6	0.72405	0.411769	0.33205	0.798376	1.48725	1.49325	2.71085	2.66793	4.26775	4.25671	5.71575	5.75115
132.7	0.72315	0.412047	0.33305	0.798896	1.48795	1.49416	2.71215	2.66933	4.26815	4.25833	5.71525	5.7522
132.8	0.72545	0.412324	0.33115	0.799415	1.48485	1.49507	2.71255	2.67072	4.26505	4.25995	5.71775	5.75325
132.9	0.72825	0.412602	0.33195	0.799935	1.48145	1.49597	2.71335	2.67212	4.26445	4.26156	5.71815	5.7543
133	0.73	0.412879	0.3342	0.800455	1.482	1.49688	2.7156	2.67351	4.268	4.26317	5.7199	5.75535
133.1	0.73075	0.413157	0.33455	0.800975	1.48565	1.49779	2.71965	2.67491	4.26875	4.26478	5.72425	5.75639
133.2	0.73055	0.413434	0.33505	0.801494	1.49085	1.49869	2.71955	2.6763	4.27075	4.26639	5.72595	5.75744
133.3	0.72905	0.413711	0.33405	0.802013	1.49265	1.4996	2.72095	2.6777	4.27635	4.268	5.72725	5.75848
133.4	0.7265	0.413988	0.3299	0.802533	1.4903	1.5005	2.7206	2.67909	4.2748	4.26961	5.7275	5.75952
133.5	0.7276	0.414266	0.3319	0.803052	1.493	1.50141	2.7233	2.68048	4.2779	4.27121	5.7295	5.76056
133.6	0.7283	0.414543	0.3312	0.803571	1.4952	1.50231	2.7267	2.68187	4.2808	4.27281	5.7314	5.76159
133.7	0.72655	0.41482	0.32835	0.80409	1.49205	1.50322	2.72255	2.68326	4.28085	4.27441	5.72945	5.76263
133.8	0.72915	0.415097	0.32895	0.804608	1.49265	1.50412	2.72255	2.68465	4.28325	4.27601	5.73025	5.76366
133.9	0.733	0.415374	0.3301	0.805127	1.4916	1.50503	2.7266	2.68604	4.2888	4.27761	5.7346	5.76469
134	0.73405	0.415651	0.32855	0.805646	1.49345	1.50593	2.72805	2.68742	4.28825	4.27921	5.73765	5.76571
134.1	0.73335	0.415928	0.32985	0.806164	1.49715	1.50683	2.72815	2.68881	4.28895	4.28081	5.73865	5.76674
134.2	0.7369	0.416204	0.3289	0.806682	1.4977	1.50774	2.7275	2.6902	4.2907	4.2824	5.739	5.76777
134.3	0.73875	0.416481	0.32885	0.807201	1.49895	1.50864	2.72855	2.69158	4.29175	4.28399	5.73955	5.76879
134.4	0.73935	0.416758	0.33115	0.807719	1.49975	1.50954	2.72565	2.69297	4.29425	4.28558	5.73845	5.76981
134.5	0.7403	0.417035	0.3318	0.808237	1.4999	1.51045	2.7261	2.69435	4.296	4.28717	5.7383	5.77083
134.6	0.74185	0.417311	0.33115	0.808755	1.50375	1.51135	2.72685	2.69574	4.30135	4.28876	5.74235	5.77184
134.7	0.74375	0.417588	0.33325	0.809272	1.50785	1.51225	2.72805	2.69712	4.30225	4.29035	5.74465	5.77286
134.8	0.74485	0.417864	0.33635	0.80979	1.51025	1.51315	2.72865	2.6985	4.30525	4.29193	5.74935	5.77387
134.9	0.7494	0.418141	0.3372	0.810308	1.5128	1.51405	2.7294	2.69988	4.309	4.29351	5.7497	5.77488
135	0.7537	0.418417	0.3376	0.810825	1.5166	1.51495	2.73	2.70126	4.3107	4.2951	5.7522	5.77589
135.1	0.75445	0.418694	0.33905	0.811342	1.51975	1.51585	2.72885	2.70264	4.31275	4.29668	5.75155	5.7769
135.2	0.75555	0.41897	0.34035	0.81186	1.52245	1.51675	2.72845	2.70402	4.31395	4.29825	5.75245	5.7779
135.3	0.7536	0.419247	0.3398	0.812377	1.5218	1.51765	2.7277	2.7054	4.314	4.29983	5.7517	5.77891
135.4	0.75545	0.419523	0.33455	0.812894	1.52595	1.51855	2.72925	2.70678	4.31815	4.30141	5.75165	5.77991
135.5	0.7551	0.419799	0.3341	0.81341	1.5287	1.51945	2.7311	2.70815	4.3208	4.30298	5.7531	5.78091
135.6	0.75295	0.420075	0.33495	0.813927	1.53125	1.52035	2.73235	2.70953	4.32405	4.30455	5.75535	5.78191
135.7	0.75345	0.420351	0.33435	0.814444	1.53455	1.52125	2.73205	2.7109	4.32625	4.30612	5.75455	5.78291
135.8	0.75775	0.420628	0.33585	0.81496	1.53925	1.52215	2.73885	2.71228	4.32885	4.30769	5.75675	5.7839
135.9	0.7603	0.420904	0.3389	0.815477	1.5396	1.52305	2.7413	2.71365	4.3299	4.30926	5.7601	5.78489
136	0.7597	0.42118	0.3393	0.815993	1.541	1.52395	2.7428	2.71503	4.3311	4.31083	5.7587	5.78588
136.1	0.75965	0.421456	0.34015	0.816509	1.54185	1.52484	2.74485	2.7164	4.33315	4.31239	5.75945	5.78687
136.2	0.76065	0.421731	0.34215	0.817025	1.54165	1.52574	2.74805	2.71777	4.33425	4.31396	5.76125	5.78786
136.3	0.7612	0.422007	0.3444	0.817541	1.5446	1.52664	2.7517	2.71914	4.3375	4.31552	5.7627	5.78885
136.4	0.7625	0.422283	0.3451	0.818057	1.5465	1.52754	2.7539	2.72051	4.3387	4.31708	5.7643	5.78983
136.5	0.7686	0.422559	0.3477	0.818573	1.548	1.52843	2.7553	2.72188	4.342	4.31864	5.7657	5.79081
136.6	0.7692	0.422835	0.3507	0.819089	1.5476	1.52933	2.7581	2.72325	4.3443	4.3202	5.7681	5.79179
136.7	0.76985	0.42311	0.34895	0.819604	1.54865	1.53023	2.76015	2.72462	4.34495	4.32175	5.76815	5.79277
136.8	0.7708	0.423386	0.3508	0.820119	1.5532	1.53112	2.7626	2.72598	4.3455	4.32331	5.7715	5.79375
136.9	0.77095	0.423662	0.34675	0.820635	1.55435	1.53202	2.76095	2.72735	4.34665	4.32486	5.77085	5.79472
137	0.7743	0.423937	0.3463	0.82115	1.5584	1.53291	2.7638	2.72872	4.3498	4.32641	5.7709	5.79569
137.1	0.7777	0.424213	0.3499	0.821665	1.5611	1.53381	2.7636	2.73008	4.3522	4.32796	5.7714	5.79667
137.2	0.7805	0.424488	0.3486	0.82218	1.5617	1.5347	2.7635	2.73145	4.3545	4.32951	5.7705	5.79764
137.3	0.77915	0.424763	0.34975	0.822695	1.56255	1.5356	2.76405	2.73281	4.35585	4.33106	5.76915	5.7986
137.4	0.7787	0.425039	0.352	0.823209	1.5654	1.53649	2.7682	2.73417	4.3555	4.3326	5.7744	5.79957
137.5	0.77845	0.425314	0.35285	0.823724	1.56265	1.53738	2.76935	2.73554	4.35375	4.33415	5.77565	5.80053
137.6	0.77965	0.425589	0.35245	0.824239	1.56385	1.53828	2.77475	2.7369	4.35495	4.33569	5.77415	5.8015
137.7	0.78055	0.425865	0.35555	0.824753	1.56915	1.53917	2.77655	2.73826	4.35875	4.33723	5.77295	5.80246
137.8	0.78225	0.42614	0.35825	0.825267	1.57585	1.54006	2.77715	2.73962	4.36345	4.33877	5.77405	5.80341
137.9	0.7812	0.426415	0.3602	0.825781	1.5777	1.54096	2.7784	2.74098	4.3633	4.34031	5.7732	5.80437
138	0.7847	0.42669	0.3627	0.826296	1.5788	1.54185	2.7818	2.74234	4.3659	4.34185	5.7747	5.80533
138.1	0.78785	0.426965	0.36405	0.82681	1.58175	1.54274	2.78525	2.74369	4.36755	4.34338	5.77455	5.80628
138.2	0.7925	0.42724	0.3644	0.827323	1.5845	1.54363	2.7848	2.74505	4.3665	4.34492	5.7764	5.80723
138.3	0.79215	0.427515	0.36455	0.827837	1.58665	1.54452	2.78485	2.74641	4.36705	4.34645	5.77445	5.80818
138.4	0.7883	0.42779	0.3624	0.828351	1.5847	1.54541	2.7883	2.74776	4.3661	4.34798	5.7728	5.80913
138.5	0.78605	0.428065	0.36155	0.828864	1.57995	1.54631	2.78915	2.74912	4.36525	4.34951	5.77095	5.81008
138.6	0.7834	0.428339	0.3608	0.829378	1.5782	1.5472	2.7894	2.75047	4.3666	4.35104	5.7686	5.81102
138.7	0.784	0.428614	0.3603	0.829891	1.578	1.54809	2.7921	2.75183	4.3701	4.35257	5.7711	5.81197
138.8	0.78435	0.428889	0.35705	0.830404	1.57585	1.54898	2.79295	2.75318	4.37205	4.35409	5.77035	5.81291
138.9	0.78305	0.429164	0.35865	0.830917	1.57775	1.54987	2.79375	2.75453	4.37695	4.35561	5.76805	5.81385
139	0.78305	0.429438	0.35905	0.83143	1.58185	1.55076	2.79745	2.75588	4.38415	4.35714	5.76805	5.81478
139.1	0.78025	0.429713	0.35865	0.831943	1.58225	1.55165	2.79675	2.75723	4.38555	4.35866	5.76635	5.81572
139.2	0.77985	0.429987	0.36055	0.832456	1.58235	1.55253	2.79845	2.75858	4.38675	4.36018	5.76855	5.81666
139.3	0.785	0.430262	0.3641	0.832968	1.5831	1.55342	2.8048	2.75993	4.3882	4.36169	5.7714	5.81759
139.4	0.788201	0.430536	0.3662	0.833481	1.5881	1.55431	2.8059	2.76128	4.3883	4.36321	5.7741	5.81852
139.5	0.7933	0.430811	0.37	0.833993	1.5944	1.5552	2.8096	2.76263	4.3954	4.36473	5.7818	5.81945
139.6	0.79465	0.431085	0.36975	0.834505	1.59615	1.55609	2.80885	2.76398	4.39275	4.36624	5.78325	5.82038
139.7	0.79785	0.431359	0.37085	0.835017	1.59715	1.55697	2.81095	2.76532	4.39615	4.36775	5.78255	5.8213
139.8	0.8001	0.431633	0.374	0.835529	1.6007	1.55786	2.8182	2.76667	4.4	4.36926	5.7847	5.82223
139.9	0.80075	0.431908	0.37695	0.836041	1.60255	1.55875	2.82255	2.76802	4.40505	4.37077	5.78615	5.82315
140	0.8022	0.432182	0.3795	0.836553	1.6078	1.55964	2.8261	2.76936	4.4069	4.37228	5.7876	5.82407
140.1	0.80475	0.432456	0.38485	0.837065	1.60985	1.56052	2.83105	2.7707	4.41135	4.37379	5.78935	5.82499
140.2	0.805	0.43273	0.3855	0.837577	1.6093	1.56141	2.8352	2.77205	4.4122	4.37529	5.7883	5.82591
140.3	0.8045	0.433004	0.3841	0.838088	1.6109	1.56229	2.8375	2.77339	4.413	4.37679	5.7877	5.82682
140.4	0.8074	0.433278	0.3849	0.838599	1.6149	1.56318	2.8401	2.77473	4.4173	4.3783	5.7875	5.82774
140.5	0.8119	0.433552	0.3882	0.839111	1.6168	1.56407	2.8462	2.77607	4.4214	4.3798	5.7918	5.82865
140.6	0.81285	0.433826	0.39065	0.839622	1.61795	1.56495	2.84845	2.77741	4.42115	4.3813	5.79235	5.82956
140.7	0.81245	0.4341	0.38935	0.840133	1.61645	1.56583	2.85035	2.77875	4.41985	4.38279	5.79075	5.83047
140.8	0.81185	0.434373	0.38955	0.840644	1.61685	1.56672	2.85215	2.78009	4.42175	4.38429	5.79095	5.83138
140.9	0.81605	0.434647	0.38985	0.841155	1.61835	1.5676	2.85455	2.78143	4.42465	4.38578	5.79385	5.83228
141	0.8134	0.434921	0.3906	0.841665	1.6158	1.56849	2.8558	2.78277	4.4253	4.38728	5.7923	5.83319
141.1	0.81465	0.435194	0.39155	0.842176	1.61545	1.56937	2.85985	2.7841	4.42625	4.38877	5.79195	5.83409
141.2	0.8153	0.435468	0.3883	0.842686	1.6178	1.57025	2.8626	2.78544	4.4275	4.39026	5.793	5.83499
141.3	0.816	0.435742	0.3866	0.843197	1.619	1.57114	2.8622	2.78677	4.4282	4.39175	5.7927	5.83589
141.4	0.81655	0.436015	0.39075	0.843707	1.62225	1.57202	2.86595	2.78811	4.43195	4.39324	5.79605	5.83679
141.5	0.8174	0.436289	0.3971	0.844217	1.6206	1.5729	2.8682	2.78944	4.4326	4.39472	5.7998	5.83768
141.6	0.8194	0.436562	0.3976	0.844727	1.6206	1.57378	2.8688	2.79077	4.4375	4.39621	5.803	5.83858
141.7	0.82205	0.436835	0.39725	0.845237	1.62115	1.57467	2.87055	2.79211	4.43885	4.39769	5.80125	5.83947
141.8	0.82265	0.437109	0.39795	0.845747	1.62195	1.57555	2.87075	2.79344	4.43755	4.39917	5.80165	5.84036
141.9	0.82245	0.437382	0.39835	0.846257	1.62265	1.57643	2.87085	2.79477	4.44275	4.40065	5.80365	5.84125
142	0.8239	0.437655	0.3994	0.846766	1.6257	1.57731	2.8723	2.7961	4.445	4.40213	5.8045	5.84214
142.1	0.8264	0.437928	0.3997	0.847276	1.6288	1.57819	2.874	2.79743	4.4489	4.40361	5.8093	5.84302
142.2	0.83035	0.438202	0.39905	0.847785	1.63075	1.57907	2.87535	2.79876	4.45345	4.40509	5.81545	5.84391
142.3	0.8309	0.438475	0.3959	0.848294	1.6326	1.57995	2.8759	2.80009	4.4563	4.40656	5.8169	5.84479
142.4	0.83315	0.438748	0.39535	0.848803	1.63395	1.58083	2.87655	2.80141	4.45505	4.40803	5.81985	5.84567
142.5	0.8338	0.439021	0.3945	0.849313	1.6329	1.58171	2.8779	2.80274	4.4555	4.40951	5.8238	5.84655
142.6	0.83255	0.439294	0.39245	0.849821	1.63375	1.58259	2.88035	2.80407	4.45475	4.41098	5.82335	5.84743
142.7	0.8324	0.439567	0.3918	0.85033	1.6354	1.58347	2.8829	2.80539	4.4567	4.41245	5.8211	5.84831
142.8	0.8334	0.439839	0.3945	0.850839	1.6345	1.58435	2.8863	2.80672	4.4598	4.41391	5.8243	5.84918
142.9	0.83495	0.440112	0.39395	0.851348	1.63505	1.58523	2.88795	2.80804	4.46185	4.41538	5.82695	5.85006
143	0.8351	0.440385	0.3956	0.851856	1.6381	1.58611	2.892	2.80936	4.4633	4.41685	5.8288	5.85093
143.1	0.83545	0.440658	0.39745	0.852364	1.63655	1.58698	2.89305	2.81069	4.46115	4.41831	5.83305	5.8518
143.2	0.8342	0.44093	0.3962	0.852873	1.6349	1.58786	2.8928	2.81201	4.4592	4.41977	5.8327	5.85267
143.3	0.8346	0.441203	0.3963	0.853381	1.6366	1.58874	2.8959	2.81333	4.4552	4.42123	5.8344	5.85353
143.4	0.83885	0.441476	0.39975	0.853889	1.63925	1.58962	2.89885	2.81465	4.45735	4.42269	5.83625	5.8544
143.5	0.838	0.441748	0.3956	0.854397	1.643	1.59049	2.8993	2.81597	4.4578	4.42415	5.836	5.85526
143.6	0.8391	0.442021	0.3957	0.854905	1.6433	1.59137	2.9039	2.81729	4.4603	4.42561	5.838	5.85612
143.7	0.83775	0.442293	0.39705	0.855412	1.64485	1.59225	2.90435	2.81861	4.46375	4.42706	5.84115	5.85698
143.8	0.8394	0.442566	0.3985	0.85592	1.6457	1.59312	2.9072	2.81992	4.4624	4.42851	5.8448	5.85784
143.9	0.839	0.442838	0.3997	0.856427	1.6458	1.594	2.9093	2.82124	4.4641	4.42997	5.8462	5.8587
144	0.84225	0.44311	0.40005	0.856935	1.64625	1.59487	2.91085	2.82256	4.46555	4.43142	5.84545	5.85956
144.1	0.84295	0.443383	0.40185	0.857442	1.64635	1.59575	2.91325	2.82387	4.46565	4.43287	5.84635	5.86041
144.2	0.84145	0.443655	0.40455	0.857949	1.64475	1.59662	2.91505	2.82519	4.46525	4.43432	5.84875	5.86126
144.3	0.8407	0.443927	0.4053	0.858456	1.6434	1.5975	2.9165	2.8265	4.4689	4.43576	5.8493	5.86211
144.4	0.84335	0.444199	0.40765	0.858963	1.64545	1.59837	2.91645	2.82782	4.47095	4.43721	5.85145	5.86296
144.5	0.8455	0.444471	0.4087	0.85947	1.6496	1.59925	2.9144	2.82913	4.4725	4.43865	5.8526	5.86381
144.6	0.84665	0.444743	0.40555	0.859977	1.65255	1.60012	2.91435	2.83044	4.47095	4.44009	5.85415	5.86466
144.7	0.849	0.445015	0.4044	0.860483	1.6577	1.60099	2.9148	2.83175	4.4696	4.44154	5.8574	5.8655
144.8	0.84895	0.445287	0.40475	0.86099	1.65415	1.60187	2.91665	2.83306	4.46775	4.44298	5.85775	5.86635
144.9	0.85165	0.445559	0.40625	0.861496	1.65595	1.60274	2.91875	2.83437	4.46595	4.44441	5.86225	5.86719
145	0.851	0.445831	0.4054	0.862002	1.6558	1.60361	2.9192	2.83568	4.4644	4.44585	5.8679	5.86803
145.1	0.8524	0.446103	0.407	0.862509	1.6556	1.60449	2.9194	2.83699	4.4631	4.44729	5.8711	5.86887
145.2	0.85465	0.446375	0.40655	0.863015	1.65475	1.60536	2.91935	2.8383	4.46335	4.44872	5.87195	5.8697
145.3	0.85495	0.446646	0.40405	0.863521	1.65365	1.60623	2.91765	2.83961	4.46725	4.45015	5.87115	5.87054
145.4	0.854	0.446918	0.4015	0.864026	1.6547	1.6071	2.9201	2.84091	4.47	4.45159	5.8715	5.87137
145.5	0.85415	0.44719	0.40075	0.864532	1.65445	1.60797	2.92415	2.84222	4.46985	4.45302	5.87185	5.87221
145.6	0.8518	0.447461	0.3988	0.865038	1.6564	1.60884	2.9242	2.84352	4.468	4.45445	5.8683	5.87304
145.7	0.8512	0.447733	0.3962	0.865543	1.6572	1.60971	2.9258	2.84483	4.4721	4.45587	5.8668	5.87387
145.8	0.8521	0.448004	0.3965	0.866049	1.6564	1.61058	2.9252	2.84613	4.47	4.4573	5.8674	5.87469
145.9	0.8532	0.448276	0.396	0.866554	1.6577	1.61145	2.927	2.84743	4.4708	4.45872	5.8699	5.87552
146	0.8515	0.448547	0.3915	0.867059	1.6559	1.61232	2.9273	2.84874	4.4695	4.46015	5.8707	5.87635
146.1	0.84995	0.448819	0.39075	0.867564	1.65375	1.61319	2.92875	2.85004	4.46825	4.46157	5.86875	5.87717
146.2	0.8467	0.44909	0.3878	0.868069	1.6544	1.61406	2.9285	2.85134	4.4681	4.46299	5.8667	5.87799
146.3	0.84755	0.449361	0.38625	0.868574	1.65455	1.61493	2.92295	2.85264	4.46875	4.46441	5.86815	5.87881
146.4	0.84615	0.449632	0.38675	0.869079	1.65415	1.6158	2.92615	2.85394	4.47025	4.46583	5.86965	5.87963
146.5	0.84345	0.449904	0.38515	0.869583	1.65195	1.61667	2.92675	2.85524	4.46755	4.46724	5.87195	5.88045
146.6	0.8408	0.450175	0.3826	0.870088	1.6526	1.61754	2.9267	2.85654	4.4678	4.46866	5.8736	5.88126
146.7	0.84065	0.450446	0.38305	0.870592	1.65315	1.61841	2.92625	2.85783	4.47145	4.47007	5.87365	5.88208
146.8	0.8425	0.450717	0.3841	0.871096	1.6565	1.61927	2.927	2.85913	4.4733	4.47148	5.8745	5.88289
146.9	0.8431	0.450988	0.3811	0.871601	1.6578	1.62014	2.9285	2.86043	4.4735	4.4729	5.8754	5.8837
147	0.84185	0.451259	0.38275	0.872105	1.65925	1.62101	2.92925	2.86172	4.47415	4.47431	5.87595	5.88451
147.1	0.84525	0.45153	0.38365	0.872609	1.66195	1.62188	2.93255	2.86302	4.47535	4.47571	5.87815	5.88532
147.2	0.8456	0.4518	0.3834	0.873113	1.6656	1.62274	2.9325	2.86431	4.4766	4.47712	5.8776	5.88613
147.3	0.8467	0.452071	0.3853	0.873616	1.668	1.62361	2.9355	2.86561	4.4794	4.47853	5.8808	5.88693
147.4	0.84845	0.452342	0.38485	0.87412	1.66755	1.62447	2.93715	2.8669	4.47885	4.47993	5.88325	5.88774
147.5	0.8503	0.452613	0.3813	0.874623	1.6712	1.62534	2.9393	2.86819	4.4768	4.48133	5.881	5.88854
147.6	0.85235	0.452883	0.38065	0.875127	1.67355	1.62621	2.94365	2.86948	4.47965	4.48274	5.88205	5.88934
147.7	0.8559	0.453154	0.3784	0.87563	1.6763	1.62707	2.9461	2.87077	4.4803	4.48414	5.8832	5.89014
147.8	0.85675	0.453425	0.38045	0.876133	1.68005	1.62794	2.94685	2.87206	4.48115	4.48554	5.88785	5.89094
147.9	0.85565	0.453695	0.37915	0.876636	1.68065	1.6288	2.94955	2.87335	4.48215	4.48693	5.89015	5.89173
148	0.8531	0.453966	0.3781	0.877139	1.682	1.62966	2.9508	2.87464	4.4791	4.48833	5.8903	5.89253
148.1	0.8503	0.454236	0.3795	0.877642	1.6804	1.63053	2.9485	2.87593	4.4804	4.48972	5.8907	5.89332
148.2	0.85005	0.454507	0.38065	0.878145	1.67835	1.63139	2.94855	2.87722	4.47985	4.49112	5.89025	5.89412
148.3	0.8508	0.454777	0.3823	0.878648	1.6774	1.63226	2.9516	2.8785	4.4791	4.49251	5.8892	5.89491
148.4	0.85095	0.455047	0.38425	0.87915	1.67915	1.63312	2.95575	2.87979	4.48145	4.4939	5.89235	5.8957
148.5	0.8497	0.455318	0.387	0.879653	1.6823	1.63398	2.9565	2.88107	4.4848	4.49529	5.8953	5.89648
148.6	0.84875	0.455588	0.38555	0.880155	1.68175	1.63485	2.95685	2.88236	4.48505	4.49668	5.89275	5.89727
148.7	0.8519	0.455858	0.3904	0.880657	1.6804	1.63571	2.9581	2.88364	4.4903	4.49807	5.895	5.89806
148.8	0.8537	0.456128	0.3897	0.881159	1.6792	1.63657	2.9556	2.88493	4.4923	4.49945	5.895	5.89884
148.9	0.8539	0.456398	0.3915	0.881661	1.6797	1.63743	2.9527	2.88621	4.4916	4.50084	5.8933	5.89962
149	0.8529	0.456668	0.392	0.882163	1.679	1.63829	2.9529	2.88749	4.4923	4.50222	5.8926	5.9004
149.1	0.85465	0.456938	0.39245	0.882665	1.67785	1.63915	2.95395	2.88877	4.49355	4.5036	5.89675	5.90118
149.2	0.8539	0.457208	0.3923	0.883167	1.6789	1.64002	2.9544	2.89005	4.4966	4.50498	5.8967	5.90196
149.3	0.8526	0.457478	0.389	0.883668	1.6826	1.64088	2.9572	2.89133	4.5009	4.50636	5.8991	5.90274
149.4	0.85295	0.457748	0.38885	0.884169	1.68235	1.64174	2.95875	2.89261	4.50795	4.50774	5.90175	5.90351
149.5	0.84725	0.458018	0.38535	0.884671	1.67905	1.6426	2.95635	2.89389	4.50915	4.50911	5.90115	5.90428
149.6	0.8482	0.458288	0.3889	0.885172	1.6737	1.64346	2.9563	2.89517	4.5108	4.51049	5.9011	5.90506
149.7	0.8492	0.458557	0.3907	0.885673	1.6759	1.64432	2.9553	2.89644	4.5113	4.51186	5.9014	5.90583
149.8	0.8519	0.458827	0.3926	0.886174	1.678	1.64518	2.9562	2.89772	4.5108	4.51324	5.9018	5.9066
149.9	0.8529	0.459097	0.3911	0.886675	1.6762	1.64604	2.9591	2.899	4.5138	4.51461	5.9016	5.90736
150	0.8541	0.459366	0.3917	0.887176	1.6769	1.64689	2.9603	2.90027	4.5124	4.51598	5.902	5.90813
150.1	0.85035	0.459636	0.39475	0.887677	1.67585	1.64775	2.96295	2.90155	4.51425	4.51734	5.90365	5.9089
150.2	0.84925	0.459905	0.39465	0.888177	1.67865	1.64861	2.96285	2.90282	4.51745	4.51871	5.90675	5.90966
150.3	0.8495	0.460175	0.3892	0.888677	1.6813	1.64947	2.9627	2.90409	4.5209	4.52008	5.9049	5.91042
150.4	0.85135	0.460444	0.39095	0.889178	1.68485	1.65033	2.96995	2.90536	4.52225	4.52144	5.90685	5.91118
150.5	0.85175	0.460713	0.39095	0.889678	1.68515	1.65119	2.97425	2.90664	4.52475	4.52281	5.90825	5.91194
150.6	0.85485	0.460983	0.39005	0.890178	1.68475	1.65204	2.97575	2.90791	4.52415	4.52417	5.90845	5.9127
150.7	0.85535	0.461252	0.39265	0.890678	1.68885	1.6529	2.97895	2.90918	4.52865	4.52553	5.90915	5.91346
150.8	0.8558	0.461521	0.3935	0.891178	1.6892	1.65376	2.9827	2.91045	4.529	4.52689	5.91	5.91421
150.9	0.85375	0.46179	0.38845	0.891678	1.69015	1.65461	2.98055	2.91172	4.52835	4.52824	5.90595	5.91497
151	0.85235	0.46206	0.38895	0.892178	1.69135	1.65547	2.98185	2.91299	4.53385	4.5296	5.90215	5.91572
151.1	0.852	0.462329	0.3899	0.892677	1.693	1.65632	2.9836	2.91425	4.5354	4.53096	5.9015	5.91647
151.2	0.8531	0.462598	0.3924	0.893177	1.6961	1.65718	2.987	2.91552	4.537	4.53231	5.8999	5.91722
151.3	0.8551	0.462867	0.393	0.893676	1.7004	1.65804	2.9896	2.91679	4.5388	4.53366	5.9025	5.91797
151.4	0.8547	0.463136	0.3963	0.894175	1.7013	1.65889	2.9923	2.91805	4.539	4.53502	5.9061	5.91872
151.5	0.856	0.463405	0.3995	0.894674	1.7016	1.65975	2.9898	2.91932	4.5413	4.53637	5.9082	5.91946
151.6	0.8561	0.463673	0.4026	0.895174	1.7032	1.6606	2.9921	2.92058	4.5446	4.53771	5.9109	5.92021
151.7	0.85625	0.463942	0.40285	0.895672	1.70055	1.66145	2.99395	2.92184	4.54375	4.53906	5.91165	5.92095
151.8	0.8558	0.464211	0.4053	0.896171	1.7019	1.66231	2.9977	2.92311	4.5471	4.54041	5.9174	5.92169
151.9	0.85795	0.46448	0.40485	0.89667	1.70385	1.66316	2.99875	2.92437	4.55235	4.54175	5.91925	5.92243
152	0.85765	0.464748	0.40585	0.897169	1.70535	1.66402	2.99635	2.92563	4.55065	4.5431	5.91695	5.92317
152.1	0.8611	0.465017	0.4062	0.897667	1.7071	1.66487	2.9974	2.92689	4.5514	4.54444	5.9176	5.92391
152.2	0.8628	0.465286	0.4062	0.898165	1.7072	1.66572	2.9983	2.92815	4.5532	4.54578	5.9204	5.92464
152.3	0.863	0.465554	0.4081	0.898664	1.7056	1.66657	2.9996	2.92941	4.5552	4.54712	5.919	5.92538
152.4	0.86395	0.465823	0.40775	0.899162	1.70745	1.66743	3.00435	2.93067	4.56035	4.54846	5.91915	5.92611
152.5	0.8685	0.466091	0.4104	0.89966	1.7102	1.66828	3.0035	2.93193	4.5652	4.5498	5.9224	5.92684
152.6	0.87255	0.46636	0.41345	0.900158	1.71205	1.66913	3.00535	2.93319	4.56835	4.55113	5.92365	5.92757
152.7	0.8748	0.466628	0.4133	0.900656	1.7136	1.66998	3.0068	2.93444	4.5695	4.55247	5.9244	5.9283
152.8	0.87505	0.466896	0.41255	0.901153	1.71505	1.67083	3.00915	2.9357	4.56925	4.5538	5.92495	5.92903
152.9	0.87675	0.467165	0.41185	0.901651	1.71405	1.67168	3.01195	2.93696	4.56965	4.55513	5.92595	5.92976
153	0.878	0.467433	0.4157	0.902149	1.7123	1.67253	3.0119	2.93821	4.5708	4.55646	5.9266	5.93048
153.1	0.8791	0.467701	0.4144	0.902646	1.714	1.67339	3.0133	2.93947	4.5723	4.55779	5.9247	5.93121
153.2	0.8765	0.467969	0.4117	0.903143	1.7117	1.67424	3.0102	2.94072	4.573	4.55912	5.9237	5.93193
153.3	0.87555	0.468237	0.41025	0.90364	1.70725	1.67509	3.00885	2.94197	4.57215	4.56045	5.92385	5.93265
153.4	0.875	0.468505	0.4105	0.904138	1.7041	1.67593	3.0103	2.94322	4.5733	4.56177	5.9232	5.93337
153.5	0.8731	0.468773	0.4115	0.904635	1.7066	1.67678	3.0123	2.94448	4.5772	4.5631	5.9253	5.93409
153.6	0.8737	0.469041	0.4141	0.905131	1.7053	1.67763	3.0126	2.94573	4.5811	4.56442	5.9267	5.93481
153.7	0.8721	0.469309	0.4162	0.905628	1.7059	1.67848	3.0125	2.94698	4.5833	4.56574	5.9297	5.93552
153.8	0.8711	0.469577	0.418	0.906125	1.704	1.67933	3.0149	2.94823	4.5859	4.56706	5.9281	5.93624
153.9	0.87015	0.469845	0.41705	0.906621	1.70125	1.68018	3.01765	2.94948	4.59045	4.56838	5.92705	5.93695
154	0.8709	0.470113	0.4195	0.907118	1.7024	1.68103	3.0211	2.95072	4.5933	4.5697	5.9268	5.93767
154.1	0.8762	0.47038	0.4233	0.907614	1.7053	1.68187	3.0252	2.95197	4.5983	4.57102	5.9289	5.93838
154.2	0.87795	0.470648	0.42105	0.90811	1.70655	1.68272	3.02905	2.95322	4.59925	4.57233	5.92745	5.93909
154.3	0.8814	0.470916	0.4217	0.908606	1.7095	1.68357	3.0332	2.95447	4.6015	4.57365	5.9304	5.93979
154.4	0.8802	0.471183	0.4227	0.909102	1.7113	1.68442	3.0349	2.95571	4.6019	4.57496	5.9319	5.9405
154.5	0.88005	0.471451	0.42405	0.909598	1.71165	1.68526	3.03395	2.95696	4.60275	4.57627	5.93275	5.94121
154.6	0.8818	0.471718	0.4228	0.910094	1.7081	1.68611	3.0359	2.9582	4.6032	4.57758	5.9315	5.94191
154.7	0.8801	0.471986	0.4229	0.91059	1.7048	1.68696	3.0358	2.95944	4.6035	4.57889	5.9331	5.94261
154.8	0.87665	0.472253	0.42055	0.911085	1.70495	1.6878	3.03745	2.96069	4.60315	4.5802	5.93435	5.94332
154.9	0.8777	0.472521	0.4247	0.911581	1.7108	1.68865	3.0427	2.96193	4.6066	4.58151	5.939	5.94402
155	0.87915	0.472788	0.42485	0.912076	1.71265	1.68949	3.04825	2.96317	4.61095	4.58281	5.94225	5.94472
155.1	0.88075	0.473055	0.42535	0.912571	1.71515	1.69034	3.05435	2.96441	4.61625	4.58412	5.94705	5.94541
155.2	0.8808	0.473323	0.4282	0.913067	1.7178	1.69118	3.0577	2.96565	4.6172	4.58542	5.9462	5.94611
155.3	0.882	0.47359	0.4325	0.913561	1.7212	1.69203	3.0602	2.96689	4.6204	4.58672	5.9463	5.94681
155.4	0.8856	0.473857	0.434	0.914056	1.7207	1.69287	3.0627	2.96813	4.62	4.58802	5.947	5.9475
155.5	0.8848	0.474124	0.4326	0.914551	1.7197	1.69371	3.0637	2.96937	4.6191	4.58932	5.9473	5.94819
155.6	0.8904	0.474391	0.4338	0.915046	1.7224	1.69456	3.0701	2.97061	4.6216	4.59062	5.9485	5.94888
155.7	0.8917	0.474658	0.4353	0.915541	1.7249	1.6954	3.0768	2.97185	4.6243	4.59191	5.9472	5.94957
155.8	0.8903	0.474925	0.4343	0.916035	1.7272	1.69624	3.0793	2.97308	4.6262	4.59321	5.9499	5.95026
155.9	0.88785	0.475192	0.43055	0.916529	1.72795	1.69709	3.08055	2.97432	4.62785	4.5945	5.95215	5.95095
156	0.88935	0.475459	0.43335	0.917024	1.73395	1.69793	3.08345	2.97555	4.62935	4.5958	5.95605	5.95164
156.1	0.89095	0.475726	0.43325	0.917518	1.73885	1.69877	3.08975	2.97679	4.62785	4.59709	5.95845	5.95232
156.2	0.8963	0.475993	0.4341	0.918012	1.7453	1.69961	3.0911	2.97802	4.6301	4.59838	5.9606	5.95301
156.3	0.89805	0.476259	0.43325	0.918506	1.74225	1.70046	3.09105	2.97925	4.62785	4.59967	5.95545	5.95369
156.4	0.89775	0.476526	0.43235	0.919	1.74235	1.7013	3.08985	2.98049	4.62645	4.60096	5.95625	5.95437
156.5	0.8958	0.476793	0.4309	0.919493	1.7443	1.70214	3.088	2.98172	4.6289	4.60224	5.9574	5.95505
156.6	0.89625	0.477059	0.43145	0.919987	1.74605	1.70298	3.08875	2.98295	4.63285	4.60353	5.95855	5.95573
156.7	0.8936	0.477326	0.4312	0.920481	1.7449	1.70382	3.0918	2.98418	4.6364	4.60481	5.9594	5.95641
156.8	0.89475	0.477592	0.43435	0.920974	1.74515	1.70466	3.09425	2.98541	4.63695	4.6061	5.95995	5.95709
156.9	0.89485	0.477859	0.43665	0.921467	1.74525	1.7055	3.09495	2.98664	4.63855	4.60738	5.95935	5.95776
157	0.8972	0.478125	0.4433	0.92196	1.7493	1.70634	3.1001	2.98787	4.6416	4.60866	5.9644	5.95843
157.1	0.8969	0.478392	0.4425	0.922453	1.7486	1.70718	3.1003	2.9891	4.6415	4.60994	5.9681	5.95911
157.2	0.8975	0.478658	0.4436	0.922946	1.7477	1.70802	3.1028	2.99032	4.642	4.61122	5.9674	5.95978
157.3	0.8967	0.478924	0.4408	0.923439	1.7447	1.70886	3.1049	2.99155	4.6438	4.61249	5.9699	5.96045
157.4	0.8934	0.479191	0.4388	0.923932	1.7427	1.7097	3.1061	2.99278	4.6428	4.61377	5.9674	5.96112
157.5	0.8934	0.479457	0.4369	0.924425	1.7426	1.71054	3.1069	2.994	4.6409	4.61504	5.9682	5.96179
157.6	0.8901	0.479723	0.435	0.924917	1.745	1.71138	3.109	2.99523	4.6426	4.61632	5.9692	5.96245
157.7	0.88925	0.479989	0.43325	0.92541	1.74315	1.71221	3.10895	2.99645	4.64375	4.61759	5.96665	5.96312
157.8	0.89245	0.480255	0.43515	0.925902	1.74385	1.71305	3.10915	2.99767	4.64875	4.61886	5.96575	5.96378
157.9	0.8969	0.480521	0.4372	0.926394	1.7453	1.71389	3.1112	2.9989	4.6514	4.62013	5.966	5.96445
158	0.89655	0.480787	0.43685	0.926886	1.74525	1.71473	3.11205	3.00012	4.64965	4.6214	5.96685	5.96511
158.1	0.8947	0.481053	0.4375	0.927378	1.7451	1.71556	3.112	3.00134	4.6513	4.62266	5.9697	5.96577
158.2	0.89585	0.481319	0.44125	0.92787	1.74565	1.7164	3.11255	3.00256	4.65405	4.62393	5.97065	5.96643
158.3	0.89595	0.481585	0.44045	0.928362	1.74875	1.71724	3.11185	3.00378	4.65335	4.62519	5.96985	5.96708
158.4	0.8981	0.481851	0.4398	0.928854	1.7517	1.71807	3.1135	3.005	4.6532	4.62646	5.9739	5.96774
158.5	0.8999	0.482117	0.4431	0.929345	1.7514	1.71891	3.1161	3.00622	4.6506	4.62772	5.978	5.9684
158.6	0.8997	0.482382	0.4417	0.929837	1.7528	1.71974	3.119	3.00744	4.6479	4.62898	5.98	5.96905
158.7	0.8964	0.482648	0.4434	0.930328	1.7519	1.72058	3.1208	3.00866	4.6477	4.63024	5.9818	5.96971
158.8	0.8929	0.482914	0.4419	0.930819	1.7484	1.72141	3.1198	3.00987	4.6445	4.6315	5.9799	5.97036
158.9	0.89015	0.483179	0.44225	0.931311	1.74715	1.72225	3.11925	3.01109	4.64325	4.63276	5.97985	5.97101
159	0.8888	0.483445	0.4434	0.931802	1.7477	1.72308	3.1203	3.01231	4.6435	4.63401	5.9806	5.97166
159.1	0.88875	0.48371	0.44065	0.932293	1.74685	1.72392	3.12345	3.01352	4.64325	4.63527	5.98215	5.97231
159.2	0.88825	0.483976	0.43765	0.932783	1.74535	1.72475	3.12495	3.01473	4.64075	4.63652	5.98265	5.97295
159.3	0.889051	0.484241	0.43755	0.933274	1.74725	1.72559	3.12535	3.01595	4.63925	4.63777	5.98755	5.9736
159.4	0.89395	0.484506	0.43865	0.933765	1.75225	1.72642	3.12995	3.01716	4.64235	4.63903	5.99265	5.97424
159.5	0.89445	0.484772	0.43825	0.934255	1.75385	1.72725	3.13095	3.01837	4.64255	4.64028	5.99505	5.97489
159.6	0.89555	0.485037	0.43985	0.934746	1.75255	1.72809	3.13165	3.01959	4.64305	4.64152	5.99525	5.97553
159.7	0.8959	0.485302	0.4382	0.935236	1.7517	1.72892	3.1311	3.0208	4.6421	4.64277	5.9948	5.97617
159.8	0.89555	0.485567	0.43345	0.935726	1.75195	1.72975	3.12955	3.02201	4.64085	4.64402	5.99145	5.97681
159.9	0.8948	0.485833	0.4314	0.936216	1.7519	1.73058	3.1283	3.02322	4.6406	4.64526	5.9909	5.97745
160	0.89505	0.486098	0.43045	0.936706	1.75535	1.73142	3.13055	3.02443	4.64215	4.64651	5.99085	5.97809
160.1	0.89505	0.486363	0.43015	0.937196	1.75645	1.73225	3.12935	3.02563	4.64325	4.64775	5.99415	5.97873
160.2	0.89455	0.486628	0.42815	0.937686	1.75435	1.73308	3.13035	3.02684	4.64045	4.64899	5.99385	5.97936
160.3	0.8943	0.486893	0.431	0.938175	1.7538	1.73391	3.1336	3.02805	4.64	4.65023	5.9946	5.98
160.4	0.89455	0.487158	0.43075	0.938665	1.75535	1.73474	3.13545	3.02926	4.64195	4.65147	5.99285	5.98063
160.5	0.8947	0.487423	0.4286	0.939154	1.7554	1.73557	3.1353	3.03046	4.6437	4.65271	5.9918	5.98126
160.6	0.89705	0.487687	0.42955	0.939644	1.75695	1.7364	3.13645	3.03167	4.64415	4.65395	5.99325	5.98189
160.7	0.8943	0.487952	0.4299	0.940133	1.7588	1.73723	3.1356	3.03287	4.6435	4.65518	5.994	5.98252
160.8	0.8946	0.488217	0.4324	0.940622	1.7629	1.73806	3.1375	3.03408	4.6462	4.65642	5.994	5.98315
160.9	0.89835	0.488482	0.43405	0.941111	1.76795	1.73889	3.13805	3.03528	4.64645	4.65765	5.99555	5.98378
161	0.89845	0.488746	0.43225	0.9416	1.76475	1.73972	3.13725	3.03648	4.64625	4.65888	5.99595	5.9844
161.1	0.8996	0.489011	0.4347	0.942089	1.7693	1.74055	3.1392	3.03769	4.6465	4.66011	5.9967	5.98503
161.2	0.9003	0.489275	0.4364	0.942577	1.7695	1.74138	3.1354	3.03889	4.6448	4.66134	5.996	5.98565
161.3	0.9	0.48954	0.4345	0.943066	1.7681	1.74221	3.1335	3.04009	4.6465	4.66257	5.9936	5.98628
161.4	0.89825	0.489804	0.43235	0.943554	1.76395	1.74303	3.13325	3.04129	4.64595	4.6638	5.99395	5.9869
161.5	0.9003	0.490069	0.4337	0.944043	1.7632	1.74386	3.1308	3.04249	4.6449	4.66503	5.9913	5.98752
161.6	0.9035	0.490333	0.4378	0.944531	1.7639	1.74469	3.1298	3.04369	4.6458	4.66625	5.9903	5.98814
161.7	0.9024	0.490598	0.4386	0.945019	1.763	1.74552	3.1288	3.04489	4.6454	4.66748	5.993	5.98876
161.8	0.90295	0.490862	0.43685	0.945507	1.76635	1.74634	3.12645	3.04608	4.64435	4.6687	5.99635	5.98937
161.9	0.90515	0.491126	0.43525	0.945995	1.76905	1.74717	3.12575	3.04728	4.64425	4.66992	5.99605	5.98999
162	0.9067	0.49139	0.4374	0.946483	1.768	1.748	3.1288	3.04848	4.6434	4.67114	5.9958	5.9906
162.1	0.9057	0.491654	0.4366	0.946971	1.7635	1.74882	3.1293	3.04967	4.6429	4.67236	5.992	5.99122
162.2	0.90475	0.491919	0.43785	0.947458	1.76025	1.74965	3.12695	3.05087	4.64685	4.67358	5.99125	5.99183
162.3	0.899501	0.492183	0.4336	0.947946	1.7567	1.75048	3.1264	3.05206	4.6436	4.67479	5.9898	5.99244
162.4	0.8983	0.492447	0.4342	0.948433	1.7602	1.7513	3.1305	3.05326	4.6493	4.67601	5.9955	5.99305
[truncated: 6,276 more rows]

## Sheet: S-R14
Source data used to plot Supplementary Figure 6e, S-R14.
X (Time, sec)	1.55 nM_Y	1.55 nM; Fitted_Y	3.125 nM_Y	3.125 nM; Fitted_Y	6.25 nM_Y	6.25 nM; Fitted_Y	12.5 nM_Y	12.5 nM; Fitted_Y	25 nM_Y	25 nM; Fitted_Y
-37.3	0.0416007	0	0.206401	0	0.1548	0	0.144401	0	0.202501	0
-37.2	0.0775	0	0.213	0	0.1612	0	0.1577	0	0.2059	0
-37.1	0.0411	0	0.169999	0	0.12	0	0.116499	0	0.164599	0
-37	0.01375	0	0.13765	0	0.09805	0	0.09255	0	0.13665	0
-36.9	0.00109999	0	0.11	0	0.088	0	0.0885	0	0.1272	0
-36.8	-0.00104987	0	0.10565	0	0.07845	0	0.0962501	0	0.12475	0
-36.7	-0.0019	0	0.0959	0	0.072	0	0.1001	0	0.1213	0
-36.6	0.00670001	0	0.0955002	0	0.083	0	0.1115	0	0.1221	0
-36.5	0.00739999	0	0.1031	0	0.0925	0	0.1157	0	0.1219	0
-36.4	0.0145	0	0.1092	0	0.0973	0	0.1176	0	0.1362	0
-36.3	0.0254501	0	0.12145	0	0.11175	0	0.12745	0	0.14945	0
-36.2	0.0299	0	0.1208	0	0.1093	0	0.1359	0	0.1488	0
-36.1	0.02905	0	0.11905	0	0.10305	0	0.13285	0	0.15165	0
-36	0.0283	0	0.1203	0	0.1054	0	0.1326	0	0.1485	0
-35.9	0.03255	0	0.12325	0	0.11165	0	0.13535	0	0.15475	0
-35.8	0.03525	0	0.12575	0	0.11625	0	0.13615	0	0.15335	0
-35.7	0.0362	0	0.1212	0	0.1114	0	0.1311	0	0.152	0
-35.6	0.0344	0	0.1203	0	0.1128	0	0.1361	0	0.149	0
-35.5	0.03415	0	0.11995	0	0.10915	0	0.13465	0	0.14845	0
-35.4	0.03455	0	0.12235	0	0.10795	0	0.13755	0	0.15015	0
-35.3	0.0368001	0	0.1166	0	0.1069	0	0.1357	0	0.147	0
-35.2	0.0392	0	0.1114	0	0.1076	0	0.1339	0	0.1466	0
-35.1	0.04215	0	0.10705	0	0.10695	0	0.13555	0	0.14435	0
-35	0.0405	0	0.0992	0	0.1057	0	0.1348	0	0.1452	0
-34.9	0.03825	0	0.0940499	0	0.10445	0	0.12875	0	0.14375	0
-34.8	0.03755	0	0.09025	0	0.10315	0	0.12415	0	0.14155	0
-34.7	0.03525	0	0.08595	0	0.10115	0	0.12355	0	0.14005	0
-34.6	0.03575	0	0.08215	0	0.09975	0	0.12295	0	0.13795	0
-34.5	0.03435	0	0.07835	0	0.10295	0	0.11765	0	0.14185	0
-34.4	0.03585	0	0.0788501	0	0.10635	0	0.12535	0	0.14235	0
-34.3	0.03275	0	0.07895	0	0.10645	0	0.12725	0	0.13775	0
-34.2	0.0321	0	0.079	0	0.1044	0	0.1318	0	0.1368	0
-34.1	0.03435	0	0.0748501	0	0.10695	0	0.13345	0	0.13845	0
-34	0.0369	0	0.0732	0	0.1097	0	0.1385	0	0.1484	0
-33.9	0.0404	0	0.0746001	0	0.1143	0	0.1413	0	0.1502	0
-33.8	0.0491501	0	0.0769501	0	0.11765	0	0.14305	0	0.15855	0
-33.7	0.0563	0	0.0795	0	0.1235	0	0.1483	0	0.1647	0
-33.6	0.0639	0	0.0789	0	0.1267	0	0.1525	0	0.1678	0
-33.5	0.07055	0	0.07585	0	0.12445	0	0.15455	0	0.17065	0
-33.4	0.06925	0	0.0757499	0	0.12645	0	0.15725	0	0.17175	0
-33.3	0.07175	0	0.07595	0	0.13305	0	0.15845	0	0.17065	0
-33.2	0.0735	0	0.0753	0	0.1379	0	0.159	0	0.172	0
-33.1	0.0776	0	0.0735999	0	0.1434	0	0.1583	0	0.1785	0
-33	0.07845	0	0.07365	0	0.14485	0	0.15755	0	0.18235	0
-32.9	0.0781	0	0.0673	0	0.1428	0	0.157	0	0.1816	0
-32.8	0.0795999	0	0.0703999	0	0.1449	0	0.157	0	0.185	0
-32.7	0.0803	0	0.0682	0	0.1423	0	0.1541	0	0.1843	0
-32.6	0.08385	0	0.0685499	0	0.13715	0	0.15425	0	0.17895	0
-32.5	0.0886	0	0.0669	0	0.1306	0	0.1657	0	0.1787	0
-32.4	0.08175	0	0.07325	0	0.13825	0	0.16885	0	0.17545	0
-32.3	0.0851	0	0.079	0	0.148	0	0.1719	0	0.1735	0
-32.2	0.08535	0	0.08115	0	0.15385	0	0.17715	0	0.17165	0
-32.1	0.08595	0	0.08005	0	0.15195	0	0.17665	0	0.15995	0
-32	0.08865	0	0.07915	0	0.15765	0	0.17235	0	0.15465	0
-31.9	0.08785	0	0.0766499	0	0.15775	0	0.15955	0	0.15095	0
-31.8	0.0836	0	0.0709999	0	0.1549	0	0.1554	0	0.1522	0
-31.7	0.08205	0	0.0649499	0	0.15715	0	0.15355	0	0.15285	0
-31.6	0.0815499	0	0.0553499	0	0.15655	0	0.15455	0	0.15915	0
-31.5	0.0716	0	0.0537	0	0.1516	0	0.163	0	0.1567	0
-31.4	0.06295	0	0.05535	0	0.14645	0	0.16825	0	0.15625	0
-31.3	0.06145	0	0.05465	0	0.13975	0	0.16735	0	0.15705	0
-31.2	0.06385	0	0.05515	0	0.13385	0	0.16835	0	0.15575	0
-31.1	0.0627999	0	0.0551999	0	0.1359	0	0.1692	0	0.1552	0
-31	0.0584499	0	0.0548499	0	0.13615	0	0.16735	0	0.15645	0
-30.9	0.0576	0	0.0494	0	0.1352	0	0.1624	0	0.1528	0
-30.8	0.0603	0	0.0509	0	0.1378	0	0.1665	0	0.1539	0
-30.7	0.059	0	0.0484999	0	0.1387	0	0.167	0	0.1531	0
-30.6	0.0566499	0	0.0435497	0	0.13535	0	0.15575	0	0.15125	0
-30.5	0.05185	0	0.03655	0	0.13145	0	0.14955	0	0.14935	0
-30.4	0.0528	0	0.0431999	0	0.1329	0	0.1519	0	0.1477	0
-30.3	0.0485	0	0.048	0	0.1345	0	0.1488	0	0.1469	0
-30.2	0.04795	0	0.0545499	0	0.13885	0	0.14665	0	0.14945	0
-30.1	0.0452	0	0.0527999	0	0.1385	0	0.1409	0	0.1465	0
-30	0.0468499	0	0.0529499	0	0.13985	0	0.14115	0	0.14755	0
-29.9	0.04765	0	0.0509499	0	0.13895	0	0.13895	0	0.14635	0
-29.8	0.0473	0	0.0494	0	0.139	0	0.1387	0	0.1496	0
-29.7	0.0507	0	0.0490999	0	0.1387	0	0.1383	0	0.1514	0
-29.6	0.04925	0	0.0482499	0	0.13785	0	0.13795	0	0.15135	0
-29.5	0.05325	0	0.04785	0	0.14085	0	0.13935	0	0.15175	0
-29.4	0.0538	0	0.0502	0	0.1415	0	0.1408	0	0.1506	0
-29.3	0.0589	0	0.0544	0	0.1424	0	0.1457	0	0.1554	0
-29.2	0.06065	0	0.05965	0	0.14915	0	0.14845	0	0.15685	0
-29.1	0.05985	0	0.0571499	0	0.15245	0	0.14815	0	0.15495	0
-29	0.05755	0	0.06015	0	0.15005	0	0.14705	0	0.15525	0
-28.9	0.05995	0	0.0628499	0	0.15095	0	0.15005	0	0.15755	0
-28.8	0.0565	0	0.0607999	0	0.1511	0	0.1493	0	0.155	0
-28.7	0.05505	0	0.0583499	0	0.14645	0	0.14485	0	0.14935	0
-28.6	0.0513999	0	0.0586998	0	0.1458	0	0.1423	0	0.1477	0
-28.5	0.0486499	0	0.0565499	0	0.14575	0	0.14155	0	0.14665	0
-28.4	0.04665	0	0.0553499	0	0.14285	0	0.14125	0	0.14515	0
-28.3	0.04495	0	0.05445	0	0.14155	0	0.13865	0	0.14305	0
-28.2	0.04405	0	0.0541499	0	0.13925	0	0.13955	0	0.14035	0
-28.1	0.0412499	0	0.0507498	0	0.13715	0	0.13935	0	0.13515	0
-28	0.0381499	0	0.0492499	0	0.13425	0	0.13805	0	0.13095	0
-27.9	0.03985	0	0.0467499	0	0.13265	0	0.13435	0	0.12975	0
-27.8	0.03615	0	0.0445499	0	0.13265	0	0.12975	0	0.12725	0
-27.7	0.0313	0	0.0428999	0	0.1318	0	0.1288	0	0.1249	0
-27.6	0.0296	0	0.0439	0	0.1302	0	0.1273	0	0.125	0
-27.5	0.0335999	0	0.0461999	0	0.1316	0	0.131	0	0.1277	0
-27.4	0.035	0	0.0466999	0	0.1321	0	0.1282	0	0.1267	0
-27.3	0.0301	0	0.0386999	0	0.1309	0	0.1263	0	0.1218	0
-27.2	0.02705	0	0.0332499	0	0.12725	0	0.12115	0	0.12035	0
-27.1	0.02805	0	0.0342499	0	0.12485	0	0.11875	0	0.11955	0
-27	0.02965	0	0.03555	0	0.12675	0	0.11785	0	0.11845	0
-26.9	0.02995	0	0.03665	0	0.12535	0	0.12035	0	0.11645	0
-26.8	0.02955	0	0.0371499	0	0.12435	0	0.11895	0	0.11825	0
-26.7	0.02825	0	0.0342499	0	0.12075	0	0.11605	0	0.11605	0
-26.6	0.0293499	0	0.0319498	0	0.11855	0	0.11765	0	0.11405	0
-26.5	0.0276999	0	0.0290999	0	0.1179	0	0.1141	0	0.1134	0
-26.4	0.0267	0	0.0274999	0	0.1163	0	0.1123	0	0.111	0
-26.3	0.02575	0	0.0245499	0	0.11565	0	0.11145	0	0.10875	0
-26.2	0.02645	0	0.0224499	0	0.11275	0	0.11205	0	0.10755	0
-26.1	0.0248999	0	0.0205999	0	0.1113	0	0.1128	0	0.1091	0
-26	0.0187999	0	0.0201999	0	0.1072	0	0.1107	0	0.1087	0
-25.9	0.0175	0	0.0187999	0	0.1045	0	0.1074	0	0.1079	0
-25.8	0.0168	0	0.0154	0	0.0998	0	0.1063	0	0.106	0
-25.7	0.01405	0	0.0129499	0	0.09875	0	0.10405	0	0.10355	0
-25.6	0.00994992	0	0.0113498	0	0.09495	0	0.10065	0	0.10395	0
-25.5	0.0141499	0	0.0103499	0	0.09445	0	0.0972499	0	0.10385	0
-25.4	0.01275	0	0.00854997	0	0.09235	0	0.09295	0	0.10355	0
-25.3	0.0162	0	0.0112	0	0.0938	0	0.0927	0	0.1043	0
-25.2	0.02085	0	0.01185	0	0.09395	0	0.09185	0	0.10195	0
-25.1	0.0209	0	0.00899992	0	0.0889	0	0.092	0	0.1024	0
-25	0.02055	0	0.00774996	0	0.08425	0	0.09205	0	0.10085	0
-24.9	0.0213	0	0.00689996	0	0.0816	0	0.0899	0	0.0991	0
-24.8	0.0217	0	0.00809994	0	0.0802	0	0.0902999	0	0.1003	0
-24.7	0.01995	0	0.00734997	0	0.07935	0	0.08835	0	0.09815	0
-24.6	0.02355	0	0.01015	0	0.08045	0	0.08675	0	0.09425	0
-24.5	0.0289	0	0.013	0	0.0817	0	0.0891	0	0.0951	0
-24.4	0.0277	0	0.016	0	0.0825	0	0.0873	0	0.0969	0
-24.3	0.0244	0	0.0164999	0	0.0815	0	0.0865999	0	0.0939999	0
-24.2	0.02085	0	0.0160499	0	0.07665	0	0.08375	0	0.09125	0
-24.1	0.02255	0	0.01245	0	0.07455	0	0.08325	0	0.09295	0
-24	0.0269	0	0.0135	0	0.0759	0	0.0881	0	0.0919	0
-23.9	0.0283	0	0.0108	0	0.0777	0	0.088	0	0.0951	0
-23.8	0.0267	0	0.00999995	0	0.08	0	0.0866999	0	0.0938999	0
-23.7	0.0252	0	0.011	0	0.0816	0	0.0836	0	0.0934	0
-23.6	0.0247	0	0.0106	0	0.0774	0	0.0826	0	0.092	0
-23.5	0.02535	0	0.01225	0	0.07395	0	0.08755	0	0.09425	0
-23.4	0.02685	0	0.01415	0	0.07265	0	0.08865	0	0.09725	0
-23.3	0.0267	0	0.0139	0	0.0709	0	0.0875	0	0.0966	0
-23.2	0.02595	0	0.01655	0	0.07265	0	0.08835	0	0.09615	0
-23.1	0.02665	0	0.0140499	0	0.07425	0	0.08615	0	0.09625	0
-23	0.02595	0	0.01385	0	0.07055	0	0.08125	0	0.09525	0
-22.9	0.02745	0	0.01275	0	0.07135	0	0.08215	0	0.09225	0
-22.8	0.0301	0	0.0146	0	0.0736	0	0.0844	0	0.0904	0
-22.7	0.03445	0	0.01615	0	0.07445	0	0.07865	0	0.09485	0
-22.6	0.0395501	0	0.00725016	0	0.07065	0	0.0799501	0	0.10375	0
-22.5	0.04245	0	0.01485	0	0.07685	0	0.08295	0	0.10745	0
-22.4	0.04665	0	0.01295	0	0.07735	0	0.08075	0	0.10175	0
-22.3	0.04755	0	0.0124499	0	0.07715	0	0.0780499	0	0.0933499	0
-22.2	0.04665	0	0.01035	0	0.07635	0	0.07855	0	0.09355	0
-22.1	0.04995	0	0.01335	0	0.07535	0	0.07745	0	0.09485	0
-22	0.04835	0	0.01745	0	0.07425	0	0.07855	0	0.10175	0
-21.9	0.05085	0	0.02015	0	0.07345	0	0.08025	0	0.10435	0
-21.8	0.04755	0	0.01185	0	0.07345	0	0.08045	0	0.09995	0
-21.7	0.04755	0	0.00365019	0	0.07585	0	0.08175	0	0.11025	0
-21.6	0.0597002	0	0.000800377	0	0.0861	0	0.0916002	0	0.1336	0
-21.5	0.0627	0	0.00140001	0	0.0985	0	0.1021	0	0.1519	0
-21.4	0.0543	0	0.00559994	0	0.0989	0	0.1002	0	0.1642	0
-21.3	0.03365	0	0.0107499	0	0.09525	0	0.0962499	0	0.16855	0
-21.2	0.01975	0	0.01125	0	0.09055	0	0.09265	0	0.16275	0
-21.1	0.0212	0	0.0122	0	0.0907	0	0.0904	0	0.1643	0
-21	0.0278001	0	0.0122001	0	0.0917	0	0.0897001	0	0.1727	0
-20.9	0.0408	0	0.0177	0	0.0935	0	0.099	0	0.1802	0
-20.8	0.03895	0	0.0196499	0	0.09145	0	0.0987499	0	0.17975	0
-20.7	0.02905	0	0.0173499	0	0.08615	0	0.09915	0	0.17065	0
-20.6	0.0234998	0	0.0196997	0	0.0815	0	0.0971998	0	0.1618	0
-20.5	0.0142998	0	0.0221998	0	0.0742	0	0.0954998	0	0.1476	0
-20.4	0.00715	0	0.0187498	0	0.06445	0	0.0843498	0	0.12955	0
-20.3	0.0035	0	0.0178999	0	0.0572	0	0.0776999	0	0.1184	0
-20.2	0.00795	0	0.0187499	0	0.05495	0	0.07735	0	0.11135	0
-20.1	0.0155	0	0.0229	0	0.061	0	0.0749	0	0.1079	0
-20	0.0244	0	0.0295	0	0.0612	0	0.0749	0	0.1116	0
-19.9	0.03435	0	0.0246499	0	0.05915	0	0.0728499	0	0.11195	0
-19.8	0.03075	0	0.02255	0	0.06075	0	0.06905	0	0.11335	0
-19.7	0.03515	0	0.0291499	0	0.05935	0	0.07325	0	0.12005	0
-19.6	0.0353998	0	0.0288997	0	0.0583	0	0.0729998	0	0.1165	0
-19.5	0.0251499	0	0.0273499	0	0.05235	0	0.0719499	0	0.10885	0
-19.4	0.0158	0	0.0265998	0	0.0476	0	0.0718998	0	0.1081	0
-19.3	0.00685	0	0.0223498	0	0.04315	0	0.0652498	0	0.10465	0
-19.2	0.00550001	0	0.0183998	0	0.0413	0	0.0623	0	0.0945	0
-19.1	0.00214997	0	0.01825	0	0.03945	0	0.05765	0	0.09865	0
-19	0.00494983	0	0.0245498	0	0.04115	0	0.0626498	0	0.0978498	0
-18.9	-0.0052	0	0.0193999	0	0.0374	0	0.0559999	0	0.0892999	0
-18.8	-0.00645	0	0.0158498	0	0.03475	0	0.0516498	0	0.0799498	0
-18.7	-0.01265	0	0.00994985	0	0.02505	0	0.04575	0	0.06405	0
-18.6	-0.0141002	0	0.00909968	0	0.0233	0	0.0406998	0	0.0544998	0
-18.5	-0.0168001	0	0.0128999	0	0.0221	0	0.0387999	0	0.0434999	0
-18.4	-0.0131	0	0.0262999	0	0.0261	0	0.0411999	0	0.0343999	0
-18.3	-0.01735	0	0.0289499	0	0.02285	0	0.0400499	0	0.0260499	0
-18.2	-0.0158	0	0.0341998	0	0.0245	0	0.0393	0	0.0111	0
-18.1	-0.0111002	0	0.0329997	0	0.0179	0	0.0299998	0	0.000299839	0
-18	-0.0100002	0	0.0272998	0	0.0156	0	0.0294998	0	-0.00540017	0
-17.9	-0.0247	0	0.0257998	0	0.012	0	0.0287998	0	-0.0126002	0
-17.8	-0.0379	0	0.0191	0	-0.000300001	0	0.0244	0	-0.0332	0
-17.7	-0.0511	0	0.0190001	0	-0.00899999	0	0.0191	0	-0.0452	0
-17.6	-0.0589999	0	0.0148002	0	-0.0049	0	0.0182001	0	-0.0429999	0
-17.5	-0.0621999	0	0.0175001	0	-0.0023	0	0.00530015	0	-0.0392999	0
-17.4	-0.0579	0	0.00800013	0	-0.0013	0	0.00750013	0	-0.0242999	0
-17.3	-0.0428	0	0.00350005	0	-0.00359999	0	0.00860005	0	-0.00999995	0
-17.2	-0.03765	0	0.00104991	0	0.00215	0	0.01555	0	0.00585	0
-17.1	-0.0452	0	-0.00869993	0	0.0042	0	0.00720003	0	-0.00679997	0
-17	-0.0504999	0	-0.0114999	0	0.0081	0	0.00620009	0	-0.00629991	0
-16.9	-0.0465	0	-0.00849989	0	0.00889999	0	0.0103001	0	-0.00149989	0
-16.8	-0.0374	0	0.0017	0	0.0142	0	0.0122	0	0.006	0
-16.7	-0.0326	0	0.00900003	0	0.0172	0	0.0141	0	0.012	0
-16.6	-0.03475	0	0.0192501	0	0.01505	0	0.01665	0	0.00985004	0
-16.5	-0.0368499	0	0.0179501	0	0.01935	0	0.0163501	0	0.0101501	0
-16.4	-0.0388	0	0.0163	0	0.0163	0	0.0135	0	0.0174	0
-16.3	-0.04165	0	0.0176501	0	0.01035	0	0.0135501	0	0.0175501	0
-16.2	-0.04095	0	0.0234501	0	0.00524999	0	0.01315	0	0.02225	0
-16.1	-0.0395999	0	0.0312002	0	0.0106	0	0.0179001	0	0.0265001	0
-16	-0.0365999	0	0.0386001	0	0.0132	0	0.0189001	0	0.0307001	0
-15.9	-0.03275	0	0.0399501	0	0.01395	0	0.0260501	0	0.0373501	0
-15.8	-0.0266	0	0.0432001	0	0.019	0	0.0330001	0	0.0454001	0
-15.7	-0.0202	0	0.0437001	0	0.0221	0	0.0399	0	0.0474	0
-15.6	-0.0161	0	0.0354	0	0.0247	0	0.04	0	0.0451	0
-15.5	-0.0146499	0	0.0272501	0	0.01805	0	0.0364501	0	0.0401501	0
-15.4	-0.0145	0	0.0232001	0	0.0182	0	0.0404001	0	0.0395001	0
-15.3	-0.01325	0	0.0187502	0	0.01985	0	0.0449502	0	0.0358502	0
-15.2	-0.000200002	0	0.0294002	0	0.0322	0	0.0508	0	0.0407	0
-15.1	0.00515002	0	0.03445	0	0.03575	0	0.05735	0	0.04555	0
-15	-0.00699987	0	0.0250001	0	0.0297	0	0.0546001	0	0.0432001	0
-14.9	-0.00675	0	0.0189501	0	0.03335	0	0.0566501	0	0.0423501	0
-14.8	-0.000100003	0	0.0163999	0	0.0329	0	0.0535999	0	0.0421999	0
-14.7	-0.0058	0	0.0041999	0	0.0251	0	0.0416	0	0.0295	0
-14.6	-0.01395	0	-0.00555007	0	0.02165	0	0.02805	0	0.00714996	0
-14.5	-0.0198	0	-0.0151	0	0.0159	0	0.02	0	-0.0016	0
-14.4	-0.02075	0	-0.02705	0	0.01235	0	0.01585	0	0.000650038	0
-14.3	-0.02185	0	-0.03205	0	0.01025	0	0.01445	0	-0.00215003	0
-14.2	-0.02695	0	-0.03515	0	0.00805	0	0.01495	0	-0.00715	0
-14.1	-0.0266	0	-0.0360999	0	1.45519e-09	0	0.0188	0	-0.00599995	0
-14	-0.02585	0	-0.03845	0	-0.00135	0	0.01715	0	-0.00664996	0
-13.9	-0.02525	0	-0.0414499	0	-0.00255	0	0.0109501	0	-0.00754993	0
-13.8	-0.0248	0	-0.0424999	0	-0.0028	0	0.00610009	0	-0.0103999	0
-13.7	-0.0214	0	-0.0482999	0	-0.00260001	0	0.00559999	0	-0.00740001	0
-13.6	-0.0196498	0	-0.0478496	0	-0.00324999	0	0.00195019	0	-0.00214981	0
-13.5	-0.00899998	0	-0.0393	0	0.0032	0	-0.00869998	0	0.000700017	0
-13.4	-0.012	0	-0.0384	0	-0.0032	0	-0.00769995	0	0.00250005	0
-13.3	-0.005	0	-0.0289	0	-0.0051	0	0.00209996	0	0.00609996	0
-13.2	-0.00845	0	-0.0344499	0	-0.01065	0	0.00155	0	-0.00415	0
-13.1	-0.0234498	0	-0.0396497	0	-0.00395	0	-0.000949834	0	-0.0182498	0
-13	-0.0359999	0	-0.0370999	0	-0.0038	0	0.00690006	0	-0.0140999	0
-12.9	-0.0306	0	-0.0501999	0	-0.0128	0	0.00370014	0	-0.0128999	0
-12.8	-0.0124	0	-0.0510999	0	-0.0203	0	0.00500007	0	-0.0208999	0
-12.7	-0.0123	0	-0.0559999	0	-0.02	0	0.0069	0	-0.0174	0
-12.6	-0.0215999	0	-0.0614998	0	-0.0159	0	0.00480009	0	-0.0118999	0
-12.5	-0.00609994	0	-0.0652999	0	-0.0114	0	0.00140006	0	-0.0102999	0
-12.4	-0.000999998	0	-0.0625999	0	-0.0106	0	0.00240008	0	-0.00909992	0
-12.3	0.00285	0	-0.0617499	0	-0.00595	0	0.00465011	0	-0.00904989	0
-12.2	0.01205	0	-0.05495	0	-0.00135	0	0.01455	0	-0.00475	0
-12.1	0.0154	0	-0.0560001	0	0.0015	0	0.0164	0	-0.00570003	0
-12	0.00770005	0	-0.0620999	0	-0.000400001	0	0.0114001	0	-0.0135999	0
-11.9	0.0002	0	-0.0651	0	-0.0025	0	0.0107	0	-0.0154	0
-11.8	-0.0068	0	-0.0688	0	-0.01	0	0.011	0	-0.0167	0
-11.7	-0.01915	0	-0.06785	0	-0.00995	0	0.00825	0	-0.01895	0
-11.6	-0.0205	0	-0.0725999	0	-0.0122	0	0.00700004	0	-0.0235	0
-11.5	-0.0203499	0	-0.0755499	0	-0.01075	0	0.00385006	0	-0.0264499	0
-11.4	-0.02055	0	-0.0689499	0	-0.01025	0	0.00295007	0	-0.0293499	0
-11.3	-0.0269	0	-0.0721999	0	-0.0123	0	-0.00119992	0	-0.0320999	0
-11.2	-0.0303	0	-0.0676998	0	-0.0127	0	-0.0028	0	-0.0288	0
-11.1	-0.0271498	0	-0.0564497	0	-0.00645	0	0.00115015	0	-0.0173498	0
-11	-0.0307999	0	-0.0497999	0	-0.0044	0	0.00260008	0	-0.0114999	0
-10.9	-0.03365	0	-0.04735	0	-0.00175	0	0.00205005	0	-0.00594995	0
-10.8	-0.0482	0	-0.0465999	0	-0.0032	0	-0.00109989	0	-0.00459989	0
-10.7	-0.05045	0	-0.0445499	0	0.00285	0	0.00165	0	0.00195	0
-10.6	-0.0447999	0	-0.0396999	0	0.0093	0	0.0114001	0	0.0131001	0
-10.5	-0.0500999	0	-0.0364999	0	0.0068	0	0.0139001	0	0.0174001	0
-10.4	-0.0506	0	-0.0295999	0	0.0058	0	0.0176001	0	0.0263001	0
-10.3	-0.05005	0	-0.0239499	0	0.00785	0	0.0218501	0	0.0283501	0
-10.2	-0.0464	0	-0.0218	0	0.0102	0	0.0261	0	0.0297	0
-10.1	-0.05015	0	-0.0190499	0	0.00725	0	0.02525	0	0.02745	0
-10	-0.0529499	0	-0.0140499	0	0.00585	0	0.0299501	0	0.0240501	0
-9.9	-0.05595	0	-0.0085499	0	0.01425	0	0.0335501	0	0.0220501	0
-9.8	-0.05915	0	0.000550077	0	0.01935	0	0.0379501	0	0.0211501	0
-9.7	-0.0726	0	-0.000799912	0	0.0261	0	0.0398	0	0.0263	0
-9.6	-0.0744499	0	-0.00374971	0	0.03325	0	0.0424501	0	0.0283501	0
-9.5	-0.0671499	0	0.00565013	0	0.03785	0	0.0485501	0	0.0336501	0
-9.4	-0.0547	0	0.0116001	0	0.0437	0	0.0516001	0	0.0357001	0
-9.3	-0.0399	0	0.0165001	0	0.0443	0	0.0548001	0	0.0375001	0
-9.2	-0.0152	0	0.0177	0	0.0447	0	0.0514	0	0.0406	0
-9.1	0.00169983	0	0.0189997	0	0.0423	0	0.0494998	0	0.0439998	0
-9	0.00289996	0	0.0155	0	0.0298	0	0.0432	0	0.0435	0
-8.9	-0.000600001	0	0.0137	0	0.0226	0	0.0493	0	0.0496	0
-8.8	0.01005	0	0.0215499	0	0.02635	0	0.0568499	0	0.0623499	0
-8.7	0.01195	0	0.0226499	0	0.03225	0	0.05635	0	0.05275	0
-8.6	0.00210003	0	0.0126001	0	0.0289	0	0.0456	0	0.047	0
-8.5	0.00854991	0	0.0128499	0	0.03045	0	0.0497499	0	0.0454499	0
-8.4	0.00785	0	0.00704996	0	0.02775	0	0.04765	0	0.04445	0
-8.3	0.00975	0	0.00825002	0	0.02745	0	0.04715	0	0.04165	0
-8.2	0.01285	0	0.01025	0	0.03145	0	0.05215	0	0.04345	0
-8.1	0.0101	0	0.0142	0	0.0275	0	0.051	0	0.0423	0
-8	0.01075	0	0.01205	0	0.02485	0	0.04915	0	0.03775	0
-7.9	0.0124	0	0.0129	0	0.0235	0	0.0477	0	0.0357	0
-7.8	0.0158	0	0.0158	0	0.0256	0	0.0539	0	0.0394	0
-7.7	0.01715	0	0.01505	0	0.02635	0	0.05675	0	0.03865	0
-7.6	0.0131499	0	0.0140499	0	0.02175	0	0.0530499	0	0.0385499	0
-7.5	0.00794995	0	0.00964995	0	0.01905	0	0.04725	0	0.03685	0
-7.4	0.0046	0	0.0113	0	0.0132	0	0.0454	0	0.0327	0
-7.3	-0.00325	0	0.00844998	0	0.00995	0	0.04285	0	0.02985	0
-7.2	-0.00475	0	0.00525	0	0.00945	0	0.03895	0	0.02985	0
-7.1	-0.00230001	0	0.0124	0	0.0101	0	0.0351	0	0.0303	0
-7	0.0017	0	0.0111	0	0.0058	0	0.0326	0	0.0272	0
-6.9	0.00135	0	0.01215	0	0.00855	0	0.03155	0	0.02225	0
-6.8	0.0035	0	0.0119	0	0.012	0	0.0358	0	0.0226	0
-6.7	0.0025	0	0.0132	0	0.0127	0	0.0344	0	0.0232	0
-6.6	0.0045	0	0.0158	0	0.0143	0	0.0336	0	0.024	0
-6.5	0.00639995	0	0.0159999	0	0.0156	0	0.0311999	0	0.0233999	0
-6.4	0.0064	0	0.0171	0	0.0106	0	0.0274	0	0.0215	0
-6.3	0.00645	0	0.01605	0	0.00765	0	0.02575	0	0.02175	0
-6.2	0.0074	0	0.0137	0	0.0087	0	0.0237	0	0.0201	0
-6.1	0.00694996	0	0.00964991	0	0.00605	0	0.02045	0	0.01635	0
-6	0.00844998	0	0.00654998	0	0.00425	0	0.01705	0	0.01515	0
-5.9	0.0086	0	0.00769999	0	0.0044	0	0.0176	0	0.0105	0
-5.8	0.01235	0	0.00864995	0	0.00365001	0	0.01645	0	0.01135	0
-5.7	0.01075	0	0.01035	0	0.00515	0	0.00995	0	0.00715	0
-5.6	0.01185	0	0.0152499	0	0.00615	0	0.0101499	0	0.00234994	0
-5.5	0.0123	0	0.0132	0	0.00559997	0	0.00799997	0	-0.00150003	0
-5.4	0.0114	0	0.0102999	0	0.0043	0	0.0077	0	-0.0028	0
-5.3	0.01185	0	0.00814997	0	0.00315	0	0.00644997	0	-0.00105003	0
-5.2	0.0135	0	0.0068	0	0.0031	0	0.004	0	-0.001	0
-5.1	0.0127	0	0.0041	0	0.0024	0	0.0012	0	0.0012	0
-5	0.0142	0	0.0042	0	0.0019	0	-0.0011	0	0.0005	0
-4.9	0.0093	0	-0.000599964	0	-0.0047	0	-0.0062	0	-0.0059	0
-4.8	0.00945001	0	0.000150011	0	-0.00435	0	-0.00574999	0	-0.00374999	0
-4.7	0.00935	0	0.00205	0	-0.00345	0	-0.00995	0	-0.00465	0
-4.6	0.0104	0	0.00309998	0	-0.0041	0	-0.00840002	0	-0.00390002	0
-4.5	0.009	0	0.0012	0	-0.0054	0	-0.011	0	-0.0036	0
-4.4	0.0065	0	-0.00330003	0	-0.0039	0	-0.0143	0	-0.0058	0
-4.3	0.00460004	0	-0.00379996	0	-0.0056	0	-0.0155	0	-0.0106	0
-4.2	0.00455	0	-0.00205	0	-0.00505	0	-0.01555	0	-0.01015	0
-4.1	0.003	0	-0.0012	0	-0.0021	0	-0.0141	0	-0.0072	0
-4	0.00405	0	-0.00075	0	-0.00305	0	-0.01545	0	-0.00715	0
-3.9	0.0011	0	-0.000600008	0	-0.002	0	-0.0146	0	-0.0058	0
-3.8	-0.0018999	0	-0.0014999	0	-0.0003	0	-0.0137999	0	-0.0081999	0
-3.7	0.00135	0	-0.00045	0	0.00055	0	-0.00955	0	-0.00625	0
-3.6	0.0046	0	-0.00160009	0	0.0051	0	-0.0134001	0	-0.00190009	0
-3.5	-0.0005	0	-0.0033	0	0.0031	0	-0.0154	0	-0.0023	0
-3.4	-0.00205	0	-0.00324996	0	0.00145	0	-0.01695	0	-0.00535	0
-3.3	-0.00540009	0	-0.00210009	0	0.0036	0	-0.0195001	0	-0.00320009	0
-3.2	-0.01355	0	-0.00535	0	0.00075	0	-0.02785	0	-0.00705	0
-3.1	-0.0179	0	-0.0103	0	-0.0019	0	-0.0283	0	-0.00789996	0
-3	-0.02165	0	-0.00365	0	0.00125	0	-0.02385	0	-0.00745	0
-2.9	-0.02835	0	-0.00764996	0	-0.00235	0	-0.02615	0	-0.00195	0
-2.8	-0.02975	0	-0.00885003	0	-0.00155	0	-0.02935	0	-0.00555003	0
-2.7	-0.031	0	-0.006	0	-0.0008	0	-0.0352	0	-0.0046	0
-2.6	-0.03115	0	-0.00365003	0	-0.00135	0	-0.03605	0	-0.000750029	0
-2.5	-0.0339	0	-0.0059	0	0.0003	0	-0.0401	0	0.0027	0
-2.4	-0.03215	0	-0.00685001	0	0.00205	0	-0.04285	0	0.00845	0
-2.3	-0.0358	0	-0.0099	0	0.0063	0	-0.0394	0	0.0097	0
-2.2	-0.03755	0	-0.01565	0	0.00135	0	-0.03915	0	0.01185	0
-2.1	-0.0369	0	-0.0133002	0	-0.0011	0	-0.0412002	0	0.0165998	0
-2	-0.0385	0	-0.0192	0	-0.0072	0	-0.0436	0	0.0124	0
-1.9	-0.0389	0	-0.0223999	0	-0.0083	0	-0.0394	0	0.0141	0
-1.8	-0.0395	0	-0.0154	0	-0.0003	0	-0.0328	0	0.0129	0
-1.7	-0.04055	0	-0.00935	0	-0.00155	0	-0.03245	0	0.01825	0
-1.6	-0.0489	0	-0.0117999	0	-0.0084	0	-0.0347999	0	0.0151001	0
-1.5	-0.0537	0	-0.0183	0	-0.0132	0	-0.0247	0	0.0288	0
-1.4	-0.0548	0	-0.0174999	0	-0.0104	0	-0.0289998	0	0.0235002	0
-1.3	-0.0537	0	-0.0152998	0	-0.0069	0	-0.0247	0	0.02595	0
-1.2	-0.04555	0	-0.01215	0	-0.0104	0	-0.02315	0	0.0235002	0
-1.1	-0.03675	0	-0.00935	0	-0.01145	0	-0.0162499	0	0.023	0
-1	-0.02935	0	-0.00664987	0	-0.0104	0	-0.01325	0	0.023	0
-0.900002	-0.01075	0	-0.00644992	0	-0.0069	0	-0.01325	0	0.0235002	0
-0.799999	-0.00115	0	-0.00125	0	-0.00445	0	-0.01325	0	0.0235002	0
-0.700001		0		0		0		0		0
-0.600002		0		0		0		0		0
-0.5		0		0		0		0		0
-0.400002		0		0		0		0		0
-0.299999		0		0		0		0		0
-0.200001		0		0		0		0		0
-0.100002		0		0		0		0		0
0		0		0		0		0		0
0.0999985		0		0		0		0		0
0.200001		0.000459206		0.00103261		0.00251568		0.0059159		0.0127995
0.299999		0.000918209		0.00206472		0.00502996		0.011827		0.0255836
0.399998		0.00137703		0.00309636		0.00754265		0.0177338		0.0383533
0.5		0.00183567		0.00412745		0.0100539		0.0236357		0.0511075
0.599998		0.00229412		0.00515808		0.0125636		0.0295331		0.0638467
0.700001		0.00275239		0.00618817		0.0150718		0.0354262		0.0765715
0.799999		0.00321047		0.00721775		0.0175786		0.0413144		0.0892808
0.899998		0.00366835		0.00824686		0.0200839		0.0471983		0.101976
1		0.00412607		0.00927544		0.0225877		0.0530774		0.114655
1.1		0.00458359		0.0103035		0.0250899		0.058952		0.127319
1.2		0.00504093		0.0113311		0.0275906		0.0648222		0.139969
1.3		0.00549808		0.0123582		0.03009		0.0706875		0.152603
1.4		0.00595503		0.0133848		0.0325877		0.0765486		0.165223
1.5		0.00641182		0.0144108		0.0350841		0.0824048		0.177827
1.6		0.00686841		0.0154364		0.0375788		0.0882565		0.190416
1.7		0.00732483		0.0164615		0.0400721		0.0941038		0.20299
1.8	0.07555	0.00778104	-0.02315	0.017486	0.03725	0.042564	-0.0294408	0.0999463	0.248555	0.215549
1.9	0.0837626	0.00823707	-0.0318442	0.0185101	0.03725	0.0450543	-0.0719374	0.105784	0.248555	0.228093
2	0.11305	0.00869294	-0.0318442	0.0195336	0.03725	0.0475432	-0.0719374	0.111618	0.248555	0.240622
2.1	0.13475	0.0091486	-0.02315	0.0205567	0.06435	0.0500305	0.01845	0.117447	0.264556	0.253136
2.2	0.13475	0.00960409	-0.02315	0.0215792	0.07765	0.0525163	0.0613551	0.123271	0.264556	0.265635
2.3	0.13475	0.0100594	0.00685002	0.0226012	0.08175	0.0550007	0.0645	0.129091	0.2842	0.278118
2.4	0.13475	0.0105145	0.00685002	0.0236228	0.09625	0.0574835	0.124056	0.134906	0.2842	0.290587
2.5	0.11305	0.0109694	0.00685002	0.0246438	0.09625	0.059965	0.15545	0.140716	0.39465	0.30304
2.6	0.0491	0.0114242	-0.00199569	0.0256644	0.1652	0.0624448	0.2099	0.146522	0.3778	0.315478
2.7	0.094802	0.0118787	0.045302	0.0266844	0.1523	0.0649232	0.187502	0.152324	0.428802	0.327902
2.8	0.05515	0.0123331	0.06585	0.0277039	0.15745	0.0674002	0.19205	0.15812	0.51105	0.340309
2.9	0.06815	0.0127873	0.028852	0.028723	0.13805	0.0698756	0.167352	0.163913	0.475352	0.352702
3	0.09275	0.0132413	0.04265	0.0297415	0.15995	0.0723496	0.18125	0.1697	0.50645	0.36508
3.1	0.0594	0.0136951	0.0184017	0.0307596	0.1353	0.074822	0.1576	0.175483	0.5148	0.377442
3.2	0.0630015	0.0141487	0.00690151	0.0317771	0.1566	0.0772929	0.153902	0.181262	0.530302	0.389789
3.3	0.06945	0.0146022	-0.00555002	0.0327941	0.14825	0.0797624	0.15695	0.187036	0.54275	0.402121
3.4	0.04885	0.0150554	0.00655185	0.0338107	0.15275	0.0822304	0.164652	0.192805	0.552252	0.414438
3.5	0.04765	0.0155085	0.02425	0.0348267	0.17695	0.0846969	0.19965	0.19857	0.55995	0.426739
3.6	0.0281	0.0159614	0.0043008	0.0358422	0.1541	0.0871619	0.2009	0.20433	0.549	0.439025
3.7	0.0211013	0.0164141	-0.00929873	0.0368572	0.146	0.0896254	0.205301	0.210086	0.557301	0.451297
3.8	0.02195	0.0168667	0.00125	0.0378717	0.15455	0.0920875	0.23005	0.215837	0.56955	0.463552
3.9	0.02855	0.017319	0.0148507	0.0388858	0.16885	0.094548	0.262051	0.221583	0.604051	0.475793
4	0.03835	0.0177712	0.01985	0.0398993	0.15765	0.0970071	0.25925	0.227325	0.60535	0.488018
4.1	0.04105	0.0182231	0.00935067	0.0409124	0.15525	0.0994647	0.25965	0.233062	0.61845	0.500228
4.2	0.0369007	0.0186749	-0.00209929	0.0419249	0.1412	0.101921	0.264601	0.238795	0.621101	0.512423
4.3	0.0308	0.0191265	-0.00360005	0.0429369	0.1462	0.104375	0.2753	0.244523	0.6296	0.524603
4.4	0.03275	0.0195779	0.00285079	0.0439484	0.15095	0.106828	0.281051	0.250246	0.644551	0.536767
4.5	0.0302	0.0200292	0.00240002	0.0449595	0.1622	0.10928	0.2914	0.255965	0.6634	0.548916
4.6	0.03985	0.0204802	0.00695056	0.04597	0.16815	0.11173	0.29525	0.261679	0.67395	0.561049
4.7	0.0362508	0.0209311	0.00605078	0.04698	0.17525	0.114179	0.299551	0.267389	0.684251	0.573168
4.8	0.03275	0.0213818	0.01275	0.0479896	0.18115	0.116626	0.31695	0.273094	0.70235	0.585271
4.9	0.03185	0.0218323	0.00555071	0.0489986	0.17625	0.119072	0.319851	0.278795	0.712251	0.597359
5	0.0383	0.0222826	0.0059	0.0500071	0.1821	0.121516	0.3269	0.284491	0.7362	0.609431
5.1	0.04065	0.0227328	0.00795076	0.0510152	0.18455	0.123959	0.33995	0.290182	0.75815	0.621488
5.2	0.0375008	0.0231827	0.0157008	0.0520227	0.1863	0.1264	0.351501	0.295869	0.774101	0.633529
5.3	0.036	0.0236325	0.0172	0.0530298	0.1883	0.12884	0.3549	0.301551	0.7946	0.645556
5.4	0.0333	0.0240821	0.0184007	0.0540363	0.1886	0.131278	0.355201	0.307229	0.809101	0.657567
5.5	0.03175	0.0245315	0.01625	0.0550424	0.18705	0.133715	0.35955	0.312902	0.82025	0.669562
5.6	0.03645	0.0249807	0.0155506	0.0560479	0.18905	0.13615	0.36825	0.31857	0.83995	0.681542
5.7	0.0347007	0.0254298	0.0154007	0.057053	0.1943	0.138584	0.374901	0.324234	0.853801	0.693507
5.8	0.0478	0.0258786	0.0213	0.0580575	0.1987	0.141017	0.3831	0.329893	0.8698	0.705456
5.9	0.05435	0.0263273	0.0259506	0.0590616	0.20795	0.143447	0.391151	0.335548	0.888451	0.717391
6	0.0665	0.0267758	0.0293	0.0600652	0.2172	0.145877	0.3978	0.341198	0.9086	0.729309
6.1	0.0730501	0.0272241	0.0331505	0.0610682	0.22025	0.148305	0.40525	0.346843	0.93055	0.741212
6.2	0.0810505	0.0276722	0.0370505	0.0620708	0.22555	0.150731	0.414451	0.352484	0.949751	0.7531
6.3	0.0943	0.0281201	0.0389	0.0630729	0.2322	0.153156	0.4279	0.358121	0.9676	0.764972
6.4	0.0969	0.0285679	0.0411004	0.0640745	0.2376	0.15558	0.434	0.363752	0.9819	0.776829
6.5	0.09755	0.0290155	0.03865	0.0650755	0.23705	0.158002	0.43705	0.369379	0.99715	0.78867
6.6	0.0989	0.0294629	0.0471003	0.0660761	0.2384	0.160422	0.4416	0.375002	1.0136	0.800496
6.7	0.0969003	0.0299101	0.0432003	0.0670762	0.2355	0.162841	0.4463	0.38062	1.0268	0.812307
6.8	0.0934	0.0303571	0.0431	0.0680758	0.2332	0.165259	0.4474	0.386233	1.0368	0.824102
6.9	0.0837	0.0308039	0.0389003	0.0690749	0.2341	0.167675	0.4463	0.391842	1.0476	0.835882
7	0.0826	0.0312506	0.0404	0.0700735	0.2341	0.17009	0.4468	0.397446	1.0596	0.847646
7.1	0.08135	0.0316971	0.0412505	0.0710716	0.23565	0.172503	0.44695	0.403046	1.07665	0.859394
7.2	0.0765004	0.0321434	0.0474004	0.0720692	0.2419	0.174914	0.4518	0.408641	1.0961	0.871128
7.3	0.0736501	0.0325895	0.0480501	0.0730664	0.24725	0.177325	0.45725	0.414231	1.11435	0.882845
7.4	0.0762001	0.0330354	0.0599003	0.074063	0.2527	0.179733	0.4735	0.419817	1.14	0.894548
7.5	0.07625	0.0334812	0.06345	0.0750591	0.25345	0.182141	0.48335	0.425398	1.15505	0.906234
7.6	0.0754001	0.0339268	0.0679003	0.0760548	0.2539	0.184546	0.4929	0.430974	1.1737	0.917905
7.7	0.0828003	0.0343722	0.0696003	0.0770499	0.2562	0.186951	0.502	0.436546	1.194	0.929561
7.8	0.08425	0.0348174	0.07515	0.0780445	0.25595	0.189353	0.50775	0.442114	1.21115	0.941201
7.9	0.0847499	0.0352624	0.0746503	0.0790387	0.25625	0.191755	0.51115	0.447677	1.22585	0.952826
8	0.08925	0.0357072	0.07295	0.0800324	0.26115	0.194155	0.51675	0.453235	1.23955	0.964435
8.1	0.09035	0.0361519	0.0740502	0.0810256	0.25775	0.196553	0.52095	0.458788	1.24785	0.976028
8.2	0.0887003	0.0365964	0.0743003	0.0820182	0.2582	0.19895	0.5274	0.464337	1.2618	0.987606
8.3	0.08575	0.0370407	0.07545	0.0830104	0.26365	0.201345	0.53445	0.469882	1.27305	0.999168
8.4	0.0831	0.0374848	0.0747003	0.0840021	0.2657	0.203739	0.5475	0.475422	1.2843	1.01072
8.5	0.0860001	0.0379287	0.0804001	0.0849933	0.2694	0.206132	0.5548	0.480957	1.297	1.02225
8.6	0.0866499	0.0383725	0.0849502	0.085984	0.26785	0.208523	0.56015	0.486487	1.31215	1.03376
8.7	0.0849002	0.0388161	0.0825002	0.0869742	0.2689	0.210912	0.5628	0.492014	1.3254	1.04526
8.8	0.0875999	0.0392594	0.0838999	0.0879639	0.2685	0.213301	0.5702	0.497535	1.3377	1.05675
8.9	0.08325	0.0397026	0.0879502	0.0889532	0.26535	0.215687	0.57385	0.503052	1.35135	1.06822
9	0.0838	0.0401457	0.0954	0.0899419	0.266	0.218072	0.5764	0.508564	1.3698	1.07967
9.1	0.0818499	0.0405885	0.0930502	0.0909301	0.26395	0.220456	0.57725	0.514072	1.38595	1.09111
9.2	0.0812002	0.0410312	0.1026	0.0919179	0.2651	0.222838	0.5879	0.519575	1.4019	1.10253
9.3	0.0767	0.0414737	0.1078	0.0929051	0.2705	0.225219	0.5973	0.525073	1.4149	1.11394
9.4	0.07475	0.041916	0.10605	0.0938919	0.27475	0.227598	0.60795	0.530567	1.42975	1.12533
9.5	0.07545	0.0423581	0.11025	0.0948782	0.27425	0.229976	0.61955	0.536056	1.44255	1.1367
9.6	0.0726	0.0428001	0.1078	0.095864	0.2762	0.232352	0.6254	0.541541	1.4551	1.14806
9.7	0.0744503	0.0432418	0.10805	0.0968492	0.27755	0.234727	0.63535	0.547021	1.47425	1.1594
9.8	0.0767	0.0436834	0.1095	0.097834	0.2777	0.237101	0.6449	0.552497	1.4924	1.17073
9.9	0.0851999	0.0441248	0.1132	0.0988184	0.2788	0.239473	0.6545	0.557968	1.5079	1.18205
10	0.08675	0.044566	0.11625	0.0998022	0.28315	0.241843	0.66345	0.563434	1.52495	1.19334
10.1	0.08925	0.0450071	0.11985	0.100786	0.28405	0.244212	0.67245	0.568896	1.53885	1.20462
10.2	0.0918002	0.0454479	0.1234	0.101768	0.2895	0.246579	0.6864	0.574353	1.555	1.21589
10.3	0.09165	0.0458886	0.12605	0.102751	0.29775	0.248946	0.69705	0.579805	1.57615	1.22714
10.4	0.0844	0.0463291	0.1285	0.103733	0.3041	0.25131	0.7012	0.585253	1.59	1.23837
10.5	0.0766001	0.0467694	0.1285	0.104714	0.3059	0.253673	0.7086	0.590696	1.5999	1.24959
10.6	0.07335	0.0472096	0.12945	0.105695	0.30855	0.256035	0.71595	0.596135	1.61485	1.2608
10.7	0.0702501	0.0476495	0.12845	0.106675	0.30895	0.258395	0.72175	0.601569	1.62135	1.27198
10.8	0.06475	0.0480893	0.13165	0.107655	0.31305	0.260754	0.72685	0.606999	1.63075	1.28316
10.9	0.0635	0.0485289	0.1362	0.108635	0.3137	0.263111	0.7317	0.612424	1.6383	1.29431
11	0.0613001	0.0489683	0.1365	0.109613	0.3141	0.265467	0.7382	0.617844	1.6488	1.30545
11.1	0.0617	0.0494075	0.1403	0.110592	0.3188	0.267821	0.748	0.62326	1.6623	1.31658
11.2	0.0665003	0.0498466	0.1472	0.11157	0.3261	0.270174	0.7555	0.628671	1.6781	1.32768
11.3	0.0688	0.0502855	0.1512	0.112547	0.3366	0.272526	0.764	0.634077	1.691	1.33878
11.4	0.07475	0.0507242	0.15675	0.113524	0.34145	0.274875	0.77335	0.639479	1.70495	1.34986
11.5	0.08155	0.0511627	0.15955	0.114501	0.34855	0.277224	0.78065	0.644877	1.71985	1.36092
11.6	0.08245	0.051601	0.15785	0.115477	0.35065	0.279571	0.78905	0.650269	1.73135	1.37196
11.7	0.0875001	0.0520392	0.1651	0.116452	0.3555	0.281916	0.8002	0.655658	1.7462	1.38299
11.8	0.0874	0.0524772	0.1661	0.117427	0.3586	0.284261	0.8099	0.661041	1.7609	1.39401
11.9	0.0898	0.052915	0.1702	0.118402	0.3641	0.286603	0.8192	0.66642	1.7724	1.40501
12	0.09245	0.0533526	0.17505	0.119376	0.36905	0.288944	0.82505	0.671795	1.78535	1.41599
12.1	0.0969001	0.05379	0.1786	0.120349	0.3765	0.291284	0.8322	0.677164	1.7984	1.42696
12.2	0.0979501	0.0542273	0.17925	0.121322	0.38055	0.293622	0.84225	0.68253	1.81075	1.43791
12.3	0.09895	0.0546644	0.18095	0.122295	0.38295	0.295959	0.85065	0.68789	1.82165	1.44884
12.4	0.10075	0.0551013	0.18145	0.123267	0.38705	0.298294	0.86055	0.693246	1.83635	1.45976
12.5	0.10395	0.055538	0.18075	0.124239	0.39285	0.300628	0.86755	0.698597	1.84925	1.47067
12.6	0.10645	0.0559746	0.17855	0.12521	0.40045	0.302961	0.87755	0.703944	1.86245	1.48156
12.7	0.10445	0.0564109	0.17505	0.12618	0.40015	0.305292	0.87945	0.709286	1.87435	1.49243
12.8	0.1026	0.0568471	0.1732	0.127151	0.4039	0.307621	0.8854	0.714624	1.8841	1.50329
12.9	0.10375	0.0572831	0.17335	0.12812	0.41145	0.309949	0.89465	0.719957	1.89945	1.51413
13	0.11075	0.057719	0.18085	0.129089	0.41775	0.312276	0.90125	0.725285	1.91635	1.52495
13.1	0.11695	0.0581546	0.18465	0.130058	0.42595	0.314601	0.90835	0.730609	1.92805	1.53576
13.2	0.11865	0.0585901	0.18655	0.131026	0.42935	0.316924	0.91535	0.735928	1.94295	1.54656
13.3	0.115	0.0590254	0.1868	0.131994	0.43	0.319247	0.9206	0.741243	1.9542	1.55733
13.4	0.1205	0.0594605	0.1898	0.132961	0.4389	0.321567	0.927	0.746553	1.9698	1.5681
13.5	0.1225	0.0598954	0.1911	0.133928	0.441	0.323887	0.9316	0.751859	1.9845	1.57884
13.6	0.12505	0.0603302	0.19395	0.134894	0.44105	0.326205	0.94095	0.757159	1.99805	1.58957
13.7	0.125	0.0607648	0.1974	0.13586	0.4417	0.328521	0.9478	0.762456	2.0111	1.60029
13.8	0.12425	0.0611992	0.19885	0.136825	0.44495	0.330836	0.95465	0.767747	2.02015	1.61099
13.9	0.12245	0.0616334	0.19995	0.13779	0.44595	0.333149	0.95825	0.773034	2.03405	1.62167
14	0.12315	0.0620674	0.19975	0.138755	0.44925	0.335461	0.96465	0.778317	2.04825	1.63234
14.1	0.12525	0.0625013	0.20285	0.139718	0.45485	0.337772	0.97415	0.783595	2.06365	1.64299
14.2	0.1269	0.062935	0.2065	0.140682	0.4584	0.340081	0.9809	0.788868	2.0761	1.65362
14.3	0.1284	0.0633685	0.2076	0.141645	0.4636	0.342389	0.9896	0.794136	2.0882	1.66424
14.4	0.1273	0.0638018	0.2098	0.142607	0.468	0.344695	0.9951	0.799401	2.1001	1.67485
14.5	0.1234	0.064235	0.2118	0.143569	0.4673	0.347	1.0003	0.80466	2.1103	1.68543
14.6	0.1239	0.064668	0.2129	0.14453	0.4697	0.349303	1.0058	0.809915	2.1217	1.69601
14.7	0.1264	0.0651008	0.2141	0.145491	0.4728	0.351605	1.0143	0.815165	2.1367	1.70656
14.8	0.1259	0.0655334	0.215	0.146452	0.4782	0.353905	1.0242	0.820411	2.1529	1.7171
14.9	0.12255	0.0659658	0.21555	0.147412	0.47855	0.356204	1.02615	0.825652	2.16565	1.72763
15	0.1227	0.0663981	0.2219	0.148371	0.4806	0.358501	1.0276	0.830889	2.1793	1.73814
15.1	0.1194	0.0668302	0.221	0.14933	0.4814	0.360797	1.0297	0.83612	2.1914	1.74863
15.2	0.1191	0.0672621	0.2207	0.150289	0.485	0.363092	1.034	0.841348	2.2009	1.75911
15.3	0.11985	0.0676938	0.21915	0.151247	0.48765	0.365385	1.03785	0.846571	2.21165	1.76957
15.4	0.12445	0.0681254	0.22015	0.152204	0.49105	0.367677	1.04325	0.851789	2.22245	1.78002
15.5	0.12625	0.0685568	0.21925	0.153161	0.49535	0.369967	1.04815	0.857002	2.23325	1.79044
15.6	0.12965	0.068988	0.21865	0.154118	0.50095	0.372256	1.05365	0.862211	2.24455	1.80086
15.7	0.13515	0.069419	0.22185	0.155074	0.50405	0.374543	1.05815	0.867416	2.25165	1.81126
15.8	0.1331	0.0698498	0.2193	0.15603	0.5056	0.376829	1.0599	0.872615	2.2582	1.82164
15.9	0.1349	0.0702805	0.2176	0.156985	0.5054	0.379113	1.0657	0.877811	2.2688	1.832
16	0.13645	0.070711	0.21815	0.15794	0.50535	0.381396	1.06955	0.883001	2.27925	1.84235
16.1	0.1402	0.0711413	0.2207	0.158894	0.5073	0.383678	1.0718	0.888187	2.2893	1.85269
16.2	0.14125	0.0715714	0.22315	0.159847	0.50735	0.385958	1.07305	0.893369	2.30095	1.86301
16.3	0.14095	0.0720014	0.22445	0.160801	0.51295	0.388237	1.08125	0.898546	2.31265	1.87331
16.4	0.14295	0.0724312	0.22675	0.161753	0.51895	0.390514	1.08765	0.903718	2.32575	1.8836
16.5	0.1451	0.0728608	0.229	0.162706	0.5192	0.39279	1.0957	0.908886	2.3377	1.89387
16.6	0.1463	0.0732902	0.2288	0.163657	0.5177	0.395064	1.102	0.914049	2.3481	1.90412
16.7	0.1488	0.0737195	0.2326	0.164609	0.5206	0.397337	1.1085	0.919207	2.3583	1.91436
16.8	0.1484	0.0741486	0.2288	0.16556	0.52	0.399608	1.1124	0.924361	2.3672	1.92459
16.9	0.15065	0.0745774	0.22765	0.16651	0.52255	0.401878	1.11755	0.92951	2.38175	1.93479
17	0.15065	0.0750062	0.22675	0.16746	0.52375	0.404147	1.12425	0.934655	2.39355	1.94498
17.1	0.1454	0.0754347	0.2296	0.168409	0.5205	0.406414	1.1284	0.939795	2.4011	1.95516
17.2	0.1437	0.0758631	0.2298	0.169358	0.5197	0.408679	1.1321	0.944931	2.41	1.96532
17.3	0.1383	0.0762913	0.2305	0.170306	0.5178	0.410944	1.138	0.950062	2.4166	1.97546
17.4	0.1376	0.0767193	0.2348	0.171254	0.5173	0.413206	1.1387	0.955188	2.4255	1.98559
17.5	0.1381	0.0771472	0.233	0.172202	0.5183	0.415468	1.1436	0.96031	2.4357	1.9957
17.6	0.13305	0.0775748	0.22635	0.173149	0.51695	0.417727	1.14285	0.965427	2.44065	2.0058
17.7	0.132	0.0780023	0.2236	0.174095	0.5189	0.419986	1.1454	0.97054	2.448	2.01588
17.8	0.12945	0.0784296	0.22655	0.175041	0.52215	0.422243	1.15255	0.975648	2.45945	2.02595
17.9	0.13155	0.0788568	0.23255	0.175987	0.52565	0.424498	1.15925	0.980751	2.46835	2.03599
18	0.1308	0.0792837	0.2332	0.176932	0.5245	0.426752	1.165	0.98585	2.4766	2.04603
18.1	0.1265	0.0797105	0.2289	0.177877	0.5265	0.429005	1.1673	0.990944	2.4852	2.05604
18.2	0.12485	0.0801371	0.23135	0.178821	0.53205	0.431256	1.17245	0.996034	2.49875	2.06604
18.3	0.12835	0.0805636	0.23715	0.179764	0.53845	0.433506	1.17865	1.00112	2.51005	2.07603
18.4	0.1291	0.0809898	0.2434	0.180708	0.5388	0.435754	1.1807	1.0062	2.5208	2.086
18.5	0.12675	0.0814159	0.25025	0.18165	0.53765	0.438001	1.18595	1.01128	2.52875	2.09595
18.6	0.12585	0.0818418	0.24805	0.182593	0.53955	0.440247	1.19275	1.01635	2.53595	2.10589
18.7	0.1242	0.0822675	0.2451	0.183534	0.5403	0.442491	1.1968	1.02141	2.5496	2.11581
18.8	0.12435	0.0826931	0.24955	0.184475	0.54415	0.444733	1.20295	1.02648	2.56055	2.12572
18.9	0.12525	0.0831185	0.24815	0.185416	0.54645	0.446974	1.20555	1.03153	2.57165	2.1356
19	0.1233	0.0835437	0.25	0.186357	0.5466	0.449214	1.2115	1.03659	2.5783	2.14548
19.1	0.12215	0.0839687	0.25235	0.187296	0.54975	0.451452	1.21895	1.04163	2.58975	2.15534
19.2	0.12025	0.0843936	0.25325	0.188236	0.55315	0.453689	1.22295	1.04668	2.59905	2.16518
19.3	0.12335	0.0848182	0.26035	0.189175	0.55625	0.455925	1.22855	1.05172	2.61095	2.175
19.4	0.12615	0.0852427	0.25985	0.190113	0.55805	0.458159	1.23045	1.05675	2.61785	2.18481
19.5	0.1282	0.0856671	0.2618	0.191051	0.5614	0.460391	1.2342	1.06178	2.6254	2.19461
19.6	0.12685	0.0860912	0.26345	0.191988	0.56355	0.462622	1.23875	1.06681	2.63495	2.20439
19.7	0.1285	0.0865152	0.2645	0.192925	0.5618	0.464852	1.2417	1.07183	2.6425	2.21415
19.8	0.12805	0.086939	0.26245	0.193862	0.56245	0.46708	1.23965	1.07685	2.64815	2.2239
19.9	0.1327	0.0873626	0.2664	0.194798	0.5659	0.469307	1.2504	1.08186	2.6589	2.23363
20	0.13145	0.0877861	0.26705	0.195733	0.56805	0.471532	1.25575	1.08687	2.66945	2.24334
20.1	0.1325	0.0882094	0.2683	0.196669	0.5683	0.473756	1.2622	1.09187	2.6801	2.25304
20.2	0.13025	0.0886325	0.26435	0.197603	0.56505	0.475979	1.26525	1.09687	2.68505	2.26272
20.3	0.13115	0.0890554	0.26445	0.198537	0.56615	0.4782	1.26925	1.10186	2.69175	2.27239
20.4	0.1324	0.0894782	0.2647	0.199471	0.5659	0.480419	1.2718	1.10685	2.7009	2.28204
20.5	0.13475	0.0899008	0.26565	0.200404	0.56645	0.482638	1.27755	1.11183	2.70875	2.29168
20.6	0.13605	0.0903232	0.26335	0.201337	0.56435	0.484854	1.28005	1.11681	2.71675	2.30129
20.7	0.1348	0.0907454	0.2653	0.202269	0.5657	0.48707	1.2847	1.12179	2.724	2.3109
20.8	0.13855	0.0911675	0.26665	0.203201	0.56815	0.489284	1.28975	1.12676	2.73255	2.32049
20.9	0.1389	0.0915893	0.2628	0.204132	0.5673	0.491496	1.2933	1.13172	2.7414	2.33006
21	0.1424	0.0920111	0.2639	0.205063	0.5708	0.493707	1.2987	1.13669	2.7525	2.33961
21.1	0.1444	0.0924326	0.266	0.205993	0.5705	0.495917	1.3045	1.14164	2.7599	2.34915
21.2	0.1494	0.092854	0.2659	0.206923	0.5714	0.498125	1.3088	1.1466	2.7672	2.35868
21.3	0.15055	0.0932752	0.26735	0.207852	0.57605	0.500332	1.31605	1.15154	2.77825	2.36818
21.4	0.1476	0.0936962	0.268	0.208781	0.5768	0.502537	1.3208	1.15649	2.7874	2.37768
21.5	0.14475	0.094117	0.26725	0.20971	0.57695	0.504741	1.32535	1.16143	2.79555	2.38715
21.6	0.14655	0.0945377	0.26975	0.210638	0.57935	0.506943	1.33425	1.16636	2.80565	2.39661
21.7	0.1484	0.0949582	0.2724	0.211565	0.5803	0.509144	1.3415	1.17129	2.8173	2.40606
21.8	0.14945	0.0953785	0.27515	0.212492	0.58145	0.511344	1.34685	1.17621	2.82895	2.41549
21.9	0.15105	0.0957986	0.28015	0.213419	0.58705	0.513542	1.35565	1.18113	2.83865	2.4249
22	0.1541	0.0962186	0.2847	0.214345	0.5941	0.515739	1.3597	1.18605	2.8494	2.4343
22.1	0.15435	0.0966384	0.28455	0.21527	0.59845	0.517934	1.36585	1.19096	2.85595	2.44368
22.2	0.15415	0.097058	0.27935	0.216196	0.59815	0.520128	1.37125	1.19587	2.85965	2.45304
22.3	0.15715	0.0974775	0.28015	0.21712	0.60395	0.522321	1.38075	1.20077	2.87185	2.46239
22.4	0.1554	0.0978968	0.2796	0.218044	0.608	0.524512	1.3844	1.20567	2.8783	2.47173
22.5	0.15625	0.0983159	0.27925	0.218968	0.61195	0.526701	1.39065	1.21056	2.88815	2.48104
22.6	0.1551	0.0987348	0.2823	0.219891	0.6165	0.528889	1.3953	1.21545	2.903	2.49034
22.7	0.15605	0.0991536	0.28575	0.220814	0.61945	0.531076	1.39925	1.22033	2.91235	2.49963
22.8	0.1536	0.0995721	0.2835	0.221736	0.6197	0.533262	1.4033	1.22521	2.9193	2.5089
22.9	0.155	0.0999905	0.2854	0.222658	0.6247	0.535445	1.4096	1.23009	2.9271	2.51815
23	0.1561	0.100409	0.2873	0.22358	0.6291	0.537628	1.4179	1.23496	2.9322	2.52739
23.1	0.159	0.100827	0.289	0.224501	0.6297	0.539809	1.4231	1.23982	2.9425	2.53661
23.2	0.15865	0.101245	0.28875	0.225421	0.63505	0.541989	1.43025	1.24468	2.95425	2.54582
23.3	0.1616	0.101662	0.2875	0.226341	0.6411	0.544167	1.4363	1.24954	2.9655	2.55501
23.4	0.16515	0.10208	0.28735	0.22726	0.64425	0.546344	1.43965	1.25439	2.97495	2.56419
23.5	0.1632	0.102497	0.2872	0.228179	0.6486	0.548519	1.4434	1.25924	2.9852	2.57335
23.6	0.16235	0.102915	0.29005	0.229098	0.65145	0.550693	1.44965	1.26408	2.99425	2.58249
23.7	0.16345	0.103332	0.29325	0.230016	0.65745	0.552866	1.45565	1.26892	3.00675	2.59162
23.8	0.1636	0.103748	0.2937	0.230934	0.6597	0.555037	1.4574	1.27376	3.0168	2.60073
23.9	0.1645	0.104165	0.2948	0.231851	0.6589	0.557207	1.4587	1.27858	3.0238	2.60982
24	0.16415	0.104582	0.29695	0.232768	0.65935	0.559375	1.45945	1.28341	3.03255	2.6189
24.1	0.1646	0.104998	0.2988	0.233684	0.6626	0.561542	1.4651	1.28823	3.0393	2.62797
24.2	0.1638	0.105414	0.2975	0.2346	0.6648	0.563707	1.468	1.29305	3.0464	2.63702
24.3	0.1647	0.10583	0.2969	0.235515	0.6627	0.565871	1.4734	1.29786	3.0524	2.64605
24.4	0.1632	0.106246	0.2963	0.23643	0.6622	0.568034	1.4752	1.30266	3.0613	2.65506
24.5	0.16045	0.106662	0.29695	0.237344	0.66075	0.570195	1.47975	1.30746	3.06725	2.66407
24.6	0.1621	0.107077	0.2993	0.238258	0.6634	0.572355	1.4871	1.31226	3.0794	2.67305
24.7	0.16455	0.107492	0.29885	0.239171	0.66435	0.574513	1.49225	1.31705	3.08805	2.68202
24.8	0.1653	0.107908	0.2991	0.240084	0.6691	0.576671	1.4964	1.32184	3.0909	2.69097
24.9	0.166	0.108323	0.3036	0.240997	0.6729	0.578826	1.5053	1.32663	3.0982	2.69991
25	0.16365	0.108737	0.30545	0.241909	0.67445	0.58098	1.50765	1.33141	3.10795	2.70883
25.1	0.16435	0.109152	0.30335	0.24282	0.67335	0.583133	1.51145	1.33618	3.11625	2.71774
25.2	0.1604	0.109566	0.3029	0.243731	0.6737	0.585284	1.5157	1.34095	3.1235	2.72663
25.3	0.16085	0.109981	0.30415	0.244642	0.67735	0.587434	1.52125	1.34572	3.13115	2.7355
25.4	0.16105	0.110395	0.30195	0.245552	0.68025	0.589583	1.53015	1.35048	3.13985	2.74436
25.5	0.1614	0.110809	0.3043	0.246462	0.6806	0.59173	1.5379	1.35523	3.1458	2.7532
25.6	0.165	0.111222	0.3039	0.247371	0.6862	0.593875	1.5438	1.35999	3.1529	2.76203
25.7	0.16525	0.111636	0.30525	0.248279	0.68965	0.59602	1.54865	1.36473	3.16105	2.77084
25.8	0.1654	0.112049	0.3052	0.249188	0.694	0.598163	1.5539	1.36948	3.1669	2.77964
25.9	0.16225	0.112463	0.30935	0.250096	0.69675	0.600304	1.55475	1.37421	3.17315	2.78842
26	0.1615	0.112876	0.3073	0.251003	0.6994	0.602444	1.5583	1.37895	3.1817	2.79718
26.1	0.16285	0.113289	0.30715	0.25191	0.70465	0.604583	1.56305	1.38368	3.18825	2.80593
26.2	0.16155	0.113701	0.30755	0.252816	0.70515	0.60672	1.56705	1.3884	3.19265	2.81466
26.3	0.1643	0.114114	0.3118	0.253722	0.7111	0.608856	1.5741	1.39312	3.2005	2.82338
26.4	0.16505	0.114526	0.31025	0.254628	0.71565	0.61099	1.58135	1.39784	3.20545	2.83208
26.5	0.16675	0.114939	0.30825	0.255533	0.71825	0.613123	1.58415	1.40255	3.21295	2.84077
26.6	0.16765	0.115351	0.30815	0.256437	0.72055	0.615255	1.58915	1.40725	3.21895	2.84944
26.7	0.16715	0.115763	0.31085	0.257341	0.72675	0.617385	1.59365	1.41196	3.22665	2.85809
26.8	0.16405	0.116174	0.30955	0.258245	0.73025	0.619513	1.59815	1.41665	3.23235	2.86673
26.9	0.16285	0.116586	0.30575	0.259148	0.73355	0.621641	1.59845	1.42135	3.23565	2.87535
27	0.16005	0.116997	0.30905	0.260051	0.73705	0.623767	1.60335	1.42604	3.23665	2.88396
27.1	0.15785	0.117408	0.30985	0.260953	0.74295	0.625891	1.60905	1.43072	3.24095	2.89255
27.2	0.15665	0.117819	0.30955	0.261855	0.74165	0.628014	1.61055	1.4354	3.24815	2.90112
27.3	0.15385	0.11823	0.31035	0.262756	0.74455	0.630136	1.61315	1.44007	3.25755	2.90968
27.4	0.15475	0.118641	0.31055	0.263657	0.74775	0.632256	1.62025	1.44474	3.26175	2.91823
27.5	0.1559	0.119051	0.3127	0.264557	0.7512	0.634375	1.6277	1.44941	3.2674	2.92676
27.6	0.15335	0.119462	0.31075	0.265457	0.75255	0.636493	1.62995	1.45407	3.27175	2.93527
27.7	0.1532	0.119872	0.3088	0.266356	0.7556	0.638609	1.6347	1.45873	3.2768	2.94376
27.8	0.1524	0.120282	0.3083	0.267255	0.7568	0.640724	1.6379	1.46338	3.2804	2.95225
27.9	0.1521	0.120692	0.308	0.268154	0.7603	0.642837	1.6395	1.46803	3.2859	2.96071
28	0.1497	0.121101	0.305	0.269052	0.7566	0.644949	1.6387	1.47267	3.2875	2.96916
28.1	0.14865	0.121511	0.30205	0.26995	0.75685	0.647059	1.64195	1.47731	3.28895	2.9776
28.2	0.1505	0.12192	0.3025	0.270847	0.7587	0.649168	1.6446	1.48194	3.2955	2.98602
28.3	0.15	0.122329	0.3053	0.271743	0.7588	0.651276	1.6488	1.48657	3.3018	2.99442
28.4	0.1512	0.122738	0.3098	0.27264	0.7616	0.653382	1.6522	1.4912	3.3112	3.00281
28.5	0.15425	0.123147	0.31535	0.273535	0.76395	0.655487	1.65535	1.49582	3.31885	3.01118
28.6	0.15355	0.123556	0.31035	0.274431	0.76535	0.657591	1.65555	1.50043	3.31935	3.01953
28.7	0.1535	0.123964	0.3073	0.275326	0.7673	0.659693	1.6561	1.50505	3.3221	3.02787
28.8	0.15335	0.124373	0.31145	0.27622	0.76975	0.661794	1.65865	1.50965	3.32835	3.0362
28.9	0.15165	0.124781	0.31205	0.277114	0.77575	0.663893	1.66405	1.51426	3.33405	3.04451
29	0.15175	0.125189	0.31255	0.278007	0.78235	0.665991	1.66925	1.51885	3.34205	3.0528
29.1	0.1495	0.125596	0.3103	0.2789	0.7843	0.668087	1.6709	1.52345	3.347	3.06108
29.2	0.1465	0.126004	0.31	0.279793	0.7819	0.670182	1.6731	1.52804	3.3517	3.06934
29.3	0.14735	0.126411	0.31115	0.280685	0.78315	0.672276	1.67595	1.53262	3.35755	3.07759
29.4	0.1442	0.126819	0.3109	0.281576	0.7834	0.674368	1.6799	1.5372	3.3648	3.08582
29.5	0.1426	0.127226	0.3129	0.282468	0.7851	0.676459	1.686	1.54178	3.3713	3.09404
29.6	0.14085	0.127633	0.31075	0.283358	0.78585	0.678549	1.69025	1.54635	3.37645	3.10224
29.7	0.14285	0.12804	0.31305	0.284248	0.78985	0.680637	1.69455	1.55091	3.38235	3.11042
[truncated: 7,603 more rows]

## Sheet: S-R17
Source data used to plot Supplementary Figure 6e, S-R17.
[truncated: 8,275 more rows]

[truncated: 5 more sheets: S-S02, S-S08, S-S10, S-S11, S-S15]
