# Supplementary material for: Antigenic mapping reveals sites of vulnerability on α-HCoV spike protein
Source: Commun Biol. 2022 Nov 4;5:1179. doi: 10.1038/s42003-022-04160-8 (PMC9636267; doi:10.1038/s42003-022-04160-8)
Supplement: Supplementary file 3 — Supplementary Data 1 [file 42003_2022_4160_MOESM3_ESM.zip › Supplementary Data 1/SP Figure 6/SP Figure 6d-source data.xlsx]

## Sheet: RBD-R07
Source data used to plot Supplementary Figure 6d, RBD-R07.
X (Time, sec)	0.78 nM_Y	0.78 nM; Fitted_Y	1.56 nM_Y	1.56 nM; Fitted_Y	3.125 nM_Y	3.125 nM; Fitted_Y	6.25 nM_Y	6.25 nM; Fitted_Y	12.5 nM_Y	12.5 nM; Fitted_Y
-37.3	0.277201	0	0.416901	0	0.6958	0	0.9631	0	1.4714	0
-37.2	0.323	0	0.4246	0	0.7198	0	0.99	0	1.4954	0
-37.1	0.3844	0	0.4642	0	0.7555	0	1.0338	0	1.5388	0
-37	0.3783	0	0.453	0	0.763	0	1.0365	0	1.5381	0
-36.9	0.3829	0	0.461099	0	0.7637	0	1.0199	0	1.5257	0
-36.8	0.3719	0	0.4619	0	0.753	0	1.0028	0	1.5036	0
-36.7	0.3695	0	0.4674	0	0.7586	0	0.989	0	1.4969	0
-36.6	0.3797	0	0.4756	0	0.7553	0	0.9961	0	1.4918	0
-36.5	0.3942	0	0.4847	0	0.7588	0	0.9968	0	1.4977	0
-36.4	0.388	0	0.4828	0	0.7489	0	0.9959	0	1.4958	0
-36.3	0.3751	0	0.4792	0	0.7459	0	0.9924	0	1.4929	0
-36.2	0.3687	0	0.4728	0	0.7308	0	0.9849	0	1.4816	0
-36.1	0.3728	0	0.4818	0	0.7358	0	0.9836	0	1.4816	0
-36	0.3718	0	0.4871	0	0.733	0	0.9785	0	1.4786	0
-35.9	0.3648	0	0.4852	0	0.7285	0	0.9736	0	1.475	0
-35.8	0.3477	0	0.4812	0	0.7264	0	0.9655	0	1.4675	0
-35.7	0.3409	0	0.4806	0	0.7234	0	0.9609	0	1.4558	0
-35.6	0.3357	0	0.4752	0	0.7168	0	0.9528	0	1.4392	0
-35.5	0.3361	0	0.4769	0	0.7162	0	0.9501	0	1.429	0
-35.4	0.3347	0	0.4777	0	0.7115	0	0.9497	0	1.4229	0
-35.3	0.3303	0	0.4742	0	0.7033	0	0.9392	0	1.4151	0
-35.2	0.3278	0	0.482	0	0.7007	0	0.9391	0	1.4117	0
-35.1	0.3318	0	0.4848	0	0.7019	0	0.9299	0	1.4036	0
-35	0.3311	0	0.4825	0	0.7098	0	0.9263	0	1.4008	0
-34.9	0.3286	0	0.481	0	0.7144	0	0.9241	0	1.4053	0
-34.8	0.3222	0	0.484	0	0.7087	0	0.9222	0	1.3944	0
-34.7	0.3188	0	0.4819	0	0.7042	0	0.9233	0	1.3925	0
-34.6	0.3084	0	0.4805	0	0.691	0	0.9194	0	1.3913	0
-34.5	0.3129	0	0.4754	0	0.6775	0	0.9108	0	1.3835	0
-34.4	0.3122	0	0.4679	0	0.6697	0	0.9111	0	1.3762	0
-34.3	0.3116	0	0.4678	0	0.6707	0	0.9071	0	1.3731	0
-34.2	0.315	0	0.4648	0	0.6712	0	0.9052	0	1.3715	0
-34.1	0.3134	0	0.4626	0	0.6694	0	0.8994	0	1.367	0
-34	0.3111	0	0.4609	0	0.67	0	0.8954	0	1.3618	0
-33.9	0.3097	0	0.4595	0	0.6653	0	0.8903	0	1.3568	0
-33.8	0.306	0	0.4576	0	0.6589	0	0.8862	0	1.3484	0
-33.7	0.3044	0	0.4609	0	0.6595	0	0.8849	0	1.341	0
-33.6	0.3035	0	0.4601	0	0.6586	0	0.884	0	1.3369	0
-33.5	0.3047	0	0.462	0	0.6548	0	0.8805	0	1.3347	0
-33.4	0.3042	0	0.4623	0	0.6544	0	0.8783	0	1.3306	0
-33.3	0.3032	0	0.4641	0	0.6524	0	0.8748	0	1.3246	0
-33.2	0.3	0	0.4662	0	0.646	0	0.8707	0	1.3184	0
-33.1	0.2995	0	0.4641	0	0.6405	0	0.8648	0	1.3112	0
-33	0.2977	0	0.466	0	0.6399	0	0.8638	0	1.3057	0
-32.9	0.296	0	0.4629	0	0.634	0	0.8617	0	1.3006	0
-32.8	0.2965	0	0.4593	0	0.6327	0	0.859	0	1.2957	0
-32.7	0.2929	0	0.4543	0	0.63	0	0.8546	0	1.288	0
-32.6	0.2869	0	0.4493	0	0.6251	0	0.8533	0	1.2794	0
-32.5	0.2812	0	0.4424	0	0.6169	0	0.8506	0	1.2734	0
-32.4	0.2763	0	0.4426	0	0.6176	0	0.8493	0	1.2698	0
-32.3	0.2778	0	0.4428	0	0.6151	0	0.8474	0	1.2645	0
-32.2	0.2773	0	0.4385	0	0.6133	0	0.8468	0	1.258	0
-32.1	0.2787	0	0.4357	0	0.61	0	0.8431	0	1.2506	0
-32	0.2799	0	0.4351	0	0.6124	0	0.8425	0	1.2443	0
-31.9	0.2746	0	0.4315	0	0.6114	0	0.8354	0	1.2335	0
-31.8	0.276	0	0.4295	0	0.6089	0	0.8303	0	1.2285	0
-31.7	0.2743	0	0.4312	0	0.6091	0	0.8285	0	1.2225	0
-31.6	0.2694	0	0.4235	0	0.6031	0	0.8212	0	1.2138	0
-31.5	0.2678	0	0.4187	0	0.6011	0	0.8156	0	1.2075	0
-31.4	0.2667	0	0.4201	0	0.6015	0	0.8129	0	1.2038	0
-31.3	0.2656	0	0.4163	0	0.5959	0	0.8097	0	1.199	0
-31.2	0.2662	0	0.4115	0	0.5923	0	0.8087	0	1.1926	0
-31.1	0.2646	0	0.4068	0	0.5884	0	0.8062	0	1.182	0
-31	0.2654	0	0.4058	0	0.5867	0	0.8024	0	1.1748	0
-30.9	0.2673	0	0.4042	0	0.5852	0	0.7995	0	1.168	0
-30.8	0.2663	0	0.4031	0	0.581	0	0.7963	0	1.162	0
-30.7	0.2689	0	0.4019	0	0.5788	0	0.7942	0	1.1583	0
-30.6	0.2689	0	0.3999	0	0.5718	0	0.7947	0	1.1523	0
-30.5	0.2655	0	0.3999	0	0.571	0	0.7911	0	1.1465	0
-30.4	0.2624	0	0.398	0	0.5665	0	0.7878	0	1.144	0
-30.3	0.265	0	0.3981	0	0.5669	0	0.7876	0	1.1457	0
-30.2	0.2653	0	0.3967	0	0.5654	0	0.7856	0	1.1436	0
-30.1	0.2614	0	0.3919	0	0.5597	0	0.7791	0	1.1406	0
-30	0.2571	0	0.3899	0	0.5567	0	0.7762	0	1.1381	0
-29.9	0.2562	0	0.3885	0	0.5573	0	0.772	0	1.1347	0
-29.8	0.2573	0	0.3859	0	0.5592	0	0.7738	0	1.1288	0
-29.7	0.2566	0	0.3847	0	0.5571	0	0.7697	0	1.1236	0
-29.6	0.2546	0	0.3815	0	0.5584	0	0.7662	0	1.1183	0
-29.5	0.2501	0	0.3801	0	0.5563	0	0.7627	0	1.1124	0
-29.4	0.2494	0	0.3769	0	0.5541	0	0.7585	0	1.1058	0
-29.3	0.2516	0	0.3735	0	0.5556	0	0.7555	0	1.0982	0
-29.2	0.2534	0	0.3685	0	0.5535	0	0.7509	0	1.0926	0
-29.1	0.2519	0	0.3645	0	0.549	0	0.7501	0	1.0874	0
-29	0.2523	0	0.3612	0	0.5469	0	0.7446	0	1.08	0
-28.9	0.2477	0	0.3596	0	0.5459	0	0.7418	0	1.0761	0
-28.8	0.249	0	0.3578	0	0.5475	0	0.742	0	1.0678	0
-28.7	0.2502	0	0.3576	0	0.5478	0	0.7403	0	1.0629	0
-28.6	0.2494	0	0.3553	0	0.5463	0	0.7401	0	1.056	0
-28.5	0.2493	0	0.3568	0	0.5458	0	0.7389	0	1.0478	0
-28.4	0.2482	0	0.3576	0	0.5431	0	0.729	0	1.0392	0
-28.3	0.2438	0	0.3543	0	0.5376	0	0.7232	0	1.0342	0
-28.2	0.2438	0	0.3537	0	0.5355	0	0.7233	0	1.0323	0
-28.1	0.2405	0	0.3491	0	0.5298	0	0.7173	0	1.0247	0
-28	0.241	0	0.3493	0	0.5265	0	0.7161	0	1.0209	0
-27.9	0.2405	0	0.3469	0	0.5202	0	0.712	0	1.016	0
-27.8	0.2383	0	0.3421	0	0.5141	0	0.7066	0	1.0084	0
-27.7	0.2365	0	0.3383	0	0.5105	0	0.7016	0	1.0031	0
-27.6	0.2327	0	0.3342	0	0.505	0	0.6937	0	0.9976	0
-27.5	0.2289	0	0.3323	0	0.4995	0	0.6872	0	0.989	0
-27.4	0.2231	0	0.327	0	0.4963	0	0.6811	0	0.9799	0
-27.3	0.2214	0	0.3236	0	0.4915	0	0.6756	0	0.9734	0
-27.2	0.2206	0	0.3215	0	0.4929	0	0.6741	0	0.9713	0
-27.1	0.222	0	0.319	0	0.4935	0	0.671	0	0.969	0
-27	0.2191	0	0.3154	0	0.4902	0	0.6666	0	0.9591	0
-26.9	0.2183	0	0.3106	0	0.4866	0	0.6632	0	0.9535	0
-26.8	0.2154	0	0.3088	0	0.4845	0	0.6605	0	0.9482	0
-26.7	0.2135	0	0.3072	0	0.4796	0	0.6574	0	0.9456	0
-26.6	0.2138	0	0.3095	0	0.4764	0	0.6549	0	0.9438	0
-26.5	0.217	0	0.31	0	0.4772	0	0.6542	0	0.9425	0
-26.4	0.2182	0	0.3107	0	0.4797	0	0.6513	0	0.9379	0
-26.3	0.2178	0	0.3074	0	0.4765	0	0.6472	0	0.9317	0
-26.2	0.2145	0	0.3042	0	0.4722	0	0.6417	0	0.926	0
-26.1	0.2088	0	0.303	0	0.4683	0	0.6356	0	0.922	0
-26	0.2088	0	0.3034	0	0.4655	0	0.6328	0	0.9195	0
-25.9	0.2103	0	0.3033	0	0.4562	0	0.628	0	0.9126	0
-25.8	0.2132	0	0.3002	0	0.4537	0	0.6264	0	0.9102	0
-25.7	0.2109	0	0.2966	0	0.4483	0	0.6252	0	0.9046	0
-25.6	0.2065	0	0.2912	0	0.4422	0	0.6158	0	0.8968	0
-25.5	0.2012	0	0.2891	0	0.4403	0	0.613	0	0.8899	0
-25.4	0.2	0	0.289	0	0.4396	0	0.6104	0	0.8859	0
-25.3	0.1989	0	0.2833	0	0.4352	0	0.6079	0	0.8775	0
-25.2	0.2005	0	0.2837	0	0.4306	0	0.6071	0	0.8698	0
-25.1	0.2002	0	0.2846	0	0.4284	0	0.6038	0	0.866	0
-25	0.2011	0	0.2872	0	0.4291	0	0.6005	0	0.8665	0
-24.9	0.2011	0	0.2867	0	0.4289	0	0.6021	0	0.8655	0
-24.8	0.2014	0	0.2859	0	0.4274	0	0.6015	0	0.8636	0
-24.7	0.2003	0	0.2867	0	0.4302	0	0.6004	0	0.8601	0
-24.6	0.198	0	0.2859	0	0.4239	0	0.5968	0	0.853	0
-24.5	0.1965	0	0.2832	0	0.4234	0	0.5896	0	0.8475	0
-24.4	0.1963	0	0.2814	0	0.4232	0	0.5847	0	0.8417	0
-24.3	0.1976	0	0.2799	0	0.4209	0	0.5819	0	0.8342	0
-24.2	0.1936	0	0.2761	0	0.4165	0	0.5753	0	0.8266	0
-24.1	0.1942	0	0.2734	0	0.4164	0	0.5732	0	0.8214	0
-24	0.1921	0	0.2723	0	0.4123	0	0.5725	0	0.8124	0
-23.9	0.1934	0	0.2725	0	0.4059	0	0.5724	0	0.8066	0
-23.8	0.1921	0	0.2705	0	0.3979	0	0.5694	0	0.8015	0
-23.7	0.192	0	0.2735	0	0.3943	0	0.5655	0	0.7998	0
-23.6	0.1918	0	0.2711	0	0.3942	0	0.5632	0	0.7954	0
-23.5	0.1899	0	0.2692	0	0.3911	0	0.5579	0	0.7878	0
-23.4	0.1903	0	0.2646	0	0.3858	0	0.553	0	0.7811	0
-23.3	0.1902	0	0.2615	0	0.3815	0	0.5485	0	0.775	0
-23.2	0.1902	0	0.2599	0	0.3813	0	0.5465	0	0.7714	0
-23.1	0.1872	0	0.2616	0	0.3789	0	0.5418	0	0.7648	0
-23	0.1855	0	0.2569	0	0.3796	0	0.534	0	0.7574	0
-22.9	0.1834	0	0.2514	0	0.3754	0	0.5275	0	0.7499	0
-22.8	0.1826	0	0.2502	0	0.3712	0	0.5228	0	0.7419	0
-22.7	0.1814	0	0.2473	0	0.37	0	0.5149	0	0.7373	0
-22.6	0.1783	0	0.2404	0	0.3676	0	0.5104	0	0.7291	0
-22.5	0.1818	0	0.2381	0	0.3729	0	0.505	0	0.7257	0
-22.4	0.1826	0	0.2341	0	0.372	0	0.5062	0	0.7247	0
-22.3	0.1827	0	0.2336	0	0.3702	0	0.5002	0	0.7146	0
-22.2	0.1797	0	0.2296	0	0.3693	0	0.4969	0	0.7055	0
-22.1	0.1783	0	0.2251	0	0.3697	0	0.4993	0	0.7013	0
-22	0.1788	0	0.2251	0	0.3736	0	0.5013	0	0.6953	0
-21.9	0.18	0	0.225	0	0.3726	0	0.501	0	0.6914	0
-21.8	0.1784	0	0.2244	0	0.3699	0	0.4976	0	0.6815	0
-21.7	0.1775	0	0.2211	0	0.3695	0	0.4933	0	0.6814	0
-21.6	0.1755	0	0.2179	0	0.3662	0	0.4863	0	0.6727	0
-21.5	0.1713	0	0.2109	0	0.3635	0	0.4825	0	0.6592	0
-21.4	0.169	0	0.2195	0	0.3589	0	0.4737	0	0.6538	0
-21.3	0.1665	0	0.2052	0	0.3393	0	0.4468	0	0.6342	0
-21.2	0.1547	0	0.2142	0	0.3457	0	0.4419	0	0.6262	0
-21.1	0.1546	0	0.2236	0	0.3465	0	0.4405	0	0.6392	0
-21	0.1396	0	0.2422	0	0.3461	0	0.4527	0	0.6344	0
-20.9	0.137	0	0.2491	0	0.3404	0	0.4641	0	0.6484	0
-20.8	0.1304	0	0.2483	0	0.3355	0	0.4682	0	0.6297	0
-20.7	0.125	0	0.2291	0	0.3302	0	0.4744	0	0.6283	0
-20.6	0.1162	0	0.2224	0	0.3344	0	0.4776	0	0.6248	0
-20.5	0.103	0	0.2184	0	0.3327	0	0.4733	0	0.609	0
-20.4	0.1	0	0.2162	0	0.3316	0	0.4689	0	0.5981	0
-20.3	0.0989	0	0.2124	0	0.3293	0	0.4692	0	0.5915	0
-20.2	0.0996	0	0.2045	0	0.3218	0	0.4622	0	0.5834	0
-20.1	0.0999998	0	0.1898	0	0.3135	0	0.4483	0	0.5758	0
-20	0.1075	0	0.1778	0	0.3076	0	0.436	0	0.577	0
-19.9	0.12	0	0.1786	0	0.3014	0	0.427	0	0.5802	0
-19.8	0.1307	0	0.1706	0	0.29	0	0.4151	0	0.576	0
-19.7	0.1303	0	0.1636	0	0.279	0	0.4053	0	0.5758	0
-19.6	0.1344	0	0.1684	0	0.2752	0	0.4049	0	0.58	0
-19.5	0.1406	0	0.176	0	0.2793	0	0.41	0	0.5873	0
-19.4	0.1304	0	0.1653	0	0.2765	0	0.4012	0	0.5801	0
-19.3	0.1241	0	0.1536	0	0.274	0	0.3899	0	0.5723	0
-19.2	0.1176	0	0.1455	0	0.2609	0	0.3798	0	0.5541	0
-19.1	0.1164	0	0.1474	0	0.2715	0	0.3715	0	0.561	0
-19	0.1183	0	0.1436	0	0.2627	0	0.3676	0	0.5659	0
-18.9	0.1161	0	0.1515	0	0.2582	0	0.3735	0	0.5705	0
-18.8	0.0919	0	0.1342	0	0.2281	0	0.3569	0	0.5545	0
-18.7	0.1022	0	0.1305	0	0.2373	0	0.3641	0	0.555	0
-18.6	0.1111	0	0.1418	0	0.2641	0	0.3783	0	0.5626	0
-18.5	0.1161	0	0.1611	0	0.2853	0	0.3927	0	0.5804	0
-18.4	0.1178	0	0.1645	0	0.2771	0	0.3993	0	0.5855	0
-18.3	0.1101	0	0.1588	0	0.2701	0	0.4017	0	0.584	0
-18.2	0.097	0	0.1507	0	0.269	0	0.4047	0	0.5703	0
-18.1	0.0817996	0	0.133599	0	0.2672	0	0.3903	0	0.5548	0
-18	0.0622998	0	0.1186	0	0.2497	0	0.3639	0	0.533	0
-17.9	0.0513	0	0.1207	0	0.2301	0	0.3423	0	0.527	0
-17.8	0.0679	0	0.1349	0	0.2276	0	0.3416	0	0.5438	0
-17.7	0.092	0	0.1435	0	0.226	0	0.3528	0	0.5514	0
-17.6	0.1076	0	0.1601	0	0.2396	0	0.3661	0	0.567	0
-17.5	0.1151	0	0.1671	0	0.2425	0	0.3659	0	0.5723	0
-17.4	0.108	0	0.1655	0	0.2316	0	0.3562	0	0.5639	0
-17.3	0.0944	0	0.1554	0	0.222	0	0.3563	0	0.5456	0
-17.2	0.0545	0	0.1491	0	0.2353	0	0.3397	0	0.5208	0
-17.1	0.0578994	0	0.152399	0	0.2457	0	0.341	0	0.510499	0
-17	0.0412993	0	0.129999	0	0.2342	0	0.3269	0	0.484799	0
-16.9	0.0236	0	0.0993992	0	0.2054	0	0.3117	0	0.457199	0
-16.8	-0.0168	0	0.0622991	0	0.1687	0	0.2652	0	0.421899	0
-16.7	-0.0765	0	0.0137	0	0.1238	0	0.1943	0	0.3755	0
-16.6	-0.0789997	0	-0.00209933	0	0.1158	0	0.1634	0	0.3698	0
-16.5	-0.0678997	0	0.00260034	0	0.0902	0	0.1657	0	0.3785	0
-16.4	-0.0675	0	0.0146004	0	0.102	0	0.168	0	0.3705	0
-16.3	-0.058	0	0.0312004	0	0.1112	0	0.1833	0	0.3686	0
-16.2	-0.0399	0	0.0400007	0	0.1256	0	0.2029	0	0.3746	0
-16.1	0.00170052	0	0.078101	0	0.1577	0	0.2343	0	0.410801	0
-16	0.0258003	0	0.0974003	0	0.181	0	0.2649	0	0.4319	0
-15.9	0.0431	0	0.1103	0	0.1862	0	0.2926	0	0.45	0
-15.8	0.0454	0	0.1011	0	0.1687	0	0.2874	0	0.4308	0
-15.7	0.0347	0	0.0884996	0	0.1459	0	0.2674	0	0.4062	0
-15.6	0.0130997	0	0.0650995	0	0.1234	0	0.2347	0	0.3897	0
-15.5	-0.000199878	0	0.0495001	0	0.1072	0	0.2118	0	0.3806	0
-15.4	0.0014	0	0.0341002	0	0.1067	0	0.2184	0	0.3808	0
-15.3	0.0056	0	0.0276005	0	0.1035	0	0.2097	0	0.3819	0
-15.2	0.022	0	0.0357005	0	0.1097	0	0.2187	0	0.3962	0
-15.1	0.0442005	0	0.048601	0	0.1323	0	0.2385	0	0.4066	0
-15	0.0664004	0	0.0518004	0	0.1542	0	0.2444	0	0.4123	0
-14.9	0.0731	0	0.0514002	0	0.1731	0	0.2564	0	0.4244	0
-14.8	0.0797	0	0.0524998	0	0.1818	0	0.2726	0	0.425	0
-14.7	0.0791	0	0.0497996	0	0.1672	0	0.2784	0	0.4029	0
-14.6	0.0706	0	0.0461001	0	0.1409	0	0.2498	0	0.3787	0
-14.5	0.0694	0	0.0552	0	0.1434	0	0.2629	0	0.3893	0
-14.4	0.0763	0	0.0619003	0	0.1596	0	0.2512	0	0.3868	0
-14.3	0.0938	0	0.0773997	0	0.1832	0	0.2639	0	0.403	0
-14.2	0.0813	0	0.0527002	0	0.1699	0	0.2447	0	0.397	0
-14.1	0.0733	0	0.0619001	0	0.1681	0	0.2508	0	0.3981	0
-14	0.0774001	0	0.0794001	0	0.1735	0	0.2505	0	0.3946	0
-13.9	0.0884	0	0.0863	0	0.1901	0	0.2485	0	0.3878	0
-13.8	0.0973	0	0.0936001	0	0.1934	0	0.2349	0	0.3855	0
-13.7	0.0974	0	0.106	0	0.1967	0	0.2423	0	0.3975	0
-13.6	0.0832999	0	0.0982998	0	0.1842	0	0.2376	0	0.3795	0
-13.5	0.0766998	0	0.0929998	0	0.1692	0	0.2431	0	0.3699	0
-13.4	0.0661	0	0.0801998	0	0.1615	0	0.2411	0	0.355	0
-13.3	0.0564	0	0.0674998	0	0.1498	0	0.229	0	0.3455	0
-13.2	0.043	0	0.0551999	0	0.1453	0	0.2089	0	0.329	0
-13.1	0.0343	0	0.0419001	0	0.1358	0	0.1981	0	0.3154	0
-13	0.0362002	0	0.0369002	0	0.1382	0	0.2017	0	0.3058	0
-12.9	0.042	0	0.0592	0	0.1353	0	0.2138	0	0.3108	0
-12.8	0.0418	0	0.0575002	0	0.1526	0	0.2045	0	0.312	0
-12.7	0.0389	0	0.0737	0	0.1679	0	0.2123	0	0.3255	0
-12.6	0.0528004	0	0.0791008	0	0.1608	0	0.2112	0	0.3209	0
-12.5	0.0689002	0	0.1039	0	0.1776	0	0.234	0	0.3408	0
-12.4	0.0879	0	0.1072	0	0.1943	0	0.2519	0	0.3605	0
-12.3	0.0905	0	0.1059	0	0.2038	0	0.2578	0	0.3482	0
-12.2	0.0894	0	0.1114	0	0.2093	0	0.2454	0	0.3472	0
-12.1	0.0849999	0	0.1124	0	0.2073	0	0.2336	0	0.3357	0
-12	0.0834999	0	0.1102	0	0.2019	0	0.2225	0	0.3259	0
-11.9	0.0757	0	0.1035	0	0.1942	0	0.2124	0	0.3123	0
-11.8	0.0735	0	0.0975	0	0.1979	0	0.2099	0	0.3032	0
-11.7	0.0777	0	0.1003	0	0.1948	0	0.2067	0	0.2997	0
-11.6	0.0771001	0	0.0992002	0	0.1965	0	0.2112	0	0.2959	0
-11.5	0.0773	0	0.1037	0	0.1934	0	0.2237	0	0.2946	0
-11.4	0.0777	0	0.1058	0	0.1891	0	0.213	0	0.2876	0
-11.3	0.0756	0	0.1146	0	0.1821	0	0.2172	0	0.2845	0
-11.2	0.0801	0	0.1058	0	0.1792	0	0.2186	0	0.2793	0
-11.1	0.0814	0	0.0986001	0	0.1675	0	0.2044	0	0.2764	0
-11	0.0826999	0	0.0933999	0	0.1668	0	0.1986	0	0.2749	0
-10.9	0.0716	0	0.0811998	0	0.1573	0	0.1859	0	0.2651	0
-10.8	0.0559	0	0.0683999	0	0.1432	0	0.1696	0	0.2496	0
-10.7	0.0457	0	0.0565999	0	0.1381	0	0.1648	0	0.2476	0
-10.6	0.0394	0	0.0465999	0	0.1342	0	0.1528	0	0.2378	0
-10.5	0.0365999	0	0.0445999	0	0.1271	0	0.155	0	0.2297	0
-10.4	0.0363	0	0.0409999	0	0.1265	0	0.1525	0	0.2293	0
-10.3	0.0311	0	0.0357998	0	0.12	0	0.1416	0	0.218	0
-10.2	0.0212	0	0.0236	0	0.1071	0	0.1232	0	0.2049	0
-10.1	0.0157999	0	0.0244998	0	0.1017	0	0.1258	0	0.1968	0
-10	0.00939998	0	0.0183	0	0.0973	0	0.1184	0	0.1906	0
-9.9	0.0058	0	0.0185999	0	0.0971	0	0.1095	0	0.1835	0
-9.8	-0.0107	0	0.00949997	0	0.0898	0	0.0997	0	0.1701	0
-9.7	-0.0163	0	0.0125	0	0.0804	0	0.0926	0	0.1638	0
-9.6	-0.0188001	0	0.0142998	0	0.0711	0	0.0953	0	0.1525	0
-9.5	-0.0139001	0	0.0146999	0	0.0626	0	0.0981	0	0.1443	0
-9.4	-0.0113	0	0.0219999	0	0.0555	0	0.102	0	0.1488	0
-9.3	0.0026	0	0.0283	0	0.0586	0	0.1005	0	0.1487	0
-9.2	0.0039	0	0.0197	0	0.0696	0	0.1023	0	0.1457	0
-9.1	0.00140005	0	0.0270001	0	0.0755	0	0.1024	0	0.1541	0
-9	0.0102	0	0.0336	0	0.0759	0	0.1044	0	0.1454	0
-8.9	0.0057	0	0.0383	0	0.0744	0	0.0996	0	0.1446	0
-8.8	0.0023	0	0.0397999	0	0.0751	0	0.1064	0	0.1401	0
-8.7	-0.0044	0	0.0247998	0	0.0697	0	0.0992	0	0.1425	0
-8.6	-0.0105	0	0.0169	0	0.0534	0	0.0867	0	0.1288	0
-8.5	-0.0106	0	0.0165	0	0.0514	0	0.0905	0	0.1264	0
-8.4	-0.0061	0	0.0128001	0	0.0559	0	0.0911	0	0.1167	0
-8.3	-0.0031	0	0.0171001	0	0.0589	0	0.094	0	0.1146	0
-8.2	0.0028	0	0.0232001	0	0.0588	0	0.0987	0	0.1156	0
-8.1	0.0155	0	0.0225999	0	0.0641	0	0.1008	0	0.1259	0
-8	0.0172001	0	0.0206001	0	0.0578	0	0.0975	0	0.1228	0
-7.9	0.0191	0	0.0231001	0	0.0592	0	0.0968	0	0.1259	0
-7.8	0.0256	0	0.0272999	0	0.0574	0	0.0985	0	0.1241	0
-7.7	0.0265	0	0.0227999	0	0.0499	0	0.0906	0	0.1149	0
-7.6	0.0277999	0	0.0210998	0	0.0429	0	0.0797	0	0.1096	0
-7.5	0.0244998	0	0.0184998	0	0.0321	0	0.0732	0	0.0989998	0
-7.4	0.0174	0	0.0145999	0	0.0262	0	0.0634	0	0.0853999	0
-7.3	0.0165	0	0.0107	0	0.0252	0	0.0589	0	0.0774	0
-7.2	0.0147	0	0.0106999	0	0.0288	0	0.0617	0	0.074	0
-7.1	0.00660001	0	0.00340001	0	0.0269	0	0.0561	0	0.0703	0
-7	0.00500001	0	0.00540001	0	0.026	0	0.0565	0	0.0656	0
-6.9	0.0019	0	0.00889997	0	0.0262	0	0.0536	0	0.0607	0
-6.8	-0.0031	0	0.00870003	0	0.0245	0	0.0488	0	0.0549	0
-6.7	-0.0015	0	0.0116001	0	0.024	0	0.0446	0	0.0535	0
-6.6	-0.000299958	0	0.0150001	0	0.0296	0	0.0439	0	0.0529	0
-6.5	0.000499964	0	0.0176	0	0.0325	0	0.0436	0	0.0507	0
-6.4	-0.0038	0	0.0135999	0	0.0318	0	0.0393	0	0.0481999	0
-6.3	-0.0085	0	0.0101	0	0.0254	0	0.0329	0	0.0407	0
-6.2	-0.0077	0	0.0122	0	0.0228	0	0.0311	0	0.0359	0
-6.1	-0.00380002	0	0.0121	0	0.0208	0	0.0286	0	0.0342	0
-6	-0.00419996	0	0.00980004	0	0.0199	0	0.0246	0	0.0306	0
-5.9	-0.0021	0	0.0136	0	0.0167	0	0.0225	0	0.0285	0
-5.8	0.0015	0	0.0149	0	0.0135	0	0.0235	0	0.0274	0
-5.7	0.0011	0	0.0165	0	0.0117	0	0.0213	0	0.0245	0
-5.6	-0.0026	0	0.00939995	0	0.0087	0	0.0206	0	0.0221	0
-5.5	-0.00180005	0	0.0102999	0	0.00489995	0	0.0207999	0	0.0169999	0
-5.4	-0.0047	0	0.00730001	0	0.0026	0	0.0173	0	0.0135	0
-5.3	-0.00200012	0	0.00599988	0	0.0003	0	0.0169	0	0.0120999	0
-5.2	-0.0018	0	0.0016	0	-0.0048	0	0.0072	0	0.0065	0
-5.1	-0.0013	0	-0.00080005	0	-0.0044	0	0.0027	0	0.00479995	0
-5	-0.0056	0	0	0	-0.0041	0	0	0	0	0
-4.9	-0.0088	0	-0.00290003	0	-0.0026	0	-0.0011	0	-0.0042	0
-4.8	-0.00619998	0	-0.00479998	0	-0.0022	0	-0.0067	0	-0.0106	0
-4.7	-0.0035	0	-0.005	0	0.0005	0	-0.0072	0	-0.0131	0
-4.6	-0.0017	0	-0.00650006	0	-0.0036	0	-0.01	0	-0.0193001	0
-4.5	-0.0043	0	-0.0095	0	-0.0063	0	-0.0134	0	-0.0269	0
-4.4	-0.005	0	-0.0138001	0	-0.0084	0	-0.019	0	-0.0306	0
-4.3	-0.00440007	0	-0.0153001	0	-0.0114	0	-0.023	0	-0.0358001	0
-4.2	-0.0053	0	-0.0178	0	-0.0113	0	-0.0251	0	-0.0427	0
-4.1	-0.0059	0	-0.0185	0	-0.0143	0	-0.0274	0	-0.0487	0
-4	-0.0046	0	-0.0203	0	-0.0141	0	-0.0313	0	-0.0515	0
-3.9	-0.0064	0	-0.0211001	0	-0.0161	0	-0.0331	0	-0.0532	0
-3.8	-0.00829993	0	-0.0209999	0	-0.0202	0	-0.0377	0	-0.0629999	0
-3.7	-0.0044	0	-0.0199	0	-0.0216	0	-0.0404	0	-0.0677	0
-3.6	-0.0045	0	-0.0205	0	-0.0195	0	-0.0423	0	-0.0641	0
-3.5	-0.0064	0	-0.0186	0	-0.0183	0	-0.0464	0	-0.0666	0
-3.4	-0.006	0	-0.0160001	0	-0.0218	0	-0.051	0	-0.0677	0
-3.3	-0.00970008	0	-0.0170001	0	-0.0221	0	-0.054	0	-0.0734001	0
-3.2	-0.0154	0	-0.0225	0	-0.0282	0	-0.0609	0	-0.0777	0
-3.1	-0.0185	0	-0.019	0	-0.0268	0	-0.0629	0	-0.0825	0
-3	-0.0182	0	-0.0176	0	-0.0288	0	-0.0653	0	-0.0902	0
-2.9	-0.0142	0	-0.0226999	0	-0.0346	0	-0.0777	0	-0.1072	0
-2.8	-0.0157001	0	-0.0214001	0	-0.0278	0	-0.0753	0	-0.106	0
-2.7	-0.0198	0	-0.0253	0	-0.0291	0	-0.0788	0	-0.1152	0
-2.6	-0.019	0	-0.0281002	0	-0.0275	0	-0.0862	0	-0.1184	0
-2.5	-0.0261	0	-0.0339	0	-0.0346	0	-0.0931	0	-0.1217	0
-2.4	-0.0291	0	-0.0372001	0	-0.0355	0	-0.1004	0	-0.1244	0
-2.3	-0.0302001	0	-0.0388001	0	-0.0381	0	-0.1054	0	-0.1307	0
-2.2	-0.0292	0	-0.0457	0	-0.0394	0	-0.1027	0	-0.1373	0
-2.1	-0.0323	0	-0.0548004	0	-0.0466	0	-0.1072	0	-0.1486	0
-2	-0.0364	0	-0.0619	0	-0.0571	0	-0.1185	0	-0.1567	0
-1.9	-0.0361	0	-0.0604001	0	-0.0602	0	-0.1206	0	-0.1663	0
-1.8	-0.033	0	-0.0644	0	-0.0618	0	-0.1329	0	-0.1786	0
-1.7	-0.0367	0	-0.0659	0	-0.0539	0	-0.1228	0	-0.1864	0
-1.6	-0.0497	0	-0.0760003	0	-0.0562	0	-0.1341	0	-0.2025	0
-1.5	-0.0447	0	-0.0788	0	-0.0637	0	-0.1539	0	-0.216	0
-1.4	-0.046	0	-0.0765998	0	-0.0637	0	-0.1539	0	-0.2224	0
-1.3	-0.0496	0	-0.0756002	0	-0.0686	0	-0.1491	0	-0.2224	0
-1.2	-0.0501	0	-0.0642	0	-0.0731	0	-0.1437	0	-0.2193	0
-1.1	-0.0502	0	-0.0529	0	-0.0733	0	-0.1432	0	-0.2184	0
-1	-0.0508	0	-0.0584	0	-0.0733	0	-0.1398	0	-0.2193	0
-0.900002	-0.0515	0	-0.0563998	0	-0.0733	0	-0.1395	0	-0.2184	0
-0.799999	-0.0508	0	-0.0563998	0	-0.0731	0	-0.139	0	-0.2184	0
-0.700001		0		0		0		0		0
-0.600002		0		0		0		0		0
-0.5		0		0		0		0		0
-0.400002		0		0		0		0		0
-0.299999		0		0		0		0		0
-0.200001		0		0		0		0		0
-0.100002		0		0		0		0		0
0		0		0		0		0		0
0.0999985		0		0		0		0		0
0.200001		0.00381103		0.00762163		0.0152672		0.0305323		0.0610588
0.299999		0.00762129		0.0152418		0.0305309		0.0610537		0.122075
0.399998		0.0114309		0.0228607		0.0457901		0.0915618		0.183052
0.5		0.0152401		0.0304779		0.0610459		0.122059		0.243987
0.599998		0.0190485		0.0380939		0.076297		0.152543		0.304881
0.700001		0.0228565		0.0457081		0.0915442		0.183015		0.365736
0.799999		0.0266637		0.0533208		0.106788		0.213475		0.426549
0.899998		0.0304702		0.0609323		0.122027		0.243923		0.487324
1		0.0342764		0.0685421		0.137263		0.27436		0.548056
1.1		0.0380817		0.0761506		0.152494		0.304783		0.608747
1.2		0.0418866		0.0837574		0.167721		0.335194		0.6694
1.3		0.0456907		0.0913627		0.182945		0.365595		0.73001
1.4		0.0494942		0.0989668		0.198164		0.395982		0.790582
1.5		0.0532972		0.106569		0.21338		0.426358		0.851111
1.6		0.0570995		0.11417		0.228591		0.456721		0.911599
1.7		0.0609013		0.12177		0.243798		0.487072		0.972049
1.8	0.1151	0.0647023	-0.075101	0.129367	-0.0627	0.259002	-0.0249	0.517412	0.214297	1.03246
1.9	-0.0121	0.0685027	-0.0751	0.136964	-0.0168	0.274201	-0.00979997	0.547739	0.2501	1.09283
2	-0.02	0.0723027	-0.0627002	0.144559	-0.0168	0.289397	0.0547	0.578054	0.2688	1.15315
2.1	-0.0278011	0.0761019	-0.0619011	0.152153	-0.00449999	0.304588	0.0682	0.608357	0.3524	1.21344
2.2	-0.0281	0.0799006	-0.0619011	0.159745	0.0329	0.319775	0.1105	0.638647	0.4055	1.27369
2.3	-0.0283	0.0836986	-0.0619011	0.167335	0.0329	0.334959	0.1373	0.668927	0.409899	1.33389
2.4	-0.0518	0.0874959	-0.0489	0.174924	-0.0168	0.350138	0.1373	0.699193	0.4119	1.39406
2.5	-0.0121	0.0912928	0.0158	0.182512	-0.0168	0.365314	0.1657	0.729449	0.5493	1.45418
2.6	0.0361	0.0950889	0.0639998	0.190098	0.1232	0.380485	0.2293	0.759691	0.6801	1.51427
2.7	-0.0229017	0.0988846	0.0689983	0.197683	0.2358	0.395652	0.2751	0.789921	0.831298	1.57431
2.8	-0.0871	0.102679	0.0812	0.205266	0.2011	0.410816	0.2905	0.82014	0.9249	1.63432
2.9	-0.1085	0.106474	0.102	0.212848	0.1828	0.425975	0.3191	0.850346	0.985	1.69428
3	-0.1193	0.110268	0.0439	0.220428	0.143	0.441131	0.3886	0.880541	1.0428	1.7542
3.1	-0.14	0.114061	0.0173989	0.228006	0.1646	0.456282	0.3876	0.910723	1.1164	1.81408
3.2	-0.177799	0.117853	0.0174005	0.235584	0.1728	0.47143	0.4605	0.940893	1.1957	1.87393
3.3	-0.164	0.121645	0.0153	0.243159	0.1674	0.486574	0.5361	0.971052	1.2465	1.93373
3.4	-0.1594	0.125436	0.00240005	0.250734	0.1676	0.501713	0.5263	1.0012	1.2768	1.99349
3.5	-0.1454	0.129227	-0.000500017	0.258306	0.1829	0.516849	0.5669	1.03133	1.3433	2.05321
3.6	-0.1028	0.133017	0.0036991	0.265878	0.212	0.53198	0.608	1.06145	1.4127	2.11289
3.7	-0.128299	0.136807	-0.00699947	0.273448	0.2351	0.547107	0.6182	1.09156	1.4658	2.17253
3.8	-0.0903	0.140595	0.0246	0.281016	0.2667	0.562231	0.6877	1.12166	1.5624	2.23213
3.9	-0.0637	0.144383	0.0453004	0.288583	0.2817	0.577351	0.7226	1.15175	1.6553	2.29169
4	-0.0346	0.148171	0.0655	0.296148	0.318	0.592467	0.768	1.18182	1.7495	2.35121
4.1	-0.0518	0.151958	0.0846006	0.303712	0.3458	0.607578	0.8007	1.21188	1.8161	2.41069
4.2	-0.0400997	0.155745	0.123	0.311274	0.3818	0.622686	0.8556	1.24193	1.8962	2.47013
4.3	-0.0253	0.15953	0.1409	0.318835	0.4115	0.63779	0.903	1.27197	1.9694	2.52953
4.4	-0.0229	0.163315	0.1297	0.326395	0.4234	0.652889	0.9374	1.302	2.0294	2.58889
4.5	-0.00919997	0.1671	0.1435	0.333953	0.4504	0.667985	0.9774	1.33201	2.0946	2.64821
4.6	-0.00549998	0.170884	0.146	0.341509	0.4687	0.683077	0.9986	1.36201	2.1628	2.70748
4.7	0.00599988	0.174667	0.1754	0.349064	0.4853	0.698164	1.0293	1.392	2.2336	2.76672
4.8	0.0115	0.17845	0.1803	0.356618	0.5016	0.713248	1.0636	1.42198	2.2951	2.82592
4.9	0.0176	0.182232	0.1791	0.36417	0.5189	0.728328	1.1016	1.45195	2.3628	2.88508
5	0.0167	0.186013	0.1804	0.371721	0.5376	0.743404	1.1319	1.4819	2.4264	2.94419
5.1	0.0198	0.189794	0.1859	0.37927	0.5554	0.758476	1.1637	1.51184	2.4933	3.00327
5.2	0.0262998	0.193575	0.1977	0.386817	0.5816	0.773543	1.1998	1.54177	2.5617	3.06231
5.3	0.0272	0.197354	0.2031	0.394363	0.5968	0.788607	1.2321	1.57169	2.6233	3.1213
5.4	0.0351	0.201133	0.2186	0.401908	0.6231	0.803667	1.2717	1.60159	2.6971	3.18026
5.5	0.0402	0.204912	0.2258	0.409451	0.6393	0.818723	1.3095	1.63149	2.7637	3.23918
5.6	0.0444	0.208689	0.2419	0.416993	0.6667	0.833775	1.3485	1.66137	2.8323	3.29805
5.7	0.0504999	0.212467	0.254	0.424533	0.6882	0.848823	1.3793	1.69124	2.9031	3.35689
5.8	0.0481	0.216243	0.257	0.432072	0.7088	0.863867	1.4122	1.7211	2.9653	3.41568
5.9	0.0558	0.220019	0.2676	0.43961	0.7323	0.878907	1.4526	1.75094	3.0348	3.47444
6	0.0556	0.223794	0.2739	0.447145	0.7523	0.893943	1.4818	1.78078	3.0978	3.53315
6.1	0.0573	0.227569	0.2799	0.45468	0.7728	0.908975	1.5168	1.8106	3.1658	3.59183
6.2	0.0608	0.231343	0.2867	0.462213	0.7882	0.924003	1.5498	1.84041	3.231	3.65046
6.3	0.0665	0.235117	0.2972	0.469744	0.8087	0.939028	1.5888	1.87021	3.2987	3.70906
6.4	0.0723	0.23889	0.309	0.477274	0.829	0.954047	1.6301	1.89999	3.371	3.76761
6.5	0.0833	0.242662	0.3238	0.484802	0.8494	0.969064	1.6711	1.92977	3.4424	3.82613
6.6	0.0904	0.246434	0.3325	0.49233	0.8675	0.984076	1.7037	1.95953	3.5038	3.8846
6.7	0.1002	0.250205	0.3448	0.499855	0.8866	0.999084	1.7386	1.98928	3.566	3.94304
6.8	0.1018	0.253975	0.3548	0.507379	0.905	1.01409	1.7728	2.01901	3.6323	4.00143
6.9	0.1016	0.257745	0.3647	0.514902	0.9251	1.02909	1.8121	2.04874	3.7024	4.05979
7	0.106	0.261514	0.3784	0.522423	0.9464	1.04409	1.8493	2.07845	3.771	4.1181
7.1	0.1123	0.265283	0.3884	0.529942	0.9668	1.05908	1.887	2.10816	3.8384	4.17637
7.2	0.116	0.269051	0.3941	0.53746	0.9896	1.07407	1.9248	2.13785	3.9093	4.23461
7.3	0.1227	0.272818	0.4013	0.544977	1.0118	1.08905	1.9618	2.16752	3.9842	4.2928
7.4	0.1318	0.276585	0.4144	0.552492	1.0316	1.10403	2.0043	2.19719	4.0598	4.35096
7.5	0.1344	0.280352	0.4259	0.560006	1.0547	1.11901	2.0429	2.22684	4.1313	4.40907
7.6	0.1385	0.284117	0.4358	0.567518	1.0753	1.13398	2.079	2.25649	4.1988	4.46714
7.7	0.1388	0.287882	0.4386	0.575029	1.0921	1.14895	2.1124	2.28612	4.2617	4.52518
7.8	0.142	0.291646	0.448	0.582538	1.11	1.16391	2.1488	2.31573	4.3316	4.58317
7.9	0.1483	0.29541	0.4579	0.590046	1.1314	1.17887	2.1863	2.34534	4.4033	4.64113
8	0.1523	0.299173	0.4618	0.597553	1.1505	1.19383	2.2226	2.37493	4.4708	4.69904
8.1	0.1579	0.302936	0.4696	0.605058	1.1686	1.20878	2.2597	2.40452	4.5388	4.75692
8.2	0.1663	0.306698	0.4767	0.612561	1.1878	1.22373	2.298	2.43409	4.6078	4.81475
8.3	0.1729	0.310459	0.4917	0.620063	1.2102	1.23868	2.3363	2.46364	4.6779	4.87255
8.4	0.1765	0.31422	0.4999	0.627563	1.2297	1.25362	2.374	2.49319	4.7464	4.9303
8.5	0.1831	0.31798	0.5112	0.635062	1.2513	1.26856	2.4123	2.52273	4.8155	4.98802
8.6	0.1872	0.321739	0.5241	0.64256	1.2714	1.28349	2.4549	2.55225	4.887	5.04569
8.7	0.1978	0.325498	0.5355	0.650056	1.2941	1.29842	2.4961	2.58176	4.9559	5.10333
8.8	0.2041	0.329257	0.5441	0.65755	1.3131	1.31334	2.5331	2.61126	5.0258	5.16092
8.9	0.2038	0.333014	0.5521	0.665044	1.3318	1.32826	2.5694	2.64074	5.0968	5.21848
9	0.2052	0.336771	0.5647	0.672535	1.3516	1.34318	2.6081	2.67022	5.1658	5.27599
9.1	0.2067	0.340528	0.5715	0.680026	1.3728	1.35809	2.6432	2.69968	5.2338	5.33347
9.2	0.2128	0.344284	0.5809	0.687514	1.3934	1.373	2.68	2.72913	5.3057	5.3909
9.3	0.2186	0.348039	0.5892	0.695001	1.4128	1.38791	2.7178	2.75857	5.3753	5.4483
9.4	0.223	0.351793	0.601	0.702487	1.4369	1.40281	2.7556	2.788	5.4488	5.50566
9.5	0.2291	0.355547	0.6155	0.709972	1.4583	1.41771	2.7978	2.81741	5.5211	5.56297
9.6	0.2392	0.359301	0.6264	0.717455	1.4816	1.4326	2.8401	2.84682	5.5957	5.62025
9.7	0.2439	0.363054	0.6366	0.724936	1.4973	1.44749	2.876	2.87621	5.6636	5.67748
9.8	0.2485	0.366806	0.648	0.732416	1.5158	1.46238	2.9138	2.90559	5.7325	5.73468
9.9	0.2547	0.370557	0.6585	0.739894	1.5389	1.47726	2.9544	2.93495	5.7991	5.79184
10	0.2594	0.374308	0.6695	0.747371	1.5568	1.49214	2.9932	2.96431	5.8699	5.84896
10.1	0.2623	0.378059	0.6782	0.754847	1.5734	1.50701	3.0308	2.99365	5.9394	5.90603
10.2	0.27	0.381809	0.692	0.762321	1.5939	1.52188	3.071	3.02298	6.0093	5.96307
10.3	0.2779	0.385558	0.7014	0.769793	1.6145	1.53674	3.1101	3.0523	6.076	6.02007
10.4	0.2825	0.389306	0.7089	0.777265	1.6295	1.55161	3.1452	3.08161	6.1445	6.07703
10.5	0.2876	0.393054	0.7184	0.784734	1.6519	1.56646	3.1853	3.11091	6.2142	6.13395
10.6	0.2923	0.396801	0.7307	0.792202	1.6713	1.58132	3.2197	3.14019	6.2862	6.19083
10.7	0.2977	0.400548	0.7437	0.799669	1.6905	1.59617	3.2591	3.16946	6.361	6.24767
10.8	0.302	0.404294	0.7527	0.807134	1.705	1.61101	3.2937	3.19872	6.4291	6.30447
10.9	0.3078	0.40804	0.7568	0.814598	1.7219	1.62586	3.3273	3.22797	6.4948	6.36123
11	0.3138	0.411785	0.7669	0.82206	1.7408	1.64069	3.3716	3.25721	6.5684	6.41795
11.1	0.3182	0.415529	0.7759	0.829521	1.7608	1.65553	3.4099	3.28643	6.6311	6.47463
11.2	0.3261	0.419273	0.7834	0.836981	1.7773	1.67036	3.446	3.31565	6.6993	6.53127
11.3	0.3351	0.423016	0.7982	0.844439	1.794	1.68519	3.4865	3.34485	6.7694	6.58787
11.4	0.3393	0.426758	0.8103	0.851895	1.8132	1.70001	3.5219	3.37404	6.8392	6.64443
11.5	0.3454	0.4305	0.8207	0.85935	1.8286	1.71483	3.5611	3.40321	6.9096	6.70095
11.6	0.3499	0.434241	0.8301	0.866804	1.8432	1.72964	3.5973	3.43238	6.975	6.75744
11.7	0.3536	0.437982	0.8355	0.874256	1.8579	1.74445	3.6341	3.46153	7.0372	6.81388
11.8	0.3619	0.441722	0.8457	0.881706	1.8813	1.75926	3.6713	3.49067	7.1037	6.87028
11.9	0.368	0.445461	0.8568	0.889155	1.8979	1.77406	3.7082	3.5198	7.1709	6.92665
12	0.3764	0.4492	0.8672	0.896603	1.9186	1.78886	3.7473	3.54892	7.2389	6.98297
12.1	0.3801	0.452939	0.8767	0.904049	1.9385	1.80365	3.7853	3.57803	7.3092	7.03926
12.2	0.3859	0.456676	0.8866	0.911494	1.9578	1.81845	3.8186	3.60712	7.3775	7.0955
12.3	0.3935	0.460413	0.8971	0.918937	1.9784	1.83323	3.8552	3.6362	7.4444	7.15171
12.4	0.4005	0.46415	0.9075	0.926379	2.0001	1.84802	3.8916	3.66527	7.5143	7.20787
12.5	0.4019	0.467885	0.9165	0.933819	2.0197	1.8628	3.9224	3.69433	7.5756	7.264
12.6	0.408	0.471621	0.9257	0.941259	2.0404	1.87757	3.9561	3.72338	7.6406	7.32009
12.7	0.415	0.475355	0.9385	0.948696	2.0646	1.89234	3.992	3.75241	7.7084	7.37614
12.8	0.4215	0.479089	0.9471	0.956132	2.0868	1.90711	4.0277	3.78144	7.7749	7.43214
12.9	0.4299	0.482823	0.9596	0.963566	2.1068	1.92187	4.0683	3.81045	7.8431	7.48811
13	0.4347	0.486555	0.9698	0.970999	2.1242	1.93663	4.1017	3.83945	7.9081	7.54404
13.1	0.4415	0.490288	0.976	0.978431	2.1435	1.95139	4.1358	3.86843	7.9725	7.59993
13.2	0.4504	0.494019	0.9871	0.985861	2.1629	1.96614	4.1745	3.89741	8.0364	7.65578
13.3	0.454	0.49775	1.0006	0.99329	2.1796	1.98089	4.2105	3.92637	8.0989	7.71159
13.4	0.458	0.50148	1.0131	1.00072	2.198	1.99563	4.2452	3.95532	8.1654	7.76737
13.5	0.4588	0.50521	1.0204	1.00814	2.2183	2.01037	4.2801	3.98426	8.2281	7.8231
13.6	0.4632	0.508939	1.0267	1.01557	2.2381	2.02511	4.3146	4.01319	8.2869	7.87879
13.7	0.4707	0.512668	1.0397	1.02299	2.2603	2.03984	4.3546	4.04211	8.3526	7.93445
13.8	0.476	0.516396	1.0536	1.03041	2.2802	2.05457	4.3921	4.07101	8.4221	7.99006
13.9	0.4822	0.520123	1.0657	1.03783	2.2998	2.06929	4.4303	4.0999	8.4881	8.04563
14	0.4882	0.52385	1.0765	1.04525	2.3199	2.08401	4.4653	4.12879	8.5496	8.10117
14.1	0.4894	0.527576	1.0867	1.05267	2.3387	2.09873	4.4987	4.15765	8.6113	8.15666
14.2	0.4963	0.531302	1.0979	1.06008	2.3571	2.11344	4.5329	4.18651	8.6742	8.21212
14.3	0.4988	0.535026	1.1091	1.0675	2.3743	2.12815	4.5657	4.21536	8.7376	8.26754
14.4	0.502	0.538751	1.1128	1.07491	2.3913	2.14285	4.6006	4.24419	8.7991	8.32292
14.5	0.505	0.542474	1.1224	1.08232	2.41	2.15755	4.6345	4.27301	8.8637	8.37826
14.6	0.5091	0.546197	1.1323	1.08973	2.4265	2.17225	4.6694	4.30182	8.9271	8.43356
14.7	0.5156	0.54992	1.1427	1.09714	2.4456	2.18694	4.7027	4.33062	8.9891	8.48882
14.8	0.5197	0.553642	1.1527	1.10454	2.4632	2.20163	4.7374	4.35941	9.0523	8.54404
14.9	0.5282	0.557363	1.1646	1.11195	2.4836	2.21632	4.7761	4.38818	9.1157	8.59922
15	0.5381	0.561084	1.1776	1.11935	2.5042	2.231	4.8188	4.41694	9.1795	8.65436
15.1	0.5483	0.564804	1.1889	1.12676	2.5249	2.24567	4.859	4.44569	9.2454	8.70946
15.2	0.5539	0.568523	1.1987	1.13416	2.543	2.26035	4.8931	4.47443	9.3077	8.76453
15.3	0.5597	0.572242	1.2111	1.14156	2.5647	2.27502	4.9294	4.50316	9.3696	8.81955
15.4	0.5631	0.57596	1.2227	1.14895	2.5837	2.28968	4.965	4.53187	9.4338	8.87454
15.5	0.5708	0.579678	1.2329	1.15635	2.603	2.30434	5.004	4.56058	9.4959	8.92949
15.6	0.5739	0.583395	1.2403	1.16375	2.6212	2.319	5.0404	4.58927	9.557	8.98439
15.7	0.5778	0.587112	1.251	1.17114	2.6381	2.33365	5.079	4.61795	9.6189	9.03926
15.8	0.5833	0.590828	1.2606	1.17853	2.6625	2.3483	5.1186	4.64662	9.6841	9.09409
15.9	0.5916	0.594543	1.2708	1.18592	2.6828	2.36295	5.1542	4.67527	9.75	9.14888
16	0.5996	0.598257	1.2788	1.19331	2.701	2.37759	5.1896	4.70392	9.8164	9.20363
16.1	0.6006	0.601971	1.2845	1.2007	2.7179	2.39223	5.2207	4.73255	9.8736	9.25834
16.2	0.6049	0.605685	1.2935	1.20809	2.7374	2.40686	5.2554	4.76117	9.9364	9.31302
16.3	0.6068	0.609398	1.3011	1.21547	2.7555	2.42149	5.2901	4.78978	10.0012	9.36765
16.4	0.6082	0.61311	1.3103	1.22286	2.7743	2.43612	5.3215	4.81838	10.0659	9.42224
16.5	0.6105	0.616822	1.3205	1.23024	2.7953	2.45074	5.3565	4.84697	10.129	9.4768
16.6	0.6145	0.620533	1.3294	1.23762	2.8127	2.46536	5.3898	4.87554	10.1937	9.53131
16.7	0.6193	0.624243	1.3384	1.245	2.836	2.47997	5.4292	4.9041	10.2577	9.58579
16.8	0.6241	0.627953	1.3477	1.25237	2.8569	2.49458	5.4662	4.93265	10.3186	9.64023
16.9	0.6276	0.631662	1.3584	1.25975	2.878	2.50919	5.5054	4.96119	10.3813	9.69463
17	0.633	0.635371	1.3718	1.26713	2.8993	2.52379	5.5482	4.98972	10.4459	9.74899
17.1	0.6338	0.639079	1.3803	1.2745	2.918	2.53839	5.579	5.01823	10.5029	9.80331
17.2	0.6391	0.642786	1.3889	1.28187	2.9395	2.55299	5.6122	5.04674	10.5693	9.85759
17.3	0.6448	0.646493	1.4037	1.28924	2.964	2.56758	5.6488	5.07523	10.6331	9.91184
17.4	0.6477	0.650199	1.4103	1.29661	2.9805	2.58217	5.6803	5.10371	10.6919	9.96604
17.5	0.655	0.653905	1.4196	1.30398	3.0012	2.59675	5.7171	5.13218	10.7534	10.0202
17.6	0.6615	0.65761	1.4295	1.31134	3.0262	2.61133	5.7579	5.16063	10.8171	10.0743
17.7	0.6689	0.661314	1.4387	1.31871	3.047	2.6259	5.7925	5.18908	10.8822	10.1284
17.8	0.6751	0.665018	1.4538	1.32607	3.0697	2.64048	5.8285	5.21751	10.9496	10.1825
17.9	0.6797	0.668721	1.4679	1.33343	3.086	2.65504	5.8635	5.24593	11.0106	10.2365
18	0.684	0.672424	1.4754	1.34079	3.1054	2.66961	5.8988	5.27434	11.0699	10.2904
18.1	0.6875	0.676126	1.4889	1.34815	3.1258	2.68417	5.934	5.30274	11.1341	10.3444
18.2	0.6908	0.679827	1.4964	1.35551	3.139	2.69872	5.9691	5.33112	11.1951	10.3983
18.3	0.6962	0.683528	1.5078	1.36287	3.1614	2.71327	6.0055	5.3595	11.2573	10.4521
18.4	0.6965	0.687228	1.5156	1.37022	3.1789	2.72782	6.0378	5.38786	11.3189	10.5059
18.5	0.6994	0.690928	1.5242	1.37757	3.1973	2.74237	6.0705	5.41621	11.3776	10.5597
18.6	0.7081	0.694627	1.5355	1.38492	3.2158	2.75691	6.1066	5.44455	11.4385	10.6135
18.7	0.7114	0.698325	1.5434	1.39227	3.2323	2.77144	6.1387	5.47288	11.4954	10.6672
18.8	0.7149	0.702023	1.5511	1.39962	3.2507	2.78598	6.1722	5.50119	11.5583	10.7208
18.9	0.7187	0.70572	1.5587	1.40697	3.2688	2.8005	6.2066	5.5295	11.6221	10.7744
19	0.726	0.709417	1.5673	1.41432	3.2915	2.81503	6.2379	5.55779	11.6823	10.828
19.1	0.7307	0.713113	1.5759	1.42166	3.3115	2.82955	6.2715	5.58607	11.7445	10.8816
19.2	0.7388	0.716808	1.5889	1.429	3.3347	2.84407	6.3106	5.61434	11.8099	10.9351
19.3	0.7382	0.720503	1.5977	1.43634	3.3523	2.85858	6.3443	5.6426	11.8695	10.9885
19.4	0.7399	0.724197	1.6043	1.44368	3.3682	2.87309	6.3744	5.67084	11.9282	11.042
19.5	0.7434	0.727891	1.6115	1.45102	3.3851	2.8876	6.4071	5.69908	11.9868	11.0953
19.6	0.7499	0.731584	1.6211	1.45836	3.3987	2.9021	6.4433	5.7273	12.0505	11.1487
19.7	0.7552	0.735276	1.6325	1.4657	3.4179	2.91659	6.4799	5.75551	12.1156	11.202
19.8	0.7588	0.738968	1.6391	1.47303	3.4311	2.93109	6.5128	5.78371	12.1745	11.2553
19.9	0.7638	0.742659	1.648	1.48036	3.4496	2.94558	6.5484	5.81189	12.235	11.3085
20	0.7647	0.74635	1.6569	1.48769	3.4662	2.96006	6.5844	5.84007	12.2938	11.3617
20.1	0.7649	0.75004	1.6653	1.49502	3.4832	2.97454	6.6178	5.86823	12.3545	11.4149
20.2	0.7728	0.753729	1.6777	1.50235	3.5018	2.98902	6.6511	5.89638	12.4128	11.468
20.3	0.7771	0.757418	1.6865	1.50968	3.5207	3.0035	6.6867	5.92452	12.472	11.5211
20.4	0.7818	0.761106	1.6922	1.517	3.5379	3.01797	6.7216	5.95265	12.5296	11.5741
20.5	0.7888	0.764794	1.7031	1.52433	3.5539	3.03243	6.7571	5.98077	12.5878	11.6271
20.6	0.7979	0.768481	1.7166	1.53165	3.5733	3.0469	6.796	6.00887	12.6449	11.6801
20.7	0.8047	0.772167	1.7268	1.53897	3.5957	3.06135	6.8329	6.03697	12.7081	11.733
20.8	0.807	0.775853	1.7338	1.54629	3.614	3.07581	6.8681	6.06505	12.7694	11.7859
20.9	0.8083	0.779538	1.7411	1.55361	3.6339	3.09026	6.9008	6.09312	12.825	11.8387
21	0.8067	0.783223	1.749	1.56093	3.6536	3.10471	6.9309	6.12118	12.8822	11.8915
21.1	0.8074	0.786907	1.7558	1.56824	3.6696	3.11915	6.9581	6.14922	12.9339	11.9443
21.2	0.8097	0.79059	1.7637	1.57556	3.6877	3.13359	6.9886	6.17726	12.988	11.997
21.3	0.8155	0.794273	1.7738	1.58287	3.7065	3.14802	7.0234	6.20528	13.0492	12.0497
21.4	0.8208	0.797955	1.7783	1.59018	3.7233	3.16246	7.054	6.23329	13.1044	12.1024
21.5	0.8203	0.801637	1.7863	1.59749	3.7414	3.17688	7.0866	6.26129	13.1607	12.155
21.6	0.8221	0.805318	1.7935	1.6048	3.7572	3.19131	7.1143	6.28928	13.2133	12.2076
21.7	0.8232	0.808998	1.7998	1.6121	3.7725	3.20573	7.1412	6.31726	13.267	12.2601
21.8	0.8292	0.812678	1.8109	1.61941	3.793	3.22014	7.1746	6.34522	13.3228	12.3126
21.9	0.8356	0.816357	1.8222	1.62671	3.8081	3.23456	7.2072	6.37318	13.3765	12.3651
22	0.8349	0.820036	1.831	1.63402	3.8247	3.24896	7.2384	6.40112	13.4287	12.4175
22.1	0.8344	0.823714	1.8384	1.64132	3.8382	3.26337	7.2699	6.42905	13.4852	12.4699
22.2	0.8408	0.827391	1.8477	1.64862	3.855	3.27777	7.3053	6.45697	13.5449	12.5222
22.3	0.8481	0.831068	1.8578	1.65591	3.875	3.29216	7.3388	6.48487	13.6029	12.5745
22.4	0.8561	0.834744	1.8676	1.66321	3.8958	3.30656	7.3707	6.51277	13.6596	12.6268
22.5	0.8629	0.83842	1.8797	1.67051	3.914	3.32095	7.4037	6.54065	13.7161	12.679
22.6	0.8654	0.842095	1.8884	1.6778	3.9292	3.33533	7.4354	6.56852	13.772	12.7312
22.7	0.87	0.845769	1.8972	1.68509	3.9485	3.34971	7.4715	6.59638	13.8271	12.7834
22.8	0.8773	0.849443	1.9068	1.69238	3.9654	3.36409	7.5061	6.62423	13.8822	12.8355
22.9	0.8828	0.853116	1.9165	1.69967	3.9818	3.37846	7.5413	6.65207	13.9415	12.8876
23	0.8914	0.856789	1.9237	1.70696	3.9991	3.39283	7.5756	6.6799	13.9993	12.9396
23.1	0.8941	0.860461	1.9329	1.71425	4.0141	3.4072	7.6043	6.70771	14.0565	12.9916
23.2	0.8993	0.864132	1.9422	1.72153	4.032	3.42156	7.639	6.73551	14.1145	13.0436
23.3	0.9017	0.867803	1.9509	1.72882	4.048	3.43592	7.6733	6.7633	14.1659	13.0955
23.4	0.903	0.871473	1.9598	1.7361	4.0645	3.45027	7.7057	6.79108	14.2182	13.1474
23.5	0.9075	0.875143	1.9707	1.74338	4.0818	3.46462	7.7372	6.81885	14.2746	13.1992
23.6	0.9078	0.878812	1.9756	1.75066	4.0972	3.47897	7.7687	6.8466	14.3293	13.251
23.7	0.9106	0.88248	1.986	1.75794	4.1101	3.49331	7.7967	6.87435	14.3839	13.3028
23.8	0.9156	0.886148	1.9951	1.76521	4.1261	3.50765	7.8283	6.90208	14.4374	13.3545
23.9	0.9161	0.889815	2.0005	1.77249	4.1397	3.52198	7.8589	6.9298	14.4876	13.4062
24	0.9196	0.893482	2.0073	1.77976	4.1559	3.53631	7.8932	6.95751	14.5415	13.4579
24.1	0.9264	0.897148	2.0194	1.78703	4.1749	3.55064	7.9268	6.98521	14.5954	13.5095
24.2	0.9323	0.900814	2.029	1.7943	4.1922	3.56496	7.9595	7.01289	14.6495	13.5611
24.3	0.9379	0.904479	2.042	1.80157	4.2145	3.57928	7.9929	7.04057	14.709	13.6126
24.4	0.9423	0.908143	2.051	1.80884	4.2297	3.5936	8.0259	7.06823	14.7665	13.6641
24.5	0.9467	0.911807	2.0607	1.81611	4.2452	3.60791	8.0589	7.09588	14.8224	13.7156
24.6	0.9524	0.91547	2.0712	1.82337	4.2609	3.62222	8.094	7.12352	14.8824	13.767
24.7	0.9542	0.919132	2.0764	1.83064	4.279	3.63652	8.1265	7.15115	14.9382	13.8184
24.8	0.9573	0.922794	2.0852	1.8379	4.2954	3.65082	8.1573	7.17877	14.9907	13.8698
24.9	0.9653	0.926455	2.0938	1.84516	4.3109	3.66512	8.1916	7.20637	15.0445	13.9211
25	0.9671	0.930116	2.1004	1.85242	4.3247	3.67941	8.2232	7.23397	15.0967	13.9724
25.1	0.9677	0.933776	2.1068	1.85968	4.3358	3.6937	8.2522	7.26155	15.1481	14.0236
25.2	0.9686	0.937436	2.1148	1.86693	4.3508	3.70798	8.2811	7.28912	15.1972	14.0748
25.3	0.9692	0.941095	2.1221	1.87419	4.366	3.72226	8.3066	7.31668	15.2443	14.126
25.4	0.9762	0.944753	2.1303	1.88144	4.3831	3.73654	8.3336	7.34422	15.2925	14.1771
25.5	0.9841	0.948411	2.1425	1.88869	4.4024	3.75081	8.3663	7.37176	15.3498	14.2282
25.6	0.9875	0.952068	2.1519	1.89594	4.4196	3.76508	8.3984	7.39928	15.401	14.2792
25.7	0.9947	0.955724	2.1619	1.90319	4.4395	3.77935	8.4308	7.42679	15.4589	14.3302
25.8	1.0001	0.95938	2.173	1.91044	4.4564	3.79361	8.4612	7.4543	15.5118	14.3812
25.9	1.0045	0.963035	2.1834	1.91769	4.4759	3.80787	8.4967	7.48178	15.5635	14.4321
26	1.0073	0.96669	2.188	1.92493	4.4912	3.82212	8.5266	7.50926	15.6119	14.483
26.1	1.014	0.970344	2.1969	1.93217	4.5085	3.83637	8.5603	7.53673	15.6651	14.5339
26.2	1.0182	0.973998	2.2042	1.93942	4.525	3.85061	8.589	7.56418	15.7137	14.5847
26.3	1.0201	0.977651	2.2085	1.94666	4.5431	3.86486	8.6209	7.59163	15.7653	14.6355
26.4	1.0232	0.981303	2.2153	1.9539	4.5601	3.8791	8.6556	7.61906	15.8187	14.6862
26.5	1.0285	0.984955	2.2237	1.96113	4.5757	3.89333	8.6841	7.64648	15.8668	14.7369
26.6	1.0295	0.988606	2.2308	1.96837	4.5933	3.90756	8.7128	7.67389	15.9147	14.7876
26.7	1.0287	0.992257	2.2355	1.9756	4.6088	3.92179	8.7373	7.70128	15.9619	14.8382
26.8	1.0312	0.995907	2.242	1.98284	4.6227	3.93601	8.7617	7.72867	16.0116	14.8888
26.9	1.0356	0.999556	2.2488	1.99007	4.6395	3.95023	8.7889	7.75604	16.0623	14.9394
27	1.039	1.0032	2.2579	1.9973	4.6527	3.96444	8.8197	7.7834	16.1157	14.9899
27.1	1.0446	1.00685	2.264	2.00453	4.6674	3.97865	8.8502	7.81076	16.1628	15.0404
27.2	1.0452	1.0105	2.2686	2.01176	4.6835	3.99286	8.8794	7.83809	16.2099	15.0908
27.3	1.0507	1.01415	2.2762	2.01898	4.698	4.00707	8.9104	7.86542	16.2603	15.1412
27.4	1.0537	1.01779	2.2861	2.02621	4.7184	4.02127	8.9423	7.89274	16.3091	15.1916
27.5	1.0566	1.02144	2.2961	2.03343	4.7362	4.03546	8.9711	7.92004	16.3688	15.2419
27.6	1.0638	1.02509	2.3031	2.04065	4.7535	4.04965	9.0004	7.94734	16.4266	15.2922
27.7	1.0687	1.02873	2.3109	2.04787	4.772	4.06384	9.0301	7.97462	16.4807	15.3425
27.8	1.0744	1.03237	2.3233	2.05509	4.7928	4.07803	9.0606	8.00189	16.5311	15.3927
27.9	1.0772	1.03602	2.3307	2.06231	4.8088	4.09221	9.088	8.02915	16.581	15.4428
28	1.0769	1.03966	2.3358	2.06953	4.8239	4.10638	9.1162	8.05639	16.6326	15.493
28.1	1.0822	1.0433	2.3436	2.07674	4.8399	4.12056	9.1449	8.08363	16.6877	15.5431
28.2	1.0904	1.04694	2.3559	2.08395	4.8587	4.13473	9.1748	8.11085	16.7436	15.5931
28.3	1.1	1.05059	2.3671	2.09117	4.879	4.14889	9.2078	8.13806	16.7985	15.6432
28.4	1.1018	1.05423	2.3727	2.09838	4.8942	4.16305	9.2357	8.16527	16.8478	15.6932
28.5	1.1025	1.05787	2.3791	2.10559	4.9063	4.17721	9.2603	8.19246	16.8942	15.7431
28.6	1.1042	1.06151	2.3852	2.11279	4.9206	4.19136	9.2859	8.21963	16.9395	15.793
28.7	1.1107	1.06514	2.3928	2.12	4.94	4.20551	9.3171	8.2468	16.9921	15.8429
28.8	1.1128	1.06878	2.3975	2.1272	4.9528	4.21966	9.3425	8.27396	17.0432	15.8927
28.9	1.111	1.07242	2.4022	2.13441	4.9676	4.2338	9.3656	8.3011	17.0934	15.9425
29	1.1129	1.07606	2.4058	2.14161	4.9815	4.24794	9.3914	8.32823	17.1396	15.9923
29.1	1.1149	1.07969	2.4139	2.14881	4.9971	4.26207	9.419	8.35535	17.1882	16.042
29.2	1.1196	1.08333	2.4207	2.15601	5.0123	4.2762	9.4494	8.38246	17.2421	16.0917
29.3	1.1273	1.08696	2.4306	2.16321	5.0302	4.29033	9.4799	8.40956	17.2957	16.1414
29.4	1.1323	1.0906	2.4372	2.1704	5.0462	4.30445	9.5039	8.43665	17.3446	16.191
29.5	1.1339	1.09423	2.4415	2.1776	5.0582	4.31857	9.5264	8.46372	17.3899	16.2406
29.6	1.1347	1.09787	2.4489	2.18479	5.0753	4.33269	9.5498	8.49078	17.4366	16.2901
29.7	1.1387	1.1015	2.4564	2.19198	5.0933	4.3468	9.5799	8.51784	17.4897	16.3396
29.8	1.1408	1.10513	2.4606	2.19917	5.1086	4.36091	9.6049	8.54487	17.534	16.3891
29.9	1.1427	1.10876	2.4677	2.20636	5.1256	4.37501	9.6335	8.57191	17.5814	16.4385
30	1.1507	1.11239	2.4806	2.21355	5.1453	4.38911	9.6651	8.59892	17.6286	16.4879
30.1	1.1557	1.11602	2.4878	2.22074	5.1643	4.40321	9.6937	8.62593	17.6755	16.5372
30.2	1.1599	1.11965	2.4966	2.22792	5.1829	4.4173	9.722	8.65292	17.7247	16.5865
30.3	1.1639	1.12328	2.4994	2.2351	5.1972	4.43139	9.7467	8.6799	17.7715	16.6358
30.4	1.1699	1.12691	2.5064	2.24229	5.2148	4.44547	9.7756	8.70688	17.8239	16.685
30.5	1.1736	1.13054	2.5132	2.24947	5.2295	4.45956	9.8029	8.73384	17.8744	16.7342
30.6	1.179	1.13417	2.5213	2.25664	5.2464	4.47363	9.8317	8.76079	17.924	16.7834
30.7	1.1871	1.13779	2.5322	2.26382	5.2649	4.48771	9.8602	8.78772	17.971	16.8325
30.8	1.1946	1.14142	2.5418	2.271	5.2769	4.50177	9.8872	8.81465	18.0186	16.8816
30.9	1.1999	1.14505	2.5519	2.27817	5.2919	4.51584	9.9183	8.84156	18.0682	16.9307
31	1.2031	1.14867	2.5614	2.28535	5.3106	4.5299	9.9493	8.86847	18.1154	16.9797
31.1	1.2071	1.1523	2.5738	2.29252	5.3303	4.54396	9.9803	8.89536	18.162	17.0287
31.2	1.2095	1.15592	2.5818	2.29969	5.3454	4.55801	10.01	8.92224	18.2075	17.0776
31.3	1.218	1.15954	2.5912	2.30686	5.3646	4.57206	10.0414	8.94911	18.2568	17.1265
31.4	1.2194	1.16316	2.5962	2.31403	5.3776	4.58611	10.0685	8.97596	18.3032	17.1754
31.5	1.2198	1.16679	2.6047	2.32119	5.3917	4.60015	10.0964	9.00281	18.3501	17.2242
31.6	1.2214	1.17041	2.6109	2.32836	5.4068	4.61419	10.1244	9.02964	18.3966	17.273
31.7	1.2271	1.17403	2.6234	2.33552	5.4221	4.62823	10.1552	9.05647	18.4465	17.3217
31.8	1.2292	1.17765	2.631	2.34268	5.4329	4.64226	10.1809	9.08328	18.4908	17.3705
31.9	1.2319	1.18127	2.6388	2.34984	5.4503	4.65629	10.2103	9.11008	18.5431	17.4191
32	1.2343	1.18489	2.6479	2.357	5.4654	4.67031	10.234	9.13687	18.5906	17.4678
32.1	1.2414	1.18851	2.66	2.36416	5.4821	4.68433	10.2585	9.16364	18.6386	17.5164
32.2	1.2439	1.19213	2.6654	2.37132	5.4965	4.69835	10.284	9.19041	18.6845	17.5649
32.3	1.2524	1.19574	2.6758	2.37847	5.515	4.71236	10.3151	9.21716	18.7354	17.6135
32.4	1.258	1.19936	2.6884	2.38562	5.5314	4.72637	10.3472	9.24391	18.7881	17.662
32.5	1.2614	1.20298	2.6979	2.39278	5.5469	4.74037	10.3725	9.27064	18.8342	17.7104
32.6	1.2639	1.20659	2.7051	2.39993	5.5615	4.75437	10.3997	9.29736	18.8818	17.7588
32.7	1.2682	1.21021	2.7121	2.40708	5.5768	4.76837	10.4298	9.32407	18.9269	17.8072
32.8	1.275	1.21382	2.7228	2.41422	5.5927	4.78236	10.4584	9.35077	18.9776	17.8556
32.9	1.2769	1.21743	2.7275	2.42137	5.6067	4.79635	10.4859	9.37745	19.0246	17.9039
33	1.2819	1.22105	2.7347	2.42851	5.6231	4.81034	10.5177	9.40413	19.0731	17.9521
33.1	1.2866	1.22466	2.7419	2.43566	5.6404	4.82432	10.5442	9.43079	19.1209	18.0004
33.2	1.2884	1.22827	2.7512	2.4428	5.6547	4.8383	10.5714	9.45744	19.1702	18.0486
33.3	1.2935	1.23188	2.7638	2.44994	5.6683	4.85227	10.6027	9.48408	19.2215	18.0967
33.4	1.2944	1.2355	2.7708	2.45708	5.6802	4.86624	10.6292	9.51071	19.2695	18.1449
33.5	1.2999	1.23911	2.7757	2.46422	5.695	4.88021	10.6562	9.53733	19.3171	18.1929
33.6	1.3027	1.24272	2.7838	2.47135	5.7112	4.89417	10.6866	9.56394	19.365	18.241
33.7	1.3079	1.24632	2.7929	2.47849	5.7258	4.90813	10.7143	9.59053	19.4147	18.289
33.8	1.3131	1.24993	2.8037	2.48562	5.74	4.92208	10.7461	9.61712	19.4639	18.337
33.9	1.3201	1.25354	2.8101	2.49275	5.7549	4.93604	10.7747	9.64369	19.5111	18.3849
34	1.3194	1.25715	2.8165	2.49989	5.7685	4.94998	10.8012	9.67025	19.5571	18.4328
34.1	1.3263	1.26076	2.8262	2.50701	5.7866	4.96393	10.8308	9.6968	19.6022	18.4807
34.2	1.3268	1.26436	2.8323	2.51414	5.8012	4.97787	10.857	9.72334	19.6454	18.5285
34.3	1.3257	1.26797	2.839	2.52127	5.8107	4.9918	10.8791	9.74986	19.6913	18.5763
34.4	1.3223	1.27157	2.8469	2.52839	5.8238	5.00573	10.8985	9.77638	19.7341	18.6241
34.5	1.3278	1.27518	2.8549	2.53552	5.8365	5.01966	10.9245	9.80288	19.7827	18.6718
34.6	1.3353	1.27878	2.8652	2.54264	5.8522	5.03359	10.9537	9.82938	19.8349	18.7194
34.7	1.3412	1.28238	2.872	2.54976	5.8691	5.04751	10.9799	9.85586	19.8817	18.7671
34.8	1.347	1.28599	2.8822	2.55688	5.8855	5.06142	11.008	9.88233	19.9283	18.8147
34.9	1.3508	1.28959	2.8904	2.564	5.9013	5.07534	11.0328	9.90879	19.9738	18.8623
35	1.3577	1.29319	2.8999	2.57111	5.914	5.08925	11.0606	9.93524	20.0219	18.9098
35.1	1.3625	1.29679	2.9104	2.57823	5.9309	5.10315	11.0892	9.96167	20.068	18.9573
35.2	1.368	1.30039	2.9194	2.58534	5.9463	5.11706	11.1185	9.9881	20.1142	19.0048
35.3	1.3762	1.30399	2.9303	2.59246	5.9605	5.13095	11.1506	10.0145	20.1588	19.0522
35.4	1.3789	1.30759	2.9371	2.59957	5.9715	5.14485	11.1745	10.0409	20.2004	19.0996
35.5	1.3827	1.31119	2.9465	2.60668	5.987	5.15874	11.1996	10.0673	20.2437	19.1469
35.6	1.3934	1.31479	2.9572	2.61378	6.0059	5.17263	11.2306	10.0937	20.2918	19.1942
35.7	1.4053	1.31838	2.9675	2.62089	6.0243	5.18651	11.263	10.12	20.3438	19.2415
35.8	1.412	1.32198	2.9787	2.628	6.0364	5.20039	11.2869	10.1464	20.3849	19.2887
35.9	1.4157	1.32558	2.9878	2.6351	6.0513	5.21426	11.318	10.1728	20.4348	19.3359
36	1.4208	1.32917	2.9942	2.6422	6.0666	5.22813	11.3468	10.1991	20.4808	19.3831
36.1	1.424	1.33277	2.9994	2.6493	6.0822	5.242	11.3737	10.2254	20.5265	19.4302
36.2	1.4272	1.33636	3.0099	2.6564	6.0937	5.25587	11.3995	10.2517	20.5721	19.4773
36.3	1.4291	1.33996	3.0176	2.6635	6.1025	5.26973	11.4203	10.278	20.6193	19.5244
36.4	1.4321	1.34355	3.0278	2.6706	6.1174	5.28358	11.448	10.3043	20.6668	19.5714
36.5	1.4321	1.34714	3.0356	2.67769	6.1294	5.29744	11.4726	10.3306	20.7074	19.6184
36.6	1.4345	1.35073	3.0434	2.68479	6.1462	5.31128	11.4998	10.3569	20.7491	19.6653
36.7	1.4357	1.35433	3.0497	2.69188	6.1628	5.32513	11.5248	10.3831	20.7941	19.7122
36.8	1.4381	1.35792	3.0555	2.69897	6.1757	5.33897	11.5506	10.4094	20.8401	19.7591
36.9	1.4391	1.36151	3.0646	2.70606	6.1897	5.35281	11.5767	10.4356	20.8789	19.806
37	1.4403	1.3651	3.071	2.71315	6.2062	5.36664	11.6039	10.4618	20.92	19.8528
37.1	1.4464	1.36869	3.0791	2.72023	6.2225	5.38047	11.6308	10.488	20.962	19.8995
37.2	1.4501	1.37228	3.0856	2.72732	6.236	5.3943	11.6591	10.5142	21.0066	19.9462
37.3	1.4558	1.37586	3.094	2.7344	6.2535	5.40812	11.687	10.5404	21.0539	19.9929
37.4	1.4588	1.37945	3.0998	2.74149	6.2685	5.42194	11.7106	10.5666	21.0961	20.0396
37.5	1.4665	1.38304	3.11	2.74857	6.2844	5.43575	11.7396	10.5927	21.1398	20.0862
37.6	1.471	1.38662	3.1178	2.75565	6.2995	5.44956	11.7679	10.6189	21.1825	20.1328
37.7	1.4759	1.39021	3.129	2.76273	6.3179	5.46337	11.7945	10.645	21.2275	20.1793
37.8	1.4765	1.39379	3.1323	2.7698	6.3311	5.47717	11.8185	10.6712	21.267	20.2258
37.9	1.4791	1.39738	3.1402	2.77688	6.3525	5.49097	11.8486	10.6973	21.3099	20.2723
38	1.4821	1.40096	3.1451	2.78395	6.3664	5.50477	11.877	10.7234	21.3534	20.3188
38.1	1.4858	1.40455	3.1515	2.79103	6.382	5.51856	11.9063	10.7495	21.3963	20.3652
38.2	1.4864	1.40813	3.1551	2.7981	6.3944	5.53235	11.9355	10.7756	21.4364	20.4115
38.3	1.4914	1.41171	3.1651	2.80517	6.4149	5.54613	11.9641	10.8017	21.4809	20.4578
38.4	1.492	1.41529	3.1696	2.81224	6.4295	5.55992	11.9902	10.8277	21.524	20.5041
38.5	1.4963	1.41887	3.1761	2.8193	6.4437	5.57369	12.0155	10.8538	21.5644	20.5504
38.6	1.4987	1.42245	3.1838	2.82637	6.4602	5.58747	12.0416	10.8798	21.605	20.5966
38.7	1.5018	1.42603	3.193	2.83343	6.4773	5.60124	12.0707	10.9058	21.6504	20.6428
38.8	1.5059	1.42961	3.2008	2.84049	6.4903	5.615	12.0978	10.9319	21.697	20.6889
38.9	1.5091	1.43319	3.2051	2.84756	6.5046	5.62876	12.1235	10.9579	21.7407	20.7351
39	1.5168	1.43677	3.2173	2.85462	6.522	5.64252	12.1524	10.9839	21.7859	20.7811
39.1	1.5203	1.44035	3.2253	2.86168	6.5368	5.65628	12.1763	11.0099	21.8257	20.8272
39.2	1.5256	1.44392	3.2345	2.86873	6.5523	5.67003	12.2055	11.0358	21.8663	20.8732
39.3	1.5301	1.4475	3.2395	2.87579	6.5621	5.68377	12.2296	11.0618	21.9058	20.9191
39.4	1.5339	1.45108	3.2437	2.88284	6.5734	5.69752	12.2525	11.0877	21.9444	20.9651
39.5	1.5393	1.45465	3.2523	2.8899	6.5905	5.71126	12.2769	11.1137	21.9818	21.011
39.6	1.5452	1.45823	3.2662	2.89695	6.6055	5.72499	12.3033	11.1396	22.0236	21.0568
39.7	1.5499	1.4618	3.2717	2.904	6.6152	5.73872	12.328	11.1655	22.0583	21.1026
39.8	1.5543	1.46537	3.2798	2.91105	6.6298	5.75245	12.355	11.1914	22.098	21.1484
39.9	1.5569	1.46895	3.2852	2.91809	6.6426	5.76617	12.3774	11.2173	22.1364	21.1942
40	1.5575	1.47252	3.2906	2.92514	6.654	5.7799	12.4009	11.2432	22.177	21.2399
40.1	1.5666	1.47609	3.2998	2.93218	6.6692	5.79361	12.4282	11.2691	22.2197	21.2856
40.2	1.5715	1.47966	3.306	2.93923	6.6844	5.80732	12.4493	11.2949	22.2634	21.3312
40.3	1.581	1.48323	3.3178	2.94627	6.7023	5.82103	12.4769	11.3208	22.3108	21.3768
40.4	1.5866	1.4868	3.3271	2.95331	6.7252	5.83474	12.5058	11.3466	22.3565	21.4224
40.5	1.5949	1.49037	3.3365	2.96035	6.7427	5.84844	12.5356	11.3725	22.4006	21.4679
40.6	1.601	1.49394	3.3478	2.96739	6.7601	5.86214	12.5624	11.3983	22.4421	21.5134
40.7	1.6033	1.49751	3.3521	2.97442	6.7745	5.87583	12.5833	11.4241	22.4825	21.5589
40.8	1.6081	1.50108	3.3636	2.98146	6.791	5.88952	12.6117	11.4499	22.5295	21.6043
40.9	1.6113	1.50464	3.3738	2.98849	6.8059	5.90321	12.6384	11.4757	22.5749	21.6497
41	1.6174	1.50821	3.3839	2.99552	6.8237	5.91689	12.6691	11.5014	22.6183	21.695
41.1	1.6191	1.51177	3.3924	3.00255	6.8407	5.93057	12.697	11.5272	22.6563	21.7403
41.2	1.6221	1.51534	3.3977	3.00958	6.8588	5.94425	12.7278	11.5529	22.6964	21.7856
41.3	1.6239	1.5189	3.4043	3.01661	6.8737	5.95792	12.7555	11.5787	22.7354	21.8309
41.4	1.6237	1.52247	3.4117	3.02364	6.8899	5.97159	12.7799	11.6044	22.7746	21.8761
41.5	1.6282	1.52603	3.4224	3.03066	6.9106	5.98525	12.8061	11.6301	22.8199	21.9212
41.6	1.6281	1.52959	3.4261	3.03768	6.925	5.99891	12.829	11.6558	22.863	21.9664
41.7	1.6267	1.53316	3.4307	3.04471	6.9373	6.01257	12.8502	11.6815	22.8989	22.0115
41.8	1.6256	1.53672	3.435	3.05173	6.9487	6.02622	12.8763	11.7072	22.9364	22.0566
41.9	1.6253	1.54028	3.4412	3.05875	6.9625	6.03987	12.9018	11.7329	22.9765	22.1016
42	1.6303	1.54384	3.4486	3.06576	6.9798	6.05351	12.9275	11.7585	23.0158	22.1466
42.1	1.6357	1.5474	3.4607	3.07278	6.9972	6.06716	12.9561	11.7842	23.0551	22.1915
42.2	1.6391	1.55096	3.467	3.0798	7.0086	6.08079	12.9827	11.8098	23.0932	22.2365
42.3	1.644	1.55452	3.4753	3.08681	7.0268	6.09443	13.0098	11.8354	23.1345	22.2814
42.4	1.6467	1.55808	3.4813	3.09382	7.0419	6.10806	13.0351	11.8611	23.1729	22.3262
42.5	1.6501	1.56163	3.4899	3.10083	7.0593	6.12168	13.0593	11.8867	23.2152	22.371
42.6	1.6587	1.56519	3.5009	3.10784	7.081	6.13531	13.0896	11.9123	23.2631	22.4158
42.7	1.6615	1.56875	3.5096	3.11485	7.0971	6.14893	13.1086	11.9378	23.303	22.4605
42.8	1.6667	1.5723	3.5171	3.12186	7.1122	6.16254	13.13	11.9634	23.3416	22.5053
42.9	1.6706	1.57586	3.5208	3.12886	7.1271	6.17615	13.155	11.989	23.38	22.5499
43	1.6755	1.57941	3.5262	3.13587	7.1416	6.18976	13.1816	12.0145	23.4208	22.5946
43.1	1.6806	1.58297	3.534	3.14287	7.1518	6.20336	13.2051	12.0401	23.4591	22.6392
43.2	1.6827	1.58652	3.5432	3.14987	7.164	6.21696	13.2328	12.0656	23.5022	22.6837
43.3	1.6909	1.59007	3.5512	3.15687	7.1821	6.23056	13.2575	12.0911	23.5424	22.7283
43.4	1.6953	1.59363	3.5593	3.16387	7.1946	6.24415	13.2799	12.1166	23.5778	22.7728
43.5	1.6992	1.59718	3.5675	3.17086	7.2061	6.25774	13.3052	12.1421	23.6181	22.8172
43.6	1.7024	1.60073	3.5792	3.17786	7.2228	6.27133	13.3303	12.1676	23.6561	22.8616
43.7	1.7083	1.60428	3.5864	3.18485	7.2375	6.28491	13.3512	12.193	23.6971	22.906
43.8	1.7133	1.60783	3.5928	3.19185	7.2492	6.29849	13.3721	12.2185	23.7361	22.9504
43.9	1.7222	1.61138	3.5994	3.19884	7.2644	6.31206	13.3932	12.244	23.7799	22.9947
44	1.7305	1.61493	3.6079	3.20583	7.2774	6.32563	13.4138	12.2694	23.8221	23.039
44.1	1.7344	1.61848	3.6153	3.21282	7.2921	6.3392	13.4375	12.2948	23.8594	23.0832
44.2	1.735	1.62203	3.6217	3.2198	7.3063	6.35276	13.4633	12.3202	23.9001	23.1275
44.3	1.7433	1.62557	3.6318	3.22679	7.3232	6.36632	13.4877	12.3456	23.9432	23.1716
44.4	1.7449	1.62912	3.6397	3.23377	7.3357	6.37988	13.5108	12.371	23.9827	23.2158
44.5	1.7514	1.63267	3.6503	3.24076	7.3497	6.39343	13.5369	12.3964	24.0235	23.2599
44.6	1.7534	1.63621	3.6551	3.24774	7.3626	6.40698	13.5589	12.4218	24.0624	23.3039
44.7	1.7586	1.63976	3.6631	3.25472	7.3755	6.42052	13.5818	12.4471	24.1012	23.348
44.8	1.7623	1.6433	3.6692	3.2617	7.3837	6.43406	13.6022	12.4725	24.1356	23.392
44.9	1.7655	1.64684	3.676	3.26867	7.3936	6.4476	13.624	12.4978	24.173	23.4359
45	1.7682	1.65039	3.6833	3.27565	7.4049	6.46113	13.6481	12.5232	24.211	23.4799
45.1	1.7701	1.65393	3.6897	3.28262	7.4184	6.47466	13.6714	12.5485	24.2503	23.5238
45.2	1.7725	1.65747	3.7001	3.2896	7.4333	6.48819	13.6982	12.5738	24.291	23.5676
45.3	1.7738	1.66101	3.7052	3.29657	7.4471	6.50171	13.7215	12.5991	24.3291	23.6115
45.4	1.7773	1.66455	3.7156	3.30354	7.4626	6.51523	13.7459	12.6243	24.3678	23.6552
45.5	1.7813	1.66809	3.7258	3.31051	7.4776	6.52874	13.7722	12.6496	24.4058	23.699
45.6	1.7857	1.67163	3.7342	3.31748	7.4938	6.54225	13.8005	12.6749	24.4449	23.7427
45.7	1.7861	1.67517	3.7386	3.32444	7.5089	6.55576	13.8223	12.7001	24.4806	23.7864
45.8	1.7905	1.67871	3.7483	3.33141	7.5274	6.56926	13.8496	12.7254	24.5217	23.83
45.9	1.7972	1.68225	3.7557	3.33837	7.5426	6.58276	13.8739	12.7506	24.5584	23.8737
46	1.8007	1.68579	3.7617	3.34533	7.5566	6.59626	13.8985	12.7758	24.5968	23.9172
46.1	1.8056	1.68932	3.7703	3.35229	7.5733	6.60975	13.9236	12.801	24.638	23.9608
46.2	1.8097	1.69286	3.7787	3.35925	7.59	6.62324	13.9457	12.8262	24.6783	24.0043
46.3	1.8119	1.69639	3.7867	3.36621	7.6023	6.63672	13.9673	12.8514	24.7169	24.0478
46.4	1.8114	1.69993	3.7901	3.37317	7.6126	6.6502	13.9895	12.8766	24.7547	24.0912
46.5	1.8141	1.70346	3.7953	3.38012	7.6199	6.66368	14.0096	12.9017	24.7886	24.1346
46.6	1.8158	1.707	3.8017	3.38707	7.632	6.67715	14.0314	12.9269	24.8238	24.178
46.7	1.8192	1.71053	3.8077	3.39403	7.6439	6.69062	14.0545	12.952	24.8619	24.2213
46.8	1.8223	1.71406	3.8186	3.40098	7.6582	6.70409	14.0794	12.9771	24.9004	24.2646
46.9	1.8299	1.7176	3.8263	3.40793	7.6715	6.71755	14.0996	13.0023	24.9374	24.3078
47	1.8319	1.72113	3.8313	3.41487	7.6838	6.73101	14.1178	13.0274	24.972	24.3511
47.1	1.8338	1.72466	3.8374	3.42182	7.6966	6.74446	14.1394	13.0524	25.0077	24.3943
47.2	1.8377	1.72819	3.8418	3.42877	7.7102	6.75791	14.1625	13.0775	25.048	24.4374
47.3	1.8393	1.73172	3.8519	3.43571	7.7209	6.77136	14.184	13.1026	25.0863	24.4805
47.4	1.8408	1.73525	3.8559	3.44265	7.7309	6.7848	14.204	13.1277	25.1218	24.5236
47.5	1.8444	1.73878	3.8599	3.44959	7.739	6.79824	14.2244	13.1527	25.1565	24.5667
47.6	1.8453	1.7423	3.866	3.45653	7.7467	6.81168	14.2438	13.1778	25.1918	24.6097
47.7	1.8502	1.74583	3.8769	3.46347	7.7603	6.82511	14.2699	13.2028	25.2295	24.6527
47.8	1.8552	1.74936	3.8873	3.47041	7.7772	6.83854	14.2953	13.2278	25.2685	24.6956
47.9	1.8565	1.75289	3.8931	3.47734	7.7898	6.85197	14.3148	13.2528	25.301	24.7385
48	1.8602	1.75641	3.8995	3.48428	7.8032	6.86539	14.3372	13.2778	25.3378	24.7814
48.1	1.8622	1.75994	3.9075	3.49121	7.815	6.8788	14.3619	13.3028	25.3726	24.8243
48.2	1.8663	1.76346	3.9134	3.49814	7.8289	6.89222	14.3869	13.3278	25.4112	24.8671
48.3	1.8707	1.76699	3.9203	3.50507	7.8442	6.90563	14.4124	13.3527	25.4499	24.9098
48.4	1.8747	1.77051	3.9257	3.512	7.8536	6.91904	14.4361	13.3777	25.4869	24.9526
48.5	1.8804	1.77403	3.9339	3.51893	7.8677	6.93244	14.4648	13.4026	25.5289	24.9953
48.6	1.8839	1.77755	3.9397	3.52585	7.8793	6.94584	14.4908	13.4275	25.567	25.0379
48.7	1.8865	1.78108	3.9434	3.53278	7.8888	6.95923	14.5096	13.4525	25.599	25.0806
48.8	1.8913	1.7846	3.9467	3.5397	7.8999	6.97262	14.5335	13.4774	25.6344	25.1232
48.9	1.8956	1.78812	3.9522	3.54662	7.9115	6.98601	14.557	13.5023	25.669	25.1657
49	1.8981	1.79164	3.9616	3.55354	7.9241	6.9994	14.5813	13.5271	25.7041	25.2083
49.1	1.9038	1.79516	3.9703	3.56046	7.9381	7.01278	14.6058	13.552	25.7439	25.2508
49.2	1.9055	1.79868	3.9769	3.56738	7.9557	7.02615	14.627	13.5769	25.7812	25.2932
49.3	1.9067	1.80219	3.9812	3.5743	7.9699	7.03953	14.6501	13.6017	25.8158	25.3357
49.4	1.9083	1.80571	3.9869	3.58121	7.9827	7.0529	14.6694	13.6266	25.8505	25.378
49.5	1.9133	1.80923	3.9965	3.58812	8.0017	7.06626	14.6919	13.6514	25.8905	25.4204
49.6	1.9159	1.81275	4.0056	3.59504	8.0194	7.07962	14.714	13.6762	25.9242	25.4627
49.7	1.9205	1.81626	4.01	3.60195	8.032	7.09298	14.737	13.701	25.9635	25.505
49.8	1.9228	1.81978	4.0143	3.60886	8.045	7.10634	14.7619	13.7258	25.9991	25.5473
49.9	1.9269	1.82329	4.0181	3.61576	8.0573	7.11969	14.7835	13.7506	26.0361	25.5895
50	1.9267	1.82681	4.0271	3.62267	8.0704	7.13303	14.8063	13.7754	26.0709	25.6317
50.1	1.9273	1.83032	4.0302	3.62957	8.0818	7.14638	14.8275	13.8002	26.1033	25.6738
50.2	1.9344	1.83383	4.038	3.63648	8.0963	7.15972	14.8525	13.8249	26.1439	25.7159
50.3	1.9428	1.83734	4.0482	3.64338	8.1103	7.17305	14.8759	13.8496	26.1831	25.758
50.4	1.943	1.84086	4.0549	3.65028	8.1209	7.18639	14.895	13.8744	26.2168	25.8001
50.5	1.9461	1.84437	4.0592	3.65718	8.1307	7.19971	14.9193	13.8991	26.2544	25.8421
50.6	1.9464	1.84788	4.0625	3.66408	8.143	7.21304	14.9417	13.9238	26.2898	25.8841
50.7	1.9484	1.85139	4.0724	3.67098	8.1584	7.22636	14.9689	13.9485	26.3294	25.926
50.8	1.9514	1.8549	4.0776	3.67787	8.1744	7.23968	14.9915	13.9732	26.3672	25.9679
50.9	1.9521	1.85841	4.0845	3.68476	8.1901	7.25299	15.0166	13.9979	26.4053	26.0098
51	1.9576	1.86192	4.0933	3.69166	8.2094	7.2663	15.045	14.0225	26.4448	26.0516
51.1	1.961	1.86542	4.1018	3.69855	8.2244	7.27961	15.0698	14.0472	26.4851	26.0934
51.2	1.9636	1.86893	4.1099	3.70544	8.238	7.29291	15.0943	14.0718	26.5204	26.1352
51.3	1.9691	1.87244	4.1187	3.71233	8.2525	7.30621	15.1176	14.0965	26.5577	26.1769
51.4	1.9758	1.87594	4.1271	3.71921	8.2686	7.31951	15.1409	14.1211	26.596	26.2186
51.5	1.9811	1.87945	4.1317	3.7261	8.2827	7.3328	15.161	14.1457	26.6328	26.2603
51.6	1.9853	1.88295	4.1368	3.73298	8.2963	7.34608	15.1835	14.1703	26.6685	26.3019
51.7	1.9832	1.88646	4.1398	3.73987	8.3063	7.35937	15.2029	14.1949	26.7012	26.3435
51.8	1.987	1.88996	4.1455	3.74675	8.3163	7.37265	15.2276	14.2195	26.7335	26.3851
51.9	1.988	1.89347	4.1527	3.75363	8.325	7.38593	15.2494	14.244	26.7672	26.4266
52	1.9905	1.89697	4.1626	3.76051	8.3388	7.3992	15.2746	14.2686	26.8006	26.4681
52.1	1.9932	1.90047	4.1718	3.76738	8.3529	7.41247	15.2969	14.2931	26.8389	26.5096
52.2	1.9979	1.90397	4.1764	3.77426	8.3647	7.42573	15.3179	14.3177	26.8731	26.551
52.3	1.9987	1.90747	4.1818	3.78113	8.3736	7.439	15.3381	14.3422	26.9074	26.5924
52.4	1.9997	1.91097	4.1898	3.78801	8.3854	7.45226	15.3622	14.3667	26.9411	26.6338
52.5	2.0045	1.91447	4.2004	3.79488	8.3992	7.46551	15.386	14.3912	26.9735	26.6751
52.6	2.0087	1.91797	4.2089	3.80175	8.4148	7.47876	15.4104	14.4157	27.0108	26.7164
52.7	2.0114	1.92147	4.2115	3.80862	8.4281	7.49201	15.4301	14.4402	27.0479	26.7576
52.8	2.0144	1.92497	4.2197	3.81549	8.4426	7.50525	15.4533	14.4647	27.0843	26.7989
52.9	2.0168	1.92847	4.2248	3.82235	8.4538	7.51849	15.4767	14.4891	27.1197	26.8401
53	2.0189	1.93196	4.233	3.82922	8.4666	7.53173	15.4994	14.5136	27.1593	26.8812
53.1	2.0231	1.93546	4.2408	3.83608	8.4814	7.54496	15.5246	14.538	27.1975	26.9223
53.2	2.0318	1.93896	4.2508	3.84294	8.4933	7.55819	15.5478	14.5624	27.2342	26.9634
53.3	2.0361	1.94245	4.2579	3.8498	8.504	7.57142	15.5664	14.5868	27.2691	27.0045
53.4	2.0427	1.94595	4.2651	3.85666	8.5166	7.58464	15.5877	14.6113	27.3044	27.0455
53.5	2.0465	1.94944	4.2725	3.86352	8.5293	7.59786	15.6137	14.6356	27.34	27.0865
53.6	2.0512	1.95293	4.2798	3.87038	8.5439	7.61107	15.641	14.66	27.3779	27.1274
53.7	2.0528	1.95643	4.2855	3.87723	8.5544	7.62428	15.6633	14.6844	27.4101	27.1684
53.8	2.057	1.95992	4.2929	3.88409	8.5705	7.63749	15.683	14.7088	27.4407	27.2092
53.9	2.0611	1.96341	4.2988	3.89094	8.5842	7.65069	15.7056	14.7331	27.4734	27.2501
54	2.067	1.9669	4.3071	3.89779	8.5978	7.66389	15.7304	14.7575	27.5123	27.2909
54.1	2.0699	1.97039	4.3153	3.90464	8.6122	7.67709	15.7497	14.7818	27.5461	27.3317
54.2	2.0722	1.97388	4.3227	3.91149	8.6262	7.69028	15.7693	14.8061	27.5824	27.3724
54.3	2.0723	1.97737	4.3253	3.91833	8.636	7.70347	15.7889	14.8304	27.6167	27.4132
54.4	2.0764	1.98086	4.3339	3.92518	8.6499	7.71665	15.8141	14.8547	27.651	27.4538
54.5	2.0782	1.98435	4.3421	3.93202	8.6657	7.72983	15.8379	14.879	27.684	27.4945
54.6	2.0822	1.98784	4.3504	3.93887	8.6802	7.74301	15.859	14.9033	27.7151	27.5351
54.7	2.0843	1.99133	4.36	3.94571	8.6936	7.75618	15.8819	14.9275	27.7476	27.5757
54.8	2.0856	1.99481	4.3653	3.95255	8.7073	7.76935	15.9039	14.9518	27.7851	27.6162
54.9	2.0911	1.9983	4.3741	3.95939	8.7237	7.78252	15.9255	14.976	27.8254	27.6567
55	2.0927	2.00178	4.3824	3.96623	8.7387	7.79568	15.9491	15.0002	27.8651	27.6972
55.1	2.096	2.00527	4.3871	3.97306	8.7529	7.80884	15.9697	15.0245	27.9014	27.7377
55.2	2.0969	2.00875	4.3927	3.9799	8.764	7.822	15.9903	15.0487	27.9344	27.7781
55.3	2.1018	2.01224	4.3984	3.98673	8.7742	7.83515	16.014	15.0729	27.9704	27.8184
55.4	2.1066	2.01572	4.4054	3.99356	8.7851	7.8483	16.0319	15.0971	28.0055	27.8588
55.5	2.1127	2.0192	4.4158	4.00039	8.7963	7.86144	16.0568	15.1212	28.0437	27.8991
55.6	2.1136	2.02269	4.4189	4.00722	8.8058	7.87458	16.0796	15.1454	28.0757	27.9394
55.7	2.1194	2.02617	4.4261	4.01405	8.8189	7.88772	16.1029	15.1696	28.1144	27.9796
55.8	2.124	2.02965	4.4369	4.02087	8.8335	7.90085	16.1273	15.1937	28.1497	28.0198
55.9	2.1277	2.03313	4.4451	4.0277	8.8472	7.91398	16.1492	15.2178	28.186	28.06
56	2.1311	2.03661	4.4549	4.03452	8.8615	7.92711	16.1748	15.242	28.2239	28.1001
56.1	2.1396	2.04009	4.4623	4.04134	8.8761	7.94023	16.2027	15.2661	28.2608	28.1403
56.2	2.142	2.04357	4.4714	4.04817	8.8875	7.95335	16.2248	15.2902	28.2955	28.1803
56.3	2.1385	2.04704	4.4729	4.05499	8.8952	7.96647	16.2396	15.3143	28.3246	28.2204
56.4	2.142	2.05052	4.4758	4.0618	8.9075	7.97958	16.2619	15.3383	28.3584	28.2604
56.5	2.1493	2.054	4.484	4.06862	8.9252	7.99269	16.2901	15.3624	28.3994	28.3003
56.6	2.1544	2.05748	4.4916	4.07544	8.9385	8.00579	16.3122	15.3865	28.4341	28.3403
56.7	2.1569	2.06095	4.4975	4.08225	8.9492	8.01889	16.3337	15.4105	28.4676	28.3802
56.8	2.1623	2.06443	4.504	4.08906	8.9619	8.03199	16.3528	15.4346	28.5006	28.4201
56.9	2.1663	2.0679	4.5148	4.09587	8.9764	8.04508	16.3783	15.4586	28.536	28.4599
57	2.175	2.07137	4.5258	4.10268	8.992	8.05817	16.4028	15.4826	28.5752	28.4997
57.1	2.1777	2.07485	4.5325	4.10949	9.0011	8.07126	16.4207	15.5066	28.606	28.5395
57.2	2.1826	2.07832	4.5387	4.1163	9.0133	8.08434	16.4471	15.5306	28.6365	28.5792
57.3	2.1875	2.08179	4.5432	4.1231	9.0275	8.09742	16.4668	15.5546	28.6726	28.6189
57.4	2.1882	2.08527	4.5435	4.12991	9.0373	8.11049	16.4856	15.5786	28.7067	28.6586
57.5	2.1883	2.08874	4.5473	4.13671	9.0505	8.12356	16.5048	15.6025	28.7373	28.6983
57.6	2.1901	2.09221	4.5561	4.14351	9.0637	8.13663	16.5261	15.6265	28.7705	28.7379
57.7	2.1954	2.09568	4.5666	4.15031	9.0773	8.1497	16.5492	15.6504	28.8081	28.7774
57.8	2.2029	2.09915	4.5767	4.15711	9.09	8.16276	16.5732	15.6743	28.8428	28.817
57.9	2.2098	2.10262	4.5819	4.16391	9.1017	8.17581	16.5929	15.6982	28.8756	28.8565
58	2.215	2.10608	4.588	4.17071	9.1189	8.18887	16.6121	15.7222	28.9102	28.896
58.1	2.216	2.10955	4.5915	4.1775	9.1311	8.20191	16.6312	15.7461	28.9422	28.9354
58.2	2.2191	2.11302	4.5966	4.18429	9.1437	8.21496	16.6553	15.7699	28.9733	28.9748
58.3	2.2219	2.11649	4.6079	4.19109	9.1602	8.228	16.6801	15.7938	29.0087	29.0142
58.4	2.2286	2.11995	4.6182	4.19788	9.1748	8.24104	16.7064	15.8177	29.044	29.0535
58.5	2.2329	2.12342	4.6241	4.20467	9.1865	8.25408	16.729	15.8415	29.0755	29.0928
58.6	2.235	2.12688	4.6283	4.21145	9.1991	8.26711	16.75	15.8654	29.1088	29.1321
58.7	2.2383	2.13035	4.6299	4.21824	9.2103	8.28013	16.7708	15.8892	29.1423	29.1714
58.8	2.2416	2.13381	4.6397	4.22503	9.2225	8.29316	16.7948	15.913	29.1786	29.2106
58.9	2.2446	2.13727	4.6452	4.23181	9.2332	8.30618	16.8187	15.9368	29.2106	29.2497
59	2.2495	2.14074	4.6517	4.23859	9.2476	8.3192	16.8419	15.9606	29.245	29.2889
59.1	2.2514	2.1442	4.6567	4.24537	9.2636	8.33221	16.866	15.9844	29.276	29.328
59.2	2.2549	2.14766	4.6614	4.25215	9.2762	8.34522	16.8871	16.0082	29.3112	29.3671
59.3	2.2543	2.15112	4.6637	4.25893	9.2879	8.35822	16.9048	16.032	29.3433	29.4061
59.4	2.2611	2.15458	4.6744	4.26571	9.3021	8.37123	16.9302	16.0557	29.379	29.4451
59.5	2.2593	2.15804	4.6766	4.27248	9.3148	8.38422	16.9499	16.0795	29.4124	29.4841
59.6	2.2622	2.1615	4.6829	4.27926	9.3294	8.39722	16.9695	16.1032	29.4442	29.5231
59.7	2.2636	2.16496	4.6898	4.28603	9.3415	8.41021	16.9888	16.1269	29.4733	29.562
59.8	2.2703	2.16842	4.6932	4.2928	9.3603	8.4232	17.0137	16.1507	29.5094	29.6008
59.9	2.2729	2.17188	4.6985	4.29957	9.3693	8.43618	17.0335	16.1744	29.5436	29.6397
60	2.2774	2.17533	4.7054	4.30634	9.383	8.44916	17.0556	16.1981	29.5763	29.6785
60.1	2.2788	2.17879	4.7105	4.31311	9.3935	8.46214	17.0743	16.2217	29.6044	29.7173
60.2	2.2832	2.18225	4.7192	4.31988	9.4028	8.47511	17.0951	16.2454	29.6371	29.756
60.3	2.2907	2.1857	4.7272	4.32664	9.4151	8.48808	17.1181	16.2691	29.6706	29.7947
60.4	2.2947	2.18916	4.7387	4.3334	9.4289	8.50104	17.14	16.2927	29.7048	29.8334
60.5	2.2948	2.19261	4.7435	4.34017	9.4391	8.51401	17.1574	16.3164	29.7346	29.8721
60.6	2.2985	2.19606	4.7507	4.34693	9.4494	8.52696	17.1782	16.34	29.7664	29.9107
60.7	2.3011	2.19952	4.755	4.35369	9.4571	8.53992	17.2015	16.3636	29.7972	29.9493
60.8	2.3055	2.20297	4.7588	4.36044	9.471	8.55287	17.2234	16.3872	29.8311	29.9878
60.9	2.3077	2.20642	4.766	4.3672	9.4786	8.56582	17.2455	16.4108	29.8584	30.0263
61	2.3092	2.20987	4.7743	4.37396	9.4904	8.57876	17.2678	16.4344	29.8887	30.0648
61.1	2.3146	2.21332	4.7799	4.38071	9.5044	8.5917	17.2868	16.458	29.9168	30.1033
61.2	2.3157	2.21677	4.7879	4.38746	9.5145	8.60464	17.3078	16.4815	29.9481	30.1417
61.3	2.3201	2.22022	4.7951	4.39421	9.5277	8.61757	17.3265	16.5051	29.9819	30.1801
61.4	2.3198	2.22367	4.8007	4.40096	9.539	8.6305	17.3439	16.5286	30.0119	30.2184
61.5	2.3235	2.22712	4.8088	4.40771	9.5536	8.64343	17.3692	16.5522	30.0465	30.2568
61.6	2.3222	2.23057	4.813	4.41446	9.5682	8.65635	17.3943	16.5757	30.0771	30.2951
61.7	2.3264	2.23402	4.8198	4.4212	9.5802	8.66927	17.4146	16.5992	30.1116	30.3333
61.8	2.3264	2.23746	4.824	4.42795	9.5902	8.68218	17.4347	16.6227	30.144	30.3715
61.9	2.3236	2.24091	4.8271	4.43469	9.6009	8.69509	17.4549	16.6462	30.1694	30.4097
62	2.3259	2.24435	4.8369	4.44143	9.616	8.708	17.4759	16.6697	30.201	30.4479
62.1	2.3282	2.2478	4.8428	4.44817	9.6278	8.7209	17.4932	16.6932	30.2307	30.486
62.2	2.3251	2.25124	4.8469	4.45491	9.6384	8.7338	17.5092	16.7166	30.2589	30.5241
62.3	2.3293	2.25469	4.8525	4.46165	9.6535	8.7467	17.5327	16.7401	30.2935	30.5622
62.4	2.3369	2.25813	4.8672	4.46838	9.6704	8.75959	17.5567	16.7635	30.329	30.6002
62.5	2.3374	2.26157	4.8729	4.47512	9.6808	8.77248	17.5742	16.7869	30.3609	30.6382
62.6	2.3359	2.26502	4.8777	4.48185	9.6893	8.78537	17.5888	16.8103	30.392	30.6762
62.7	2.3406	2.26846	4.8857	4.48858	9.7054	8.79825	17.6095	16.8337	30.4279	30.7141
62.8	2.3472	2.2719	4.8944	4.49531	9.7187	8.81113	17.6294	16.8571	30.4664	30.752
62.9	2.3495	2.27534	4.8976	4.50204	9.729	8.82401	17.6506	16.8805	30.4965	30.7899
63	2.3523	2.27878	4.9016	4.50877	9.7369	8.83688	17.6721	16.9039	30.5287	30.8277
63.1	2.3521	2.28222	4.9052	4.5155	9.747	8.84974	17.6916	16.9273	30.5566	30.8655
63.2	2.3551	2.28566	4.9119	4.52222	9.7615	8.86261	17.7161	16.9506	30.5896	30.9033
63.3	2.3581	2.2891	4.9191	4.52895	9.7759	8.87547	17.7324	16.974	30.6238	30.941
63.4	2.3604	2.29253	4.9251	4.53567	9.7881	8.88833	17.7552	16.9973	30.6584	30.9787
63.5	2.3612	2.29597	4.9327	4.54239	9.8002	8.90118	17.7772	17.0206	30.686	31.0164
63.6	2.3658	2.29941	4.9396	4.54911	9.8122	8.91403	17.7997	17.0439	30.7188	31.054
63.7	2.3683	2.30284	4.9467	4.55583	9.8267	8.92687	17.8242	17.0672	30.7534	31.0916
63.8	2.3694	2.30628	4.9516	4.56255	9.8399	8.93972	17.8446	17.0905	30.7861	31.1292
63.9	2.3699	2.30972	4.9585	4.56926	9.8542	8.95256	17.8679	17.1138	30.8188	31.1668
64	2.3682	2.31315	4.9641	4.57598	9.8653	8.96539	17.8873	17.1371	30.8503	31.2043
64.1	2.3713	2.31658	4.9713	4.58269	9.8755	8.97822	17.9059	17.1603	30.8809	31.2418
64.2	2.3734	2.32002	4.9802	4.5894	9.8854	8.99105	17.9245	17.1836	30.9132	31.2792
64.3	2.3761	2.32345	4.9883	4.59611	9.8956	9.00387	17.9413	17.2068	30.9444	31.3166
64.4	2.3769	2.32688	4.9923	4.60282	9.9068	9.0167	17.9592	17.23	30.9736	31.354
64.5	2.3739	2.33031	4.9937	4.60953	9.9167	9.02951	17.9742	17.2532	30.9976	31.3913
64.6	2.3755	2.33374	4.9995	4.61623	9.9315	9.04233	17.9958	17.2764	31.0296	31.4287
64.7	2.3788	2.33717	5.0055	4.62294	9.9443	9.05514	18.0145	17.2996	31.0609	31.466
64.8	2.3775	2.3406	5.0135	4.62964	9.9576	9.06794	18.0366	17.3228	31.0925	31.5032
64.9	2.3814	2.34403	5.0215	4.63634	9.9715	9.08075	18.0594	17.346	31.1263	31.5404
65	2.3829	2.34746	5.0274	4.64305	9.9876	9.09354	18.0778	17.3692	31.1587	31.5776
65.1	2.3825	2.35089	5.0304	4.64975	9.9989	9.10634	18.0953	17.3923	31.1866	31.6148
65.2	2.3835	2.35432	5.0363	4.65644	10.0086	9.11913	18.114	17.4155	31.2188	31.6519
65.3	2.3893	2.35775	5.0491	4.66314	10.0223	9.13192	18.138	17.4386	31.2517	31.689
65.4	2.3935	2.36117	5.062	4.66983	10.0379	9.1447	18.1559	17.4617	31.2884	31.7261
65.5	2.3925	2.3646	5.0651	4.67653	10.0526	9.15749	18.1731	17.4848	31.3184	31.7631
65.6	2.4029	2.36802	5.0768	4.68322	10.0668	9.17026	18.1989	17.5079	31.3522	31.8001
65.7	2.408	2.37145	5.087	4.68991	10.079	9.18304	18.2223	17.531	31.3858	31.8371
65.8	2.4099	2.37487	5.0932	4.6966	10.0925	9.19581	18.245	17.5541	31.419	31.874
65.9	2.4121	2.3783	5.1024	4.70329	10.1006	9.20857	18.2631	17.5771	31.4511	31.9109
66	2.4204	2.38172	5.1142	4.70998	10.1152	9.22134	18.2895	17.6002	31.488	31.9478
66.1	2.4233	2.38514	5.1209	4.71666	10.1244	9.2341	18.3055	17.6233	31.5203	31.9846
66.2	2.4315	2.38856	5.132	4.72335	10.1425	9.24685	18.328	17.6463	31.5572	32.0214
66.3	2.4359	2.39198	5.1368	4.73003	10.1584	9.2596	18.3469	17.6693	31.5887	32.0582
66.4	2.4363	2.3954	5.1399	4.73671	10.1683	9.27235	18.3619	17.6923	31.6168	32.0949
66.5	2.4391	2.39883	5.1451	4.74339	10.1818	9.2851	18.3808	17.7153	31.6497	32.1317
66.6	2.4471	2.40225	5.1565	4.75007	10.1981	9.29784	18.4045	17.7383	31.6859	32.1683
66.7	2.4498	2.40566	5.1632	4.75675	10.21	9.31058	18.4232	17.7613	31.7129	32.205
66.8	2.4543	2.40908	5.1729	4.76343	10.2269	9.32331	18.4436	17.7843	31.7467	32.2416
66.9	2.4584	2.4125	5.1799	4.7701	10.2382	9.33604	18.4637	17.8072	31.7751	32.2782
67	2.4657	2.41592	5.1855	4.77678	10.2535	9.34877	18.4849	17.8302	31.8113	32.3147
67.1	2.4684	2.41934	5.1911	4.78345	10.2638	9.36149	18.506	17.8531	31.8462	32.3513
67.2	2.4703	2.42275	5.196	4.79012	10.2727	9.37421	18.5272	17.8761	31.8756	32.3877
67.3	2.4735	2.42617	5.2036	4.79679	10.2879	9.38693	18.5506	17.899	31.9068	32.4242
67.4	2.4746	2.42958	5.2066	4.80346	10.3017	9.39964	18.5669	17.9219	31.9401	32.4606
67.5	2.4822	2.433	5.2164	4.81012	10.315	9.41235	18.589	17.9448	31.9765	32.497
67.6	2.4815	2.43641	5.2229	4.81679	10.3246	9.42506	18.6077	17.9677	32.004	32.5334
67.7	2.4851	2.43982	5.2295	4.82345	10.3345	9.43776	18.6287	17.9906	32.0331	32.5697
67.8	2.4876	2.44324	5.2339	4.83012	10.3456	9.45046	18.6503	18.0134	32.0618	32.606
67.9	2.5001	2.44665	5.2426	4.83678	10.3592	9.46315	18.6729	18.0363	32.0936	32.6423
68	2.509	2.45006	5.251	4.84344	10.3728	9.47584	18.697	18.0591	32.1285	32.6785
68.1	2.5156	2.45347	5.257	4.8501	10.3858	9.48853	18.723	18.082	32.1609	32.7147
68.2	2.5221	2.45688	5.263	4.85676	10.4016	9.50121	18.7456	18.1048	32.1897	32.7509
68.3	2.5294	2.46029	5.2708	4.86341	10.4163	9.5139	18.7658	18.1276	32.22	32.7871
68.4	2.5318	2.4637	5.2789	4.87007	10.4289	9.52657	18.7848	18.1504	32.252	32.8232
68.5	2.5331	2.46711	5.2777	4.87672	10.4371	9.53925	18.8024	18.1732	32.2818	32.8592
68.6	2.5357	2.47052	5.2861	4.88337	10.4501	9.55192	18.8244	18.196	32.3116	32.8953
68.7	2.5407	2.47393	5.2945	4.89002	10.463	9.56458	18.8457	18.2188	32.3373	32.9313
68.8	2.5436	2.47734	5.2992	4.89667	10.4726	9.57724	18.8641	18.2415	32.3627	32.9673
68.9	2.5444	2.48074	5.307	4.90332	10.4862	9.5899	18.8848	18.2643	32.3893	33.0033
69	2.5474	2.48415	5.3162	4.90997	10.4983	9.60256	18.9087	18.287	32.4209	33.0392
69.1	2.5497	2.48756	5.3188	4.91661	10.512	9.61521	18.9278	18.3098	32.4478	33.0751
69.2	2.5556	2.49096	5.3274	4.92326	10.526	9.62786	18.9529	18.3325	32.4816	33.1109
69.3	2.5602	2.49436	5.3373	4.9299	10.539	9.6405	18.9761	18.3552	32.5151	33.1468
69.4	2.5612	2.49777	5.342	4.93654	10.5479	9.65314	18.9947	18.3779	32.544	33.1826
69.5	2.5653	2.50117	5.3481	4.94318	10.5588	9.66578	19.0107	18.4006	32.5739	33.2183
69.6	2.5769	2.50457	5.3575	4.94982	10.5747	9.67842	19.0345	18.4233	32.608	33.2541
69.7	2.5786	2.50798	5.3671	4.95646	10.5842	9.69105	19.0563	18.446	32.636	33.2898
69.8	2.5835	2.51138	5.3747	4.96309	10.5959	9.70367	19.0754	18.4686	32.6674	33.3254
69.9	2.5878	2.51478	5.3814	4.96973	10.6075	9.7163	19.0965	18.4913	32.6985	33.3611
70	2.5937	2.51818	5.3889	4.97636	10.6211	9.72892	19.1138	18.5139	32.7321	33.3967
70.1	2.598	2.52158	5.4005	4.98299	10.6366	9.74153	19.1343	18.5365	32.7634	33.4323
70.2	2.6012	2.52498	5.4077	4.98962	10.6485	9.75414	19.1565	18.5591	32.7934	33.4678
70.3	2.6057	2.52838	5.4149	4.99625	10.662	9.76675	19.1806	18.5818	32.827	33.5033
70.4	2.6086	2.53178	5.4189	5.00288	10.6729	9.77936	19.2033	18.6044	32.8572	33.5388
70.5	2.6156	2.53518	5.4284	5.00951	10.6846	9.79196	19.2268	18.6269	32.8874	33.5743
70.6	2.6233	2.53857	5.4353	5.01613	10.6985	9.80456	19.2503	18.6495	32.9197	33.6097
70.7	2.6291	2.54197	5.4432	5.02276	10.7123	9.81715	19.2685	18.6721	32.9466	33.6451
70.8	2.6349	2.54537	5.4511	5.02938	10.7247	9.82974	19.289	18.6946	32.9781	33.6805
70.9	2.6392	2.54876	5.4594	5.036	10.7345	9.84233	19.3087	18.7172	33.0061	33.7158
71	2.6415	2.55216	5.4637	5.04262	10.7446	9.85492	19.3272	18.7397	33.0358	33.7511
71.1	2.6489	2.55555	5.4723	5.04924	10.7564	9.8675	19.3524	18.7622	33.0681	33.7864
71.2	2.6582	2.55894	5.4839	5.05585	10.7712	9.88007	19.3745	18.7848	33.1023	33.8216
71.3	2.6635	2.56234	5.4881	5.06247	10.7813	9.89265	19.3958	18.8073	33.1326	33.8568
71.4	2.6633	2.56573	5.4836	5.06909	10.7885	9.90522	19.4101	18.8298	33.1583	33.892
71.5	2.671	2.56912	5.4876	5.0757	10.8027	9.91778	19.4334	18.8522	33.1916	33.9271
71.6	2.6763	2.57251	5.4981	5.08231	10.813	9.93034	19.455	18.8747	33.2269	33.9622
71.7	2.6754	2.57591	5.501	5.08892	10.8207	9.9429	19.4714	18.8972	33.2526	33.9973
71.8	2.6795	2.5793	5.5097	5.09553	10.8335	9.95546	19.4918	18.9196	33.285	34.0324
71.9	2.6844	2.58269	5.5188	5.10214	10.8438	9.96801	19.5117	18.9421	33.313	34.0674
72	2.6894	2.58608	5.5245	5.10874	10.8609	9.98056	19.5324	18.9645	33.3437	34.1024
72.1	2.6889	2.58946	5.5264	5.11535	10.8697	9.9931	19.5478	18.9869	33.3698	34.1374
72.2	2.6928	2.59285	5.5337	5.12195	10.885	10.0056	19.5716	19.0093	33.401	34.1723
72.3	2.6928	2.59624	5.5369	5.12856	10.8939	10.0182	19.587	19.0317	33.4262	34.2072
72.4	2.6943	2.59963	5.5389	5.13516	10.9011	10.0307	19.6052	19.0541	33.4525	34.242
72.5	2.6981	2.60301	5.5449	5.14176	10.9137	10.0432	19.6264	19.0765	33.487	34.2769
72.6	2.7011	2.6064	5.5526	5.14835	10.9264	10.0558	19.6491	19.0989	33.5179	34.3117
72.7	2.7034	2.60979	5.556	5.15495	10.9371	10.0683	19.6672	19.1212	33.5479	34.3465
72.8	2.704	2.61317	5.5602	5.16155	10.9485	10.0808	19.6876	19.1436	33.58	34.3812
72.9	2.7031	2.61655	5.5616	5.16814	10.9569	10.0933	19.7053	19.1659	33.6041	34.4159
73	2.7045	2.61994	5.5655	5.17473	10.9676	10.1058	19.7239	19.1882	33.6361	34.4506
73.1	2.7058	2.62332	5.5733	5.18133	10.9787	10.1184	19.744	19.2106	33.6647	34.4853
73.2	2.7082	2.6267	5.5783	5.18792	10.9902	10.1309	19.7631	19.2329	33.6909	34.5199
73.3	2.7117	2.63009	5.5857	5.19451	10.9994	10.1434	19.7842	19.2552	33.7217	34.5545
73.4	2.7135	2.63347	5.5891	5.20109	11.0062	10.1559	19.8031	19.2774	33.745	34.589
73.5	2.7218	2.63685	5.5973	5.20768	11.0178	10.1684	19.8266	19.2997	33.7755	34.6236
73.6	2.7239	2.64023	5.6021	5.21426	11.0289	10.1808	19.8449	19.322	33.8047	34.6581
73.7	2.7341	2.64361	5.6093	5.22085	11.0441	10.1933	19.8718	19.3442	33.837	34.6925
73.8	2.7389	2.64699	5.6162	5.22743	11.0554	10.2058	19.8913	19.3665	33.8617	34.727
73.9	2.7434	2.65037	5.6244	5.23401	11.0701	10.2183	19.9109	19.3887	33.8928	34.7614
74	2.7356	2.65375	5.6255	5.24059	11.078	10.2308	19.9291	19.411	33.9188	34.7958
74.1	2.7329	2.65712	5.6263	5.24717	11.0836	10.2433	19.9469	19.4332	33.947	34.8301
74.2	2.7332	2.6605	5.6276	5.25375	11.092	10.2557	19.963	19.4554	33.9772	34.8644
74.3	2.7326	2.66388	5.6324	5.26032	11.1006	10.2682	19.9794	19.4776	34.0057	34.8987
74.4	2.7359	2.66725	5.6407	5.2669	11.1121	10.2807	19.9961	19.4997	34.0381	34.933
74.5	2.7416	2.67063	5.6491	5.27347	11.1202	10.2931	20.0153	19.5219	34.0683	34.9672
74.6	2.7462	2.674	5.6603	5.28004	11.1331	10.3056	20.0366	19.5441	34.0966	35.0014
74.7	2.7518	2.67738	5.6657	5.28661	11.1452	10.318	20.0531	19.5662	34.1252	35.0356
74.8	2.7556	2.68075	5.6696	5.29318	11.1581	10.3305	20.0734	19.5884	34.1597	35.0697
74.9	2.7556	2.68413	5.6739	5.29975	11.1683	10.3429	20.092	19.6105	34.1884	35.1038
75	2.7603	2.6875	5.6763	5.30631	11.1802	10.3554	20.1082	19.6326	34.2146	35.1379
75.1	2.7669	2.69087	5.6831	5.31288	11.1951	10.3678	20.1276	19.6547	34.2443	35.1719
75.2	2.772	2.69424	5.6904	5.31944	11.2072	10.3802	20.1459	19.6768	34.2751	35.2059
75.3	2.7732	2.69761	5.6936	5.326	11.2187	10.3927	20.1626	19.6989	34.3011	35.2399
75.4	2.7741	2.70098	5.6967	5.33256	11.2269	10.4051	20.1771	19.721	34.3285	35.2739
75.5	2.7758	2.70435	5.7022	5.33912	11.237	10.4175	20.1937	19.7431	34.353	35.3078
75.6	2.7766	2.70772	5.7085	5.34568	11.245	10.4299	20.2144	19.7652	34.3777	35.3417
75.7	2.7765	2.71109	5.7129	5.35224	11.2557	10.4424	20.232	19.7872	34.4054	35.3756
75.8	2.7817	2.71446	5.7158	5.3588	11.2695	10.4548	20.2474	19.8092	34.437	35.4094
75.9	2.7825	2.71783	5.7175	5.36535	11.2781	10.4672	20.2666	19.8313	34.4654	35.4432
76	2.7841	2.72119	5.724	5.3719	11.288	10.4796	20.2858	19.8533	34.4913	35.477
76.1	2.7816	2.72456	5.7234	5.37845	11.2943	10.492	20.3018	19.8753	34.5171	35.5107
76.2	2.7831	2.72793	5.7264	5.385	11.3014	10.5044	20.3204	19.8973	34.5458	35.5444
76.3	2.7854	2.73129	5.7307	5.39155	11.3122	10.5168	20.3386	19.9193	34.5718	35.5781
76.4	2.7855	2.73466	5.7328	5.3981	11.3201	10.5292	20.355	19.9413	34.5944	35.6118
76.5	2.7851	2.73802	5.737	5.40465	11.3306	10.5416	20.3701	19.9632	34.6171	35.6454
76.6	2.7877	2.74139	5.741	5.41119	11.3403	10.5539	20.3888	19.9852	34.6432	35.679
76.7	2.7915	2.74475	5.7488	5.41774	11.3499	10.5663	20.4075	20.0071	34.6743	35.7125
76.8	2.7946	2.74811	5.7528	5.42428	11.3581	10.5787	20.4317	20.0291	34.704	35.7461
76.9	2.7994	2.75147	5.757	5.43082	11.3694	10.5911	20.4523	20.051	34.7315	35.7796
77	2.8039	2.75484	5.7623	5.43736	11.3795	10.6035	20.4692	20.0729	34.7617	35.813
77.1	2.8079	2.7582	5.7683	5.4439	11.3907	10.6158	20.4874	20.0948	34.788	35.8465
77.2	2.8065	2.76156	5.7717	5.45043	11.3994	10.6282	20.5034	20.1167	34.8138	35.8799
77.3	2.8043	2.76492	5.7777	5.45697	11.4071	10.6405	20.5181	20.1386	34.8439	35.9133
77.4	2.8048	2.76828	5.7854	5.4635	11.4176	10.6529	20.5347	20.1605	34.8716	35.9466
77.5	2.8079	2.77163	5.7964	5.47004	11.4289	10.6653	20.5557	20.1824	34.9013	35.98
77.6	2.8045	2.77499	5.8004	5.47657	11.4347	10.6776	20.5737	20.2042	34.9267	36.0133
77.7	2.8058	2.77835	5.801	5.4831	11.4429	10.6899	20.5893	20.2261	34.9516	36.0465
77.8	2.8086	2.78171	5.8073	5.48963	11.4569	10.7023	20.6078	20.2479	34.9818	36.0797
77.9	2.81	2.78506	5.8109	5.49616	11.4656	10.7146	20.6262	20.2697	35.0005	36.113
78	2.8139	2.78842	5.8156	5.50268	11.4781	10.727	20.647	20.2915	35.0263	36.1461
78.1	2.817	2.79178	5.8217	5.50921	11.4864	10.7393	20.6656	20.3133	35.052	36.1793
78.2	2.8188	2.79513	5.8282	5.51573	11.4989	10.7516	20.6841	20.3351	35.0772	36.2124
78.3	2.8191	2.79849	5.8331	5.52225	11.5053	10.764	20.7022	20.3569	35.0996	36.2455
78.4	2.8188	2.80184	5.8364	5.52877	11.5138	10.7763	20.7202	20.3787	35.125	36.2785
78.5	2.8241	2.80519	5.8475	5.53529	11.5298	10.7886	20.7455	20.4005	35.1579	36.3116
78.6	2.8248	2.80855	5.8513	5.54181	11.54	10.8009	20.7659	20.4222	35.185	36.3445
78.7	2.83	2.8119	5.8549	5.54833	11.5488	10.8132	20.7808	20.444	35.2098	36.3775
78.8	2.8318	2.81525	5.8608	5.55484	11.5582	10.8255	20.7986	20.4657	35.237	36.4105
78.9	2.8357	2.8186	5.8649	5.56136	11.5698	10.8378	20.8168	20.4874	35.2644	36.4434
79	2.8418	2.82195	5.8739	5.56787	11.5824	10.8501	20.8365	20.5091	35.2931	36.4762
79.1	2.8468	2.8253	5.8812	5.57438	11.5935	10.8624	20.8573	20.5308	35.3165	36.5091
79.2	2.8508	2.82865	5.8882	5.58089	11.607	10.8747	20.8791	20.5525	35.3416	36.5419
79.3	2.8578	2.832	5.8971	5.5874	11.6215	10.887	20.9017	20.5742	35.3722	36.5747
79.4	2.8606	2.83535	5.9038	5.59391	11.6365	10.8993	20.9212	20.5959	35.3994	36.6075
79.5	2.867	2.83869	5.9134	5.60042	11.6515	10.9116	20.9417	20.6176	35.4271	36.6402
79.6	2.8642	2.84204	5.9201	5.60692	11.6598	10.9239	20.9586	20.6392	35.4529	36.6729
79.7	2.868	2.84539	5.9286	5.61343	11.6723	10.9361	20.9794	20.6608	35.4807	36.7056
79.8	2.8694	2.84873	5.9319	5.61993	11.6783	10.9484	20.9942	20.6825	35.5087	36.7382
79.9	2.8731	2.85208	5.9376	5.62643	11.6882	10.9607	21.0134	20.7041	35.5403	36.7708
80	2.8761	2.85542	5.9445	5.63293	11.6974	10.9729	21.0304	20.7257	35.5692	36.8034
80.1	2.8831	2.85877	5.9541	5.63943	11.7118	10.9852	21.0495	20.7473	35.5994	36.8359
80.2	2.891	2.86211	5.9633	5.64592	11.7309	10.9975	21.0698	20.7689	35.6293	36.8685
80.3	2.8938	2.86546	5.9734	5.65242	11.7455	11.0097	21.0906	20.7905	35.6603	36.901
80.4	2.8997	2.8688	5.982	5.65891	11.7575	11.022	21.1141	20.8121	35.6907	36.9334
80.5	2.9023	2.87214	5.9877	5.66541	11.7663	11.0342	21.1347	20.8336	35.7171	36.9659
80.6	2.9065	2.87548	5.995	5.6719	11.7807	11.0465	21.1548	20.8552	35.7433	36.9983
80.7	2.9101	2.87882	6.0015	5.67839	11.7922	11.0587	21.1758	20.8767	35.771	37.0307
80.8	2.911	2.88216	6.0066	5.68488	11.8034	11.0709	21.1969	20.8983	35.7968	37.063
80.9	2.9122	2.8855	6.01	5.69137	11.8103	11.0832	21.2136	20.9198	35.8232	37.0953
81	2.9132	2.88884	6.014	5.69785	11.8175	11.0954	21.2325	20.9413	35.8502	37.1276
81.1	2.9132	2.89218	6.0222	5.70434	11.8264	11.1076	21.252	20.9628	35.878	37.1599
81.2	2.9139	2.89552	6.0274	5.71082	11.8359	11.1199	21.266	20.9843	35.903	37.1921
81.3	2.9175	2.89886	6.0348	5.71731	11.8491	11.1321	21.2855	21.0058	35.931	37.2243
81.4	2.9172	2.9022	6.0405	5.72379	11.8577	11.1443	21.3021	21.0272	35.9572	37.2565
81.5	2.9187	2.90553	6.0454	5.73027	11.8684	11.1565	21.3204	21.0487	35.9807	37.2886
81.6	2.9243	2.90887	6.0551	5.73675	11.8838	11.1687	21.346	21.0701	36.0115	37.3207
81.7	2.9285	2.9122	6.0617	5.74322	11.8977	11.1809	21.366	21.0916	36.0365	37.3528
81.8	2.9276	2.91554	6.0673	5.7497	11.9071	11.1931	21.3826	21.113	36.0598	37.3849
81.9	2.9309	2.91887	6.0758	5.75617	11.9142	11.2053	21.404	21.1344	36.0879	37.4169
82	2.9362	2.92221	6.0827	5.76265	11.9249	11.2175	21.42	21.1558	36.1116	37.4489
82.1	2.9419	2.92554	6.0906	5.76912	11.9395	11.2297	21.4403	21.1772	36.1406	37.4809
82.2	2.9509	2.92887	6.1	5.77559	11.9557	11.2419	21.461	21.1986	36.1695	37.5128
82.3	2.9595	2.93221	6.1113	5.78206	11.9722	11.2541	21.4827	21.22	36.2	37.5447
82.4	2.9649	2.93554	6.1188	5.78853	11.9864	11.2663	21.5024	21.2414	36.2303	37.5766
82.5	2.9681	2.93887	6.1269	5.79499	11.9994	11.2785	21.5171	21.2628	36.2583	37.6085
82.6	2.9748	2.9422	6.1359	5.80146	12.0123	11.2906	21.5386	21.2841	36.2878	37.6403
82.7	2.978	2.94553	6.1449	5.80792	12.0256	11.3028	21.5601	21.3054	36.3182	37.6721
82.8	2.9839	2.94886	6.1536	5.81439	12.0397	11.315	21.5808	21.3268	36.3468	37.7039
82.9	2.985	2.95219	6.1587	5.82085	12.0524	11.3271	21.5941	21.3481	36.371	37.7356
83	2.9834	2.95552	6.1637	5.82731	12.0607	11.3393	21.6094	21.3694	36.397	37.7673
83.1	2.9885	2.95885	6.1709	5.83377	12.0774	11.3514	21.6294	21.3907	36.4255	37.799
83.2	2.9903	2.96217	6.1763	5.84022	12.0877	11.3636	21.6489	21.412	36.4502	37.8306
83.3	2.9938	2.9655	6.1848	5.84668	12.0997	11.3758	21.6698	21.4333	36.478	37.8623
83.4	2.9994	2.96883	6.1885	5.85313	12.1121	11.3879	21.6909	21.4545	36.507	37.8939
83.5	3.0049	2.97215	6.1935	5.85959	12.1259	11.4	21.7079	21.4758	36.5362	37.9254
83.6	3.0077	2.97548	6.1961	5.86604	12.1374	11.4122	21.7246	21.4971	36.5637	37.957
83.7	3.0143	2.9788	6.2039	5.87249	12.1513	11.4243	21.7417	21.5183	36.5952	37.9885
83.8	3.0194	2.98212	6.2121	5.87894	12.1655	11.4364	21.7621	21.5395	36.6249	38.0199
83.9	3.0234	2.98545	6.2177	5.88539	12.1723	11.4486	21.7822	21.5607	36.6498	38.0514
84	3.0279	2.98877	6.2212	5.89184	12.1856	11.4607	21.8009	21.582	36.6822	38.0828
84.1	3.0296	2.99209	6.2234	5.89828	12.1943	11.4728	21.8153	21.6032	36.7137	38.1142
84.2	3.0328	2.99542	6.2294	5.90473	12.2041	11.4849	21.8331	21.6243	36.7435	38.1456
84.3	3.036	2.99874	6.2328	5.91117	12.2171	11.4971	21.8498	21.6455	36.7712	38.1769
84.4	3.0396	3.00206	6.2395	5.91761	12.2303	11.5092	21.8693	21.6667	36.8034	38.2082
84.5	3.0472	3.00538	6.2533	5.92405	12.2473	11.5213	21.8924	21.6879	36.8378	38.2395
84.6	3.0488	3.0087	6.2565	5.93049	12.2595	11.5334	21.9088	21.709	36.8649	38.2707
84.7	3.0517	3.01202	6.2666	5.93693	12.2747	11.5455	21.9272	21.7301	36.8937	38.302
84.8	3.0511	3.01533	6.2699	5.94336	12.284	11.5576	21.9459	21.7513	36.916	38.3332
84.9	3.0556	3.01865	6.2779	5.9498	12.2973	11.5697	21.9673	21.7724	36.9477	38.3643
85	3.0616	3.02197	6.2805	5.95623	12.3052	11.5818	21.9846	21.7935	36.9752	38.3955
85.1	3.0628	3.02529	6.2821	5.96267	12.314	11.5939	22.0024	21.8146	37.0009	38.4266
85.2	3.0654	3.0286	6.2876	5.9691	12.3239	11.6059	22.019	21.8357	37.0251	38.4576
85.3	3.0645	3.03192	6.2894	5.97553	12.332	11.618	22.0326	21.8568	37.0482	38.4887
85.4	3.0622	3.03523	6.2933	5.98195	12.3408	11.6301	22.0485	21.8779	37.0705	38.5197
85.5	3.0681	3.03855	6.3032	5.98838	12.3528	11.6422	22.0693	21.8989	37.0974	38.5507
85.6	3.0693	3.04186	6.305	5.99481	12.361	11.6542	22.0864	21.92	37.1228	38.5817
85.7	3.0723	3.04518	6.3086	6.00123	12.373	11.6663	22.1051	21.941	37.1504	38.6126
85.8	3.0766	3.04849	6.3157	6.00766	12.3859	11.6784	22.1244	21.962	37.1779	38.6435
85.9	3.0766	3.0518	6.3224	6.01408	12.3974	11.6904	22.1435	21.9831	37.2021	38.6744
86	3.0758	3.05511	6.3262	6.0205	12.4098	11.7025	22.162	22.0041	37.23	38.7053
86.1	3.0788	3.05843	6.3307	6.02692	12.4219	11.7145	22.1786	22.0251	37.2591	38.7361
86.2	3.0807	3.06174	6.3363	6.03334	12.4331	11.7266	22.1979	22.0461	37.2871	38.7669
86.3	3.0809	3.06505	6.3412	6.03975	12.4426	11.7386	22.2167	22.067	37.313	38.7976
86.4	3.083	3.06836	6.3442	6.04617	12.4502	11.7507	22.2326	22.088	37.3346	38.8284
86.5	3.0849	3.07167	6.3465	6.05258	12.4624	11.7627	22.2487	22.109	37.3577	38.8591
86.6	3.0837	3.07497	6.3493	6.059	12.4737	11.7748	22.2668	22.1299	37.3801	38.8898
86.7	3.0813	3.07828	6.353	6.06541	12.4803	11.7868	22.2822	22.1509	37.4054	38.9204
86.8	3.082	3.08159	6.3567	6.07182	12.4921	11.7988	22.2975	22.1718	37.431	38.9511
86.9	3.0846	3.0849	6.362	6.07822	12.5046	11.8108	22.3147	22.1927	37.4576	38.9817
87	3.0883	3.0882	6.3705	6.08463	12.5202	11.8229	22.3295	22.2136	37.4848	39.0122
87.1	3.0951	3.09151	6.3795	6.09104	12.5378	11.8349	22.3484	22.2345	37.5183	39.0428
87.2	3.0997	3.09481	6.3851	6.09744	12.5471	11.8469	22.3685	22.2554	37.5507	39.0733
87.3	3.1034	3.09812	6.3899	6.10385	12.5586	11.8589	22.3919	22.2763	37.5806	39.1038
87.4	3.1049	3.10142	6.3953	6.11025	12.5665	11.8709	22.4103	22.2972	37.6058	39.1342
87.5	3.1107	3.10473	6.4022	6.11665	12.5801	11.8829	22.431	22.318	37.6326	39.1646
87.6	3.114	3.10803	6.4082	6.12305	12.5918	11.8949	22.4492	22.3389	37.6592	39.195
87.7	3.1184	3.11133	6.4129	6.12945	12.6026	11.9069	22.4659	22.3597	37.6878	39.2254
87.8	3.1209	3.11464	6.4187	6.13585	12.6142	11.9189	22.4831	22.3806	37.7144	39.2558
87.9	3.1261	3.11794	6.426	6.14224	12.6256	11.9309	22.5052	22.4014	37.743	39.2861
88	3.1289	3.12124	6.4292	6.14864	12.6386	11.9429	22.5225	22.4222	37.77	39.3164
88.1	3.1316	3.12454	6.4377	6.15503	12.6525	11.9549	22.5432	22.443	37.7997	39.3466
88.2	3.135	3.12784	6.4389	6.16142	12.6612	11.9669	22.5604	22.4638	37.8257	39.3769
88.3	3.1371	3.13114	6.4459	6.16781	12.6704	11.9788	22.5797	22.4846	37.8547	39.4071
88.4	3.1398	3.13444	6.4491	6.1742	12.6825	11.9908	22.5997	22.5053	37.8782	39.4373
88.5	3.1377	3.13773	6.4539	6.18059	12.6902	12.0028	22.6168	22.5261	37.9047	39.4674
88.6	3.1416	3.14103	6.4603	6.18698	12.7005	12.0147	22.6371	22.5469	37.9336	39.4975
88.7	3.1455	3.14433	6.4657	6.19336	12.711	12.0267	22.6543	22.5676	37.9619	39.5276
88.8	3.1458	3.14763	6.4677	6.19974	12.72	12.0387	22.6685	22.5883	37.9871	39.5577
88.9	3.1432	3.15092	6.4709	6.20613	12.7268	12.0506	22.6853	22.6091	38.0112	39.5877
89	3.1479	3.15422	6.4781	6.21251	12.7377	12.0626	22.7062	22.6298	38.0391	39.6177
89.1	3.1553	3.15751	6.4896	6.21889	12.7536	12.0745	22.73	22.6505	38.0682	39.6477
89.2	3.1639	3.16081	6.5004	6.22527	12.7663	12.0865	22.7506	22.6712	38.0961	39.6777
89.3	3.1706	3.1641	6.5071	6.23164	12.7821	12.0984	22.7706	22.6919	38.1223	39.7076
89.4	3.1763	3.16739	6.5103	6.23802	12.7941	12.1104	22.788	22.7125	38.1506	39.7375
89.5	3.1792	3.17069	6.517	6.2444	12.8022	12.1223	22.8051	22.7332	38.1737	39.7674
89.6	3.1816	3.17398	6.5235	6.25077	12.8129	12.1342	22.8246	22.7539	38.1992	39.7972
89.7	3.1846	3.17727	6.5303	6.25714	12.825	12.1461	22.8453	22.7745	38.2252	39.827
89.8	3.1843	3.18056	6.5316	6.26351	12.8338	12.1581	22.8644	22.7951	38.2485	39.8568
89.9	3.1862	3.18385	6.5374	6.26988	12.8444	12.17	22.8813	22.8158	38.2792	39.8866
90	3.1898	3.18714	6.5476	6.27625	12.8605	12.1819	22.9013	22.8364	38.3099	39.9163
90.1	3.1928	3.19043	6.5547	6.28262	12.8707	12.1938	22.9211	22.857	38.3331	39.946
90.2	3.196	3.19372	6.5622	6.28898	12.8826	12.2057	22.9395	22.8776	38.3547	39.9757
90.3	3.1981	3.19701	6.5683	6.29535	12.8942	12.2176	22.957	22.8982	38.3804	40.0054
90.4	3.2035	3.2003	6.5793	6.30171	12.9043	12.2296	22.9765	22.9187	38.4061	40.035
90.5	3.209	3.20359	6.5874	6.30807	12.9167	12.2415	22.9956	22.9393	38.4331	40.0646
90.6	3.2148	3.20687	6.5929	6.31443	12.9265	12.2533	23.0156	22.9599	38.4577	40.0942
90.7	3.2188	3.21016	6.598	6.32079	12.9352	12.2652	23.033	22.9804	38.4796	40.1237
90.8	3.2244	3.21344	6.605	6.32715	12.9439	12.2771	23.0541	23.0009	38.504	40.1532
90.9	3.2278	3.21673	6.6124	6.33351	12.9548	12.289	23.0708	23.0215	38.5306	40.1827
91	3.2286	3.22001	6.6154	6.33986	12.9656	12.3009	23.0883	23.042	38.5525	40.2122
91.1	3.2311	3.2233	6.6286	6.34621	12.9794	12.3128	23.1095	23.0625	38.5815	40.2416
91.2	3.2343	3.22658	6.6374	6.35257	12.9929	12.3247	23.1291	23.083	38.6143	40.271
91.3	3.236	3.22987	6.6438	6.35892	13.0034	12.3365	23.1465	23.1035	38.639	40.3004
91.4	3.2406	3.23315	6.6546	6.36527	13.0155	12.3484	23.1677	23.124	38.668	40.3297
91.5	3.2471	3.23643	6.6619	6.37162	13.0275	12.3603	23.1893	23.1444	38.6952	40.359
91.6	3.2497	3.23971	6.6656	6.37796	13.0399	12.3721	23.209	23.1649	38.7208	40.3883
91.7	3.2557	3.24299	6.676	6.38431	13.054	12.384	23.2307	23.1853	38.7503	40.4176
91.8	3.2603	3.24627	6.6829	6.39066	13.0638	12.3959	23.2485	23.2058	38.7753	40.4468
91.9	3.2594	3.24955	6.6839	6.397	13.07	12.4077	23.2627	23.2262	38.7938	40.4761
92	3.2635	3.25283	6.6883	6.40334	13.0827	12.4196	23.2805	23.2466	38.8204	40.5052
92.1	3.2675	3.25611	6.6969	6.40968	13.0938	12.4314	23.3013	23.267	38.8451	40.5344
92.2	3.2694	3.25939	6.7045	6.41602	13.1034	12.4432	23.323	23.2874	38.865	40.5635
92.3	3.2712	3.26267	6.7065	6.42236	13.109	12.4551	23.3395	23.3078	38.8861	40.5926
92.4	3.2722	3.26594	6.7105	6.4287	13.1143	12.4669	23.357	23.3282	38.9075	40.6217
92.5	3.2741	3.26922	6.7182	6.43503	13.1246	12.4788	23.379	23.3486	38.9337	40.6508
92.6	3.274	3.27249	6.7252	6.44137	13.1322	12.4906	23.3966	23.3689	38.9568	40.6798
92.7	3.2788	3.27577	6.7332	6.4477	13.1433	12.5024	23.4152	23.3893	38.9829	40.7088
92.8	3.2866	3.27904	6.7409	6.45403	13.1576	12.5142	23.4363	23.4096	39.0095	40.7378
92.9	3.2885	3.28232	6.7454	6.46036	13.1661	12.526	23.4555	23.43	39.032	40.7667
93	3.2939	3.28559	6.7519	6.46669	13.1755	12.5379	23.4758	23.4503	39.0544	40.7956
93.1	3.2989	3.28887	6.7565	6.47302	13.183	12.5497	23.4984	23.4706	39.0807	40.8245
93.2	3.2987	3.29214	6.7619	6.47935	13.1889	12.5615	23.5147	23.4909	39.1024	40.8534
93.3	3.3029	3.29541	6.7703	6.48567	13.2039	12.5733	23.5346	23.5112	39.1302	40.8822
93.4	3.3058	3.29868	6.779	6.492	13.2159	12.5851	23.5515	23.5315	39.1515	40.911
93.5	3.308	3.30195	6.7846	6.49832	13.2283	12.5969	23.5688	23.5518	39.178	40.9398
93.6	3.3096	3.30522	6.7873	6.50464	13.2368	12.6087	23.5838	23.572	39.2025	40.9685
93.7	3.3125	3.30849	6.7935	6.51096	13.245	12.6205	23.6043	23.5923	39.2269	40.9973
93.8	3.3139	3.31176	6.7983	6.51728	13.2547	12.6323	23.6186	23.6125	39.2466	41.026
93.9	3.3159	3.31503	6.8021	6.5236	13.2648	12.644	23.6356	23.6327	39.2686	41.0546
94	3.3214	3.3183	6.8087	6.52991	13.2757	12.6558	23.6526	23.653	39.2959	41.0833
94.1	3.3225	3.32157	6.8161	6.53623	13.2869	12.6676	23.6722	23.6732	39.3218	41.1119
94.2	3.3232	3.32484	6.8204	6.54254	13.2949	12.6794	23.6886	23.6934	39.3433	41.1405
94.3	3.325	3.3281	6.8284	6.54886	13.305	12.6911	23.7071	23.7136	39.3684	41.1691
94.4	3.3277	3.33137	6.831	6.55517	13.3165	12.7029	23.7257	23.7338	39.3916	41.1976
94.5	3.3267	3.33463	6.833	6.56148	13.3219	12.7147	23.7392	23.754	39.4159	41.2261
94.6	3.3312	3.3379	6.8399	6.56778	13.3311	12.7264	23.758	23.7741	39.4428	41.2546
94.7	3.333	3.34116	6.8457	6.57409	13.3426	12.7382	23.777	23.7943	39.4746	41.283
94.8	3.3361	3.34443	6.8521	6.5804	13.3556	12.75	23.7958	23.8144	39.5009	41.3115
94.9	3.3417	3.34769	6.86	6.5867	13.3667	12.7617	23.8156	23.8346	39.5237	41.3399
95	3.3444	3.35095	6.8636	6.59301	13.3787	12.7735	23.8328	23.8547	39.5465	41.3683
95.1	3.3484	3.35422	6.8719	6.59931	13.3896	12.7852	23.8506	23.8748	39.573	41.3966
95.2	3.3494	3.35748	6.8734	6.60561	13.3985	12.7969	23.8637	23.8949	39.5949	41.4249
95.3	3.349	3.36074	6.8756	6.61191	13.4105	12.8087	23.8825	23.915	39.6195	41.4532
95.4	3.3483	3.364	6.8801	6.61821	13.4189	12.8204	23.8986	23.9351	39.6446	41.4815
95.5	3.347	3.36726	6.8864	6.6245	13.4286	12.8321	23.914	23.9552	39.667	41.5098
95.6	3.3483	3.37052	6.8901	6.6308	13.4391	12.8439	23.9301	23.9753	39.6884	41.538
95.7	3.3507	3.37378	6.8956	6.63709	13.4483	12.8556	23.9483	23.9953	39.7122	41.5662
95.8	3.3546	3.37704	6.9014	6.64339	13.4587	12.8673	23.9657	24.0154	39.7373	41.5943
95.9	3.358	3.3803	6.9116	6.64968	13.4683	12.879	23.9843	24.0354	39.7612	41.6225
96	3.3618	3.38355	6.922	6.65597	13.4796	12.8907	24.0074	24.0554	39.7853	41.6506
96.1	3.3687	3.38681	6.9277	6.66226	13.4914	12.9024	24.0281	24.0755	39.8125	41.6787
96.2	3.3722	3.39007	6.9375	6.66854	13.5062	12.9141	24.0464	24.0955	39.84	41.7067
96.3	3.3762	3.39332	6.9447	6.67483	13.5185	12.9259	24.0683	24.1155	39.8684	41.7348
96.4	3.3779	3.39658	6.9507	6.68112	13.5275	12.9376	24.0896	24.1355	39.8954	41.7628
96.5	3.3801	3.39983	6.9532	6.6874	13.5362	12.9492	24.1068	24.1555	39.9211	41.7907
96.6	3.3809	3.40309	6.9538	6.69368	13.5445	12.9609	24.1206	24.1754	39.9412	41.8187
96.7	3.3811	3.40634	6.9589	6.69996	13.5559	12.9726	24.1348	24.1954	39.966	41.8466
96.8	3.3845	3.4096	6.9687	6.70624	13.5698	12.9843	24.1572	24.2153	39.9964	41.8745
96.9	3.3888	3.41285	6.9756	6.71252	13.5816	12.996	24.1764	24.2353	40.0226	41.9024
97	3.3941	3.4161	6.9846	6.7188	13.5949	13.0077	24.1997	24.2552	40.0517	41.9302
97.1	3.3956	3.41935	6.9936	6.72508	13.6053	13.0194	24.2157	24.2752	40.0756	41.9581
97.2	3.3971	3.4226	6.998	6.73135	13.6173	13.031	24.2322	24.2951	40.0996	41.9859
97.3	3.4016	3.42585	7.0021	6.73762	13.6277	13.0427	24.2499	24.315	40.123	42.0136
97.4	3.4046	3.4291	7.0093	6.7439	13.64	13.0544	24.2653	24.3349	40.1473	42.0414
97.5	3.4085	3.43235	7.0124	6.75017	13.6521	13.066	24.2817	24.3548	40.1725	42.0691
97.6	3.4125	3.4356	7.022	6.75644	13.6608	13.0777	24.2993	24.3746	40.2005	42.0968
97.7	3.4146	3.43885	7.0279	6.76271	13.6687	13.0893	24.3152	24.3945	40.2263	42.1244
97.8	3.4198	3.4421	7.0356	6.76897	13.6822	13.101	24.3359	24.4144	40.2539	42.1521
97.9	3.4263	3.44534	7.0446	6.77524	13.6984	13.1126	24.3588	24.4342	40.2823	42.1797
98	3.4333	3.44859	7.0551	6.7815	13.7121	13.1243	24.3796	24.454	40.3142	42.2073
98.1	3.4376	3.45184	7.0614	6.78777	13.721	13.1359	24.3983	24.4739	40.3415	42.2348
98.2	3.4457	3.45508	7.0674	6.79403	13.7307	13.1476	24.4146	24.4937	40.3712	42.2624
98.3	3.4502	3.45833	7.073	6.80029	13.7414	13.1592	24.4285	24.5135	40.3984	42.2899
98.4	3.4521	3.46157	7.0818	6.80655	13.7533	13.1708	24.4409	24.5333	40.4204	42.3174
98.5	3.4544	3.46482	7.0863	6.81281	13.7638	13.1825	24.4593	24.5531	40.4471	42.3448
98.6	3.4603	3.46806	7.094	6.81906	13.776	13.1941	24.4752	24.5729	40.4745	42.3723
98.7	3.4648	3.4713	7.1008	6.82532	13.787	13.2057	24.4944	24.5927	40.5024	42.3997
98.8	3.4678	3.47455	7.1062	6.83157	13.7963	13.2173	24.513	24.6124	40.5265	42.427
98.9	3.4689	3.47779	7.1107	6.83783	13.8071	13.2289	24.5293	24.6322	40.55	42.4544
99	3.4746	3.48103	7.1178	6.84408	13.8185	13.2405	24.5436	24.6519	40.5775	42.4817
99.1	3.4786	3.48427	7.1275	6.85033	13.8305	13.2522	24.5627	24.6716	40.6054	42.509
99.2	3.4795	3.48751	7.1353	6.85658	13.8418	13.2638	24.5781	24.6914	40.6286	42.5363
99.3	3.488	3.49075	7.1421	6.86283	13.8551	13.2754	24.5964	24.7111	40.6566	42.5635
99.4	3.4914	3.49399	7.1458	6.86907	13.8646	13.287	24.6087	24.7308	40.6808	42.5908
99.5	3.4932	3.49723	7.1487	6.87532	13.8722	13.2985	24.6218	24.7505	40.7062	42.6179
99.6	3.4977	3.50047	7.1602	6.88156	13.8824	13.3101	24.6429	24.7702	40.7345	42.6451
99.7	3.5027	3.5037	7.1693	6.8878	13.894	13.3217	24.661	24.7899	40.7594	42.6723
99.8	3.5072	3.50694	7.1742	6.89405	13.9057	13.3333	24.6766	24.8095	40.7832	42.6994
99.9	3.5104	3.51018	7.1821	6.90029	13.9175	13.3449	24.6964	24.8292	40.8095	42.7265
100	3.5176	3.51341	7.1937	6.90652	13.9319	13.3565	24.7177	24.8488	40.8367	42.7535
100.1	3.5186	3.51665	7.1985	6.91276	13.9421	13.368	24.7345	24.8685	40.8591	42.7806
100.2	3.5213	3.51988	7.2053	6.919	13.9507	13.3796	24.7457	24.8881	40.8784	42.8076
100.3	3.5254	3.52312	7.2139	6.92523	13.9622	13.3912	24.7631	24.9077	40.9048	42.8346
100.4	3.5285	3.52635	7.2209	6.93147	13.9734	13.4027	24.7809	24.9273	40.9297	42.8616
100.5	3.5305	3.52958	7.2313	6.9377	13.9859	13.4143	24.7998	24.9469	40.9546	42.8885
100.6	3.5375	3.53282	7.2405	6.94393	13.9988	13.4259	24.8198	24.9665	40.9811	42.9154
100.7	3.5451	3.53605	7.2468	6.95016	14.0115	13.4374	24.8409	24.9861	41.0068	42.9423
100.8	3.5491	3.53928	7.2496	6.95639	14.0214	13.449	24.8545	25.0057	41.0248	42.9692
100.9	3.5514	3.54251	7.2531	6.96262	14.03	13.4605	24.8709	25.0252	41.0427	42.996
101	3.5497	3.54574	7.2557	6.96884	14.0379	13.4721	24.887	25.0448	41.0657	43.0228
101.1	3.555	3.54897	7.2632	6.97507	14.0488	13.4836	24.9074	25.0643	41.0947	43.0496
101.2	3.5567	3.5522	7.2674	6.98129	14.0585	13.4951	24.9259	25.0839	41.1161	43.0763
101.3	3.5605	3.55543	7.2759	6.98751	14.0672	13.5067	24.944	25.1034	41.1406	43.1031
101.4	3.5626	3.55866	7.2829	6.99373	14.0717	13.5182	24.959	25.1229	41.1619	43.1298
101.5	3.5702	3.56189	7.2926	6.99995	14.0834	13.5297	24.9782	25.1424	41.1874	43.1565
101.6	3.5751	3.56512	7.297	7.00617	14.091	13.5413	24.9952	25.1619	41.2114	43.1831
101.7	3.5797	3.56834	7.3061	7.01239	14.1035	13.5528	25.0156	25.1814	41.2402	43.2098
101.8	3.5802	3.57157	7.3142	7.0186	14.1139	13.5643	25.0332	25.2009	41.2631	43.2364
101.9	3.5845	3.57479	7.3232	7.02482	14.125	13.5758	25.0511	25.2203	41.2861	43.2629
102	3.5866	3.57802	7.3276	7.03103	14.1371	13.5873	25.0681	25.2398	41.3118	43.2895
102.1	3.5863	3.58124	7.3288	7.03724	14.147	13.5988	25.0811	25.2592	41.3325	43.316
102.2	3.5828	3.58447	7.3318	7.04345	14.1504	13.6103	25.0913	25.2787	41.3527	43.3425
102.3	3.5827	3.58769	7.3299	7.04966	14.1564	13.6218	25.1061	25.2981	41.3753	43.369
102.4	3.5859	3.59092	7.3335	7.05587	14.1668	13.6333	25.1228	25.3175	41.4001	43.3955
102.5	3.589	3.59414	7.3402	7.06208	14.1787	13.6448	25.14	25.3369	41.4248	43.4219
102.6	3.5911	3.59736	7.3444	7.06828	14.1906	13.6563	25.157	25.3563	41.4501	43.4483
102.7	3.5937	3.60058	7.3489	7.07449	14.1999	13.6678	25.1754	25.3757	41.4742	43.4747
102.8	3.596	3.6038	7.3496	7.08069	14.2053	13.6793	25.1951	25.3951	41.4956	43.501
102.9	3.5987	3.60702	7.3544	7.08689	14.212	13.6908	25.2084	25.4145	41.5197	43.5274
103	3.6014	3.61024	7.3585	7.09309	14.2222	13.7022	25.2246	25.4339	41.5451	43.5537
103.1	3.6014	3.61346	7.3601	7.09929	14.2329	13.7137	25.2399	25.4532	41.5653	43.5799
103.2	3.6047	3.61668	7.3633	7.10549	14.2433	13.7252	25.2588	25.4726	41.591	43.6062
103.3	3.607	3.6199	7.3697	7.11169	14.251	13.7366	25.2743	25.4919	41.6149	43.6324
103.4	3.61	3.62312	7.3789	7.11788	14.2611	13.7481	25.2903	25.5112	41.6384	43.6586
103.5	3.6117	3.62633	7.3827	7.12408	14.2695	13.7596	25.311	25.5305	41.6649	43.6848
103.6	3.6148	3.62955	7.3894	7.13027	14.2795	13.771	25.3293	25.5498	41.6897	43.7109
103.7	3.6187	3.63277	7.3921	7.13646	14.2949	13.7825	25.3449	25.5691	41.7135	43.7371
103.8	3.6227	3.63598	7.3979	7.14265	14.3095	13.7939	25.3628	25.5884	41.7391	43.7632
103.9	3.6214	3.6392	7.3998	7.14884	14.3149	13.8054	25.3749	25.6077	41.7535	43.7892
104	3.6241	3.64241	7.4046	7.15503	14.3233	13.8168	25.3906	25.627	41.7744	43.8153
104.1	3.6246	3.64563	7.4083	7.16121	14.3319	13.8282	25.4066	25.6462	41.7952	43.8413
104.2	3.6248	3.64884	7.4141	7.1674	14.3444	13.8397	25.4251	25.6655	41.8191	43.8673
104.3	3.6233	3.65205	7.4188	7.17358	14.3547	13.8511	25.4411	25.6847	41.8416	43.8933
104.4	3.6267	3.65527	7.4247	7.17976	14.3657	13.8625	25.4647	25.704	41.8671	43.9192
104.5	3.6357	3.65848	7.433	7.18595	14.3808	13.874	25.4877	25.7232	41.893	43.9452
104.6	3.6422	3.66169	7.4411	7.19213	14.395	13.8854	25.5034	25.7424	41.9192	43.9711
104.7	3.6423	3.6649	7.4458	7.1983	14.4061	13.8968	25.5196	25.7616	41.9374	43.9969
104.8	3.644	3.66811	7.4506	7.20448	14.418	13.9082	25.5341	25.7808	41.9565	44.0228
104.9	3.6504	3.67132	7.4575	7.21066	14.433	13.9196	25.5523	25.8	41.9836	44.0486
105	3.6528	3.67453	7.4599	7.21683	14.4405	13.9311	25.5694	25.8192	42.0063	44.0744
105.1	3.6575	3.67774	7.4677	7.22301	14.4539	13.9425	25.5916	25.8383	42.0312	44.1002
105.2	3.6584	3.68094	7.4737	7.22918	14.4646	13.9539	25.6088	25.8575	42.0559	44.126
105.3	3.6619	3.68415	7.4792	7.23535	14.4774	13.9653	25.6281	25.8766	42.0818	44.1517
105.4	3.6646	3.68736	7.4856	7.24152	14.4893	13.9767	25.6456	25.8958	42.106	44.1774
105.5	3.6654	3.69057	7.494	7.24769	14.5008	13.9881	25.6654	25.9149	42.13	44.2031
105.6	3.669	3.69377	7.502	7.25386	14.5097	13.9994	25.6855	25.934	42.1538	44.2287
105.7	3.6738	3.69698	7.5068	7.26002	14.5207	14.0108	25.7042	25.9531	42.1798	44.2543
105.8	3.6738	3.70018	7.5117	7.26619	14.53	14.0222	25.7224	25.9722	42.2034	44.2799
105.9	3.6719	3.70339	7.5137	7.27235	14.5405	14.0336	25.739	25.9913	42.2293	44.3055
106	3.6729	3.70659	7.5153	7.27851	14.5492	14.045	25.7547	26.0104	42.2499	44.3311
106.1	3.6743	3.70979	7.5181	7.28467	14.5572	14.0563	25.7722	26.0295	42.2732	44.3566
106.2	3.6754	3.713	7.522	7.29083	14.5678	14.0677	25.7897	26.0485	42.2986	44.3821
106.3	3.6762	3.7162	7.5231	7.29699	14.578	14.0791	25.81	26.0676	42.3255	44.4076
106.4	3.6787	3.7194	7.5245	7.30315	14.5866	14.0904	25.8281	26.0866	42.3498	44.433
106.5	3.6798	3.7226	7.5279	7.3093	14.5987	14.1018	25.8441	26.1057	42.3754	44.4585
106.6	3.6849	3.7258	7.5293	7.31546	14.6054	14.1132	25.8575	26.1247	42.397	44.4839
106.7	3.6838	3.729	7.5322	7.32161	14.614	14.1245	25.8703	26.1437	42.4172	44.5093
106.8	3.6842	3.7322	7.5366	7.32776	14.6252	14.1359	25.8849	26.1627	42.4416	44.5346
106.9	3.6877	3.7354	7.5447	7.33391	14.638	14.1472	25.9043	26.1817	42.468	44.5599
107	3.6927	3.7386	7.5537	7.34006	14.6505	14.1585	25.9241	26.2007	42.4974	44.5853
107.1	3.7022	3.7418	7.5606	7.34621	14.6638	14.1699	25.9426	26.2197	42.5227	44.6105
107.2	3.7055	3.745	7.5687	7.35236	14.6767	14.1812	25.9611	26.2387	42.5463	44.6358
107.3	3.7095	3.74819	7.5741	7.3585	14.6854	14.1926	25.9797	26.2576	42.5699	44.661
107.4	3.7087	3.75139	7.5795	7.36465	14.6967	14.2039	25.9983	26.2766	42.5925	44.6862
107.5	3.7127	3.75458	7.5844	7.37079	14.711	14.2152	26.0167	26.2955	42.6192	44.7114
107.6	3.7151	3.75778	7.591	7.37693	14.7222	14.2265	26.0361	26.3144	42.6464	44.7366
107.7	3.719	3.76098	7.6008	7.38307	14.7379	14.2379	26.0555	26.3334	42.6693	44.7617
107.8	3.7205	3.76417	7.6035	7.38921	14.7517	14.2492	26.0724	26.3523	42.6925	44.7868
107.9	3.7229	3.76736	7.6091	7.39535	14.7648	14.2605	26.0915	26.3712	42.7165	44.8119
108	3.7225	3.77056	7.6126	7.40149	14.775	14.2718	26.1077	26.3901	42.7378	44.837
108.1	3.7289	3.77375	7.6209	7.40762	14.786	14.2831	26.1239	26.409	42.7615	44.862
108.2	3.7341	3.77694	7.6271	7.41376	14.7951	14.2944	26.1415	26.4279	42.7863	44.887
108.3	3.7424	3.78013	7.6319	7.41989	14.8087	14.3057	26.1625	26.4467	42.8108	44.912
108.4	3.7476	3.78332	7.6395	7.42602	14.8188	14.317	26.1822	26.4656	42.8356	44.937
108.5	3.7493	3.78651	7.6501	7.43215	14.8273	14.3283	26.1994	26.4844	42.8594	44.9619
108.6	3.7506	3.7897	7.6552	7.43828	14.837	14.3396	26.2132	26.5033	42.879	44.9869
108.7	3.7565	3.79289	7.6639	7.44441	14.8501	14.3509	26.2326	26.5221	42.9042	45.0118
108.8	3.7639	3.79608	7.6727	7.45054	14.8628	14.3621	26.2513	26.5409	42.9305	45.0366
108.9	3.7683	3.79927	7.6799	7.45666	14.8764	14.3734	26.2681	26.5597	42.9564	45.0615
109	3.7736	3.80246	7.6853	7.46278	14.8893	14.3847	26.2859	26.5785	42.9821	45.0863
109.1	3.7754	3.80565	7.6906	7.46891	14.8986	14.396	26.3005	26.5973	43.0005	45.1111
109.2	3.784	3.80883	7.7016	7.47503	14.9119	14.4072	26.3203	26.6161	43.0235	45.1359
109.3	3.7871	3.81202	7.7055	7.48115	14.92	14.4185	26.3364	26.6349	43.0441	45.1606
109.4	3.7931	3.81521	7.7132	7.48727	14.9336	14.4298	26.3569	26.6537	43.0693	45.1853
109.5	3.7938	3.81839	7.7166	7.49339	14.9461	14.441	26.3757	26.6724	43.0919	45.21
109.6	3.7954	3.82158	7.7232	7.4995	14.9597	14.4523	26.3924	26.6912	43.1138	45.2347
109.7	3.7987	3.82476	7.7296	7.50562	14.9694	14.4635	26.409	26.7099	43.1346	45.2594
109.8	3.8013	3.82794	7.7364	7.51173	14.9778	14.4748	26.4253	26.7286	43.1552	45.284
109.9	3.8025	3.83113	7.7419	7.51784	14.9868	14.486	26.4399	26.7474	43.1746	45.3086
110	3.8062	3.83431	7.7476	7.52396	14.9999	14.4973	26.4566	26.7661	43.2018	45.3332
110.1	3.8064	3.83749	7.7525	7.53007	15.0096	14.5085	26.4695	26.7848	43.2233	45.3577
110.2	3.8068	3.84067	7.7554	7.53617	15.0224	14.5198	26.4875	26.8035	43.2442	45.3823
110.3	3.8103	3.84385	7.7626	7.54228	15.0317	14.531	26.5017	26.8221	43.268	45.4068
110.4	3.8141	3.84703	7.7704	7.54839	15.0429	14.5422	26.5213	26.8408	43.291	45.4313
110.5	3.8148	3.85021	7.7769	7.55449	15.0555	14.5535	26.5377	26.8595	43.3138	45.4557
110.6	3.8159	3.85339	7.7827	7.5606	15.067	14.5647	26.554	26.8781	43.3416	45.4802
110.7	3.8215	3.85657	7.7921	7.5667	15.0765	14.5759	26.5729	26.8968	43.366	45.5046
110.8	3.8238	3.85975	7.7994	7.5728	15.0824	14.5871	26.5888	26.9154	43.3886	45.529
110.9	3.8277	3.86293	7.8065	7.5789	15.0913	14.5983	26.6071	26.9341	43.4142	45.5533
111	3.8268	3.86611	7.8115	7.585	15.0991	14.6095	26.6211	26.9527	43.4337	45.5777
111.1	3.8289	3.86928	7.8201	7.5911	15.1139	14.6207	26.6386	26.9713	43.4588	45.602
111.2	3.8307	3.87246	7.8248	7.59719	15.1241	14.6319	26.6563	26.9899	43.4818	45.6263
111.3	3.8361	3.87564	7.8286	7.60329	15.1369	14.6431	26.6746	27.0085	43.5069	45.6506
111.4	3.8362	3.87881	7.8326	7.60938	15.1447	14.6543	26.6908	27.0271	43.5279	45.6748
111.5	3.8384	3.88199	7.8389	7.61547	15.1541	14.6655	26.7096	27.0456	43.5529	45.699
111.6	3.8443	3.88516	7.8441	7.62157	15.1642	14.6767	26.7301	27.0642	43.5794	45.7232
111.7	3.8463	3.88833	7.8491	7.62766	15.1777	14.6879	26.7449	27.0827	43.6012	45.7474
111.8	3.847	3.89151	7.8532	7.63374	15.1855	14.6991	26.7571	27.1013	43.6197	45.7716
111.9	3.8492	3.89468	7.8603	7.63983	15.1967	14.7103	26.7732	27.1198	43.6391	45.7957
112	3.8577	3.89785	7.8711	7.64592	15.2121	14.7215	26.7934	27.1384	43.6618	45.8198
112.1	3.8622	3.90102	7.8806	7.652	15.2239	14.7326	26.8092	27.1569	43.6826	45.8439
112.2	3.8664	3.90419	7.8881	7.65809	15.2358	14.7438	26.8266	27.1754	43.7027	45.8679
112.3	3.8714	3.90736	7.8972	7.66417	15.2479	14.755	26.8427	27.1939	43.7189	45.892
112.4	3.8763	3.91053	7.904	7.67025	15.258	14.7661	26.8587	27.2124	43.7385	45.916
112.5	3.8811	3.9137	7.9113	7.67633	15.2716	14.7773	26.876	27.2309	43.7605	45.94
112.6	3.888	3.91687	7.9208	7.68241	15.2833	14.7885	26.8948	27.2493	43.7831	45.9639
112.7	3.891	3.92004	7.9305	7.68849	15.2957	14.7996	26.915	27.2678	43.8097	45.9879
112.8	3.8961	3.92321	7.9364	7.69456	15.3095	14.8108	26.9349	27.2862	43.834	46.0118
112.9	3.898	3.92638	7.9412	7.70064	15.3206	14.8219	26.9523	27.3047	43.8552	46.0357
113	3.9042	3.92954	7.9494	7.70671	15.3313	14.8331	26.9754	27.3231	43.8815	46.0595
113.1	3.9037	3.93271	7.9555	7.71278	15.3424	14.8442	26.9926	27.3416	43.903	46.0834
113.2	3.9045	3.93587	7.9637	7.71885	15.3531	14.8553	27.0094	27.36	43.9273	46.1072
113.3	3.9056	3.93904	7.9646	7.72492	15.3622	14.8665	27.0226	27.3784	43.9499	46.131
113.4	3.9089	3.9422	7.975	7.73099	15.3785	14.8776	27.042	27.3968	43.9741	46.1548
113.5	3.912	3.94537	7.9779	7.73706	15.3918	14.8887	27.0571	27.4152	43.9953	46.1785
113.6	3.9137	3.94853	7.9844	7.74312	15.4015	14.8998	27.0751	27.4336	44.0164	46.2023
113.7	3.9154	3.95169	7.9866	7.74919	15.4129	14.911	27.0905	27.4519	44.0332	46.226
113.8	3.9177	3.95486	7.9901	7.75525	15.4208	14.9221	27.1075	27.4703	44.0533	46.2497
113.9	3.9229	3.95802	7.9998	7.76132	15.4268	14.9332	27.1257	27.4886	44.0746	46.2733
114	3.9291	3.96118	8.0052	7.76738	15.436	14.9443	27.1449	27.507	44.0963	46.2969
114.1	3.9347	3.96434	8.011	7.77344	15.445	14.9554	27.1624	27.5253	44.1198	46.3206
114.2	3.9348	3.9675	8.0201	7.77949	15.4535	14.9665	27.181	27.5436	44.1392	46.3442
114.3	3.9376	3.97066	8.0269	7.78555	15.4646	14.9776	27.1978	27.562	44.1574	46.3677
114.4	3.9353	3.97382	8.0341	7.79161	15.4777	14.9887	27.2129	27.5803	44.1785	46.3913
114.5	3.9355	3.97698	8.0407	7.79766	15.4917	14.9998	27.2312	27.5986	44.1997	46.4148
114.6	3.9392	3.98014	8.0421	7.80372	15.5051	15.0109	27.2475	27.6169	44.2188	46.4383
114.7	3.9456	3.9833	8.0462	7.80977	15.5166	15.022	27.2667	27.6351	44.2407	46.4618
114.8	3.9463	3.98645	8.0516	7.81582	15.5258	15.0331	27.2816	27.6534	44.2619	46.4852
114.9	3.9453	3.98961	8.0578	7.82187	15.5372	15.0442	27.2999	27.6717	44.2839	46.5086
115	3.9472	3.99277	8.0653	7.82792	15.5488	15.0552	27.317	27.6899	44.3078	46.532
115.1	3.9478	3.99592	8.0729	7.83396	15.556	15.0663	27.3322	27.7082	44.3287	46.5554
115.2	3.9502	3.99908	8.0796	7.84001	15.5644	15.0774	27.3494	27.7264	44.3538	46.5788
115.3	3.9515	4.00223	8.0819	7.84606	15.57	15.0885	27.3646	27.7446	44.3775	46.6021
115.4	3.9592	4.00539	8.093	7.8521	15.5846	15.0995	27.3876	27.7629	44.4054	46.6254
115.5	3.9594	4.00854	8.0936	7.85814	15.5924	15.1106	27.4002	27.7811	44.4252	46.6487
115.6	3.9643	4.01169	8.0998	7.86418	15.6011	15.1217	27.4153	27.7993	44.4443	46.672
115.7	3.9707	4.01485	8.1077	7.87022	15.6088	15.1327	27.432	27.8175	44.4665	46.6952
115.8	3.9676	4.018	8.1109	7.87626	15.6172	15.1438	27.4463	27.8356	44.4835	46.7184
115.9	3.9702	4.02115	8.1154	7.8823	15.6277	15.1548	27.4631	27.8538	44.5037	46.7416
116	3.9723	4.0243	8.1176	7.88833	15.6356	15.1659	27.4754	27.872	44.5235	46.7648
116.1	3.9743	4.02745	8.1255	7.89437	15.65	15.1769	27.4929	27.8901	44.5445	46.788
116.2	3.9778	4.0306	8.1335	7.9004	15.6642	15.1879	27.5136	27.9083	44.5667	46.8111
116.3	3.9823	4.03375	8.1401	7.90643	15.6747	15.199	27.5311	27.9264	44.5852	46.8342
116.4	3.9854	4.0369	8.1448	7.91246	15.6859	15.21	27.5467	27.9445	44.6006	46.8573
116.5	3.9908	4.04005	8.1496	7.91849	15.6983	15.221	27.5609	27.9627	44.6237	46.8804
116.6	3.993	4.04319	8.1565	7.92452	15.7062	15.2321	27.5752	27.9808	44.6426	46.9034
116.7	3.993	4.04634	8.1621	7.93055	15.7149	15.2431	27.5937	27.9989	44.6651	46.9264
116.8	3.9918	4.04949	8.1638	7.93657	15.7239	15.2541	27.6066	28.017	44.6805	46.9494
116.9	3.9997	4.05264	8.169	7.9426	15.74	15.2651	27.6247	28.035	44.7028	46.9724
117	4.0028	4.05578	8.1747	7.94862	15.7535	15.2761	27.6434	28.0531	44.7241	46.9953
117.1	4.0061	4.05893	8.1814	7.95464	15.7646	15.2871	27.6632	28.0712	44.7456	47.0182
117.2	4.0079	4.06207	8.1855	7.96067	15.7724	15.2982	27.679	28.0892	44.7689	47.0411
117.3	4.0095	4.06521	8.1915	7.96669	15.7798	15.3092	27.6931	28.1073	44.7924	47.064
117.4	4.0118	4.06836	8.1975	7.9727	15.7862	15.3202	27.7077	28.1253	44.8168	47.0869
117.5	4.0165	4.0715	8.2077	7.97872	15.7954	15.3312	27.7249	28.1433	44.8406	47.1097
117.6	4.019	4.07464	8.213	7.98474	15.8062	15.3422	27.7408	28.1614	44.8641	47.1325
117.7	4.0249	4.07779	8.2224	7.99075	15.8191	15.3531	27.7585	28.1794	44.8865	47.1553
117.8	4.0321	4.08093	8.2317	7.99676	15.8323	15.3641	27.7804	28.1974	44.9096	47.1781
117.9	4.0363	4.08407	8.2394	8.00278	15.8459	15.3751	27.803	28.2154	44.9307	47.2008
118	4.0473	4.08721	8.2473	8.00879	15.8608	15.3861	27.8235	28.2334	44.9522	47.2235
118.1	4.0507	4.09035	8.251	8.0148	15.8675	15.3971	27.8391	28.2513	44.971	47.2462
118.2	4.0512	4.09349	8.2545	8.02081	15.8762	15.408	27.8555	28.2693	44.9916	47.2689
118.3	4.052	4.09663	8.2588	8.02681	15.8835	15.419	27.8694	28.2872	45.0105	47.2916
118.4	4.0548	4.09977	8.2636	8.03282	15.8921	15.43	27.8842	28.3052	45.0319	47.3142
118.5	4.0571	4.1029	8.2703	8.03882	15.9023	15.4409	27.902	28.3231	45.0549	47.3368
118.6	4.0589	4.10604	8.2758	8.04483	15.9125	15.4519	27.92	28.3411	45.0746	47.3594
118.7	4.0603	4.10918	8.28	8.05083	15.9227	15.4629	27.9394	28.359	45.0932	47.3819
118.8	4.0611	4.11231	8.2856	8.05683	15.9295	15.4738	27.9555	28.3769	45.1094	47.4045
118.9	4.0634	4.11545	8.2955	8.06283	15.9375	15.4848	27.9715	28.3948	45.1307	47.427
119	4.0698	4.11858	8.3045	8.06883	15.9491	15.4957	27.9886	28.4127	45.1525	47.4495
119.1	4.0713	4.12172	8.3069	8.07482	15.9564	15.5067	28.0012	28.4306	45.1716	47.472
119.2	4.0742	4.12485	8.3102	8.08082	15.9645	15.5176	28.0126	28.4485	45.196	47.4944
119.3	4.0778	4.12799	8.3147	8.08682	15.9772	15.5285	28.0277	28.4663	45.219	47.5169
119.4	4.0836	4.13112	8.3237	8.09281	15.9884	15.5395	28.0454	28.4842	45.2392	47.5393
119.5	4.0876	4.13425	8.3276	8.0988	15.9962	15.5504	28.0602	28.502	45.2619	47.5616
119.6	4.0936	4.13739	8.3365	8.10479	16.0065	15.5613	28.0807	28.5199	45.2883	47.584
119.7	4.0988	4.14052	8.3438	8.11078	16.0161	15.5723	28.0985	28.5377	45.3135	47.6063
119.8	4.102	4.14365	8.3503	8.11677	16.0234	15.5832	28.1123	28.5555	45.335	47.6287
119.9	4.108	4.14678	8.3615	8.12276	16.0365	15.5941	28.1303	28.5733	45.359	47.651
120	4.1121	4.14991	8.3681	8.12874	16.0515	15.605	28.1479	28.5911	45.3822	47.6732
120.1	4.1142	4.15304	8.3743	8.13473	16.0617	15.6159	28.1603	28.6089	45.4001	47.6955
120.2	4.1136	4.15617	8.3789	8.14071	16.0739	15.6269	28.1753	28.6267	45.4174	47.7177
120.3	4.1166	4.1593	8.3807	8.14669	16.0885	15.6378	28.1934	28.6445	45.4405	47.7399
120.4	4.1192	4.16242	8.3871	8.15267	16.1013	15.6487	28.2109	28.6623	45.4631	47.7621
120.5	4.1209	4.16555	8.3902	8.15865	16.1081	15.6596	28.2242	28.68	45.4779	47.7843
120.6	4.1249	4.16868	8.4005	8.16463	16.1134	15.6705	28.2379	28.6978	45.4968	47.8064
120.7	4.1287	4.1718	8.4103	8.17061	16.123	15.6813	28.255	28.7155	45.5173	47.8285
120.8	4.1298	4.17493	8.4162	8.17659	16.1341	15.6922	28.2707	28.7333	45.5396	47.8506
120.9	4.1335	4.17806	8.4238	8.18256	16.143	15.7031	28.2853	28.751	45.5584	47.8727
121	4.136	4.18118	8.4296	8.18853	16.1527	15.714	28.2989	28.7687	45.5766	47.8947
121.1	4.1385	4.1843	8.4364	8.19451	16.1643	15.7249	28.3152	28.7864	45.596	47.9168
121.2	4.1423	4.18743	8.4427	8.20048	16.1786	15.7358	28.333	28.8041	45.6173	47.9388
121.3	4.1464	4.19055	8.4454	8.20645	16.1916	15.7466	28.3508	28.8218	45.6359	47.9608
121.4	4.1465	4.19367	8.4537	8.21242	16.2059	15.7575	28.3655	28.8395	45.6578	47.9827
121.5	4.1462	4.1968	8.4585	8.21838	16.2124	15.7684	28.3749	28.8571	45.6763	48.0047
121.6	4.1511	4.19992	8.4658	8.22435	16.2234	15.7792	28.3896	28.8748	45.6981	48.0266
121.7	4.155	4.20304	8.4724	8.23031	16.2377	15.7901	28.4054	28.8925	45.7216	48.0485
121.8	4.1571	4.20616	8.4777	8.23628	16.252	15.801	28.4211	28.9101	45.7424	48.0704
121.9	4.1655	4.20928	8.4864	8.24224	16.2649	15.8118	28.4371	28.9277	45.7691	48.0922
122	4.166	4.2124	8.493	8.2482	16.2756	15.8227	28.4524	28.9454	45.7948	48.1141
122.1	4.168	4.21552	8.5007	8.25416	16.2869	15.8335	28.4715	28.963	45.8172	48.1359
122.2	4.1713	4.21864	8.5071	8.26012	16.2913	15.8444	28.4845	28.9806	45.8348	48.1577
122.3	4.1747	4.22175	8.5134	8.26608	16.2976	15.8552	28.4983	28.9982	45.8531	48.1794
122.4	4.1807	4.22487	8.5243	8.27203	16.3126	15.866	28.5178	29.0158	45.8744	48.2012
122.5	4.1844	4.22799	8.5303	8.27799	16.323	15.8769	28.5357	29.0334	45.8997	48.2229
122.6	4.1865	4.23111	8.538	8.28394	16.3332	15.8877	28.5538	29.0509	45.92	48.2446
122.7	4.1887	4.23422	8.5409	8.28989	16.3429	15.8985	28.5688	29.0685	45.9388	48.2663
122.8	4.1891	4.23734	8.545	8.29585	16.3522	15.9094	28.5815	29.0861	45.9553	48.2879
122.9	4.195	4.24045	8.5522	8.3018	16.362	15.9202	28.5994	29.1036	45.978	48.3096
123	4.1949	4.24357	8.5554	8.30774	16.3697	15.931	28.6144	29.1212	45.9977	48.3312
123.1	4.1993	4.24668	8.5617	8.31369	16.378	15.9418	28.6275	29.1387	46.0189	48.3528
123.2	4.2051	4.24979	8.5694	8.31964	16.3886	15.9526	28.6429	29.1562	46.0438	48.3744
123.3	4.2102	4.25291	8.5762	8.32558	16.4	15.9634	28.6602	29.1737	46.066	48.3959
123.4	4.2143	4.25602	8.5819	8.33153	16.412	15.9742	28.6778	29.1912	46.0904	48.4174
123.5	4.2173	4.25913	8.5882	8.33747	16.4221	15.985	28.6934	29.2087	46.1129	48.4389
123.6	4.2237	4.26224	8.5935	8.34341	16.4354	15.9958	28.711	29.2262	46.1372	48.4604
123.7	4.2278	4.26535	8.603	8.34935	16.4475	16.0066	28.7322	29.2437	46.1608	48.4819
123.8	4.2255	4.26846	8.6046	8.35529	16.4523	16.0174	28.7447	29.2611	46.1799	48.5033
123.9	4.2263	4.27157	8.6076	8.36123	16.4627	16.0282	28.7588	29.2786	46.2033	48.5247
124	4.2301	4.27468	8.6124	8.36716	16.4752	16.039	28.774	29.2961	46.2224	48.5462
124.1	4.2314	4.27779	8.6161	8.3731	16.4858	16.0498	28.7916	29.3135	46.2439	48.5675
124.2	4.234	4.2809	8.6247	8.37903	16.4988	16.0606	28.8085	29.3309	46.266	48.5889
124.3	4.2404	4.28401	8.6319	8.38497	16.5121	16.0714	28.828	29.3484	46.2872	48.6102
124.4	4.2466	4.28711	8.6419	8.3909	16.5272	16.0821	28.8464	29.3658	46.3127	48.6315
124.5	4.2541	4.29022	8.6521	8.39683	16.5409	16.0929	28.8687	29.3832	46.3374	48.6528
124.6	4.262	4.29333	8.6602	8.40275	16.5549	16.1037	28.8883	29.4006	46.3618	48.6741
124.7	4.2645	4.29643	8.6641	8.40868	16.5639	16.1144	28.9048	29.418	46.3853	48.6953
124.8	4.2689	4.29954	8.6682	8.41461	16.5758	16.1252	28.92	29.4353	46.4059	48.7166
124.9	4.2722	4.30264	8.6719	8.42053	16.5897	16.136	28.9349	29.4527	46.4325	48.7378
125	4.2741	4.30574	8.6767	8.42646	16.602	16.1467	28.9519	29.4701	46.4544	48.759
125.1	4.2771	4.30885	8.6779	8.43238	16.6128	16.1575	28.9665	29.4874	46.48	48.7801
125.2	4.2813	4.31195	8.6871	8.4383	16.6241	16.1682	28.9792	29.5048	46.504	48.8013
125.3	4.288	4.31505	8.6942	8.44422	16.6369	16.179	29.0014	29.5221	46.5276	48.8224
125.4	4.2877	4.31816	8.698	8.45014	16.6442	16.1897	29.018	29.5394	46.5487	48.8435
125.5	4.2889	4.32126	8.7048	8.45606	16.6546	16.2004	29.0316	29.5568	46.566	48.8646
125.6	4.2921	4.32436	8.7104	8.46198	16.6643	16.2112	29.0475	29.5741	46.5843	48.8856
125.7	4.2952	4.32746	8.7139	8.46789	16.6741	16.2219	29.0624	29.5914	46.6036	48.9067
125.8	4.2963	4.33056	8.7163	8.47381	16.6819	16.2326	29.0772	29.6087	46.625	48.9277
125.9	4.297	4.33366	8.7222	8.47972	16.6894	16.2434	29.0921	29.626	46.646	48.9487
126	4.2957	4.33676	8.7239	8.48563	16.6978	16.2541	29.107	29.6432	46.6662	48.9696
126.1	4.2969	4.33985	8.725	8.49154	16.7101	16.2648	29.1193	29.6605	46.6849	48.9906
126.2	4.2992	4.34295	8.7286	8.49745	16.7202	16.2755	29.1347	29.6778	46.7064	49.0115
126.3	4.3059	4.34605	8.736	8.50336	16.7327	16.2862	29.1519	29.695	46.7316	49.0324
126.4	4.3162	4.34915	8.7468	8.50926	16.7439	16.2969	29.1736	29.7122	46.7537	49.0533
126.5	4.3229	4.35224	8.7506	8.51517	16.7556	16.3076	29.1912	29.7295	46.7749	49.0742
126.6	4.3276	4.35534	8.756	8.52107	16.7695	16.3183	29.2093	29.7467	46.8024	49.095
126.7	4.3361	4.35843	8.7612	8.52698	16.7849	16.329	29.2248	29.7639	46.8294	49.1159
126.8	4.3402	4.36153	8.7646	8.53288	16.7968	16.3397	29.2418	29.7811	46.8484	49.1367
126.9	4.3482	4.36462	8.7759	8.53878	16.809	16.3504	29.2634	29.7983	46.8709	49.1574
127	4.3507	4.36772	8.7824	8.54468	16.8209	16.3611	29.2814	29.8155	46.8919	49.1782
127.1	4.357	4.37081	8.7899	8.55058	16.8318	16.3718	29.2987	29.8327	46.9176	49.199
127.2	4.3587	4.3739	8.7932	8.55647	16.8373	16.3825	29.3111	29.8499	46.9376	49.2197
127.3	4.3599	4.37699	8.7975	8.56237	16.8461	16.3932	29.3263	29.867	46.9582	49.2404
127.4	4.3618	4.38009	8.8036	8.56826	16.8578	16.4039	29.3386	29.8842	46.9792	49.261
127.5	4.3654	4.38318	8.8092	8.57416	16.8665	16.4145	29.355	29.9013	47.0011	49.2817
127.6	4.3706	4.38627	8.8137	8.58005	16.8813	16.4252	29.3743	29.9185	47.0265	49.3023
127.7	4.3731	4.38936	8.8212	8.58594	16.8954	16.4359	29.3942	29.9356	47.0505	49.323
127.8	4.3755	4.39245	8.8247	8.59183	16.9009	16.4465	29.4085	29.9527	47.0711	49.3436
127.9	4.3804	4.39554	8.8301	8.59772	16.9083	16.4572	29.4286	29.9698	47.0919	49.3641
128	4.3867	4.39862	8.8377	8.60361	16.922	16.4679	29.4509	29.9869	47.1128	49.3847
128.1	4.3902	4.40171	8.8415	8.60949	16.9277	16.4785	29.4653	30.004	47.1323	49.4052
128.2	4.3919	4.4048	8.8477	8.61538	16.9366	16.4892	29.4809	30.0211	47.152	49.4257
128.3	4.3949	4.40789	8.8496	8.62126	16.9476	16.4998	29.5032	30.0382	47.1724	49.4462
128.4	4.3932	4.41097	8.8517	8.62714	16.9556	16.5105	29.5177	30.0552	47.1872	49.4667
128.5	4.3916	4.41406	8.8524	8.63302	16.9589	16.5211	29.5259	30.0723	47.2012	49.4871
128.6	4.394	4.41714	8.8556	8.6389	16.9677	16.5317	29.54	30.0893	47.2185	49.5076
128.7	4.3969	4.42023	8.8586	8.64478	16.9786	16.5424	29.5539	30.1064	47.2377	49.528
128.8	4.4017	4.42331	8.8687	8.65066	16.9904	16.553	29.5719	30.1234	47.2593	49.5484
128.9	4.407	4.4264	8.8752	8.65653	16.9984	16.5636	29.5891	30.1404	47.279	49.5687
129	4.4093	4.42948	8.8831	8.66241	17.011	16.5743	29.607	30.1575	47.2978	49.5891
129.1	4.4137	4.43256	8.8905	8.66828	17.0203	16.5849	29.6229	30.1745	47.3156	49.6094
129.2	4.4158	4.43564	8.8944	8.67415	17.0308	16.5955	29.6389	30.1915	47.3367	49.6297
129.3	4.4206	4.43873	8.8986	8.68003	17.0424	16.6061	29.6546	30.2085	47.3569	49.65
129.4	4.421	4.44181	8.903	8.68589	17.0527	16.6168	29.6703	30.2254	47.3763	49.6702
129.5	4.4224	4.44489	8.907	8.69176	17.0619	16.6274	29.6831	30.2424	47.3974	49.6905
129.6	4.4208	4.44797	8.909	8.69763	17.0735	16.638	29.6968	30.2594	47.4147	49.7107
129.7	4.4208	4.45105	8.912	8.7035	17.0821	16.6486	29.7122	30.2763	47.433	49.7309
129.8	4.4206	4.45413	8.9116	8.70936	17.0887	16.6592	29.723	30.2933	47.4513	49.7511
129.9	4.4235	4.45721	8.9167	8.71523	17.103	16.6698	29.7397	30.3102	47.4713	49.7712
130	4.4251	4.46028	8.9214	8.72109	17.1113	16.6804	29.7547	30.3271	47.4885	49.7914
130.1	4.4266	4.46336	8.927	8.72695	17.1202	16.691	29.768	30.3441	47.5084	49.8115
130.2	4.4261	4.46644	8.9319	8.73281	17.127	16.7016	29.7821	30.361	47.5262	49.8316
130.3	4.427	4.46952	8.9357	8.73867	17.1362	16.7121	29.8003	30.3779	47.5453	49.8517
130.4	4.4313	4.47259	8.9428	8.74453	17.1461	16.7227	29.8191	30.3948	47.5668	49.8717
130.5	4.4335	4.47567	8.9474	8.75038	17.1568	16.7333	29.833	30.4117	47.5858	49.8918
130.6	4.4302	4.47874	8.9489	8.75624	17.1639	16.7439	29.8439	30.4285	47.602	49.9118
130.7	4.4303	4.48182	8.9547	8.76209	17.1747	16.7544	29.8598	30.4454	47.6184	49.9318
130.8	4.4318	4.48489	8.9619	8.76794	17.1823	16.765	29.8769	30.4623	47.6346	49.9518
130.9	4.4333	4.48796	8.9694	8.7738	17.1893	16.7756	29.8937	30.4791	47.6558	49.9717
131	4.4344	4.49104	8.9763	8.77965	17.1973	16.7861	29.9115	30.496	47.6729	49.9917
131.1	4.4376	4.49411	8.983	8.78549	17.2085	16.7967	29.9301	30.5128	47.6921	50.0116
131.2	4.4364	4.49718	8.9894	8.79134	17.215	16.8073	29.9457	30.5296	47.7074	50.0315
131.3	4.439	4.50025	8.9946	8.79719	17.2274	16.8178	29.9646	30.5464	47.7276	50.0514
131.4	4.4389	4.50332	9.0014	8.80303	17.2388	16.8284	29.9791	30.5632	47.7461	50.0712
131.5	4.4447	4.50639	9.0127	8.80888	17.2528	16.8389	29.999	30.58	47.7666	50.091
131.6	4.4476	4.50946	9.0144	8.81472	17.2651	16.8495	30.014	30.5968	47.7861	50.1109
131.7	4.4495	4.51253	9.0229	8.82056	17.2765	16.86	30.0268	30.6136	47.8061	50.1307
131.8	4.4535	4.5156	9.0333	8.8264	17.2897	16.8705	30.0436	30.6304	47.8266	50.1504
131.9	4.4538	4.51867	9.0383	8.83224	17.3032	16.8811	30.061	30.6472	47.8454	50.1702
132	4.4537	4.52174	9.0414	8.83808	17.3164	16.8916	30.0778	30.6639	47.8645	50.1899
132.1	4.4578	4.52481	9.0474	8.84392	17.3229	16.9021	30.0942	30.6807	47.8845	50.2096
132.2	4.4622	4.52787	9.0554	8.84975	17.3311	16.9127	30.114	30.6974	47.9032	50.2293
132.3	4.4658	4.53094	9.0624	8.85559	17.3415	16.9232	30.1293	30.7141	47.923	50.249
132.4	4.4678	4.53401	9.0681	8.86142	17.3503	16.9337	30.1472	30.7309	47.9411	50.2687
132.5	4.4634	4.53707	9.0688	8.86725	17.3607	16.9442	30.1574	30.7476	47.9599	50.2883
132.6	4.464	4.54014	9.0757	8.87308	17.3681	16.9547	30.1717	30.7643	47.9798	50.3079
132.7	4.4663	4.5432	9.084	8.87891	17.3762	16.9652	30.1918	30.781	47.9993	50.3275
132.8	4.4633	4.54626	9.0872	8.88474	17.3819	16.9758	30.2086	30.7977	48.0129	50.3471
132.9	4.4657	4.54933	9.0976	8.89057	17.3933	16.9863	30.2266	30.8144	48.0347	50.3666
133	4.4657	4.55239	9.1016	8.89639	17.4032	16.9968	30.2402	30.831	48.0527	50.3862
133.1	4.4692	4.55545	9.1079	8.90222	17.4129	17.0073	30.2551	30.8477	48.0773	50.4057
133.2	4.4678	4.55851	9.1109	8.90804	17.424	17.0177	30.2696	30.8644	48.0952	50.4252
133.3	4.4724	4.56157	9.1179	8.91387	17.4361	17.0282	30.2896	30.881	48.1184	50.4446
133.4	4.4727	4.56464	9.1213	8.91969	17.4439	17.0387	30.3041	30.8976	48.1352	50.4641
133.5	4.4734	4.5677	9.1249	8.92551	17.4554	17.0492	30.3202	30.9143	48.1527	50.4835
133.6	4.4782	4.57076	9.1311	8.93132	17.4684	17.0597	30.3389	30.9309	48.171	50.5029
133.7	4.4786	4.57381	9.1367	8.93714	17.4745	17.0702	30.3533	30.9475	48.1886	50.5223
133.8	4.4781	4.57687	9.1414	8.94296	17.481	17.0806	30.3678	30.9641	48.2066	50.5417
133.9	4.4823	4.57993	9.1489	8.94877	17.4944	17.0911	30.3863	30.9807	48.2261	50.5611
134	4.4845	4.58299	9.1518	8.95459	17.5066	17.1016	30.3978	30.9973	48.2462	50.5804
134.1	4.4846	4.58605	9.1527	8.9604	17.5158	17.1121	30.4126	31.0139	48.2661	50.5997
134.2	4.4866	4.5891	9.1575	8.96621	17.5263	17.1225	30.4297	31.0304	48.2832	50.619
134.3	4.4924	4.59216	9.161	8.97202	17.5361	17.133	30.4474	31.047	48.3012	50.6383
134.4	4.495	4.59521	9.1662	8.97783	17.547	17.1434	30.4581	31.0636	48.3202	50.6575
134.5	4.5035	4.59827	9.1769	8.98364	17.561	17.1539	30.4756	31.0801	48.3447	50.6768
134.6	4.5095	4.60132	9.1832	8.98944	17.5708	17.1643	30.4954	31.0966	48.3681	50.696
134.7	4.5123	4.60438	9.1916	8.99525	17.5821	17.1748	30.514	31.1132	48.3897	50.7152
134.8	4.5145	4.60743	9.2004	9.00105	17.5934	17.1852	30.5319	31.1297	48.4099	50.7344
134.9	4.5178	4.61048	9.2034	9.00685	17.6063	17.1957	30.5475	31.1462	48.4297	50.7535
135	4.5258	4.61354	9.2111	9.01266	17.6196	17.2061	30.5645	31.1627	48.4513	50.7726
135.1	4.5328	4.61659	9.2172	9.01846	17.6335	17.2165	30.5822	31.1792	48.4738	50.7918
135.2	4.537	4.61964	9.221	9.02426	17.6474	17.227	30.6001	31.1957	48.4946	50.8109
135.3	4.5399	4.62269	9.2283	9.03005	17.6579	17.2374	30.6172	31.2122	48.5159	50.8299
135.4	4.5397	4.62574	9.2329	9.03585	17.6652	17.2478	30.6315	31.2286	48.5314	50.849
135.5	4.5466	4.62879	9.2423	9.04165	17.6774	17.2582	30.6497	31.2451	48.5526	50.868
135.6	4.5502	4.63184	9.2486	9.04744	17.69	17.2687	30.6669	31.2615	48.5675	50.8871
135.7	4.5549	4.63489	9.2557	9.05323	17.6998	17.2791	30.6815	31.278	48.5879	50.9061
135.8	4.5596	4.63794	9.2654	9.05903	17.7131	17.2895	30.6973	31.2944	48.6081	50.925
135.9	4.5652	4.64099	9.2736	9.06482	17.7287	17.2999	30.714	31.3108	48.6308	50.944
136	4.5702	4.64403	9.2787	9.07061	17.7358	17.3103	30.7282	31.3273	48.6508	50.9629
136.1	4.5747	4.64708	9.2819	9.07639	17.7468	17.3207	30.7414	31.3437	48.6698	50.9819
136.2	4.5748	4.65013	9.2836	9.08218	17.7541	17.3311	30.7501	31.3601	48.6886	51.0008
136.3	4.5756	4.65317	9.2875	9.08797	17.7634	17.3415	30.7607	31.3765	48.7053	51.0197
136.4	4.5789	4.65622	9.2937	9.09375	17.7763	17.3519	30.7754	31.3929	48.7242	51.0385
136.5	4.58	4.65926	9.2979	9.09953	17.7889	17.3623	30.7894	31.4092	48.7425	51.0574
136.6	4.5803	4.66231	9.2999	9.10532	17.795	17.3727	30.8047	31.4256	48.7575	51.0762
136.7	4.5818	4.66535	9.3053	9.1111	17.8049	17.3831	30.8201	31.442	48.7737	51.095
136.8	4.5857	4.66839	9.3106	9.11688	17.8138	17.3934	30.8337	31.4583	48.7941	51.1138
136.9	4.5926	4.67144	9.3167	9.12265	17.8281	17.4038	30.8469	31.4747	48.8156	51.1325
137	4.5947	4.67448	9.3211	9.12843	17.8369	17.4142	30.8606	31.491	48.8309	51.1513
137.1	4.5983	4.67752	9.3236	9.13421	17.8472	17.4246	30.8741	31.5073	48.8525	51.17
137.2	4.6025	4.68056	9.3282	9.13998	17.8549	17.4349	30.887	31.5236	48.8727	51.1887
137.3	4.6085	4.6836	9.3367	9.14576	17.8682	17.4453	30.9061	31.5399	48.8947	51.2074
137.4	4.6085	4.68664	9.3402	9.15153	17.8788	17.4557	30.9188	31.5562	48.91	51.2261
137.5	4.6117	4.68968	9.3437	9.1573	17.8893	17.466	30.9359	31.5725	48.9278	51.2447
137.6	4.615	4.69272	9.3444	9.16307	17.8978	17.4764	30.9485	31.5888	48.9476	51.2634
137.7	4.6185	4.69576	9.3502	9.16884	17.9057	17.4867	30.9701	31.6051	48.9683	51.282
137.8	4.6192	4.6988	9.3511	9.17461	17.9134	17.4971	30.9834	31.6214	48.9887	51.3006
137.9	4.6171	4.70184	9.3542	9.18037	17.9207	17.5074	30.996	31.6376	49.0075	51.3192
138	4.62	4.70487	9.3615	9.18614	17.9293	17.5178	31.0116	31.6539	49.0289	51.3377
138.1	4.6275	4.70791	9.3713	9.1919	17.9418	17.5281	31.0291	31.6701	49.0515	51.3563
138.2	4.6303	4.71095	9.3779	9.19767	17.9553	17.5384	31.042	31.6864	49.0687	51.3748
138.3	4.632	4.71398	9.3829	9.20343	17.9644	17.5488	31.0556	31.7026	49.0908	51.3933
138.4	4.6315	4.71702	9.3838	9.20919	17.9715	17.5591	31.0692	31.7188	49.1112	51.4117
138.5	4.6338	4.72005	9.3891	9.21495	17.982	17.5694	31.0817	31.735	49.1318	51.4302
138.6	4.6377	4.72309	9.3948	9.2207	17.9898	17.5798	31.0951	31.7512	49.15	51.4486
138.7	4.6421	4.72612	9.3995	9.22646	18.0007	17.5901	31.1111	31.7674	49.1684	51.4671
138.8	4.6467	4.72915	9.4051	9.23222	18.0109	17.6004	31.1251	31.7836	49.1872	51.4855
138.9	4.6489	4.73219	9.4098	9.23797	18.0249	17.6107	31.1379	31.7998	49.2097	51.5039
139	4.6489	4.73522	9.4101	9.24372	18.0354	17.621	31.1548	31.8159	49.2298	51.5222
139.1	4.6511	4.73825	9.4128	9.24948	18.044	17.6313	31.1706	31.8321	49.2476	51.5406
139.2	4.6501	4.74128	9.4114	9.25523	18.0503	17.6416	31.186	31.8482	49.2613	51.5589
139.3	4.6538	4.74431	9.4171	9.26098	18.0577	17.6519	31.2013	31.8644	49.277	51.5772
139.4	4.6546	4.74734	9.4238	9.26672	18.0657	17.6623	31.2153	31.8805	49.2925	51.5955
139.5	4.6583	4.75037	9.4295	9.27247	18.0754	17.6725	31.2314	31.8966	49.3101	51.6138
139.6	4.6633	4.7534	9.4387	9.27822	18.0851	17.6828	31.2475	31.9128	49.3319	51.632
139.7	4.6642	4.75643	9.4428	9.28396	18.0927	17.6931	31.2615	31.9289	49.3519	51.6502
139.8	4.6663	4.75946	9.4514	9.28971	18.1041	17.7034	31.2778	31.945	49.3705	51.6685
139.9	4.6701	4.76248	9.4591	9.29545	18.1155	17.7137	31.2955	31.9611	49.3907	51.6867
140	4.6713	4.76551	9.4672	9.30119	18.1242	17.724	31.3135	31.9771	49.411	51.7048
140.1	4.6751	4.76854	9.4764	9.30693	18.1319	17.7343	31.3327	31.9932	49.432	51.723
140.2	4.6783	4.77156	9.4882	9.31267	18.1403	17.7445	31.3487	32.0093	49.4517	51.7411
140.3	4.6848	4.77459	9.4939	9.31841	18.152	17.7548	31.3643	32.0253	49.4728	51.7592
140.4	4.6849	4.77761	9.5003	9.32414	18.1621	17.7651	31.3797	32.0414	49.4931	51.7773
140.5	4.6852	4.78064	9.5062	9.32988	18.1687	17.7753	31.397	32.0574	49.5115	51.7954
140.6	4.6884	4.78366	9.5064	9.33561	18.1798	17.7856	31.4133	32.0735	49.5301	51.8135
140.7	4.6904	4.78669	9.5132	9.34134	18.192	17.7959	31.4296	32.0895	49.5495	51.8315
140.8	4.689	4.78971	9.5158	9.34707	18.2022	17.8061	31.4399	32.1055	49.567	51.8496
140.9	4.689	4.79273	9.5174	9.3528	18.2094	17.8164	31.4511	32.1215	49.5849	51.8676
141	4.6908	4.79575	9.52	9.35853	18.2165	17.8266	31.4645	32.1375	49.6029	51.8856
141.1	4.6876	4.79878	9.523	9.36426	18.225	17.8369	31.4788	32.1535	49.6215	51.9035
141.2	4.6821	4.8018	9.5245	9.36999	18.2274	17.8471	31.4891	32.1695	49.6359	51.9215
141.3	4.6825	4.80482	9.5288	9.37571	18.2387	17.8574	31.5037	32.1855	49.657	51.9394
141.4	4.6864	4.80784	9.5332	9.38144	18.2494	17.8676	31.5194	32.2015	49.6764	51.9573
141.5	4.6896	4.81086	9.5409	9.38716	18.2621	17.8778	31.5334	32.2174	49.699	51.9752
141.6	4.6928	4.81388	9.5448	9.39288	18.272	17.8881	31.5491	32.2334	49.7175	51.9931
141.7	4.6968	4.81689	9.552	9.3986	18.2832	17.8983	31.5671	32.2493	49.7375	52.011
141.8	4.7012	4.81991	9.5586	9.40432	18.293	17.9085	31.5827	32.2653	49.7541	52.0288
141.9	4.7024	4.82293	9.565	9.41004	18.3026	17.9187	31.5987	32.2812	49.7731	52.0466
142	4.7038	4.82595	9.5711	9.41576	18.3113	17.929	31.6127	32.2971	49.7902	52.0644
142.1	4.7033	4.82896	9.5777	9.42147	18.3236	17.9392	31.6279	32.313	49.8049	52.0822
142.2	4.6995	4.83198	9.5842	9.42719	18.3309	17.9494	31.6404	32.3289	49.8199	52.1
142.3	4.7081	4.83499	9.5954	9.4329	18.3464	17.9596	31.6625	32.3448	49.8398	52.1177
142.4	4.7132	4.83801	9.6067	9.43861	18.3566	17.9698	31.6817	32.3607	49.8597	52.1354
142.5	4.7157	4.84102	9.6111	9.44432	18.3606	17.98	31.6964	32.3766	49.8782	52.1532
142.6	4.7207	4.84404	9.6172	9.45003	18.3652	17.9902	31.7108	32.3924	49.8974	52.1709
142.7	4.7274	4.84705	9.626	9.45574	18.3787	18.0004	31.7302	32.4083	49.9221	52.1885
142.8	4.7351	4.85006	9.6317	9.46145	18.3878	18.0106	31.7449	32.4242	49.945	52.2062
142.9	4.7398	4.85307	9.6386	9.46716	18.3994	18.0208	31.7627	32.44	49.9667	52.2238
143	4.7431	4.85609	9.6466	9.47286	18.4078	18.031	31.7812	32.4558	49.9866	52.2414
143.1	4.749	4.8591	9.6545	9.47856	18.4202	18.0412	31.8012	32.4717	50.0082	52.259
143.2	4.7562	4.86211	9.6652	9.48427	18.433	18.0514	31.819	32.4875	50.0276	52.2766
143.3	4.7596	4.86512	9.669	9.48997	18.4449	18.0615	31.8331	32.5033	50.0473	52.2942
143.4	4.7657	4.86813	9.6752	9.49567	18.4573	18.0717	31.8492	32.5191	50.067	52.3117
143.5	4.7731	4.87114	9.6815	9.50137	18.4656	18.0819	31.8645	32.5349	50.0891	52.3293
143.6	4.7753	4.87415	9.6886	9.50707	18.4721	18.0921	31.8773	32.5507	50.1058	52.3468
143.7	4.7789	4.87716	9.6947	9.51276	18.4806	18.1022	31.8901	32.5665	50.1233	52.3643
143.8	4.7811	4.88016	9.7004	9.51846	18.4896	18.1124	31.9006	32.5822	50.1443	52.3817
143.9	4.7852	4.88317	9.7056	9.52415	18.5015	18.1225	31.915	32.598	50.1627	52.3992
144	4.7887	4.88618	9.7118	9.52985	18.5085	18.1327	31.9295	32.6138	50.182	52.4166
144.1	4.7941	4.88918	9.7184	9.53554	18.5179	18.1429	31.944	32.6295	50.2009	52.434
144.2	4.7995	4.89219	9.7233	9.54123	18.5274	18.153	31.9588	32.6453	50.2175	52.4514
144.3	4.8036	4.89519	9.7304	9.54692	18.5386	18.1632	31.9752	32.661	50.237	52.4688
144.4	4.8047	4.8982	9.7383	9.55261	18.5493	18.1733	31.9895	32.6767	50.254	52.4862
144.5	4.8115	4.9012	9.7468	9.55829	18.5645	18.1834	32.0094	32.6924	50.274	52.5035
144.6	4.8165	4.90421	9.7558	9.56398	18.5756	18.1936	32.0265	32.7081	50.2936	52.5209
144.7	4.8174	4.90721	9.7602	9.56966	18.5868	18.2037	32.044	32.7238	50.3113	52.5382
144.8	4.8181	4.91021	9.7649	9.57535	18.5988	18.2138	32.0569	32.7395	50.3304	52.5555
144.9	4.8218	4.91322	9.7701	9.58103	18.6089	18.224	32.0714	32.7552	50.3508	52.5727
145	4.8271	4.91622	9.7779	9.58671	18.6204	18.2341	32.0883	32.7709	50.3668	52.59
145.1	4.8282	4.91922	9.785	9.59239	18.6268	18.2442	32.0978	32.7865	50.3815	52.6072
145.2	4.8291	4.92222	9.7889	9.59807	18.6372	18.2544	32.112	32.8022	50.3991	52.6244
145.3	4.8314	4.92522	9.7947	9.60375	18.6494	18.2645	32.1264	32.8178	50.417	52.6416
145.4	4.8363	4.92822	9.8023	9.60942	18.6618	18.2746	32.1421	32.8335	50.4393	52.6588
145.5	4.8388	4.93122	9.8052	9.6151	18.6729	18.2847	32.1558	32.8491	50.4561	52.676
145.6	4.8459	4.93422	9.8128	9.62077	18.6863	18.2948	32.1734	32.8648	50.4773	52.6931
145.7	4.8485	4.93722	9.8172	9.62644	18.695	18.3049	32.188	32.8804	50.4932	52.7103
145.8	4.8517	4.94021	9.8241	9.63212	18.7068	18.315	32.2022	32.896	50.5106	52.7274
145.9	4.8568	4.94321	9.8248	9.63779	18.7189	18.3251	32.2161	32.9116	50.5279	52.7445
146	4.8612	4.94621	9.824	9.64345	18.7289	18.3352	32.2291	32.9272	50.5441	52.7615
146.1	4.8653	4.9492	9.8273	9.64912	18.7394	18.3453	32.2436	32.9428	50.563	52.7786
146.2	4.868	4.9522	9.836	9.65479	18.7558	18.3554	32.2588	32.9583	50.5817	52.7956
146.3	4.8728	4.95519	9.8373	9.66046	18.7672	18.3655	32.2738	32.9739	50.5985	52.8127
146.4	4.8742	4.95819	9.8403	9.66612	18.7757	18.3756	32.2866	32.9895	50.6146	52.8297
146.5	4.88	4.96118	9.8447	9.67178	18.7866	18.3856	32.3034	33.005	50.6335	52.8467
146.6	4.8873	4.96418	9.8556	9.67744	18.8011	18.3957	32.3227	33.0206	50.6549	52.8636
146.7	4.8884	4.96717	9.863	9.68311	18.8083	18.4058	32.3375	33.0361	50.6725	52.8806
146.8	4.8907	4.97016	9.872	9.68877	18.819	18.4159	32.3514	33.0516	50.6928	52.8975
146.9	4.8993	4.97315	9.8831	9.69442	18.8306	18.4259	32.3705	33.0671	50.7086	52.9144
147	4.9033	4.97615	9.8885	9.70008	18.8398	18.436	32.3875	33.0827	50.7265	52.9313
147.1	4.9087	4.97914	9.8973	9.70574	18.8535	18.4461	32.4057	33.0982	50.7502	52.9482
147.2	4.915	4.98213	9.9036	9.71139	18.8628	18.4561	32.4218	33.1137	50.7692	52.9651
147.3	4.9224	4.98512	9.9088	9.71705	18.8769	18.4662	32.4402	33.1291	50.7893	52.9819
147.4	4.9269	4.98811	9.9182	9.7227	18.8835	18.4762	32.4559	33.1446	50.8068	52.9987
147.5	4.9272	4.9911	9.9213	9.72835	18.892	18.4863	32.4687	33.1601	50.8234	53.0156
147.6	4.9306	4.99409	9.9243	9.734	18.9015	18.4963	32.4863	33.1756	50.8431	53.0323
147.7	4.9289	4.99707	9.9293	9.73965	18.9091	18.5064	32.4989	33.191	50.862	53.0491
147.8	4.9284	5.00006	9.9308	9.7453	18.9185	18.5164	32.5119	33.2065	50.8801	53.0659
147.9	4.9316	5.00305	9.9359	9.75094	18.9295	18.5265	32.5302	33.2219	50.9013	53.0826
148	4.9344	5.00604	9.9385	9.75659	18.9411	18.5365	32.5421	33.2373	50.9196	53.0993
148.1	4.9368	5.00902	9.9405	9.76223	18.9479	18.5465	32.5555	33.2528	50.9384	53.116
148.2	4.9416	5.01201	9.9455	9.76787	18.957	18.5565	32.5713	33.2682	50.9613	53.1327
148.3	4.9463	5.01499	9.9504	9.77352	18.9673	18.5666	32.5894	33.2836	50.9821	53.1494
148.4	4.9464	5.01798	9.9531	9.77916	18.9749	18.5766	32.6025	33.299	50.9993	53.166
148.5	4.9537	5.02096	9.9598	9.7848	18.9886	18.5866	32.6217	33.3144	51.0218	53.1827
148.6	4.959	5.02394	9.9661	9.79043	18.9994	18.5966	32.6375	33.3298	51.041	53.1993
148.7	4.9603	5.02693	9.9726	9.79607	19.0131	18.6066	32.6511	33.3451	51.0571	53.2159
148.8	4.959	5.02991	9.9741	9.80171	19.0199	18.6167	32.6613	33.3605	51.0713	53.2325
148.9	4.9632	5.03289	9.9795	9.80734	19.031	18.6267	32.6765	33.3759	51.0859	53.249
149	4.965	5.03587	9.9855	9.81297	19.0413	18.6367	32.6887	33.3912	51.1039	53.2656
149.1	4.9634	5.03886	9.9867	9.81861	19.0497	18.6467	32.701	33.4065	51.1203	53.2821
149.2	4.9638	5.04184	9.9907	9.82424	19.0588	18.6567	32.7129	33.4219	51.1371	53.2986
149.3	4.9626	5.04482	9.9957	9.82987	19.0655	18.6667	32.7267	33.4372	51.1531	53.3151
149.4	4.9633	5.0478	10.0015	9.8355	19.0703	18.6767	32.7416	33.4525	51.1682	53.3316
149.5	4.9592	5.05077	10.0018	9.84112	19.0748	18.6866	32.7527	33.4678	51.1824	53.3481
149.6	4.9608	5.05375	10.0064	9.84675	19.0868	18.6966	32.7678	33.4831	51.2008	53.3645
149.7	4.9673	5.05673	10.0133	9.85238	19.0986	18.7066	32.7851	33.4984	51.2229	53.3809
149.8	4.9687	5.05971	10.0184	9.858	19.1094	18.7166	32.7994	33.5137	51.2384	53.3973
149.9	4.971	5.06269	10.0266	9.86362	19.1191	18.7266	32.8148	33.529	51.2507	53.4137
150	4.9732	5.06566	10.032	9.86924	19.1296	18.7365	32.8323	33.5443	51.267	53.4301
150.1	4.979	5.06864	10.0376	9.87486	19.144	18.7465	32.8473	33.5595	51.2882	53.4465
150.2	4.9788	5.07161	10.0401	9.88048	19.1549	18.7565	32.8607	33.5748	51.3051	53.4628
150.3	4.9762	5.07459	10.0444	9.8861	19.1656	18.7665	32.8762	33.59	51.3203	53.4791
150.4	4.9764	5.07756	10.0458	9.89172	19.1715	18.7764	32.8862	33.6053	51.3346	53.4954
150.5	4.9795	5.08054	10.0492	9.89733	19.1809	18.7864	32.9011	33.6205	51.3526	53.5117
150.6	4.9821	5.08351	10.0564	9.90295	19.1891	18.7963	32.9155	33.6357	51.3726	53.528
150.7	4.9847	5.08649	10.0595	9.90856	19.1961	18.8063	32.9285	33.651	51.3891	53.5442
150.8	4.9916	5.08946	10.0659	9.91417	19.2061	18.8162	32.9423	33.6662	51.4084	53.5605
150.9	4.9956	5.09243	10.0734	9.91978	19.2153	18.8262	32.9582	33.6814	51.4244	53.5767
151	4.9964	5.0954	10.0812	9.92539	19.229	18.8361	32.9725	33.6965	51.4414	53.5929
151.1	4.999	5.09837	10.0848	9.931	19.236	18.8461	32.9848	33.7117	51.4575	53.6091
151.2	5.0033	5.10134	10.0856	9.93661	19.2479	18.856	33.0016	33.7269	51.4772	53.6253
151.3	5.0068	5.10431	10.0917	9.94222	19.261	18.8659	33.0178	33.7421	51.498	53.6414
151.4	5.0175	5.10728	10.1034	9.94782	19.2753	18.8759	33.0364	33.7572	51.5197	53.6575
151.5	5.0163	5.11025	10.108	9.95343	19.2842	18.8858	33.0506	33.7724	51.5334	53.6737
151.6	5.0207	5.11322	10.1159	9.95903	19.2977	18.8957	33.0681	33.7875	51.5551	53.6898
151.7	5.0195	5.11619	10.1188	9.96463	19.3047	18.9056	33.0805	33.8027	51.5738	53.7058
151.8	5.0255	5.11916	10.1247	9.97023	19.3141	18.9156	33.0947	33.8178	51.5944	53.7219
151.9	5.0275	5.12212	10.1289	9.97583	19.3202	18.9255	33.1095	33.8329	51.616	53.738
152	5.0293	5.12509	10.1365	9.98143	19.3258	18.9354	33.1262	33.848	51.6354	53.754
152.1	5.0336	5.12806	10.1457	9.98702	19.3326	18.9453	33.1423	33.8631	51.654	53.77
152.2	5.0342	5.13102	10.1503	9.99262	19.3417	18.9552	33.1554	33.8782	51.6712	53.786
152.3	5.036	5.13399	10.1521	9.99821	19.3475	18.9651	33.1677	33.8933	51.6849	53.802
152.4	5.0337	5.13695	10.1564	10.0038	19.3554	18.975	33.1802	33.9084	51.7047	53.8179
152.5	5.0362	5.13992	10.1672	10.0094	19.3702	18.9849	33.1955	33.9235	51.7254	53.8339
152.6	5.0389	5.14288	10.1747	10.015	19.3797	18.9948	33.2057	33.9385	51.7382	53.8498
152.7	5.0407	5.14584	10.1792	10.0206	19.3884	19.0047	33.2185	33.9536	51.7548	53.8657
152.8	5.0416	5.14881	10.1846	10.0262	19.3987	19.0146	33.2282	33.9686	51.7737	53.8816
152.9	5.0482	5.15177	10.1886	10.0318	19.4104	19.0245	33.2437	33.9837	51.7895	53.8975
153	5.0518	5.15473	10.1911	10.0373	19.422	19.0344	33.2581	33.9987	51.8083	53.9134
153.1	5.0562	5.15769	10.1985	10.0429	19.4335	19.0442	33.2693	34.0137	51.8255	53.9292
153.2	5.0583	5.16065	10.207	10.0485	19.4433	19.0541	33.2854	34.0288	51.8403	53.9451
153.3	5.0584	5.16361	10.2127	10.0541	19.455	19.064	33.2989	34.0438	51.8559	53.9609
153.4	5.0634	5.16657	10.2218	10.0597	19.4655	19.0739	33.3106	34.0588	51.8758	53.9767
153.5	5.0661	5.16953	10.2263	10.0653	19.4768	19.0837	33.3223	34.0738	51.8949	53.9925
153.6	5.0677	5.17249	10.2342	10.0708	19.4859	19.0936	33.3331	34.0887	51.9112	54.0082
153.7	5.0708	5.17545	10.2418	10.0764	19.4925	19.1035	33.347	34.1037	51.9255	54.024
153.8	5.0781	5.17841	10.2494	10.082	19.5057	19.1133	33.3631	34.1187	51.9437	54.0397
153.9	5.0836	5.18136	10.2617	10.0876	19.5168	19.1232	33.3799	34.1337	51.966	54.0554
154	5.0871	5.18432	10.2697	10.0931	19.5274	19.133	33.3968	34.1486	51.985	54.0711
154.1	5.0866	5.18728	10.2718	10.0987	19.5313	19.1429	33.4092	34.1636	51.9988	54.0868
154.2	5.0901	5.19023	10.2789	10.1043	19.5395	19.1527	33.4223	34.1785	52.0128	54.1024
154.3	5.0946	5.19319	10.2852	10.1099	19.5511	19.1626	33.4394	34.1934	52.03	54.1181
154.4	5.1001	5.19614	10.2911	10.1154	19.5611	19.1724	33.4554	34.2084	52.0484	54.1337
154.5	5.105	5.19909	10.3023	10.121	19.5715	19.1822	33.4715	34.2233	52.067	54.1493
154.6	5.102	5.20205	10.3031	10.1266	19.5772	19.1921	33.4808	34.2382	52.0796	54.1649
154.7	5.1024	5.205	10.3117	10.1321	19.5864	19.2019	33.4942	34.2531	52.0974	54.1805
154.8	5.1033	5.20795	10.317	10.1377	19.593	19.2117	33.5091	34.268	52.1166	54.1961
154.9	5.1095	5.21091	10.3279	10.1433	19.604	19.2216	33.5234	34.2828	52.1358	54.2116
155	5.1085	5.21386	10.3323	10.1488	19.612	19.2314	33.5371	34.2977	52.1543	54.2272
155.1	5.1104	5.21681	10.3371	10.1544	19.6205	19.2412	33.5529	34.3126	52.1681	54.2427
155.2	5.1173	5.21976	10.3458	10.1599	19.6356	19.251	33.5696	34.3275	52.188	54.2582
155.3	5.1226	5.22271	10.3558	10.1655	19.6494	19.2608	33.5841	34.3423	52.2083	54.2736
155.4	5.1237	5.22566	10.3591	10.1711	19.6609	19.2707	33.5987	34.3572	52.2266	54.2891
155.5	5.1286	5.22861	10.3674	10.1766	19.6767	19.2805	33.6187	34.372	52.2482	54.3046
155.6	5.1346	5.23156	10.3746	10.1822	19.6899	19.2903	33.6352	34.3868	52.2699	54.32
155.7	5.1379	5.23451	10.3809	10.1877	19.697	19.3001	33.6549	34.4016	52.289	54.3354
155.8	5.1411	5.23745	10.3889	10.1933	19.7043	19.3099	33.6694	34.4165	52.3068	54.3508
155.9	5.1447	5.2404	10.3966	10.1988	19.7147	19.3197	33.6888	34.4313	52.326	54.3662
156	5.1464	5.24335	10.4	10.2044	19.7233	19.3295	33.7029	34.4461	52.3446	54.3816
156.1	5.1477	5.24629	10.4052	10.2099	19.7315	19.3393	33.715	34.4608	52.3621	54.3969
156.2	5.1524	5.24924	10.4107	10.2155	19.7419	19.349	33.7333	34.4756	52.3764	54.4122
156.3	5.1568	5.25219	10.4188	10.221	19.7542	19.3588	33.7529	34.4904	52.3953	54.4276
156.4	5.1636	5.25513	10.427	10.2266	19.7638	19.3686	33.7675	34.5052	52.4172	54.4429
156.5	5.1694	5.25807	10.4337	10.2321	19.7784	19.3784	33.7855	34.5199	52.4403	54.4582
156.6	5.1744	5.26102	10.4407	10.2377	19.787	19.3882	33.7997	34.5347	52.4578	54.4734
156.7	5.1784	5.26396	10.4474	10.2432	19.7989	19.3979	33.8146	34.5494	52.4734	54.4887
156.8	5.1809	5.2669	10.454	10.2487	19.811	19.4077	33.8305	34.5642	52.4904	54.5039
156.9	5.1835	5.26985	10.4628	10.2543	19.8228	19.4175	33.8471	34.5789	52.5088	54.5191
157	5.1849	5.27279	10.4688	10.2598	19.8321	19.4272	33.8631	34.5936	52.529	54.5343
157.1	5.1895	5.27573	10.4709	10.2654	19.8399	19.437	33.8772	34.6083	52.5442	54.5495
157.2	5.194	5.27867	10.4813	10.2709	19.8543	19.4467	33.8958	34.623	52.5661	54.5647
157.3	5.1968	5.28161	10.4903	10.2764	19.8617	19.4565	33.9087	34.6377	52.5815	54.5799
157.4	5.2022	5.28455	10.5015	10.282	19.8698	19.4662	33.9228	34.6524	52.6003	54.595
157.5	5.2013	5.28749	10.5046	10.2875	19.8759	19.476	33.9333	34.6671	52.6158	54.6101
157.6	5.2096	5.29043	10.5102	10.293	19.8883	19.4857	33.9481	34.6818	52.6379	54.6252
157.7	5.2136	5.29337	10.5142	10.2986	19.8964	19.4955	33.9596	34.6964	52.6492	54.6403
157.8	5.2209	5.2963	10.5216	10.3041	19.9125	19.5052	33.9763	34.7111	52.6673	54.6554
157.9	5.2249	5.29924	10.5314	10.3096	19.9212	19.515	33.9953	34.7257	52.6858	54.6705
158	5.2313	5.30218	10.54	10.3151	19.9364	19.5247	34.0094	34.7404	52.7033	54.6855
158.1	5.2355	5.30512	10.5493	10.3207	19.9505	19.5344	34.0228	34.755	52.722	54.7005
158.2	5.2392	5.30805	10.5617	10.3262	19.9676	19.5442	34.0411	34.7696	52.7405	54.7155
158.3	5.2443	5.31099	10.5714	10.3317	19.9794	19.5539	34.0592	34.7843	52.7591	54.7305
158.4	5.2479	5.31392	10.5792	10.3372	19.9885	19.5636	34.0766	34.7989	52.7759	54.7455
158.5	5.2544	5.31686	10.5858	10.3428	19.9999	19.5733	34.0907	34.8135	52.7938	54.7605
158.6	5.2589	5.31979	10.5897	10.3483	20.0072	19.583	34.1065	34.8281	52.8099	54.7754
158.7	5.2607	5.32272	10.595	10.3538	20.0177	19.5927	34.1237	34.8427	52.8301	54.7904
158.8	5.2618	5.32566	10.5998	10.3593	20.0301	19.6025	34.1382	34.8572	52.8441	54.8053
158.9	5.2695	5.32859	10.6104	10.3648	20.043	19.6122	34.1599	34.8718	52.8628	54.8202
159	5.2704	5.33152	10.6167	10.3704	20.053	19.6219	34.1757	34.8864	52.8819	54.8351
159.1	5.271	5.33445	10.6246	10.3759	20.0605	19.6316	34.1927	34.9009	52.9023	54.8499
159.2	5.2717	5.33738	10.6281	10.3814	20.0682	19.6413	34.2094	34.9155	52.9191	54.8648
159.3	5.275	5.34031	10.6326	10.3869	20.0769	19.651	34.2231	34.93	52.9364	54.8796
159.4	5.2781	5.34324	10.6391	10.3924	20.0861	19.6606	34.2372	34.9446	52.9551	54.8944
159.5	5.2783	5.34617	10.6458	10.3979	20.0969	19.6703	34.2554	34.9591	52.9719	54.9092
159.6	5.2782	5.3491	10.6536	10.4034	20.1043	19.68	34.2722	34.9736	52.99	54.924
159.7	5.2815	5.35203	10.6585	10.4089	20.1131	19.6897	34.2887	34.9881	53.0071	54.9388
159.8	5.2834	5.35496	10.6637	10.4144	20.1258	19.6994	34.3035	35.0026	53.0265	54.9536
159.9	5.2872	5.35789	10.6694	10.4199	20.1344	19.7091	34.3213	35.0171	53.0424	54.9683
160	5.2899	5.36081	10.6724	10.4255	20.1407	19.7187	34.3342	35.0316	53.0569	54.983
160.1	5.2905	5.36374	10.6776	10.431	20.1486	19.7284	34.3461	35.0461	53.0719	54.9977
160.2	5.2961	5.36666	10.6863	10.4365	20.1628	19.7381	34.3636	35.0606	53.0911	55.0124
160.3	5.2992	5.36959	10.6898	10.442	20.1747	19.7477	34.3789	35.075	53.1092	55.0271
160.4	5.2991	5.37252	10.6929	10.4475	20.1824	19.7574	34.3906	35.0895	53.1258	55.0418
160.5	5.3041	5.37544	10.7008	10.453	20.191	19.7671	34.4034	35.1039	53.1437	55.0564
160.6	5.3023	5.37836	10.7017	10.4585	20.1998	19.7767	34.4166	35.1184	53.1572	55.071
160.7	5.307	5.38129	10.7086	10.4639	20.2127	19.7864	34.4342	35.1328	53.1793	55.0857
160.8	5.3109	5.38421	10.7152	10.4694	20.2239	19.796	34.4497	35.1473	53.1964	55.1003
160.9	5.3155	5.38713	10.7221	10.4749	20.2344	19.8057	34.4645	35.1617	53.213	55.1148
161	5.3147	5.39005	10.7249	10.4804	20.2411	19.8153	34.4789	35.1761	53.2255	55.1294
161.1	5.3206	5.39298	10.7326	10.4859	20.2513	19.8249	34.4957	35.1905	53.2415	55.144
161.2	5.3198	5.3959	10.7357	10.4914	20.2588	19.8346	34.507	35.2049	53.2558	55.1585
161.3	5.3221	5.39882	10.7427	10.4969	20.2669	19.8442	34.5181	35.2193	53.2736	55.173
161.4	5.3229	5.40174	10.7457	10.5024	20.2716	19.8539	34.5288	35.2337	53.2885	55.1875
161.5	5.3281	5.40466	10.7511	10.5079	20.2821	19.8635	34.542	35.248	53.3054	55.202
161.6	5.3299	5.40758	10.7544	10.5134	20.2878	19.8731	34.5502	35.2624	53.3186	55.2165
161.7	5.3331	5.4105	10.7623	10.5188	20.2969	19.8827	34.5641	35.2768	53.3308	55.231
161.8	5.3337	5.41341	10.767	10.5243	20.3059	19.8924	34.5718	35.2911	53.3441	55.2454
161.9	5.3336	5.41633	10.767	10.5298	20.3149	19.902	34.5834	35.3055	53.3623	55.2598
162	5.3369	5.41925	10.7723	10.5353	20.3246	19.9116	34.5962	35.3198	53.3824	55.2743
162.1	5.3431	5.42216	10.7797	10.5408	20.3367	19.9212	34.6096	35.3341	53.3983	55.2887
162.2	5.3477	5.42508	10.7868	10.5462	20.3471	19.9308	34.623	35.3484	53.4147	55.303
162.3	5.3478	5.428	10.7908	10.5517	20.3514	19.9404	34.6325	35.3627	53.4283	55.3174
162.4	5.351	5.43091	10.7969	10.5572	20.3573	19.95	34.641	35.3771	53.4422	55.3318
[truncated: 6,276 more rows]

## Sheet: RBD-R10
Source data used to plot Supplementary Figure 6d, RBD-R10.
X (Time, sec)	0.098 nM_Y	0.098 nM; Fitted_Y	0.195 nM_Y	0.195 nM; Fitted_Y	0.39 nM_Y	0.39 nM; Fitted_Y	0.78 nM_Y	0.78 nM; Fitted_Y	1.56 nM_Y	1.56 nM; Fitted_Y
-37.3	-0.0145986	0	0.147301	0	0.375801	0	0.616301	0	1.0987	0
-37.2	0.0343984	0	0.212398	0	0.4358	0	0.6587	0	1.1451	0
-37.1	0.0146999	0	0.161	0	0.4158	0	0.6175	0	1.127	0
-37	0.0319	0	0.1757	0	0.4101	0	0.6231	0	1.1359	0
-36.9	0.0574997	0	0.1955	0	0.4342	0	0.6449	0	1.1546	0
-36.8	0.0687002	0	0.1877	0	0.4441	0	0.6437	0	1.1535	0
-36.7	0.0723001	0	0.1997	0	0.4456	0	0.6466	0	1.1692	0
-36.6	0.0744999	0	0.1997	0	0.4497	0	0.6616	0	1.1822	0
-36.5	0.0703	0	0.195	0	0.4561	0	0.6672	0	1.172	0
-36.4	0.0912999	0	0.196	0	0.4739	0	0.6822	0	1.1828	0
-36.3	0.0851999	0	0.19	0	0.469	0	0.6808	0	1.1725	0
-36.2	0.0816	0	0.1961	0	0.4726	0	0.679	0	1.1574	0
-36.1	0.0784997	0	0.1942	0	0.4695	0	0.6758	0	1.1505	0
-36	0.0729	0	0.1885	0	0.4542	0	0.6746	0	1.1505	0
-35.9	0.0755997	0	0.1842	0	0.4559	0	0.6817	0	1.1508	0
-35.8	0.0698998	0	0.1817	0	0.4477	0	0.6777	0	1.1365	0
-35.7	0.0665999	0	0.1795	0	0.4458	0	0.6737	0	1.1286	0
-35.6	0.0678997	0	0.1799	0	0.4422	0	0.6718	0	1.1276	0
-35.5	0.0678	0	0.174	0	0.4362	0	0.6621	0	1.1208	0
-35.4	0.0628999	0	0.1715	0	0.4322	0	0.6566	0	1.1102	0
-35.3	0.0743999	0	0.1753	0	0.441	0	0.656	0	1.1065	0
-35.2	0.0880999	0	0.1773	0	0.4512	0	0.6554	0	1.1052	0
-35.1	0.0989998	0	0.1775	0	0.4581	0	0.6549	0	1.1007	0
-35	0.1058	0	0.1883	0	0.4599	0	0.651	0	1.0946	0
-34.9	0.1217	0	0.2092	0	0.4788	0	0.6601	0	1.1067	0
-34.8	0.1162	0	0.2065	0	0.4835	0	0.6568	0	1.1021	0
-34.7	0.1109	0	0.2012	0	0.4715	0	0.6528	0	1.0963	0
-34.6	0.1087	0	0.2031	0	0.4722	0	0.6531	0	1.1004	0
-34.5	0.1034	0	0.1941	0	0.471	0	0.6542	0	1.0942	0
-34.4	0.0977	0	0.1904	0	0.4588	0	0.6524	0	1.0827	0
-34.3	0.1008	0	0.188	0	0.4468	0	0.6485	0	1.0867	0
-34.2	0.1128	0	0.1877	0	0.4443	0	0.6579	0	1.0924	0
-34.1	0.1188	0	0.1975	0	0.4497	0	0.6587	0	1.0897	0
-34	0.1064	0	0.1926	0	0.4311	0	0.6475	0	1.0751	0
-33.9	0.1011	0	0.1933	0	0.4234	0	0.6449	0	1.0718	0
-33.8	0.0907997	0	0.1958	0	0.4181	0	0.6407	0	1.0649	0
-33.7	0.0876998	0	0.1911	0	0.4125	0	0.6277	0	1.0569	0
-33.6	0.0852999	0	0.1904	0	0.4051	0	0.624	0	1.0539	0
-33.5	0.084	0	0.184	0	0.401	0	0.623	0	1.0475	0
-33.4	0.0828001	0	0.1855	0	0.4035	0	0.6205	0	1.04	0
-33.3	0.0844999	0	0.1898	0	0.4044	0	0.6237	0	1.0384	0
-33.2	0.0812999	0	0.1833	0	0.4	0	0.6195	0	1.0315	0
-33.1	0.0805999	0	0.1855	0	0.4008	0	0.6157	0	1.0275	0
-33	0.0781	0	0.1852	0	0.3985	0	0.6125	0	1.0257	0
-32.9	0.0768	0	0.1859	0	0.3936	0	0.6083	0	1.0214	0
-32.8	0.0820999	0	0.187	0	0.3962	0	0.6105	0	1.0175	0
-32.7	0.0809998	0	0.1855	0	0.3943	0	0.6117	0	1.0133	0
-32.6	0.0815998	0	0.1829	0	0.3912	0	0.6058	0	1.007	0
-32.5	0.0797	0	0.1795	0	0.3882	0	0.5998	0	0.9994	0
-32.4	0.0756999	0	0.176	0	0.3809	0	0.5939	0	0.988	0
-32.3	0.0746	0	0.1805	0	0.3798	0	0.5902	0	0.9827	0
-32.2	0.0736998	0	0.1831	0	0.3765	0	0.5903	0	0.9819	0
-32.1	0.0733998	0	0.179	0	0.3722	0	0.5876	0	0.9719	0
-32	0.0717999	0	0.1797	0	0.3684	0	0.5867	0	0.9659	0
-31.9	0.0695999	0	0.1765	0	0.3643	0	0.581	0	0.959	0
-31.8	0.073	0	0.1744	0	0.3624	0	0.5787	0	0.9576	0
-31.7	0.0772	0	0.1773	0	0.3612	0	0.5782	0	0.9559	0
-31.6	0.0780999	0	0.1758	0	0.3604	0	0.578	0	0.9544	0
-31.5	0.0796	0	0.1721	0	0.3615	0	0.5757	0	0.9532	0
-31.4	0.0807999	0	0.1742	0	0.3634	0	0.5744	0	0.9489	0
-31.3	0.0773	0	0.1756	0	0.3643	0	0.5705	0	0.9417	0
-31.2	0.0795999	0	0.1807	0	0.3641	0	0.5665	0	0.9385	0
-31.1	0.0777	0	0.1829	0	0.3609	0	0.5601	0	0.9287	0
-31	0.0830998	0	0.1872	0	0.3649	0	0.5602	0	0.9282	0
-30.9	0.0816999	0	0.184	0	0.364	0	0.5565	0	0.9218	0
-30.8	0.0826999	0	0.1846	0	0.3631	0	0.5545	0	0.921	0
-30.7	0.0799	0	0.1835	0	0.3611	0	0.5511	0	0.9156	0
-30.6	0.0767999	0	0.1864	0	0.3621	0	0.5519	0	0.9135	0
-30.5	0.0739999	0	0.1891	0	0.3601	0	0.5485	0	0.9081	0
-30.4	0.0756	0	0.1907	0	0.3577	0	0.5503	0	0.9007	0
-30.3	0.0771999	0	0.1936	0	0.3596	0	0.5507	0	0.8993	0
-30.2	0.0778999	0	0.1907	0	0.3588	0	0.5494	0	0.8962	0
-30.1	0.0758	0	0.1899	0	0.3562	0	0.5455	0	0.8918	0
-30	0.0795999	0	0.1914	0	0.3576	0	0.5441	0	0.8907	0
-29.9	0.0803	0	0.192	0	0.3561	0	0.5411	0	0.8865	0
-29.8	0.0804	0	0.1943	0	0.353	0	0.541	0	0.8836	0
-29.7	0.0821	0	0.1947	0	0.3531	0	0.5384	0	0.881	0
-29.6	0.0814998	0	0.1979	0	0.3513	0	0.5397	0	0.8762	0
-29.5	0.0796998	0	0.1938	0	0.3453	0	0.5358	0	0.8689	0
-29.4	0.0764999	0	0.1917	0	0.3438	0	0.5338	0	0.8625	0
-29.3	0.0800999	0	0.1921	0	0.3449	0	0.5309	0	0.8579	0
-29.2	0.0799999	0	0.1901	0	0.339	0	0.5276	0	0.851	0
-29.1	0.0794	0	0.1874	0	0.335	0	0.5251	0	0.8508	0
-29	0.0788999	0	0.1905	0	0.3338	0	0.5277	0	0.8493	0
-28.9	0.0775998	0	0.1877	0	0.3311	0	0.527	0	0.8462	0
-28.8	0.0714	0	0.1843	0	0.3277	0	0.5247	0	0.8401	0
-28.7	0.0753999	0	0.1852	0	0.3301	0	0.5255	0	0.84	0
-28.6	0.0728998	0	0.1798	0	0.3257	0	0.5194	0	0.8362	0
-28.5	0.0667	0	0.1769	0	0.3199	0	0.5164	0	0.8282	0
-28.4	0.0713999	0	0.1772	0	0.3195	0	0.5182	0	0.827	0
-28.3	0.0712999	0	0.173	0	0.3199	0	0.5168	0	0.8228	0
-28.2	0.0705	0	0.173	0	0.3207	0	0.517	0	0.8164	0
-28.1	0.0683	0	0.1704	0	0.3206	0	0.5169	0	0.813	0
-28	0.0707999	0	0.1727	0	0.3208	0	0.5169	0	0.8144	0
-27.9	0.0692	0	0.1686	0	0.3199	0	0.5157	0	0.8078	0
-27.8	0.0754	0	0.1698	0	0.32	0	0.5158	0	0.8069	0
-27.7	0.0731999	0	0.1725	0	0.3196	0	0.512	0	0.8048	0
-27.6	0.0678999	0	0.1738	0	0.3155	0	0.5115	0	0.7983	0
-27.5	0.0628999	0	0.1711	0	0.3123	0	0.5083	0	0.792	0
-27.4	0.0605999	0	0.1723	0	0.3121	0	0.5045	0	0.7867	0
-27.3	0.0585999	0	0.1705	0	0.3068	0	0.5021	0	0.7828	0
-27.2	0.0580999	0	0.1692	0	0.3049	0	0.498	0	0.7779	0
-27.1	0.0602999	0	0.1712	0	0.3015	0	0.4981	0	0.7754	0
-27	0.0575999	0	0.1667	0	0.298	0	0.4966	0	0.769	0
-26.9	0.055	0	0.1646	0	0.2929	0	0.4939	0	0.7619	0
-26.8	0.0528	0	0.1651	0	0.2941	0	0.4912	0	0.7553	0
-26.7	0.0524	0	0.1642	0	0.2941	0	0.4869	0	0.7535	0
-26.6	0.0558	0	0.1656	0	0.2958	0	0.4818	0	0.7509	0
-26.5	0.0576	0	0.1703	0	0.2974	0	0.4817	0	0.747	0
-26.4	0.0577	0	0.175	0	0.2957	0	0.4817	0	0.7404	0
-26.3	0.0595	0	0.1747	0	0.2949	0	0.4805	0	0.7368	0
-26.2	0.0606999	0	0.1752	0	0.2911	0	0.4796	0	0.736	0
-26.1	0.0599999	0	0.1739	0	0.2878	0	0.4728	0	0.7323	0
-26	0.0615001	0	0.1747	0	0.2851	0	0.4683	0	0.7311	0
-25.9	0.0653999	0	0.1785	0	0.2872	0	0.4698	0	0.7313	0
-25.8	0.0633999	0	0.1759	0	0.2845	0	0.4665	0	0.7272	0
-25.7	0.0598	0	0.1742	0	0.2811	0	0.4608	0	0.7235	0
-25.6	0.0605999	0	0.1752	0	0.283	0	0.4566	0	0.7235	0
-25.5	0.0617999	0	0.1766	0	0.2813	0	0.4503	0	0.719	0
-25.4	0.0611999	0	0.1766	0	0.2763	0	0.4487	0	0.715	0
-25.3	0.0609999	0	0.1736	0	0.2762	0	0.4461	0	0.716	0
-25.2	0.0611999	0	0.1747	0	0.273	0	0.441	0	0.7118	0
-25.1	0.0601999	0	0.1716	0	0.271	0	0.4425	0	0.7078	0
-25	0.059	0	0.1682	0	0.2692	0	0.4428	0	0.7041	0
-24.9	0.0602999	0	0.1638	0	0.2673	0	0.44	0	0.7021	0
-24.8	0.0608	0	0.1603	0	0.2609	0	0.4376	0	0.6968	0
-24.7	0.0586	0	0.1595	0	0.2604	0	0.4371	0	0.6947	0
-24.6	0.0596999	0	0.1567	0	0.2568	0	0.4345	0	0.6912	0
-24.5	0.0621	0	0.1517	0	0.2548	0	0.4294	0	0.6872	0
-24.4	0.0616	0	0.1511	0	0.2553	0	0.4271	0	0.6861	0
-24.3	0.0581999	0	0.1506	0	0.2586	0	0.4242	0	0.6863	0
-24.2	0.0561999	0	0.1474	0	0.2542	0	0.4201	0	0.6821	0
-24.1	0.0527999	0	0.1458	0	0.2527	0	0.4163	0	0.6745	0
-24	0.0528999	0	0.145	0	0.2496	0	0.4143	0	0.6722	0
-23.9	0.0514	0	0.1425	0	0.2499	0	0.4144	0	0.6701	0
-23.8	0.0526999	0	0.1389	0	0.2489	0	0.4138	0	0.667	0
-23.7	0.0473	0	0.1353	0	0.2472	0	0.4093	0	0.6624	0
-23.6	0.0418999	0	0.1323	0	0.2443	0	0.4107	0	0.6566	0
-23.5	0.0385	0	0.1287	0	0.244	0	0.4052	0	0.6541	0
-23.4	0.0379	0	0.1272	0	0.2424	0	0.4018	0	0.652	0
-23.3	0.0363	0	0.1277	0	0.2423	0	0.3969	0	0.6524	0
-23.2	0.0363	0	0.1285	0	0.2422	0	0.3993	0	0.6484	0
-23.1	0.0366	0	0.1298	0	0.2454	0	0.3941	0	0.6466	0
-23	0.0356999	0	0.1343	0	0.2472	0	0.3934	0	0.6417	0
-22.9	0.0336998	0	0.1341	0	0.2453	0	0.3877	0	0.6348	0
-22.8	0.0335999	0	0.1334	0	0.245	0	0.3814	0	0.6272	0
-22.7	0.0339999	0	0.1339	0	0.246	0	0.3765	0	0.6199	0
-22.6	0.0232001	0	0.1264	0	0.2405	0	0.3718	0	0.6134	0
-22.5	0.0221002	0	0.128	0	0.2386	0	0.3729	0	0.612	0
-22.4	0.0277998	0	0.136	0	0.2453	0	0.3736	0	0.6104	0
-22.3	0.0272999	0	0.138	0	0.2389	0	0.3711	0	0.6025	0
-22.2	0.0236	0	0.142	0	0.2402	0	0.3665	0	0.6012	0
-22.1	0.0243997	0	0.1503	0	0.2397	0	0.3639	0	0.5995	0
-22	0.0238997	0	0.1428	0	0.2339	0	0.3545	0	0.5865	0
-21.9	0.0201997	0	0.1415	0	0.2334	0	0.3506	0	0.5801	0
-21.8	0.0110998	0	0.1404	0	0.2337	0	0.3488	0	0.5787	0
-21.7	0.0131999	0	0.1396	0	0.2333	0	0.3427	0	0.5733	0
-21.6	0.0197997	0	0.1407	0	0.2349	0	0.3385	0	0.5704	0
-21.5	0.0228	0	0.1499	0	0.2336	0	0.3386	0	0.5699	0
-21.4	0.0347999	0	0.1613	0	0.246	0	0.3517	0	0.5807	0
-21.3	0.0403999	0	0.1645	0	0.2547	0	0.3605	0	0.5781	0
-21.2	0.0449999	0	0.1605	0	0.2579	0	0.3556	0	0.5786	0
-21.1	0.0400998	0	0.1531	0	0.2519	0	0.3559	0	0.5721	0
-21	0.0367	0	0.1485	0	0.2505	0	0.3539	0	0.5663	0
-20.9	0.0376001	0	0.148	0	0.2545	0	0.3499	0	0.5671	0
-20.8	0.0339	0	0.1514	0	0.2525	0	0.3486	0	0.5631	0
-20.7	0.0267001	0	0.1494	0	0.2435	0	0.3473	0	0.5557	0
-20.6	0.0266001	0	0.1452	0	0.2422	0	0.3473	0	0.5549	0
-20.5	0.0172999	0	0.1353	0	0.2422	0	0.3476	0	0.5524	0
-20.4	0.0063001	0	0.125	0	0.2312	0	0.3401	0	0.5444	0
-20.3	0.0044001	0	0.1191	0	0.2367	0	0.3337	0	0.5381	0
-20.2	0.0074999	0	0.1179	0	0.2415	0	0.3359	0	0.5393	0
-20.1	-0.000699904	0	0.1112	0	0.2316	0	0.3281	0	0.535	0
-20	0.000599706	0	0.1194	0	0.2351	0	0.3205	0	0.5337	0
-19.9	-0.000200158	0	0.1206	0	0.2338	0	0.3119	0	0.521	0
-19.8	-0.00600016	0	0.1209	0	0.2346	0	0.3073	0	0.5119	0
-19.7	-0.0169	0	0.1145	0	0.2307	0	0.2836	0	0.5048	0
-19.6	-0.0183998	0	0.1107	0	0.2303	0	0.2717	0	0.5028	0
-19.5	-0.0108999	0	0.1141	0	0.2371	0	0.2691	0	0.5065	0
-19.4	-0.00929997	0	0.1156	0	0.2345	0	0.2719	0	0.5057	0
-19.3	0.000500001	0	0.1145	0	0.2331	0	0.2709	0	0.502	0
-19.2	0.00710005	0	0.1151	0	0.2268	0	0.271	0	0.4969	0
-19.1	0.0151003	0	0.116	0	0.2272	0	0.2725	0	0.4937	0
-19	0.0235002	0	0.1205	0	0.2272	0	0.276	0	0.4914	0
-18.9	0.0311002	0	0.1167	0	0.2233	0	0.276	0	0.4843	0
-18.8	0.0315003	0	0.1198	0	0.2213	0	0.2815	0	0.4812	0
-18.7	0.0393002	0	0.1296	0	0.2299	0	0.2949	0	0.4885	0
-18.6	0.0437002	0	0.1329	0	0.2313	0	0.2951	0	0.4895	0
-18.5	0.0470002	0	0.1331	0	0.2289	0	0.292	0	0.4898	0
-18.4	0.0461002	0	0.1308	0	0.2221	0	0.2903	0	0.4902	0
-18.3	0.0487	0	0.1178	0	0.218	0	0.2892	0	0.487	0
-18.2	0.0430001	0	0.1096	0	0.2034	0	0.2785	0	0.476	0
-18.1	0.0469002	0	0.1036	0	0.2	0	0.2812	0	0.4786	0
-18	0.0395003	0	0.0854003	0	0.1829	0	0.2818	0	0.4702	0
-17.9	0.0352007	0	0.0761007	0	0.1688	0	0.2886	0	0.4708	0
-17.8	0.0440003	0	0.0723003	0	0.1631	0	0.3009	0	0.4791	0
-17.7	0.0517003	0	0.0735003	0	0.1651	0	0.31	0	0.4775	0
-17.6	0.0622003	0	0.0831003	0	0.1729	0	0.3112	0	0.4799	0
-17.5	0.0663	0	0.1041	0	0.1699	0	0.3039	0	0.4807	0
-17.4	0.0593999	0	0.1072	0	0.1725	0	0.2956	0	0.4743	0
-17.3	0.0537999	0	0.1121	0	0.1691	0	0.3021	0	0.4714	0
-17.2	0.0565999	0	0.1121	0	0.1654	0	0.3031	0	0.4713	0
-17.1	0.0524997	0	0.0989997	0	0.1572	0	0.3015	0	0.4538	0
-17	0.0492996	0	0.0746996	0	0.1449	0	0.286	0	0.4519	0
-16.9	0.0373998	0	0.0563998	0	0.1352	0	0.271	0	0.4426	0
-16.8	0.0299998	0	0.0452998	0	0.1219	0	0.2669	0	0.438	0
-16.7	0.0123999	0	0.0302999	0	0.1095	0	0.2521	0	0.443	0
-16.6	0.000400175	0	0.0273002	0	0.0976001	0	0.2428	0	0.4227	0
-16.5	-0.000999807	0	0.0361002	0	0.0907001	0	0.2444	0	0.4228	0
-16.4	-0.00319979	0	0.0315002	0	0.0866	0	0.2468	0	0.4204	0
-16.3	-0.0187	0	0.0325	0	0.077	0	0.2473	0	0.4201	0
-16.2	-0.0426999	0	0.0285001	0	0.0646	0	0.2489	0	0.4164	0
-16.1	-0.0641998	0	0.0256002	0	0.0505001	0	0.2324	0	0.4146	0
-16	-0.0730997	0	0.0215003	0	0.0428001	0	0.2306	0	0.4106	0
-15.9	-0.0755999	0	0.0257001	0	0.0424	0	0.2301	0	0.4114	0
-15.8	-0.0855	0	0.0263	0	0.0425	0	0.2261	0	0.4095	0
-15.7	-0.0819001	0	0.0294999	0	0.0515	0	0.2322	0	0.4092	0
-15.6	-0.0905001	0	0.0293999	0	0.0472999	0	0.2238	0	0.3994	0
-15.5	-0.0943	0	0.0337	0	0.056	0	0.2255	0	0.3945	0
-15.4	-0.0925001	0	0.0431999	0	0.0668	0	0.2238	0	0.3941	0
-15.3	-0.0842999	0	0.0459001	0	0.0698	0	0.221	0	0.3872	0
-15.2	-0.0705001	0	0.0494999	0	0.0817	0	0.223	0	0.3867	0
-15.1	-0.0631002	0	0.0323998	0	0.0837999	0	0.2034	0	0.375	0
-15	-0.0576	0	0.0253	0	0.0837	0	0.1885	0	0.3637	0
-14.9	-0.0491002	0	0.0291998	0	0.088	0	0.1895	0	0.3578	0
-14.8	-0.0508001	0	0.0263999	0	0.0911	0	0.176	0	0.3549	0
-14.7	-0.0591	0	0.0236	0	0.0942	0	0.17	0	0.3462	0
-14.6	-0.0561003	0	0.0334997	0	0.103	0	0.1755	0	0.3439	0
-14.5	-0.0573003	0	0.0368997	0	0.1058	0	0.1781	0	0.3333	0
-14.4	-0.0547001	0	0.0391999	0	0.1007	0	0.1797	0	0.3294	0
-14.3	-0.0451	0	0.0469	0	0.1062	0	0.1793	0	0.3257	0
-14.2	-0.0307	0	0.046	0	0.112	0	0.1786	0	0.3179	0
-14.1	-0.0146	0	0.0521	0	0.1224	0	0.1811	0	0.3129	0
-14	-0.00480032	0	0.0607997	0	0.1315	0	0.1799	0	0.3094	0
-13.9	-0.00570021	0	0.0583998	0	0.1354	0	0.178	0	0.2976	0
-13.8	-0.00130021	0	0.0628998	0	0.1375	0	0.1793	0	0.2933	0
-13.7	-0.00960004	0	0.0566	0	0.1224	0	0.1724	0	0.2822	0
-13.6	-0.0035	0	0.0495	0	0.1174	0	0.1756	0	0.2767	0
-13.5	-0.00240001	0	0.0462	0	0.1071	0	0.1659	0	0.2729	0
-13.4	-0.0068	0	0.0464	0	0.1086	0	0.1595	0	0.275	0
-13.3	-0.0111	0	0.0479	0	0.1064	0	0.1583	0	0.2741	0
-13.2	-9.99701e-05	0	0.0476	0	0.1039	0	0.1577	0	0.2803	0
-13.1	0.00489964	0	0.0448996	0	0.0988998	0	0.1583	0	0.2757	0
-13	-0.000300193	0	0.0546998	0	0.0941999	0	0.1494	0	0.2666	0
-12.9	-0.0182004	0	0.0559996	0	0.0823	0	0.1484	0	0.2659	0
-12.8	-0.00749985	0	0.0399001	0	0.068	0	0.1431	0	0.2531	0
-12.7	-0.00490011	0	0.0487999	0	0.0753	0	0.1443	0	0.2566	0
-12.6	-0.00469964	0	0.0387004	0	0.0692002	0	0.1393	0	0.2474	0
-12.5	0.00180016	0	0.0351002	0	0.0861001	0	0.1522	0	0.2508	0
-12.4	-0.00410014	0	0.0325999	0	0.0963	0	0.1567	0	0.2586	0
-12.3	-0.0144002	0	0.0189998	0	0.0994	0	0.1574	0	0.2606	0
-12.2	-0.0189002	0	0.00529984	0	0.0946	0	0.1506	0	0.2521	0
-12.1	-0.0202001	0	-0.0040001	0	0.084	0	0.1474	0	0.2459	0
-12	-0.0174001	0	0.00539987	0	0.0814999	0	0.1488	0	0.2439	0
-11.9	-0.0120001	0	0.0043999	0	0.0773	0	0.1479	0	0.2373	0
-11.8	-0.00549995	0	0.0126001	0	0.0729	0	0.1474	0	0.2336	0
-11.7	0.00659996	0	0.0249	0	0.0786	0	0.1481	0	0.2383	0
-11.6	0.00770001	0	0.0312	0	0.0768	0	0.1438	0	0.233	0
-11.5	0.0185996	0	0.0464996	0	0.0810998	0	0.1455	0	0.229	0
-11.4	0.0169997	0	0.0450997	0	0.0798	0	0.1389	0	0.2229	0
-11.3	0.0145998	0	0.0445998	0	0.0775	0	0.138	0	0.2182	0
-11.2	0.0088998	0	0.0392998	0	0.074	0	0.1339	0	0.2139	0
-11.1	0.00829958	0	0.0316996	0	0.0721998	0	0.1237	0	0.2064	0
-11	0.00289989	0	0.0251999	0	0.0722	0	0.1176	0	0.196	0
-10.9	0.00519985	0	0.0248998	0	0.0731	0	0.1161	0	0.1905	0
-10.8	0.0111999	0	0.0311999	0	0.0781	0	0.1143	0	0.1933	0
-10.7	0.0186997	0	0.0431997	0	0.0773	0	0.109	0	0.1928	0
-10.6	0.0116997	0	0.0410997	0	0.0677999	0	0.0959999	0	0.1858	0
-10.5	0.0229997	0	0.0469997	0	0.0644998	0	0.0897998	0	0.1753	0
-10.4	0.0247997	0	0.0513997	0	0.0614	0	0.0835	0	0.1684	0
-10.3	0.0308998	0	0.0590998	0	0.0578	0	0.0819	0	0.1662	0
-10.2	0.0372999	0	0.0596999	0	0.0574	0	0.0782	0	0.1615	0
-10.1	0.0433996	0	0.0633996	0	0.0561998	0	0.0737998	0	0.1496	0
-10	0.0422997	0	0.0595997	0	0.0487999	0	0.0616999	0	0.1424	0
-9.9	0.0458996	0	0.0623996	0	0.0469	0	0.0583	0	0.1355	0
-9.8	0.0489999	0	0.0631999	0	0.0491	0	0.0476	0	0.1275	0
-9.7	0.0528998	0	0.0619998	0	0.0531	0	0.0418	0	0.1284	0
-9.6	0.0593998	0	0.0619998	0	0.0496999	0	0.0429999	0	0.1308	0
-9.5	0.0640997	0	0.0676997	0	0.0488999	0	0.0420999	0	0.1285	0
-9.4	0.0554998	0	0.0650998	0	0.0502	0	0.0395	0	0.1242	0
-9.3	0.0420999	0	0.0470999	0	0.0478	0	0.033	0	0.1229	0
-9.2	0.0246	0	0.0224	0	0.0415	0	0.0275	0	0.1187	0
-9.1	0.0219002	0	0.0179002	0	0.0430001	0	0.0346001	0	0.116	0
-9	0.0222002	0	0.0178002	0	0.0414001	0	0.0476001	0	0.1237	0
-8.9	0.0330001	0	0.0204001	0	0.0439	0	0.0533	0	0.1205	0
-8.8	0.0271001	0	0.0243001	0	0.0433	0	0.0591	0	0.1219	0
-8.7	0.0249	0	0.0275	0	0.0486	0	0.0723	0	0.1247	0
-8.6	0.0302997	0	0.0286997	0	0.0489999	0	0.0715999	0	0.1266	0
-8.5	0.0271	0	0.0212	0	0.0432	0	0.0607	0	0.116	0
-8.4	0.0291998	0	0.0247998	0	0.0402	0	0.0612	0	0.1134	0
-8.3	0.0282001	0	0.0194001	0	0.0396	0	0.0538	0	0.1109	0
-8.2	0.0315	0	0.0156	0	0.0402	0	0.0555	0	0.1114	0
-8.1	0.0323002	0	0.0172002	0	0.0484001	0	0.0547001	0	0.1063	0
-8	0.0380999	0	0.0186999	0	0.0522	0	0.0557	0	0.1028	0
-7.9	0.0392999	0	0.0139999	0	0.0526	0	0.0541	0	0.0971	0
-7.8	0.0345	0	0.00989996	0	0.0529	0	0.0502	0	0.0922	0
-7.7	0.0337999	0	0.00809991	0	0.0513	0	0.0464	0	0.0891999	0
-7.6	0.0319998	0	0.00959981	0	0.0458999	0	0.0429999	0	0.0806998	0
-7.5	0.0277999	0	0.00439993	0	0.0429	0	0.0364	0	0.0734	0
-7.4	0.0286998	0	0.00209984	0	0.0398	0	0.0368	0	0.0699999	0
-7.3	0.0251001	0	0.000700065	0	0.0361	0	0.0317	0	0.0661001	0
-7.2	0.0306	0	0.00439997	0	0.041	0	0.0346	0	0.071	0
-7.1	0.0306	0	0.00409998	0	0.0361	0	0.033	0	0.0704	0
-7	0.0249	0	0.0043	0	0.034	0	0.0281	0	0.0686	0
-6.9	0.0219999	0	0.00309995	0	0.0329	0	0.0284	0	0.0648	0
-6.8	0.0153	0	0.000499985	0	0.029	0	0.0221	0	0.0615	0
-6.7	0.0125	0	-0.00219998	0	0.0248	0	0.0253	0	0.0579	0
-6.6	0.00849993	0	-7.25558e-08	0	0.0238	0	0.0273	0	0.0545999	0
-6.5	0.0056999	0	-0.0021001	0	0.0253	0	0.0248	0	0.0505	0
-6.4	0.00209994	0	-0.00300006	0	0.0171	0	0.0207	0	0.0443	0
-6.3	-0.00390002	0	-0.00390002	0	0.0119	0	0.0176	0	0.0407	0
-6.2	-0.00519998	0	-0.00479998	0	0.0088	0	0.0149	0	0.0352	0
-6.1	-0.00169991	0	-0.00379991	0	0.00970004	0	0.0125	0	0.0343001	0
-6	-0.00139991	0	0.000600092	0	0.00750005	0	0.0145	0	0.0321	0
-5.9	0.00190001	0	0.00790001	0	0.0102	0	0.0171	0	0.0293	0
-5.8	0.00119998	0	0.00599998	0	0.0119	0	0.0179	0	0.0241	0
-5.7	0.00199994	0	0.00449994	0	0.0107	0	0.0156	0	0.0203	0
-5.6	-0.000900011	0	0.00109999	0	0.0068	0	0.011	0	0.0128	0
-5.5	-0.000299989	0	0.00260001	0	0.00390001	0	0.0104	0	0.0107	0
-5.4	-0.000100057	0	0.00439994	0	0.0039	0	0.0094	0	0.00839994	0
-5.3	-0.00150011	0	0.00269989	0	0.00299989	0	0.00329989	0	0.00729989	0
-5.2	-0.00289999	0	0.00180001	0	-0.0018	0	-0.0022	0	0.0001	0
-5.1	-0.00500002	0	0.00279998	0	-0.0025	0	-0.0014	0	-0.000600023	0
-5	-0.0063	0	0.0031	0	-0.0056	0	-0.0056	0	-0.0056	0
-4.9	-0.00440002	0	0.00379998	0	-0.0101	0	-0.0078	0	-0.0114	0
-4.8	-0.00499998	0	0.00810002	0	-0.0117	0	-0.0106	0	-0.0173	0
-4.7	-0.00550001	0	0.00879999	0	-0.0106	0	-0.012	0	-0.0237	0
-4.6	-0.0051001	0	0.0094999	0	-0.012	0	-0.0138	0	-0.0261001	0
-4.5	-0.0088	0	0.006	0	-0.0159	0	-0.0198	0	-0.033	0
-4.4	-0.0100999	0	0.00330006	0	-0.0169	0	-0.0224	0	-0.0390999	0
-4.3	-0.00849985	0	0.00190015	0	-0.0168999	0	-0.0243999	0	-0.0397999	0
-4.2	-0.00390005	0	0.00619995	0	-0.0131	0	-0.0225	0	-0.0353	0
-4.1	-0.00609994	0	0.00450006	0	-0.0166	0	-0.0264	0	-0.0360999	0
-4	-0.0042	0	0.0052	0	-0.0144	0	-0.0266	0	-0.0347	0
-3.9	-0.00200005	0	0.00779995	0	-0.0104	0	-0.0277	0	-0.0318	0
-3.8	-0.00259995	0	0.00570005	0	-0.0118	0	-0.031	0	-0.037	0
-3.7	0.00129994	0	0.00599994	0	-0.0106	0	-0.0336	0	-0.0397	0
-3.6	-0.00749976	0	-0.00129976	0	-0.0105	0	-0.0371	0	-0.0511998	0
-3.5	-0.0036	0	0.0009	0	-0.0108	0	-0.0392	0	-0.052	0
-3.4	-0.00199987	0	0.00330013	0	-0.0053	0	-0.0355	0	-0.0496999	0
-3.3	-0.00219995	0	0.00960005	0	-0.00119995	0	-0.034	0	-0.0516	0
-3.2	-0.00649994	0	0.0125001	0	-0.0012	0	-0.0367	0	-0.0502	0
-3.1	-0.0107998	0	0.0106002	0	-0.0021	0	-0.0327	0	-0.0543998	0
-3	-0.0066	0	0.0129	0	-0.000500001	0	-0.0282	0	-0.048	0
-2.9	-0.0146999	0	0.00660006	0	-0.0077	0	-0.0349	0	-0.0560999	0
-2.8	-0.0178001	0	0.0123999	0	-0.0051001	0	-0.0370001	0	-0.0578001	0
-2.7	-0.021	0	0.00480002	0	-0.0074	0	-0.0408	0	-0.0648	0
-2.6	-0.0210999	0	0.00430009	0	-0.0113	0	-0.0443	0	-0.0644999	0
-2.5	-0.0148	0	0.0101	0	-0.0077	0	-0.0458	0	-0.067	0
-2.4	-0.0151998	0	0.00310021	0	-0.0097	0	-0.0506	0	-0.0744998	0
-2.3	-0.0122998	0	0.0106002	0	-0.0061998	0	-0.0442998	0	-0.0752998	0
-2.2	-0.00880001	0	0.017	0	-0.0028	0	-0.0375	0	-0.0709	0
-2.1	-0.000799919	0	0.0177001	0	0.000500001	0	-0.043	0	-0.0671999	0
-2	0.0032	0	0.0167	0	-0.0012	0	-0.048	0	-0.0696	0
-1.9	0.0155003	0	0.0170003	0	0.0091	0	-0.0491	0	-0.0671997	0
-1.8	0.0284	0	0.0203	0	0.0168	0	-0.0418	0	-0.0552	0
-1.7	0.0288999	0	0.0150999	0	0.0203	0	-0.0491	0	-0.0559	0
-1.6	0.0227001	0	0.0091001	0	0.0143	0	-0.0573	0	-0.0526999	0
-1.5	0.019	0	0.007	0	0.0186	0	-0.0591	0	-0.0616	0
-1.4	0.0181999	0	0.00519986	0	0.0178	0	-0.0623	0	-0.0678001	0
-1.3	0.019	0	0.00519986	0	0.0186	0	-0.0623	0	-0.0672	0
-1.2	0.0231	0	0.007	0	0.0186	0	-0.0627	0	-0.0616	0
-1.1	0.031	0	0.0113996	0	0.0178	0	-0.0634	0	-0.0381001	0
-1	0.0315999	0	0.0211999	0	0.0186	0	-0.0673	0	-0.0381	0
-0.899998	0.0362998	0	0.0212	0	0.0276	0	-0.0686	0	-0.0374	0
-0.799999	0.0369996	0	0.0304	0	0.0276	0	-0.0673	0	-0.0333001	0
-0.699997		0		0		0		0		0
-0.599998		0		0		0		0		0
-0.5		0		0		0		0		0
-0.399998		0		0		0		0		0
-0.299999		0		0		0		0		0
-0.199997		0		0		0		0		0
-0.0999985		0		0		0		0		0
0		0		0		0		0		0
0.100002		0		0		0		0		0
0.200001		0.00283977		0.00565048		0.0113011		0.022601		0.0451957
0.300003		0.00567919		0.0113001		0.0225991		0.0451936		0.0903669
0.400002		0.00851807		0.0169486		0.0338945		0.0677786		0.135515
0.5		0.0113565		0.022596		0.0451877		0.0903567		0.180637
0.600002		0.0141946		0.0282425		0.0564778		0.112926		0.225736
0.700001		0.0170321		0.0338879		0.0677657		0.135489		0.270809
0.800003		0.0198693		0.0395324		0.0790505		0.158044		0.315858
0.900002		0.022706		0.0451756		0.0903326		0.180591		0.360883
1		0.0255422		0.0508179		0.101613		0.203131		0.405883
1.1		0.028378		0.0564593		0.112889		0.225663		0.450859
1.2		0.0312134		0.0620994		0.124164		0.248187		0.495809
1.3		0.0340483		0.0677388		0.135436		0.270704		0.540735
1.4		0.0368827		0.0733769		0.146705		0.293213		0.585638
1.5		0.0397167		0.079014		0.157971		0.315715		0.630515
1.6		0.0425504		0.0846503		0.169235		0.338208		0.675368
1.7		0.0453835		0.0902853		0.180497		0.360695		0.720196
1.8	-0.33449	0.0482162	-0.230678	0.0959195	0.1159	0.191755	0.1944	0.383173	0.32042	0.764999
1.9	-0.33449	0.0510484	-0.0969882	0.101552	0.2237	0.203011	0.2868	0.405644	0.60321	0.809779
2	-0.33449	0.0538802	-0.0969882	0.107184	0.2237	0.214264	0.3039	0.428108	0.60321	0.854533
2.1	-0.288088	0.0567116	-0.0419908	0.112816	0.2553	0.225515	0.3752	0.450564	0.6767	0.899264
2.2	-0.2599	0.0595424	-0.0207	0.118445	0.2669	0.236763	0.3828	0.473012	0.679412	0.943969
2.3	-0.115492	0.062373	-0.0057899	0.124074	0.279212	0.248008	0.3958	0.495453	0.8209	0.988649
2.4	-0.104891	0.0652029	-0.000292318	0.129702	0.2872	0.259251	0.3828	0.517885	0.822209	1.03331
2.5	-0.0705	0.0680325	0.0764	0.135329	0.2553	0.270491	0.3752	0.540311	0.9402	1.07794
2.6	-0.070893	0.0708616	0.082007	0.140955	0.2821	0.281728	0.4714	0.562729	0.960307	1.12255
2.7	-0.0397959	0.0736903	0.160104	0.14658	0.329604	0.292963	0.562304	0.58514	1.0561	1.16713
2.8	0.025202	0.0765186	0.184802	0.152204	0.3945	0.304195	0.6489	0.607542	1.1452	1.21169
2.9	0.00440244	0.0793463	0.132402	0.157826	0.3858	0.315425	0.6399	0.629937	1.2023	1.25622
3	0.0131	0.0821737	0.1494	0.163448	0.3681	0.326652	0.6631	0.652325	1.2816	1.30073
3.1	0.1062	0.0850006	0.2273	0.169069	0.4764	0.337876	0.6814	0.674704	1.3649	1.34521
3.2	0.0796006	0.087827	0.198901	0.174688	0.473101	0.349098	0.706301	0.697077	1.4008	1.38967
3.3	0.0871006	0.0906531	0.215101	0.180307	0.4682	0.360316	0.7508	0.719441	1.452	1.43411
3.4	0.0760016	0.0934787	0.197102	0.185925	0.468	0.371533	0.7437	0.741798	1.4803	1.47852
3.5	0.079	0.0963037	0.2202	0.191541	0.4834	0.382747	0.7799	0.764148	1.557	1.52291
3.6	0.0980014	0.0991285	0.238601	0.197157	0.5237	0.393957	0.8178	0.786489	1.6426	1.56727
3.7	0.1516	0.101953	0.2849	0.202771	0.566	0.405166	0.8733	0.808824	1.7372	1.61161
3.8	0.117401	0.104777	0.275201	0.208385	0.5444	0.416372	0.8849	0.83115	1.7674	1.65592
3.9	0.1208	0.1076	0.2931	0.213997	0.5681	0.427575	0.9247	0.853469	1.8327	1.70021
4	0.1066	0.110423	0.2961	0.219609	0.5886	0.438776	0.9511	0.875781	1.8961	1.74447
4.1	0.1199	0.113245	0.3052	0.225219	0.6053	0.449973	1.0005	0.898084	1.9712	1.78871
4.2	0.114	0.116067	0.3091	0.230829	0.6147	0.461169	1.0214	0.920381	2.0214	1.83293
4.3	0.1145	0.118889	0.3208	0.236437	0.6286	0.472361	1.0511	0.942669	2.076	1.87712
4.4	0.1232	0.12171	0.3237	0.242044	0.6353	0.483551	1.0808	0.96495	2.1394	1.92128
4.5	0.1332	0.124531	0.3301	0.247651	0.6514	0.494739	1.1113	0.987224	2.2117	1.96542
4.6	0.1532	0.127351	0.3577	0.253256	0.6669	0.505923	1.1434	1.00949	2.2788	2.00954
4.7	0.1477	0.130171	0.3581	0.25886	0.6852	0.517105	1.1741	1.03175	2.3326	2.05363
4.8	0.1512	0.13299	0.3693	0.264464	0.7055	0.528285	1.2085	1.054	2.4054	2.0977
4.9	0.1484	0.135809	0.3671	0.270066	0.7171	0.539461	1.2229	1.07624	2.4582	2.14174
5	0.1509	0.138627	0.3761	0.275667	0.7253	0.550636	1.2537	1.09848	2.5132	2.18576
5.1	0.1494	0.141446	0.3751	0.281267	0.7305	0.561807	1.2721	1.1207	2.5673	2.22976
5.2	0.1489	0.144263	0.3818	0.286866	0.744	0.572976	1.2994	1.14293	2.6279	2.27373
5.3	0.1429	0.14708	0.3855	0.292464	0.7557	0.584143	1.324	1.16514	2.6846	2.31767
5.4	0.1559	0.149897	0.3994	0.298061	0.786	0.595306	1.368	1.18734	2.7554	2.36159
5.5	0.1597	0.152713	0.4108	0.303657	0.8003	0.606467	1.4017	1.20954	2.8189	2.40549
5.6	0.1646	0.155529	0.4138	0.309252	0.8127	0.617626	1.4306	1.23173	2.8718	2.44936
5.7	0.1654	0.158344	0.4201	0.314846	0.8155	0.628782	1.4635	1.25391	2.9264	2.49321
5.8	0.1703	0.161159	0.4259	0.32044	0.8268	0.639934	1.4958	1.27609	2.9874	2.53703
5.9	0.1741	0.163974	0.4295	0.326031	0.8436	0.651085	1.5314	1.29825	3.05	2.58083
6	0.1737	0.166788	0.4365	0.331622	0.8587	0.662233	1.5608	1.32041	3.1074	2.6246
6.1	0.1754	0.169602	0.444	0.337212	0.8757	0.673378	1.5876	1.34257	3.1647	2.66835
6.2	0.1762	0.172415	0.4507	0.342801	0.8879	0.684521	1.6141	1.36471	3.2219	2.71207
6.3	0.1768	0.175227	0.4587	0.348389	0.904	0.695661	1.6399	1.38685	3.2788	2.75577
6.4	0.1785	0.17804	0.4666	0.353976	0.9183	0.706798	1.6697	1.40898	3.337	2.79945
6.5	0.1807	0.180851	0.4732	0.359562	0.9339	0.717933	1.6997	1.4311	3.3946	2.8431
6.6	0.1858	0.183663	0.4844	0.365146	0.9545	0.729065	1.7329	1.45321	3.4531	2.88673
6.7	0.1925	0.186474	0.4917	0.37073	0.9677	0.740195	1.7629	1.47532	3.5126	2.93033
6.8	0.1971	0.189284	0.4978	0.376313	0.9815	0.751321	1.7909	1.49742	3.5709	2.9739
6.9	0.1974	0.192094	0.502	0.381895	0.9948	0.762445	1.8189	1.51951	3.6294	3.01746
7	0.2018	0.194904	0.5108	0.387475	1.0072	0.773567	1.8496	1.54159	3.6904	3.06099
7.1	0.2051	0.197713	0.516	0.393055	1.0178	0.784686	1.8755	1.56367	3.7468	3.10449
7.2	0.2073	0.200522	0.523	0.398634	1.0318	0.795803	1.9044	1.58574	3.8014	3.14797
7.3	0.2093	0.20333	0.5293	0.404211	1.0466	0.806916	1.9347	1.6078	3.8589	3.19142
7.4	0.2126	0.206138	0.5372	0.409788	1.0596	0.818027	1.9659	1.62985	3.9195	3.23486
7.5	0.2152	0.208946	0.5431	0.415363	1.0708	0.829136	1.9956	1.6519	3.9746	3.27826
7.6	0.2189	0.211753	0.5491	0.420938	1.0851	0.840241	2.0264	1.67394	4.0369	3.32164
7.7	0.2249	0.214559	0.555	0.426512	1.1004	0.851345	2.0531	1.69597	4.0944	3.365
7.8	0.2342	0.217365	0.5658	0.432084	1.1176	0.862445	2.0864	1.71799	4.1561	3.40833
7.9	0.2373	0.220171	0.5721	0.437656	1.1336	0.873543	2.1144	1.74001	4.2145	3.45164
8	0.2379	0.222976	0.5767	0.443226	1.1424	0.884639	2.1392	1.76202	4.267	3.49492
8.1	0.2411	0.225781	0.5859	0.448795	1.1573	0.895731	2.1694	1.78402	4.3214	3.53818
8.2	0.2499	0.228585	0.5982	0.454364	1.1768	0.906822	2.2041	1.80601	4.3816	3.58142
8.3	0.2565	0.231389	0.6056	0.459931	1.192	0.917909	2.2317	1.82799	4.4411	3.62463
8.4	0.2613	0.234192	0.6138	0.465498	1.2104	0.928994	2.2599	1.84997	4.4999	3.66781
8.5	0.2661	0.236995	0.6249	0.471063	1.2295	0.940076	2.2909	1.87194	4.5613	3.71097
8.6	0.2645	0.239798	0.6303	0.476627	1.2428	0.951155	2.3197	1.8939	4.6162	3.75411
8.7	0.264	0.2426	0.6366	0.482191	1.2546	0.962233	2.3497	1.91586	4.6692	3.79722
8.8	0.2689	0.245402	0.6446	0.487753	1.2665	0.973307	2.3797	1.93781	4.7233	3.84031
8.9	0.2674	0.248203	0.6516	0.493314	1.2775	0.984378	2.4114	1.95975	4.7799	3.88337
9	0.2643	0.251004	0.652	0.498874	1.2858	0.995448	2.438	1.98168	4.8323	3.92641
9.1	0.2658	0.253804	0.6576	0.504434	1.2982	1.00651	2.4631	2.0036	4.8864	3.96943
9.2	0.2703	0.256604	0.6655	0.509992	1.3146	1.01758	2.4918	2.02552	4.9409	4.01242
9.3	0.2735	0.259404	0.6708	0.515549	1.3264	1.02864	2.5203	2.04743	4.9961	4.05538
9.4	0.2772	0.262203	0.6769	0.521105	1.3393	1.0397	2.5476	2.06933	5.0502	4.09832
9.5	0.2817	0.265001	0.6821	0.52666	1.348	1.05075	2.577	2.09123	5.1034	4.14124
9.6	0.2858	0.267799	0.6934	0.532215	1.3672	1.06181	2.6114	2.11311	5.1622	4.18413
9.7	0.2891	0.270597	0.6985	0.537768	1.3843	1.07286	2.6432	2.13499	5.2183	4.227
9.8	0.298	0.273394	0.7087	0.54332	1.4026	1.08391	2.6782	2.15687	5.2747	4.26984
9.9	0.305	0.276191	0.7164	0.548871	1.4158	1.09495	2.7089	2.17873	5.3336	4.31266
10	0.309	0.278988	0.7246	0.554421	1.429	1.10599	2.7407	2.20059	5.3907	4.35545
10.1	0.3167	0.281784	0.7363	0.55997	1.4445	1.11703	2.7719	2.22244	5.4435	4.39822
10.2	0.3194	0.284579	0.7448	0.565518	1.4607	1.12807	2.8033	2.24428	5.496	4.44097
10.3	0.322	0.287374	0.75	0.571065	1.4711	1.13911	2.8296	2.26611	5.5444	4.48369
10.4	0.3241	0.290169	0.7573	0.576611	1.4823	1.15014	2.8559	2.28794	5.6011	4.52639
10.5	0.3259	0.292963	0.7642	0.582156	1.4969	1.16117	2.8843	2.30976	5.6559	4.56906
10.6	0.3321	0.295757	0.7693	0.5877	1.5137	1.1722	2.9161	2.33157	5.7095	4.6117
10.7	0.336	0.29855	0.7787	0.593243	1.528	1.18322	2.9465	2.35337	5.7625	4.65433
10.8	0.3436	0.301343	0.7894	0.598785	1.5469	1.19424	2.9791	2.37517	5.8201	4.69692
10.9	0.3469	0.304135	0.7989	0.604325	1.5615	1.20526	3.0082	2.39696	5.8793	4.7395
11	0.3509	0.306927	0.8054	0.609865	1.5762	1.21628	3.0366	2.41874	5.9361	4.78205
11.1	0.3561	0.309719	0.8158	0.615404	1.5938	1.22729	3.0652	2.44051	5.9917	4.82457
11.2	0.3608	0.31251	0.8238	0.620942	1.609	1.23831	3.0958	2.46228	6.0513	4.86707
11.3	0.3646	0.315301	0.8335	0.626479	1.626	1.24931	3.1251	2.48404	6.105	4.90955
11.4	0.3639	0.318091	0.8408	0.632014	1.6449	1.26032	3.1581	2.50579	6.1621	4.952
11.5	0.3688	0.320881	0.8504	0.637549	1.663	1.27132	3.1912	2.52753	6.2166	4.99443
11.6	0.372	0.32367	0.856	0.643083	1.6741	1.28233	3.2194	2.54927	6.2681	5.03683
11.7	0.3765	0.326459	0.8608	0.648616	1.6857	1.29332	3.2487	2.571	6.323	5.07921
11.8	0.3802	0.329248	0.8645	0.654147	1.7013	1.30432	3.2783	2.59272	6.375	5.12156
11.9	0.3825	0.332035	0.8692	0.659678	1.7148	1.31531	3.3082	2.61443	6.4259	5.16389
12	0.3896	0.334823	0.8808	0.665208	1.7315	1.3263	3.342	2.63614	6.4798	5.2062
12.1	0.3936	0.33761	0.8865	0.670736	1.7433	1.33729	3.3726	2.65783	6.5328	5.24848
12.2	0.3968	0.340397	0.8956	0.676264	1.7571	1.34828	3.4023	2.67952	6.5866	5.29074
12.3	0.4039	0.343183	0.9022	0.681791	1.7711	1.35926	3.4309	2.70121	6.6379	5.33297
12.4	0.41	0.345969	0.9091	0.687316	1.7845	1.37024	3.46	2.72288	6.6922	5.37518
12.5	0.4178	0.348754	0.9173	0.692841	1.7982	1.38122	3.4894	2.74455	6.7485	5.41736
12.6	0.4241	0.351539	0.9259	0.698364	1.8143	1.39219	3.5214	2.76621	6.8049	5.45952
12.7	0.4268	0.354324	0.9336	0.703887	1.8276	1.40317	3.5501	2.78786	6.8589	5.50165
12.8	0.4282	0.357108	0.9425	0.709409	1.8426	1.41413	3.5779	2.80951	6.9148	5.54376
12.9	0.4302	0.359892	0.9492	0.714929	1.856	1.4251	3.6059	2.83115	6.9672	5.58585
13	0.4342	0.362675	0.9616	0.720448	1.8738	1.43607	3.6399	2.85278	7.0247	5.62791
13.1	0.4367	0.365458	0.968	0.725967	1.8874	1.44703	3.6709	2.8744	7.0778	5.66995
13.2	0.4406	0.36824	0.9754	0.731484	1.9025	1.45799	3.7015	2.89602	7.1319	5.71196
13.3	0.444	0.371022	0.9812	0.737001	1.9151	1.46894	3.7272	2.91762	7.1862	5.75394
13.4	0.4461	0.373803	0.9868	0.742516	1.9259	1.4799	3.751	2.93922	7.2363	5.79591
13.5	0.4496	0.376584	0.9926	0.748031	1.9371	1.49085	3.7768	2.96082	7.2869	5.83785
13.6	0.4542	0.379365	1.0007	0.753544	1.9526	1.5018	3.8046	2.9824	7.3417	5.87976
13.7	0.4603	0.382145	1.011	0.759057	1.9687	1.51274	3.8341	3.00398	7.3981	5.92165
13.8	0.4655	0.384925	1.0174	0.764568	1.9839	1.52369	3.8669	3.02555	7.4547	5.96352
13.9	0.4653	0.387704	1.0195	0.770078	1.9972	1.53463	3.8908	3.04711	7.5028	6.00536
14	0.4664	0.390483	1.0255	0.775588	2.0072	1.54557	3.917	3.06867	7.5548	6.04717
14.1	0.4762	0.393261	1.038	0.781096	2.0272	1.5565	3.9501	3.09021	7.614	6.08897
14.2	0.4795	0.396039	1.0463	0.786603	2.042	1.56744	3.9799	3.11175	7.6677	6.13074
14.3	0.4795	0.398817	1.0509	0.79211	2.0521	1.57837	4.0062	3.13329	7.7138	6.17248
14.4	0.4804	0.401594	1.0569	0.797615	2.062	1.5893	4.0312	3.15481	7.761	6.2142
14.5	0.4876	0.40437	1.0617	0.803119	2.07	1.60022	4.0546	3.17633	7.8129	6.25589
14.6	0.4912	0.407147	1.0674	0.808623	2.0817	1.61114	4.0823	3.19784	7.8672	6.29757
14.7	0.4982	0.409922	1.0776	0.814125	2.0971	1.62206	4.11	3.21934	7.9204	6.33921
14.8	0.5037	0.412698	1.0843	0.819626	2.1107	1.63298	4.1375	3.24083	7.9717	6.38083
14.9	0.5068	0.415473	1.0907	0.825126	2.1289	1.6439	4.1652	3.26232	8.0226	6.42243
15	0.5087	0.418247	1.0998	0.830625	2.1452	1.65481	4.1907	3.2838	8.0708	6.464
15.1	0.5136	0.421021	1.1097	0.836124	2.1593	1.66572	4.2196	3.30527	8.1232	6.50555
15.2	0.5185	0.423795	1.1168	0.841621	2.1732	1.67663	4.2462	3.32674	8.1745	6.54708
15.3	0.5218	0.426568	1.124	0.847117	2.1823	1.68753	4.2767	3.34819	8.2221	6.58858
15.4	0.5289	0.42934	1.1353	0.852612	2.199	1.69843	4.3081	3.36964	8.2734	6.63005
15.5	0.5325	0.432113	1.1439	0.858106	2.2155	1.70933	4.3362	3.39109	8.3234	6.6715
15.6	0.5382	0.434885	1.15	0.863599	2.2287	1.72023	4.3627	3.41252	8.3703	6.71293
15.7	0.5378	0.437656	1.1527	0.869091	2.2398	1.73112	4.3881	3.43395	8.4176	6.75433
15.8	0.5429	0.440427	1.1629	0.874583	2.2568	1.74201	4.4151	3.45537	8.4693	6.79571
15.9	0.5445	0.443197	1.1678	0.880073	2.2689	1.7529	4.438	3.47678	8.5187	6.83707
16	0.5446	0.445967	1.1729	0.885562	2.2809	1.76379	4.458	3.49818	8.5654	6.87839
16.1	0.5481	0.448737	1.1791	0.89105	2.2969	1.77467	4.4844	3.51958	8.6132	6.9197
16.2	0.554	0.451506	1.1837	0.896537	2.3119	1.78555	4.5124	3.54097	8.6649	6.96098
16.3	0.5583	0.454275	1.1945	0.902023	2.3263	1.79643	4.5404	3.56235	8.715	7.00224
16.4	0.5624	0.457043	1.2	0.907508	2.34	1.80731	4.5677	3.58373	8.7637	7.04347
16.5	0.5629	0.459811	1.2028	0.912992	2.3532	1.81818	4.591	3.60509	8.8068	7.08468
16.6	0.5648	0.462579	1.2074	0.918475	2.3627	1.82905	4.6127	3.62645	8.8499	7.12586
16.7	0.5659	0.465346	1.2101	0.923957	2.3714	1.83992	4.636	3.6478	8.8927	7.16702
16.8	0.5687	0.468112	1.2155	0.929438	2.3833	1.85079	4.6625	3.66915	8.9441	7.20815
16.9	0.5707	0.470878	1.2224	0.934918	2.3967	1.86165	4.6882	3.69049	8.9922	7.24926
17	0.5714	0.473644	1.2239	0.940397	2.4088	1.87251	4.7125	3.71181	9.0397	7.29035
17.1	0.5704	0.476409	1.228	0.945875	2.4201	1.88337	4.7326	3.73314	9.085	7.33141
17.2	0.5715	0.479174	1.2334	0.951352	2.4315	1.89422	4.7546	3.75445	9.1292	7.37245
17.3	0.5732	0.481939	1.2392	0.956828	2.4432	1.90507	4.7781	3.77576	9.1702	7.41346
17.4	0.5749	0.484703	1.2421	0.962302	2.4528	1.91592	4.8004	3.79706	9.2134	7.45445
17.5	0.577	0.487466	1.2491	0.967776	2.4651	1.92677	4.8253	3.81835	9.2575	7.49542
17.6	0.5826	0.490229	1.2568	0.973249	2.4778	1.93762	4.8503	3.83963	9.3056	7.53636
17.7	0.5908	0.492992	1.2688	0.978721	2.4948	1.94846	4.8789	3.86091	9.3577	7.57727
17.8	0.5948	0.495754	1.2752	0.984192	2.5045	1.9593	4.9038	3.88218	9.3985	7.61816
17.9	0.5973	0.498516	1.2847	0.989662	2.5149	1.97014	4.9283	3.90344	9.442	7.65903
18	0.6055	0.501277	1.2954	0.995131	2.5305	1.98097	4.9584	3.92469	9.4912	7.69987
18.1	0.6098	0.504038	1.3004	1.0006	2.5441	1.9918	4.982	3.94594	9.5414	7.74069
18.2	0.6134	0.506798	1.305	1.00607	2.5592	2.00263	5.0094	3.96718	9.5909	7.78149
18.3	0.6167	0.509559	1.3113	1.01153	2.571	2.01346	5.0332	3.98841	9.6397	7.82226
18.4	0.6194	0.512318	1.319	1.017	2.5823	2.02428	5.0579	4.00964	9.6858	7.863
18.5	0.6239	0.515077	1.3235	1.02246	2.5974	2.0351	5.0825	4.03085	9.7328	7.90372
18.6	0.6263	0.517836	1.3304	1.02792	2.6122	2.04592	5.1085	4.05206	9.7789	7.94442
18.7	0.6248	0.520594	1.3326	1.03338	2.6205	2.05674	5.1306	4.07326	9.8184	7.98509
18.8	0.6293	0.523352	1.3391	1.03885	2.633	2.06755	5.157	4.09446	9.8653	8.02574
18.9	0.6349	0.52611	1.343	1.0443	2.6463	2.07836	5.1824	4.11565	9.9111	8.06637
19	0.6393	0.528867	1.349	1.04976	2.6628	2.08917	5.2098	4.13682	9.959	8.10697
19.1	0.6416	0.531623	1.3478	1.05522	2.6756	2.09998	5.2327	4.158	10.0019	8.14754
19.2	0.6441	0.534379	1.3514	1.06068	2.6872	2.11078	5.2531	4.17916	10.0473	8.18809
19.3	0.6507	0.537135	1.3597	1.06613	2.7013	2.12158	5.2795	4.20032	10.0958	8.22862
19.4	0.6525	0.53989	1.3679	1.07159	2.7145	2.13238	5.3049	4.22147	10.1407	8.26912
19.5	0.6536	0.542645	1.3717	1.07704	2.7285	2.14317	5.3321	4.24261	10.1848	8.3096
19.6	0.6566	0.545399	1.3776	1.0825	2.7439	2.15397	5.3552	4.26374	10.2307	8.35006
19.7	0.6619	0.548153	1.3854	1.08795	2.7554	2.16476	5.3817	4.28487	10.2769	8.39049
19.8	0.6654	0.550907	1.3906	1.0934	2.7644	2.17554	5.407	4.30599	10.3226	8.43089
19.9	0.6698	0.55366	1.3988	1.09885	2.7758	2.18633	5.4363	4.3271	10.3681	8.47127
20	0.6732	0.556412	1.4057	1.1043	2.7853	2.19711	5.4605	4.34821	10.4154	8.51163
20.1	0.6793	0.559165	1.4117	1.10974	2.7961	2.20789	5.4845	4.3693	10.4567	8.55196
20.2	0.6795	0.561916	1.4146	1.11519	2.808	2.21867	5.5053	4.39039	10.5005	8.59227
20.3	0.6826	0.564668	1.4208	1.12064	2.8211	2.22944	5.5312	4.41147	10.5459	8.63256
20.4	0.6872	0.567419	1.429	1.12608	2.8334	2.24022	5.5555	4.43255	10.5953	8.67282
20.5	0.6853	0.570169	1.4311	1.13152	2.8446	2.25099	5.5803	4.45361	10.6383	8.71305
20.6	0.6806	0.572919	1.4322	1.13697	2.8558	2.26175	5.6041	4.47467	10.6792	8.75327
20.7	0.6869	0.575669	1.442	1.14241	2.8703	2.27252	5.6322	4.49573	10.7245	8.79345
20.8	0.6915	0.578418	1.4473	1.14785	2.8835	2.28328	5.6587	4.51677	10.7711	8.83361
20.9	0.6955	0.581167	1.4517	1.15329	2.8929	2.29404	5.6834	4.53781	10.8151	8.87375
21	0.7012	0.583915	1.4571	1.15873	2.9038	2.3048	5.7078	4.55884	10.8612	8.91387
21.1	0.7039	0.586663	1.4592	1.16416	2.9144	2.31555	5.7294	4.57986	10.9066	8.95396
21.2	0.7127	0.58941	1.467	1.1696	2.9332	2.3263	5.7588	4.60087	10.9543	8.99403
21.3	0.7155	0.592157	1.4733	1.17504	2.9479	2.33705	5.7871	4.62188	11.0007	9.03407
21.4	0.7186	0.594904	1.4778	1.18047	2.9615	2.3478	5.8108	4.64288	11.044	9.07409
21.5	0.7216	0.59765	1.484	1.1859	2.9749	2.35854	5.8351	4.66387	11.0891	9.11408
21.6	0.7228	0.600396	1.4888	1.19134	2.9857	2.36928	5.8634	4.68486	11.1316	9.15405
21.7	0.7249	0.603141	1.4966	1.19677	2.9992	2.38002	5.8914	4.70583	11.1766	9.19399
21.8	0.7323	0.605886	1.5038	1.2022	3.0133	2.39076	5.9187	4.7268	11.2254	9.23391
21.9	0.736	0.60863	1.5069	1.20763	3.0216	2.40149	5.9409	4.74777	11.2733	9.27381
22	0.7387	0.611374	1.5116	1.21306	3.0332	2.41222	5.9651	4.76872	11.3185	9.31368
22.1	0.7441	0.614117	1.5201	1.21849	3.0456	2.42295	5.9947	4.78967	11.3648	9.35353
22.2	0.7488	0.616861	1.5264	1.22391	3.0563	2.43367	6.0178	4.81061	11.4096	9.39336
22.3	0.7525	0.619603	1.5333	1.22934	3.0681	2.4444	6.0409	4.83154	11.455	9.43316
22.4	0.7572	0.622345	1.5386	1.23476	3.0799	2.45512	6.0664	4.85246	11.4971	9.47293
22.5	0.7625	0.625087	1.5455	1.24019	3.0921	2.46583	6.0912	4.87338	11.5445	9.51268
22.6	0.7709	0.627829	1.5549	1.24561	3.1065	2.47655	6.1183	4.89429	11.5949	9.55241
22.7	0.7751	0.630569	1.5605	1.25103	3.1172	2.48726	6.1448	4.9152	11.638	9.59212
22.8	0.781	0.63331	1.573	1.25645	3.1332	2.49797	6.175	4.93609	11.6848	9.63179
22.9	0.7853	0.63605	1.583	1.26187	3.147	2.50868	6.1981	4.95698	11.7238	9.67145
23	0.7865	0.63879	1.5838	1.26729	3.1548	2.51939	6.2176	4.97786	11.7634	9.71108
23.1	0.792	0.641529	1.59	1.27271	3.1669	2.53009	6.2417	4.99873	11.8041	9.75069
23.2	0.7991	0.644267	1.5988	1.27812	3.1814	2.54079	6.2671	5.0196	11.8458	9.79027
23.3	0.8042	0.647006	1.605	1.28354	3.1954	2.55148	6.2923	5.04045	11.8859	9.82983
23.4	0.8083	0.649744	1.6105	1.28895	3.2087	2.56218	6.3152	5.0613	11.9284	9.86936
23.5	0.811	0.652481	1.6146	1.29437	3.2193	2.57287	6.3426	5.08215	11.9724	9.90887
23.6	0.8183	0.655218	1.6191	1.29978	3.2292	2.58356	6.3647	5.10298	12.0116	9.94836
23.7	0.8215	0.657955	1.6243	1.30519	3.2403	2.59425	6.3851	5.12381	12.0538	9.98782
23.8	0.8237	0.660691	1.6296	1.3106	3.2504	2.60493	6.4074	5.14463	12.0898	10.0273
23.9	0.8258	0.663427	1.6362	1.31601	3.2611	2.61561	6.4285	5.16544	12.1297	10.0667
24	0.8301	0.666162	1.6394	1.32142	3.2697	2.62629	6.4524	5.18625	12.1723	10.1061
24.1	0.8327	0.668897	1.6402	1.32683	3.2818	2.63697	6.4726	5.20705	12.2114	10.1454
24.2	0.8329	0.671631	1.6421	1.33223	3.2903	2.64764	6.4907	5.22784	12.2479	10.1848
24.3	0.8352	0.674365	1.6514	1.33764	3.3028	2.65831	6.5125	5.24862	12.2901	10.2241
24.4	0.8413	0.677099	1.6593	1.34304	3.3165	2.66898	6.5383	5.26939	12.3315	10.2634
24.5	0.8439	0.679832	1.6635	1.34844	3.328	2.67965	6.5594	5.29016	12.3697	10.3026
24.6	0.8442	0.682565	1.6681	1.35385	3.3351	2.69031	6.5811	5.31092	12.4104	10.3419
24.7	0.845	0.685297	1.6727	1.35925	3.344	2.70098	6.6023	5.33168	12.4524	10.3811
24.8	0.8502	0.688029	1.6809	1.36465	3.3598	2.71163	6.63	5.35242	12.5021	10.4203
24.9	0.8503	0.69076	1.6832	1.37005	3.3679	2.72229	6.6496	5.37316	12.5444	10.4595
25	0.8548	0.693491	1.6907	1.37545	3.3807	2.73294	6.6712	5.39389	12.5859	10.4986
25.1	0.8577	0.696221	1.6975	1.38084	3.3896	2.74359	6.6911	5.41462	12.6263	10.5377
25.2	0.8612	0.698952	1.7067	1.38624	3.3977	2.75424	6.714	5.43533	12.6665	10.5768
25.3	0.8624	0.701681	1.7144	1.39164	3.4108	2.76489	6.7382	5.45604	12.7042	10.6159
25.4	0.8586	0.70441	1.7152	1.39703	3.4161	2.77553	6.7549	5.47674	12.7372	10.655
25.5	0.8603	0.707139	1.7179	1.40242	3.4254	2.78617	6.7727	5.49744	12.774	10.694
25.6	0.8662	0.709868	1.7256	1.40782	3.4344	2.79681	6.7947	5.51812	12.8145	10.733
25.7	0.8699	0.712596	1.7303	1.41321	3.4453	2.80744	6.8176	5.5388	12.8539	10.772
25.8	0.8728	0.715323	1.7313	1.4186	3.456	2.81808	6.8377	5.55947	12.8926	10.8109
25.9	0.8757	0.71805	1.7361	1.42399	3.4699	2.82871	6.8598	5.58014	12.9316	10.8499
26	0.8767	0.720777	1.7439	1.42938	3.4856	2.83934	6.8772	5.60079	12.9743	10.8888
26.1	0.8796	0.723503	1.7474	1.43476	3.4999	2.84996	6.9003	5.62144	13.0172	10.9277
26.2	0.8831	0.726229	1.7553	1.44015	3.517	2.86058	6.9214	5.64208	13.0603	10.9665
26.3	0.887	0.728954	1.7591	1.44554	3.5243	2.8712	6.9404	5.66272	13.0975	11.0053
26.4	0.8923	0.731679	1.764	1.45092	3.5306	2.88182	6.9598	5.68334	13.1363	11.0442
26.5	0.8954	0.734403	1.7675	1.4563	3.5435	2.89243	6.9829	5.70396	13.1759	11.0829
26.6	0.9039	0.737127	1.7772	1.46169	3.5575	2.90305	7.0101	5.72458	13.2175	11.1217
26.7	0.9122	0.739851	1.7869	1.46707	3.5744	2.91366	7.0344	5.74518	13.2598	11.1604
26.8	0.9117	0.742574	1.7882	1.47245	3.5846	2.92426	7.053	5.76578	13.294	11.1992
26.9	0.9132	0.745297	1.7931	1.47783	3.595	2.93487	7.0719	5.78637	13.333	11.2379
27	0.9153	0.748019	1.8005	1.48321	3.6095	2.94547	7.0962	5.80695	13.3736	11.2765
27.1	0.9181	0.750741	1.8057	1.48858	3.62	2.95607	7.1165	5.82752	13.4114	11.3152
27.2	0.928	0.753463	1.8164	1.49396	3.634	2.96667	7.1398	5.84809	13.453	11.3538
27.3	0.9252	0.756184	1.8184	1.49934	3.6424	2.97726	7.156	5.86865	13.4904	11.3924
27.4	0.9287	0.758904	1.8197	1.50471	3.6523	2.98785	7.1766	5.8892	13.5278	11.4309
27.5	0.9345	0.761625	1.8252	1.51008	3.6659	2.99844	7.1999	5.90975	13.5722	11.4695
27.6	0.9369	0.764344	1.8269	1.51546	3.6721	3.00903	7.2159	5.93029	13.6084	11.508
27.7	0.9445	0.767064	1.8335	1.52083	3.6855	3.01961	7.2358	5.95082	13.6483	11.5465
27.8	0.9503	0.769783	1.8395	1.5262	3.6971	3.03019	7.2567	5.97134	13.6872	11.585
27.9	0.9537	0.772501	1.8475	1.53157	3.7067	3.04077	7.2765	5.99185	13.7254	11.6234
28	0.9552	0.775219	1.8563	1.53693	3.7196	3.05135	7.3027	6.01236	13.7683	11.6619
28.1	0.9581	0.777937	1.8644	1.5423	3.7293	3.06192	7.3228	6.03286	13.81	11.7003
28.2	0.9635	0.780654	1.8712	1.54767	3.7436	3.07249	7.3469	6.05336	13.8482	11.7386
28.3	0.9675	0.783371	1.8741	1.55303	3.7535	3.08306	7.372	6.07384	13.885	11.777
28.4	0.9688	0.786087	1.8795	1.5584	3.7636	3.09363	7.3916	6.09432	13.9232	11.8153
28.5	0.9678	0.788803	1.8831	1.56376	3.7723	3.10419	7.4099	6.11479	13.9601	11.8536
28.6	0.9691	0.791518	1.8889	1.56912	3.7833	3.11475	7.4303	6.13525	13.9974	11.8919
28.7	0.97	0.794233	1.8923	1.57449	3.7904	3.12531	7.4475	6.15571	14.0309	11.9302
28.8	0.9686	0.796948	1.8974	1.57985	3.8005	3.13587	7.4635	6.17616	14.0661	11.9684
28.9	0.9717	0.799662	1.9021	1.58521	3.8104	3.14642	7.4822	6.1966	14.106	12.0066
29	0.9755	0.802376	1.9041	1.59056	3.8192	3.15697	7.5039	6.21703	14.1436	12.0448
29.1	0.9768	0.805089	1.9109	1.59592	3.8293	3.16752	7.5258	6.23746	14.181	12.083
29.2	0.9783	0.807802	1.9164	1.60128	3.8393	3.17806	7.5422	6.25788	14.2163	12.1211
29.3	0.9825	0.810514	1.9211	1.60663	3.85	3.18861	7.5631	6.27829	14.2533	12.1592
29.4	0.9873	0.813226	1.9298	1.61199	3.8613	3.19915	7.5846	6.29869	14.2963	12.1973
29.5	0.9914	0.815938	1.9355	1.61734	3.8661	3.20969	7.6023	6.31909	14.3364	12.2354
29.6	0.9956	0.818649	1.944	1.62269	3.8766	3.22022	7.6206	6.33948	14.3743	12.2734
29.7	0.9973	0.82136	1.9479	1.62805	3.8841	3.23075	7.6418	6.35986	14.4118	12.3114
29.8	0.9992	0.82407	1.9519	1.6334	3.8916	3.24128	7.6622	6.38024	14.4462	12.3494
29.9	1.0047	0.82678	1.9591	1.63875	3.9058	3.25181	7.6859	6.4006	14.4889	12.3874
30	1.0075	0.829489	1.9639	1.64409	3.9184	3.26234	7.708	6.42096	14.5296	12.4253
30.1	1.0098	0.832198	1.9742	1.64944	3.9336	3.27286	7.7291	6.44132	14.5678	12.4633
30.2	1.014	0.834907	1.987	1.65479	3.9449	3.28338	7.7536	6.46166	14.6122	12.5012
30.3	1.0155	0.837615	1.9923	1.66013	3.9553	3.2939	7.7773	6.482	14.6512	12.539
30.4	1.0218	0.840323	1.9979	1.66548	3.9681	3.30441	7.798	6.50233	14.6878	12.5769
30.5	1.0259	0.84303	2.0007	1.67082	3.9792	3.31492	7.8202	6.52265	14.725	12.6147
30.6	1.0315	0.845737	2.0089	1.67616	3.991	3.32543	7.8432	6.54297	14.7648	12.6525
30.7	1.0366	0.848443	2.0181	1.68151	4.0048	3.33594	7.8694	6.56327	14.8093	12.6903
30.8	1.0404	0.851149	2.0232	1.68685	4.0157	3.34644	7.8901	6.58357	14.8487	12.728
30.9	1.0409	0.853855	2.0262	1.69219	4.0234	3.35695	7.9076	6.60387	14.8819	12.7658
31	1.0433	0.85656	2.0325	1.69752	4.036	3.36745	7.9286	6.62415	14.92	12.8035
31.1	1.0453	0.859264	2.0388	1.70286	4.0464	3.37794	7.9547	6.64443	14.9604	12.8412
31.2	1.05	0.861969	2.0443	1.7082	4.059	3.38844	7.9803	6.6647	14.9991	12.8788
31.3	1.0536	0.864673	2.0491	1.71353	4.0714	3.39893	8.0014	6.68496	15.0322	12.9165
31.4	1.0566	0.867376	2.0518	1.71887	4.0823	3.40942	8.0225	6.70522	15.0677	12.9541
31.5	1.0622	0.870079	2.0584	1.7242	4.0963	3.4199	8.0478	6.72547	15.111	12.9917
31.6	1.0654	0.872781	2.0627	1.72954	4.1067	3.43039	8.0712	6.74571	15.1504	13.0292
31.7	1.0676	0.875484	2.067	1.73487	4.1187	3.44087	8.0894	6.76594	15.1881	13.0668
31.8	1.0698	0.878185	2.074	1.7402	4.1312	3.45135	8.1118	6.78617	15.2268	13.1043
31.9	1.0715	0.880887	2.0804	1.74553	4.1387	3.46183	8.1332	6.80639	15.2655	13.1418
32	1.075	0.883587	2.0845	1.75086	4.1462	3.4723	8.1509	6.8266	15.304	13.1792
32.1	1.0762	0.886288	2.0884	1.75618	4.1536	3.48277	8.1742	6.84681	15.3394	13.2167
32.2	1.0786	0.888988	2.0945	1.76151	4.1625	3.49324	8.1932	6.867	15.374	13.2541
32.3	1.0801	0.891688	2.0987	1.76684	4.1705	3.50371	8.213	6.88719	15.4084	13.2915
32.4	1.0813	0.894387	2.1029	1.77216	4.1809	3.51417	8.2341	6.90737	15.441	13.3289
32.5	1.0772	0.897085	2.1039	1.77748	4.189	3.52463	8.2523	6.92755	15.4702	13.3662
32.6	1.0755	0.899783	2.1042	1.78281	4.1976	3.53509	8.2696	6.94772	15.5028	13.4035
32.7	1.077	0.902482	2.1083	1.78813	4.2108	3.54555	8.287	6.96788	15.5393	13.4408
32.8	1.0825	0.905179	2.1143	1.79345	4.2197	3.556	8.3094	6.98803	15.5753	13.4781
32.9	1.0854	0.907876	2.1202	1.79877	4.2288	3.56645	8.3272	7.00817	15.6111	13.5154
33	1.0857	0.910572	2.1221	1.80409	4.2364	3.5769	8.344	7.02831	15.6451	13.5526
33.1	1.0903	0.913268	2.1256	1.80941	4.2485	3.58734	8.3673	7.04844	15.6798	13.5898
33.2	1.0943	0.915964	2.1282	1.81472	4.2584	3.59779	8.3891	7.06857	15.7117	13.627
33.3	1.0938	0.91866	2.1306	1.82004	4.2676	3.60823	8.4093	7.08868	15.7464	13.6642
33.4	1.0963	0.921354	2.135	1.82535	4.2756	3.61867	8.4276	7.10879	15.7828	13.7013
33.5	1.1011	0.924049	2.1449	1.83067	4.2893	3.6291	8.4519	7.12889	15.8222	13.7384
33.6	1.1008	0.926743	2.1483	1.83598	4.299	3.63954	8.4704	7.14898	15.8598	13.7755
33.7	1.1024	0.929436	2.1515	1.84129	4.3094	3.64997	8.489	7.16907	15.8966	13.8125
33.8	1.1014	0.93213	2.158	1.8466	4.3204	3.66039	8.5078	7.18915	15.9306	13.8496
33.9	1.1011	0.934822	2.1626	1.85191	4.332	3.67082	8.5292	7.20922	15.9671	13.8866
34	1.0994	0.937514	2.1662	1.85722	4.3392	3.68124	8.5465	7.22928	15.9996	13.9236
34.1	1.0988	0.940206	2.1682	1.86253	4.3452	3.69166	8.5644	7.24934	16.029	13.9606
34.2	1.1012	0.942898	2.1747	1.86783	4.3595	3.70208	8.5863	7.26939	16.0663	13.9975
34.3	1.1035	0.945589	2.1781	1.87314	4.3687	3.7125	8.602	7.28943	16.1023	14.0344
34.4	1.1025	0.948279	2.184	1.87845	4.3809	3.72291	8.6178	7.30947	16.1361	14.0713
34.5	1.1045	0.95097	2.1858	1.88375	4.3916	3.73332	8.6401	7.32949	16.167	14.1082
34.6	1.1103	0.953659	2.193	1.88905	4.4043	3.74373	8.6647	7.34951	16.2048	14.145
34.7	1.1132	0.956349	2.1958	1.89435	4.4148	3.75413	8.6841	7.36953	16.2418	14.1819
34.8	1.1131	0.959038	2.2005	1.89965	4.4226	3.76453	8.7015	7.38953	16.2797	14.2187
34.9	1.1203	0.961726	2.205	1.90495	4.4343	3.77493	8.7227	7.40953	16.3159	14.2554
35	1.1236	0.964414	2.2074	1.91025	4.4458	3.78533	8.7443	7.42952	16.3509	14.2922
35.1	1.1244	0.967101	2.2101	1.91555	4.4539	3.79573	8.7619	7.4495	16.3834	14.3289
35.2	1.1281	0.969789	2.215	1.92085	4.4639	3.80612	8.7825	7.46948	16.4172	14.3656
35.3	1.1343	0.972475	2.222	1.92614	4.4753	3.81651	8.8074	7.48945	16.4522	14.4023
35.4	1.1371	0.975162	2.2264	1.93144	4.4856	3.82689	8.8292	7.50941	16.4873	14.439
35.5	1.1375	0.977848	2.2295	1.93673	4.4963	3.83728	8.8478	7.52936	16.5191	14.4756
35.6	1.1377	0.980533	2.2357	1.94203	4.5107	3.84766	8.8689	7.54931	16.5517	14.5122
35.7	1.1357	0.983218	2.2432	1.94732	4.5215	3.85804	8.8896	7.56925	16.5886	14.5488
35.8	1.1399	0.985903	2.2511	1.95261	4.5369	3.86842	8.9119	7.58918	16.6235	14.5854
35.9	1.1426	0.988587	2.2558	1.9579	4.5455	3.87879	8.9328	7.6091	16.6577	14.6219
36	1.1412	0.991271	2.2554	1.96319	4.5512	3.88916	8.9509	7.62902	16.6876	14.6584
36.1	1.1472	0.993954	2.2616	1.96848	4.5645	3.89953	8.9705	7.64893	16.7186	14.6949
36.2	1.1505	0.996637	2.2639	1.97376	4.5776	3.9099	8.9894	7.66883	16.7503	14.7314
36.3	1.1515	0.999319	2.2679	1.97905	4.5889	3.92027	9.0104	7.68873	16.7828	14.7678
36.4	1.1566	1.002	2.2744	1.98433	4.6003	3.93063	9.0292	7.70861	16.8182	14.8043
36.5	1.1578	1.00468	2.2798	1.98962	4.6097	3.94099	9.0525	7.72849	16.8528	14.8407
36.6	1.1564	1.00736	2.2835	1.9949	4.6187	3.95134	9.0677	7.74837	16.8823	14.877
36.7	1.1525	1.01005	2.2835	2.00018	4.6253	3.9617	9.0846	7.76823	16.9127	14.9134
36.8	1.1495	1.01273	2.285	2.00546	4.6337	3.97205	9.0994	7.78809	16.941	14.9497
36.9	1.1518	1.01541	2.2898	2.01074	4.6434	3.9824	9.1187	7.80794	16.9745	14.986
37	1.1572	1.01808	2.2986	2.01602	4.6571	3.99275	9.1398	7.82778	17.0096	15.0223
37.1	1.1652	1.02076	2.3066	2.0213	4.6731	4.00309	9.1623	7.84762	17.0433	15.0586
37.2	1.1669	1.02344	2.3094	2.02658	4.6805	4.01343	9.1766	7.86745	17.0734	15.0948
37.3	1.1648	1.02612	2.3143	2.03186	4.6875	4.02377	9.191	7.88727	17.1044	15.131
37.4	1.1658	1.0288	2.3189	2.03713	4.6956	4.03411	9.2084	7.90708	17.1378	15.1672
37.5	1.1713	1.03148	2.3283	2.0424	4.7054	4.04444	9.2312	7.92689	17.1712	15.2033
37.6	1.1741	1.03415	2.3348	2.04768	4.7166	4.05477	9.2496	7.94669	17.2041	15.2395
37.7	1.18	1.03683	2.344	2.05295	4.7277	4.0651	9.27	7.96648	17.2392	15.2756
37.8	1.1833	1.03951	2.3501	2.05822	4.7365	4.07543	9.2907	7.98627	17.2736	15.3117
37.9	1.1881	1.04218	2.3546	2.06349	4.7451	4.08575	9.308	8.00604	17.3079	15.3477
38	1.1906	1.04486	2.3591	2.06876	4.7607	4.09607	9.3254	8.02581	17.344	15.3838
38.1	1.1894	1.04753	2.3636	2.07403	4.7705	4.10639	9.3466	8.04558	17.3745	15.4198
38.2	1.1948	1.05021	2.3697	2.0793	4.7816	4.11671	9.3673	8.06533	17.4084	15.4558
38.3	1.1963	1.05288	2.3756	2.08456	4.7896	4.12702	9.3889	8.08508	17.4434	15.4918
38.4	1.1968	1.05555	2.3792	2.08983	4.796	4.13733	9.4092	8.10482	17.4776	15.5277
38.5	1.2008	1.05823	2.3886	2.09509	4.8095	4.14764	9.4298	8.12455	17.5157	15.5637
38.6	1.2072	1.0609	2.3965	2.10036	4.8244	4.15795	9.4545	8.14428	17.5525	15.5996
38.7	1.2137	1.06357	2.4055	2.10562	4.8368	4.16825	9.4738	8.164	17.5853	15.6354
38.8	1.2147	1.06624	2.4102	2.11088	4.8428	4.17855	9.4924	8.18371	17.6175	15.6713
38.9	1.2168	1.06891	2.4156	2.11614	4.8527	4.18885	9.5109	8.20341	17.6507	15.7071
39	1.2196	1.07159	2.4241	2.1214	4.866	4.19914	9.5354	8.22311	17.686	15.7429
39.1	1.2202	1.07426	2.4299	2.12666	4.8778	4.20944	9.5554	8.2428	17.7177	15.7787
39.2	1.2209	1.07693	2.4364	2.13192	4.8854	4.21973	9.57	8.26248	17.7508	15.8145
39.3	1.2214	1.0796	2.4443	2.13717	4.8938	4.23002	9.5893	8.28216	17.7829	15.8502
39.4	1.2228	1.08227	2.4478	2.14243	4.9026	4.2403	9.605	8.30183	17.8098	15.8859
39.5	1.2296	1.08493	2.4584	2.14768	4.9162	4.25059	9.6289	8.32149	17.8452	15.9216
39.6	1.2309	1.0876	2.4625	2.15294	4.9205	4.26087	9.6442	8.34114	17.8772	15.9573
39.7	1.233	1.09027	2.4671	2.15819	4.9281	4.27115	9.665	8.36078	17.9103	15.9929
39.8	1.2346	1.09294	2.4747	2.16344	4.9384	4.28142	9.6853	8.38042	17.9429	16.0285
39.9	1.2366	1.09561	2.4771	2.16869	4.9462	4.29169	9.7043	8.40005	17.9743	16.0641
40	1.2389	1.09827	2.4812	2.17394	4.9545	4.30196	9.7226	8.41968	18.0062	16.0997
40.1	1.2435	1.10094	2.4826	2.17919	4.9655	4.31223	9.7442	8.43929	18.0376	16.1353
40.2	1.2498	1.1036	2.4915	2.18444	4.9774	4.3225	9.7644	8.4589	18.0687	16.1708
40.3	1.2519	1.10627	2.4942	2.18968	4.9857	4.33276	9.7798	8.4785	18.0962	16.2063
40.4	1.2541	1.10893	2.5009	2.19493	4.9945	4.34302	9.8006	8.4981	18.1265	16.2418
40.5	1.2596	1.1116	2.5075	2.20017	5.0029	4.35328	9.8215	8.51768	18.1611	16.2772
40.6	1.2649	1.11426	2.5117	2.20542	5.0144	4.36353	9.8376	8.53727	18.1936	16.3126
40.7	1.2693	1.11693	2.5148	2.21066	5.026	4.37379	9.8524	8.55684	18.2221	16.3481
40.8	1.2706	1.11959	2.5204	2.2159	5.0347	4.38404	9.8714	8.5764	18.2498	16.3834
40.9	1.2777	1.12225	2.5245	2.22114	5.0488	4.39429	9.8924	8.59596	18.2818	16.4188
41	1.2777	1.12492	2.5299	2.22638	5.0576	4.40453	9.9111	8.61551	18.3095	16.4541
41.1	1.2787	1.12758	2.5345	2.23162	5.0651	4.41477	9.9263	8.63505	18.3416	16.4894
41.2	1.2826	1.13024	2.5419	2.23686	5.0784	4.42501	9.9467	8.65459	18.3747	16.5247
41.3	1.2859	1.1329	2.5437	2.24209	5.0887	4.43525	9.9648	8.67412	18.4069	16.56
41.4	1.2891	1.13556	2.5497	2.24733	5.0988	4.44549	9.9846	8.69364	18.4439	16.5952
41.5	1.2949	1.13822	2.5592	2.25257	5.1098	4.45572	10.0089	8.71315	18.4794	16.6305
41.6	1.2993	1.14088	2.5649	2.2578	5.1204	4.46595	10.0279	8.73266	18.5103	16.6657
41.7	1.3021	1.14354	2.57	2.26303	5.1318	4.47618	10.0478	8.75216	18.5467	16.7008
41.8	1.3083	1.1462	2.5729	2.26826	5.1449	4.4864	10.0698	8.77165	18.5754	16.736
41.9	1.3141	1.14886	2.5788	2.2735	5.1563	4.49662	10.0955	8.79114	18.6115	16.7711
42	1.3176	1.15152	2.5847	2.27872	5.1685	4.50684	10.117	8.81061	18.6456	16.8062
42.1	1.3202	1.15418	2.5911	2.28395	5.1827	4.51706	10.1341	8.83008	18.6801	16.8413
42.2	1.3233	1.15683	2.596	2.28918	5.1927	4.52728	10.1557	8.84955	18.7154	16.8764
42.3	1.3252	1.15949	2.6	2.29441	5.1972	4.53749	10.1735	8.869	18.7487	16.9114
42.4	1.3246	1.16215	2.5986	2.29964	5.2007	4.5477	10.1867	8.88845	18.7809	16.9464
42.5	1.3292	1.1648	2.6092	2.30486	5.2149	4.55791	10.2092	8.90789	18.816	16.9814
42.6	1.331	1.16746	2.6137	2.31008	5.2233	4.56811	10.2242	8.92733	18.8471	17.0163
42.7	1.3352	1.17011	2.6189	2.31531	5.2307	4.57832	10.242	8.94675	18.8784	17.0513
42.8	1.3388	1.17277	2.6221	2.32053	5.2416	4.58851	10.2596	8.96617	18.9105	17.0862
42.9	1.3441	1.17542	2.6272	2.32575	5.2517	4.59871	10.2781	8.98558	18.9436	17.1211
43	1.3463	1.17808	2.6325	2.33097	5.2644	4.60891	10.2994	9.00499	18.9715	17.156
43.1	1.3488	1.18073	2.6337	2.33619	5.2712	4.6191	10.3175	9.02439	18.997	17.1908
43.2	1.3444	1.18338	2.6338	2.34141	5.2711	4.62929	10.3313	9.04377	19.0224	17.2256
43.3	1.3447	1.18604	2.6394	2.34663	5.2809	4.63948	10.3512	9.06316	19.05	17.2604
43.4	1.3515	1.18869	2.6481	2.35184	5.2946	4.64966	10.3702	9.08253	19.0826	17.2952
43.5	1.3573	1.19134	2.6552	2.35706	5.3074	4.65984	10.3896	9.1019	19.1147	17.3299
43.6	1.3588	1.19399	2.6573	2.36227	5.3144	4.67002	10.4038	9.12126	19.1436	17.3647
43.7	1.3613	1.19664	2.6603	2.36748	5.3228	4.6802	10.4221	9.14062	19.1754	17.3994
43.8	1.3636	1.1993	2.6626	2.3727	5.3353	4.69038	10.4407	9.15996	19.2092	17.4341
43.9	1.3634	1.20195	2.6667	2.37791	5.3456	4.70055	10.4586	9.1793	19.2393	17.4687
44	1.3645	1.2046	2.6723	2.38312	5.3554	4.71072	10.4773	9.19863	19.2707	17.5034
44.1	1.3652	1.20724	2.6773	2.38833	5.3623	4.72088	10.4927	9.21796	19.2986	17.538
44.2	1.3671	1.20989	2.6831	2.39354	5.3761	4.73105	10.5131	9.23727	19.3295	17.5726
44.3	1.3649	1.21254	2.6844	2.39874	5.3822	4.74121	10.5287	9.25658	19.3576	17.6071
44.4	1.3685	1.21519	2.6878	2.40395	5.395	4.75137	10.5443	9.27589	19.3898	17.6417
44.5	1.378	1.21784	2.6928	2.40916	5.4113	4.76153	10.5633	9.29518	19.4233	17.6762
44.6	1.3811	1.22049	2.6975	2.41436	5.4211	4.77168	10.5819	9.31447	19.4531	17.7107
44.7	1.3829	1.22313	2.7025	2.41956	5.4309	4.78183	10.5953	9.33375	19.4841	17.7452
44.8	1.3814	1.22578	2.7013	2.42477	5.4374	4.79198	10.6111	9.35303	19.5108	17.7796
44.9	1.3863	1.22842	2.7063	2.42997	5.4489	4.80213	10.6322	9.37229	19.5424	17.814
45	1.3861	1.23107	2.7084	2.43517	5.4592	4.81227	10.653	9.39155	19.5728	17.8484
45.1	1.3902	1.23372	2.7121	2.44037	5.4672	4.82242	10.672	9.4108	19.6031	17.8828
45.2	1.3975	1.23636	2.7214	2.44557	5.4809	4.83256	10.6941	9.43005	19.6388	17.9172
45.3	1.4049	1.239	2.7287	2.45076	5.4957	4.84269	10.7147	9.44928	19.6729	17.9515
45.4	1.4046	1.24165	2.7323	2.45596	5.5041	4.85283	10.7293	9.46851	19.7046	17.9858
45.5	1.4038	1.24429	2.7346	2.46116	5.5127	4.86296	10.7499	9.48774	19.7394	18.0201
45.6	1.4054	1.24694	2.7349	2.46635	5.5199	4.87309	10.7675	9.50695	19.7705	18.0544
45.7	1.4074	1.24958	2.7405	2.47154	5.5322	4.88322	10.7866	9.52616	19.8007	18.0886
45.8	1.4119	1.25222	2.7475	2.47674	5.5431	4.89334	10.8029	9.54536	19.8294	18.1228
45.9	1.4141	1.25486	2.7505	2.48193	5.5537	4.90346	10.8193	9.56456	19.8579	18.157
46	1.4138	1.2575	2.7509	2.48712	5.5606	4.91358	10.8357	9.58374	19.8869	18.1912
46.1	1.4185	1.26014	2.7565	2.49231	5.5722	4.9237	10.8548	9.60292	19.9167	18.2253
46.2	1.4163	1.26279	2.7581	2.4975	5.5808	4.93381	10.8709	9.62209	19.9474	18.2594
46.3	1.4166	1.26543	2.7603	2.50269	5.5905	4.94393	10.8858	9.64126	19.9749	18.2935
46.4	1.42	1.26806	2.767	2.50787	5.5996	4.95403	10.9062	9.66042	20.0063	18.3276
46.5	1.4192	1.2707	2.7682	2.51306	5.6072	4.96414	10.9211	9.67957	20.0326	18.3617
46.6	1.4203	1.27334	2.7715	2.51824	5.6176	4.97425	10.9407	9.69871	20.0581	18.3957
46.7	1.4202	1.27598	2.7792	2.52343	5.6272	4.98435	10.9607	9.71785	20.0876	18.4297
46.8	1.4183	1.27862	2.7842	2.52861	5.6323	4.99445	10.9771	9.73697	20.1176	18.4637
46.9	1.4208	1.28126	2.7889	2.53379	5.638	5.00454	10.9931	9.75609	20.148	18.4977
47	1.4204	1.28389	2.7937	2.53897	5.6461	5.01464	11.0124	9.77521	20.1752	18.5316
47.1	1.4275	1.28653	2.8007	2.54415	5.6612	5.02473	11.0348	9.79432	20.209	18.5655
47.2	1.4284	1.28917	2.8047	2.54933	5.6695	5.03482	11.0529	9.81342	20.2385	18.5994
47.3	1.4285	1.2918	2.808	2.55451	5.6781	5.04491	11.0679	9.83251	20.2698	18.6333
47.4	1.4261	1.29444	2.8142	2.55969	5.6882	5.05499	11.0827	9.85159	20.2968	18.6671
47.5	1.4238	1.29707	2.8155	2.56487	5.6965	5.06507	11.0994	9.87067	20.3216	18.7009
47.6	1.424	1.29971	2.8188	2.57004	5.7056	5.07515	11.1125	9.88974	20.3487	18.7347
47.7	1.4228	1.30234	2.8226	2.57521	5.712	5.08523	11.1278	9.9088	20.3802	18.7685
47.8	1.4256	1.30498	2.8249	2.58039	5.7203	5.0953	11.1449	9.92786	20.4092	18.8023
47.9	1.4293	1.30761	2.8263	2.58556	5.7279	5.10537	11.1608	9.94691	20.4378	18.836
48	1.4277	1.31024	2.832	2.59073	5.7364	5.11544	11.1759	9.96595	20.4677	18.8697
48.1	1.4295	1.31288	2.8357	2.5959	5.7475	5.12551	11.1933	9.98499	20.499	18.9034
48.2	1.4311	1.31551	2.8393	2.60107	5.7507	5.13557	11.2105	10.004	20.5259	18.937
48.3	1.4316	1.31814	2.8431	2.60624	5.7559	5.14564	11.226	10.023	20.5515	18.9707
48.4	1.4338	1.32077	2.8503	2.61141	5.7654	5.1557	11.2463	10.042	20.5848	19.0043
48.5	1.4408	1.3234	2.859	2.61657	5.7761	5.16575	11.2662	10.061	20.6161	19.0379
48.6	1.4394	1.32603	2.8606	2.62174	5.7782	5.17581	11.2824	10.08	20.6454	19.0715
48.7	1.4391	1.32866	2.863	2.6269	5.7839	5.18586	11.3034	10.099	20.6735	19.105
48.8	1.443	1.33129	2.871	2.63207	5.7979	5.19591	11.3261	10.118	20.7069	19.1385
48.9	1.448	1.33392	2.8801	2.63723	5.8099	5.20595	11.3463	10.137	20.7381	19.172
49	1.4497	1.33655	2.8863	2.64239	5.8207	5.216	11.3651	10.156	20.7661	19.2055
49.1	1.4508	1.33918	2.8906	2.64755	5.8253	5.22604	11.3799	10.1749	20.7939	19.239
49.2	1.4507	1.34181	2.8947	2.65271	5.8336	5.23608	11.3967	10.1939	20.8223	19.2724
49.3	1.4559	1.34443	2.8988	2.65787	5.8451	5.24612	11.4173	10.2128	20.8532	19.3058
49.4	1.4628	1.34706	2.903	2.66303	5.8563	5.25615	11.4364	10.2318	20.8845	19.3392
49.5	1.4636	1.34969	2.9039	2.66818	5.8669	5.26618	11.4579	10.2507	20.9124	19.3725
49.6	1.4668	1.35231	2.9099	2.67334	5.8759	5.27621	11.475	10.2696	20.9406	19.4059
49.7	1.4685	1.35494	2.9157	2.6785	5.8854	5.28624	11.4918	10.2886	20.9707	19.4392
49.8	1.4698	1.35757	2.9219	2.68365	5.8962	5.29626	11.5092	10.3075	21.0002	19.4725
49.9	1.4712	1.36019	2.928	2.6888	5.905	5.30628	11.527	10.3264	21.0273	19.5057
50	1.4738	1.36282	2.9348	2.69395	5.9164	5.3163	11.5448	10.3453	21.0555	19.539
50.1	1.4754	1.36544	2.9404	2.6991	5.9248	5.32632	11.5603	10.3642	21.0824	19.5722
50.2	1.4803	1.36806	2.9453	2.70425	5.9329	5.33633	11.5823	10.383	21.1145	19.6054
50.3	1.4838	1.37069	2.9513	2.7094	5.9406	5.34635	11.6004	10.4019	21.1438	19.6386
50.4	1.4911	1.37331	2.9588	2.71455	5.9516	5.35635	11.6197	10.4208	21.1755	19.6717
50.5	1.4969	1.37593	2.9649	2.7197	5.9594	5.36636	11.6389	10.4396	21.206	19.7049
50.6	1.4947	1.37855	2.9703	2.72484	5.9657	5.37637	11.6556	10.4585	21.2349	19.738
50.7	1.4956	1.38118	2.973	2.72999	5.9709	5.38637	11.6703	10.4773	21.2614	19.7711
50.8	1.4981	1.3838	2.9752	2.73513	5.9782	5.39637	11.6875	10.4962	21.2888	19.8041
50.9	1.5027	1.38642	2.9843	2.74028	5.9868	5.40636	11.7072	10.515	21.3188	19.8372
51	1.5045	1.38904	2.9866	2.74542	5.9948	5.41636	11.7249	10.5338	21.3461	19.8702
51.1	1.5048	1.39166	2.9895	2.75056	5.9994	5.42635	11.7359	10.5527	21.372	19.9032
51.2	1.5059	1.39428	2.9926	2.7557	6.0085	5.43634	11.7497	10.5715	21.3984	19.9362
51.3	1.5076	1.3969	2.9951	2.76084	6.0132	5.44633	11.7662	10.5903	21.4281	19.9691
51.4	1.5061	1.39952	2.9958	2.76598	6.0191	5.45631	11.7808	10.6091	21.4555	20.002
51.5	1.5122	1.40213	3.0004	2.77112	6.0323	5.46629	11.8011	10.6279	21.4882	20.0349
51.6	1.5171	1.40475	3.0089	2.77625	6.0443	5.47627	11.8194	10.6466	21.5188	20.0678
51.7	1.5164	1.40737	3.0136	2.78139	6.054	5.48625	11.8364	10.6654	21.5435	20.1007
51.8	1.5145	1.40999	3.0158	2.78652	6.057	5.49622	11.8492	10.6842	21.5703	20.1335
51.9	1.5149	1.4126	3.0192	2.79166	6.0675	5.50619	11.8675	10.7029	21.5964	20.1663
52	1.519	1.41522	3.0254	2.79679	6.0774	5.51616	11.8881	10.7217	21.6254	20.1991
52.1	1.5274	1.41784	3.0383	2.80192	6.0898	5.52613	11.9079	10.7404	21.657	20.2319
52.2	1.5305	1.42045	3.0435	2.80705	6.0999	5.5361	11.9261	10.7592	21.6875	20.2646
52.3	1.5378	1.42307	3.0548	2.81218	6.1114	5.54606	11.9459	10.7779	21.7193	20.2973
52.4	1.5421	1.42568	3.0613	2.81731	6.1213	5.55602	11.9651	10.7966	21.7537	20.33
52.5	1.5445	1.4283	3.0667	2.82244	6.1306	5.56597	11.9843	10.8154	21.7846	20.3627
52.6	1.5454	1.43091	3.0692	2.82756	6.1376	5.57593	11.9993	10.8341	21.8099	20.3953
52.7	1.5506	1.43352	3.0758	2.83269	6.1488	5.58588	12.0156	10.8528	21.8396	20.428
52.8	1.5526	1.43614	3.0789	2.83781	6.1558	5.59583	12.0313	10.8715	21.868	20.4606
52.9	1.556	1.43875	3.0824	2.84294	6.1648	5.60578	12.0497	10.8902	21.8982	20.4931
53	1.5609	1.44136	3.0896	2.84806	6.1806	5.61572	12.0696	10.9088	21.9273	20.5257
53.1	1.5656	1.44397	3.097	2.85318	6.1919	5.62566	12.0878	10.9275	21.9562	20.5582
53.2	1.5641	1.44658	3.1047	2.8583	6.2011	5.6356	12.102	10.9462	21.9836	20.5908
53.3	1.5677	1.44919	3.112	2.86342	6.2107	5.64554	12.1198	10.9648	22.0089	20.6232
53.4	1.5716	1.4518	3.1176	2.86854	6.2178	5.65547	12.1381	10.9835	22.0361	20.6557
53.5	1.5781	1.45441	3.1257	2.87366	6.2284	5.66541	12.1582	11.0021	22.0683	20.6882
53.6	1.5821	1.45702	3.1335	2.87878	6.2412	5.67534	12.1768	11.0208	22.099	20.7206
53.7	1.5791	1.45963	3.1342	2.88389	6.2469	5.68526	12.1891	11.0394	22.1249	20.753
53.8	1.5825	1.46224	3.1391	2.88901	6.2557	5.69519	12.206	11.058	22.155	20.7854
53.9	1.5857	1.46485	3.1441	2.89412	6.2646	5.70511	12.2214	11.0766	22.1793	20.8177
54	1.5867	1.46746	3.1496	2.89923	6.2752	5.71503	12.2366	11.0953	22.2112	20.85
54.1	1.5915	1.47007	3.1536	2.90435	6.283	5.72495	12.2533	11.1139	22.2417	20.8823
54.2	1.5929	1.47267	3.159	2.90946	6.291	5.73486	12.2711	11.1324	22.2709	20.9146
54.3	1.5972	1.47528	3.1692	2.91457	6.3072	5.74477	12.2895	11.151	22.3007	20.9469
54.4	1.5971	1.47789	3.1725	2.91968	6.3172	5.75468	12.3045	11.1696	22.3282	20.9791
54.5	1.5985	1.48049	3.1769	2.92479	6.329	5.76459	12.32	11.1882	22.3553	21.0114
54.6	1.5972	1.4831	3.1827	2.92989	6.343	5.77449	12.3377	11.2068	22.3812	21.0435
54.7	1.6024	1.4857	3.1857	2.935	6.3543	5.7844	12.3551	11.2253	22.4062	21.0757
54.8	1.6087	1.48831	3.1935	2.94011	6.3671	5.7943	12.3713	11.2439	22.4354	21.1079
54.9	1.6058	1.49091	3.1933	2.94521	6.3714	5.80419	12.3835	11.2624	22.458	21.14
55	1.6091	1.49351	3.198	2.95031	6.3796	5.81409	12.4024	11.281	22.4866	21.1721
55.1	1.6142	1.49612	3.2041	2.95542	6.3873	5.82398	12.4203	11.2995	22.518	21.2042
55.2	1.6184	1.49872	3.2103	2.96052	6.3988	5.83387	12.4361	11.318	22.5499	21.2362
55.3	1.623	1.50132	3.2184	2.96562	6.4108	5.84376	12.454	11.3365	22.5799	21.2683
55.4	1.6281	1.50393	3.2283	2.97072	6.4226	5.85364	12.4728	11.355	22.6093	21.3003
55.5	1.6279	1.50653	3.231	2.97582	6.4287	5.86352	12.4864	11.3735	22.6338	21.3323
55.6	1.6307	1.50913	3.2355	2.98091	6.4354	5.8734	12.4984	11.392	22.66	21.3642
55.7	1.6337	1.51173	3.2377	2.98601	6.4447	5.88328	12.5166	11.4105	22.6863	21.3962
55.8	1.6376	1.51433	3.2417	2.99111	6.457	5.89316	12.5378	11.429	22.7178	21.4281
55.9	1.6448	1.51693	3.2468	2.9962	6.4686	5.90303	12.5528	11.4475	22.7471	21.46
56	1.6502	1.51953	3.2505	3.00129	6.4794	5.9129	12.5704	11.4659	22.7783	21.4919
56.1	1.6527	1.52213	3.254	3.00639	6.4872	5.92277	12.5862	11.4844	22.8082	21.5237
56.2	1.6564	1.52473	3.2574	3.01148	6.497	5.93263	12.6056	11.5028	22.8382	21.5556
56.3	1.6552	1.52733	3.2611	3.01657	6.508	5.94249	12.621	11.5213	22.8635	21.5874
56.4	1.6588	1.52992	3.2655	3.02166	6.5166	5.95235	12.6346	11.5397	22.8878	21.6192
56.5	1.6612	1.53252	3.2701	3.02675	6.5277	5.96221	12.6521	11.5582	22.917	21.6509
56.6	1.6651	1.53512	3.2779	3.03184	6.5351	5.97207	12.6677	11.5766	22.948	21.6827
56.7	1.6702	1.53772	3.285	3.03693	6.5444	5.98192	12.6843	11.595	22.9772	21.7144
56.8	1.674	1.54031	3.2905	3.04201	6.5546	5.99177	12.7001	11.6134	23.0066	21.7461
56.9	1.6781	1.54291	3.2947	3.0471	6.5639	6.00162	12.7184	11.6318	23.0351	21.7778
57	1.681	1.5455	3.3017	3.05218	6.5758	6.01146	12.7363	11.6502	23.0653	21.8094
57.1	1.682	1.5481	3.3081	3.05726	6.5806	6.02131	12.752	11.6686	23.0909	21.8411
57.2	1.6842	1.55069	3.3142	3.06235	6.5924	6.03115	12.7725	11.687	23.1195	21.8727
57.3	1.6845	1.55329	3.3175	3.06743	6.6026	6.04098	12.7912	11.7054	23.1462	21.9042
57.4	1.6876	1.55588	3.3227	3.07251	6.6153	6.05082	12.8073	11.7237	23.1708	21.9358
57.5	1.6909	1.55847	3.3275	3.07759	6.6243	6.06065	12.8238	11.7421	23.1964	21.9673
57.6	1.6916	1.56107	3.33	3.08267	6.631	6.07048	12.8369	11.7604	23.2214	21.9989
57.7	1.6942	1.56366	3.3343	3.08774	6.6376	6.08031	12.8521	11.7788	23.2488	22.0304
57.8	1.6961	1.56625	3.3385	3.09282	6.6463	6.09014	12.8683	11.7971	23.2764	22.0618
57.9	1.7013	1.56884	3.3454	3.0979	6.6598	6.09996	12.8915	11.8154	23.3072	22.0933
58	1.7065	1.57143	3.3529	3.10297	6.6691	6.10978	12.9073	11.8338	23.339	22.1247
58.1	1.7088	1.57403	3.36	3.10804	6.6793	6.1196	12.9244	11.8521	23.3715	22.1561
58.2	1.7112	1.57662	3.3617	3.11312	6.6885	6.12941	12.9391	11.8704	23.4011	22.1875
58.3	1.7146	1.57921	3.3682	3.11819	6.6976	6.13923	12.9542	11.8887	23.4295	22.2188
58.4	1.7185	1.5818	3.3713	3.12326	6.7073	6.14904	12.9731	11.907	23.4576	22.2502
58.5	1.7217	1.58438	3.3751	3.12833	6.7164	6.15884	12.9916	11.9253	23.486	22.2815
58.6	1.7226	1.58697	3.3741	3.1334	6.7216	6.16865	13.0034	11.9436	23.5106	22.3128
58.7	1.7328	1.58956	3.3847	3.13847	6.7346	6.17845	13.0281	11.9618	23.5425	22.3441
58.8	1.734	1.59215	3.3883	3.14353	6.7413	6.18825	13.0444	11.9801	23.5681	22.3753
58.9	1.736	1.59474	3.3924	3.1486	6.7509	6.19805	13.0621	11.9984	23.595	22.4065
59	1.7385	1.59732	3.3992	3.15366	6.7624	6.20785	13.0782	12.0166	23.6214	22.4377
59.1	1.7427	1.59991	3.4015	3.15873	6.7703	6.21764	13.0914	12.0349	23.6475	22.4689
59.2	1.7445	1.6025	3.4047	3.16379	6.7754	6.22743	13.1079	12.0531	23.673	22.5001
59.3	1.7434	1.60508	3.4023	3.16885	6.7796	6.23722	13.1247	12.0713	23.6997	22.5312
59.4	1.7471	1.60767	3.4043	3.17391	6.7898	6.24701	13.1424	12.0895	23.7288	22.5623
59.5	1.7485	1.61025	3.4094	3.17897	6.7997	6.25679	13.16	12.1078	23.7547	22.5934
59.6	1.7504	1.61284	3.4126	3.18403	6.8094	6.26657	13.1787	12.126	23.7843	22.6245
59.7	1.7522	1.61542	3.4143	3.18909	6.8178	6.27635	13.1952	12.1442	23.8109	22.6555
59.8	1.7565	1.61801	3.4191	3.19415	6.8286	6.28613	13.2144	12.1624	23.84	22.6865
59.9	1.7589	1.62059	3.4221	3.19921	6.8372	6.2959	13.2323	12.1806	23.863	22.7175
60	1.7627	1.62317	3.4275	3.20426	6.8455	6.30567	13.2489	12.1987	23.8912	22.7485
60.1	1.7612	1.62576	3.4297	3.20932	6.8498	6.31544	13.2644	12.2169	23.9158	22.7795
60.2	1.7579	1.62834	3.4311	3.21437	6.856	6.3252	13.2812	12.2351	23.9381	22.8104
60.3	1.7616	1.63092	3.4352	3.21942	6.8656	6.33497	13.3007	12.2532	23.9629	22.8413
60.4	1.7659	1.6335	3.4371	3.22447	6.8732	6.34473	13.3188	12.2714	23.99	22.8722
60.5	1.7729	1.63608	3.4459	3.22952	6.8864	6.35449	13.3413	12.2895	24.016	22.9031
60.6	1.7783	1.63866	3.4481	3.23457	6.8942	6.36425	13.3598	12.3077	24.0405	22.9339
60.7	1.7823	1.64124	3.4507	3.23962	6.9044	6.374	13.3755	12.3258	24.0662	22.9647
60.8	1.7813	1.64382	3.4561	3.24467	6.9121	6.38375	13.3917	12.3439	24.0893	22.9955
60.9	1.7852	1.6464	3.4613	3.24972	6.9205	6.3935	13.409	12.3621	24.1187	23.0263
61	1.7918	1.64898	3.4684	3.25476	6.9284	6.40325	13.4269	12.3802	24.1489	23.0571
61.1	1.7924	1.65156	3.4729	3.25981	6.9399	6.41299	13.4385	12.3983	24.1751	23.0878
61.2	1.7924	1.65414	3.4761	3.26485	6.9499	6.42273	13.4507	12.4164	24.1994	23.1185
61.3	1.7949	1.65672	3.4824	3.26989	6.9606	6.43247	13.4712	12.4345	24.223	23.1492
61.4	1.7979	1.65929	3.4884	3.27494	6.9693	6.44221	13.49	12.4525	24.2459	23.1799
61.5	1.7978	1.66187	3.4902	3.27998	6.9763	6.45194	13.5058	12.4706	24.2691	23.2105
61.6	1.8007	1.66445	3.497	3.28502	6.9854	6.46167	13.5247	12.4887	24.2963	23.2411
61.7	1.8005	1.66702	3.4989	3.29006	6.9908	6.4714	13.5415	12.5067	24.3185	23.2717
61.8	1.7948	1.6696	3.4995	3.29509	6.9978	6.48113	13.5546	12.5248	24.3422	23.3023
61.9	1.7959	1.67217	3.5071	3.30013	7.0044	6.49085	13.57	12.5428	24.3691	23.3329
62	1.7981	1.67475	3.5134	3.30517	7.0147	6.50057	13.5914	12.5609	24.3992	23.3634
62.1	1.7978	1.67732	3.5174	3.3102	7.0231	6.5103	13.61	12.5789	24.4255	23.3939
62.2	1.8039	1.6799	3.5237	3.31524	7.0338	6.52001	13.6306	12.5969	24.4543	23.4244
62.3	1.8044	1.68247	3.5269	3.32027	7.0425	6.52973	13.644	12.615	24.478	23.4549
62.4	1.8093	1.68504	3.5319	3.3253	7.0486	6.53944	13.6607	12.633	24.5073	23.4853
62.5	1.8071	1.68762	3.5367	3.33034	7.0577	6.54915	13.6795	12.651	24.5332	23.5157
62.6	1.8097	1.69019	3.5429	3.33537	7.07	6.55886	13.6998	12.669	24.5596	23.5461
62.7	1.8074	1.69276	3.5424	3.3404	7.0801	6.56856	13.7172	12.687	24.5822	23.5765
62.8	1.8065	1.69533	3.5432	3.34542	7.0864	6.57826	13.7313	12.7049	24.6059	23.6068
62.9	1.809	1.6979	3.5494	3.35045	7.0996	6.58796	13.7523	12.7229	24.6327	23.6372
63	1.8089	1.70047	3.5538	3.35548	7.1102	6.59766	13.7672	12.7409	24.6562	23.6675
63.1	1.8127	1.70304	3.5577	3.3605	7.1216	6.60735	13.7846	12.7589	24.6814	23.6978
63.2	1.8146	1.70561	3.5645	3.36553	7.1298	6.61705	13.8016	12.7768	24.7085	23.728
63.3	1.8182	1.70818	3.5706	3.37055	7.1386	6.62674	13.8183	12.7948	24.732	23.7583
63.4	1.8233	1.71075	3.5754	3.37558	7.1481	6.63642	13.8331	12.8127	24.7588	23.7885
63.5	1.8262	1.71332	3.5792	3.3806	7.1555	6.64611	13.8498	12.8306	24.7861	23.8187
63.6	1.8266	1.71589	3.5842	3.38562	7.163	6.65579	13.8662	12.8486	24.8126	23.8489
63.7	1.8331	1.71846	3.5918	3.39064	7.1763	6.66547	13.8872	12.8665	24.8404	23.879
63.8	1.8379	1.72102	3.5956	3.39566	7.1894	6.67515	13.9054	12.8844	24.8687	23.9092
63.9	1.841	1.72359	3.6017	3.40068	7.1978	6.68482	13.9218	12.9023	24.898	23.9393
64	1.8428	1.72616	3.6019	3.40569	7.204	6.6945	13.9334	12.9202	24.9221	23.9694
64.1	1.8462	1.72872	3.6053	3.41071	7.2101	6.70417	13.9504	12.9381	24.9518	23.9994
64.2	1.8469	1.73129	3.6079	3.41572	7.2171	6.71384	13.9653	12.956	24.9755	24.0295
64.3	1.8451	1.73385	3.6133	3.42074	7.2247	6.7235	13.9805	12.9738	25	24.0595
64.4	1.8468	1.73642	3.618	3.42575	7.2341	6.73316	13.9976	12.9917	25.026	24.0895
64.5	1.8507	1.73898	3.6224	3.43076	7.243	6.74282	14.0114	13.0096	25.0557	24.1195
64.6	1.8526	1.74155	3.6267	3.43578	7.2538	6.75248	14.0312	13.0274	25.0781	24.1495
64.7	1.8566	1.74411	3.6387	3.44079	7.268	6.76214	14.0545	13.0453	25.1046	24.1794
64.8	1.85	1.74667	3.6396	3.4458	7.2738	6.77179	14.066	13.0631	25.1259	24.2093
64.9	1.8533	1.74924	3.6468	3.4508	7.2866	6.78144	14.0856	13.081	25.1538	24.2392
65	1.8574	1.7518	3.6521	3.45581	7.2963	6.79109	14.1035	13.0988	25.1816	24.2691
65.1	1.8626	1.75436	3.6567	3.46082	7.3055	6.80074	14.1209	13.1166	25.2067	24.2989
65.2	1.8656	1.75692	3.6629	3.46583	7.3176	6.81038	14.1416	13.1344	25.2358	24.3287
65.3	1.8648	1.75949	3.6657	3.47083	7.3263	6.82002	14.156	13.1522	25.2592	24.3585
65.4	1.87	1.76205	3.6704	3.47583	7.3344	6.82966	14.1694	13.17	25.2833	24.3883
65.5	1.8728	1.76461	3.6765	3.48084	7.3449	6.8393	14.1858	13.1878	25.31	24.4181
65.6	1.8767	1.76717	3.6816	3.48584	7.3579	6.84893	14.2042	13.2056	25.3376	24.4478
65.7	1.877	1.76973	3.6854	3.49084	7.3673	6.85856	14.2206	13.2234	25.362	24.4775
65.8	1.8804	1.77229	3.691	3.49584	7.3746	6.86819	14.2372	13.2412	25.3887	24.5072
65.9	1.8825	1.77484	3.6964	3.50084	7.3831	6.87781	14.2544	13.2589	25.4153	24.5369
66	1.8876	1.7774	3.7032	3.50584	7.3941	6.88744	14.2694	13.2767	25.446	24.5665
66.1	1.8869	1.77996	3.7091	3.51083	7.4011	6.89706	14.2844	13.2944	25.4714	24.5962
66.2	1.8934	1.78252	3.7212	3.51583	7.4171	6.90668	14.3052	13.3122	25.5017	24.6258
66.3	1.8973	1.78507	3.7257	3.52083	7.4263	6.9163	14.3215	13.3299	25.5294	24.6554
66.4	1.9001	1.78763	3.732	3.52582	7.432	6.92591	14.3359	13.3476	25.5561	24.6849
66.5	1.8982	1.79019	3.7369	3.53081	7.4405	6.93552	14.3492	13.3654	25.5786	24.7145
66.6	1.895	1.79274	3.7409	3.53581	7.4445	6.94513	14.3618	13.3831	25.6001	24.744
66.7	1.8954	1.7953	3.7464	3.5408	7.4535	6.95474	14.378	13.4008	25.6249	24.7735
66.8	1.8984	1.79785	3.7509	3.54579	7.464	6.96434	14.3943	13.4185	25.6496	24.8029
66.9	1.9021	1.80041	3.7549	3.55078	7.475	6.97394	14.4102	13.4362	25.6787	24.8324
67	1.9018	1.80296	3.7578	3.55577	7.4821	6.98354	14.4251	13.4539	25.703	24.8618
67.1	1.9016	1.80552	3.7616	3.56075	7.4916	6.99314	14.4436	13.4715	25.7275	24.8912
67.2	1.9048	1.80807	3.7681	3.56574	7.5001	7.00273	14.4652	13.4892	25.7558	24.9206
67.3	1.9086	1.81062	3.7747	3.57073	7.5105	7.01233	14.4871	13.5069	25.7856	24.95
67.4	1.9111	1.81318	3.7784	3.57571	7.5178	7.02192	14.5011	13.5245	25.8093	24.9793
67.5	1.9142	1.81573	3.7805	3.58069	7.528	7.0315	14.5161	13.5422	25.8356	25.0087
67.6	1.9161	1.81828	3.7853	3.58568	7.5367	7.04109	14.5311	13.5598	25.8618	25.038
67.7	1.9197	1.82083	3.7925	3.59066	7.5491	7.05067	14.5461	13.5775	25.8905	25.0672
67.8	1.9232	1.82338	3.7991	3.59564	7.5634	7.06025	14.5628	13.5951	25.9204	25.0965
67.9	1.9331	1.82593	3.8107	3.60062	7.576	7.06983	14.5853	13.6127	25.9502	25.1257
68	1.9373	1.82848	3.8153	3.6056	7.5839	7.0794	14.6017	13.6304	25.9772	25.1549
68.1	1.939	1.83103	3.8201	3.61058	7.5927	7.08898	14.6151	13.648	26.001	25.1841
68.2	1.9441	1.83358	3.8265	3.61556	7.6035	7.09855	14.633	13.6656	26.0274	25.2133
68.3	1.9453	1.83613	3.8307	3.62053	7.6128	7.10811	14.6465	13.6832	26.0496	25.2424
68.4	1.9496	1.83868	3.838	3.62551	7.6242	7.11768	14.6633	13.7007	26.0789	25.2716
68.5	1.953	1.84123	3.8442	3.63048	7.6336	7.12724	14.6801	13.7183	26.1049	25.3007
68.6	1.9612	1.84378	3.8498	3.63546	7.6432	7.1368	14.6984	13.7359	26.1324	25.3297
68.7	1.9624	1.84632	3.8523	3.64043	7.6502	7.14636	14.7098	13.7535	26.1557	25.3588
68.8	1.9675	1.84887	3.8625	3.6454	7.661	7.15592	14.7243	13.771	26.1845	25.3878
68.9	1.9718	1.85142	3.8712	3.65037	7.6731	7.16547	14.7425	13.7886	26.2128	25.4169
69	1.972	1.85396	3.8745	3.65534	7.6764	7.17502	14.7561	13.8061	26.2365	25.4459
69.1	1.9744	1.85651	3.8794	3.66031	7.6832	7.18457	14.7738	13.8237	26.2636	25.4748
69.2	1.9709	1.85905	3.8817	3.66528	7.6873	7.19411	14.786	13.8412	26.2847	25.5038
69.3	1.9751	1.8616	3.8864	3.67024	7.697	7.20366	14.8033	13.8587	26.3087	25.5327
69.4	1.98	1.86414	3.8934	3.67521	7.7091	7.2132	14.82	13.8763	26.3369	25.5616
69.5	1.9816	1.86669	3.9004	3.68017	7.7192	7.22274	14.8375	13.8938	26.3632	25.5905
69.6	1.9843	1.86923	3.9056	3.68514	7.728	7.23227	14.8569	13.9113	26.3902	25.6194
69.7	1.9888	1.87177	3.9089	3.6901	7.7368	7.2418	14.8759	13.9288	26.4157	25.6482
69.8	1.989	1.87432	3.9149	3.69506	7.7443	7.25134	14.8903	13.9463	26.4385	25.677
69.9	1.9883	1.87686	3.9232	3.70002	7.7484	7.26086	14.9074	13.9637	26.4635	25.7058
70	1.9941	1.8794	3.9279	3.70498	7.7575	7.27039	14.9255	13.9812	26.4858	25.7346
70.1	1.9982	1.88194	3.936	3.70994	7.7654	7.27992	14.945	13.9987	26.5115	25.7634
70.2	2.0006	1.88448	3.9416	3.7149	7.7735	7.28944	14.9635	14.0162	26.5336	25.7921
70.3	2.0029	1.88702	3.9449	3.71986	7.7826	7.29896	14.9801	14.0336	26.5599	25.8208
70.4	2.0074	1.88956	3.9498	3.72482	7.7931	7.30847	14.9968	14.0511	26.5863	25.8495
70.5	2.0089	1.8921	3.9516	3.72977	7.8021	7.31799	15.0091	14.0685	26.6086	25.8782
70.6	2.006	1.89464	3.9547	3.73473	7.8081	7.3275	15.0269	14.0859	26.6296	25.9068
70.7	2.0099	1.89718	3.9591	3.73968	7.815	7.33701	15.0363	14.1034	26.6538	25.9355
70.8	2.0105	1.89972	3.9586	3.74463	7.8218	7.34651	15.0485	14.1208	26.6742	25.9641
70.9	2.0171	1.90226	3.9653	3.74958	7.8328	7.35602	15.068	14.1382	26.7014	25.9926
71	2.0168	1.9048	3.967	3.75453	7.8383	7.36552	15.0822	14.1556	26.7265	26.0212
71.1	2.0173	1.90734	3.9717	3.75948	7.8463	7.37502	15.0933	14.173	26.7502	26.0498
71.2	2.0144	1.90987	3.9736	3.76443	7.8517	7.38452	15.1063	14.1904	26.7728	26.0783
71.3	2.0136	1.91241	3.9787	3.76938	7.8575	7.39401	15.1231	14.2078	26.7932	26.1068
71.4	2.0175	1.91495	3.9863	3.77433	7.8672	7.4035	15.1434	14.2252	26.8228	26.1352
71.5	2.0182	1.91748	3.9943	3.77927	7.8794	7.41299	15.1614	14.2425	26.8483	26.1637
71.6	2.017	1.92002	3.997	3.78422	7.8859	7.42248	15.1776	14.2599	26.8716	26.1921
71.7	2.02	1.92255	3.9961	3.78916	7.8901	7.43197	15.1892	14.2773	26.8942	26.2205
71.8	2.0227	1.92509	4.0004	3.79411	7.8933	7.44145	15.2039	14.2946	26.9162	26.2489
71.9	2.0233	1.92762	4.0081	3.79905	7.9048	7.45093	15.2196	14.312	26.9426	26.2773
72	2.0252	1.93015	4.0164	3.80399	7.9133	7.46041	15.2378	14.3293	26.9684	26.3056
72.1	2.0237	1.93269	4.019	3.80893	7.9183	7.46988	15.2557	14.3466	26.9884	26.334
72.2	2.0262	1.93522	4.0228	3.81387	7.9294	7.47936	15.2765	14.364	27.0159	26.3623
72.3	2.0307	1.93775	4.0239	3.81881	7.9391	7.48883	15.2916	14.3813	27.044	26.3906
72.4	2.0332	1.94029	4.0304	3.82375	7.9511	7.49829	15.3059	14.3986	27.067	26.4188
72.5	2.0314	1.94282	4.034	3.82868	7.9614	7.50776	15.321	14.4159	27.0924	26.4471
72.6	2.032	1.94535	4.0369	3.83362	7.9671	7.51722	15.3354	14.4332	27.1162	26.4753
72.7	2.0346	1.94788	4.0374	3.83855	7.9754	7.52668	15.3478	14.4505	27.141	26.5035
72.8	2.0381	1.95041	4.0422	3.84349	7.9833	7.53614	15.3643	14.4678	27.1674	26.5317
72.9	2.0376	1.95294	4.0475	3.84842	7.9888	7.5456	15.3792	14.485	27.1914	26.5598
73	2.0377	1.95547	4.052	3.85335	7.9944	7.55505	15.3938	14.5023	27.2126	26.5879
73.1	2.0408	1.958	4.059	3.85828	8.0037	7.5645	15.4102	14.5196	27.2374	26.6161
73.2	2.0431	1.96053	4.0615	3.86321	8.0109	7.57395	15.4241	14.5368	27.2637	26.6441
73.3	2.0422	1.96306	4.0619	3.86814	8.0179	7.5834	15.4358	14.5541	27.2861	26.6722
73.4	2.0407	1.96559	4.0656	3.87307	8.0227	7.59284	15.4512	14.5713	27.3072	26.7003
73.5	2.0428	1.96811	4.0698	3.878	8.029	7.60228	15.469	14.5885	27.33	26.7283
73.6	2.0419	1.97064	4.0728	3.88292	8.0314	7.61172	15.4846	14.6058	27.3513	26.7563
73.7	2.0453	1.97317	4.0796	3.88785	8.0398	7.62116	15.5039	14.623	27.3731	26.7843
73.8	2.0484	1.97569	4.084	3.89277	8.0462	7.63059	15.5215	14.6402	27.3949	26.8122
73.9	2.0553	1.97822	4.0899	3.8977	8.0553	7.64002	15.5391	14.6574	27.4193	26.8402
74	2.0537	1.98075	4.0943	3.90262	8.0618	7.64945	15.5508	14.6746	27.4435	26.8681
74.1	2.0564	1.98327	4.098	3.90754	8.0716	7.65888	15.5666	14.6918	27.4639	26.896
74.2	2.0569	1.9858	4.0993	3.91246	8.0781	7.6683	15.583	14.709	27.4869	26.9239
74.3	2.0599	1.98832	4.1052	3.91738	8.0866	7.67773	15.5981	14.7262	27.516	26.9517
74.4	2.0627	1.99084	4.1094	3.9223	8.0973	7.68715	15.6131	14.7433	27.5406	26.9796
74.5	2.0651	1.99337	4.1139	3.92722	8.1068	7.69656	15.6299	14.7605	27.5634	27.0074
74.6	2.0706	1.99589	4.1189	3.93213	8.1183	7.70598	15.6479	14.7776	27.5885	27.0352
74.7	2.0724	1.99841	4.1225	3.93705	8.1278	7.71539	15.6603	14.7948	27.6145	27.0629
74.8	2.0738	2.00094	4.1255	3.94196	8.1366	7.7248	15.6769	14.8119	27.6388	27.0907
74.9	2.0695	2.00346	4.1265	3.94688	8.1419	7.73421	15.6921	14.8291	27.6603	27.1184
75	2.0713	2.00598	4.1288	3.95179	8.1482	7.74361	15.7079	14.8462	27.6843	27.1461
75.1	2.0761	2.0085	4.1353	3.9567	8.1606	7.75302	15.7256	14.8633	27.7108	27.1738
75.2	2.0791	2.01102	4.1433	3.96161	8.1716	7.76242	15.7431	14.8804	27.7344	27.2015
75.3	2.0857	2.01354	4.1524	3.96652	8.1866	7.77182	15.7641	14.8976	27.7629	27.2291
75.4	2.0858	2.01606	4.1564	3.97143	8.1978	7.78121	15.7804	14.9147	27.7883	27.2567
75.5	2.0855	2.01858	4.1576	3.97634	8.2023	7.7906	15.7942	14.9318	27.8114	27.2843
75.6	2.0868	2.0211	4.1612	3.98125	8.2063	7.79999	15.8088	14.9488	27.8346	27.3119
75.7	2.0851	2.02362	4.1639	3.98616	8.2104	7.80938	15.82	14.9659	27.8513	27.3395
75.8	2.0838	2.02614	4.1703	3.99106	8.2184	7.81877	15.8339	14.983	27.8739	27.367
75.9	2.0857	2.02866	4.1753	3.99597	8.2261	7.82815	15.8501	15.0001	27.8963	27.3945
76	2.0891	2.03118	4.1755	4.00087	8.2355	7.83753	15.861	15.0171	27.9164	27.422
76.1	2.0871	2.03369	4.179	4.00577	8.2431	7.84691	15.8729	15.0342	27.94	27.4495
76.2	2.0889	2.03621	4.1846	4.01067	8.2542	7.85629	15.8869	15.0512	27.9647	27.4769
76.3	2.0892	2.03873	4.1884	4.01558	8.2648	7.86566	15.9001	15.0683	27.9898	27.5044
76.4	2.0935	2.04124	4.193	4.02048	8.2738	7.87503	15.9146	15.0853	28.0139	27.5318
76.5	2.0944	2.04376	4.1963	4.02537	8.2833	7.8844	15.9299	15.1023	28.0351	27.5592
76.6	2.0923	2.04627	4.2006	4.03027	8.287	7.89377	15.9457	15.1193	28.0558	27.5865
76.7	2.0927	2.04879	4.2064	4.03517	8.2975	7.90313	15.9597	15.1364	28.0779	27.6139
76.8	2.0943	2.0513	4.2134	4.04007	8.307	7.91249	15.9814	15.1534	28.1038	27.6412
76.9	2.0988	2.05382	4.2177	4.04496	8.3177	7.92185	15.9974	15.1704	28.1313	27.6685
77	2.0986	2.05633	4.2198	4.04985	8.3268	7.93121	16.0057	15.1873	28.1542	27.6958
77.1	2.0999	2.05884	4.2224	4.05475	8.3367	7.94057	16.0172	15.2043	28.1763	27.7231
77.2	2.1043	2.06136	4.2277	4.05964	8.3475	7.94992	16.0359	15.2213	28.2005	27.7503
77.3	2.108	2.06387	4.2319	4.06453	8.3613	7.95927	16.0551	15.2383	28.225	27.7775
77.4	2.1084	2.06638	4.2318	4.06942	8.3696	7.96861	16.0657	15.2552	28.2459	27.8047
77.5	2.108	2.06889	4.2338	4.07431	8.3791	7.97796	16.0753	15.2722	28.2656	27.8319
77.6	2.1154	2.0714	4.2381	4.0792	8.388	7.9873	16.0931	15.2892	28.2915	27.8591
77.7	2.1231	2.07391	4.2479	4.08409	8.3996	7.99664	16.1136	15.3061	28.3189	27.8862
77.8	2.1239	2.07642	4.256	4.08898	8.4094	8.00598	16.1325	15.323	28.3437	27.9133
77.9	2.1261	2.07893	4.263	4.09386	8.4214	8.01531	16.1505	15.34	28.3682	27.9404
78	2.1282	2.08144	4.2666	4.09875	8.4274	8.02465	16.1658	15.3569	28.3876	27.9675
78.1	2.1317	2.08395	4.2722	4.10363	8.4372	8.03398	16.1827	15.3738	28.4117	27.9945
78.2	2.1374	2.08646	4.2804	4.10851	8.4492	8.04331	16.1998	15.3907	28.4408	28.0216
78.3	2.1408	2.08897	4.2852	4.1134	8.4602	8.05263	16.2132	15.4076	28.4649	28.0486
78.4	2.1378	2.09148	4.2857	4.11828	8.4649	8.06195	16.2249	15.4245	28.485	28.0756
78.5	2.1418	2.09398	4.293	4.12316	8.4729	8.07128	16.243	15.4414	28.5106	28.1025
78.6	2.1453	2.09649	4.3006	4.12804	8.4803	8.0806	16.2587	15.4583	28.5352	28.1295
78.7	2.1506	2.099	4.3082	4.13291	8.4928	8.08991	16.279	15.4752	28.5606	28.1564
78.8	2.1555	2.1015	4.3165	4.13779	8.5035	8.09922	16.301	15.492	28.5843	28.1833
78.9	2.1556	2.10401	4.3211	4.14267	8.5096	8.10854	16.3134	15.5089	28.6084	28.2102
79	2.1595	2.10652	4.3247	4.14754	8.5171	8.11784	16.3279	15.5257	28.6301	28.2371
79.1	2.1642	2.10902	4.329	4.15242	8.5301	8.12715	16.3439	15.5426	28.6562	28.2639
79.2	2.1638	2.11153	4.3294	4.15729	8.5367	8.13645	16.3565	15.5594	28.6805	28.2907
79.3	2.1675	2.11403	4.3334	4.16217	8.5471	8.14576	16.3722	15.5763	28.7065	28.3175
79.4	2.171	2.11653	4.3385	4.16704	8.5544	8.15506	16.3882	15.5931	28.7309	28.3443
79.5	2.1791	2.11904	4.3455	4.17191	8.5679	8.16435	16.404	15.6099	28.761	28.3711
79.6	2.1826	2.12154	4.3517	4.17678	8.5812	8.17365	16.4185	15.6267	28.7891	28.3978
79.7	2.1839	2.12404	4.3592	4.18165	8.5982	8.18294	16.431	15.6435	28.8127	28.4245
79.8	2.1808	2.12655	4.3594	4.18652	8.6068	8.19223	16.441	15.6603	28.8339	28.4512
79.9	2.1793	2.12905	4.3582	4.19138	8.6126	8.20152	16.4531	15.6771	28.8552	28.4779
80	2.176	2.13155	4.3622	4.19625	8.6145	8.2108	16.4664	15.6939	28.874	28.5046
80.1	2.1804	2.13405	4.3604	4.20111	8.6201	8.22008	16.482	15.7107	28.8946	28.5312
80.2	2.1803	2.13655	4.3627	4.20598	8.6262	8.22936	16.4955	15.7274	28.918	28.5578
80.3	2.1804	2.13905	4.3683	4.21084	8.6333	8.23864	16.5102	15.7442	28.9414	28.5844
80.4	2.1807	2.14155	4.3717	4.2157	8.6389	8.24792	16.5231	15.761	28.9616	28.611
80.5	2.1807	2.14405	4.3768	4.22057	8.6451	8.25719	16.5399	15.7777	28.9833	28.6375
80.6	2.1851	2.14655	4.3823	4.22543	8.6506	8.26646	16.5565	15.7945	29.009	28.6641
80.7	2.1863	2.14905	4.3881	4.23029	8.6565	8.27573	16.57	15.8112	29.0338	28.6906
80.8	2.1903	2.15155	4.3906	4.23514	8.662	8.28499	16.5843	15.8279	29.0566	28.7171
80.9	2.198	2.15404	4.3973	4.24	8.6723	8.29426	16.6017	15.8447	29.0821	28.7435
81	2.2044	2.15654	4.4007	4.24486	8.6826	8.30352	16.6175	15.8614	29.1019	28.77
81.1	2.2047	2.15904	4.4041	4.24972	8.6901	8.31278	16.6321	15.8781	29.1221	28.7964
81.2	2.2041	2.16153	4.407	4.25457	8.6972	8.32203	16.6472	15.8948	29.1437	28.8228
81.3	2.2075	2.16403	4.4111	4.25942	8.7068	8.33129	16.6632	15.9115	29.1695	28.8492
81.4	2.2109	2.16653	4.4125	4.26428	8.7135	8.34054	16.6761	15.9282	29.1951	28.8756
81.5	2.2134	2.16902	4.4135	4.26913	8.7188	8.34979	16.6876	15.9449	29.2179	28.9019
81.6	2.2202	2.17152	4.4197	4.27398	8.7312	8.35903	16.7037	15.9615	29.2454	28.9282
81.7	2.2256	2.17401	4.4269	4.27883	8.7443	8.36828	16.7208	15.9782	29.268	28.9545
81.8	2.2338	2.17651	4.4363	4.28368	8.7613	8.37752	16.7419	15.9949	29.2957	28.9808
81.9	2.2376	2.179	4.4409	4.28853	8.768	8.38676	16.7567	16.0115	29.3183	29.0071
82	2.2414	2.18149	4.4458	4.29338	8.7768	8.396	16.771	16.0282	29.3453	29.0333
82.1	2.2417	2.18399	4.4489	4.29822	8.7849	8.40523	16.788	16.0448	29.3705	29.0595
82.2	2.2435	2.18648	4.4516	4.30307	8.7941	8.41446	16.8046	16.0614	29.394	29.0857
82.3	2.2455	2.18897	4.4529	4.30791	8.798	8.42369	16.8175	16.0781	29.4167	29.1119
82.4	2.2472	2.19146	4.4571	4.31276	8.808	8.43292	16.8363	16.0947	29.4415	29.1381
82.5	2.2481	2.19395	4.4639	4.3176	8.8172	8.44215	16.8532	16.1113	29.4626	29.1642
82.6	2.2486	2.19645	4.4685	4.32244	8.8238	8.45137	16.8689	16.1279	29.4851	29.1903
82.7	2.2546	2.19894	4.4743	4.32728	8.8352	8.46059	16.8861	16.1445	29.5139	29.2164
82.8	2.2624	2.20143	4.4769	4.33212	8.8455	8.46981	16.9039	16.1611	29.5387	29.2425
82.9	2.2638	2.20392	4.4787	4.33696	8.8558	8.47902	16.9184	16.1777	29.5605	29.2686
83	2.2639	2.20641	4.483	4.3418	8.8619	8.48823	16.9315	16.1943	29.581	29.2946
83.1	2.2708	2.20889	4.4885	4.34664	8.8708	8.49745	16.9513	16.2108	29.6066	29.3206
83.2	2.2729	2.21138	4.4939	4.35148	8.8765	8.50665	16.968	16.2274	29.6271	29.3466
83.3	2.2741	2.21387	4.4976	4.35631	8.8856	8.51586	16.984	16.244	29.6494	29.3726
83.4	2.2774	2.21636	4.5049	4.36115	8.8916	8.52506	16.9972	16.2605	29.6731	29.3985
83.5	2.2808	2.21885	4.5129	4.36598	8.8984	8.53426	17.0139	16.2771	29.6981	29.4245
83.6	2.2872	2.22133	4.522	4.37081	8.9088	8.54346	17.034	16.2936	29.7261	29.4504
83.7	2.2882	2.22382	4.5251	4.37564	8.917	8.55266	17.0505	16.3101	29.7454	29.4763
83.8	2.2912	2.22631	4.5292	4.38047	8.9238	8.56185	17.0656	16.3267	29.7674	29.5021
83.9	2.2928	2.22879	4.5331	4.3853	8.9322	8.57104	17.0806	16.3432	29.7911	29.528
84	2.2932	2.23128	4.5347	4.39013	8.9383	8.58023	17.0908	16.3597	29.8143	29.5538
84.1	2.2931	2.23376	4.5347	4.39496	8.944	8.58942	17.1054	16.3762	29.8394	29.5796
84.2	2.2965	2.23625	4.535	4.39979	8.952	8.59861	17.117	16.3927	29.862	29.6054
84.3	2.2961	2.23873	4.5339	4.40461	8.9564	8.60779	17.1256	16.4092	29.8814	29.6312
84.4	2.2978	2.24122	4.5373	4.40944	8.9614	8.61697	17.1376	16.4257	29.8972	29.6569
84.5	2.3054	2.2437	4.5447	4.41426	8.9695	8.62615	17.1577	16.4422	29.92	29.6827
84.6	2.3085	2.24618	4.548	4.41909	8.9784	8.63532	17.1735	16.4586	29.9436	29.7084
84.7	2.3142	2.24866	4.5506	4.42391	8.9904	8.64449	17.1909	16.4751	29.9686	29.7341
84.8	2.3157	2.25115	4.555	4.42873	8.9981	8.65366	17.2043	16.4916	29.9921	29.7597
84.9	2.3147	2.25363	4.5584	4.43355	9.0076	8.66283	17.2172	16.508	30.0136	29.7854
85	2.3174	2.25611	4.5643	4.43837	9.0209	8.672	17.2342	16.5245	30.0355	29.811
85.1	2.3206	2.25859	4.5707	4.44319	9.0306	8.68116	17.2497	16.5409	30.0585	29.8366
85.2	2.3205	2.26107	4.5726	4.44801	9.0365	8.69032	17.2652	16.5573	30.0811	29.8622
85.3	2.3267	2.26355	4.5784	4.45283	9.0476	8.69948	17.2849	16.5737	30.1063	29.8877
85.4	2.3304	2.26603	4.5877	4.45764	9.0566	8.70863	17.3	16.5902	30.1307	29.9133
85.5	2.3352	2.26851	4.5921	4.46246	9.0681	8.71779	17.3149	16.6066	30.1549	29.9388
85.6	2.3343	2.27099	4.5939	4.46727	9.071	8.72694	17.329	16.623	30.1761	29.9643
85.7	2.3355	2.27347	4.5961	4.47208	9.0772	8.73609	17.3463	16.6394	30.1974	29.9898
85.8	2.3375	2.27595	4.5997	4.4769	9.0809	8.74523	17.3626	16.6558	30.2189	30.0153
85.9	2.341	2.27842	4.6033	4.48171	9.0906	8.75438	17.3796	16.6721	30.2415	30.0407
86	2.3489	2.2809	4.6119	4.48652	9.102	8.76352	17.3983	16.6885	30.2673	30.0661
86.1	2.3534	2.28338	4.6169	4.49133	9.115	8.77266	17.415	16.7049	30.2923	30.0915
86.2	2.3555	2.28586	4.6231	4.49614	9.1259	8.7818	17.4297	16.7213	30.3186	30.1169
86.3	2.3592	2.28833	4.6265	4.50094	9.1327	8.79093	17.4456	16.7376	30.3422	30.1423
86.4	2.3612	2.29081	4.6309	4.50575	9.1404	8.80006	17.46	16.754	30.3616	30.1676
86.5	2.3634	2.29328	4.6366	4.51056	9.152	8.80919	17.4775	16.7703	30.3831	30.1929
86.6	2.3678	2.29576	4.6417	4.51536	9.1601	8.81832	17.4962	16.7866	30.4112	30.2182
86.7	2.3674	2.29823	4.6429	4.52017	9.1719	8.82745	17.5093	16.803	30.4351	30.2435
86.8	2.3657	2.30071	4.6437	4.52497	9.1795	8.83657	17.5222	16.8193	30.4552	30.2688
86.9	2.3646	2.30318	4.651	4.52977	9.1919	8.84569	17.5403	16.8356	30.4787	30.294
87	2.3613	2.30565	4.6545	4.53457	9.1968	8.85481	17.5524	16.8519	30.4984	30.3192
87.1	2.3647	2.30813	4.6631	4.53937	9.2054	8.86392	17.57	16.8682	30.5225	30.3444
87.2	2.3707	2.3106	4.6716	4.54417	9.2182	8.87303	17.5866	16.8845	30.5466	30.3696
87.3	2.3718	2.31307	4.6747	4.54897	9.228	8.88215	17.6021	16.9008	30.5665	30.3948
87.4	2.3724	2.31554	4.6794	4.55377	9.2365	8.89125	17.619	16.9171	30.5886	30.4199
87.5	2.3734	2.31802	4.6861	4.55856	9.2456	8.90036	17.6314	16.9334	30.6103	30.445
87.6	2.3761	2.32049	4.6943	4.56336	9.2552	8.90946	17.6483	16.9496	30.6351	30.4701
87.7	2.3746	2.32296	4.7006	4.56815	9.2619	8.91857	17.6631	16.9659	30.6523	30.4952
87.8	2.3715	2.32543	4.7019	4.57295	9.2665	8.92766	17.6766	16.9821	30.67	30.5203
87.9	2.3697	2.3279	4.7028	4.57774	9.2706	8.93676	17.6911	16.9984	30.6893	30.5453
88	2.3697	2.33037	4.7068	4.58253	9.2822	8.94586	17.7077	17.0146	30.7142	30.5703
88.1	2.371	2.33284	4.7089	4.58732	9.2925	8.95495	17.7232	17.0309	30.7378	30.5953
88.2	2.3728	2.3353	4.7182	4.59211	9.3041	8.96404	17.7413	17.0471	30.7614	30.6203
88.3	2.3779	2.33777	4.7283	4.5969	9.314	8.97312	17.7571	17.0633	30.7848	30.6453
88.4	2.3836	2.34024	4.7348	4.60169	9.3273	8.98221	17.775	17.0795	30.8065	30.6702
88.5	2.3893	2.34271	4.741	4.60648	9.335	8.99129	17.7889	17.0957	30.8277	30.6951
88.6	2.3915	2.34517	4.7439	4.61127	9.3427	9.00037	17.8046	17.1119	30.8511	30.72
88.7	2.3977	2.34764	4.7488	4.61605	9.3495	9.00945	17.822	17.1281	30.8763	30.7449
88.8	2.4006	2.35011	4.7536	4.62084	9.3581	9.01852	17.8397	17.1443	30.8988	30.7697
88.9	2.3978	2.35257	4.757	4.62562	9.3632	9.0276	17.8538	17.1605	30.9204	30.7946
89	2.3978	2.35504	4.7606	4.6304	9.3699	9.03667	17.8683	17.1767	30.9423	30.8194
89.1	2.4004	2.3575	4.7663	4.63518	9.3772	9.04574	17.8854	17.1928	30.9617	30.8442
89.2	2.3982	2.35997	4.7678	4.63996	9.3844	9.0548	17.8976	17.209	30.9772	30.869
89.3	2.4025	2.36243	4.7714	4.64474	9.3916	9.06386	17.9147	17.2252	31.0017	30.8937
89.4	2.4067	2.3649	4.7796	4.64952	9.3992	9.07293	17.9311	17.2413	31.026	30.9185
89.5	2.4113	2.36736	4.7858	4.6543	9.4078	9.08198	17.9487	17.2574	31.0507	30.9432
89.6	2.4147	2.36982	4.7916	4.65908	9.4196	9.09104	17.9663	17.2736	31.0736	30.9679
89.7	2.4151	2.37229	4.7903	4.66386	9.4257	9.10009	17.9802	17.2897	31.0922	30.9926
89.8	2.4152	2.37475	4.7942	4.66863	9.4295	9.10915	17.992	17.3058	31.1162	31.0172
89.9	2.4129	2.37721	4.7934	4.6734	9.4356	9.1182	18.0013	17.3219	31.1332	31.0419
90	2.4154	2.37967	4.7971	4.67818	9.4436	9.12724	18.0131	17.338	31.1554	31.0665
90.1	2.4254	2.38213	4.8021	4.68295	9.4536	9.13629	18.0319	17.3541	31.1811	31.0911
90.2	2.4327	2.38459	4.8089	4.68772	9.4653	9.14533	18.0485	17.3702	31.2058	31.1157
90.3	2.4336	2.38705	4.812	4.69249	9.4748	9.15437	18.0625	17.3863	31.2281	31.1402
90.4	2.4364	2.38951	4.8171	4.69726	9.4828	9.16341	18.0802	17.4024	31.2454	31.1648
90.5	2.4427	2.39197	4.8238	4.70203	9.4948	9.17244	18.1007	17.4185	31.2712	31.1893
90.6	2.4394	2.39443	4.8256	4.7068	9.5009	9.18147	18.1138	17.4345	31.2921	31.2138
90.7	2.4376	2.39689	4.826	4.71157	9.5064	9.1905	18.1267	17.4506	31.3122	31.2382
90.8	2.4376	2.39935	4.8301	4.71633	9.5139	9.19953	18.1405	17.4667	31.3347	31.2627
90.9	2.4406	2.40181	4.8315	4.7211	9.5226	9.20856	18.154	17.4827	31.3549	31.2871
91	2.4447	2.40426	4.8359	4.72586	9.5265	9.21758	18.1681	17.4987	31.3751	31.3116
91.1	2.4501	2.40672	4.8436	4.73063	9.5334	9.2266	18.1842	17.5148	31.398	31.336
91.2	2.4509	2.40918	4.8492	4.73539	9.5445	9.23562	18.2021	17.5308	31.4198	31.3603
91.3	2.4546	2.41163	4.8579	4.74015	9.5555	9.24464	18.2187	17.5468	31.4398	31.3847
91.4	2.4516	2.41409	4.8618	4.74491	9.5624	9.25365	18.2322	17.5628	31.4631	31.409
91.5	2.4528	2.41655	4.8673	4.74967	9.5712	9.26266	18.2482	17.5788	31.4899	31.4334
91.6	2.4501	2.419	4.875	4.75443	9.5777	9.27167	18.2631	17.5948	31.5128	31.4577
91.7	2.4522	2.42146	4.8817	4.75919	9.5888	9.28068	18.2766	17.6108	31.5334	31.4819
91.8	2.455	2.42391	4.8868	4.76394	9.5967	9.28968	18.2899	17.6268	31.5541	31.5062
91.9	2.4587	2.42636	4.8907	4.7687	9.6057	9.29869	18.3064	17.6428	31.5756	31.5304
92	2.466	2.42882	4.898	4.77346	9.6145	9.30769	18.3221	17.6588	31.6018	31.5547
92.1	2.4663	2.43127	4.9014	4.77821	9.623	9.31668	18.3342	17.6747	31.6182	31.5789
92.2	2.4678	2.43372	4.9019	4.78296	9.6296	9.32568	18.3466	17.6907	31.6404	31.603
92.3	2.47	2.43618	4.9084	4.78771	9.6393	9.33467	18.3649	17.7067	31.6585	31.6272
92.4	2.4725	2.43863	4.9129	4.79247	9.6494	9.34366	18.3805	17.7226	31.6797	31.6514
92.5	2.476	2.44108	4.9159	4.79722	9.6621	9.35265	18.3981	17.7385	31.7008	31.6755
92.6	2.475	2.44353	4.9172	4.80197	9.669	9.36163	18.4107	17.7545	31.7206	31.6996
92.7	2.4776	2.44598	4.9211	4.80672	9.6801	9.37062	18.4242	17.7704	31.7403	31.7237
92.8	2.4787	2.44843	4.9273	4.81146	9.6873	9.3796	18.4393	17.7863	31.7598	31.7477
92.9	2.483	2.45088	4.9357	4.81621	9.6965	9.38858	18.4577	17.8022	31.783	31.7718
93	2.4812	2.45333	4.9359	4.82096	9.7011	9.39755	18.4678	17.8181	31.8018	31.7958
93.1	2.483	2.45578	4.9404	4.8257	9.7083	9.40653	18.4826	17.834	31.8245	31.8198
93.2	2.4857	2.45823	4.9418	4.83044	9.7164	9.4155	18.4959	17.8499	31.8479	31.8438
93.3	2.4837	2.46068	4.9408	4.83519	9.721	9.42447	18.5082	17.8658	31.8698	31.8677
93.4	2.4897	2.46313	4.9446	4.83993	9.7325	9.43344	18.5216	17.8817	31.8947	31.8917
93.5	2.4931	2.46557	4.948	4.84467	9.7402	9.4424	18.5301	17.8976	31.9134	31.9156
93.6	2.4939	2.46802	4.9485	4.84941	9.7466	9.45136	18.545	17.9134	31.9324	31.9395
93.7	2.497	2.47047	4.9504	4.85415	9.7568	9.46032	18.5591	17.9293	31.9534	31.9634
93.8	2.4996	2.47291	4.9508	4.85889	9.7666	9.46928	18.573	17.9451	31.977	31.9873
93.9	2.5039	2.47536	4.956	4.86363	9.7778	9.47823	18.588	17.961	31.9988	32.0111
94	2.5072	2.47781	4.9629	4.86836	9.787	9.48719	18.5992	17.9768	32.0199	32.035
94.1	2.5128	2.48025	4.9694	4.8731	9.797	9.49614	18.6132	17.9927	32.0426	32.0588
94.2	2.5122	2.4827	4.974	4.87784	9.8021	9.50508	18.6272	18.0085	32.0626	32.0826
94.3	2.5172	2.48514	4.9798	4.88257	9.813	9.51403	18.6438	18.0243	32.0889	32.1063
94.4	2.5173	2.48758	4.9825	4.8873	9.8219	9.52297	18.6606	18.0401	32.1124	32.1301
94.5	2.5142	2.49003	4.9865	4.89203	9.8265	9.53191	18.6724	18.0559	32.1331	32.1538
94.6	2.5114	2.49247	4.988	4.89677	9.8315	9.54085	18.685	18.0717	32.1559	32.1775
94.7	2.5175	2.49491	4.9956	4.9015	9.8419	9.54979	18.6985	18.0875	32.1764	32.2012
94.8	2.5213	2.49736	5.0006	4.90623	9.853	9.55872	18.7124	18.1033	32.2011	32.2249
94.9	2.5172	2.4998	5.0016	4.91095	9.8585	9.56766	18.723	18.1191	32.2214	32.2485
95	2.5224	2.50224	5.0102	4.91568	9.8699	9.57658	18.7354	18.1348	32.2477	32.2722
95.1	2.5279	2.50468	5.0153	4.92041	9.8781	9.58551	18.7473	18.1506	32.2718	32.2958
95.2	2.5307	2.50712	5.0183	4.92513	9.8862	9.59444	18.7596	18.1664	32.2944	32.3194
95.3	2.5382	2.50956	5.0277	4.92986	9.897	9.60336	18.7791	18.1821	32.3204	32.3429
95.4	2.5405	2.512	5.0356	4.93458	9.9115	9.61228	18.7956	18.1979	32.3432	32.3665
95.5	2.5369	2.51444	5.0362	4.93931	9.917	9.6212	18.8063	18.2136	32.3638	32.39
95.6	2.5328	2.51688	5.0363	4.94403	9.9242	9.63011	18.8176	18.2293	32.3821	32.4135
95.7	2.535	2.51932	5.0382	4.94875	9.9305	9.63902	18.8297	18.2451	32.4031	32.437
95.8	2.5376	2.52176	5.0457	4.95347	9.9403	9.64793	18.8447	18.2608	32.4276	32.4605
95.9	2.5404	2.5242	5.0521	4.95819	9.9534	9.65684	18.8579	18.2765	32.4508	32.484
96	2.5486	2.52664	5.0606	4.96291	9.9688	9.66575	18.8754	18.2922	32.4743	32.5074
96.1	2.55	2.52907	5.0673	4.96762	9.9782	9.67465	18.8899	18.3079	32.4951	32.5308
96.2	2.5512	2.53151	5.0753	4.97234	9.9891	9.68355	18.904	18.3236	32.5158	32.5542
96.3	2.5539	2.53395	5.0823	4.97706	9.9997	9.69245	18.92	18.3393	32.5386	32.5776
96.4	2.5555	2.53638	5.0871	4.98177	10.0062	9.70135	18.9362	18.355	32.5589	32.601
96.5	2.5598	2.53882	5.0938	4.98649	10.0172	9.71024	18.9524	18.3706	32.5813	32.6243
96.6	2.5588	2.54125	5.0976	4.9912	10.0216	9.71913	18.9644	18.3863	32.5981	32.6476
96.7	2.5662	2.54369	5.108	4.99591	10.035	9.72802	18.9807	18.402	32.6208	32.6709
96.8	2.5707	2.54612	5.1156	5.00062	10.0459	9.73691	18.9948	18.4176	32.6432	32.6942
96.9	2.5725	2.54856	5.1184	5.00533	10.0549	9.7458	19.0101	18.4333	32.6661	32.7175
97	2.5737	2.55099	5.1235	5.01004	10.0605	9.75468	19.0258	18.4489	32.6866	32.7407
97.1	2.5743	2.55342	5.1286	5.01475	10.0711	9.76356	19.0416	18.4645	32.7059	32.764
97.2	2.574	2.55586	5.1298	5.01946	10.0832	9.77243	19.0551	18.4802	32.7254	32.7872
97.3	2.5751	2.55829	5.1318	5.02416	10.0879	9.78131	19.0645	18.4958	32.7473	32.8104
97.4	2.5774	2.56072	5.1349	5.02887	10.0922	9.79018	19.0771	18.5114	32.767	32.8335
97.5	2.5829	2.56315	5.1386	5.03358	10.1036	9.79905	19.0907	18.527	32.7845	32.8567
97.6	2.5866	2.56559	5.1423	5.03828	10.1127	9.80792	19.1052	18.5426	32.8049	32.8798
97.7	2.5908	2.56802	5.1441	5.04298	10.1207	9.81679	19.1213	18.5582	32.8233	32.9029
97.8	2.5925	2.57045	5.1469	5.04768	10.1302	9.82565	19.1364	18.5738	32.8421	32.926
97.9	2.5926	2.57288	5.151	5.05238	10.1393	9.83451	19.1511	18.5894	32.8613	32.9491
98	2.5949	2.57531	5.1545	5.05709	10.1482	9.84337	19.1655	18.6049	32.8841	32.9721
98.1	2.5907	2.57774	5.1552	5.06178	10.1545	9.85223	19.1777	18.6205	32.9001	32.9952
98.2	2.5921	2.58017	5.1629	5.06648	10.1625	9.86108	19.1946	18.6361	32.9253	33.0182
98.3	2.5957	2.58259	5.1726	5.07118	10.1754	9.86994	19.2121	18.6516	32.9513	33.0412
98.4	2.6	2.58502	5.1747	5.07588	10.1846	9.87879	19.225	18.6672	32.9755	33.0642
98.5	2.6021	2.58745	5.1788	5.08057	10.1951	9.88763	19.2393	18.6827	32.9942	33.0871
98.6	2.6028	2.58988	5.1875	5.08527	10.2034	9.89648	19.2537	18.6982	33.0154	33.1101
98.7	2.6084	2.59231	5.1942	5.08996	10.2142	9.90532	19.2686	18.7138	33.0378	33.133
98.8	2.6092	2.59473	5.1984	5.09465	10.2218	9.91416	19.2813	18.7293	33.0615	33.1559
98.9	2.6121	2.59716	5.2033	5.09935	10.2276	9.923	19.2952	18.7448	33.0809	33.1788
99	2.614	2.59958	5.204	5.10404	10.2392	9.93184	19.3092	18.7603	33.101	33.2016
99.1	2.619	2.60201	5.2122	5.10873	10.2489	9.94067	19.3263	18.7758	33.123	33.2245
99.2	2.6189	2.60443	5.2128	5.11342	10.2573	9.9495	19.3396	18.7913	33.1366	33.2473
99.3	2.6198	2.60686	5.2182	5.1181	10.2636	9.95833	19.3531	18.8068	33.154	33.2701
99.4	2.6228	2.60928	5.2259	5.12279	10.2719	9.96716	19.3692	18.8223	33.1712	33.2929
99.5	2.6255	2.61171	5.2321	5.12748	10.2764	9.97598	19.3832	18.8378	33.1925	33.3156
99.6	2.6282	2.61413	5.2383	5.13216	10.2836	9.9848	19.4007	18.8532	33.2157	33.3384
99.7	2.6302	2.61655	5.2451	5.13685	10.2938	9.99362	19.4183	18.8687	33.2357	33.3611
99.8	2.6322	2.61898	5.2523	5.14153	10.3008	10.0024	19.434	18.8841	33.2557	33.3838
99.9	2.6335	2.6214	5.2586	5.14622	10.3073	10.0113	19.4476	18.8996	33.2773	33.4065
100	2.6324	2.62382	5.2625	5.1509	10.3112	10.0201	19.4587	18.915	33.2942	33.4292
100.1	2.6325	2.62624	5.2631	5.15558	10.3191	10.0289	19.4719	18.9305	33.314	33.4518
100.2	2.6352	2.62866	5.2647	5.16026	10.3249	10.0377	19.4845	18.9459	33.33	33.4745
100.3	2.6442	2.63109	5.2736	5.16494	10.3377	10.0465	19.5035	18.9613	33.3531	33.4971
100.4	2.6456	2.63351	5.2777	5.16962	10.3423	10.0553	19.5155	18.9767	33.3691	33.5197
100.5	2.6463	2.63593	5.2814	5.1743	10.3498	10.0641	19.5268	18.9921	33.3877	33.5423
100.6	2.6522	2.63835	5.287	5.17897	10.3608	10.0729	19.547	19.0076	33.4128	33.5648
100.7	2.6544	2.64076	5.2896	5.18365	10.3693	10.0817	19.5601	19.0229	33.4317	33.5874
100.8	2.6574	2.64318	5.2906	5.18832	10.3783	10.0905	19.5759	19.0383	33.4539	33.6099
100.9	2.6571	2.6456	5.2948	5.193	10.3889	10.0993	19.5912	19.0537	33.471	33.6324
101	2.6651	2.64802	5.3007	5.19767	10.4009	10.1081	19.6066	19.0691	33.491	33.6549
101.1	2.6678	2.65044	5.3046	5.20234	10.4083	10.1168	19.6216	19.0845	33.5093	33.6773
101.2	2.668	2.65286	5.3067	5.20701	10.414	10.1256	19.6361	19.0998	33.5268	33.6998
101.3	2.6687	2.65527	5.3129	5.21168	10.4246	10.1344	19.6533	19.1152	33.5457	33.7222
101.4	2.6656	2.65769	5.3136	5.21635	10.4279	10.1432	19.6652	19.1305	33.563	33.7446
101.5	2.6667	2.66011	5.3171	5.22102	10.435	10.152	19.6777	19.1459	33.5819	33.767
101.6	2.6725	2.66252	5.3228	5.22569	10.4434	10.1607	19.6946	19.1612	33.6013	33.7894
101.7	2.6762	2.66494	5.3279	5.23035	10.4512	10.1695	19.7109	19.1765	33.6223	33.8117
101.8	2.6747	2.66735	5.3338	5.23502	10.4578	10.1783	19.7244	19.1919	33.641	33.834
101.9	2.6793	2.66977	5.3358	5.23968	10.4675	10.1871	19.7388	19.2072	33.6598	33.8564
102	2.6788	2.67218	5.338	5.24435	10.4743	10.1958	19.749	19.2225	33.677	33.8786
102.1	2.6766	2.67459	5.342	5.24901	10.4767	10.2046	19.761	19.2378	33.6982	33.9009
102.2	2.6814	2.67701	5.3468	5.25367	10.4842	10.2134	19.7805	19.2531	33.7199	33.9232
102.3	2.6803	2.67942	5.3491	5.25833	10.4912	10.2221	19.794	19.2684	33.737	33.9454
102.4	2.6812	2.68183	5.3523	5.26299	10.4975	10.2309	19.8045	19.2837	33.7554	33.9676
102.5	2.6849	2.68424	5.3569	5.26765	10.5082	10.2396	19.8192	19.299	33.7786	33.9898
102.6	2.6815	2.68666	5.3591	5.27231	10.5118	10.2484	19.8289	19.3142	33.7957	34.012
102.7	2.6849	2.68907	5.3623	5.27697	10.521	10.2571	19.8423	19.3295	33.8187	34.0342
102.8	2.6825	2.69148	5.3616	5.28163	10.5247	10.2659	19.8534	19.3448	33.8364	34.0563
102.9	2.6866	2.69389	5.3677	5.28628	10.532	10.2746	19.8704	19.36	33.8578	34.0784
103	2.6883	2.6963	5.3726	5.29094	10.5389	10.2834	19.8828	19.3753	33.8746	34.1006
103.1	2.6887	2.69871	5.3775	5.29559	10.5521	10.2921	19.8976	19.3905	33.8972	34.1226
103.2	2.6891	2.70112	5.3781	5.30024	10.5604	10.3008	19.9079	19.4057	33.9153	34.1447
103.3	2.6893	2.70353	5.3772	5.3049	10.5632	10.3096	19.9211	19.4209	33.9331	34.1668
103.4	2.6944	2.70594	5.3802	5.30955	10.5736	10.3183	19.9385	19.4362	33.9547	34.1888
103.5	2.6972	2.70835	5.3844	5.3142	10.5846	10.327	19.9535	19.4514	33.977	34.2108
103.6	2.6976	2.71075	5.393	5.31885	10.5885	10.3358	19.9703	19.4666	33.9975	34.2328
103.7	2.6984	2.71316	5.3954	5.3235	10.5934	10.3445	19.9828	19.4818	34.0193	34.2548
103.8	2.7008	2.71557	5.3993	5.32814	10.6037	10.3532	19.9952	19.497	34.0412	34.2767
103.9	2.7056	2.71797	5.4026	5.33279	10.6094	10.3619	20.0073	19.5122	34.0603	34.2987
104	2.7123	2.72038	5.409	5.33744	10.6233	10.3707	20.0249	19.5273	34.0804	34.3206
104.1	2.7143	2.72279	5.4147	5.34208	10.6324	10.3794	20.0394	19.5425	34.0986	34.3425
104.2	2.7202	2.72519	5.4216	5.34672	10.639	10.3881	20.0571	19.5577	34.1222	34.3644
104.3	2.7219	2.7276	5.4224	5.35137	10.6456	10.3968	20.0703	19.5728	34.1416	34.3862
104.4	2.7261	2.73	5.4269	5.35601	10.6521	10.4055	20.0853	19.588	34.1608	34.4081
104.5	2.7267	2.73241	5.435	5.36065	10.6587	10.4142	20.1036	19.6032	34.1814	34.4299
104.6	2.7307	2.73481	5.4427	5.36529	10.6646	10.4229	20.1192	19.6183	34.203	34.4517
104.7	2.734	2.73722	5.4445	5.36993	10.6688	10.4316	20.1298	19.6334	34.2217	34.4735
104.8	2.7342	2.73962	5.4496	5.37457	10.674	10.4403	20.1434	19.6486	34.2417	34.4953
104.9	2.7372	2.74202	5.455	5.37921	10.6815	10.449	20.1552	19.6637	34.2594	34.517
105	2.7395	2.74442	5.4576	5.38384	10.6916	10.4577	20.1684	19.6788	34.2792	34.5388
105.1	2.7398	2.74683	5.4611	5.38848	10.695	10.4664	20.1785	19.6939	34.2965	34.5605
105.2	2.744	2.74923	5.4658	5.39312	10.7045	10.4751	20.1927	19.709	34.3203	34.5822
105.3	2.7495	2.75163	5.4728	5.39775	10.7142	10.4838	20.2063	19.7241	34.3431	34.6039
105.4	2.753	2.75403	5.4734	5.40238	10.7218	10.4925	20.2216	19.7392	34.3631	34.6255
105.5	2.7532	2.75643	5.4721	5.40701	10.7311	10.5012	20.232	19.7543	34.3824	34.6472
105.6	2.7545	2.75883	5.4749	5.41165	10.7394	10.5099	20.2463	19.7693	34.401	34.6688
105.7	2.7583	2.76123	5.4769	5.41628	10.7454	10.5185	20.2598	19.7844	34.4198	34.6904
105.8	2.7615	2.76363	5.4822	5.42091	10.7525	10.5272	20.2708	19.7995	34.4404	34.712
105.9	2.7649	2.76603	5.4851	5.42553	10.7592	10.5359	20.286	19.8145	34.4602	34.7335
106	2.7679	2.76843	5.4876	5.43016	10.7642	10.5446	20.303	19.8296	34.478	34.7551
106.1	2.7736	2.77083	5.4916	5.43479	10.7726	10.5532	20.3182	19.8446	34.4984	34.7766
106.2	2.7776	2.77322	5.4983	5.43941	10.7821	10.5619	20.333	19.8597	34.5199	34.7981
106.3	2.779	2.77562	5.5051	5.44404	10.7921	10.5706	20.3483	19.8747	34.541	34.8196
106.4	2.7775	2.77802	5.5086	5.44866	10.7996	10.5792	20.3615	19.8897	34.5562	34.8411
106.5	2.7776	2.78041	5.5115	5.45329	10.8086	10.5879	20.3747	19.9047	34.577	34.8626
106.6	2.7829	2.78281	5.5152	5.45791	10.8152	10.5966	20.3878	19.9198	34.596	34.884
106.7	2.7834	2.78521	5.5182	5.46253	10.8239	10.6052	20.3994	19.9348	34.6142	34.9054
106.8	2.7865	2.7876	5.5259	5.46715	10.8334	10.6139	20.415	19.9498	34.6345	34.9268
106.9	2.7858	2.79	5.5317	5.47177	10.8401	10.6225	20.4294	19.9648	34.651	34.9482
107	2.7901	2.79239	5.5353	5.47639	10.846	10.6312	20.4408	19.9797	34.6707	34.9696
107.1	2.7966	2.79479	5.5435	5.48101	10.858	10.6398	20.459	19.9947	34.6926	34.9909
107.2	2.7988	2.79718	5.5514	5.48562	10.8674	10.6485	20.4766	20.0097	34.7089	35.0123
107.3	2.8034	2.79957	5.5566	5.49024	10.8769	10.6571	20.4907	20.0247	34.7277	35.0336
107.4	2.8092	2.80197	5.5611	5.49486	10.8858	10.6658	20.5074	20.0396	34.7494	35.0549
107.5	2.8129	2.80436	5.5671	5.49947	10.8953	10.6744	20.5199	20.0546	34.7671	35.0761
107.6	2.8151	2.80675	5.571	5.50408	10.8993	10.683	20.53	20.0695	34.7862	35.0974
107.7	2.8149	2.80914	5.5748	5.5087	10.9078	10.6917	20.5407	20.0845	34.8057	35.1186
107.8	2.818	2.81153	5.5791	5.51331	10.9154	10.7003	20.554	20.0994	34.8275	35.1399
107.9	2.8239	2.81393	5.5828	5.51792	10.9242	10.7089	20.5717	20.1143	34.8484	35.1611
108	2.8246	2.81632	5.5895	5.52253	10.9284	10.7176	20.5854	20.1292	34.8656	35.1822
108.1	2.8271	2.81871	5.5922	5.52714	10.9354	10.7262	20.6015	20.1441	34.8851	35.2034
108.2	2.8254	2.8211	5.5926	5.53174	10.9413	10.7348	20.6129	20.1591	34.9029	35.2245
108.3	2.8247	2.82349	5.5972	5.53635	10.9478	10.7434	20.6234	20.174	34.9199	35.2457
108.4	2.8281	2.82588	5.6026	5.54096	10.9542	10.752	20.6381	20.1889	34.9376	35.2668
108.5	2.8309	2.82827	5.6084	5.54556	10.9594	10.7607	20.6528	20.2037	34.958	35.2879
108.6	2.8321	2.83065	5.6121	5.55017	10.9642	10.7693	20.6625	20.2186	34.9759	35.309
108.7	2.8375	2.83304	5.6157	5.55477	10.9735	10.7779	20.6778	20.2335	34.9963	35.33
108.8	2.8384	2.83543	5.6189	5.55937	10.9803	10.7865	20.6928	20.2484	35.0136	35.3511
108.9	2.8429	2.83782	5.6243	5.56398	10.9899	10.7951	20.7075	20.2632	35.0345	35.3721
109	2.8433	2.8402	5.6258	5.56858	10.9988	10.8037	20.7198	20.2781	35.052	35.3931
109.1	2.8429	2.84259	5.6265	5.57318	11.0055	10.8123	20.7319	20.2929	35.0668	35.4141
109.2	2.8441	2.84498	5.6279	5.57777	11.0092	10.8209	20.7433	20.3078	35.0794	35.435
109.3	2.8494	2.84736	5.6352	5.58237	11.0197	10.8295	20.7589	20.3226	35.1018	35.456
109.4	2.8546	2.84975	5.6432	5.58697	11.0284	10.8381	20.7733	20.3375	35.1253	35.4769
109.5	2.8561	2.85213	5.649	5.59157	11.0357	10.8467	20.7918	20.3523	35.1456	35.4978
109.6	2.8583	2.85452	5.655	5.59616	11.045	10.8553	20.8089	20.3671	35.168	35.5187
109.7	2.8617	2.8569	5.6586	5.60076	11.0569	10.8639	20.824	20.3819	35.1894	35.5396
109.8	2.8628	2.85929	5.6611	5.60535	11.0646	10.8725	20.8382	20.3967	35.206	35.5604
109.9	2.8644	2.86167	5.6658	5.60994	11.0691	10.881	20.8491	20.4115	35.2214	35.5813
110	2.866	2.86405	5.6699	5.61453	11.078	10.8896	20.8638	20.4263	35.2384	35.6021
110.1	2.8655	2.86643	5.6714	5.61912	11.0805	10.8982	20.8747	20.4411	35.2591	35.6229
110.2	2.8677	2.86882	5.6755	5.62372	11.0901	10.9068	20.8871	20.4559	35.2784	35.6437
110.3	2.8702	2.8712	5.6811	5.6283	11.0994	10.9154	20.9019	20.4706	35.2993	35.6645
110.4	2.8717	2.87358	5.6856	5.63289	11.1091	10.9239	20.9151	20.4854	35.3195	35.6852
110.5	2.8686	2.87596	5.6868	5.63748	11.1121	10.9325	20.9235	20.5002	35.3368	35.7059
110.6	2.8676	2.87834	5.6868	5.64207	11.117	10.9411	20.9318	20.5149	35.3549	35.7267
110.7	2.8669	2.88072	5.6868	5.64665	11.1238	10.9496	20.942	20.5297	35.3742	35.7474
110.8	2.867	2.8831	5.6876	5.65124	11.1293	10.9582	20.957	20.5444	35.3917	35.768
110.9	2.8699	2.88548	5.6908	5.65582	11.1359	10.9668	20.9717	20.5591	35.4086	35.7887
111	2.8708	2.88786	5.6933	5.6604	11.1417	10.9753	20.9882	20.5739	35.4262	35.8093
111.1	2.8723	2.89024	5.6991	5.66498	11.1474	10.9839	21.0051	20.5886	35.4428	35.83
111.2	2.8732	2.89262	5.7024	5.66957	11.1541	10.9924	21.0195	20.6033	35.4629	35.8506
111.3	2.8762	2.895	5.7057	5.67415	11.1599	11.001	21.034	20.618	35.4815	35.8712
111.4	2.8804	2.89737	5.7087	5.67873	11.1684	11.0095	21.0484	20.6327	35.503	35.8917
111.5	2.8811	2.89975	5.7157	5.6833	11.1805	11.0181	21.0637	20.6474	35.5247	35.9123
111.6	2.8849	2.90213	5.7227	5.68788	11.1866	11.0266	21.0777	20.6621	35.544	35.9328
111.7	2.8881	2.90451	5.7285	5.69246	11.1959	11.0352	21.0904	20.6768	35.563	35.9533
111.8	2.8912	2.90688	5.7351	5.69703	11.2078	11.0437	21.1053	20.6915	35.5841	35.9738
111.9	2.8945	2.90926	5.7368	5.70161	11.2135	11.0522	21.1206	20.7061	35.6026	35.9943
112	2.8943	2.91163	5.74	5.70618	11.2203	11.0608	21.1331	20.7208	35.6209	36.0148
112.1	2.8986	2.91401	5.7458	5.71076	11.232	11.0693	21.1461	20.7355	35.6391	36.0352
112.2	2.9029	2.91638	5.7515	5.71533	11.2441	11.0778	21.164	20.7501	35.6609	36.0556
112.3	2.9035	2.91876	5.7537	5.7199	11.2486	11.0864	21.1741	20.7648	35.6778	36.0761
112.4	2.9046	2.92113	5.7573	5.72447	11.2529	11.0949	21.1878	20.7794	35.6939	36.0964
112.5	2.905	2.9235	5.7559	5.72904	11.2569	11.1034	21.1965	20.794	35.7087	36.1168
112.6	2.9077	2.92588	5.7567	5.73361	11.2654	11.1119	21.2094	20.8086	35.7277	36.1372
112.7	2.9091	2.92825	5.762	5.73817	11.2755	11.1205	21.2239	20.8233	35.7501	36.1575
112.8	2.9143	2.93062	5.7698	5.74274	11.2873	11.129	21.2411	20.8379	35.7723	36.1778
112.9	2.9184	2.93299	5.7747	5.74731	11.2962	11.1375	21.2566	20.8525	35.7909	36.1981
113	2.9196	2.93536	5.7783	5.75187	11.3026	11.146	21.271	20.8671	35.8087	36.2184
113.1	2.917	2.93774	5.783	5.75644	11.3089	11.1545	21.2835	20.8817	35.8251	36.2387
113.2	2.9175	2.94011	5.7897	5.761	11.3141	11.163	21.2961	20.8963	35.8435	36.259
113.3	2.9199	2.94248	5.7921	5.76556	11.3226	11.1715	21.3087	20.9108	35.8634	36.2792
113.4	2.923	2.94485	5.7985	5.77012	11.3323	11.18	21.3241	20.9254	35.8839	36.2994
113.5	2.9198	2.94722	5.8001	5.77468	11.3381	11.1885	21.3362	20.94	35.9012	36.3196
113.6	2.9225	2.94959	5.8063	5.77924	11.349	11.197	21.3542	20.9546	35.9203	36.3398
113.7	2.9269	2.95195	5.8111	5.7838	11.3588	11.2055	21.3677	20.9691	35.9389	36.3599
113.8	2.9328	2.95432	5.8153	5.78836	11.3702	11.214	21.3834	20.9837	35.9618	36.3801
113.9	2.9363	2.95669	5.8202	5.79292	11.3797	11.2225	21.3971	20.9982	35.9796	36.4002
114	2.9364	2.95906	5.8241	5.79747	11.39	11.231	21.4096	21.0127	35.9961	36.4203
114.1	2.9406	2.96143	5.8299	5.80203	11.4022	11.2395	21.4254	21.0273	36.018	36.4404
114.2	2.9468	2.96379	5.8388	5.80658	11.4156	11.248	21.4445	21.0418	36.0409	36.4605
114.3	2.9499	2.96616	5.8424	5.81114	11.4245	11.2565	21.457	21.0563	36.0574	36.4806
114.4	2.9551	2.96852	5.8467	5.81569	11.4311	11.265	21.4698	21.0708	36.0753	36.5006
114.5	2.9578	2.97089	5.8504	5.82024	11.4399	11.2734	21.4836	21.0853	36.0965	36.5206
114.6	2.9585	2.97326	5.8519	5.82479	11.45	11.2819	21.5003	21.0998	36.1133	36.5406
114.7	2.9577	2.97562	5.8562	5.82934	11.459	11.2904	21.5169	21.1143	36.1309	36.5606
114.8	2.9609	2.97799	5.8601	5.83389	11.4676	11.2989	21.5337	21.1288	36.1502	36.5806
114.9	2.9628	2.98035	5.8646	5.83844	11.4745	11.3073	21.546	21.1433	36.1688	36.6005
115	2.965	2.98271	5.8718	5.84298	11.4846	11.3158	21.5591	21.1578	36.1887	36.6205
115.1	2.9685	2.98508	5.8778	5.84753	11.4918	11.3243	21.5723	21.1722	36.2116	36.6404
115.2	2.9713	2.98744	5.8849	5.85208	11.5	11.3327	21.5897	21.1867	36.2354	36.6603
115.3	2.9769	2.9898	5.8922	5.85662	11.512	11.3412	21.6048	21.2011	36.2605	36.6802
115.4	2.9786	2.99216	5.8969	5.86116	11.5178	11.3496	21.6154	21.2156	36.2796	36.7
115.5	2.9775	2.99453	5.9018	5.86571	11.5241	11.3581	21.6269	21.23	36.2945	36.7199
115.6	2.9778	2.99689	5.9045	5.87025	11.5331	11.3666	21.6374	21.2445	36.3132	36.7397
115.7	2.978	2.99925	5.9077	5.87479	11.5406	11.375	21.6469	21.2589	36.3299	36.7595
115.8	2.9847	3.00161	5.9095	5.87933	11.55	11.3835	21.6605	21.2733	36.3527	36.7793
115.9	2.9853	3.00397	5.9144	5.88387	11.559	11.3919	21.6732	21.2877	36.3689	36.7991
116	2.9888	3.00633	5.9193	5.88841	11.5697	11.4003	21.6924	21.3021	36.3874	36.8188
116.1	2.9913	3.00869	5.9276	5.89294	11.576	11.4088	21.7072	21.3165	36.4055	36.8386
116.2	2.9962	3.01105	5.936	5.89748	11.5849	11.4172	21.7207	21.3309	36.4253	36.8583
116.3	3.0007	3.01341	5.9416	5.90202	11.5901	11.4257	21.7327	21.3453	36.4461	36.878
116.4	3.0013	3.01577	5.9429	5.90655	11.6022	11.4341	21.7447	21.3597	36.4628	36.8977
116.5	3.0029	3.01812	5.9491	5.91109	11.6097	11.4425	21.7586	21.3741	36.48	36.9174
116.6	3.0069	3.02048	5.9555	5.91562	11.6204	11.451	21.773	21.3885	36.5	36.937
116.7	3.0093	3.02284	5.9628	5.92015	11.6314	11.4594	21.7854	21.4028	36.5199	36.9567
116.8	3.011	3.0252	5.9695	5.92468	11.6422	11.4678	21.7985	21.4172	36.5356	36.9763
116.9	3.0163	3.02755	5.9761	5.92921	11.6536	11.4763	21.811	21.4315	36.553	36.9959
117	3.0197	3.02991	5.9826	5.93374	11.6665	11.4847	21.8257	21.4459	36.5751	37.0155
117.1	3.0221	3.03226	5.9867	5.93827	11.6757	11.4931	21.8392	21.4602	36.5945	37.0351
117.2	3.0246	3.03462	5.991	5.9428	11.6849	11.5015	21.8503	21.4746	36.6153	37.0546
117.3	3.0288	3.03697	5.9988	5.94732	11.6947	11.5099	21.8665	21.4889	36.6363	37.0741
117.4	3.0266	3.03933	6.0005	5.95185	11.7032	11.5183	21.8808	21.5032	36.6522	37.0937
117.5	3.0265	3.04168	6.0068	5.95637	11.7102	11.5267	21.8944	21.5175	36.6706	37.1132
117.6	3.0288	3.04404	6.013	5.9609	11.7185	11.5352	21.9052	21.5318	36.6869	37.1326
117.7	3.0294	3.04639	6.0171	5.96542	11.729	11.5436	21.9185	21.5461	36.7048	37.1521
117.8	3.0276	3.04874	6.0188	5.96994	11.7368	11.552	21.9321	21.5604	36.7206	37.1716
117.9	3.0251	3.0511	6.0217	5.97447	11.7431	11.5604	21.9443	21.5747	36.7397	37.191
118	3.0219	3.05345	6.0259	5.97899	11.7533	11.5688	21.9549	21.589	36.7586	37.2104
118.1	3.0236	3.0558	6.0284	5.98351	11.7626	11.5772	21.9665	21.6033	36.776	37.2298
118.2	3.0213	3.05815	6.0287	5.98802	11.7663	11.5856	21.9804	21.6175	36.7928	37.2492
118.3	3.0222	3.0605	6.0332	5.99254	11.7714	11.594	21.9943	21.6318	36.8094	37.2685
118.4	3.0271	3.06285	6.0401	5.99706	11.7812	11.6023	22.0123	21.6461	36.831	37.2879
118.5	3.0281	3.0652	6.0424	6.00158	11.7901	11.6107	22.0238	21.6603	36.8501	37.3072
118.6	3.0287	3.06755	6.0479	6.00609	11.7984	11.6191	22.041	21.6746	36.8685	37.3265
118.7	3.0313	3.0699	6.0551	6.01061	11.805	11.6275	22.0569	21.6888	36.8867	37.3458
118.8	3.0334	3.07225	6.0614	6.01512	11.8125	11.6359	22.0743	21.703	36.9068	37.3651
118.9	3.0309	3.0746	6.0632	6.01963	11.8194	11.6443	22.0858	21.7173	36.9237	37.3844
119	3.0302	3.07695	6.0658	6.02414	11.8298	11.6526	22.0964	21.7315	36.9422	37.4036
119.1	3.0348	3.0793	6.0714	6.02865	11.8405	11.661	22.1122	21.7457	36.9656	37.4228
119.2	3.0384	3.08165	6.0757	6.03316	11.8512	11.6694	22.1256	21.7599	36.986	37.442
119.3	3.0373	3.08399	6.0744	6.03767	11.859	11.6778	22.1399	21.7741	37.0041	37.4612
119.4	3.0413	3.08634	6.0782	6.04218	11.867	11.6861	22.1529	21.7883	37.0227	37.4804
119.5	3.0396	3.08869	6.0828	6.04669	11.8733	11.6945	22.1634	21.8025	37.0375	37.4996
119.6	3.0437	3.09103	6.0893	6.05119	11.881	11.7029	22.1756	21.8167	37.0565	37.5187
119.7	3.0476	3.09338	6.0902	6.0557	11.8863	11.7112	22.1879	21.8308	37.076	37.5378
119.8	3.0463	3.09572	6.0958	6.0602	11.8963	11.7196	22.2051	21.845	37.0932	37.5569
119.9	3.0474	3.09807	6.1009	6.06471	11.9028	11.7279	22.2179	21.8592	37.1116	37.576
120	3.0465	3.10041	6.1033	6.06921	11.9098	11.7363	22.2312	21.8733	37.1333	37.5951
120.1	3.0492	3.10276	6.1094	6.07371	11.9182	11.7446	22.2478	21.8875	37.1514	37.6141
120.2	3.0521	3.1051	6.1142	6.07821	11.9263	11.753	22.2631	21.9016	37.1667	37.6332
120.3	3.0537	3.10745	6.1185	6.08271	11.9289	11.7613	22.2715	21.9158	37.1859	37.6522
120.4	3.0583	3.10979	6.127	6.08721	11.9405	11.7697	22.2868	21.9299	37.2079	37.6712
120.5	3.0561	3.11213	6.1277	6.09171	11.9518	11.778	22.2982	21.944	37.2241	37.6902
120.6	3.0563	3.11447	6.1339	6.09621	11.9635	11.7864	22.3133	21.9582	37.2428	37.7092
120.7	3.0582	3.11682	6.1402	6.10071	11.9729	11.7947	22.3264	21.9723	37.2646	37.7281
120.8	3.0638	3.11916	6.1457	6.1052	11.982	11.803	22.3398	21.9864	37.2832	37.7471
120.9	3.0647	3.1215	6.1525	6.1097	11.9898	11.8114	22.3505	22.0005	37.3015	37.766
121	3.0669	3.12384	6.1584	6.11419	12.0002	11.8197	22.3605	22.0146	37.3189	37.7849
121.1	3.0722	3.12618	6.1636	6.11868	12.0097	11.828	22.3739	22.0287	37.3375	37.8038
121.2	3.0727	3.12852	6.1685	6.12318	12.0173	11.8364	22.3869	22.0427	37.3552	37.8226
121.3	3.0746	3.13086	6.1726	6.12767	12.0242	11.8447	22.3998	22.0568	37.3675	37.8415
121.4	3.0756	3.1332	6.1774	6.13216	12.0307	11.853	22.4111	22.0709	37.3804	37.8603
121.5	3.079	3.13554	6.182	6.13665	12.0416	11.8613	22.4221	22.0849	37.3996	37.8791
121.6	3.0849	3.13788	6.1876	6.14114	12.0512	11.8697	22.436	22.099	37.4204	37.8979
121.7	3.0901	3.14021	6.1944	6.14562	12.0575	11.878	22.4486	22.1131	37.4382	37.9167
121.8	3.0941	3.14255	6.1988	6.15011	12.0644	11.8863	22.4634	22.1271	37.4588	37.9355
121.9	3.093	3.14489	6.2025	6.1546	12.0692	11.8946	22.4717	22.1411	37.4738	37.9542
122	3.095	3.14723	6.2052	6.15908	12.0772	11.9029	22.4837	22.1552	37.49	37.973
122.1	3.095	3.14956	6.209	6.16357	12.0843	11.9112	22.4948	22.1692	37.507	37.9917
122.2	3.0956	3.1519	6.2114	6.16805	12.0935	11.9195	22.5097	22.1832	37.5225	38.0104
122.3	3.0967	3.15424	6.2149	6.17253	12.1009	11.9278	22.5233	22.1972	37.5382	38.0291
122.4	3.099	3.15657	6.2189	6.17701	12.1097	11.9361	22.538	22.2112	37.5564	38.0478
122.5	3.1039	3.15891	6.2241	6.18149	12.1158	11.9444	22.5515	22.2252	37.5754	38.0664
122.6	3.107	3.16124	6.2251	6.18597	12.1249	11.9527	22.5646	22.2392	37.5957	38.085
122.7	3.1098	3.16358	6.2276	6.19045	12.1326	11.961	22.5774	22.2532	37.6122	38.1037
122.8	3.114	3.16591	6.233	6.19493	12.141	11.9693	22.5897	22.2672	37.6314	38.1223
122.9	3.116	3.16824	6.2358	6.19941	12.1458	11.9776	22.6035	22.2812	37.652	38.1408
123	3.1166	3.17058	6.2435	6.20389	12.1531	11.9859	22.6174	22.2952	37.6693	38.1594
123.1	3.1139	3.17291	6.2428	6.20836	12.1542	11.9942	22.6234	22.3091	37.679	38.178
123.2	3.1164	3.17524	6.2474	6.21284	12.1625	12.0024	22.6372	22.3231	37.6967	38.1965
123.3	3.1185	3.17757	6.2515	6.21731	12.1718	12.0107	22.652	22.337	37.7159	38.215
123.4	3.1232	3.17991	6.2597	6.22178	12.1843	12.019	22.6687	22.351	37.7326	38.2335
123.5	3.128	3.18224	6.2672	6.22625	12.1936	12.0273	22.6835	22.3649	37.7512	38.252
123.6	3.1299	3.18457	6.2704	6.23072	12.2025	12.0356	22.7009	22.3788	37.7662	38.2705
123.7	3.13	3.1869	6.2737	6.2352	12.2075	12.0438	22.7163	22.3928	37.7859	38.2889
123.8	3.1331	3.18923	6.2785	6.23966	12.2135	12.0521	22.7328	22.4067	37.8028	38.3074
123.9	3.1376	3.19156	6.2848	6.24413	12.2196	12.0604	22.7483	22.4206	37.8231	38.3258
124	3.1409	3.19389	6.287	6.2486	12.2263	12.0686	22.762	22.4345	37.8398	38.3442
124.1	3.1481	3.19622	6.2941	6.25307	12.2327	12.0769	22.7765	22.4484	37.8578	38.3626
124.2	3.1516	3.19855	6.3023	6.25753	12.2395	12.0851	22.7893	22.4623	37.8788	38.3809
124.3	3.1572	3.20087	6.3108	6.262	12.2519	12.0934	22.8042	22.4762	37.9	38.3993
124.4	3.1569	3.2032	6.3121	6.26646	12.2587	12.1017	22.8168	22.4901	37.9156	38.4176
124.5	3.1556	3.20553	6.3134	6.27093	12.2623	12.1099	22.826	22.504	37.9277	38.4359
124.6	3.1603	3.20786	6.3177	6.27539	12.2749	12.1182	22.8424	22.5178	37.9457	38.4542
124.7	3.1649	3.21018	6.3226	6.27985	12.282	12.1264	22.856	22.5317	37.963	38.4725
124.8	3.1642	3.21251	6.3239	6.28431	12.2884	12.1347	22.865	22.5456	37.981	38.4908
124.9	3.1634	3.21483	6.3267	6.28877	12.2944	12.1429	22.8713	22.5594	37.993	38.509
125	3.1675	3.21716	6.3313	6.29323	12.2998	12.1511	22.8811	22.5733	38.01	38.5273
125.1	3.1726	3.21949	6.3378	6.29769	12.309	12.1594	22.8977	22.5871	38.0298	38.5455
125.2	3.1731	3.22181	6.3407	6.30214	12.316	12.1676	22.9106	22.6009	38.0484	38.5637
125.3	3.1797	3.22414	6.3456	6.3066	12.3248	12.1759	22.9282	22.6148	38.0673	38.5819
125.4	3.1808	3.22646	6.3514	6.31105	12.3299	12.1841	22.9383	22.6286	38.0834	38.6001
125.5	3.1818	3.22878	6.3561	6.31551	12.3366	12.1923	22.9525	22.6424	38.1006	38.6182
125.6	3.1873	3.23111	6.3594	6.31996	12.3442	12.2006	22.9676	22.6562	38.1209	38.6363
125.7	3.1939	3.23343	6.3658	6.32442	12.3526	12.2088	22.9811	22.67	38.138	38.6545
125.8	3.1961	3.23575	6.3731	6.32887	12.3607	12.217	22.9954	22.6838	38.159	38.6726
125.9	3.2032	3.23807	6.376	6.33332	12.3689	12.2252	23.0086	22.6976	38.1774	38.6907
126	3.2061	3.2404	6.3824	6.33777	12.3774	12.2334	23.0204	22.7114	38.1935	38.7087
126.1	3.2122	3.24272	6.3889	6.34222	12.3851	12.2417	23.0324	22.7252	38.207	38.7268
126.2	3.2141	3.24504	6.3931	6.34667	12.3919	12.2499	23.0477	22.7389	38.2277	38.7448
126.3	3.2119	3.24736	6.3933	6.35111	12.3961	12.2581	23.0586	22.7527	38.2469	38.7629
126.4	3.2116	3.24968	6.3946	6.35556	12.4039	12.2663	23.0711	22.7665	38.2601	38.7809
126.5	3.2134	3.252	6.3974	6.36001	12.4107	12.2745	23.0848	22.7802	38.2756	38.7989
126.6	3.2205	3.25432	6.4039	6.36445	12.4168	12.2827	23.1002	22.794	38.2951	38.8168
126.7	3.2279	3.25664	6.405	6.36889	12.4182	12.2909	23.111	22.8077	38.3102	38.8348
126.8	3.2302	3.25896	6.4089	6.37334	12.4237	12.2991	23.123	22.8214	38.325	38.8527
126.9	3.233	3.26128	6.412	6.37778	12.432	12.3073	23.1349	22.8352	38.3427	38.8706
127	3.2353	3.26359	6.4187	6.38222	12.4414	12.3155	23.1505	22.8489	38.359	38.8886
127.1	3.2396	3.26591	6.4249	6.38666	12.4499	12.3237	23.1674	22.8626	38.3754	38.9064
127.2	3.2393	3.26823	6.4261	6.3911	12.4534	12.3319	23.1804	22.8763	38.3883	38.9243
127.3	3.2429	3.27055	6.4294	6.39554	12.4636	12.3401	23.1954	22.89	38.4048	38.9422
127.4	3.2449	3.27286	6.4325	6.39998	12.4718	12.3483	23.2087	22.9037	38.4238	38.96
127.5	3.2493	3.27518	6.4371	6.40441	12.4793	12.3565	23.2251	22.9174	38.4417	38.9779
127.6	3.2521	3.27749	6.4431	6.40885	12.4833	12.3647	23.2397	22.9311	38.4585	38.9957
127.7	3.2529	3.27981	6.4447	6.41329	12.4932	12.3728	23.2515	22.9448	38.4744	39.0135
127.8	3.2547	3.28212	6.4475	6.41772	12.5014	12.381	23.2644	22.9584	38.4909	39.0312
127.9	3.2602	3.28444	6.4502	6.42215	12.5109	12.3892	23.28	22.9721	38.5073	39.049
128	3.2601	3.28675	6.4523	6.42659	12.5186	12.3974	23.293	22.9858	38.5214	39.0668
128.1	3.2613	3.28907	6.4554	6.43102	12.5237	12.4056	23.3053	22.9994	38.54	39.0845
128.2	3.2626	3.29138	6.4551	6.43545	12.5278	12.4137	23.3151	23.0131	38.5542	39.1022
128.3	3.2632	3.29369	6.4569	6.43988	12.5343	12.4219	23.3275	23.0267	38.5747	39.1199
128.4	3.2613	3.29601	6.4589	6.44431	12.5416	12.4301	23.3378	23.0404	38.589	39.1376
128.5	3.2591	3.29832	6.4593	6.44873	12.5459	12.4382	23.3485	23.054	38.6029	39.1552
128.6	3.2626	3.30063	6.465	6.45316	12.5533	12.4464	23.3622	23.0676	38.6184	39.1729
128.7	3.264	3.30294	6.4711	6.45759	12.5577	12.4545	23.3757	23.0812	38.6323	39.1905
128.8	3.2674	3.30525	6.4761	6.46201	12.5621	12.4627	23.3903	23.0948	38.6495	39.2081
128.9	3.2708	3.30756	6.4795	6.46644	12.5699	12.4709	23.4036	23.1084	38.6655	39.2257
129	3.2733	3.30988	6.4862	6.47086	12.5803	12.479	23.4141	23.122	38.6817	39.2433
129.1	3.2762	3.31219	6.4894	6.47529	12.591	12.4872	23.4287	23.1356	38.7022	39.2609
129.2	3.2795	3.3145	6.4968	6.47971	12.6	12.4953	23.4475	23.1492	38.7231	39.2785
129.3	3.2829	3.3168	6.5024	6.48413	12.61	12.5035	23.4622	23.1628	38.7423	39.296
129.4	3.286	3.31911	6.5074	6.48855	12.6185	12.5116	23.4782	23.1764	38.7597	39.3135
129.5	3.2865	3.32142	6.5088	6.49297	12.6183	12.5197	23.4878	23.19	38.7756	39.331
129.6	3.2878	3.32373	6.5125	6.49739	12.6218	12.5279	23.4996	23.2035	38.7926	39.3485
129.7	3.29	3.32604	6.5188	6.50181	12.6301	12.536	23.5086	23.2171	38.81	39.366
129.8	3.2938	3.32835	6.5221	6.50622	12.6371	12.5442	23.521	23.2306	38.8258	39.3834
129.9	3.2942	3.33065	6.5262	6.51064	12.6439	12.5523	23.5314	23.2442	38.8437	39.4009
130	3.2948	3.33296	6.5301	6.51505	12.6509	12.5604	23.54	23.2577	38.86	39.4183
130.1	3.2982	3.33527	6.5354	6.51947	12.66	12.5686	23.5535	23.2712	38.8767	39.4357
130.2	3.3006	3.33757	6.536	6.52388	12.668	12.5767	23.5643	23.2848	38.8921	39.4531
130.3	3.3046	3.33988	6.5402	6.52829	12.6803	12.5848	23.5787	23.2983	38.9104	39.4705
130.4	3.3064	3.34218	6.5492	6.5327	12.688	12.5929	23.5936	23.3118	38.9293	39.4879
130.5	3.3073	3.34449	6.5525	6.53712	12.6968	12.601	23.6034	23.3253	38.9467	39.5052
130.6	3.3095	3.34679	6.558	6.54153	12.7086	12.6092	23.6162	23.3388	38.9663	39.5225
130.7	3.3098	3.3491	6.5633	6.54593	12.714	12.6173	23.6297	23.3523	38.9848	39.5398
130.8	3.3086	3.3514	6.5682	6.55034	12.7249	12.6254	23.6415	23.3658	39.0003	39.5571
130.9	3.312	3.3537	6.572	6.55475	12.7348	12.6335	23.6568	23.3793	39.0147	39.5744
131	3.3159	3.35601	6.5741	6.55916	12.744	12.6416	23.6726	23.3928	39.0345	39.5917
131.1	3.3205	3.35831	6.581	6.56356	12.7523	12.6497	23.6886	23.4062	39.0531	39.6089
131.2	3.3212	3.36061	6.5843	6.56797	12.7558	12.6578	23.6979	23.4197	39.0682	39.6262
131.3	3.3225	3.36291	6.588	6.57237	12.7619	12.6659	23.7054	23.4332	39.08	39.6434
131.4	3.3202	3.36521	6.5887	6.57677	12.769	12.674	23.7148	23.4466	39.0953	39.6606
131.5	3.3249	3.36752	6.5915	6.58118	12.78	12.6821	23.7311	23.4601	39.1132	39.6778
131.6	3.3248	3.36982	6.595	6.58558	12.788	12.6902	23.7421	23.4735	39.1257	39.695
131.7	3.3252	3.37212	6.599	6.58998	12.7957	12.6983	23.7528	23.4869	39.1435	39.7121
131.8	3.3225	3.37442	6.6012	6.59438	12.8038	12.7064	23.7642	23.5004	39.1625	39.7293
131.9	3.3248	3.37672	6.6066	6.59877	12.8127	12.7145	23.7762	23.5138	39.1806	39.7464
132	3.3248	3.37902	6.6114	6.60317	12.818	12.7226	23.7879	23.5272	39.1996	39.7635
132.1	3.3248	3.38131	6.6123	6.60757	12.8246	12.7307	23.799	23.5406	39.215	39.7806
132.2	3.3289	3.38361	6.6194	6.61197	12.8354	12.7387	23.8117	23.554	39.2331	39.7977
132.3	3.3337	3.38591	6.6225	6.61636	12.846	12.7468	23.8222	23.5674	39.2466	39.8147
132.4	3.3397	3.38821	6.6331	6.62075	12.8572	12.7549	23.8372	23.5808	39.2627	39.8318
132.5	3.3432	3.39051	6.6405	6.62515	12.8656	12.763	23.8543	23.5942	39.2823	39.8488
132.6	3.3441	3.3928	6.6468	6.62954	12.8728	12.7711	23.8679	23.6076	39.2994	39.8658
132.7	3.3418	3.3951	6.6514	6.63393	12.8801	12.7791	23.8809	23.621	39.3188	39.8828
132.8	3.3377	3.3974	6.656	6.63832	12.891	12.7872	23.8925	23.6343	39.3365	39.8998
132.9	3.3408	3.39969	6.6597	6.64271	12.8994	12.7953	23.9075	23.6477	39.3529	39.9168
133	3.3413	3.40199	6.6658	6.6471	12.9063	12.8033	23.9231	23.661	39.3689	39.9337
133.1	3.345	3.40428	6.669	6.65149	12.9174	12.8114	23.9352	23.6744	39.3873	39.9507
133.2	3.3432	3.40658	6.6711	6.65588	12.925	12.8194	23.9451	23.6877	39.4033	39.9676
133.3	3.3421	3.40887	6.6752	6.66026	12.9333	12.8275	23.9567	23.7011	39.4202	39.9845
133.4	3.3439	3.41116	6.6823	6.66465	12.9424	12.8356	23.9685	23.7144	39.4388	40.0014
133.5	3.3469	3.41346	6.688	6.66903	12.9496	12.8436	23.9797	23.7277	39.4556	40.0182
133.6	3.3485	3.41575	6.6885	6.67342	12.9568	12.8517	23.9903	23.7411	39.4733	40.0351
133.7	3.349	3.41804	6.6887	6.6778	12.9683	12.8597	24.0042	23.7544	39.4901	40.0519
133.8	3.349	3.42034	6.6905	6.68218	12.9729	12.8678	24.0161	23.7677	39.5006	40.0688
133.9	3.3508	3.42263	6.6942	6.68656	12.9789	12.8758	24.0274	23.781	39.5152	40.0856
134	3.3514	3.42492	6.7014	6.69094	12.9881	12.8839	24.0387	23.7943	39.5323	40.1024
134.1	3.3543	3.42721	6.707	6.69532	12.9934	12.8919	24.0504	23.8076	39.5491	40.1192
134.2	3.3576	3.4295	6.7122	6.6997	13.003	12.8999	24.0651	23.8208	39.566	40.1359
134.3	3.3603	3.43179	6.7193	6.70408	13.0137	12.908	24.0798	23.8341	39.5841	40.1527
134.4	3.3604	3.43408	6.725	6.70846	13.02	12.916	24.0875	23.8474	39.596	40.1694
134.5	3.364	3.43637	6.7297	6.71283	13.0271	12.924	24.1016	23.8607	39.6154	40.1861
134.6	3.3713	3.43866	6.7415	6.71721	13.0391	12.9321	24.1184	23.8739	39.6362	40.2028
134.7	3.3699	3.44095	6.7468	6.72158	13.0456	12.9401	24.13	23.8872	39.6538	40.2195
134.8	3.3743	3.44324	6.7507	6.72596	13.0553	12.9481	24.1421	23.9004	39.6702	40.2362
134.9	3.3747	3.44553	6.7559	6.73033	13.0668	12.9561	24.1538	23.9137	39.6868	40.2529
135	3.3796	3.44782	6.7612	6.7347	13.078	12.9642	24.1665	23.9269	39.7086	40.2695
135.1	3.3853	3.4501	6.7674	6.73907	13.087	12.9722	24.1833	23.9401	39.7272	40.2861
135.2	3.3878	3.45239	6.7699	6.74344	13.0944	12.9802	24.1943	23.9534	39.7396	40.3027
135.3	3.392	3.45468	6.7713	6.74781	13.1035	12.9882	24.2021	23.9666	39.7536	40.3193
135.4	3.3918	3.45697	6.7742	6.75218	13.1067	12.9962	24.2114	23.9798	39.7643	40.3359
135.5	3.3935	3.45925	6.7793	6.75655	13.1142	13.0042	24.2226	23.993	39.7819	40.3525
135.6	3.3948	3.46154	6.7835	6.76091	13.125	13.0122	24.2365	24.0062	39.7986	40.369
135.7	3.3967	3.46382	6.7844	6.76528	13.1346	13.0202	24.2492	24.0194	39.8158	40.3856
135.8	3.397	3.46611	6.7857	6.76964	13.1386	13.0282	24.2638	24.0326	39.8315	40.4021
135.9	3.4002	3.46839	6.7904	6.77401	13.1465	13.0362	24.2763	24.0457	39.8476	40.4186
136	3.4019	3.47068	6.7952	6.77837	13.1538	13.0442	24.2905	24.0589	39.8664	40.4351
136.1	3.4048	3.47296	6.7993	6.78273	13.159	13.0522	24.3055	24.0721	39.884	40.4515
136.2	3.4064	3.47524	6.8033	6.78709	13.1685	13.0602	24.3214	24.0853	39.9022	40.468
136.3	3.4104	3.47753	6.811	6.79145	13.1781	13.0682	24.3363	24.0984	39.9201	40.4844
136.4	3.411	3.47981	6.8113	6.79581	13.184	13.0762	24.3453	24.1116	39.932	40.5009
136.5	3.4094	3.48209	6.8083	6.80017	13.1889	13.0842	24.3539	24.1247	39.944	40.5173
136.6	3.4119	3.48437	6.8152	6.80453	13.1959	13.0922	24.3669	24.1379	39.9601	40.5337
136.7	3.4167	3.48666	6.8193	6.80889	13.204	13.1002	24.3828	24.151	39.9774	40.55
136.8	3.4188	3.48894	6.8215	6.81324	13.2098	13.1082	24.3902	24.1641	39.9916	40.5664
136.9	3.4242	3.49122	6.8262	6.8176	13.2158	13.1161	24.4019	24.1772	40.008	40.5828
137	3.4293	3.4935	6.8325	6.82195	13.2235	13.1241	24.4134	24.1903	40.0268	40.5991
137.1	3.433	3.49578	6.8363	6.82631	13.2294	13.1321	24.4253	24.2035	40.0412	40.6154
137.2	3.4303	3.49806	6.8361	6.83066	13.2341	13.1401	24.4342	24.2166	40.0542	40.6317
137.3	3.432	3.50034	6.8379	6.83501	13.2416	13.148	24.4464	24.2297	40.069	40.648
137.4	3.4339	3.50262	6.8422	6.83936	13.2508	13.156	24.4602	24.2428	40.0881	40.6643
137.5	3.4376	3.5049	6.8491	6.84371	13.2571	13.164	24.4724	24.2558	40.1006	40.6805
137.6	3.4356	3.50717	6.8526	6.84806	13.2603	13.1719	24.4817	24.2689	40.1125	40.6968
137.7	3.4381	3.50945	6.8566	6.85241	13.268	13.1799	24.4944	24.282	40.1307	40.713
137.8	3.4406	3.51173	6.8606	6.85676	13.277	13.1878	24.5065	24.2951	40.1483	40.7292
137.9	3.4427	3.51401	6.8655	6.8611	13.2841	13.1958	24.5195	24.3081	40.1652	40.7454
138	3.4418	3.51628	6.8676	6.86545	13.293	13.2038	24.5326	24.3212	40.1816	40.7616
138.1	3.4422	3.51856	6.8698	6.8698	13.3008	13.2117	24.5433	24.3342	40.1935	40.7778
138.2	3.4461	3.52084	6.8729	6.87414	13.3052	13.2197	24.5546	24.3473	40.2086	40.7939
138.3	3.4449	3.52311	6.8752	6.87848	13.3099	13.2276	24.5662	24.3603	40.2238	40.8101
138.4	3.4405	3.52539	6.8754	6.88283	13.3124	13.2356	24.5758	24.3733	40.2385	40.8262
138.5	3.437	3.52766	6.8746	6.88717	13.3175	13.2435	24.5841	24.3864	40.2524	40.8423
138.6	3.441	3.52994	6.8785	6.89151	13.3278	13.2514	24.595	24.3994	40.2678	40.8584
138.7	3.4439	3.53221	6.8769	6.89585	13.3323	13.2594	24.6042	24.4124	40.2819	40.8745
138.8	3.4482	3.53448	6.8806	6.90019	13.3393	13.2673	24.6156	24.4254	40.2982	40.8905
138.9	3.4497	3.53676	6.8858	6.90452	13.3457	13.2753	24.6299	24.4384	40.313	40.9066
139	3.4506	3.53903	6.8872	6.90886	13.3525	13.2832	24.6391	24.4514	40.328	40.9226
139.1	3.4502	3.5413	6.8916	6.9132	13.3576	13.2911	24.6487	24.4644	40.3429	40.9386
139.2	3.4485	3.54358	6.8936	6.91753	13.3601	13.299	24.6597	24.4774	40.3561	40.9546
139.3	3.4528	3.54585	6.8974	6.92187	13.3674	13.307	24.6752	24.4904	40.3695	40.9706
139.4	3.4559	3.54812	6.8997	6.9262	13.3741	13.3149	24.6878	24.5033	40.3832	40.9866
139.5	3.4548	3.55039	6.8983	6.93053	13.3743	13.3228	24.6989	24.5163	40.3939	41.0026
139.6	3.4581	3.55266	6.901	6.93487	13.3805	13.3307	24.7139	24.5293	40.4115	41.0185
139.7	3.4597	3.55493	6.9089	6.9392	13.3883	13.3387	24.7266	24.5422	40.426	41.0344
139.8	3.4593	3.5572	6.9112	6.94353	13.3896	13.3466	24.7381	24.5552	40.4388	41.0503
139.9	3.4617	3.55947	6.9191	6.94786	13.3965	13.3545	24.7519	24.5681	40.4583	41.0662
140	3.4613	3.56174	6.9234	6.95219	13.4042	13.3624	24.7636	24.581	40.4748	41.0821
140.1	3.462	3.56401	6.9254	6.95651	13.4093	13.3703	24.776	24.594	40.4875	41.098
140.2	3.4656	3.56628	6.9303	6.96084	13.4186	13.3782	24.7894	24.6069	40.5051	41.1138
140.3	3.4711	3.56855	6.9374	6.96517	13.4287	13.3861	24.8026	24.6198	40.5242	41.1297
140.4	3.477	3.57081	6.9434	6.96949	13.4383	13.394	24.8193	24.6327	40.5416	41.1455
140.5	3.4829	3.57308	6.9498	6.97382	13.4486	13.4019	24.8382	24.6456	40.5602	41.1613
140.6	3.4861	3.57535	6.9529	6.97814	13.4562	13.4098	24.8485	24.6585	40.5755	41.1771
140.7	3.4863	3.57762	6.9506	6.98246	13.4628	13.4177	24.859	24.6714	40.5885	41.1929
140.8	3.489	3.57988	6.9511	6.98678	13.4696	13.4256	24.868	24.6843	40.6034	41.2086
140.9	3.4889	3.58215	6.9567	6.99111	13.4783	13.4335	24.8789	24.6972	40.6239	41.2244
141	3.4902	3.58441	6.9604	6.99543	13.4838	13.4414	24.8911	24.7101	40.6415	41.2401
141.1	3.4849	3.58668	6.9615	6.99975	13.4868	13.4493	24.9032	24.7229	40.6517	41.2558
141.2	3.4843	3.58894	6.9639	7.00406	13.4928	13.4572	24.9115	24.7358	40.6655	41.2716
141.3	3.4877	3.59121	6.9692	7.00838	13.4984	13.4651	24.9254	24.7487	40.681	41.2872
141.4	3.4888	3.59347	6.9743	7.0127	13.5043	13.4729	24.9421	24.7615	40.6984	41.3029
141.5	3.4891	3.59574	6.9748	7.01701	13.5119	13.4808	24.9545	24.7744	40.7162	41.3186
141.6	3.4884	3.598	6.9783	7.02133	13.5167	13.4887	24.9647	24.7872	40.728	41.3342
141.7	3.4935	3.60026	6.9847	7.02564	13.5256	13.4966	24.9777	24.8	40.7467	41.3499
141.8	3.4997	3.60252	6.9919	7.02996	13.5333	13.5044	24.9903	24.8129	40.7622	41.3655
141.9	3.5054	3.60479	6.9982	7.03427	13.5461	13.5123	25.0038	24.8257	40.7792	41.3811
142	3.5048	3.60705	7.0055	7.03858	13.5551	13.5202	25.0177	24.8385	40.7981	41.3967
142.1	3.5089	3.60931	7.0114	7.04289	13.5648	13.528	25.0305	24.8513	40.8135	41.4122
142.2	3.5095	3.61157	7.0157	7.0472	13.5772	13.5359	25.0451	24.8641	40.8304	41.4278
142.3	3.5084	3.61383	7.0204	7.05151	13.5824	13.5438	25.0553	24.8769	40.8437	41.4433
142.4	3.5071	3.61609	7.026	7.05582	13.5892	13.5516	25.0687	24.8897	40.8601	41.4589
142.5	3.511	3.61835	7.0346	7.06012	13.5968	13.5595	25.0835	24.9025	40.8765	41.4744
142.6	3.5128	3.62061	7.0431	7.06443	13.6065	13.5673	25.0962	24.9153	40.8941	41.4899
142.7	3.5166	3.62287	7.0449	7.06874	13.6131	13.5752	25.1099	24.9281	40.9114	41.5054
142.8	3.5183	3.62513	7.0488	7.07304	13.6193	13.583	25.1224	24.9408	40.9283	41.5208
142.9	3.5213	3.62739	7.0535	7.07734	13.6273	13.5909	25.1357	24.9536	40.9427	41.5363
143	3.5257	3.62965	7.0557	7.08165	13.6338	13.5987	25.1471	24.9664	40.9597	41.5517
143.1	3.5232	3.63191	7.0602	7.08595	13.6391	13.6066	25.1579	24.9791	40.9725	41.5671
143.2	3.5254	3.63416	7.0637	7.09025	13.649	13.6144	25.1713	24.9919	40.9897	41.5826
143.3	3.5323	3.63642	7.0676	7.09455	13.6561	13.6223	25.1838	25.0046	41.0044	41.598
143.4	3.5337	3.63868	7.0726	7.09885	13.6636	13.6301	25.1938	25.0173	41.0184	41.6133
143.5	3.5372	3.64093	7.0775	7.10315	13.6696	13.6379	25.2084	25.0301	41.0325	41.6287
143.6	3.5387	3.64319	7.082	7.10745	13.6752	13.6458	25.2208	25.0428	41.0501	41.6441
143.7	3.5456	3.64545	7.0902	7.11174	13.6881	13.6536	25.2352	25.0555	41.0703	41.6594
143.8	3.5446	3.6477	7.094	7.11604	13.6935	13.6614	25.246	25.0682	41.0825	41.6747
143.9	3.5462	3.64995	7.0968	7.12034	13.7007	13.6693	25.2587	25.0809	41.0973	41.69
144	3.5523	3.65221	7.1012	7.12463	13.7116	13.6771	25.275	25.0936	41.1148	41.7053
144.1	3.5554	3.65446	7.1063	7.12892	13.7194	13.6849	25.2859	25.1063	41.1284	41.7206
144.2	3.5548	3.65672	7.1133	7.13322	13.7268	13.6927	25.301	25.119	41.1466	41.7359
144.3	3.5592	3.65897	7.122	7.13751	13.7398	13.7005	25.3193	25.1317	41.1655	41.7511
144.4	3.5656	3.66122	7.1261	7.1418	13.7494	13.7084	25.3336	25.1444	41.1828	41.7664
144.5	3.5679	3.66348	7.132	7.14609	13.7557	13.7162	25.3453	25.1571	41.1975	41.7816
144.6	3.5731	3.66573	7.1383	7.15038	13.7619	13.724	25.3577	25.1697	41.2111	41.7968
144.7	3.5731	3.66798	7.1405	7.15467	13.7654	13.7318	25.3686	25.1824	41.2217	41.812
144.8	3.5779	3.67023	7.1494	7.15895	13.7755	13.7396	25.3858	25.195	41.2428	41.8272
144.9	3.5783	3.67248	7.1518	7.16324	13.7807	13.7474	25.3968	25.2077	41.2564	41.8423
145	3.581	3.67473	7.1562	7.16753	13.7882	13.7552	25.4089	25.2203	41.2764	41.8575
145.1	3.5871	3.67698	7.1674	7.17181	13.7993	13.763	25.4258	25.233	41.2972	41.8726
145.2	3.5927	3.67924	7.1714	7.1761	13.8092	13.7708	25.4396	25.2456	41.3153	41.8877
145.3	3.5977	3.68148	7.1758	7.18038	13.8183	13.7786	25.4508	25.2582	41.3324	41.9028
145.4	3.5997	3.68373	7.1799	7.18466	13.8272	13.7864	25.4603	25.2708	41.3505	41.9179
145.5	3.6017	3.68598	7.1854	7.18894	13.8351	13.7942	25.4725	25.2834	41.3642	41.933
145.6	3.6048	3.68823	7.1915	7.19322	13.8446	13.802	25.4836	25.296	41.3794	41.9481
145.7	3.6038	3.69048	7.1947	7.1975	13.8525	13.8098	25.4939	25.3086	41.3941	41.9631
145.8	3.6013	3.69273	7.1941	7.20178	13.859	13.8175	25.5057	25.3212	41.4094	41.9782
145.9	3.6043	3.69498	7.2011	7.20606	13.87	13.8253	25.5191	25.3338	41.4268	41.9932
146	3.6083	3.69722	7.205	7.21034	13.8791	13.8331	25.5304	25.3464	41.4433	42.0082
146.1	3.6109	3.69947	7.2112	7.21462	13.8909	13.8409	25.547	25.359	41.4632	42.0232
146.2	3.6112	3.70172	7.2163	7.21889	13.8981	13.8487	25.5582	25.3716	41.4802	42.0382
146.3	3.6148	3.70396	7.2183	7.22317	13.9056	13.8564	25.5749	25.3841	41.4968	42.0531
146.4	3.6151	3.70621	7.2206	7.22744	13.9121	13.8642	25.5875	25.3967	41.5124	42.0681
146.5	3.6122	3.70845	7.2248	7.23171	13.918	13.872	25.5981	25.4092	41.5249	42.083
146.6	3.614	3.7107	7.2273	7.23599	13.9227	13.8798	25.6055	25.4218	41.5378	42.0979
146.7	3.616	3.71294	7.232	7.24026	13.931	13.8875	25.6211	25.4343	41.553	42.1128
146.8	3.6188	3.71519	7.2408	7.24453	13.9369	13.8953	25.633	25.4469	41.5676	42.1277
146.9	3.6202	3.71743	7.2481	7.2488	13.9449	13.903	25.6442	25.4594	41.5811	42.1426
147	3.6218	3.71967	7.2512	7.25307	13.9505	13.9108	25.6576	25.4719	41.5931	42.1575
147.1	3.6231	3.72192	7.2515	7.25733	13.9585	13.9186	25.6704	25.4844	41.6047	42.1723
147.2	3.6292	3.72416	7.2592	7.2616	13.966	13.9263	25.6844	25.497	41.6202	42.1872
147.3	3.6306	3.7264	7.2625	7.26587	13.9722	13.9341	25.6974	25.5095	41.6318	42.202
147.4	3.6295	3.72864	7.2673	7.27013	13.98	13.9418	25.7062	25.522	41.6473	42.2168
147.5	3.6308	3.73089	7.2724	7.2744	13.9885	13.9496	25.7155	25.5345	41.66	42.2316
147.6	3.6377	3.73313	7.2835	7.27866	13.998	13.9573	25.7297	25.5469	41.6748	42.2464
147.7	3.6445	3.73537	7.2888	7.28292	14.0061	13.9651	25.7418	25.5594	41.6934	42.2611
147.8	3.645	3.73761	7.2894	7.28719	14.0147	13.9728	25.7524	25.5719	41.7066	42.2759
147.9	3.6462	3.73985	7.2942	7.29145	14.0254	13.9806	25.766	25.5844	41.7241	42.2906
148	3.6459	3.74209	7.2969	7.29571	14.0298	13.9883	25.774	25.5968	41.7392	42.3053
148.1	3.649	3.74433	7.2967	7.29997	14.0384	13.996	25.7843	25.6093	41.7499	42.3201
148.2	3.6514	3.74657	7.2976	7.30423	14.0452	14.0038	25.7949	25.6218	41.7666	42.3348
148.3	3.6516	3.7488	7.2985	7.30848	14.0495	14.0115	25.8015	25.6342	41.7797	42.3494
148.4	3.6566	3.75104	7.3026	7.31274	14.0573	14.0192	25.8118	25.6467	41.7943	42.3641
148.5	3.6598	3.75328	7.3035	7.317	14.0625	14.0269	25.82	25.6591	41.8075	42.3788
148.6	3.6585	3.75552	7.3078	7.32125	14.0688	14.0347	25.833	25.6715	41.8236	42.3934
148.7	3.6649	3.75776	7.3123	7.32551	14.0774	14.0424	25.8483	25.684	41.838	42.408
148.8	3.667	3.75999	7.3167	7.32976	14.0871	14.0501	25.8611	25.6964	41.8495	42.4226
148.9	3.6686	3.76223	7.3215	7.33401	14.0944	14.0578	25.87	25.7088	41.8645	42.4372
149	3.6707	3.76447	7.3284	7.33826	14.1004	14.0656	25.8815	25.7212	41.8786	42.4518
149.1	3.6686	3.7667	7.3336	7.34252	14.1079	14.0733	25.8925	25.7336	41.8906	42.4664
149.2	3.6722	3.76894	7.3341	7.34677	14.1135	14.081	25.9051	25.746	41.904	42.4809
149.3	3.675	3.77117	7.341	7.35101	14.1207	14.0887	25.9188	25.7584	41.9189	42.4955
149.4	3.6746	3.77341	7.3496	7.35526	14.1289	14.0964	25.9308	25.7708	41.9368	42.51
149.5	3.6793	3.77564	7.3556	7.35951	14.1378	14.1041	25.9471	25.7832	41.9545	42.5245
149.6	3.6795	3.77787	7.358	7.36376	14.1461	14.1118	25.9573	25.7955	41.9669	42.539
149.7	3.6815	3.78011	7.3575	7.368	14.151	14.1195	25.9668	25.8079	41.9768	42.5535
149.8	3.683	3.78234	7.3604	7.37225	14.158	14.1272	25.9798	25.8203	41.9925	42.568
149.9	3.6877	3.78457	7.3638	7.37649	14.1678	14.1349	25.9901	25.8326	42.0089	42.5824
150	3.69	3.78681	7.3698	7.38074	14.1726	14.1426	26.0013	25.845	42.0237	42.5969
150.1	3.6904	3.78904	7.3741	7.38498	14.177	14.1503	26.0126	25.8573	42.0356	42.6113
150.2	3.691	3.79127	7.3772	7.38922	14.1803	14.158	26.0248	25.8696	42.047	42.6257
150.3	3.6919	3.7935	7.379	7.39346	14.1861	14.1657	26.0318	25.882	42.0594	42.6401
150.4	3.6931	3.79573	7.3821	7.3977	14.1911	14.1734	26.0382	25.8943	42.0744	42.6545
150.5	3.6917	3.79796	7.3857	7.40194	14.198	14.1811	26.0482	25.9066	42.0909	42.6689
150.6	3.6961	3.80019	7.3921	7.40618	14.2079	14.1887	26.0634	25.9189	42.1072	42.6832
150.7	3.699	3.80242	7.3945	7.41042	14.2166	14.1964	26.0778	25.9313	42.1246	42.6976
150.8	3.7005	3.80465	7.396	7.41465	14.2239	14.2041	26.088	25.9436	42.1438	42.7119
150.9	3.6978	3.80688	7.3991	7.41889	14.2279	14.2118	26.0942	25.9559	42.1544	42.7262
151	3.6976	3.80911	7.4047	7.42312	14.238	14.2194	26.1043	25.9682	42.1698	42.7405
151.1	3.702	3.81134	7.4078	7.42736	14.2466	14.2271	26.1171	25.9804	42.1822	42.7548
151.2	3.7003	3.81357	7.4056	7.43159	14.2521	14.2348	26.1228	25.9927	42.1926	42.7691
151.3	3.7025	3.81579	7.4074	7.43582	14.2581	14.2425	26.1317	26.005	42.2066	42.7834
151.4	3.7074	3.81802	7.4156	7.44006	14.2682	14.2501	26.1463	26.0173	42.2209	42.7976
151.5	3.7115	3.82025	7.4199	7.44429	14.2725	14.2578	26.1622	26.0295	42.2359	42.8119
151.6	3.7143	3.82248	7.4246	7.44852	14.2826	14.2654	26.1768	26.0418	42.2572	42.8261
151.7	3.7202	3.8247	7.4301	7.45275	14.2897	14.2731	26.1906	26.054	42.2767	42.8403
151.8	3.7263	3.82693	7.4341	7.45697	14.2987	14.2808	26.2047	26.0663	42.2923	42.8545
151.9	3.7306	3.82915	7.4396	7.4612	14.3087	14.2884	26.2191	26.0785	42.3091	42.8687
152	3.7309	3.83138	7.4433	7.46543	14.3144	14.2961	26.2302	26.0908	42.3213	42.8828
152.1	3.7306	3.8336	7.446	7.46965	14.3197	14.3037	26.2402	26.103	42.3356	42.897
152.2	3.7351	3.83583	7.4483	7.47388	14.323	14.3114	26.2481	26.1152	42.3454	42.9111
152.3	3.7415	3.83805	7.4533	7.4781	14.3332	14.319	26.2601	26.1274	42.3631	42.9253
152.4	3.7415	3.84028	7.4567	7.48233	14.3394	14.3267	26.2694	26.1397	42.3784	42.9394
152.5	3.7439	3.8425	7.4616	7.48655	14.3432	14.3343	26.2786	26.1519	42.3892	42.9535
152.6	3.747	3.84472	7.4638	7.49077	14.3507	14.3419	26.2903	26.1641	42.405	42.9676
152.7	3.7501	3.84694	7.4648	7.49499	14.3603	14.3496	26.3028	26.1763	42.4222	42.9816
152.8	3.7532	3.84917	7.4682	7.49921	14.3677	14.3572	26.3147	26.1885	42.4417	42.9957
152.9	3.7534	3.85139	7.468	7.50343	14.3755	14.3648	26.3259	26.2006	42.4566	43.0097
153	3.756	3.85361	7.4711	7.50765	14.3852	14.3725	26.3387	26.2128	42.4713	43.0238
153.1	3.7567	3.85583	7.4694	7.51186	14.3925	14.3801	26.3487	26.225	42.4832	43.0378
153.2	3.7589	3.85805	7.4738	7.51608	14.3974	14.3877	26.3587	26.2372	42.4997	43.0518
153.3	3.76	3.86027	7.4777	7.5203	14.4059	14.3954	26.3688	26.2493	42.5173	43.0658
153.4	3.7617	3.86249	7.4807	7.52451	14.4151	14.403	26.3814	26.2615	42.535	43.0798
153.5	3.7596	3.86471	7.4793	7.52872	14.4174	14.4106	26.3912	26.2736	42.5477	43.0937
153.6	3.7613	3.86693	7.4822	7.53294	14.4238	14.4182	26.4021	26.2858	42.5626	43.1077
153.7	3.7616	3.86915	7.4832	7.53715	14.4285	14.4258	26.4132	26.2979	42.5752	43.1216
153.8	3.7618	3.87137	7.4831	7.54136	14.4352	14.4335	26.424	26.31	42.5868	43.1355
153.9	3.7643	3.87359	7.4881	7.54557	14.4435	14.4411	26.4367	26.3222	42.5999	43.1495
154	3.7636	3.8758	7.493	7.54978	14.4511	14.4487	26.4477	26.3343	42.6103	43.1634
154.1	3.7638	3.87802	7.4977	7.55399	14.4602	14.4563	26.4624	26.3464	42.6207	43.1772
154.2	3.7672	3.88024	7.5047	7.5582	14.4682	14.4639	26.4747	26.3585	42.6373	43.1911
154.3	3.7702	3.88246	7.5088	7.56241	14.473	14.4715	26.4856	26.3706	42.6518	43.205
154.4	3.7739	3.88467	7.5143	7.56661	14.4785	14.4791	26.4989	26.3827	42.667	43.2188
154.5	3.7747	3.88689	7.5183	7.57082	14.4886	14.4867	26.5127	26.3948	42.6813	43.2326
154.6	3.7756	3.8891	7.522	7.57502	14.497	14.4943	26.5233	26.4069	42.6945	43.2465
154.7	3.7779	3.89132	7.5214	7.57923	14.503	14.5019	26.53	26.419	42.705	43.2603
154.8	3.7798	3.89353	7.5243	7.58343	14.5085	14.5095	26.5363	26.4311	42.7181	43.274
154.9	3.7847	3.89575	7.5305	7.58763	14.5171	14.5171	26.5476	26.4431	42.7365	43.2878
155	3.7884	3.89796	7.5358	7.59183	14.5238	14.5247	26.5604	26.4552	42.7511	43.3016
155.1	3.7916	3.90018	7.5388	7.59603	14.5355	14.5323	26.5767	26.4672	42.771	43.3153
155.2	3.7921	3.90239	7.5408	7.60023	14.5414	14.5398	26.589	26.4793	42.7855	43.3291
155.3	3.7949	3.9046	7.5458	7.60443	14.5504	14.5474	26.5996	26.4914	42.8037	43.3428
155.4	3.7922	3.90682	7.5477	7.60863	14.5541	14.555	26.6058	26.5034	42.8155	43.3565
155.5	3.7936	3.90903	7.5483	7.61283	14.5621	14.5626	26.6163	26.5154	42.8285	43.3702
155.6	3.7969	3.91124	7.5508	7.61702	14.57	14.5702	26.6248	26.5275	42.8415	43.3839
155.7	3.7996	3.91345	7.5529	7.62122	14.5762	14.5777	26.6336	26.5395	42.8557	43.3975
155.8	3.8012	3.91566	7.5608	7.62541	14.5866	14.5853	26.6476	26.5515	42.874	43.4112
155.9	3.8018	3.91787	7.5611	7.62961	14.59	14.5929	26.6564	26.5635	42.8834	43.4248
156	3.8053	3.92008	7.565	7.6338	14.5967	14.6004	26.6681	26.5755	42.8983	43.4385
156.1	3.8071	3.92229	7.5693	7.63799	14.6052	14.608	26.6811	26.5875	42.9096	43.4521
156.2	3.8084	3.9245	7.5736	7.64218	14.6105	14.6156	26.6874	26.5995	42.9211	43.4657
156.3	3.8101	3.92671	7.5802	7.64637	14.6195	14.6231	26.6999	26.6115	42.938	43.4793
156.4	3.8152	3.92892	7.5863	7.65056	14.6291	14.6307	26.7168	26.6235	42.9531	43.4929
156.5	3.8104	3.93113	7.5867	7.65475	14.6332	14.6382	26.7302	26.6355	42.9635	43.5064
156.6	3.8097	3.93334	7.5891	7.65894	14.6373	14.6458	26.7411	26.6475	42.9745	43.52
156.7	3.8136	3.93555	7.5932	7.66313	14.6439	14.6534	26.7541	26.6594	42.9888	43.5335
156.8	3.815	3.93776	7.5997	7.66731	14.6496	14.6609	26.7616	26.6714	43.0029	43.547
156.9	3.8187	3.93996	7.608	7.6715	14.6619	14.6685	26.7739	26.6833	43.0169	43.5605
157	3.8237	3.94217	7.6102	7.67568	14.6706	14.676	26.7873	26.6953	43.0291	43.574
157.1	3.8309	3.94438	7.6163	7.67987	14.6799	14.6835	26.8032	26.7072	43.0447	43.5875
157.2	3.8327	3.94658	7.6211	7.68405	14.6887	14.6911	26.8136	26.7192	43.0589	43.601
157.3	3.8341	3.94879	7.6273	7.68823	14.6979	14.6986	26.8255	26.7311	43.0722	43.6145
157.4	3.833	3.95099	7.6317	7.69241	14.7047	14.7062	26.8373	26.743	43.0822	43.6279
157.5	3.8267	3.9532	7.6281	7.69659	14.7057	14.7137	26.8449	26.755	43.0935	43.6413
157.6	3.8266	3.9554	7.6306	7.70077	14.7144	14.7212	26.8529	26.7669	43.1087	43.6547
157.7	3.8269	3.95761	7.6344	7.70495	14.7193	14.7288	26.8624	26.7788	43.1203	43.6682
157.8	3.8258	3.95981	7.6377	7.70913	14.7297	14.7363	26.8738	26.7907	43.13	43.6815
157.9	3.8287	3.96202	7.6459	7.7133	14.7378	14.7438	26.8862	26.8026	43.1434	43.6949
158	3.8343	3.96422	7.6544	7.71748	14.7416	14.7514	26.8972	26.8145	43.157	43.7083
158.1	3.8352	3.96642	7.6589	7.72166	14.7502	14.7589	26.906	26.8264	43.1722	43.7216
158.2	3.835	3.96863	7.6608	7.72583	14.7571	14.7664	26.9192	26.8383	43.1837	43.735
158.3	3.8328	3.97083	7.6641	7.73	14.7649	14.7739	26.9322	26.8501	43.1974	43.7483
158.4	3.8312	3.97303	7.6679	7.73418	14.7706	14.7814	26.9442	26.862	43.2083	43.7616
158.5	3.8342	3.97523	7.6741	7.73835	14.7791	14.7889	26.9562	26.8739	43.2203	43.7749
158.6	3.8367	3.97743	7.6796	7.74252	14.7918	14.7965	26.9699	26.8857	43.2375	43.7882
158.7	3.8403	3.97963	7.6847	7.74669	14.797	14.804	26.9785	26.8976	43.2516	43.8015
158.8	3.8405	3.98183	7.6898	7.75086	14.8021	14.8115	26.9894	26.9094	43.2631	43.8148
158.9	3.8424	3.98403	7.6943	7.75503	14.8102	14.819	27.0007	26.9213	43.2738	43.828
159	3.8457	3.98623	7.6975	7.7592	14.8174	14.8265	27.0132	26.9331	43.29	43.8412
159.1	3.8478	3.98843	7.6991	7.76336	14.822	14.834	27.0273	26.945	43.3047	43.8545
159.2	3.8526	3.99063	7.7087	7.76753	14.8282	14.8415	27.0419	26.9568	43.3198	43.8677
159.3	3.8537	3.99283	7.7159	7.77169	14.8398	14.849	27.0554	26.9686	43.335	43.8809
159.4	3.8537	3.99503	7.7186	7.77586	14.846	14.8565	27.0673	26.9804	43.3454	43.894
159.5	3.855	3.99723	7.7204	7.78002	14.8513	14.864	27.0766	26.9922	43.3566	43.9072
159.6	3.8604	3.99942	7.7273	7.78419	14.8629	14.8715	27.0895	27.004	43.3706	43.9204
159.7	3.8643	4.00162	7.7358	7.78835	14.8721	14.879	27.1032	27.0158	43.3892	43.9335
159.8	3.8677	4.00382	7.7409	7.79251	14.8801	14.8865	27.114	27.0276	43.4048	43.9467
159.9	3.868	4.00601	7.748	7.79667	14.8863	14.8939	27.1239	27.0394	43.4189	43.9598
160	3.869	4.00821	7.7503	7.80083	14.8905	14.9014	27.1342	27.0512	43.4355	43.9729
160.1	3.8717	4.0104	7.7527	7.80499	14.8944	14.9089	27.1429	27.063	43.4509	43.986
160.2	3.8771	4.0126	7.7587	7.80915	14.901	14.9164	27.153	27.0748	43.4671	43.9991
160.3	3.8813	4.01479	7.7649	7.8133	14.9088	14.9239	27.1643	27.0865	43.4802	44.0121
160.4	3.8845	4.01699	7.7692	7.81746	14.9198	14.9313	27.1763	27.0983	43.4946	44.0252
160.5	3.8872	4.01918	7.7742	7.82161	14.9289	14.9388	27.1876	27.11	43.509	44.0382
160.6	3.8892	4.02138	7.7783	7.82577	14.9305	14.9463	27.1946	27.1218	43.5214	44.0513
160.7	3.8948	4.02357	7.7845	7.82992	14.9396	14.9537	27.211	27.1335	43.5363	44.0643
160.8	3.8999	4.02576	7.7926	7.83407	14.9536	14.9612	27.226	27.1453	43.5574	44.0773
160.9	3.9012	4.02796	7.7954	7.83823	14.9614	14.9687	27.2412	27.157	43.5742	44.0903
161	3.9017	4.03015	7.7996	7.84238	14.9672	14.9761	27.2539	27.1687	43.5883	44.1032
161.1	3.9014	4.03234	7.7987	7.84653	14.9728	14.9836	27.2638	27.1804	43.6026	44.1162
161.2	3.9034	4.03453	7.801	7.85068	14.9764	14.9911	27.2728	27.1922	43.6113	44.1292
161.3	3.9079	4.03672	7.8076	7.85483	14.9865	14.9985	27.2846	27.2039	43.6236	44.1421
161.4	3.9124	4.03892	7.8141	7.85897	14.9968	15.006	27.2992	27.2156	43.6394	44.155
161.5	3.9188	4.04111	7.8183	7.86312	15.0075	15.0134	27.3144	27.2273	43.656	44.1679
161.6	3.9196	4.0433	7.8224	7.86727	15.0166	15.0209	27.3261	27.239	43.672	44.1808
161.7	3.9166	4.04549	7.8257	7.87141	15.0232	15.0283	27.3392	27.2507	43.6864	44.1937
161.8	3.92	4.04768	7.8311	7.87556	15.0318	15.0358	27.3557	27.2623	43.704	44.2066
161.9	3.9244	4.04987	7.8361	7.8797	15.0438	15.0432	27.3702	27.274	43.7209	44.2195
162	3.9278	4.05205	7.8429	7.88384	15.0549	15.0507	27.3846	27.2857	43.7418	44.2323
162.1	3.9321	4.05424	7.8467	7.88799	15.0637	15.0581	27.4007	27.2974	43.7563	44.2452
162.2	3.9354	4.05643	7.8502	7.89213	15.0732	15.0655	27.4121	27.309	43.7749	44.258
162.3	3.9388	4.05862	7.852	7.89627	15.0819	15.073	27.423	27.3207	43.7922	44.2708
162.4	3.9409	4.06081	7.8526	7.90041	15.0899	15.0804	27.43	27.3323	43.8063	44.2836
[truncated: 6,276 more rows]

## Sheet: RBD-R14
Source data used to plot Supplementary Figure 6d, RBD-R14.
X (Time, sec)	0.195 nM_Y	0.195 nM; Fitted_Y	0.39 nM_Y	0.39 nM; Fitted_Y	0.78 nM_Y	0.78 nM; Fitted_Y	1.56 nM_Y	1.56 nM; Fitted_Y	3.125 nM_Y	3.125 nM; Fitted_Y
-37.3	0.143901	0	0.154001	0	0.275401	0	0.471501	0	0.6841	0
-37.2	0.148201	0	0.1694	0	0.308	0	0.4911	0	0.7218	0
-37.1	0.193301	0	0.2152	0	0.3542	0	0.533001	0	0.7528	0
-37	0.2218	0	0.238	0	0.3865	0	0.5482	0	0.7853	0
-36.9	0.202999	0	0.2301	0	0.3947	0	0.545899	0	0.7764	0
-36.8	0.184	0	0.2172	0	0.3834	0	0.5351	0	0.7607	0
-36.7	0.165599	0	0.2101	0	0.3705	0	0.533	0	0.7554	0
-36.6	0.1528	0	0.1997	0	0.3668	0	0.5202	0	0.7508	0
-36.5	0.1498	0	0.1951	0	0.3547	0	0.5131	0	0.7377	0
-36.4	0.1584	0	0.2022	0	0.3609	0	0.5084	0	0.7413	0
-36.3	0.1517	0	0.1955	0	0.3523	0	0.4923	0	0.7298	0
-36.2	0.1361	0	0.1919	0	0.3478	0	0.4912	0	0.7161	0
-36.1	0.1361	0	0.1993	0	0.3453	0	0.4854	0	0.7112	0
-36	0.1356	0	0.1965	0	0.3391	0	0.4829	0	0.7055	0
-35.9	0.1354	0	0.1855	0	0.3424	0	0.4806	0	0.7049	0
-35.8	0.1326	0	0.1865	0	0.3438	0	0.4789	0	0.7042	0
-35.7	0.1413	0	0.1914	0	0.3434	0	0.4853	0	0.7032	0
-35.6	0.1434	0	0.1969	0	0.3482	0	0.4915	0	0.7036	0
-35.5	0.1497	0	0.2066	0	0.3532	0	0.4966	0	0.7066	0
-35.4	0.1489	0	0.2031	0	0.3449	0	0.4788	0	0.6974	0
-35.3	0.1476	0	0.2119	0	0.3444	0	0.4689	0	0.6917	0
-35.2	0.1536	0	0.2169	0	0.3596	0	0.477	0	0.6979	0
-35.1	0.15	0	0.2178	0	0.3667	0	0.4756	0	0.6951	0
-35	0.1443	0	0.2148	0	0.3744	0	0.4752	0	0.6908	0
-34.9	0.1437	0	0.2218	0	0.3809	0	0.4801	0	0.6865	0
-34.8	0.1456	0	0.2281	0	0.3797	0	0.483	0	0.6785	0
-34.7	0.1443	0	0.2287	0	0.3771	0	0.4818	0	0.6801	0
-34.6	0.1379	0	0.2253	0	0.3681	0	0.474	0	0.6748	0
-34.5	0.1338	0	0.2204	0	0.3672	0	0.4677	0	0.6741	0
-34.4	0.14	0	0.2239	0	0.3555	0	0.4645	0	0.6759	0
-34.3	0.140299	0	0.211899	0	0.343299	0	0.457699	0	0.6689	0
-34.2	0.1251	0	0.1923	0	0.3219	0	0.4456	0	0.6545	0
-34.1	0.12	0	0.1838	0	0.3086	0	0.451	0	0.6499	0
-34	0.109	0	0.1695	0	0.3041	0	0.4478	0	0.6482	0
-33.9	0.1066	0	0.1809	0	0.3012	0	0.4537	0	0.6476	0
-33.8	0.1096	0	0.1846	0	0.3064	0	0.4541	0	0.6494	0
-33.7	0.1137	0	0.185	0	0.3056	0	0.4547	0	0.6488	0
-33.6	0.118	0	0.1933	0	0.3116	0	0.4592	0	0.6498	0
-33.5	0.1248	0	0.1969	0	0.3172	0	0.4635	0	0.6545	0
-33.4	0.1239	0	0.1959	0	0.3139	0	0.4635	0	0.6566	0
-33.3	0.1232	0	0.1953	0	0.3125	0	0.4615	0	0.6559	0
-33.2	0.1238	0	0.1972	0	0.3103	0	0.4615	0	0.6551	0
-33.1	0.1257	0	0.1976	0	0.3092	0	0.4599	0	0.6527	0
-33	0.1272	0	0.1981	0	0.3077	0	0.4593	0	0.655	0
-32.9	0.1269	0	0.1974	0	0.3057	0	0.4554	0	0.6506	0
-32.8	0.1252	0	0.1955	0	0.3016	0	0.4528	0	0.6471	0
-32.7	0.1235	0	0.1944	0	0.3023	0	0.4445	0	0.6469	0
-32.6	0.1221	0	0.1944	0	0.3001	0	0.4393	0	0.6433	0
-32.5	0.1214	0	0.194	0	0.2987	0	0.4347	0	0.6394	0
-32.4	0.1206	0	0.1939	0	0.2977	0	0.4344	0	0.6359	0
-32.3	0.1186	0	0.1957	0	0.2983	0	0.4359	0	0.6341	0
-32.2	0.1206	0	0.1991	0	0.2999	0	0.4369	0	0.6371	0
-32.1	0.1168	0	0.1941	0	0.294	0	0.4328	0	0.6329	0
-32	0.118	0	0.194	0	0.296	0	0.4335	0	0.6314	0
-31.9	0.1228	0	0.1954	0	0.294	0	0.4322	0	0.6264	0
-31.8	0.1238	0	0.1954	0	0.2912	0	0.4315	0	0.6246	0
-31.7	0.1227	0	0.1965	0	0.2937	0	0.429	0	0.6247	0
-31.6	0.1207	0	0.1935	0	0.2918	0	0.4239	0	0.6203	0
-31.5	0.1188	0	0.1888	0	0.2892	0	0.4216	0	0.615	0
-31.4	0.1158	0	0.1855	0	0.2828	0	0.4203	0	0.6117	0
-31.3	0.1113	0	0.1824	0	0.281	0	0.4132	0	0.6059	0
-31.2	0.1138	0	0.1853	0	0.2795	0	0.411	0	0.6055	0
-31.1	0.1114	0	0.1842	0	0.2718	0	0.4076	0	0.5994	0
-31	0.1143	0	0.1843	0	0.2675	0	0.4027	0	0.5942	0
-30.9	0.1095	0	0.1755	0	0.2634	0	0.3979	0	0.5881	0
-30.8	0.1067	0	0.1733	0	0.2613	0	0.396	0	0.5866	0
-30.7	0.1042	0	0.1702	0	0.2607	0	0.3936	0	0.584	0
-30.6	0.1054	0	0.1683	0	0.2594	0	0.3898	0	0.5818	0
-30.5	0.1051	0	0.1696	0	0.2581	0	0.3884	0	0.5819	0
-30.4	0.1029	0	0.1662	0	0.2564	0	0.386	0	0.58	0
-30.3	0.0945999	0	0.1584	0	0.2505	0	0.3808	0	0.5713	0
-30.2	0.0888	0	0.1543	0	0.2456	0	0.3743	0	0.5645	0
-30.1	0.0929999	0	0.1551	0	0.2494	0	0.3777	0	0.5654	0
-30	0.0925	0	0.151	0	0.2472	0	0.3748	0	0.5633	0
-29.9	0.0922999	0	0.1475	0	0.2492	0	0.3733	0	0.5633	0
-29.8	0.0926	0	0.1427	0	0.2445	0	0.3732	0	0.5633	0
-29.7	0.0945	0	0.1417	0	0.2401	0	0.3689	0	0.5635	0
-29.6	0.0981998	0	0.1416	0	0.2391	0	0.3685	0	0.5604	0
-29.5	0.0938999	0	0.1364	0	0.2341	0	0.3636	0	0.5518	0
-29.4	0.0922999	0	0.1326	0	0.2318	0	0.36	0	0.5477	0
-29.3	0.0906	0	0.1295	0	0.2259	0	0.3586	0	0.5455	0
-29.2	0.0893	0	0.1273	0	0.2248	0	0.355	0	0.5452	0
-29.1	0.0898	0	0.1243	0	0.2239	0	0.3505	0	0.5424	0
-29	0.0924998	0	0.1279	0	0.2237	0	0.3507	0	0.5427	0
-28.9	0.0896999	0	0.1244	0	0.2201	0	0.3479	0	0.5355	0
-28.8	0.0895999	0	0.1248	0	0.223	0	0.3475	0	0.5317	0
-28.7	0.0876001	0	0.1199	0	0.2249	0	0.3428	0	0.5243	0
-28.6	0.0928	0	0.1255	0	0.226	0	0.347	0	0.5242	0
-28.5	0.0933999	0	0.128	0	0.2268	0	0.3479	0	0.5228	0
-28.4	0.0919	0	0.127	0	0.2261	0	0.347	0	0.5211	0
-28.3	0.0939	0	0.1277	0	0.2256	0	0.3498	0	0.5219	0
-28.2	0.0932999	0	0.1282	0	0.2259	0	0.3468	0	0.5178	0
-28.1	0.0909999	0	0.1245	0	0.2188	0	0.3383	0	0.5103	0
-28	0.0903	0	0.1242	0	0.2171	0	0.3347	0	0.5094	0
-27.9	0.0932	0	0.1249	0	0.2175	0	0.3341	0	0.5087	0
-27.8	0.0982	0	0.1281	0	0.2207	0	0.3372	0	0.5096	0
-27.7	0.1005	0	0.1264	0	0.2198	0	0.3366	0	0.5061	0
-27.6	0.0971999	0	0.1264	0	0.2141	0	0.3302	0	0.5017	0
-27.5	0.0965	0	0.1237	0	0.213	0	0.3302	0	0.4971	0
-27.4	0.0967999	0	0.1271	0	0.2134	0	0.331	0	0.4955	0
-27.3	0.0938999	0	0.1286	0	0.2142	0	0.3256	0	0.4906	0
-27.2	0.0923999	0	0.127	0	0.2127	0	0.3248	0	0.4865	0
-27.1	0.0910998	0	0.1229	0	0.2099	0	0.3185	0	0.4784	0
-27	0.0881999	0	0.1178	0	0.2046	0	0.3153	0	0.4708	0
-26.9	0.0836999	0	0.1169	0	0.2023	0	0.3103	0	0.4658	0
-26.8	0.0840999	0	0.1151	0	0.1997	0	0.306	0	0.463	0
-26.7	0.0830999	0	0.1114	0	0.1964	0	0.3014	0	0.4554	0
-26.6	0.0805999	0	0.1067	0	0.1945	0	0.3011	0	0.4485	0
-26.5	0.0781999	0	0.1039	0	0.1922	0	0.2998	0	0.4429	0
-26.4	0.0780998	0	0.1023	0	0.1898	0	0.3007	0	0.4397	0
-26.3	0.0761999	0	0.0981	0	0.1875	0	0.2976	0	0.4342	0
-26.2	0.0774999	0	0.0941	0	0.1865	0	0.2936	0	0.4273	0
-26.1	0.0749999	0	0.0905999	0	0.1843	0	0.2922	0	0.4249	0
-26	0.0712999	0	0.0875999	0	0.1822	0	0.2916	0	0.4226	0
-25.9	0.0711	0	0.0861	0	0.177	0	0.2885	0	0.4174	0
-25.8	0.0731	0	0.0864	0	0.1776	0	0.2923	0	0.4196	0
-25.7	0.0725	0	0.0823	0	0.176	0	0.2927	0	0.4149	0
-25.6	0.0751999	0	0.082	0	0.1785	0	0.2932	0	0.4116	0
-25.5	0.0777	0	0.0811	0	0.1802	0	0.2899	0	0.4088	0
-25.4	0.0799	0	0.0823	0	0.1779	0	0.2872	0	0.4083	0
-25.3	0.0804	0	0.0831	0	0.1798	0	0.2875	0	0.4075	0
-25.2	0.0835999	0	0.0865	0	0.1843	0	0.2923	0	0.4083	0
-25.1	0.0793	0	0.0836	0	0.1844	0	0.2897	0	0.4032	0
-25	0.0825	0	0.0836	0	0.1817	0	0.2911	0	0.4022	0
-24.9	0.0821	0	0.085	0	0.184	0	0.2926	0	0.3974	0
-24.8	0.0794	0	0.0873	0	0.182	0	0.2916	0	0.3964	0
-24.7	0.0768	0	0.0884	0	0.1814	0	0.2897	0	0.394	0
-24.6	0.0746999	0	0.0894	0	0.1776	0	0.286	0	0.3893	0
-24.5	0.074	0	0.087	0	0.1761	0	0.2864	0	0.3869	0
-24.4	0.0751	0	0.0856	0	0.1764	0	0.2835	0	0.3866	0
-24.3	0.0766999	0	0.0865	0	0.1776	0	0.2819	0	0.3856	0
-24.2	0.0746	0	0.0862	0	0.1727	0	0.2795	0	0.3822	0
-24.1	0.0767	0	0.0838	0	0.1703	0	0.2782	0	0.3811	0
-24	0.0759999	0	0.0834	0	0.1704	0	0.2748	0	0.3807	0
-23.9	0.0740999	0	0.0842	0	0.1708	0	0.2719	0	0.3773	0
-23.8	0.0726	0	0.083	0	0.1725	0	0.2672	0	0.3716	0
-23.7	0.0709	0	0.0847	0	0.1742	0	0.2638	0	0.3726	0
-23.6	0.0707999	0	0.0837	0	0.1725	0	0.261	0	0.3676	0
-23.5	0.0692001	0	0.0809	0	0.1723	0	0.2587	0	0.365	0
-23.4	0.0714999	0	0.0811	0	0.1748	0	0.2577	0	0.367	0
-23.3	0.0675	0	0.0768	0	0.1731	0	0.2532	0	0.3611	0
-23.2	0.0679999	0	0.08	0	0.1755	0	0.2519	0	0.3599	0
-23.1	0.0651999	0	0.0791999	0	0.1739	0	0.2506	0	0.3548	0
-23	0.0634	0	0.0762	0	0.1706	0	0.2512	0	0.3461	0
-22.9	0.0622001	0	0.0729	0	0.1644	0	0.25	0	0.344	0
-22.8	0.0642	0	0.0784	0	0.1685	0	0.2484	0	0.3455	0
-22.7	0.0697999	0	0.0853	0	0.1685	0	0.2468	0	0.3478	0
-22.6	0.0700998	0	0.0826999	0	0.1691	0	0.2484	0	0.3515	0
-22.5	0.0602001	0	0.0718001	0	0.1663	0	0.2406	0	0.3421	0
-22.4	0.0603999	0	0.0677	0	0.1653	0	0.2399	0	0.3435	0
-22.3	0.0554	0	0.0643	0	0.1672	0	0.2373	0	0.3422	0
-22.2	0.0554	0	0.0645	0	0.1692	0	0.2372	0	0.3367	0
-22.1	0.0516001	0	0.0683	0	0.1718	0	0.2356	0	0.3344	0
-22	0.0498997	0	0.0676998	0	0.1735	0	0.2366	0	0.3338	0
-21.9	0.0441999	0	0.0635	0	0.1638	0	0.2239	0	0.3203	0
-21.8	0.0508	0	0.0671	0	0.1569	0	0.2238	0	0.3119	0
-21.7	0.0530001	0	0.0709	0	0.1575	0	0.2199	0	0.3026	0
-21.6	0.0610003	0	0.0777002	0	0.1725	0	0.2178	0	0.2955	0
-21.5	0.0733002	0	0.0873001	0	0.1899	0	0.2257	0	0.3044	0
-21.4	0.0793002	0	0.094	0	0.1998	0	0.2313	0	0.3113	0
-21.3	0.0839998	0	0.0991	0	0.1973	0	0.2446	0	0.3173	0
-21.2	0.0688	0	0.0851	0	0.186	0	0.237	0	0.3167	0
-21.1	0.0667001	0	0.0873	0	0.175	0	0.2424	0	0.3244	0
-21	0.0664999	0	0.0848	0	0.1697	0	0.2479	0	0.3215	0
-20.9	0.0623	0	0.0942	0	0.1545	0	0.2375	0	0.3099	0
-20.8	0.0579003	0	0.0968	0	0.1552	0	0.2277	0	0.3102	0
-20.7	0.0734	0	0.1128	0	0.1539	0	0.2441	0	0.3228	0
-20.6	0.0780001	0	0.116	0	0.1368	0	0.2488	0	0.3229	0
-20.5	0.0844997	0	0.126	0	0.1377	0	0.2565	0	0.3283	0
-20.4	0.0832995	0	0.1221	0	0.1278	0	0.2512	0	0.3249	0
-20.3	0.0792998	0	0.1102	0	0.1141	0	0.2469	0	0.3212	0
-20.2	0.0850997	0	0.1071	0	0.1107	0	0.2489	0	0.32	0
-20.1	0.0824993	0	0.1073	0	0.1106	0	0.237099	0	0.3196	0
-20	0.0687993	0	0.0927997	0	0.1082	0	0.2208	0	0.3095	0
-19.9	0.0535995	0	0.0706	0	0.1109	0	0.2112	0	0.2899	0
-19.8	0.0474998	0	0.0632	0	0.1095	0	0.1992	0	0.2728	0
-19.7	0.0481999	0	0.0585	0	0.1091	0	0.1923	0	0.2684	0
-19.6	0.0563998	0	0.0577999	0	0.1079	0	0.1887	0	0.2633	0
-19.5	0.0483997	0	0.0577998	0	0.1104	0	0.1877	0	0.2579	0
-19.4	0.0527998	0	0.0567	0	0.1148	0	0.1801	0	0.2502	0
-19.3	0.0498997	0	0.0533	0	0.1132	0	0.1836	0	0.2472	0
-19.2	0.044	0	0.0459	0	0.1043	0	0.1797	0	0.2378	0
-19.1	0.0564997	0	0.0550999	0	0.1139	0	0.1922	0	0.2359	0
-19	0.0528995	0	0.0671998	0	0.1194	0	0.1973	0	0.2403	0
-18.9	0.0527999	0	0.0656	0	0.115	0	0.1962	0	0.2333	0
-18.8	0.0662997	0	0.0644	0	0.1211	0	0.2077	0	0.2385	0
-18.7	0.0658997	0	0.0529	0	0.1112	0	0.2053	0	0.2295	0
-18.6	0.0641995	0	0.0448997	0	0.1031	0	0.199499	0	0.2284	0
-18.5	0.0654995	0	0.0398997	0	0.0920997	0	0.1907	0	0.2339	0
-18.4	0.0627998	0	0.0386	0	0.0835	0	0.183	0	0.2423	0
-18.3	0.0492001	0	0.0521	0	0.0838	0	0.1682	0	0.2519	0
-18.2	0.0370999	0	0.0738	0	0.1004	0	0.1683	0	0.2573	0
-18.1	0.0356997	0	0.0808998	0	0.0969998	0	0.166	0	0.2531	0
-18	0.0270998	0	0.0740999	0	0.0991999	0	0.1599	0	0.2386	0
-17.9	0.0173996	0	0.0661	0	0.0948	0	0.1591	0	0.2311	0
-17.8	0.0151999	0	0.0585	0	0.093	0	0.1609	0	0.2191	0
-17.7	0.0221001	0	0.0509	0	0.0954	0	0.1761	0	0.2219	0
-17.6	0.0371	0	0.0409	0	0.1136	0	0.1873	0	0.2328	0
-17.5	0.0459999	0	0.0285	0	0.1215	0	0.1875	0	0.2288	0
-17.4	0.0560002	0	0.0187	0	0.127	0	0.1932	0	0.2197	0
-17.3	0.0663	0	0.0162	0	0.1361	0	0.2066	0	0.2261	0
-17.2	0.0636999	0	0.0176	0	0.132	0	0.2091	0	0.2176	0
-17.1	0.0489996	0	0.0370998	0	0.1329	0	0.2019	0	0.2141	0
-17	0.0346002	0	0.0430001	0	0.1262	0	0.184	0	0.2169	0
-16.9	0.0417988	0	0.0773	0	0.1115	0	0.178699	0	0.2312	0
-16.8	0.0286992	0	0.0857	0	0.0676	0	0.147899	0	0.2106	0
-16.7	0.00719968	0	0.0646	0	0.0235	0	0.1017	0	0.189	0
-16.6	0.00319975	0	0.0524999	0	0.00749987	0	0.0846998	0	0.189	0
-16.5	0.00840008	0	0.0503	0	0.0147	0	0.0866	0	0.1899	0
-16.4	0.0169007	0	0.055	0	0.03	0	0.0917003	0	0.1944	0
-16.3	0.0240004	0	0.0586	0	0.0503	0	0.1142	0	0.2178	0
-16.2	0.0329004	0	0.0541	0	0.0704	0	0.1402	0	0.2429	0
-16.1	0.0352007	0	0.0596004	0	0.0892004	0	0.153801	0	0.26	0
-16	0.0470004	0	0.0645002	0	0.1006	0	0.1701	0	0.2615	0
-15.9	0.0459002	0	0.0799	0	0.1096	0	0.1755	0	0.2543	0
-15.8	0.0419	0	0.0792	0	0.1118	0	0.1842	0	0.2502	0
-15.7	0.0412997	0	0.0697	0	0.1157	0	0.1657	0	0.2289	0
-15.6	0.0368992	0	0.0500996	0	0.0942996	0	0.146399	0	0.1995	0
-15.5	0.0296993	0	0.0231997	0	0.0700997	0	0.1222	0	0.1613	0
-15.4	0.0147997	0	0.0053	0	0.0458	0	0.0973998	0	0.1381	0
-15.3	0.0146001	0	-0.00229999	0	0.0285	0	0.0893001	0	0.1192	0
-15.2	0.0181003	0	0.000200006	0	0.0193	0	0.1022	0	0.1111	0
-15.1	0.0204007	0	0.0151003	0	0.0337003	0	0.126601	0	0.1145	0
-15	0.0242008	0	0.0310004	0	0.0477004	0	0.1461	0	0.1249	0
-14.9	0.0282009	0	0.0487	0	0.0686	0	0.1657	0	0.1375	0
-14.8	0.0321005	0	0.068	0	0.0774	0	0.1837	0	0.1582	0
-14.7	0.0385004	0	0.0932	0	0.096	0	0.1967	0	0.1879	0
-14.6	0.0522003	0	0.1092	0	0.1135	0	0.2036	0	0.2161	0
-14.5	0.0588997	0	0.1093	0	0.1222	0	0.2002	0	0.2254	0
-14.4	0.0553994	0	0.1037	0	0.1192	0	0.1894	0	0.2218	0
-14.3	0.0520999	0	0.0861	0	0.1016	0	0.1686	0	0.2102	0
-14.2	0.0437001	0	0.0747	0	0.0932	0	0.1603	0	0.214	0
-14.1	0.0373002	0	0.0722001	0	0.0915001	0	0.1617	0	0.2169	0
-14	0.0329003	0	0.0753001	0	0.0933001	0	0.1607	0	0.213	0
-13.9	0.0467998	0	0.0746	0	0.0977	0	0.1621	0	0.2093	0
-13.8	0.0466001	0	0.0735	0	0.0867	0	0.1572	0	0.2058	0
-13.7	0.0499001	0	0.074	0	0.0889	0	0.1616	0	0.2072	0
-13.6	0.0495	0	0.0793	0	0.0965	0	0.1635	0	0.2071	0
-13.5	0.0498999	0	0.0782999	0	0.0970999	0	0.1595	0	0.1997	0
-13.4	0.0461999	0	0.0666	0	0.0879	0	0.1574	0	0.1947	0
-13.3	0.0448	0	0.0685	0	0.0855	0	0.1501	0	0.1887	0
-13.2	0.0365	0	0.0672	0	0.0874	0	0.1463	0	0.1824	0
-13.1	0.0106003	0	0.0626002	0	0.0852002	0	0.1376	0	0.1748	0
-13	0.0166006	0	0.0606003	0	0.0730003	0	0.1321	0	0.163	0
-12.9	0.0255003	0	0.0694	0	0.0789	0	0.1304	0	0.164	0
-12.8	0.0491999	0	0.0675	0	0.0904	0	0.1408	0	0.175	0
-12.7	0.0394	0	0.0603	0	0.0855	0	0.1274	0	0.1608	0
-12.6	0.0295002	0	0.0523001	0	0.0857001	0	0.1313	0	0.154	0
-12.5	0.0249	0	0.0548	0	0.0832	0	0.1361	0	0.1631	0
-12.4	0.0235998	0	0.0549	0	0.0809	0	0.1332	0	0.1614	0
-12.3	0.0168	0	0.0464	0	0.0696	0	0.1326	0	0.1545	0
-12.2	0.0135	0	0.044	0	0.0666	0	0.1404	0	0.1599	0
-12.1	0.00859995	0	0.0401	0	0.062	0	0.1403	0	0.1587	0
-12	0.00829984	0	0.0374999	0	0.0555999	0	0.1358	0	0.1555	0
-11.9	0.00329986	0	0.0274	0	0.0526	0	0.1252	0	0.151	0
-11.8	-0.000899928	0	0.0204	0	0.0487	0	0.1132	0	0.143	0
-11.7	0.00260002	0	0.0174	0	0.0496	0	0.1114	0	0.1462	0
-11.6	-0.00310002	0	0.0155	0	0.0444	0	0.1021	0	0.1479	0
-11.5	-0.0161997	0	0.00930014	0	0.0386001	0	0.0906001	0	0.1523	0
-11.4	-0.0126997	0	0.0122	0	0.0407	0	0.0900002	0	0.1596	0
-11.3	-0.00459987	0	0.0182	0	0.0404	0	0.0916001	0	0.1635	0
-11.2	-0.00140003	0	0.0263	0	0.0434	0	0.1003	0	0.1606	0
-11.1	0.00179987	0	0.0220999	0	0.0340999	0	0.0941999	0	0.1492	0
-11	-0.000499973	0	0.0131	0	0.0218	0	0.0837	0	0.1412	0
-10.9	0.00139992	0	0.0102	0	0.0194	0	0.0765	0	0.1348	0
-10.8	-0.00230007	0	0.006	0	0.0137	0	0.0653999	0	0.1217	0
-10.7	-0.00559992	0	0.002	0	0.0029	0	0.0554001	0	0.1136	0
-10.6	-0.00679981	0	0.0026001	0	0.000600096	0	0.0515002	0	0.1101	0
-10.5	-0.00589988	0	0.00670006	0	0.00160006	0	0.0530001	0	0.1003	0
-10.4	-0.00949989	0	0.0074	0	0.0018	0	0.0584001	0	0.0856	0
-10.3	-0.0114	0	0.0052	0	0.0019	0	0.0573	0	0.0741	0
-10.2	-0.0131999	0	-0.0057	0	-0.0057	0	0.0483001	0	0.0622	0
-10.1	-0.0132998	0	-0.00129991	0	-0.00429991	0	0.0443002	0	0.0566	0
-10	-0.00940002	0	0.00299999	0	-0.00340001	0	0.0435	0	0.0513	0
-9.9	-0.00969995	0	-0.001	0	-0.0109	0	0.0342	0	0.0498	0
-9.8	-0.0137999	0	-0.0029	0	-0.0134	0	0.0287001	0	0.0414	0
-9.7	-0.0133999	0	-0.0006	0	-0.0187	0	0.0260001	0	0.0327	0
-9.6	-0.00899987	0	-0.000399933	0	-0.0213999	0	0.0223001	0	0.0231	0
-9.5	-0.0048999	0	0.00320005	0	-0.0188	0	0.0219	0	0.0166	0
-9.4	-0.00549983	0	0.0013	0	-0.0166	0	0.0171001	0	0.017	0
-9.3	0.00240011	0	0.001	0	-0.0181	0	0.0186001	0	0.0262	0
-9.2	0.0128999	0	0.0053	0	-0.018	0	0.0309999	0	0.0397	0
-9.1	0.0135997	0	-0.00310014	0	-0.0293001	0	0.0352997	0	0.0399	0
-9	0.0162003	0	-0.0120999	0	-0.0401999	0	0.0275001	0	0.0421	0
-8.9	0.0205	0	-0.0003	0	-0.0305	0	0.0408	0	0.0578	0
-8.8	0.0181	0	-0.0009	0	-0.0159	0	0.0404	0	0.0671	0
-8.7	0.0207999	0	-0.0028	0	-0.0116	0	0.0364999	0	0.0631	0
-8.6	0.0215001	0	-0.00339994	0	-0.0186999	0	0.0336001	0	0.0605	0
-8.5	0.0205999	0	0.00479996	0	-0.00910004	0	0.0416	0	0.0666	0
-8.4	0.0199	0	-0.0003	0	-0.0104	0	0.0396	0	0.0617	0
-8.3	0.0203	0	-0.0005	0	-0.0071	0	0.0381	0	0.0599	0
-8.2	0.0189	0	-0.0015	0	-0.012	0	0.0319	0	0.0576	0
-8.1	0.0154002	0	-0.00259992	0	-0.00759992	0	0.0279002	0	0.0566	0
-8	0.0192	0	0.00640002	0	-0.00209998	0	0.0347	0	0.0615	0
-7.9	0.0181	0	0.0059	0	0.0007	0	0.0374	0	0.058	0
-7.8	0.0167001	0	0.0091	0	0.0049	0	0.0379001	0	0.0528	0
-7.7	0.0242001	0	0.0148	0	0.0077	0	0.0433001	0	0.0524	0
-7.6	0.0279002	0	0.0178001	0	0.00740009	0	0.0446002	0	0.0522	0
-7.5	0.0306001	0	0.0200001	0	0.0104001	0	0.0482001	0	0.0567	0
-7.4	0.0331999	0	0.0234	0	0.0156	0	0.0501	0	0.0544	0
-7.3	0.0305	0	0.0212	0	0.0091	0	0.0479	0	0.0496	0
-7.2	0.0275999	0	0.0218	0	0.0121	0	0.0466999	0	0.0516	0
-7.1	0.0246998	0	0.0181999	0	0.0102999	0	0.0424998	0	0.0502	0
-7	0.0248998	0	0.0116999	0	0.00769989	0	0.0342999	0	0.047	0
-6.9	0.0201	0	0.0097	0	0.004	0	0.0252	0	0.0394	0
-6.8	0.0174	0	0.0088	0	0.0018	0	0.0246	0	0.0376	0
-6.7	0.0142999	0	0.0096	0	0.0036	0	0.0267999	0	0.0351	0
-6.6	0.00839993	0	0.00119996	0	0.000699964	0	0.0182999	0	0.0278	0
-6.5	0.00460002	0	0.00120001	0	-0.000399992	0	0.0198	0	0.0222	0
-6.4	0.0048999	0	0.0012	0	0.0022	0	0.0181	0	0.021	0
-6.3	0.00120002	0	-0.0018	0	0.0021	0	0.0139	0	0.0146	0
-6.2	0.00170002	0	-0.0007	0	0.0038	0	0.0172	0	0.0126	0
-6.1	0.00140003	0	0.000600015	0	0.00390002	0	0.0171	0	0.0111	0
-6	0.00360002	0	0.00420001	0	0.00650001	0	0.0178	0	0.0132	0
-5.9	0.00509991	0	0.0063	0	0.009	0	0.0157	0	0.0142	0
-5.8	0.0028	0	0.0031	0	0.007	0	0.0099	0	0.013	0
-5.7	0.0027999	0	0.0022	0	0.0063	0	0.0079	0	0.0124	0
-5.6	-0.00280009	0	-0.001	0	0.0008	0	-0.00240009	0	0.0031	0
-5.5	-0.00490006	0	-0.00320006	0	-0.00260006	0	-0.00410006	0	0.000299937	0
-5.4	-0.00170006	0	-0.0033	0	-0.0095	0	-0.00850006	0	-0.0034	0
-5.3	0.00099997	0	-0.00440003	0	-0.00870003	0	-0.0109	0	-0.0082	0
-5.2	-0.00289991	0	-0.0032	0	-0.0086	0	-0.0082	0	-0.0104	0
-5.1	-0.00209991	0	-0.002	0	-0.0081	0	-0.00719991	0	-0.0081	0
-5	-9.99999e-05	0	-0.0015	0	-0.0055	0	-0.0031	0	-0.0049	0
-4.9	-0.00199994	0	-0.0027	0	-0.0093	0	-0.00369994	0	-0.009	0
-4.8	-0.00190009	0	-0.000900088	0	-0.00680009	0	-0.00270009	0	-0.0111	0
-4.7	-0.00720008	0	-0.0065	0	-0.0085	0	-0.0076	0	-0.015	0
-4.6	-0.00950006	0	-0.0087	0	-0.0096	0	-0.0111001	0	-0.0195	0
-4.5	-0.0114	0	-0.0108	0	-0.0108	0	-0.0129	0	-0.0249	0
-4.4	-0.0124	0	-0.0147	0	-0.0104	0	-0.0173	0	-0.0255	0
-4.3	-0.0112	0	-0.0125	0	-0.00889999	0	-0.0161	0	-0.0234	0
-4.2	-0.0123	0	-0.0127	0	-0.0089	0	-0.0155	0	-0.0244	0
-4.1	-0.0117	0	-0.0126	0	-0.0082	0	-0.016	0	-0.0242	0
-4	-0.0121	0	-0.0108	0	-0.0058	0	-0.0172	0	-0.0258	0
-3.9	-0.0104001	0	-0.007	0	-0.0051	0	-0.0173001	0	-0.027	0
-3.8	-0.0143999	0	-0.0094999	0	-0.0075999	0	-0.0218999	0	-0.0301	0
-3.7	-0.0165	0	-0.0061	0	-0.0062	0	-0.0255	0	-0.0299	0
-3.6	-0.0131998	0	-0.0074	0	-0.0027	0	-0.0284998	0	-0.029	0
-3.5	-0.0079	0	-0.0052	0	0.0026	0	-0.0265	0	-0.0265	0
-3.4	-0.00679994	0	-0.0019	0	0.0048	0	-0.0258999	0	-0.023	0
-3.3	-0.00509997	0	2.66846e-08	0	0.00660003	0	-0.0254	0	-0.0238	0
-3.2	-0.00619976	0	-0.0019	0	0.0037	0	-0.0268	0	-0.0248	0
-3.1	-0.00380007	0	0.0087	0	0.0069	0	-0.0210001	0	-0.0266	0
-3	-0.0053	0	0.0128	0	-0.0005	0	-0.0339	0	-0.0292	0
-2.9	-0.00299998	0	-0.0009	0	-0.0137	0	-0.0428	0	-0.0361	0
-2.8	-0.000599912	0	0.000500088	0	-0.0160999	0	-0.0470999	0	-0.0366	0
-2.7	-0.000700103	0	0.0037	0	-0.0126	0	-0.0433	0	-0.0299	0
-2.6	-0.00469995	0	0.0014	0	-0.0143	0	-0.0495	0	-0.0362	0
-2.5	-0.0039	0	0.0026	0	-0.0166	0	-0.0452	0	-0.0372	0
-2.4	0.000500011	0	0.0003	0	-0.0143	0	-0.0457	0	-0.0384	0
-2.3	-0.0014999	0	0.000400095	0	-0.0117999	0	-0.0508999	0	-0.0453	0
-2.2	-0.000399939	0	0.0026	0	-0.0121	0	-0.0503	0	-0.0504	0
-2.1	-0.00260011	0	-0.0018	0	-0.0122	0	-0.0513001	0	-0.0544	0
-2	-0.0051	0	0.0027	0	-0.0187	0	-0.0647	0	-0.0561	0
-1.9	0.000399939	0	0.0051	0	-0.0162	0	-0.0660001	0	-0.0517	0
-1.8	-0.000899912	0	0.000500088	0	-0.0236999	0	-0.0672999	0	-0.0546	0
-1.7	0.00180014	0	-0.0051	0	-0.0261	0	-0.0624	0	-0.0516	0
-1.6	-0.00040016	0	0.0004	0	-0.0203	0	-0.0590002	0	-0.0484	0
-1.5	-0.0005	0	-0.0071	0	-0.0213	0	-0.071	0	-0.0565	0
-1.4	-0.000399772	0	-0.0066	0	-0.019	0	-0.071	0	-0.0565	0
-1.3	0.000299928	0	0.000600012	0	-0.0138	0	-0.0666	0	-0.0579	0
-1.2	0.0037	0	0.000600012	0	-0.013	0	-0.0624	0	-0.0586	0
-1.1	0.00380003	0	0.000600012	0	-0.0127	0	-0.0559001	0	-0.0593	0
-1	0.00389992	0	0.000600012	0	-0.0123	0	-0.04	0	-0.0612	0
-0.899998	0.00389992	0	0.0012	0	-0.0122	0	-0.0304001	0	-0.0612	0
-0.799999	0.0043	0	0.0012	0	-0.0112	0	-0.0293	0	-0.0612	0
-0.699997		0		0		0		0		0
-0.599998		0		0		0		0		0
-0.5		0		0		0		0		0
-0.399998		0		0		0		0		0
-0.299999		0		0		0		0		0
-0.199997		0		0		0		0		0
-0.0999985		0		0		0		0		0
0		0		0		0		0		0
0.100002		0		0		0		0		0
0.200001		0.00368589		0.0073719		0.0147432		0.0294827		0.0590498
0.300003		0.0073709		0.0147412		0.0294798		0.0589485		0.118048
0.400002		0.0110547		0.0221081		0.0442105		0.0883985		0.176989
0.5		0.0147376		0.0294729		0.0589358		0.11783		0.235879
0.600002		0.0184195		0.0368352		0.0736546		0.147247		0.294713
0.700001		0.0221003		0.0441953		0.088368		0.176645		0.353492
0.800003		0.0257803		0.0515528		0.103075		0.206026		0.41222
0.900002		0.029459		0.058908		0.117776		0.235391		0.470892
1		0.0331368		0.0662611		0.132471		0.264739		0.529512
1.1		0.0368136		0.0736116		0.14716		0.29407		0.588075
1.2		0.0404893		0.08096		0.161844		0.323384		0.646585
1.3		0.0441642		0.0883058		0.176521		0.352681		0.705043
1.4		0.0478379		0.0956492		0.191193		0.381961		0.763445
1.5		0.0515105		0.102991		0.205858		0.411224		0.821796
1.6		0.0551823		0.110329		0.220518		0.440472		0.88009
1.7		0.058853		0.117666		0.235172		0.469701		0.938331
1.8	-0.0343993	0.0625227	-0.0745909	0.125	0.1945	0.249819	0.31459	0.498913	0.5937	0.99652
1.9	-0.113	0.0661913	-0.0879	0.132332	0.238609	0.264461	0.3376	0.52811	0.5937	1.05465
2	-0.0343993	0.0698589	-0.0879	0.139662	0.2693	0.279097	0.400202	0.557289	0.6284	1.11273
2.1	-0.0268972	0.0735256	-0.0745909	0.146989	0.2714	0.293727	0.404001	0.586452	0.8603	1.17076
2.2	-0.0245909	0.0771912	0.0782999	0.154314	0.3008	0.308351	0.419809	0.615597	0.8647	1.22873
2.3	-0.0245909	0.0808559	0.1044	0.161636	0.3008	0.322969	0.5616	0.644725	1.0404	1.28665
2.4	-0.0159965	0.0845194	0.1196	0.168956	0.3405	0.337581	0.605203	0.673837	1.0915	1.34452
2.5	-0.00479998	0.0881819	0.2104	0.176274	0.3705	0.352187	0.6826	0.702932	1.1312	1.40233
2.6	-0.00520036	0.0918436	0.1196	0.183589	0.2935	0.366787	0.6107	0.732011	1.1299	1.46009
2.7	-0.00709763	0.0955041	0.0819024	0.190903	0.185602	0.381382	0.596202	0.761072	1.2436	1.51779
2.8	0.0153007	0.0991637	0.1514	0.198213	0.2941	0.39597	0.6382	0.790116	1.3483	1.57544
2.9	-0.0193981	0.102822	0.1184	0.205522	0.3054	0.410553	0.703402	0.819144	1.3567	1.63304
3	0.0437	0.10648	0.1194	0.212828	0.2943	0.42513	0.7603	0.848155	1.4464	1.69059
3.1	0.106401	0.110136	0.202	0.220132	0.4243	0.4397	0.879701	0.87715	1.5551	1.74808
3.2	0.1312	0.113792	0.2201	0.227433	0.4674	0.454265	0.9318	0.906127	1.6442	1.80551
3.3	0.1431	0.117446	0.2215	0.234732	0.4762	0.468824	0.9894	0.935087	1.7413	1.8629
3.4	0.137601	0.1211	0.2184	0.242029	0.5048	0.483377	1.0091	0.964031	1.7992	1.92023
3.5	0.147	0.124752	0.2502	0.249324	0.5404	0.497924	1.0689	0.992958	1.8956	1.9775
3.6	0.146401	0.128404	0.2589	0.256616	0.5602	0.512465	1.1199	1.02187	1.9832	2.03473
3.7	0.1416	0.132054	0.2831	0.263906	0.5977	0.527001	1.1547	1.05076	2.0679	2.0919
3.8	0.1208	0.135703	0.2692	0.271193	0.6096	0.54153	1.1846	1.07964	2.1574	2.14901
3.9	0.1493	0.139352	0.2992	0.278478	0.6232	0.556053	1.2425	1.1085	2.2349	2.20608
4	0.1645	0.142999	0.3097	0.285761	0.6563	0.570571	1.284	1.13734	2.3082	2.26309
4.1	0.152	0.146646	0.3089	0.293041	0.6684	0.585083	1.2993	1.16617	2.3762	2.32004
4.2	0.158701	0.150291	0.316001	0.30032	0.689901	0.599589	1.3291	1.19498	2.4424	2.37695
4.3	0.1809	0.153935	0.3553	0.307595	0.7187	0.614089	1.3797	1.22377	2.5373	2.4338
4.4	0.1929	0.157579	0.3727	0.314869	0.7354	0.628582	1.4323	1.25255	2.6169	2.49059
4.5	0.1996	0.161221	0.3795	0.32214	0.7528	0.643071	1.4645	1.28131	2.6781	2.54734
4.6	0.1871	0.164863	0.374	0.329409	0.7637	0.657553	1.4811	1.31005	2.7444	2.60403
4.7	0.1798	0.168503	0.3871	0.336675	0.774	0.67203	1.5157	1.33878	2.8149	2.66067
4.8	0.1941	0.172142	0.4119	0.34394	0.8013	0.6865	1.5659	1.36749	2.8911	2.71725
4.9	0.2067	0.175781	0.428	0.351201	0.8271	0.700964	1.6073	1.39618	2.9693	2.77378
5	0.2111	0.179418	0.4342	0.358461	0.8479	0.715423	1.6461	1.42486	3.0449	2.83026
5.1	0.2225	0.183054	0.44	0.365718	0.8705	0.729876	1.6849	1.45352	3.1173	2.88669
5.2	0.221	0.186689	0.4519	0.372973	0.8885	0.744323	1.7216	1.48216	3.1893	2.94306
5.3	0.2203	0.190324	0.4587	0.380226	0.8949	0.758764	1.7539	1.51079	3.26	2.99938
5.4	0.2299	0.193957	0.475	0.387476	0.9159	0.773199	1.7933	1.5394	3.329	3.05565
5.5	0.2388	0.197589	0.4827	0.394724	0.9386	0.787629	1.8364	1.56799	3.4024	3.11186
5.6	0.2487	0.201221	0.4984	0.401969	0.9632	0.802052	1.8819	1.59656	3.4753	3.16802
5.7	0.2572	0.204851	0.5078	0.409213	0.9826	0.81647	1.9244	1.62512	3.5488	3.22413
5.8	0.2626	0.20848	0.52	0.416454	1.0038	0.830881	1.9688	1.65367	3.6271	3.28018
5.9	0.2703	0.212109	0.5295	0.423692	1.0229	0.845287	2.0089	1.68219	3.7067	3.33618
6	0.2771	0.215736	0.5409	0.430929	1.0378	0.859687	2.0442	1.7107	3.7794	3.39213
6.1	0.2785	0.219362	0.5462	0.438163	1.0519	0.874081	2.078	1.7392	3.8504	3.44803
6.2	0.2776	0.222987	0.5569	0.445395	1.0707	0.88847	2.1196	1.76767	3.9183	3.50387
6.3	0.2824	0.226612	0.5618	0.452624	1.0886	0.902852	2.1583	1.79613	3.9865	3.55966
6.4	0.2836	0.230235	0.5653	0.459851	1.1057	0.917228	2.1923	1.82458	4.0554	3.6154
6.5	0.2869	0.233857	0.5717	0.467076	1.1198	0.931599	2.2279	1.853	4.1208	3.67109
6.6	0.2909	0.237478	0.5816	0.474298	1.1393	0.945964	2.2651	1.88141	4.1902	3.72672
6.7	0.2951	0.241099	0.5929	0.481518	1.1628	0.960323	2.3009	1.90981	4.2586	3.7823
6.8	0.3034	0.244718	0.6074	0.488736	1.1814	0.974676	2.3418	1.93818	4.3314	3.83783
6.9	0.3091	0.248336	0.6156	0.495952	1.2	0.989023	2.379	1.96654	4.4022	3.8933
7	0.3141	0.251953	0.6247	0.503165	1.2194	1.00337	2.4142	1.99489	4.4727	3.94872
7.1	0.3228	0.25557	0.6333	0.510376	1.2383	1.0177	2.4529	2.02322	4.5432	4.00409
7.2	0.3291	0.259185	0.6448	0.517585	1.2568	1.03203	2.4903	2.05153	4.6141	4.05941
7.3	0.3335	0.262799	0.6524	0.524791	1.2732	1.04635	2.5306	2.07982	4.6841	4.11467
7.4	0.3411	0.266412	0.6637	0.531995	1.2959	1.06067	2.5686	2.1081	4.7551	4.16988
7.5	0.3453	0.270024	0.674	0.539196	1.3156	1.07498	2.6062	2.13636	4.8278	4.22504
7.6	0.3519	0.273636	0.684	0.546396	1.3352	1.08929	2.6479	2.1646	4.9017	4.28015
7.7	0.3579	0.277246	0.6951	0.553593	1.354	1.10359	2.6868	2.19283	4.9786	4.3352
7.8	0.3639	0.280855	0.7045	0.560787	1.3737	1.11789	2.7252	2.22104	5.0505	4.39021
7.9	0.3648	0.284463	0.7147	0.56798	1.3931	1.13217	2.764	2.24924	5.1191	4.44516
8	0.3691	0.288071	0.7259	0.57517	1.4125	1.14646	2.8062	2.27741	5.1875	4.50005
8.1	0.376	0.291677	0.7377	0.582358	1.4353	1.16074	2.8466	2.30558	5.2581	4.5549
8.2	0.3791	0.295282	0.7448	0.589543	1.4521	1.17501	2.887	2.33372	5.3287	4.60969
8.3	0.3835	0.298886	0.7522	0.596727	1.4714	1.18927	2.9268	2.36185	5.3986	4.66443
8.4	0.3901	0.30249	0.7594	0.603907	1.4945	1.20353	2.9682	2.38996	5.469	4.71912
8.5	0.3917	0.306092	0.7686	0.611086	1.5104	1.21779	3.0064	2.41806	5.5395	4.77376
8.6	0.3915	0.309693	0.7776	0.618262	1.5273	1.23203	3.0445	2.44614	5.6048	4.82834
8.7	0.397	0.313293	0.79	0.625437	1.5497	1.24628	3.0899	2.4742	5.6779	4.88287
8.8	0.4014	0.316893	0.7998	0.632608	1.5675	1.26051	3.1279	2.50225	5.7461	4.93735
8.9	0.4078	0.320491	0.8124	0.639777	1.5859	1.27474	3.1666	2.53028	5.8154	4.99177
9	0.4137	0.324088	0.8223	0.646945	1.6087	1.28897	3.211	2.55829	5.8892	5.04615
9.1	0.4177	0.327684	0.8313	0.654109	1.6308	1.30319	3.2492	2.58629	5.9595	5.10047
9.2	0.4264	0.331279	0.8409	0.661272	1.6489	1.3174	3.289	2.61427	6.0307	5.15474
9.3	0.4319	0.334874	0.8467	0.668432	1.6647	1.33161	3.3264	2.64223	6.0944	5.20896
9.4	0.4406	0.338467	0.8595	0.67559	1.6829	1.34581	3.3679	2.67018	6.166	5.26313
9.5	0.4474	0.342059	0.8714	0.682746	1.7071	1.36001	3.4089	2.69811	6.2373	5.31724
9.6	0.4518	0.345651	0.8786	0.689899	1.7254	1.3742	3.4504	2.72603	6.3052	5.37131
9.7	0.458	0.349241	0.8862	0.69705	1.7442	1.38838	3.4898	2.75392	6.3739	5.42532
9.8	0.4619	0.35283	0.8964	0.704199	1.7632	1.40256	3.5276	2.78181	6.4451	5.47928
9.9	0.464	0.356418	0.9089	0.711345	1.7803	1.41673	3.5656	2.80967	6.5166	5.53318
10	0.4747	0.360006	0.9179	0.718489	1.8027	1.4309	3.6008	2.83752	6.5901	5.58704
10.1	0.4817	0.363592	0.9277	0.725631	1.8265	1.44506	3.64	2.86535	6.6625	5.64084
10.2	0.4854	0.367177	0.936	0.732771	1.848	1.45921	3.6759	2.89317	6.7347	5.69459
10.3	0.4923	0.370762	0.9453	0.739908	1.868	1.47336	3.7154	2.92097	6.804	5.74829
10.4	0.4921	0.374345	0.9463	0.747043	1.8839	1.48751	3.7489	2.94875	6.8691	5.80194
10.5	0.4953	0.377927	0.9559	0.754176	1.9009	1.50164	3.7832	2.97652	6.9369	5.85553
10.6	0.497	0.381509	0.9644	0.761306	1.9176	1.51578	3.8172	3.00427	7.0055	5.90908
10.7	0.4987	0.385089	0.9729	0.768434	1.9363	1.5299	3.8555	3.032	7.0753	5.96257
10.8	0.5026	0.388668	0.9809	0.77556	1.9529	1.54402	3.8907	3.05972	7.1451	6.01601
10.9	0.5034	0.392246	0.9874	0.782683	1.9695	1.55814	3.9246	3.08742	7.2114	6.0694
11	0.5039	0.395824	0.9927	0.789805	1.9889	1.57225	3.9599	3.11511	7.2749	6.12274
11.1	0.5075	0.3994	1.0071	0.796924	2.008	1.58635	3.9981	3.14278	7.3434	6.17602
11.2	0.5087	0.402976	1.0127	0.80404	2.0258	1.60045	4.0311	3.17043	7.4073	6.22926
11.3	0.5156	0.40655	1.0236	0.811155	2.0496	1.61454	4.0704	3.19807	7.474	6.28244
11.4	0.5213	0.410123	1.0365	0.818267	2.0662	1.62862	4.1107	3.22569	7.5425	6.33557
11.5	0.5288	0.413696	1.0495	0.825377	2.0877	1.6427	4.1552	3.25329	7.6118	6.38865
11.6	0.531	0.417267	1.053	0.832484	2.1064	1.65678	4.1916	3.28088	7.677	6.44168
11.7	0.535	0.420838	1.063	0.839589	2.1281	1.67085	4.2296	3.30845	7.7445	6.49465
11.8	0.5443	0.424407	1.0779	0.846692	2.1527	1.68491	4.2698	3.336	7.8168	6.54758
11.9	0.5467	0.427975	1.0852	0.853793	2.1723	1.69897	4.3052	3.36354	7.8826	6.60045
12	0.5517	0.431543	1.0899	0.860891	2.1901	1.71302	4.3398	3.39106	7.9482	6.65328
12.1	0.5609	0.435109	1.1035	0.867987	2.2091	1.72706	4.3789	3.41857	8.0145	6.70605
12.2	0.5676	0.438675	1.1138	0.875081	2.2342	1.7411	4.413	3.44606	8.0823	6.75877
12.3	0.5743	0.442239	1.1266	0.882173	2.2591	1.75514	4.4531	3.47353	8.1487	6.81144
12.4	0.5783	0.445803	1.1382	0.889262	2.279	1.76916	4.4884	3.50099	8.2173	6.86405
12.5	0.5858	0.449365	1.1522	0.896349	2.2998	1.78319	4.5268	3.52843	8.2881	6.91662
12.6	0.5911	0.452927	1.1614	0.903434	2.3179	1.7972	4.5675	3.55585	8.3548	6.96913
12.7	0.5968	0.456487	1.1711	0.910516	2.34	1.81121	4.6087	3.58326	8.4258	7.02159
12.8	0.5986	0.460047	1.1804	0.917596	2.3593	1.82522	4.6491	3.61065	8.4965	7.07401
12.9	0.6066	0.463605	1.1918	0.924674	2.3783	1.83922	4.6902	3.63803	8.5614	7.12637
13	0.6125	0.467163	1.2037	0.93175	2.3997	1.85321	4.727	3.66539	8.6268	7.17868
13.1	0.6123	0.470719	1.2143	0.938823	2.4198	1.8672	4.7644	3.69273	8.6934	7.23094
13.2	0.6136	0.474275	1.222	0.945894	2.4368	1.88118	4.7983	3.72006	8.7587	7.28314
13.3	0.6173	0.47783	1.2335	0.952963	2.4571	1.89516	4.8365	3.74737	8.8284	7.3353
13.4	0.6212	0.481383	1.2429	0.96003	2.4767	1.90913	4.8728	3.77466	8.8943	7.38741
13.5	0.625	0.484936	1.2524	0.967094	2.495	1.92309	4.9071	3.80194	8.961	7.43946
13.6	0.6309	0.488488	1.2629	0.974156	2.5126	1.93705	4.9424	3.82921	9.024	7.49146
13.7	0.6329	0.492038	1.2731	0.981216	2.5305	1.95101	4.9741	3.85645	9.0891	7.54342
13.8	0.6342	0.495588	1.2855	0.988273	2.551	1.96495	5.0077	3.88368	9.1533	7.59532
13.9	0.6409	0.499136	1.2987	0.995328	2.572	1.97889	5.0478	3.91089	9.2158	7.64717
14	0.6492	0.502684	1.3116	1.00238	2.5968	1.99283	5.0861	3.93809	9.2826	7.69897
14.1	0.6551	0.506231	1.321	1.00943	2.6153	2.00676	5.1181	3.96527	9.3446	7.75072
14.2	0.6595	0.509777	1.3274	1.01648	2.6331	2.02069	5.1489	3.99244	9.4054	7.80242
14.3	0.6679	0.513321	1.3421	1.02353	2.6559	2.0346	5.1868	4.01959	9.4731	7.85406
14.4	0.6696	0.516865	1.3529	1.03057	2.6756	2.04852	5.2261	4.04672	9.536	7.90566
14.5	0.6712	0.520408	1.3586	1.03761	2.6909	2.06243	5.2628	4.07383	9.6011	7.95721
14.6	0.6815	0.52395	1.3684	1.04465	2.7127	2.07633	5.3	4.10094	9.6647	8.0087
14.7	0.6905	0.52749	1.3799	1.05169	2.7362	2.09022	5.3415	4.12802	9.7273	8.06014
14.8	0.6927	0.53103	1.3876	1.05872	2.7515	2.10411	5.377	4.15509	9.7871	8.11154
14.9	0.6987	0.534569	1.3973	1.06575	2.772	2.118	5.4135	4.18214	9.854	8.16288
15	0.701	0.538107	1.406	1.07279	2.7959	2.13188	5.4493	4.20917	9.9183	8.21417
15.1	0.7075	0.541644	1.4161	1.07981	2.8121	2.14575	5.4862	4.23619	9.9786	8.26542
15.2	0.7142	0.54518	1.4285	1.08684	2.8323	2.15962	5.525	4.2632	10.0441	8.31661
15.3	0.7152	0.548715	1.4396	1.09386	2.8509	2.17348	5.5612	4.29018	10.107	8.36775
15.4	0.7172	0.552249	1.4488	1.10088	2.8708	2.18734	5.5962	4.31716	10.1716	8.41884
15.5	0.7171	0.555781	1.4554	1.1079	2.8907	2.20119	5.6322	4.34411	10.2334	8.46988
15.6	0.7228	0.559314	1.4664	1.11492	2.907	2.21503	5.6699	4.37105	10.2984	8.52087
15.7	0.7287	0.562844	1.4778	1.12193	2.9252	2.22887	5.7057	4.39797	10.3614	8.5718
15.8	0.7327	0.566375	1.4846	1.12895	2.9441	2.2427	5.7376	4.42488	10.424	8.62269
15.9	0.7356	0.569904	1.4932	1.13596	2.9618	2.25653	5.7741	4.45177	10.4852	8.67353
16	0.742	0.573432	1.5031	1.14296	2.9841	2.27035	5.8123	4.47865	10.5457	8.72432
16.1	0.7436	0.576959	1.5139	1.14997	3.0027	2.28417	5.8479	4.5055	10.6085	8.77506
16.2	0.7493	0.580485	1.5255	1.15697	3.0204	2.29798	5.8845	4.53235	10.6668	8.82574
16.3	0.7539	0.58401	1.5342	1.16397	3.0385	2.31178	5.9191	4.55917	10.7263	8.87638
16.4	0.7566	0.587534	1.5425	1.17097	3.058	2.32558	5.9576	4.58598	10.7861	8.92697
16.5	0.7629	0.591057	1.5543	1.17797	3.0816	2.33938	5.9949	4.61278	10.8471	8.9775
16.6	0.7676	0.594579	1.5658	1.18496	3.1039	2.35316	6.0304	4.63956	10.9082	9.02799
16.7	0.7755	0.5981	1.5758	1.19195	3.1243	2.36695	6.0672	4.66632	10.9718	9.07842
16.8	0.781	0.601621	1.5903	1.19894	3.142	2.38072	6.1017	4.69306	11.0321	9.12881
16.9	0.7806	0.60514	1.5955	1.20593	3.1594	2.39449	6.1328	4.7198	11.085	9.17914
17	0.7875	0.608658	1.6057	1.21291	3.179	2.40826	6.1722	4.74651	11.1443	9.22943
17.1	0.797	0.612175	1.6191	1.2199	3.201	2.42202	6.2124	4.77321	11.2057	9.27967
17.2	0.8022	0.615692	1.6268	1.22688	3.2196	2.43577	6.245	4.79989	11.2625	9.32985
17.3	0.8084	0.619207	1.6368	1.23386	3.2373	2.44952	6.2813	4.82656	11.3225	9.37999
17.4	0.811	0.622721	1.6438	1.24083	3.2547	2.46326	6.3128	4.85321	11.3809	9.43007
17.5	0.8139	0.626235	1.6498	1.24781	3.2726	2.477	6.3442	4.87984	11.4383	9.48011
17.6	0.8167	0.629747	1.6554	1.25478	3.2908	2.49073	6.3766	4.90646	11.4932	9.53009
17.7	0.8213	0.633259	1.6673	1.26175	3.3122	2.50445	6.4094	4.93306	11.5517	9.58003
17.8	0.8237	0.636769	1.6759	1.26871	3.3316	2.51817	6.4388	4.95965	11.6098	9.62991
17.9	0.8246	0.640278	1.6822	1.27568	3.348	2.53188	6.4709	4.98622	11.6696	9.67975
18	0.8334	0.643787	1.6908	1.28264	3.3652	2.54559	6.5036	5.01277	11.7334	9.72954
18.1	0.8363	0.647294	1.7005	1.2896	3.3845	2.5593	6.5393	5.03931	11.7921	9.77927
18.2	0.8398	0.650801	1.7055	1.29656	3.4006	2.57299	6.5748	5.06583	11.85	9.82896
18.3	0.8406	0.654307	1.7161	1.30352	3.4152	2.58668	6.6134	5.09234	11.9056	9.87859
18.4	0.8413	0.657811	1.7225	1.31047	3.4289	2.60037	6.6478	5.11883	11.9575	9.92818
18.5	0.8449	0.661315	1.7295	1.31742	3.4446	2.61405	6.6789	5.14531	12.0114	9.97772
18.6	0.8463	0.664817	1.737	1.32437	3.4623	2.62772	6.7102	5.17177	12.069	10.0272
18.7	0.8527	0.668319	1.7493	1.33132	3.4834	2.64139	6.7401	5.19821	12.1278	10.0766
18.8	0.8581	0.67182	1.7585	1.33826	3.4976	2.65505	6.773	5.22463	12.1825	10.126
18.9	0.8612	0.675319	1.7674	1.3452	3.514	2.66871	6.8078	5.25105	12.2321	10.1754
19	0.8629	0.678818	1.7744	1.35214	3.5325	2.68236	6.8406	5.27744	12.2865	10.2247
19.1	0.8692	0.682316	1.7836	1.35908	3.5486	2.69601	6.8731	5.30382	12.344	10.2739
19.2	0.8741	0.685813	1.7924	1.36602	3.5654	2.70965	6.9031	5.33018	12.3999	10.3231
19.3	0.8793	0.689309	1.8038	1.37295	3.5846	2.72328	6.9358	5.35653	12.4566	10.3722
19.4	0.8868	0.692804	1.814	1.37988	3.6014	2.73691	6.9644	5.38286	12.5104	10.4213
19.5	0.8937	0.696297	1.8234	1.38681	3.6186	2.75054	6.9941	5.40918	12.5681	10.4704
19.6	0.9002	0.69979	1.8315	1.39374	3.6395	2.76415	7.0295	5.43548	12.6249	10.5194
19.7	0.9022	0.703282	1.8395	1.40066	3.6571	2.77777	7.062	5.46176	12.6785	10.5683
19.8	0.9092	0.706773	1.8463	1.40758	3.6754	2.79137	7.0957	5.48803	12.7293	10.6172
19.9	0.9192	0.710263	1.8556	1.4145	3.6939	2.80497	7.1338	5.51428	12.7839	10.666
20	0.9207	0.713752	1.8592	1.42142	3.7079	2.81857	7.1646	5.54052	12.8348	10.7148
20.1	0.9247	0.71724	1.867	1.42834	3.7205	2.83216	7.1973	5.56674	12.8886	10.7636
20.2	0.9249	0.720727	1.8773	1.43525	3.7374	2.84574	7.2285	5.59295	12.9443	10.8123
20.3	0.9337	0.724214	1.8921	1.44216	3.7578	2.85932	7.2662	5.61913	13.0058	10.8609
20.4	0.9375	0.727699	1.9004	1.44907	3.7736	2.87289	7.3009	5.64531	13.0584	10.9095
20.5	0.9436	0.731183	1.9044	1.45598	3.7899	2.88646	7.3326	5.67146	13.1114	10.9581
20.6	0.95	0.734666	1.9157	1.46288	3.8125	2.90002	7.3657	5.69761	13.1641	11.0066
20.7	0.9516	0.738148	1.9228	1.46978	3.8343	2.91358	7.394	5.72373	13.2212	11.055
20.8	0.9525	0.74163	1.9277	1.47668	3.8505	2.92713	7.4254	5.74984	13.2744	11.1034
20.9	0.9602	0.74511	1.9384	1.48358	3.8688	2.94067	7.4581	5.77594	13.3283	11.1518
21	0.9624	0.748589	1.9473	1.49048	3.8811	2.95421	7.4861	5.80201	13.3811	11.2001
21.1	0.9701	0.752068	1.9578	1.49737	3.8966	2.96774	7.5199	5.82808	13.4428	11.2483
21.2	0.9735	0.755545	1.9669	1.50426	3.9149	2.98127	7.5567	5.85412	13.501	11.2965
21.3	0.9748	0.759021	1.9724	1.51115	3.9281	2.99479	7.5864	5.88015	13.5569	11.3447
21.4	0.9806	0.762497	1.9742	1.51804	3.9447	3.00831	7.6159	5.90617	13.6071	11.3928
21.5	0.9869	0.765971	1.9838	1.52492	3.9653	3.02182	7.6489	5.93217	13.6611	11.4409
21.6	0.9935	0.769445	1.9929	1.5318	3.9851	3.03532	7.6807	5.95815	13.7118	11.4889
21.7	0.9975	0.772917	2.0029	1.53868	4.0066	3.04882	7.7122	5.98412	13.7636	11.5368
21.8	1.0002	0.776389	2.0131	1.54556	4.0229	3.06232	7.7455	6.01007	13.8195	11.5847
21.9	1.0033	0.77986	2.0227	1.55243	4.0401	3.07581	7.778	6.03601	13.8758	11.6326
22	1.0059	0.783329	2.0294	1.55931	4.0568	3.08929	7.8101	6.06193	13.9297	11.6804
22.1	1.0085	0.786798	2.0372	1.56618	4.0707	3.10277	7.8415	6.08784	13.9835	11.7282
22.2	1.0141	0.790266	2.0465	1.57305	4.0883	3.11624	7.8757	6.11373	14.0382	11.7759
22.3	1.0201	0.793733	2.0559	1.57991	4.1077	3.1297	7.9076	6.1396	14.0985	11.8236
22.4	1.0226	0.797198	2.0662	1.58678	4.1252	3.14316	7.9451	6.16546	14.1545	11.8712
22.5	1.0264	0.800663	2.0746	1.59364	4.1404	3.15662	7.977	6.1913	14.2086	11.9188
22.6	1.032	0.804127	2.0847	1.6005	4.1546	3.17007	8.0112	6.21713	14.2647	11.9663
22.7	1.0369	0.80759	2.0891	1.60736	4.1663	3.18351	8.0383	6.24294	14.3165	12.0138
22.8	1.0416	0.811052	2.0984	1.61421	4.1852	3.19695	8.0706	6.26873	14.3704	12.0612
22.9	1.0467	0.814513	2.1035	1.62107	4.2043	3.21038	8.1035	6.29451	14.4229	12.1086
23	1.0532	0.817973	2.1143	1.62792	4.2215	3.22381	8.1394	6.32028	14.4781	12.1559
23.1	1.0584	0.821432	2.1218	1.63477	4.2382	3.23723	8.1712	6.34602	14.5287	12.2032
23.2	1.0617	0.82489	2.1302	1.64161	4.2511	3.25065	8.1987	6.37176	14.5799	12.2504
23.3	1.0664	0.828347	2.1342	1.64846	4.2675	3.26406	8.2282	6.39747	14.6319	12.2976
23.4	1.073	0.831804	2.1435	1.6553	4.2858	3.27746	8.2573	6.42317	14.6823	12.3447
23.5	1.0749	0.835259	2.1496	1.66214	4.2999	3.29086	8.2836	6.44886	14.7306	12.3918
23.6	1.0795	0.838713	2.1568	1.66898	4.318	3.30425	8.3133	6.47453	14.78	12.4388
23.7	1.0828	0.842166	2.1668	1.67581	4.3332	3.31764	8.342	6.50018	14.8286	12.4858
23.8	1.0862	0.845619	2.1718	1.68265	4.3464	3.33102	8.3768	6.52582	14.8784	12.5328
23.9	1.0924	0.84907	2.1816	1.68948	4.3602	3.3444	8.4106	6.55145	14.9324	12.5797
24	1.0959	0.85252	2.1952	1.69631	4.3788	3.35777	8.4432	6.57705	14.9854	12.6265
24.1	1.0988	0.85597	2.2052	1.70313	4.3936	3.37114	8.4734	6.60265	15.0385	12.6733
24.2	1.106	0.859418	2.2181	1.70996	4.4133	3.3845	8.5046	6.62822	15.0947	12.7201
24.3	1.112	0.862866	2.2301	1.71678	4.4333	3.39785	8.5366	6.65378	15.1474	12.7668
24.4	1.1178	0.866312	2.239	1.7236	4.4531	3.4112	8.569	6.67933	15.1998	12.8134
24.5	1.1234	0.869758	2.2513	1.73042	4.4709	3.42454	8.5998	6.70486	15.2527	12.86
24.6	1.1293	0.873203	2.2632	1.73723	4.4893	3.43788	8.6313	6.73037	15.3054	12.9066
24.7	1.1345	0.876646	2.2727	1.74405	4.5037	3.45121	8.6642	6.75587	15.3613	12.9531
24.8	1.1355	0.880089	2.2805	1.75086	4.5191	3.46454	8.6964	6.78135	15.415	12.9995
24.9	1.1364	0.883531	2.2882	1.75767	4.5359	3.47786	8.7263	6.80682	15.4671	13.046
25	1.1436	0.886972	2.2968	1.76447	4.5565	3.49118	8.7559	6.83227	15.5218	13.0923
25.1	1.1475	0.890411	2.305	1.77128	4.5741	3.50449	8.7888	6.85771	15.5714	13.1386
25.2	1.1525	0.89385	2.3112	1.77808	4.5909	3.51779	8.82	6.88313	15.6236	13.1849
25.3	1.1599	0.897288	2.3174	1.78488	4.6054	3.53109	8.8535	6.90853	15.6754	13.2311
25.4	1.1649	0.900725	2.3252	1.79168	4.6214	3.54438	8.8819	6.93392	15.7225	13.2773
25.5	1.168	0.904161	2.3326	1.79847	4.6407	3.55767	8.9121	6.9593	15.7741	13.3234
25.6	1.1708	0.907596	2.3399	1.80527	4.6548	3.57095	8.9441	6.98466	15.824	13.3695
25.7	1.1749	0.91103	2.3465	1.81206	4.6668	3.58423	8.9688	7.01	15.8761	13.4155
25.8	1.1815	0.914464	2.3545	1.81885	4.6822	3.5975	8.9966	7.03533	15.9319	13.4615
25.9	1.1861	0.917896	2.3634	1.82563	4.6991	3.61077	9.0245	7.06064	15.9873	13.5075
26	1.1875	0.921327	2.3716	1.83242	4.7163	3.62403	9.0506	7.08593	16.0393	13.5533
26.1	1.193	0.924757	2.3814	1.8392	4.7347	3.63728	9.0847	7.11122	16.0929	13.5992
26.2	1.1977	0.928186	2.3911	1.84598	4.7558	3.65053	9.1143	7.13648	16.143	13.645
26.3	1.2036	0.931615	2.3952	1.85276	4.7735	3.66377	9.1418	7.16173	16.1974	13.6907
26.4	1.2052	0.935042	2.4008	1.85954	4.7857	3.67701	9.1687	7.18696	16.2423	13.7364
26.5	1.2071	0.938469	2.4047	1.86631	4.7987	3.69024	9.1953	7.21219	16.2911	13.7821
26.6	1.2108	0.941894	2.4181	1.87308	4.8177	3.70347	9.2254	7.23739	16.3442	13.8277
26.7	1.2176	0.945319	2.4271	1.87985	4.8353	3.71669	9.2573	7.26258	16.3918	13.8732
26.8	1.2191	0.948742	2.4357	1.88662	4.847	3.72991	9.2884	7.28775	16.4389	13.9187
26.9	1.2287	0.952165	2.4468	1.89338	4.8632	3.74312	9.3202	7.31291	16.4912	13.9642
27	1.2311	0.955587	2.4537	1.90014	4.8805	3.75632	9.3528	7.33805	16.5393	14.0096
27.1	1.2361	0.959007	2.4625	1.90691	4.9038	3.76952	9.3878	7.36318	16.5925	14.055
27.2	1.2404	0.962427	2.469	1.91366	4.9186	3.78271	9.4145	7.38829	16.6389	14.1003
27.3	1.247	0.965846	2.4746	1.92042	4.9355	3.7959	9.4384	7.41338	16.6884	14.1456
27.4	1.2523	0.969264	2.484	1.92717	4.9527	3.80909	9.4657	7.43846	16.738	14.1908
27.5	1.2581	0.972681	2.4999	1.93393	4.9714	3.82226	9.4974	7.46353	16.7947	14.236
27.6	1.2625	0.976097	2.5067	1.94068	4.9847	3.83543	9.5262	7.48858	16.8446	14.2811
27.7	1.2658	0.979512	2.5154	1.94742	4.9992	3.8486	9.5571	7.51361	16.8968	14.3262
27.8	1.2653	0.982926	2.5197	1.95417	5.0103	3.86176	9.5817	7.53863	16.945	14.3712
27.9	1.2701	0.986339	2.525	1.96091	5.026	3.87492	9.6084	7.56363	16.9917	14.4162
28	1.2751	0.989751	2.536	1.96765	5.0426	3.88807	9.6402	7.58862	17.0398	14.4611
28.1	1.2809	0.993162	2.5457	1.97439	5.0597	3.90121	9.6683	7.61359	17.0868	14.506
28.2	1.2854	0.996573	2.5548	1.98113	5.0752	3.91435	9.6966	7.63855	17.1329	14.5509
28.3	1.2885	0.999982	2.5618	1.98786	5.0885	3.92748	9.7264	7.66349	17.179	14.5957
28.4	1.2925	1.00339	2.5711	1.99459	5.1056	3.94061	9.7576	7.68842	17.2266	14.6404
28.5	1.3021	1.0068	2.585	2.00132	5.1268	3.95373	9.786	7.71333	17.2793	14.6852
28.6	1.3115	1.0102	2.5971	2.00805	5.1441	3.96685	9.8196	7.73822	17.3302	14.7298
28.7	1.315	1.01361	2.605	2.01478	5.1582	3.97996	9.8485	7.7631	17.3706	14.7744
28.8	1.3153	1.01701	2.6144	2.0215	5.1752	3.99306	9.8783	7.78797	17.4127	14.819
28.9	1.3149	1.02042	2.6218	2.02822	5.1874	4.00616	9.9057	7.81282	17.4532	14.8635
29	1.318	1.02382	2.6298	2.03494	5.2002	4.01926	9.9321	7.83765	17.4974	14.908
29.1	1.3175	1.02722	2.6351	2.04166	5.2138	4.03235	9.955	7.86247	17.5399	14.9524
29.2	1.3187	1.03062	2.6435	2.04837	5.2303	4.04543	9.9815	7.88728	17.5866	14.9968
29.3	1.3245	1.03402	2.6549	2.05508	5.2507	4.05851	10.0127	7.91206	17.6346	15.0411
29.4	1.3277	1.03742	2.6673	2.06179	5.265	4.07158	10.0396	7.93684	17.6811	15.0854
29.5	1.33	1.04082	2.674	2.0685	5.2786	4.08465	10.068	7.9616	17.7249	15.1296
29.6	1.3345	1.04422	2.6826	2.07521	5.2928	4.09771	10.0957	7.98634	17.7703	15.1738
29.7	1.3375	1.04761	2.6917	2.08191	5.3078	4.11077	10.1232	8.01107	17.8149	15.218
29.8	1.3432	1.05101	2.7008	2.08861	5.3262	4.12382	10.1516	8.03578	17.8609	15.2621
29.9	1.3447	1.0544	2.7095	2.09531	5.3416	4.13687	10.1745	8.06047	17.9071	15.3061
30	1.3492	1.05779	2.7188	2.10201	5.3567	4.1499	10.1991	8.08516	17.9503	15.3501
30.1	1.3518	1.06119	2.7236	2.1087	5.3701	4.16294	10.226	8.10982	17.9954	15.3941
30.2	1.3561	1.06458	2.7311	2.1154	5.3862	4.17597	10.2553	8.13447	18.0454	15.438
30.3	1.3613	1.06797	2.7423	2.12209	5.4035	4.18899	10.2854	8.15911	18.0912	15.4819
30.4	1.363	1.07136	2.7484	2.12878	5.4162	4.20201	10.309	8.18373	18.1306	15.5257
30.5	1.3664	1.07475	2.755	2.13546	5.4284	4.21502	10.338	8.20834	18.177	15.5695
30.6	1.3712	1.07813	2.7589	2.14215	5.4434	4.22803	10.3653	8.23293	18.2243	15.6132
30.7	1.3746	1.08152	2.7637	2.14883	5.457	4.24103	10.3926	8.2575	18.2722	15.6569
30.8	1.3799	1.08491	2.77	2.15551	5.473	4.25403	10.4199	8.28206	18.3154	15.7005
30.9	1.3835	1.08829	2.7748	2.16219	5.4851	4.26702	10.4408	8.3066	18.3572	15.7441
31	1.3886	1.09167	2.7802	2.16886	5.4994	4.28	10.4669	8.33113	18.404	15.7877
31.1	1.3875	1.09506	2.7877	2.17553	5.5086	4.29298	10.494	8.35565	18.4463	15.8312
31.2	1.3902	1.09844	2.7968	2.18221	5.5208	4.30596	10.52	8.38015	18.4904	15.8746
31.3	1.3932	1.10182	2.805	2.18887	5.5375	4.31893	10.5478	8.40463	18.5361	15.918
31.4	1.3975	1.1052	2.8135	2.19554	5.5535	4.33189	10.5758	8.4291	18.5837	15.9614
31.5	1.4005	1.10858	2.82	2.20221	5.5679	4.34485	10.6059	8.45355	18.6283	16.0047
31.6	1.4034	1.11196	2.8279	2.20887	5.5816	4.3578	10.6363	8.47799	18.6758	16.048
31.7	1.4062	1.11533	2.8371	2.21553	5.5993	4.37075	10.6632	8.50241	18.721	16.0912
31.8	1.407	1.11871	2.8446	2.22219	5.6134	4.38369	10.6893	8.52682	18.7627	16.1344
31.9	1.4082	1.12209	2.8512	2.22884	5.6278	4.39663	10.7148	8.55121	18.802	16.1775
32	1.4082	1.12546	2.8607	2.2355	5.6393	4.40956	10.7441	8.57559	18.8474	16.2206
32.1	1.4111	1.12883	2.8693	2.24215	5.6517	4.42248	10.7742	8.59996	18.8917	16.2636
32.2	1.4127	1.13221	2.8754	2.2488	5.6644	4.4354	10.7966	8.6243	18.9285	16.3066
32.3	1.4148	1.13558	2.8812	2.25544	5.6738	4.44832	10.8187	8.64863	18.9664	16.3495
32.4	1.4206	1.13895	2.8936	2.26209	5.6887	4.46123	10.847	8.67295	19.0093	16.3925
32.5	1.426	1.14232	2.9024	2.26873	5.7044	4.47413	10.8727	8.69725	19.0535	16.4353
32.6	1.4299	1.14569	2.9135	2.27537	5.7212	4.48703	10.9023	8.72154	19.0985	16.4781
32.7	1.432	1.14905	2.9175	2.28201	5.7335	4.49992	10.9284	8.74581	19.1441	16.5209
32.8	1.4335	1.15242	2.9237	2.28865	5.7419	4.51281	10.9528	8.77007	19.1875	16.5636
32.9	1.4368	1.15579	2.9303	2.29528	5.7543	4.52569	10.9813	8.79431	19.2287	16.6063
33	1.4383	1.15915	2.9375	2.30191	5.7651	4.53857	11.0102	8.81854	19.2721	16.6489
33.1	1.4427	1.16251	2.9465	2.30855	5.7787	4.55144	11.0391	8.84275	19.3188	16.6915
33.2	1.4452	1.16588	2.9518	2.31517	5.7903	4.5643	11.0628	8.86695	19.3573	16.734
33.3	1.4456	1.16924	2.9582	2.3218	5.8052	4.57716	11.0867	8.89113	19.3954	16.7765
33.4	1.4497	1.1726	2.9668	2.32842	5.822	4.59002	11.1133	8.91529	19.4384	16.819
33.5	1.4532	1.17596	2.9755	2.33504	5.8377	4.60287	11.1381	8.93945	19.4832	16.8614
33.6	1.4555	1.17932	2.9818	2.34166	5.8512	4.61571	11.1664	8.96358	19.5274	16.9037
33.7	1.4576	1.18268	2.9911	2.34828	5.8644	4.62855	11.1932	8.9877	19.5688	16.946
33.8	1.4599	1.18604	3.0018	2.35489	5.8761	4.64138	11.2167	9.01181	19.6099	16.9883
33.9	1.4647	1.18939	3.0122	2.36151	5.8929	4.65421	11.2463	9.0359	19.6485	17.0305
34	1.4675	1.19275	3.0195	2.36812	5.9034	4.66703	11.2716	9.05998	19.6863	17.0727
34.1	1.4698	1.1961	3.023	2.37473	5.9142	4.67985	11.2981	9.08404	19.7272	17.1148
34.2	1.4723	1.19946	3.0294	2.38133	5.9288	4.69266	11.324	9.10808	19.7663	17.1569
34.3	1.4775	1.20281	3.0372	2.38794	5.9427	4.70547	11.3502	9.13211	19.8086	17.1989
34.4	1.4775	1.20616	3.0409	2.39454	5.9576	4.71827	11.3706	9.15613	19.8463	17.2409
34.5	1.4801	1.20951	3.0461	2.40114	5.9666	4.73107	11.3927	9.18013	19.8833	17.2829
34.6	1.4813	1.21286	3.0473	2.40774	5.9736	4.74386	11.4151	9.20412	19.9204	17.3248
34.7	1.4793	1.21621	3.0531	2.41433	5.9841	4.75664	11.4352	9.22809	19.9578	17.3666
34.8	1.4872	1.21956	3.0643	2.42093	6.0053	4.76942	11.4625	9.25204	20.0035	17.4084
34.9	1.4935	1.22291	3.074	2.42752	6.0209	4.78219	11.4931	9.27599	20.048	17.4502
35	1.5012	1.22625	3.0814	2.43411	6.0371	4.79496	11.523	9.29991	20.0935	17.4919
35.1	1.5057	1.2296	3.0939	2.44069	6.0554	4.80773	11.5539	9.32382	20.1392	17.5336
35.2	1.5134	1.23294	3.1026	2.44728	6.0726	4.82048	11.5834	9.34772	20.1802	17.5752
35.3	1.5173	1.23628	3.1105	2.45386	6.0835	4.83324	11.6101	9.3716	20.2197	17.6168
35.4	1.5157	1.23963	3.1122	2.46044	6.0935	4.84598	11.6308	9.39547	20.2547	17.6584
35.5	1.5166	1.24297	3.1162	2.46702	6.1134	4.85872	11.6566	9.41932	20.291	17.6999
35.6	1.5183	1.24631	3.1226	2.47359	6.1277	4.87146	11.6804	9.44316	20.3299	17.7413
35.7	1.5251	1.24965	3.135	2.48017	6.1477	4.88419	11.7098	9.46698	20.3734	17.7827
35.8	1.5303	1.25299	3.1448	2.48674	6.1605	4.89692	11.7344	9.49078	20.4136	17.8241
35.9	1.5347	1.25632	3.1525	2.49331	6.1725	4.90964	11.7624	9.51458	20.4555	17.8654
36	1.5411	1.25966	3.1622	2.49988	6.1913	4.92235	11.7933	9.53835	20.4974	17.9067
36.1	1.5418	1.263	3.1687	2.50644	6.2082	4.93506	11.821	9.56212	20.5373	17.9479
36.2	1.5444	1.26633	3.1732	2.51301	6.2208	4.94777	11.8448	9.58586	20.5734	17.9891
36.3	1.5472	1.26967	3.1797	2.51957	6.237	4.96046	11.8699	9.6096	20.6119	18.0302
36.4	1.5474	1.273	3.1832	2.52613	6.249	4.97316	11.8903	9.63331	20.6478	18.0713
36.5	1.551	1.27633	3.188	2.53268	6.2604	4.98584	11.9157	9.65702	20.6857	18.1124
36.6	1.5571	1.27966	3.1958	2.53924	6.2734	4.99853	11.9427	9.6807	20.7237	18.1534
36.7	1.5621	1.28299	3.2048	2.54579	6.2904	5.0112	11.9696	9.70438	20.7677	18.1943
36.8	1.5674	1.28632	3.213	2.55234	6.3067	5.02388	11.9983	9.72803	20.8071	18.2353
36.9	1.5702	1.28965	3.219	2.55889	6.3214	5.03654	12.0221	9.75168	20.844	18.2761
37	1.576	1.29298	3.2279	2.56544	6.3366	5.0492	12.0525	9.77531	20.8854	18.317
37.1	1.5816	1.2963	3.2357	2.57198	6.3536	5.06186	12.0781	9.79892	20.9232	18.3578
37.2	1.5865	1.29963	3.2416	2.57852	6.3732	5.07451	12.1013	9.82252	20.9612	18.3985
37.3	1.5903	1.30295	3.2473	2.58506	6.3867	5.08715	12.1241	9.8461	20.9988	18.4392
37.4	1.592	1.30628	3.2544	2.5916	6.3977	5.09979	12.149	9.86967	21.0357	18.4798
37.5	1.5946	1.3096	3.2637	2.59814	6.4142	5.11243	12.1745	9.89323	21.0725	18.5204
37.6	1.5968	1.31292	3.2704	2.60467	6.4285	5.12506	12.2014	9.91677	21.1117	18.561
37.7	1.6004	1.31624	3.2764	2.6112	6.4407	5.13768	12.2224	9.94029	21.1465	18.6015
37.8	1.6029	1.31956	3.2834	2.61773	6.4497	5.1503	12.2448	9.9638	21.185	18.642
37.9	1.6093	1.32288	3.2948	2.62426	6.4681	5.16291	12.272	9.98729	21.2254	18.6824
38	1.6096	1.3262	3.2986	2.63078	6.4853	5.17552	12.2971	10.0108	21.2641	18.7228
38.1	1.6132	1.32952	3.3031	2.6373	6.5016	5.18812	12.3199	10.0342	21.3063	18.7632
38.2	1.6187	1.33284	3.312	2.64382	6.5153	5.20072	12.3408	10.0577	21.3473	18.8035
38.3	1.6223	1.33615	3.3192	2.65034	6.5295	5.21331	12.3689	10.0811	21.3892	18.8437
38.4	1.6254	1.33946	3.3258	2.65686	6.5471	5.2259	12.3934	10.1045	21.4288	18.8839
38.5	1.627	1.34278	3.3314	2.66337	6.5586	5.23848	12.4174	10.128	21.4642	18.9241
38.6	1.6289	1.34609	3.3337	2.66989	6.5721	5.25105	12.4423	10.1513	21.4994	18.9642
38.7	1.633	1.3494	3.3393	2.6764	6.5837	5.26362	12.4633	10.1747	21.5375	19.0043
38.8	1.6362	1.35271	3.3498	2.6829	6.5962	5.27619	12.4882	10.1981	21.5735	19.0443
38.9	1.6367	1.35602	3.3571	2.68941	6.6104	5.28875	12.5127	10.2214	21.6078	19.0843
39	1.6384	1.35933	3.3624	2.69591	6.6235	5.3013	12.534	10.2448	21.6428	19.1243
39.1	1.6411	1.36264	3.3691	2.70241	6.6417	5.31385	12.5567	10.2681	21.68	19.1642
39.2	1.6436	1.36595	3.3754	2.70891	6.6554	5.3264	12.5776	10.2914	21.7154	19.2041
39.3	1.6447	1.36925	3.3808	2.71541	6.6649	5.33893	12.5985	10.3147	21.7499	19.2439
39.4	1.6494	1.37256	3.3864	2.72191	6.6772	5.35147	12.6212	10.338	21.7867	19.2836
39.5	1.6479	1.37586	3.3948	2.7284	6.6906	5.36399	12.6436	10.3612	21.8265	19.3234
39.6	1.6511	1.37917	3.4009	2.73489	6.7035	5.37652	12.6668	10.3845	21.8622	19.3631
39.7	1.6563	1.38247	3.4082	2.74138	6.7149	5.38903	12.6895	10.4077	21.8981	19.4027
39.8	1.6607	1.38577	3.4153	2.74787	6.7289	5.40155	12.7145	10.4309	21.9358	19.4423
39.9	1.6644	1.38907	3.4206	2.75435	6.7419	5.41405	12.7416	10.4541	21.973	19.4819
40	1.6714	1.39237	3.4286	2.76083	6.7542	5.42655	12.7658	10.4773	22.0129	19.5214
40.1	1.6743	1.39567	3.4361	2.76731	6.7703	5.43905	12.7894	10.5005	22.0507	19.5608
40.2	1.6793	1.39897	3.4471	2.77379	6.7861	5.45154	12.8136	10.5236	22.0906	19.6003
40.3	1.6894	1.40226	3.4559	2.78027	6.8029	5.46403	12.8425	10.5468	22.1337	19.6397
40.4	1.6962	1.40556	3.4619	2.78674	6.8207	5.47651	12.867	10.5699	22.1738	19.679
40.5	1.6996	1.40885	3.4708	2.79321	6.8377	5.48898	12.8918	10.593	22.2123	19.7183
40.6	1.6989	1.41215	3.4743	2.79968	6.8498	5.50145	12.9117	10.6161	22.2481	19.7575
40.7	1.7019	1.41544	3.4794	2.80615	6.8694	5.51391	12.9339	10.6392	22.2825	19.7968
40.8	1.7051	1.41873	3.4847	2.81261	6.8871	5.52637	12.958	10.6622	22.3185	19.8359
40.9	1.7064	1.42203	3.4896	2.81908	6.8952	5.53883	12.9779	10.6853	22.3527	19.875
41	1.714	1.42532	3.4986	2.82554	6.9114	5.55127	13.0046	10.7083	22.3938	19.9141
41.1	1.7178	1.42861	3.5064	2.832	6.9269	5.56372	13.0263	10.7314	22.4278	19.9532
41.2	1.7212	1.43189	3.5092	2.83846	6.9383	5.57616	13.0452	10.7544	22.4586	19.9922
41.3	1.7269	1.43518	3.518	2.84491	6.9523	5.58859	13.0657	10.7774	22.4954	20.0311
41.4	1.7312	1.43847	3.5246	2.85136	6.9653	5.60101	13.0869	10.8004	22.5309	20.07
41.5	1.735	1.44175	3.5317	2.85781	6.9787	5.61344	13.1082	10.8233	22.5657	20.1089
41.6	1.7384	1.44504	3.5364	2.86426	6.9876	5.62585	13.1307	10.8463	22.6023	20.1477
41.7	1.7397	1.44832	3.5448	2.87071	7.0013	5.63826	13.1551	10.8692	22.6403	20.1865
41.8	1.7412	1.45161	3.5475	2.87715	7.0114	5.65067	13.1765	10.8921	22.6742	20.2252
41.9	1.7416	1.45489	3.5536	2.8836	7.0217	5.66307	13.1994	10.915	22.7063	20.2639
42	1.7426	1.45817	3.5585	2.89004	7.0318	5.67547	13.2217	10.9379	22.742	20.3026
42.1	1.748	1.46145	3.5666	2.89647	7.0459	5.68786	13.2475	10.9608	22.7809	20.3412
42.2	1.754	1.46473	3.5728	2.90291	7.0578	5.70024	13.2704	10.9837	22.8163	20.3797
42.3	1.7625	1.46801	3.5835	2.90934	7.0741	5.71262	13.2989	11.0065	22.8533	20.4183
42.4	1.7639	1.47129	3.5883	2.91577	7.0867	5.72499	13.3206	11.0294	22.8861	20.4567
42.5	1.7711	1.47456	3.5947	2.9222	7.1025	5.73736	13.3473	11.0522	22.923	20.4952
42.6	1.7777	1.47784	3.6045	2.92863	7.1172	5.74973	13.3742	11.075	22.9594	20.5336
42.7	1.779	1.48111	3.6091	2.93506	7.1302	5.76209	13.3981	11.0978	22.9916	20.5719
42.8	1.7821	1.48439	3.6164	2.94148	7.1426	5.77444	13.4236	11.1206	23.0277	20.6102
42.9	1.7795	1.48766	3.6209	2.9479	7.1518	5.78679	13.4434	11.1433	23.0609	20.6485
43	1.7824	1.49093	3.6287	2.95432	7.1642	5.79913	13.4656	11.1661	23.0947	20.6867
43.1	1.7844	1.4942	3.6328	2.96074	7.1756	5.81147	13.4863	11.1888	23.1265	20.7249
43.2	1.7882	1.49747	3.6423	2.96715	7.1835	5.8238	13.5097	11.2115	23.1619	20.7631
43.3	1.7904	1.50074	3.649	2.97357	7.1944	5.83613	13.5286	11.2342	23.195	20.8011
43.4	1.792	1.50401	3.6533	2.97998	7.205	5.84845	13.5491	11.2569	23.2321	20.8392
43.5	1.7967	1.50728	3.6572	2.98638	7.2176	5.86077	13.5696	11.2796	23.2649	20.8772
43.6	1.7989	1.51055	3.6641	2.99279	7.2287	5.87308	13.5926	11.3023	23.2979	20.9152
43.7	1.8012	1.51381	3.6718	2.9992	7.2423	5.88538	13.6122	11.3249	23.3331	20.9531
43.8	1.8076	1.51708	3.6791	3.0056	7.2583	5.89768	13.6347	11.3476	23.3711	20.991
43.9	1.8135	1.52034	3.6845	3.012	7.2741	5.90998	13.6605	11.3702	23.4099	21.0288
44	1.8131	1.5236	3.6876	3.0184	7.2819	5.92227	13.6814	11.3928	23.4401	21.0666
44.1	1.8182	1.52686	3.697	3.02479	7.2927	5.93456	13.7017	11.4154	23.4762	21.1044
44.2	1.8254	1.53013	3.7055	3.03119	7.3058	5.94683	13.7253	11.438	23.5108	21.1421
44.3	1.8255	1.53339	3.7106	3.03758	7.3191	5.95911	13.7467	11.4605	23.5431	21.1798
44.4	1.8308	1.53665	3.722	3.04397	7.3344	5.97138	13.7681	11.4831	23.5772	21.2174
44.5	1.8357	1.5399	3.7296	3.05035	7.3454	5.98364	13.7927	11.5056	23.6083	21.255
44.6	1.84	1.54316	3.7346	3.05674	7.3586	5.9959	13.8138	11.5281	23.6403	21.2926
44.7	1.8418	1.54642	3.7433	3.06312	7.3738	6.00816	13.8326	11.5506	23.6747	21.3301
44.8	1.8438	1.54967	3.7497	3.0695	7.387	6.0204	13.857	11.5731	23.709	21.3675
44.9	1.85	1.55293	3.7533	3.07588	7.3991	6.03265	13.8804	11.5956	23.7439	21.405
45	1.86	1.55618	3.7623	3.08226	7.4133	6.04488	13.9032	11.618	23.7806	21.4424
45.1	1.8673	1.55943	3.775	3.08864	7.4297	6.05712	13.9288	11.6405	23.8203	21.4797
45.2	1.8681	1.56269	3.7787	3.09501	7.4364	6.06935	13.9466	11.6629	23.8509	21.517
45.3	1.8718	1.56594	3.7831	3.10138	7.4451	6.08157	13.9665	11.6853	23.8786	21.5542
45.4	1.8758	1.56919	3.7943	3.10775	7.4605	6.09378	13.9902	11.7077	23.9139	21.5915
45.5	1.8793	1.57244	3.8026	3.11412	7.4748	6.106	14.0134	11.7301	23.9473	21.6286
45.6	1.885	1.57568	3.8085	3.12048	7.4863	6.1182	14.0356	11.7525	23.9792	21.6658
45.7	1.8852	1.57893	3.8152	3.12684	7.4968	6.1304	14.0545	11.7749	24.0126	21.7029
45.8	1.886	1.58218	3.8199	3.1332	7.5083	6.1426	14.0726	11.7972	24.0429	21.7399
45.9	1.8908	1.58542	3.8277	3.13956	7.5202	6.15479	14.0948	11.8195	24.0742	21.7769
46	1.8968	1.58867	3.8341	3.14592	7.5364	6.16698	14.1185	11.8419	24.1097	21.8139
46.1	1.8945	1.59191	3.8381	3.15227	7.5525	6.17916	14.1448	11.8642	24.1415	21.8508
46.2	1.8962	1.59516	3.8422	3.15862	7.5646	6.19133	14.169	11.8865	24.1719	21.8877
46.3	1.8976	1.5984	3.8447	3.16497	7.5747	6.2035	14.1892	11.9087	24.2018	21.9245
46.4	1.8937	1.60164	3.8474	3.17132	7.579	6.21567	14.2087	11.931	24.2296	21.9613
46.5	1.8926	1.60488	3.8533	3.17767	7.5875	6.22783	14.2297	11.9532	24.2578	21.9981
46.6	1.9007	1.60812	3.8598	3.18401	7.6019	6.23998	14.249	11.9755	24.2939	22.0348
46.7	1.9068	1.61136	3.8684	3.19035	7.6131	6.25213	14.2709	11.9977	24.3287	22.0715
46.8	1.9085	1.61459	3.8756	3.19669	7.6203	6.26428	14.2913	12.0199	24.3643	22.1081
46.9	1.9144	1.61783	3.8849	3.20303	7.6309	6.27642	14.3149	12.0421	24.4017	22.1447
47	1.9172	1.62107	3.8889	3.20936	7.6426	6.28855	14.3365	12.0643	24.4361	22.1812
47.1	1.9168	1.6243	3.8932	3.2157	7.6517	6.30068	14.3521	12.0864	24.4659	22.2177
47.2	1.9219	1.62753	3.9025	3.22203	7.6655	6.3128	14.3759	12.1086	24.5027	22.2542
47.3	1.9251	1.63077	3.9113	3.22836	7.6776	6.32492	14.4018	12.1307	24.5397	22.2906
47.4	1.9219	1.634	3.9145	3.23469	7.6853	6.33703	14.4221	12.1528	24.5682	22.327
47.5	1.9257	1.63723	3.9219	3.24101	7.6967	6.34914	14.4465	12.1749	24.6008	22.3634
47.6	1.9306	1.64046	3.9308	3.24733	7.7091	6.36124	14.4688	12.197	24.6377	22.3997
47.7	1.9341	1.64369	3.9406	3.25365	7.7202	6.37334	14.4867	12.2191	24.6704	22.4359
47.8	1.9435	1.64692	3.9503	3.25997	7.7361	6.38543	14.5119	12.2412	24.705	22.4722
47.9	1.9489	1.65015	3.9605	3.26629	7.7498	6.39752	14.5317	12.2632	24.7404	22.5083
48	1.9507	1.65337	3.9649	3.2726	7.764	6.4096	14.5535	12.2852	24.7743	22.5445
48.1	1.9539	1.6566	3.9717	3.27892	7.7792	6.42168	14.5787	12.3073	24.8068	22.5806
48.2	1.9566	1.65982	3.9784	3.28523	7.7902	6.43375	14.5996	12.3293	24.84	22.6166
48.3	1.9601	1.66305	3.9882	3.29154	7.8024	6.44582	14.6203	12.3512	24.8693	22.6527
48.4	1.9607	1.66627	3.9956	3.29784	7.8142	6.45788	14.6352	12.3732	24.9035	22.6886
48.5	1.9673	1.66949	4.0077	3.30415	7.8284	6.46994	14.6562	12.3952	24.9365	22.7246
48.6	1.9686	1.67271	4.0148	3.31045	7.8411	6.48199	14.6759	12.4171	24.967	22.7605
48.7	1.9688	1.67593	4.0172	3.31675	7.8549	6.49403	14.6957	12.4391	24.9976	22.7963
48.8	1.9706	1.67915	4.0225	3.32305	7.8631	6.50607	14.7141	12.461	25.0291	22.8321
48.9	1.9707	1.68237	4.0259	3.32934	7.8714	6.51811	14.7315	12.4829	25.0568	22.8679
49	1.9819	1.68559	4.0363	3.33564	7.8884	6.53014	14.7561	12.5048	25.0916	22.9036
49.1	1.9863	1.6888	4.0434	3.34193	7.8994	6.54217	14.7747	12.5267	25.124	22.9393
49.2	1.9885	1.69202	4.0504	3.34822	7.9098	6.55419	14.7952	12.5485	25.1542	22.975
49.3	1.9924	1.69523	4.0562	3.35451	7.9234	6.5662	14.8151	12.5704	25.1869	23.0106
49.4	2.0004	1.69845	4.0659	3.36079	7.9377	6.57821	14.8415	12.5922	25.2259	23.0462
49.5	2.0036	1.70166	4.073	3.36708	7.9515	6.59021	14.8611	12.614	25.2569	23.0817
49.6	2.0035	1.70487	4.0811	3.37336	7.9635	6.60221	14.8854	12.6358	25.2871	23.1172
49.7	2.0047	1.70808	4.0836	3.37964	7.9725	6.61421	14.9076	12.6576	25.3153	23.1526
49.8	2.0084	1.7113	4.0885	3.38591	7.983	6.6262	14.9317	12.6794	25.3466	23.188
49.9	2.0096	1.7145	4.0912	3.39219	7.9932	6.63818	14.9522	12.7012	25.3755	23.2234
50	2.014	1.71771	4.1011	3.39846	8.01	6.65016	14.9745	12.7229	25.41	23.2587
50.1	2.0214	1.72092	4.1096	3.40473	8.0262	6.66213	14.9974	12.7447	25.445	23.294
50.2	2.0252	1.72413	4.1151	3.411	8.0371	6.6741	15.0211	12.7664	25.4783	23.3293
50.3	2.0257	1.72733	4.1219	3.41727	8.0476	6.68607	15.0449	12.7881	25.5088	23.3645
50.4	2.0319	1.73054	4.1279	3.42354	8.0596	6.69802	15.0694	12.8098	25.5396	23.3997
50.5	2.0326	1.73374	4.1285	3.4298	8.0667	6.70998	15.0886	12.8315	25.5675	23.4348
50.6	2.0304	1.73694	4.1326	3.43606	8.0753	6.72193	15.1078	12.8532	25.5957	23.4699
50.7	2.0332	1.74015	4.1385	3.44232	8.0886	6.73387	15.1287	12.8748	25.6299	23.5049
50.8	2.0379	1.74335	4.1471	3.44857	8.103	6.74581	15.1526	12.8964	25.6643	23.5399
50.9	2.0453	1.74655	4.1548	3.45483	8.1155	6.75774	15.1763	12.9181	25.6953	23.5749
51	2.0471	1.74975	4.1623	3.46108	8.1267	6.76967	15.1945	12.9397	25.7252	23.6098
51.1	2.0453	1.75295	4.1663	3.46733	8.1382	6.78159	15.2136	12.9613	25.754	23.6447
51.2	2.0496	1.75614	4.1709	3.47358	8.1505	6.79351	15.2361	12.9829	25.7808	23.6796
51.3	2.0567	1.75934	4.1808	3.47983	8.1671	6.80542	15.2633	13.0044	25.8142	23.7144
51.4	2.0574	1.76254	4.1847	3.48607	8.1787	6.81733	15.2839	13.026	25.8429	23.7491
51.5	2.0647	1.76573	4.1912	3.49231	8.1924	6.82923	15.3054	13.0475	25.8712	23.7839
51.6	2.0702	1.76893	4.1983	3.49856	8.206	6.84113	15.327	13.0691	25.9054	23.8185
51.7	2.0735	1.77212	4.2049	3.50479	8.2182	6.85302	15.3448	13.0906	25.9351	23.8532
51.8	2.0788	1.77531	4.21	3.51103	8.2299	6.8649	15.3649	13.1121	25.9648	23.8878
51.9	2.0811	1.7785	4.215	3.51726	8.2393	6.87679	15.3836	13.1336	25.9921	23.9224
52	2.084	1.78169	4.2182	3.5235	8.2529	6.88866	15.4041	13.155	26.0233	23.9569
52.1	2.0855	1.78488	4.2244	3.52973	8.2622	6.90053	15.4251	13.1765	26.0521	23.9914
52.2	2.0906	1.78807	4.2328	3.53595	8.2729	6.9124	15.443	13.1979	26.0803	24.0258
52.3	2.0966	1.79126	4.2419	3.54218	8.2863	6.92426	15.4617	13.2194	26.1107	24.0602
52.4	2.0984	1.79445	4.2506	3.5484	8.2976	6.93612	15.4812	13.2408	26.1352	24.0946
52.5	2.1003	1.79763	4.259	3.55463	8.314	6.94797	15.5016	13.2622	26.1668	24.129
52.6	2.1002	1.80082	4.2635	3.56085	8.3239	6.95981	15.517	13.2836	26.1977	24.1632
52.7	2.1018	1.804	4.2691	3.56706	8.334	6.97165	15.5376	13.3049	26.2243	24.1975
52.8	2.1052	1.80719	4.274	3.57328	8.3443	6.98349	15.5598	13.3263	26.2527	24.2317
52.9	2.1097	1.81037	4.2812	3.57949	8.3589	6.99532	15.587	13.3476	26.2849	24.2659
53	2.1082	1.81355	4.2846	3.5857	8.3716	7.00714	15.6047	13.369	26.3144	24.3
53.1	2.1118	1.81673	4.2888	3.59191	8.3819	7.01897	15.6248	13.3903	26.3453	24.3341
53.2	2.1128	1.81991	4.2912	3.59812	8.3952	7.03078	15.6443	13.4116	26.377	24.3682
53.3	2.1104	1.82309	4.2913	3.60433	8.4035	7.04259	15.657	13.4329	26.4038	24.4022
53.4	2.1117	1.82627	4.2952	3.61053	8.4141	7.0544	15.6728	13.4542	26.4316	24.4362
53.5	2.1183	1.82944	4.301	3.61673	8.4273	7.0662	15.6924	13.4754	26.4629	24.4701
53.6	2.1213	1.83262	4.3056	3.62293	8.4399	7.07799	15.7072	13.4967	26.4894	24.504
53.7	2.1258	1.8358	4.3104	3.62913	8.4536	7.08978	15.7263	13.5179	26.5188	24.5379
53.8	2.1304	1.83897	4.3166	3.63532	8.4678	7.10157	15.746	13.5391	26.5477	24.5717
53.9	2.1287	1.84214	4.3154	3.64152	8.4725	7.11335	15.7601	13.5604	26.5703	24.6055
54	2.1302	1.84532	4.3201	3.64771	8.4808	7.12512	15.7811	13.5816	26.596	24.6392
54.1	2.1358	1.84849	4.331	3.6539	8.4933	7.13689	15.8051	13.6027	26.6262	24.6729
54.2	2.138	1.85166	4.3368	3.66008	8.5046	7.14865	15.822	13.6239	26.6525	24.7066
54.3	2.1423	1.85483	4.3461	3.66627	8.5183	7.16041	15.8441	13.6451	26.6823	24.7402
54.4	2.1454	1.858	4.3497	3.67245	8.5303	7.17217	15.8629	13.6662	26.7149	24.7738
54.5	2.1472	1.86117	4.3538	3.67863	8.543	7.18392	15.8831	13.6873	26.7463	24.8073
54.6	2.1475	1.86433	4.3553	3.68481	8.5543	7.19566	15.8991	13.7084	26.7739	24.8409
54.7	2.1478	1.8675	4.3568	3.69099	8.5645	7.2074	15.9171	13.7295	26.799	24.8743
54.8	2.1483	1.87067	4.3627	3.69716	8.5731	7.21913	15.9389	13.7506	26.8245	24.9078
54.9	2.1534	1.87383	4.3711	3.70334	8.5886	7.23086	15.9614	13.7717	26.8551	24.9411
55	2.1516	1.87699	4.3751	3.70951	8.5948	7.24259	15.9777	13.7927	26.8791	24.9745
55.1	2.1506	1.88016	4.3795	3.71568	8.6016	7.25431	15.9939	13.8138	26.905	25.0078
55.2	2.1523	1.88332	4.3895	3.72184	8.6157	7.26602	16.0159	13.8348	26.9342	25.0411
55.3	2.1566	1.88648	4.4	3.72801	8.6297	7.27773	16.0387	13.8558	26.9654	25.0743
55.4	2.1607	1.88964	4.4095	3.73417	8.6459	7.28943	16.0604	13.8768	26.9965	25.1075
55.5	2.1611	1.8928	4.4142	3.74033	8.6555	7.30113	16.0783	13.8978	27.0216	25.1407
55.6	2.1638	1.89596	4.4223	3.74649	8.6667	7.31282	16.0992	13.9188	27.0509	25.1738
55.7	2.1678	1.89911	4.4274	3.75265	8.6782	7.32451	16.1175	13.9398	27.0812	25.2069
55.8	2.1711	1.90227	4.4305	3.7588	8.6872	7.3362	16.1369	13.9607	27.1056	25.24
55.9	2.1719	1.90543	4.4357	3.76495	8.6972	7.34787	16.1531	13.9816	27.1347	25.273
56	2.1744	1.90858	4.44	3.7711	8.7073	7.35955	16.1704	14.0026	27.1639	25.3059
56.1	2.1772	1.91174	4.4445	3.77725	8.7151	7.37122	16.1858	14.0235	27.1869	25.3389
56.2	2.1819	1.91489	4.4524	3.7834	8.7261	7.38288	16.2043	14.0444	27.215	25.3718
56.3	2.1865	1.91804	4.4576	3.78954	8.7372	7.39454	16.2256	14.0652	27.2442	25.4046
56.4	2.1864	1.92119	4.46	3.79569	8.7472	7.40619	16.2389	14.0861	27.2714	25.4374
56.5	2.1894	1.92434	4.4675	3.80183	8.7584	7.41784	16.2557	14.107	27.3004	25.4702
56.6	2.1926	1.92749	4.4776	3.80797	8.769	7.42948	16.2765	14.1278	27.3265	25.5029
56.7	2.1957	1.93064	4.4835	3.8141	8.7802	7.44112	16.2937	14.1486	27.3546	25.5356
56.8	2.1974	1.93379	4.4891	3.82024	8.7918	7.45275	16.3109	14.1694	27.3811	25.5683
56.9	2.2001	1.93694	4.4898	3.82637	8.8014	7.46438	16.3277	14.1902	27.4069	25.6009
57	2.2025	1.94008	4.4944	3.8325	8.8152	7.47601	16.3485	14.211	27.432	25.6335
57.1	2.2044	1.94323	4.4992	3.83863	8.8235	7.48762	16.3693	14.2318	27.4567	25.6661
57.2	2.2078	1.94637	4.5063	3.84475	8.8329	7.49924	16.387	14.2525	27.4823	25.6986
57.3	2.2129	1.94951	4.5122	3.85088	8.8471	7.51084	16.4078	14.2733	27.5151	25.7311
57.4	2.2126	1.95266	4.5157	3.857	8.8573	7.52245	16.425	14.294	27.5402	25.7635
57.5	2.215	1.9558	4.5214	3.86312	8.8663	7.53405	16.4469	14.3147	27.566	25.7959
57.6	2.219	1.95894	4.5273	3.86924	8.8769	7.54564	16.4691	14.3354	27.5954	25.8282
57.7	2.2223	1.96208	4.5351	3.87535	8.8899	7.55723	16.4865	14.3561	27.6232	25.8606
57.8	2.2249	1.96522	4.5397	3.88147	8.9033	7.56881	16.5058	14.3768	27.6518	25.8929
57.9	2.2324	1.96836	4.5485	3.88758	8.9173	7.58039	16.5297	14.3975	27.6813	25.9251
58	2.2377	1.97149	4.5539	3.89369	8.9287	7.59196	16.5486	14.4181	27.7077	25.9573
58.1	2.2399	1.97463	4.5598	3.8998	8.9367	7.60353	16.5678	14.4387	27.7319	25.9895
58.2	2.243	1.97776	4.5647	3.9059	8.9462	7.61509	16.5873	14.4594	27.7593	26.0216
58.3	2.2466	1.9809	4.5687	3.91201	8.9594	7.62665	16.6084	14.48	27.7907	26.0537
58.4	2.2509	1.98403	4.5755	3.91811	8.9732	7.6382	16.6324	14.5006	27.8196	26.0858
58.5	2.2558	1.98717	4.5782	3.92421	8.9851	7.64975	16.6544	14.5211	27.8444	26.1178
58.6	2.2601	1.9903	4.5795	3.93031	8.9934	7.66129	16.6735	14.5417	27.8676	26.1498
58.7	2.2632	1.99343	4.5831	3.9364	9.0064	7.67283	16.6904	14.5623	27.8925	26.1817
58.8	2.2648	1.99656	4.5865	3.9425	9.0174	7.68436	16.7071	14.5828	27.918	26.2136
58.9	2.2651	1.99969	4.5919	3.94859	9.027	7.69589	16.7257	14.6033	27.9411	26.2455
59	2.2673	2.00282	4.5958	3.95468	9.0348	7.70741	16.7411	14.6238	27.9649	26.2773
59.1	2.2751	2.00594	4.6044	3.96077	9.042	7.71893	16.76	14.6443	27.9919	26.3091
59.2	2.2801	2.00907	4.6132	3.96685	9.0556	7.73044	16.7802	14.6648	28.0193	26.3409
59.3	2.2854	2.0122	4.6236	3.97294	9.0661	7.74195	16.8015	14.6853	28.0449	26.3726
59.4	2.292	2.01532	4.6347	3.97902	9.0793	7.75346	16.8221	14.7058	28.0723	26.4043
59.5	2.2982	2.01844	4.6432	3.9851	9.0912	7.76495	16.8414	14.7262	28.0983	26.4359
59.6	2.2964	2.02157	4.6486	3.99118	9.0991	7.77645	16.8587	14.7466	28.1179	26.4675
59.7	2.2982	2.02469	4.6574	3.99725	9.1109	7.78793	16.8782	14.7671	28.1432	26.4991
59.8	2.3028	2.02781	4.6662	4.00333	9.122	7.79942	16.8987	14.7875	28.1677	26.5307
59.9	2.3023	2.03093	4.6688	4.0094	9.1272	7.8109	16.9115	14.8079	28.1892	26.5622
60	2.3035	2.03405	4.6758	4.01547	9.1384	7.82237	16.9276	14.8282	28.2172	26.5936
60.1	2.3081	2.03717	4.6827	4.02153	9.1515	7.83384	16.949	14.8486	28.247	26.625
60.2	2.3136	2.04029	4.6868	4.0276	9.161	7.8453	16.9664	14.8689	28.2732	26.6564
60.3	2.317	2.0434	4.6913	4.03366	9.1714	7.85676	16.9884	14.8893	28.2991	26.6878
60.4	2.32	2.04652	4.6938	4.03973	9.1795	7.86821	17.0041	14.9096	28.3201	26.7191
60.5	2.3202	2.04964	4.6978	4.04579	9.1859	7.87966	17.0195	14.9299	28.3376	26.7504
60.6	2.3261	2.05275	4.7033	4.05184	9.1941	7.8911	17.0368	14.9502	28.362	26.7816
60.7	2.3319	2.05586	4.7137	4.0579	9.2045	7.90254	17.0618	14.9705	28.3922	26.8128
60.8	2.3343	2.05898	4.7194	4.06395	9.2109	7.91397	17.0801	14.9908	28.4169	26.844
60.9	2.3411	2.06209	4.7278	4.07	9.2206	7.9254	17.1008	15.011	28.4436	26.8751
61	2.349	2.0652	4.7369	4.07605	9.2378	7.93683	17.1249	15.0313	28.4723	26.9062
61.1	2.3494	2.06831	4.7371	4.0821	9.2475	7.94824	17.144	15.0515	28.4976	26.9372
61.2	2.3462	2.07142	4.7368	4.08815	9.2529	7.95966	17.1594	15.0717	28.5191	26.9683
61.3	2.3502	2.07453	4.7404	4.09419	9.2614	7.97107	17.1759	15.0919	28.5468	26.9992
61.4	2.3525	2.07763	4.7427	4.10023	9.2722	7.98247	17.193	15.1121	28.5712	27.0302
61.5	2.3584	2.08074	4.7516	4.10627	9.2862	7.99387	17.217	15.1323	28.5996	27.0611
61.6	2.364	2.08384	4.7582	4.11231	9.3003	8.00526	17.2373	15.1525	28.6291	27.092
61.7	2.3725	2.08695	4.7654	4.11835	9.3165	8.01665	17.2594	15.1726	28.6581	27.1228
61.8	2.3802	2.09005	4.7732	4.12438	9.3254	8.02803	17.2778	15.1928	28.6823	27.1536
61.9	2.3799	2.09316	4.7805	4.13041	9.3347	8.03941	17.2935	15.2129	28.7073	27.1844
62	2.3813	2.09626	4.7851	4.13644	9.3453	8.05079	17.3106	15.233	28.7321	27.2151
62.1	2.3815	2.09936	4.793	4.14247	9.3532	8.06216	17.326	15.2531	28.7586	27.2458
62.2	2.3844	2.10246	4.7984	4.1485	9.3612	8.07352	17.345	15.2732	28.7855	27.2764
62.3	2.3863	2.10556	4.8024	4.15452	9.3727	8.08488	17.364	15.2932	28.8162	27.307
62.4	2.3922	2.10866	4.8118	4.16054	9.3868	8.09623	17.3851	15.3133	28.8457	27.3376
62.5	2.3948	2.11175	4.8159	4.16656	9.3961	8.10758	17.4041	15.3333	28.8724	27.3682
62.6	2.3963	2.11485	4.8194	4.17258	9.4051	8.11893	17.4206	15.3534	28.892	27.3987
62.7	2.3991	2.11795	4.8217	4.17859	9.4167	8.13026	17.4334	15.3734	28.9151	27.4291
62.8	2.4048	2.12104	4.8292	4.18461	9.4302	8.1416	17.4553	15.3934	28.9407	27.4596
62.9	2.4052	2.12414	4.8351	4.19062	9.4381	8.15293	17.4751	15.4134	28.9661	27.49
63	2.4053	2.12723	4.8446	4.19663	9.4489	8.16425	17.4926	15.4334	28.989	27.5203
63.1	2.4055	2.13032	4.8508	4.20264	9.4579	8.17557	17.5082	15.4533	29.0129	27.5507
63.2	2.4084	2.13341	4.8534	4.20864	9.4699	8.18689	17.5229	15.4733	29.0348	27.581
63.3	2.4107	2.1365	4.8592	4.21465	9.4823	8.1982	17.5391	15.4932	29.0617	27.6112
63.4	2.413	2.13959	4.8673	4.22065	9.4905	8.2095	17.5579	15.5132	29.0875	27.6414
63.5	2.4143	2.14268	4.8707	4.22665	9.4954	8.2208	17.5741	15.5331	29.1136	27.6716
63.6	2.4198	2.14577	4.8778	4.23265	9.5095	8.2321	17.5927	15.553	29.1418	27.7018
63.7	2.4218	2.14886	4.8854	4.23864	9.5208	8.24339	17.6127	15.5729	29.1692	27.7319
63.8	2.4221	2.15195	4.8856	4.24464	9.5287	8.25467	17.6269	15.5927	29.1892	27.7619
63.9	2.4284	2.15503	4.8943	4.25063	9.5395	8.26595	17.6441	15.6126	29.2153	27.792
64	2.4279	2.15812	4.9015	4.25662	9.5519	8.27723	17.6608	15.6324	29.2429	27.822
64.1	2.4311	2.1612	4.9091	4.26261	9.5659	8.2885	17.6776	15.6523	29.2713	27.852
64.2	2.4344	2.16428	4.919	4.26859	9.5798	8.29976	17.6971	15.6721	29.3017	27.8819
64.3	2.4336	2.16736	4.9247	4.27458	9.5904	8.31102	17.7138	15.6919	29.3244	27.9118
64.4	2.4396	2.17045	4.9348	4.28056	9.6011	8.32228	17.7315	15.7117	29.3512	27.9416
64.5	2.4409	2.17353	4.939	4.28654	9.6137	8.33353	17.7489	15.7315	29.374	27.9715
64.6	2.4409	2.1766	4.944	4.29252	9.6229	8.34478	17.7635	15.7512	29.3968	28.0013
64.7	2.4423	2.17968	4.9494	4.29849	9.6336	8.35602	17.7809	15.771	29.4215	28.031
64.8	2.4481	2.18276	4.9596	4.30447	9.6422	8.36725	17.8009	15.7907	29.4493	28.0607
64.9	2.4489	2.18584	4.9676	4.31044	9.6511	8.37848	17.8177	15.8105	29.4764	28.0904
65	2.4514	2.18891	4.9748	4.31641	9.6634	8.38971	17.8359	15.8302	29.5044	28.1201
65.1	2.4548	2.19199	4.9829	4.32238	9.6745	8.40093	17.8573	15.8499	29.53	28.1497
65.2	2.4577	2.19506	4.988	4.32834	9.6876	8.41215	17.8766	15.8696	29.558	28.1792
65.3	2.4604	2.19814	4.9937	4.33431	9.6958	8.42336	17.8945	15.8892	29.5823	28.2088
65.4	2.4632	2.20121	4.9982	4.34027	9.7042	8.43456	17.9121	15.9089	29.6093	28.2383
65.5	2.4658	2.20428	5.0042	4.34623	9.7144	8.44577	17.9309	15.9286	29.6345	28.2678
65.6	2.4682	2.20735	5.0057	4.35219	9.7244	8.45696	17.9451	15.9482	29.657	28.2972
65.7	2.4737	2.21042	5.0096	4.35814	9.7338	8.46816	17.9646	15.9678	29.6863	28.3266
65.8	2.4824	2.21349	5.0152	4.3641	9.7463	8.47934	17.9897	15.9874	29.7145	28.356
65.9	2.4868	2.21656	5.0197	4.37005	9.7581	8.49052	18.011	16.007	29.7403	28.3853
66	2.4904	2.21963	5.0261	4.376	9.7725	8.5017	18.0335	16.0266	29.7661	28.4146
66.1	2.4904	2.22269	5.0293	4.38195	9.779	8.51288	18.0492	16.0462	29.7914	28.4438
66.2	2.4948	2.22576	5.0368	4.3879	9.7896	8.52404	18.0658	16.0657	29.8172	28.4731
66.3	2.4964	2.22882	5.0434	4.39384	9.8016	8.53521	18.0856	16.0853	29.8409	28.5023
66.4	2.4993	2.23189	5.0491	4.39978	9.8136	8.54636	18.1028	16.1048	29.8646	28.5314
66.5	2.5001	2.23495	5.0536	4.40572	9.825	8.55752	18.1203	16.1243	29.8925	28.5605
66.6	2.5046	2.23801	5.0596	4.41166	9.8379	8.56867	18.1385	16.1439	29.9204	28.5896
66.7	2.5044	2.24107	5.0627	4.4176	9.8468	8.57981	18.1542	16.1633	29.9454	28.6187
66.8	2.5074	2.24413	5.0659	4.42353	9.8558	8.59095	18.1709	16.1828	29.9672	28.6477
66.9	2.5139	2.24719	5.0747	4.42946	9.8685	8.60208	18.1917	16.2023	29.9956	28.6766
67	2.5166	2.25025	5.0782	4.4354	9.8807	8.61321	18.2056	16.2217	30.0195	28.7056
67.1	2.5199	2.25331	5.0863	4.44132	9.8893	8.62433	18.2224	16.2412	30.0432	28.7345
67.2	2.5247	2.25637	5.0942	4.44725	9.9026	8.63545	18.237	16.2606	30.0654	28.7634
67.3	2.5262	2.25942	5.0973	4.45318	9.915	8.64657	18.2502	16.28	30.0862	28.7922
67.4	2.5273	2.26248	5.1002	4.4591	9.9242	8.65767	18.2661	16.2994	30.1095	28.821
67.5	2.5309	2.26553	5.1067	4.46502	9.9349	8.66878	18.283	16.3188	30.1346	28.8498
67.6	2.5314	2.26858	5.1102	4.47094	9.942	8.67988	18.2949	16.3382	30.1533	28.8785
67.7	2.533	2.27164	5.1166	4.47685	9.9521	8.69097	18.3145	16.3576	30.1767	28.9072
67.8	2.5335	2.27469	5.1212	4.48277	9.959	8.70206	18.3287	16.3769	30.1974	28.9359
67.9	2.5325	2.27774	5.1263	4.48868	9.9713	8.71315	18.3449	16.3963	30.223	28.9645
68	2.5373	2.28079	5.1309	4.49459	9.9855	8.72423	18.3629	16.4156	30.2455	28.9931
68.1	2.5428	2.28384	5.1385	4.5005	9.9966	8.7353	18.3833	16.4349	30.2688	29.0217
68.2	2.5464	2.28689	5.1445	4.50641	10.0093	8.74637	18.4039	16.4542	30.2948	29.0502
68.3	2.5512	2.28993	5.1506	4.51231	10.0245	8.75744	18.4225	16.4735	30.3185	29.0787
68.4	2.558	2.29298	5.1599	4.51822	10.0392	8.7685	18.4426	16.4927	30.3437	29.1071
68.5	2.5587	2.29603	5.1633	4.52412	10.0493	8.77956	18.4565	16.512	30.3658	29.1356
68.6	2.5648	2.29907	5.1712	4.53002	10.0614	8.79061	18.4748	16.5313	30.3896	29.164
68.7	2.5698	2.30212	5.1777	4.53592	10.0715	8.80165	18.4905	16.5505	30.4167	29.1923
68.8	2.5727	2.30516	5.1842	4.54181	10.0826	8.81269	18.5067	16.5697	30.441	29.2206
68.9	2.5798	2.3082	5.1891	4.5477	10.0952	8.82373	18.5218	16.5889	30.4687	29.2489
69	2.5835	2.31124	5.1934	4.5536	10.107	8.83476	18.5412	16.6081	30.4932	29.2772
69.1	2.5904	2.31428	5.2007	4.55949	10.1162	8.84579	18.5621	16.6273	30.5216	29.3054
69.2	2.5972	2.31732	5.2086	4.56537	10.128	8.85681	18.5776	16.6465	30.547	29.3336
69.3	2.5997	2.32036	5.2174	4.57126	10.1374	8.86783	18.5975	16.6656	30.5717	29.3617
69.4	2.6044	2.3234	5.2226	4.57714	10.1474	8.87884	18.6167	16.6848	30.5941	29.3898
69.5	2.6074	2.32644	5.2296	4.58302	10.159	8.88985	18.6343	16.7039	30.6178	29.4179
69.6	2.6095	2.32947	5.2335	4.5889	10.1697	8.90085	18.6482	16.723	30.6391	29.446
69.7	2.6132	2.33251	5.2391	4.59478	10.1813	8.91185	18.6668	16.7421	30.6651	29.474
69.8	2.6172	2.33554	5.2444	4.60066	10.1935	8.92284	18.6836	16.7612	30.6905	29.502
69.9	2.6212	2.33858	5.2514	4.60653	10.2018	8.93383	18.7025	16.7803	30.7157	29.5299
70	2.6205	2.34161	5.2544	4.6124	10.2094	8.94481	18.7189	16.7994	30.7383	29.5578
70.1	2.6229	2.34464	5.2612	4.61827	10.2169	8.95579	18.7353	16.8184	30.764	29.5857
70.2	2.6235	2.34767	5.267	4.62414	10.2208	8.96677	18.7521	16.8375	30.7835	29.6135
70.3	2.6254	2.3507	5.2684	4.63001	10.2298	8.97774	18.7665	16.8565	30.8028	29.6414
70.4	2.6323	2.35373	5.2744	4.63587	10.2428	8.9887	18.7834	16.8755	30.8283	29.6691
70.5	2.6366	2.35676	5.2779	4.64173	10.2546	8.99966	18.8003	16.8945	30.8493	29.6969
70.6	2.6418	2.35979	5.2856	4.64759	10.262	9.01061	18.8174	16.9135	30.87	29.7246
70.7	2.6448	2.36282	5.2907	4.65345	10.2699	9.02156	18.8309	16.9325	30.8928	29.7523
70.8	2.6474	2.36584	5.2976	4.65931	10.2778	9.03251	18.846	16.9515	30.917	29.7799
70.9	2.6493	2.36887	5.3037	4.66516	10.2837	9.04345	18.8654	16.9704	30.935	29.8075
71	2.6534	2.37189	5.3079	4.67101	10.2928	9.05438	18.8822	16.9893	30.9562	29.8351
71.1	2.6583	2.37491	5.3139	4.67686	10.3055	9.06532	18.9024	17.0083	30.9814	29.8626
71.2	2.6611	2.37794	5.3183	4.68271	10.3155	9.07624	18.9186	17.0272	31.0048	29.8901
71.3	2.6618	2.38096	5.3214	4.68856	10.3247	9.08716	18.9332	17.0461	31.0231	29.9176
71.4	2.6627	2.38398	5.3268	4.6944	10.3344	9.09808	18.949	17.065	31.0433	29.9451
71.5	2.6665	2.387	5.3306	4.70024	10.3459	9.10899	18.9662	17.0839	31.064	29.9725
71.6	2.6722	2.39002	5.3375	4.70609	10.3576	9.1199	18.9825	17.1027	31.0865	29.9998
71.7	2.676	2.39304	5.3453	4.71192	10.3714	9.1308	19.0045	17.1216	31.1119	30.0272
71.8	2.6742	2.39605	5.3475	4.71776	10.3803	9.1417	19.0169	17.1404	31.1291	30.0545
71.9	2.677	2.39907	5.3548	4.72359	10.3901	9.15259	19.0301	17.1592	31.1504	30.0818
72	2.6759	2.40209	5.3618	4.72943	10.3989	9.16347	19.0448	17.1781	31.1742	30.109
72.1	2.6759	2.4051	5.3645	4.73526	10.4076	9.17436	19.0589	17.1969	31.1971	30.1362
72.2	2.6822	2.40812	5.3709	4.74109	10.4159	9.18524	19.0752	17.2156	31.2195	30.1634
72.3	2.6854	2.41113	5.3764	4.74692	10.4268	9.19611	19.0909	17.2344	31.2407	30.1905
72.4	2.6923	2.41414	5.3824	4.75274	10.4402	9.20698	19.1059	17.2532	31.264	30.2176
72.5	2.6935	2.41715	5.3873	4.75856	10.447	9.21784	19.123	17.2719	31.2825	30.2447
72.6	2.696	2.42016	5.3927	4.76439	10.4572	9.2287	19.1411	17.2907	31.3004	30.2717
72.7	2.6983	2.42317	5.3987	4.7702	10.4684	9.23955	19.1569	17.3094	31.3217	30.2987
72.8	2.7068	2.42618	5.4079	4.77602	10.4822	9.2504	19.1764	17.3281	31.3473	30.3257
72.9	2.7053	2.42919	5.4109	4.78184	10.4909	9.26125	19.1908	17.3468	31.368	30.3527
73	2.7041	2.4322	5.4133	4.78765	10.4992	9.27209	19.207	17.3655	31.3855	30.3796
73.1	2.7072	2.4352	5.421	4.79346	10.5112	9.28292	19.2245	17.3842	31.4095	30.4064
73.2	2.7081	2.43821	5.4257	4.79927	10.5217	9.29375	19.2396	17.4028	31.4319	30.4333
73.3	2.7116	2.44121	5.4308	4.80508	10.5287	9.30458	19.2599	17.4215	31.4541	30.4601
73.4	2.7198	2.44422	5.4408	4.81088	10.5405	9.3154	19.2813	17.4401	31.4791	30.4869
73.5	2.7231	2.44722	5.447	4.81669	10.5508	9.32621	19.3015	17.4587	31.5002	30.5136
73.6	2.7249	2.45022	5.4509	4.82249	10.5599	9.33703	19.3137	17.4773	31.521	30.5403
73.7	2.7261	2.45322	5.4548	4.82829	10.5713	9.34783	19.3307	17.4959	31.5406	30.567
73.8	2.728	2.45623	5.458	4.83409	10.5771	9.35863	19.3438	17.5145	31.5574	30.5937
73.9	2.7322	2.45922	5.465	4.83988	10.5851	9.36943	19.3608	17.5331	31.5815	30.6203
74	2.7374	2.46222	5.4689	4.84568	10.5958	9.38022	19.3774	17.5517	31.6017	30.6468
74.1	2.7419	2.46522	5.4731	4.85147	10.6079	9.39101	19.3968	17.5702	31.6258	30.6734
74.2	2.7487	2.46822	5.4793	4.85726	10.6192	9.40179	19.4158	17.5887	31.652	30.6999
74.3	2.7511	2.47121	5.4822	4.86305	10.6252	9.41257	19.4256	17.6073	31.6732	30.7264
74.4	2.7499	2.47421	5.4871	4.86884	10.6318	9.42334	19.4429	17.6258	31.6949	30.7528
74.5	2.7496	2.4772	5.4922	4.87462	10.6409	9.43411	19.4611	17.6443	31.7158	30.7793
74.6	2.7537	2.4802	5.4971	4.8804	10.6515	9.44488	19.4805	17.6628	31.737	30.8056
74.7	2.7516	2.48319	5.5002	4.88618	10.6573	9.45564	19.4961	17.6812	31.7559	30.832
74.8	2.7491	2.48618	5.5008	4.89196	10.6676	9.46639	19.5129	17.6997	31.777	30.8583
74.9	2.7547	2.48917	5.5059	4.89774	10.6807	9.47714	19.5325	17.7181	31.8001	30.8846
75	2.7562	2.49216	5.5148	4.90351	10.688	9.48788	19.5469	17.7366	31.8171	30.9109
75.1	2.7624	2.49515	5.5222	4.90929	10.698	9.49862	19.5644	17.755	31.8404	30.9371
75.2	2.7602	2.49814	5.5217	4.91506	10.7067	9.50936	19.5743	17.7734	31.8586	30.9633
75.3	2.7565	2.50113	5.524	4.92083	10.711	9.52009	19.5864	17.7918	31.8767	30.9894
75.4	2.7576	2.50412	5.5263	4.92659	10.7192	9.53082	19.6028	17.8102	31.8953	31.0156
75.5	2.7576	2.5071	5.5292	4.93236	10.729	9.54154	19.6166	17.8286	31.9146	31.0417
75.6	2.764	2.51009	5.5331	4.93812	10.7399	9.55225	19.6327	17.8469	31.9355	31.0677
75.7	2.7674	2.51307	5.5434	4.94388	10.7506	9.56296	19.6536	17.8653	31.9619	31.0938
75.8	2.7705	2.51606	5.5493	4.94964	10.7585	9.57367	19.6675	17.8836	31.9832	31.1197
75.9	2.7724	2.51904	5.555	4.9554	10.7651	9.58437	19.6801	17.9019	32.001	31.1457
76	2.7739	2.52202	5.5622	4.96116	10.7767	9.59507	19.6968	17.9203	32.022	31.1717
76.1	2.7772	2.525	5.5675	4.96691	10.7886	9.60577	19.7156	17.9386	32.0456	31.1976
76.2	2.78	2.52798	5.5712	4.97266	10.8005	9.61645	19.7305	17.9568	32.0675	31.2234
76.3	2.7833	2.53096	5.5748	4.97841	10.8136	9.62714	19.7451	17.9751	32.0908	31.2493
76.4	2.784	2.53394	5.5782	4.98416	10.8201	9.63781	19.7603	17.9934	32.11	31.2751
76.5	2.7851	2.53692	5.5818	4.98991	10.8256	9.64849	19.7755	18.0116	32.1313	31.3008
76.6	2.7858	2.53989	5.585	4.99565	10.8325	9.65916	19.7937	18.0299	32.1499	31.3266
76.7	2.7872	2.54287	5.5906	5.00139	10.8415	9.66982	19.8073	18.0481	32.1742	31.3523
76.8	2.7893	2.54585	5.5962	5.00713	10.8528	9.68048	19.8229	18.0663	32.1976	31.378
76.9	2.7923	2.54882	5.6029	5.01287	10.8642	9.69114	19.8387	18.0845	32.221	31.4036
77	2.7906	2.55179	5.6014	5.01861	10.8747	9.70179	19.8491	18.1027	32.2426	31.4292
77.1	2.7922	2.55477	5.6041	5.02434	10.884	9.71243	19.8628	18.1209	32.2649	31.4548
77.2	2.7951	2.55774	5.6058	5.03008	10.8947	9.72307	19.876	18.139	32.2844	31.4804
77.3	2.8005	2.56071	5.6119	5.03581	10.9066	9.73371	19.8917	18.1572	32.3036	31.5059
77.4	2.8056	2.56368	5.6179	5.04153	10.916	9.74434	19.9068	18.1753	32.3237	31.5314
77.5	2.8069	2.56665	5.6218	5.04726	10.9255	9.75497	19.9216	18.1934	32.3476	31.5568
77.6	2.8108	2.56962	5.6275	5.05299	10.9345	9.76559	19.9356	18.2116	32.3694	31.5823
77.7	2.8131	2.57258	5.6312	5.05871	10.9443	9.77621	19.9498	18.2297	32.3882	31.6077
77.8	2.8169	2.57555	5.6413	5.06443	10.9532	9.78682	19.9637	18.2477	32.4067	31.633
77.9	2.8228	2.57852	5.6505	5.07015	10.9667	9.79743	19.9845	18.2658	32.4317	31.6583
78	2.8225	2.58148	5.6517	5.07587	10.9746	9.80803	20.0003	18.2839	32.4542	31.6836
78.1	2.8275	2.58445	5.6544	5.08158	10.9806	9.81863	20.0179	18.3019	32.4714	31.7089
78.2	2.8306	2.58741	5.6582	5.0873	10.9846	9.82923	20.032	18.32	32.4913	31.7342
78.3	2.8315	2.59037	5.663	5.09301	10.9968	9.83982	20.0482	18.338	32.5134	31.7594
78.4	2.8319	2.59333	5.6673	5.09872	11.0072	9.8504	20.0651	18.356	32.535	31.7845
78.5	2.8308	2.59629	5.6726	5.10443	11.0153	9.86098	20.0812	18.374	32.5573	31.8097
78.6	2.8363	2.59925	5.6798	5.11013	11.0291	9.87156	20.0977	18.392	32.5832	31.8348
78.7	2.8399	2.60221	5.6849	5.11584	11.0373	9.88213	20.1131	18.41	32.6036	31.8599
78.8	2.8427	2.60517	5.6931	5.12154	11.0474	9.89269	20.1319	18.428	32.6258	31.8849
78.9	2.8402	2.60813	5.6935	5.12724	11.0515	9.90325	20.145	18.4459	32.6423	31.9099
79	2.8478	2.61109	5.6999	5.13294	11.0633	9.91381	20.1608	18.4639	32.6637	31.9349
79.1	2.8552	2.61404	5.7083	5.13863	11.0738	9.92436	20.1754	18.4818	32.6883	31.9599
79.2	2.8569	2.617	5.7108	5.14433	11.0814	9.93491	20.1895	18.4997	32.708	31.9848
79.3	2.8615	2.61995	5.7171	5.15002	11.0903	9.94545	20.2042	18.5176	32.7279	32.0097
79.4	2.8651	2.62291	5.7221	5.15571	11.1004	9.95599	20.2199	18.5355	32.7476	32.0346
79.5	2.8662	2.62586	5.7298	5.1614	11.1114	9.96653	20.2377	18.5534	32.77	32.0594
79.6	2.8687	2.62881	5.7344	5.16709	11.1215	9.97705	20.2507	18.5712	32.7914	32.0842
79.7	2.8699	2.63176	5.7397	5.17277	11.1313	9.98758	20.267	18.5891	32.8121	32.109
79.8	2.8717	2.63471	5.7425	5.17845	11.14	9.9981	20.2801	18.6069	32.8333	32.1337
79.9	2.874	2.63766	5.7496	5.18414	11.1524	10.0086	20.2984	18.6248	32.8565	32.1584
80	2.8752	2.64061	5.7549	5.18981	11.1664	10.0191	20.317	18.6426	32.8764	32.1831
80.1	2.8779	2.64356	5.7617	5.19549	11.1741	10.0296	20.3321	18.6604	32.896	32.2077
80.2	2.8757	2.6465	5.7639	5.20117	11.1762	10.0401	20.3422	18.6782	32.9106	32.2323
80.3	2.8781	2.64945	5.7663	5.20684	11.1845	10.0506	20.3558	18.696	32.9283	32.2569
80.4	2.8796	2.65239	5.7733	5.21251	11.1967	10.0611	20.3766	18.7138	32.9475	32.2815
80.5	2.8803	2.65534	5.7781	5.21818	11.2055	10.0716	20.3876	18.7315	32.9691	32.306
80.6	2.8871	2.65828	5.7843	5.22385	11.2142	10.0821	20.4013	18.7493	32.9889	32.3305
80.7	2.8899	2.66122	5.7917	5.22952	11.2204	10.0926	20.4134	18.767	33.0069	32.355
80.8	2.8946	2.66416	5.7983	5.23518	11.2309	10.103	20.4264	18.7847	33.0269	32.3794
80.9	2.9011	2.66711	5.8058	5.24084	11.2411	10.1135	20.4416	18.8024	33.0466	32.4038
81	2.9022	2.67004	5.811	5.2465	11.2474	10.124	20.4562	18.8201	33.0657	32.4282
81.1	2.9023	2.67298	5.8116	5.25216	11.2573	10.1344	20.475	18.8378	33.0874	32.4525
81.2	2.9035	2.67592	5.8131	5.25782	11.2654	10.1449	20.4907	18.8555	33.1064	32.4768
81.3	2.9097	2.67886	5.8206	5.26347	11.2761	10.1553	20.5084	18.8731	33.1279	32.5011
81.4	2.9168	2.6818	5.83	5.26913	11.2942	10.1658	20.5279	18.8908	33.1508	32.5253
81.5	2.9179	2.68473	5.8346	5.27478	11.3038	10.1762	20.5412	18.9084	33.1727	32.5496
81.6	2.9194	2.68767	5.8394	5.28043	11.3132	10.1867	20.555	18.9261	33.1928	32.5738
81.7	2.918	2.6906	5.8432	5.28607	11.3237	10.1971	20.564	18.9437	33.2103	32.5979
81.8	2.9203	2.69354	5.8444	5.29172	11.3356	10.2075	20.578	18.9613	33.2309	32.622
81.9	2.9197	2.69647	5.8479	5.29736	11.3407	10.2179	20.5936	18.9789	33.2477	32.6461
82	2.9192	2.6994	5.8501	5.303	11.346	10.2283	20.6064	18.9964	33.2672	32.6702
82.1	2.9251	2.70233	5.8566	5.30864	11.3555	10.2388	20.6232	19.014	33.2896	32.6942
82.2	2.929	2.70526	5.8618	5.31428	11.3626	10.2492	20.639	19.0316	33.3077	32.7182
82.3	2.9332	2.70819	5.8648	5.31992	11.3688	10.2596	20.653	19.0491	33.3275	32.7422
82.4	2.9352	2.71112	5.8696	5.32555	11.3761	10.27	20.6686	19.0666	33.3481	32.7662
82.5	2.9399	2.71405	5.8764	5.33118	11.385	10.2804	20.6808	19.0841	33.3689	32.7901
82.6	2.9423	2.71697	5.8792	5.33681	11.3928	10.2908	20.6942	19.1017	33.3867	32.814
82.7	2.9464	2.7199	5.8863	5.34244	11.4008	10.3011	20.7097	19.1191	33.4101	32.8378
82.8	2.9512	2.72282	5.8913	5.34807	11.4111	10.3115	20.7248	19.1366	33.4288	32.8617
82.9	2.9561	2.72575	5.8963	5.35369	11.4195	10.3219	20.7428	19.1541	33.4472	32.8855
83	2.9605	2.72867	5.9034	5.35931	11.4315	10.3323	20.7609	19.1716	33.467	32.9092
83.1	2.9668	2.73159	5.9106	5.36493	11.4445	10.3426	20.7791	19.189	33.4933	32.933
83.2	2.9738	2.73451	5.9238	5.37055	11.4599	10.353	20.7979	19.2064	33.5168	32.9567
83.3	2.9758	2.73744	5.9306	5.37617	11.4683	10.3634	20.8128	19.2239	33.5343	32.9803
83.4	2.971	2.74036	5.9338	5.38178	11.4775	10.3737	20.8267	19.2413	33.5526	33.004
83.5	2.9709	2.74328	5.9341	5.3874	11.4857	10.3841	20.8424	19.2587	33.5717	33.0276
83.6	2.9733	2.74619	5.9409	5.39301	11.4924	10.3944	20.8573	19.276	33.5904	33.0512
83.7	2.9716	2.74911	5.9447	5.39862	11.5001	10.4047	20.8758	19.2934	33.612	33.0748
83.8	2.9733	2.75203	5.9486	5.40423	11.5047	10.4151	20.8917	19.3108	33.6331	33.0983
83.9	2.9755	2.75494	5.9513	5.40983	11.5142	10.4254	20.9103	19.3281	33.6532	33.1218
84	2.9782	2.75786	5.9516	5.41544	11.5216	10.4357	20.9227	19.3455	33.6696	33.1453
84.1	2.9797	2.76077	5.9567	5.42104	11.5278	10.4461	20.9364	19.3628	33.6867	33.1687
84.2	2.9789	2.76369	5.9637	5.42664	11.5382	10.4564	20.951	19.3801	33.707	33.1921
84.3	2.9841	2.7666	5.9718	5.43224	11.55	10.4667	20.9668	19.3974	33.7291	33.2155
84.4	2.9873	2.76951	5.9775	5.43783	11.5604	10.477	20.9805	19.4147	33.7462	33.2388
84.5	2.9921	2.77242	5.9821	5.44343	11.5681	10.4873	20.9958	19.432	33.7675	33.2622
84.6	2.9985	2.77533	5.9866	5.44902	11.5769	10.4976	21.012	19.4492	33.7861	33.2855
84.7	2.9953	2.77824	5.9878	5.45461	11.5797	10.5079	21.0254	19.4665	33.8007	33.3087
84.8	2.9944	2.78115	5.9904	5.4602	11.5865	10.5182	21.0368	19.4837	33.8178	33.3319
84.9	2.9944	2.78406	5.9918	5.46579	11.5946	10.5284	21.0508	19.501	33.8371	33.3552
85	2.9953	2.78696	5.9982	5.47137	11.6056	10.5387	21.0652	19.5182	33.8591	33.3783
85.1	2.9948	2.78987	6.0039	5.47695	11.6118	10.549	21.0792	19.5354	33.8792	33.4015
85.2	2.9974	2.79278	6.0081	5.48253	11.624	10.5593	21.0957	19.5526	33.8993	33.4246
85.3	3.0003	2.79568	6.0156	5.48811	11.6373	10.5695	21.111	19.5698	33.9208	33.4477
85.4	3.0037	2.79858	6.0219	5.49369	11.646	10.5798	21.1261	19.5869	33.9386	33.4707
85.5	3.004	2.80149	6.0263	5.49927	11.6575	10.5901	21.1354	19.6041	33.9569	33.4938
85.6	3.0049	2.80439	6.0299	5.50484	11.6665	10.6003	21.1459	19.6213	33.9733	33.5168
85.7	3.0063	2.80729	6.0335	5.51041	11.6752	10.6106	21.1588	19.6384	33.9936	33.5397
85.8	3.0155	2.81019	6.044	5.51598	11.6873	10.6208	21.175	19.6555	34.0153	33.5627
85.9	3.0187	2.81309	6.0503	5.52155	11.6926	10.631	21.1904	19.6726	34.0335	33.5856
86	3.0227	2.81599	6.0532	5.52712	11.7004	10.6413	21.2019	19.6897	34.0521	33.6085
86.1	3.0249	2.81889	6.0546	5.53268	11.7099	10.6515	21.2146	19.7068	34.0722	33.6313
86.2	3.0263	2.82178	6.059	5.53825	11.7216	10.6617	21.231	19.7239	34.0957	33.6542
86.3	3.0327	2.82468	6.0697	5.54381	11.736	10.6719	21.2497	19.741	34.1186	33.677
86.4	3.0332	2.82757	6.0763	5.54936	11.7426	10.6822	21.2599	19.758	34.1336	33.6997
86.5	3.0362	2.83047	6.0818	5.55492	11.7515	10.6924	21.2735	19.775	34.1512	33.7225
86.6	3.0407	2.83336	6.0888	5.56048	11.7631	10.7026	21.2889	19.7921	34.1717	33.7452
86.7	3.0383	2.83626	6.0919	5.56603	11.7719	10.7128	21.3034	19.8091	34.1906	33.7679
86.8	3.0399	2.83915	6.0956	5.57158	11.7797	10.723	21.3184	19.8261	34.2101	33.7905
86.9	3.0424	2.84204	6.0982	5.57713	11.7918	10.7332	21.3352	19.8431	34.2313	33.8131
87	3.045	2.84493	6.1028	5.58268	11.7989	10.7434	21.3527	19.8601	34.2531	33.8357
87.1	3.046	2.84782	6.1057	5.58823	11.8061	10.7535	21.3622	19.8771	34.2709	33.8583
87.2	3.0492	2.85071	6.1109	5.59377	11.8126	10.7637	21.3745	19.894	34.2866	33.8808
87.3	3.0508	2.8536	6.1156	5.59931	11.8198	10.7739	21.384	19.911	34.3017	33.9033
87.4	3.0529	2.85648	6.1204	5.60485	11.827	10.7841	21.3969	19.9279	34.3242	33.9258
87.5	3.0567	2.85937	6.123	5.61039	11.8354	10.7942	21.4131	19.9448	34.3463	33.9483
87.6	3.0598	2.86225	6.1268	5.61593	11.844	10.8044	21.4288	19.9617	34.3663	33.9707
87.7	3.0643	2.86514	6.132	5.62146	11.8517	10.8146	21.4471	19.9786	34.3867	33.9931
87.8	3.0647	2.86802	6.1355	5.62699	11.8569	10.8247	21.4622	19.9955	34.4053	34.0155
87.9	3.0688	2.87091	6.1426	5.63252	11.8663	10.8349	21.4774	20.0124	34.4234	34.0378
88	3.0704	2.87379	6.1447	5.63805	11.8764	10.845	21.491	20.0293	34.4435	34.0601
88.1	3.076	2.87667	6.151	5.64358	11.888	10.8551	21.5086	20.0461	34.4616	34.0824
[truncated: 7,019 more rows]

[truncated: 6 more sheets: RBD-R17, RBD-S02, RBD-S08, RBD-S10, RBD-S11, RBD-S15]
