# Supplementary material for: Antigenic mapping reveals sites of vulnerability on α-HCoV spike protein
Source: Commun Biol. 2022 Nov 4;5:1179. doi: 10.1038/s42003-022-04160-8 (PMC9636267; doi:10.1038/s42003-022-04160-8)
Supplement: Supplementary file 3 — Supplementary Data 1 [file 42003_2022_4160_MOESM3_ESM.zip › Supplementary Data 1/SP Figure 6/SP Figure 6b-source data.xlsx]

## Sheet: SP Figure 6b
Source data used to plot Supplementary Figure 6b.
X (Time, Sec)	Fab C04-hAPN	Buffer-hAPN	IgG C04-hAPN
396	-2.34831	-2.28644	-2.60012
396.1	-2.34301	-2.28474	-2.59242
396.2	-2.33881	-2.27694	-2.59172
396.3	-2.33601	-2.27854	-2.58542
396.4	-2.33291	-2.27504	-2.57942
396.5	-2.32511	-2.26974	-2.57342
396.6	-2.31911	-2.26604	-2.56692
396.7	-2.31001	-2.26764	-2.56572
396.8	-2.31121	-2.26814	-2.56222
396.9	-2.30671	-2.26084	-2.55812
397	-2.29501	-2.25184	-2.54862
397.1	-2.29161	-2.24814	-2.54392
397.2	-2.29001	-2.23854	-2.54512
397.3	-2.28591	-2.22824	-2.53162
397.4	-2.28051	-2.22124	-2.51702
397.5	-2.27881	-2.21684	-2.51162
397.6	-2.26561	-2.21204	-2.48062
397.7	-2.26971	-2.18624	-2.45992
397.8	-2.27281	-2.17814	-2.44242
397.9	-2.26211	-2.18624	-2.43262
398	-2.25761	-2.21204	-2.43162
398.1	-2.24591	-2.21204	-2.42262
398.2	-2.25081	-2.18624	-2.42232
398.3	-2.25081	-2.17814	-2.41672
398.4	-2.24591	-2.17614	-2.41312
398.5	-2.24471	-2.16294	-2.41292
398.6	-2.23351	-2.12034	-2.40552
398.7	-2.20321	-2.11594	-2.34372
398.8	-2.16551	-2.06774	-1.24482
398.9	-2.16551	-1.21984	11.8446
399	-2.16391	9.16166	29.6031
399.1	-2.15141	23.2685	39.312
399.2	-2.13991	35.8909	39.312
399.3	-2.13471	35.8909	39.312
399.4	-2.12901	35.8909	39.312
399.5	-2.12131	35.8909	39.312
399.6	-2.10931	35.8909	39.312
399.7	-0.422212	35.8909	39.312
399.8	13.6455	35.8909	40.998
399.9	32.4002	35.9873	43.474
400	41.1907	36.9665	45.9272
400.1	41.1907	38.068	46.6714
400.2	41.1907	39.4758	48.6437
400.3	41.1907	41.0343	45.9272
400.4	41.1907	39.4758	43.474
400.5	41.1907	38.068	40.998
400.6	41.1907	36.9665	39.312
400.7	43.3147	35.8909	37.0532
400.8	45.9094	35.1437	35.2512
400.9	48.3713	34.3042	33.6876
401	50.5213	33.811	32.3355
401.1	51.0681	33.3686	31.1508
401.2	48.3713	32.8999	30.2086
401.3	45.9094	32.565	29.3124
401.4	43.3147	32.4154	28.5501
401.5	41.1907	32.2303	27.9048
401.6	39.3929	32.1403	27.5368
401.7	37.4842	32.391	27.397
401.8	36.0237	32.4588	26.8692
401.9	34.2943	32.6943	26.8606
402	33.1995	33.0218	26.8174
402.1	32.0654	33.2981	26.6999
402.2	31.3385	33.5868	26.8858
402.3	30.5894	33.962	27.0788
402.4	29.9653	34.421	27.2839
402.5	29.5257	34.6247	27.3556
402.6	29.0254	35.1119	27.533
402.7	28.9911	35.5707	27.7577
402.8	28.7825	36.0208	28.0806
402.9	28.5463	36.4387	28.2953
403	28.7209	36.847	28.4466
403.1	28.833	37.3281	28.6992
403.2	28.8991	37.7718	29.0219
403.3	29.0466	38.1938	29.2457
403.4	29.3799	38.6312	29.5451
403.5	29.66	39.0787	29.8308
403.6	29.8288	39.5605	30.1541
403.7	30.0849	39.9855	30.4059
403.8	30.3525	40.3825	30.6653
403.9	30.6149	40.7576	30.9642
404	30.9607	41.1105	31.2677
404.1	31.2835	41.4942	31.5304
404.2	31.5213	41.8342	31.766
404.3	31.8495	42.1745	31.9876
404.4	32.2105	42.5514	32.2427
404.5	32.569	42.9107	32.492
404.6	32.8697	43.2617	32.756
404.7	33.1718	43.6249	33.0067
404.8	33.4269	43.9596	33.2692
404.9	33.726	44.2878	33.5221
405	33.98	44.5994	33.7904
405.1	34.2296	44.9441	34.0741
405.2	34.5431	45.2691	34.3227
405.3	34.822	45.5917	34.5356
405.4	35.1045	45.9001	34.6923
405.5	35.4061	46.206	34.9106
405.6	35.6882	46.4892	35.1118
405.7	35.9734	46.7887	35.319
405.8	36.259	47.0873	35.5244
405.9	36.5528	47.3529	35.7206
406	36.7733	47.6294	35.9241
406.1	37.0198	47.9001	36.1143
406.2	37.2915	48.1513	36.3286
406.3	37.516	48.3992	36.5331
406.4	37.7563	48.653	36.7461
406.5	37.9939	48.8899	36.9422
406.6	38.2301	49.1196	37.1132
406.7	38.4553	49.36	37.3136
406.8	38.6987	49.5818	37.4943
406.9	38.9345	49.7993	37.6694
407	39.1624	50.0283	37.8428
407.1	39.4122	50.2556	38.0164
407.2	39.6267	50.4727	38.1792
407.3	39.8356	50.6908	38.3349
407.4	40.0726	50.9188	38.4905
407.5	40.2934	51.1159	38.6523
407.6	40.5119	51.3375	38.7931
407.7	40.7149	51.5498	38.9274
407.8	40.8988	51.7408	39.0628
407.9	41.1047	51.9492	39.2111
408	41.2959	52.1652	39.3511
408.1	41.4956	52.3586	39.4848
408.2	41.6777	52.5459	39.5951
408.3	41.8583	52.7251	39.7238
408.4	42.0488	52.9074	39.8508
408.5	42.2185	53.0855	39.9747
408.6	42.3778	53.2701	40.1006
408.7	42.554	53.4318	40.2277
408.8	42.7252	53.605	40.352
408.9	42.8977	53.7599	40.4782
409	43.0672	53.9102	40.6007
409.1	43.2214	54.0589	40.7181
409.2	43.38	54.2118	40.8394
409.3	43.5443	54.3521	40.9662
409.4	43.683	54.5026	41.0826
409.5	43.8508	54.6688	41.1954
409.6	43.9951	54.8286	41.2904
409.7	44.1349	54.9788	41.3932
409.8	44.2701	55.1144	41.4977
409.9	44.409	55.2461	41.5936
410	44.5532	55.3856	41.6896
410.1	44.6931	55.5243	41.7972
410.2	44.8191	55.6576	41.9055
410.3	44.9515	55.791	42.0094
410.4	45.078	55.9169	42.1066
410.5	45.1995	56.0551	42.197
410.6	45.3235	56.1872	42.2878
410.7	45.4444	56.3152	42.3779
410.8	45.5732	56.4416	42.4626
410.9	45.6925	56.5673	42.5492
411	45.8129	56.6885	42.6406
411.1	45.9339	56.8091	42.7303
411.2	46.0548	56.933	42.818
411.3	46.1705	57.0607	42.8987
411.4	46.2806	57.1753	42.9746
411.5	46.3985	57.2879	43.0549
411.6	46.512	57.3986	43.1361
411.7	46.6303	57.5179	43.2173
411.8	46.7379	57.6359	43.2966
411.9	46.8516	57.748	43.3801
412	46.954	57.8563	43.4584
412.1	47.0573	57.9702	43.5381
412.2	47.1663	58.0823	43.6175
412.3	47.2627	58.1967	43.6982
412.4	47.3681	58.3046	43.7694
412.5	47.468	58.4041	43.8415
412.6	47.5654	58.5073	43.9078
412.7	47.6658	58.6199	43.9725
412.8	47.7663	58.7319	44.035
412.9	47.8658	58.8325	44.1054
413	47.9504	58.9383	44.1733
413.1	48.0431	59.0338	44.2352
413.2	48.1285	59.1285	44.2948
413.3	48.2159	59.2128	44.3579
413.4	48.305	59.3091	44.42
413.5	48.3863	59.3989	44.4892
413.6	48.4758	59.4898	44.552
413.7	48.5626	59.5809	44.6203
413.8	48.6487	59.6648	44.6801
413.9	48.7323	59.7528	44.7422
414	48.8155	59.8495	44.7983
414.1	48.9021	59.9447	44.8525
414.2	48.9892	60.0314	44.9059
414.3	49.0721	60.1183	44.9643
414.4	49.1579	60.2027	45.0169
414.5	49.2423	60.2835	45.0767
414.6	49.3253	60.3647	45.1324
414.7	49.404	60.455	45.1837
414.8	49.4815	60.538	45.2355
414.9	49.5617	60.621	45.2864
415	49.6368	60.7006	45.3381
415.1	49.7098	60.7793	45.3842
415.2	49.7847	60.8585	45.4309
415.3	49.8596	60.9437	45.4758
415.4	49.9334	61.0269	45.5269
415.5	50.0114	61.1063	45.5738
415.6	50.0818	61.1817	45.6203
415.7	50.1524	61.2589	45.6654
415.8	50.2211	61.3344	45.7153
415.9	50.294	61.4102	45.7619
416	50.3688	61.486	45.8085
416.1	50.4402	61.5628	45.8561
416.2	50.5113	61.6414	45.9033
416.3	50.5847	61.7141	45.9485
416.4	50.6578	61.7867	45.9884
416.5	50.7196	61.8643	46.0326
416.6	50.7844	61.9348	46.0733
416.7	50.8517	62.0082	46.1105
416.8	50.9085	62.0741	46.1546
416.9	50.971	62.1445	46.1952
417	51.0354	62.2169	46.2356
417.1	51.0939	62.2866	46.276
417.2	51.151	62.3584	46.3178
417.3	51.2113	62.4251	46.3596
417.4	51.2698	62.4958	46.4015
417.5	51.3233	62.568	46.4469
417.6	51.3799	62.6338	46.4838
417.7	51.4353	62.7002	46.5228
417.8	51.494	62.7682	46.5626
417.9	51.5498	62.8329	46.5923
418	51.6059	62.8913	46.6252
418.1	51.6604	62.95	46.6605
418.2	51.7129	63.0106	46.6924
418.3	51.7665	63.0729	46.732
418.4	51.8118	63.1386	46.7631
418.5	51.8671	63.2037	46.8
418.6	51.9133	63.2652	46.8363
418.7	51.9603	63.3251	46.8733
418.8	52.0077	63.3819	46.9113
418.9	52.0603	63.4391	46.9489
419	52.1119	63.495	46.9821
419.1	52.1649	63.5504	47.0151
419.2	52.2184	63.6079	47.0517
419.3	52.2717	63.6685	47.0886
419.4	52.3265	63.7269	47.1256
419.5	52.3786	63.7889	47.1626
419.6	52.4251	63.8478	47.1937
419.7	52.4687	63.9026	47.2265
419.8	52.5157	63.9556	47.2616
419.9	52.5652	64.013	47.2955
420	52.6166	64.0598	47.3365
420.1	52.6617	64.1114	47.3695
420.2	52.7056	64.1647	47.4029
420.3	52.7503	64.2193	47.4299
420.4	52.7908	64.2723	47.462
420.5	52.8346	64.3252	47.494
420.6	52.8817	64.3766	47.5189
420.7	52.9275	64.4358	47.5465
420.8	52.9748	64.4871	47.5767
420.9	53.0211	64.5365	47.6078
421	53.0653	64.5878	47.6421
421.1	53.1067	64.6392	47.6669
421.2	53.1531	64.69	47.6963
421.3	53.1984	64.74	47.7271
421.4	53.2478	64.7927	47.7585
421.5	53.2957	64.8407	47.7835
421.6	53.3424	64.8915	47.8133
421.7	53.3846	64.9382	47.8418
421.8	53.4305	64.9885	47.8725
421.9	53.473	65.0378	47.8996
422	53.5154	65.0883	47.9271
422.1	53.554	65.1367	47.9574
422.2	53.5926	65.1885	47.9877
422.3	53.6331	65.2382	48.0162
422.4	53.6747	65.2818	48.0416
422.5	53.7167	65.3304	48.068
422.6	53.7622	65.3807	48.0913
422.7	53.8011	65.4239	48.1163
422.8	53.8399	65.471	48.1448
422.9	53.8833	65.52	48.1703
423	53.9234	65.5652	48.1944
423.1	53.9686	65.6119	48.2209
423.2	54.0132	65.6565	48.2484
423.3	54.0547	65.7008	48.2778
423.4	54.0925	65.7459	48.3071
423.5	54.1301	65.7923	48.3331
423.6	54.1744	65.8416	48.3533
423.7	54.212	65.8873	48.3827
423.8	54.2522	65.9328	48.4089
423.9	54.2857	65.9745	48.436
424	54.3222	66.0162	48.4619
424.1	54.3584	66.0619	48.4879
424.2	54.3959	66.1036	48.5097
424.3	54.4338	66.149	48.5324
424.4	54.4732	66.1951	48.5554
424.5	54.515	66.2423	48.5845
424.6	54.546	66.2838	48.6082
424.7	54.5778	66.3245	48.6321
424.8	54.6101	66.3686	48.6527
424.9	54.6434	66.4132	48.6759
425	54.6757	66.4575	48.7019
425.1	54.7112	66.4974	48.7236
425.2	54.75	66.5405	48.7467
425.3	54.7855	66.5814	48.7712
425.4	54.8227	66.6225	48.7952
425.5	54.8548	66.6621	48.8212
425.6	54.8832	66.7039	48.8407
425.7	54.9118	66.7436	48.8614
425.8	54.9438	66.7846	48.8815
425.9	54.9749	66.8282	48.9013
426	55.0069	66.8687	48.9208
426.1	55.0346	66.9096	48.9433
426.2	55.0697	66.9439	48.9641
426.3	55.1043	66.9842	48.9861
426.4	55.1353	67.0178	49.0051
426.5	55.1655	67.0567	49.0247
426.6	55.1972	67.0923	49.0467
426.7	55.227	67.1298	49.067
426.8	55.2582	67.1661	49.0868
426.9	55.2894	67.2032	49.1088
427	55.3185	67.2394	49.1306
427.1	55.3517	67.274	49.1496
427.2	55.3837	67.3133	49.1738
427.3	55.4121	67.3495	49.1965
427.4	55.4447	67.3886	49.2188
427.5	55.4749	67.4255	49.2391
427.6	55.5054	67.4614	49.2593
427.7	55.5352	67.4977	49.2797
427.8	55.5685	67.5432	49.3003
427.9	55.6001	67.5831	49.3198
428	55.6326	67.6176	49.3389
428.1	55.664	67.6549	49.3573
428.2	55.6958	67.6892	49.3754
428.3	55.7252	67.724	49.3945
428.4	55.7522	67.7588	49.415
428.5	55.7835	67.7897	49.4356
428.6	55.8137	67.826	49.4519
428.7	55.8368	67.8595	49.4749
428.8	55.8634	67.8955	49.4956
428.9	55.8948	67.9304	49.5185
429	55.9215	67.9632	49.54
429.1	55.9545	67.9998	49.5599
429.2	55.9821	68.0362	49.5818
429.3	56.0089	68.0675	49.5994
429.4	56.0389	68.1025	49.6169
429.5	56.0687	68.1377	49.6371
429.6	56.0941	68.172	49.6539
429.7	56.1177	68.2041	49.6726
429.8	56.1461	68.2367	49.687
429.9	56.1748	68.2693	49.7026
430	56.2033	68.301	49.7214
430.1	56.2321	68.336	49.736
430.2	56.2583	68.3679	49.7527
430.3	56.2847	68.4024	49.7727
430.4	56.3082	68.4331	49.7921
430.5	56.3395	68.4633	49.8094
430.6	56.364	68.4939	49.8238
430.7	56.3918	68.5283	49.842
430.8	56.4208	68.5647	49.8586
430.9	56.445	68.5991	49.8726
431	56.4693	68.6325	49.8916
431.1	56.4921	68.6644	49.9073
431.2	56.5176	68.6981	49.9294
431.3	56.5416	68.7339	49.9501
431.4	56.5676	68.7675	49.966
431.5	56.5946	68.7967	49.9778
431.6	56.6184	68.8279	49.9947
431.7	56.6427	68.858	50.0117
431.8	56.6699	68.8933	50.0277
431.9	56.6991	68.9254	50.0452
432	56.7258	68.9603	50.0634
432.1	56.7501	68.9913	50.0839
432.2	56.7773	69.0219	50.1019
432.3	56.8018	69.0559	50.1192
432.4	56.8265	69.0855	50.1363
432.5	56.8532	69.1181	50.1557
432.6	56.8799	69.1475	50.1743
432.7	56.908	69.177	50.1951
432.8	56.9324	69.2083	50.2134
432.9	56.958	69.2381	50.2283
433	56.9844	69.2642	50.2441
433.1	57.0077	69.2937	50.2561
433.2	57.0273	69.3251	50.2728
433.3	57.0527	69.3555	50.2889
433.4	57.0769	69.3863	50.3053
433.5	57.1059	69.4149	50.3209
433.6	57.128	69.4398	50.3379
433.7	57.1493	69.4713	50.3552
433.8	57.1692	69.5019	50.3696
433.9	57.1885	69.5274	50.386
434	57.2085	69.5554	50.4016
434.1	57.2319	69.5839	50.4163
434.2	57.2526	69.6131	50.4331
434.3	57.2716	69.6451	50.4453
434.4	57.2924	69.6731	50.4623
434.5	57.3186	69.6974	50.4757
434.6	57.342	69.7283	50.4964
434.7	57.3614	69.7566	50.5106
434.8	57.3832	69.7826	50.5272
434.9	57.4034	69.8116	50.5413
435	57.4245	69.8386	50.5544
435.1	57.4452	69.8624	50.5661
435.2	57.4633	69.8877	50.5825
435.3	57.4797	69.915	50.5967
435.4	57.501	69.9427	50.6091
435.5	57.5219	69.9679	50.6234
435.6	57.5416	69.9954	50.6406
435.7	57.5667	70.0213	50.6563
435.8	57.5895	70.0505	50.6718
435.9	57.6097	70.081	50.6892
436	57.6309	70.1092	50.7016
436.1	57.6525	70.1359	50.7173
436.2	57.6743	70.1617	50.733
436.3	57.6929	70.1909	50.7471
436.4	57.7132	70.2174	50.7605
436.5	57.7349	70.242	50.7752
436.6	57.7532	70.2673	50.7883
436.7	57.7731	70.2928	50.7991
436.8	57.7929	70.3166	50.8127
436.9	57.8137	70.3355	50.8279
437	57.8367	70.3636	50.8417
437.1	57.8588	70.3924	50.851
437.2	57.8811	70.4156	50.8639
437.3	57.9016	70.4362	50.8744
437.4	57.9224	70.4583	50.8862
437.5	57.9434	70.4847	50.8991
437.6	57.9617	70.5117	50.913
437.7	57.9844	70.5369	50.9267
437.8	58.0061	70.5617	50.9429
437.9	58.0277	70.5855	50.954
438	58.0465	70.6102	50.9671
438.1	58.0659	70.6273	50.9773
438.2	58.0877	70.6495	50.9878
438.3	58.1042	70.6702	51.0003
438.4	58.1232	70.6913	51.0135
438.5	58.1427	70.7151	51.026
438.6	58.1625	70.7355	51.0352
438.7	58.1812	70.7626	51.0469
438.8	58.1981	70.791	51.058
438.9	58.2181	70.8147	51.0711
439	58.2372	70.8433	51.0851
439.1	58.2565	70.8725	51.0991
439.2	58.2749	70.8992	51.114
439.3	58.2957	70.9283	51.1254
439.4	58.3133	70.9552	51.1336
439.5	58.3307	70.9779	51.1464
439.6	58.3486	71.0041	51.1604
439.7	58.3699	71.0328	51.1721
439.8	58.3881	71.0561	51.1829
439.9	58.4091	71.0772	51.1971
440	58.4302	71.1059	51.2112
440.1	58.4458	71.1346	51.2253
440.2	58.4613	71.1584	51.2387
440.3	58.4809	71.1841	51.2498
440.4	58.5045	71.2065	51.2615
440.5	58.526	71.2288	51.2702
440.6	58.5401	71.2505	51.2825
440.7	58.5596	71.2757	51.293
440.8	58.5773	71.2954	51.3039
440.9	58.5925	71.318	51.3143
441	58.6097	71.335	51.3279
441.1	58.6279	71.3576	51.3413
441.2	58.6479	71.3835	51.3556
441.3	58.6675	71.408	51.3659
441.4	58.6893	71.429	51.3787
441.5	58.7106	71.4525	51.3912
441.6	58.7265	71.4743	51.4044
441.7	58.7436	71.5	51.4175
441.8	58.7617	71.5261	51.4298
441.9	58.7809	71.5537	51.4389
442	58.799	71.5807	51.4503
442.1	58.8163	71.6025	51.4637
442.2	58.8306	71.6236	51.4755
442.3	58.8453	71.6467	51.4891
442.4	58.8623	71.6729	51.5011
442.5	58.8779	71.6987	51.5107
442.6	58.8964	71.7197	51.5226
442.7	58.9128	71.7427	51.5341
442.8	58.9307	71.7642	51.5423
442.9	58.946	71.7862	51.5533
443	58.9616	71.8123	51.5641
443.1	58.9755	71.8343	51.5759
443.2	58.9923	71.8604	51.587
443.3	59.0082	71.8826	51.5953
443.4	59.0315	71.904	51.6066
443.5	59.0521	71.9246	51.6176
443.6	59.0703	71.9461	51.6323
443.7	59.0902	71.9659	51.6436
443.8	59.1041	71.9848	51.6549
443.9	59.1222	72.0081	51.6663
444	59.1385	72.0272	51.6785
444.1	59.1538	72.0456	51.6876
444.2	59.1692	72.0626	51.6985
444.3	59.183	72.0814	51.7106
444.4	59.1997	72.1027	51.7205
444.5	59.2151	72.1218	51.7317
444.6	59.2318	72.1405	51.7441
444.7	59.2478	72.1611	51.7555
444.8	59.2627	72.181	51.765
444.9	59.2764	72.1996	51.7742
445	59.2927	72.2196	51.7828
445.1	59.3048	72.2401	51.7923
445.2	59.3183	72.2572	51.8009
445.3	59.3332	72.2716	51.8127
445.4	59.3484	72.2904	51.8201
445.5	59.3638	72.3108	51.8334
445.6	59.3812	72.3304	51.8441
445.7	59.3954	72.3478	51.8538
445.8	59.4123	72.3659	51.8639
445.9	59.4295	72.3841	51.8718
446	59.446	72.4032	51.8774
446.1	59.4628	72.4225	51.8844
446.2	59.4817	72.4417	51.8915
446.3	59.4973	72.4552	51.9017
446.4	59.5134	72.4748	51.9128
446.5	59.526	72.4945	51.9214
446.6	59.5405	72.509	51.9315
446.7	59.562	72.5286	51.94
446.8	59.5769	72.5463	51.9477
446.9	59.5958	72.566	51.9549
447	59.6157	72.5829	51.964
447.1	59.6366	72.5973	51.9678
447.2	59.6536	72.6183	51.9734
447.3	59.6712	72.6345	51.9806
447.4	59.6879	72.6512	51.9904
447.5	59.7005	72.6687	51.9965
447.6	59.7147	72.688	52.0052
447.7	59.7325	72.707	52.0167
447.8	59.7493	72.7248	52.0278
447.9	59.7631	72.745	52.0384
448	59.7757	72.764	52.0478
448.1	59.7913	72.7822	52.0543
448.2	59.805	72.8001	52.0641
448.3	59.8194	72.8177	52.0765
448.4	59.8369	72.8364	52.087
448.5	59.8542	72.8547	52.0955
448.6	59.871	72.8703	52.1022
448.7	59.8856	72.889	52.1111
448.8	59.9012	72.9075	52.1228
448.9	59.916	72.9274	52.1359
449	59.9317	72.9471	52.1419
449.1	59.9485	72.9623	52.1493
449.2	59.9674	72.9775	52.1598
449.3	59.9833	72.9955	52.1707
449.4	59.9993	73.0173	52.1795
449.5	60.009	73.0325	52.1863
449.6	60.0231	73.0479	52.1948
449.7	60.0384	73.066	52.1985
449.8	60.0484	73.0874	52.2089
449.9	60.0636	73.1053	52.2182
450	60.0781	73.1213	52.2249
450.1	60.0901	73.1382	52.233
450.2	60.1072	73.1582	52.2446
450.3	60.1238	73.1824	52.2563
450.4	60.1392	73.2006	52.2648
450.5	60.1586	73.2169	52.2752
450.6	60.1722	73.238	52.2854
450.7	60.1887	73.2599	52.2912
450.8	60.2028	73.2798	52.3004
450.9	60.2194	73.295	52.31
451	60.2353	73.314	52.3192
451.1	60.2509	73.3329	52.3281
451.2	60.2681	73.3509	52.3355
451.3	60.2874	73.3723	52.3478
451.4	60.3063	73.3948	52.3546
451.5	60.3252	73.4101	52.3656
451.6	60.3422	73.4297	52.3729
451.7	60.356	73.4509	52.3794
451.8	60.3708	73.475	52.3836
451.9	60.3845	73.4968	52.3947
452	60.4013	73.5119	52.4075
452.1	60.4129	73.5316	52.4171
452.2	60.4254	73.5477	52.4253
452.3	60.444	73.5609	52.4354
452.4	60.4632	73.5848	52.4424
452.5	60.4813	73.6032	52.4499
452.6	60.4958	73.6199	52.4606
452.7	60.5082	73.6416	52.4704
452.8	60.5212	73.6547	52.4775
452.9	60.5367	73.6698	52.4896
453	60.5493	73.6906	52.4995
453.1	60.5626	73.7077	52.5088
453.2	60.5758	73.7255	52.518
453.3	60.5895	73.7454	52.5283
453.4	60.6007	73.7614	52.5376
453.5	60.6123	73.7819	52.5455
453.6	60.6279	73.8063	52.559
453.7	60.6444	73.8258	52.5705
453.8	60.6581	73.847	52.5775
453.9	60.6691	73.8664	52.5837
454	60.6788	73.8794	52.5908
454.1	60.6959	73.8944	52.5998
454.2	60.7113	73.9131	52.6101
454.3	60.7312	73.9308	52.6189
454.4	60.7484	73.9489	52.6237
454.5	60.7626	73.9707	52.6288
454.6	60.7812	73.9918	52.6382
454.7	60.7953	74.0129	52.6498
454.8	60.8097	74.0324	52.659
454.9	60.826	74.0524	52.667
455	60.8411	74.0696	52.6754
455.1	60.854	74.0861	52.6888
455.2	60.8623	74.1037	52.6994
455.3	60.8718	74.1195	52.7083
455.4	60.8838	74.1413	52.7197
455.5	60.8976	74.1572	52.7307
455.6	60.9118	74.1734	52.7421
455.7	60.9263	74.1868	52.7518
455.8	60.9368	74.2011	52.7601
455.9	60.9514	74.2181	52.7665
456	60.9658	74.2363	52.7759
456.1	60.9773	74.2543	52.7871
456.2	60.9906	74.2661	52.7958
456.3	61.0024	74.2825	52.8028
456.4	61.0144	74.2966	52.812
456.5	61.028	74.3111	52.82
456.6	61.0404	74.3296	52.8309
456.7	61.056	74.3442	52.8379
456.8	61.0684	74.3572	52.8496
456.9	61.0826	74.372	52.8579
457	61.0938	74.3887	52.8652
457.1	61.1054	74.4018	52.8732
457.2	61.1185	74.4174	52.8829
457.3	61.1317	74.4345	52.8919
457.4	61.1414	74.4485	52.8971
457.5	61.1547	74.4613	52.9057
457.6	61.1651	74.4832	52.9184
457.7	61.1755	74.5048	52.9299
457.8	61.1924	74.523	52.939
457.9	61.2065	74.5389	52.954
458	61.2192	74.5541	52.9619
458.1	61.2256	74.5739	52.9715
458.2	61.2427	74.5931	52.9855
458.3	61.256	74.6147	52.9969
458.4	61.2675	74.6366	53.0069
458.5	61.2749	74.6525	53.0171
458.6	61.2841	74.6687	53.0266
458.7	61.2935	74.6848	53.0353
458.8	61.3073	74.6985	53.0434
458.9	61.3194	74.7164	53.0551
459	61.3296	74.7341	53.0638
459.1	61.345	74.7456	53.0742
459.2	61.3581	74.7595	53.0852
459.3	61.3667	74.7784	53.0968
459.4	61.376	74.7913	53.1088
459.5	61.3875	74.8077	53.1188
459.6	61.3991	74.8202	53.1318
459.7	61.4102	74.8329	53.1373
459.8	61.4197	74.8475	53.144
459.9	61.4353	74.8641	53.1479
460	61.449	74.8808	53.1551
460.1	61.4608	74.9011	53.1642
460.2	61.4678	74.9205	53.1748
460.3	61.4773	74.9369	53.1819
460.4	61.4878	74.9518	53.1883
460.5	61.4976	74.9646	53.1991
460.6	61.5072	74.9803	53.2116
460.7	61.516	74.998	53.2209
460.8	61.5299	75.0125	53.2302
460.9	61.5365	75.027	53.2416
461	61.5437	75.0395	53.2488
461.1	61.5529	75.0577	53.257
461.2	61.5666	75.0715	53.2616
461.3	61.5794	75.0881	53.27
461.4	61.5943	75.1056	53.2787
461.5	61.6036	75.1229	53.2863
461.6	61.6115	75.1407	53.2935
461.7	61.6213	75.157	53.3021
461.8	61.629	75.1736	53.3081
461.9	61.6425	75.1901	53.3185
462	61.6542	75.2071	53.3285
462.1	61.6629	75.2238	53.3362
462.2	61.6747	75.2389	53.3436
462.3	61.6889	75.2535	53.3504
462.4	61.7037	75.2654	53.3596
462.5	61.7141	75.2805	53.365
462.6	61.7234	75.2981	53.3733
462.7	61.7312	75.3149	53.3783
462.8	61.7442	75.3318	53.3871
462.9	61.7521	75.352	53.3928
463	61.7639	75.3685	53.3988
463.1	61.7769	75.3818	53.4052
463.2	61.788	75.4004	53.4133
463.3	61.7987	75.4118	53.4222
463.4	61.8101	75.4259	53.4313
463.5	61.8218	75.4405	53.4411
463.6	61.8303	75.4577	53.4496
463.7	61.8388	75.4745	53.4554
463.8	61.8497	75.4884	53.4647
463.9	61.8556	75.5013	53.4709
464	61.8653	75.513	53.475
464.1	61.8782	75.5266	53.4788
464.2	61.8865	75.5398	53.485
464.3	61.8916	75.5537	53.4878
464.4	61.8993	75.568	53.4952
464.5	61.9072	75.578	53.5022
464.6	61.9178	75.5923	53.5075
464.7	61.9313	75.6086	53.5161
464.8	61.9409	75.6209	53.525
464.9	61.9485	75.6339	53.5331
465	61.9563	75.6486	53.5392
465.1	61.9649	75.6656	53.5446
465.2	61.9746	75.6795	53.5523
465.3	61.9834	75.6912	53.5588
465.4	61.9961	75.7057	53.5698
465.5	62.0049	75.7216	53.5743
465.6	62.0107	75.7354	53.5782
465.7	62.0194	75.7542	53.5817
465.8	62.0269	75.7699	53.5886
465.9	62.036	75.7837	53.5981
466	62.0461	75.7979	53.6092
466.1	62.0592	75.8109	53.6168
466.2	62.0728	75.8237	53.6213
466.3	62.0855	75.8357	53.6248
466.4	62.0955	75.85	53.6326
466.5	62.1078	75.8638	53.6398
466.6	62.117	75.877	53.6459
466.7	62.1238	75.8932	53.6516
466.8	62.1358	75.9084	53.6584
466.9	62.1462	75.923	53.6645
467	62.16	75.9375	53.6676
467.1	62.1698	75.9544	53.6747
467.2	62.1842	75.9664	53.6818
467.3	62.1978	75.9772	53.689
467.4	62.2094	75.9932	53.6994
467.5	62.2214	76.0044	53.7083
467.6	62.2356	76.0203	53.7141
467.7	62.2501	76.0308	53.7231
467.8	62.2597	76.0465	53.7296
467.9	62.2723	76.06	53.7401
468	62.2827	76.0737	53.7487
468.1	62.2978	76.0851	53.7553
468.2	62.3083	76.0971	53.7615
468.3	62.317	76.1097	53.7704
468.4	62.3244	76.125	53.7804
468.5	62.3328	76.1369	53.7871
468.6	62.3462	76.1499	53.7944
468.7	62.3578	76.1628	53.801
468.8	62.3712	76.1805	53.8104
468.9	62.3789	76.1917	53.8148
469	62.387	76.2057	53.8222
469.1	62.3951	76.2186	53.8326
469.2	62.4058	76.2317	53.8419
469.3	62.4166	76.247	53.8507
469.4	62.4247	76.2631	53.856
469.5	62.434	76.2754	53.8632
469.6	62.443	76.2892	53.8709
469.7	62.452	76.3021	53.8811
469.8	62.4635	76.3133	53.892
469.9	62.4745	76.3269	53.8991
470	62.4867	76.3415	53.9094
470.1	62.4979	76.3539	53.9176
470.2	62.514	76.3658	53.9293
470.3	62.5256	76.3793	53.9363
470.4	62.5392	76.3903	53.9434
470.5	62.5497	76.4047	53.9506
470.6	62.5607	76.421	53.9596
470.7	62.5735	76.4313	53.9681
470.8	62.5866	76.4397	53.9724
470.9	62.5982	76.4552	53.9774
471	62.6103	76.4672	53.986
471.1	62.6249	76.4759	53.9923
471.2	62.6357	76.4885	54.0011
471.3	62.6451	76.5018	54.0059
471.4	62.6588	76.5149	54.0133
471.5	62.6694	76.5231	54.0187
471.6	62.6799	76.5355	54.0258
471.7	62.6944	76.5502	54.0336
471.8	62.7084	76.5605	54.0422
471.9	62.7193	76.5724	54.0489
472	62.7276	76.5845	54.0547
472.1	62.7398	76.595	54.0609
472.2	62.7523	76.6067	54.0701
472.3	62.7555	76.618	54.0814
472.4	62.7592	76.6317	54.093
472.5	62.7718	76.6413	54.0983
472.6	62.7822	76.6547	54.1043
472.7	62.7905	76.6681	54.1104
472.8	62.7989	76.6768	54.1175
472.9	62.8067	76.6857	54.1266
473	62.8137	76.6964	54.1346
473.1	62.8227	76.7042	54.1431
473.2	62.8367	76.7131	54.1464
473.3	62.8486	76.7262	54.153
473.4	62.8563	76.7374	54.1598
473.5	62.866	76.747	54.1639
473.6	62.8795	76.7583	54.1686
473.7	62.8871	76.7706	54.1733
473.8	62.8937	76.7824	54.1799
473.9	62.9039	76.7916	54.1863
474	62.9127	76.8018	54.1871
474.1	62.9245	76.8161	54.1888
474.2	62.936	76.8283	54.1938
474.3	62.9446	76.8419	54.2013
474.4	62.9575	76.8585	54.2034
474.5	62.9703	76.8713	54.2095
474.6	62.9826	76.8867	54.2182
474.7	62.9931	76.9015	54.2272
474.8	63.0017	76.9116	54.2317
474.9	63.0131	76.9189	54.2367
475	63.0227	76.9306	54.2438
475.1	63.0307	76.9402	54.2523
475.2	63.0399	76.9509	54.2565
475.3	63.0477	76.962	54.2658
475.4	63.0574	76.9715	54.2719
475.5	63.0701	76.9825	54.2803
475.6	63.0821	76.9928	54.2862
475.7	63.0931	77.0034	54.2951
475.8	63.1046	77.0109	54.3011
475.9	63.111	77.0207	54.3006
476	63.1181	77.0324	54.3067
476.1	63.1197	77.043	54.3097
476.2	63.1312	77.0572	54.3154
476.3	63.1403	77.0695	54.3175
476.4	63.1525	77.0811	54.3234
476.5	63.1572	77.0933	54.3295
476.6	63.1659	77.1053	54.3355
476.7	63.1753	77.1162	54.3422
476.8	63.1826	77.1295	54.3467
476.9	63.1972	77.1421	54.3539
477	63.2075	77.1561	54.3601
477.1	63.2134	77.1675	54.3665
477.2	63.2176	77.1794	54.3707
477.3	63.228	77.1924	54.3759
477.4	63.2356	77.2031	54.3826
477.5	63.2449	77.216	54.387
477.6	63.255	77.2279	54.3919
477.7	63.2637	77.2414	54.397
477.8	63.2724	77.254	54.4035
477.9	63.2836	77.2682	54.406
478	63.2933	77.2785	54.4132
478.1	63.3061	77.293	54.4176
478.2	63.3129	77.3053	54.423
478.3	63.3167	77.3168	54.428
478.4	63.3251	77.3272	54.4314
478.5	63.3339	77.3395	54.432
478.6	63.3429	77.3529	54.4404
478.7	63.3542	77.3659	54.4506
478.8	63.3671	77.3743	54.4605
478.9	63.3807	77.3845	54.467
479	63.3889	77.3942	54.4696
479.1	63.3986	77.408	54.4728
479.2	63.4056	77.4214	54.4793
479.3	63.411	77.4324	54.4914
479.4	63.4184	77.444	54.4984
479.5	63.4273	77.4556	54.5066
479.6	63.4375	77.4705	54.5113
479.7	63.4488	77.4823	54.518
479.8	63.46	77.4927	54.5283
479.9	63.4686	77.5054	54.5355
480	63.478	77.515	54.5414
480.1	63.4864	77.5204	54.5505
480.2	63.4919	77.5305	54.5612
480.3	63.496	77.5414	54.5714
480.4	63.5063	77.5512	54.5773
480.5	63.5151	77.5586	54.5866
480.6	63.5249	77.5663	54.5911
480.7	63.5324	77.5735	54.5912
480.8	63.5441	77.585	54.595
480.9	63.5546	77.5993	54.6034
481	63.5665	77.6116	54.6113
481.1	63.5755	77.6218	54.6187
481.2	63.585	77.6323	54.6251
481.3	63.5948	77.6439	54.6301
481.4	63.6059	77.6551	54.6328
481.5	63.6101	77.6663	54.6364
481.6	63.6195	77.6782	54.6395
481.7	63.6275	77.6899	54.6436
481.8	63.6366	77.7051	54.6454
481.9	63.6427	77.7206	54.649
482	63.6522	77.731	54.6591
482.1	63.6585	77.743	54.6624
482.2	63.6702	77.7527	54.6712
482.3	63.6786	77.7641	54.6778
482.4	63.6864	77.7735	54.6821
482.5	63.6968	77.7867	54.6867
482.6	63.7068	77.7995	54.6911
482.7	63.7164	77.8127	54.6971
482.8	63.7268	77.8207	54.6985
482.9	63.7352	77.8339	54.7051
483	63.7437	77.8469	54.7082
483.1	63.7541	77.8561	54.7144
483.2	63.7636	77.873	54.7177
483.3	63.7776	77.8868	54.7259
483.4	63.7794	77.8969	54.7277
483.5	63.7843	77.9065	54.7327
483.6	63.7971	77.9186	54.7392
483.7	63.8041	77.933	54.7426
483.8	63.8129	77.9418	54.7486
483.9	63.8257	77.9523	54.7551
484	63.8338	77.9652	54.7639
484.1	63.8451	77.9782	54.7699
484.2	63.8559	77.9938	54.7736
484.3	63.8646	78.004	54.7818
484.4	63.8731	78.0147	54.7892
484.5	63.8829	78.0281	54.7948
484.6	63.894	78.0383	54.8028
484.7	63.9011	78.0494	54.8071
484.8	63.9095	78.0589	54.8062
484.9	63.9154	78.0729	54.8079
485	63.9221	78.0837	54.8133
485.1	63.9324	78.0997	54.8213
485.2	63.941	78.1124	54.8252
485.3	63.9529	78.1242	54.83
485.4	63.9645	78.1333	54.8353
485.5	63.9724	78.1466	54.8401
485.6	63.9807	78.1565	54.8433
485.7	63.9914	78.1636	54.8498
485.8	63.9962	78.1756	54.8531
485.9	64.0033	78.1877	54.8565
486	64.0118	78.2021	54.862
486.1	64.0216	78.2171	54.8638
486.2	64.0289	78.2274	54.8681
486.3	64.0387	78.2385	54.8708
486.4	64.049	78.2468	54.8749
486.5	64.0577	78.2609	54.8807
486.6	64.0622	78.273	54.8864
486.7	64.0719	78.2865	54.8918
486.8	64.0794	78.2952	54.8973
486.9	64.086	78.3034	54.9034
487	64.0992	78.3101	54.9079
487.1	64.1088	78.3235	54.9099
487.2	64.118	78.3356	54.9146
487.3	64.1311	78.349	54.92
487.4	64.1439	78.3598	54.9314
487.5	64.15	78.3727	54.9391
487.6	64.1619	78.3858	54.9457
487.7	64.1704	78.3956	54.9545
487.8	64.1805	78.4052	54.9593
487.9	64.1908	78.417	54.9626
488	64.1976	78.4279	54.9694
488.1	64.2087	78.4414	54.9749
488.2	64.2205	78.4568	54.9828
488.3	64.2302	78.464	54.9906
488.4	64.2379	78.473	54.9961
488.5	64.2475	78.4824	55.0005
488.6	64.2595	78.4928	55.0077
488.7	64.2673	78.5034	55.0178
488.8	64.273	78.5145	55.0227
488.9	64.2818	78.5282	55.0282
489	64.293	78.5381	55.034
489.1	64.3014	78.545	55.0393
489.2	64.3106	78.5515	55.0422
489.3	64.3154	78.5582	55.0491
489.4	64.3234	78.572	55.054
489.5	64.3366	78.583	55.0564
489.6	64.3499	78.5942	55.0608
489.7	64.3615	78.6084	55.0659
489.8	64.3706	78.6195	55.073
489.9	64.3803	78.6293	55.0768
490	64.3835	78.6355	55.0846
490.1	64.3929	78.6443	55.0926
490.2	64.4056	78.6581	55.0967
490.3	64.4152	78.6693	55.0996
490.4	64.4276	78.6753	55.1038
490.5	64.4382	78.6833	55.1099
490.6	64.4462	78.6948	55.115
490.7	64.4574	78.7082	55.1233
490.8	64.468	78.7213	55.1269
490.9	64.4768	78.7338	55.1337
491	64.4861	78.746	55.1368
491.1	64.4982	78.7573	55.144
491.2	64.5136	78.7687	55.1513
491.3	64.5238	78.7815	55.1545
491.4	64.5337	78.7886	55.1565
491.5	64.5449	78.7991	55.1608
491.6	64.5532	78.8127	55.168
491.7	64.5578	78.8207	55.1754
491.8	64.5657	78.8323	55.1799
491.9	64.5768	78.8408	55.1799
492	64.5861	78.8517	55.1879
492.1	64.5938	78.8626	55.1921
492.2	64.6031	78.8753	55.1988
492.3	64.61	78.8863	55.2016
492.4	64.6242	78.897	55.2058
492.5	64.6366	78.9085	55.207
492.6	64.645	78.9191	55.2131
492.7	64.6549	78.9281	55.2206
492.8	64.663	78.94	55.2269
492.9	64.6707	78.9524	55.2296
493	64.675	78.9644	55.2341
493.1	64.6841	78.9724	55.2414
493.2	64.6938	78.9841	55.2464
493.3	64.7022	78.9885	55.252
493.4	64.7102	78.9992	55.258
493.5	64.7161	79.0046	55.2608
493.6	64.7258	79.0163	55.2663
493.7	64.7366	79.0297	55.2692
493.8	64.7479	79.036	55.2746
493.9	64.7579	79.044	55.281
494	64.7684	79.0498	55.287
494.1	64.781	79.0572	55.2932
494.2	64.7917	79.0612	55.3023
494.3	64.8026	79.0675	55.3061
494.4	64.8079	79.081	55.3125
494.5	64.8136	79.0908	55.3186
494.6	64.8223	79.1031	55.3273
494.7	64.8321	79.1155	55.3357
494.8	64.8413	79.1245	55.3423
494.9	64.8488	79.1364	55.3469
495	64.8579	79.1494	55.3547
495.1	64.8716	79.159	55.3623
495.2	64.8825	79.1676	55.3681
495.3	64.8911	79.1797	55.3758
495.4	64.9022	79.1855	55.3824
495.5	64.9085	79.1941	55.3885
495.6	64.9167	79.2003	55.3983
495.7	64.9232	79.2081	55.4033
495.8	64.9279	79.2171	55.4036
495.9	64.9359	79.2278	55.4048
496	64.9405	79.2396	55.4084
496.1	64.946	79.2498	55.4098
496.2	64.9545	79.2588	55.4115
496.3	64.9616	79.2634	55.4173
496.4	64.9723	79.2734	55.4227
496.5	64.981	79.2831	55.4267
496.6	64.9872	79.2899	55.4278
496.7	64.995	79.2934	55.4362
496.8	65.005	79.3017	55.4414
496.9	65.0131	79.3047	55.4466
497	65.0205	79.3163	55.449
497.1	65.0239	79.325	55.4537
497.2	65.0353	79.3332	55.4596
497.3	65.0439	79.3404	55.4649
497.4	65.0465	79.3475	55.4695
497.5	65.0541	79.3605	55.4765
497.6	65.059	79.3704	55.4807
497.7	65.0675	79.3804	55.4832
497.8	65.0783	79.3859	55.4888
497.9	65.0901	79.3985	55.4955
498	65.0975	79.404	55.5045
498.1	65.1085	79.4104	55.5105
498.2	65.1159	79.4199	55.5168
498.3	65.1221	79.4277	55.5226
498.4	65.1312	79.4375	55.5304
498.5	65.1387	79.4422	55.5386
498.6	65.1453	79.4498	55.5481
498.7	65.1543	79.4622	55.5507
498.8	65.1636	79.4694	55.5533
498.9	65.1731	79.4756	55.559
499	65.1814	79.4858	55.5676
499.1	65.19	79.497	55.5738
499.2	65.1956	79.5037	55.5762
499.3	65.1998	79.5144	55.5822
499.4	65.205	79.5282	55.5885
499.5	65.2119	79.5372	55.5899
499.6	65.2192	79.546	55.5934
499.7	65.2253	79.5533	55.5957
499.8	65.2326	79.5623	55.603
499.9	65.238	79.5731	55.6082
500	65.2476	79.5811	55.6076
500.1	65.2549	79.5922	55.6105
500.2	65.2608	79.5998	55.6129
500.3	65.2658	79.6098	55.6142
500.4	65.2748	79.6183	55.6171
500.5	65.2817	79.6287	55.6153
500.6	65.2873	79.6427	55.6189
500.7	65.2941	79.6517	55.6207
500.8	65.3031	79.6602	55.6222
500.9	65.3138	79.6677	55.6248
501	65.3211	79.6745	55.6279
501.1	65.33	79.6812	55.6334
501.2	65.337	79.6913	55.6402
501.3	65.3446	79.6997	55.6448
501.4	65.352	79.7051	55.6479
501.5	65.3579	79.7152	55.6539
501.6	65.366	79.7208	55.6543
501.7	65.374	79.7296	55.6547
501.8	65.3823	79.7389	55.6592
501.9	65.3925	79.7409	55.6666
502	65.3989	79.7479	55.6746
502.1	65.4065	79.7557	55.6807
502.2	65.4156	79.7623	55.6892
502.3	65.422	79.7731	55.697
502.4	65.4265	79.7855	55.6999
502.5	65.4305	79.7911	55.7038
502.6	65.4378	79.7992	55.7081
502.7	65.4419	79.8098	55.7143
502.8	65.4505	79.8191	55.7198
502.9	65.4564	79.8264	55.7268
503	65.4647	79.8354	55.7343
503.1	65.4748	79.8458	55.7382
503.2	65.4822	79.8526	55.7405
503.3	65.4868	79.8628	55.748
503.4	65.4974	79.8708	55.7528
503.5	65.5077	79.8786	55.7582
503.6	65.5145	79.8868	55.7616
503.7	65.5242	79.8945	55.7681
503.8	65.5286	79.9038	55.776
503.9	65.5351	79.9118	55.7821
504	65.5389	79.9201	55.7878
504.1	65.5487	79.9342	55.7912
504.2	65.5545	79.9453	55.7951
504.3	65.5631	79.9527	55.8003
504.4	65.5734	79.9583	55.8036
504.5	65.5801	79.9697	55.8096
504.6	65.5852	79.9802	55.8114
504.7	65.5939	79.9889	55.813
504.8	65.6015	79.995	55.8201
504.9	65.6072	80.0069	55.8238
505	65.6118	80.0198	55.8281
505.1	65.6172	80.0292	55.8294
505.2	65.6256	80.0369	55.8344
505.3	65.6324	80.0473	55.8399
505.4	65.6413	80.0536	55.842
505.5	65.6507	80.0585	55.8446
505.6	65.6576	80.0659	55.8499
505.7	65.6659	80.0752	55.8553
505.8	65.6754	80.0842	55.8615
505.9	65.6828	80.0906	55.8673
506	65.6924	80.1013	55.8707
506.1	65.6968	80.1139	55.8804
506.2	65.7048	80.1217	55.8868
506.3	65.7111	80.1307	55.8938
506.4	65.717	80.1392	55.8999
506.5	65.724	80.1469	55.905
506.6	65.7313	80.1532	55.9147
506.7	65.7385	80.1607	55.9182
506.8	65.7463	80.1707	55.9256
506.9	65.7511	80.1808	55.9307
507	65.7588	80.1896	55.9377
507.1	65.7676	80.1962	55.9472
507.2	65.7737	80.2056	55.9514
507.3	65.7784	80.2132	55.9528
507.4	65.7865	80.2231	55.9584
507.5	65.794	80.2343	55.9628
507.6	65.8017	80.2399	55.9697
507.7	65.8106	80.2479	55.9797
507.8	65.8221	80.2594	55.9887
507.9	65.8316	80.2675	55.9915
508	65.8403	80.278	55.9988
508.1	65.8475	80.2886	56.0055
508.2	65.8525	80.2944	56.0106
508.3	65.8553	80.3033	56.0102
508.4	65.8625	80.3076	56.0168
508.5	65.8707	80.3146	56.0221
508.6	65.8775	80.3233	56.0274
508.7	65.885	80.3331	56.0323
508.8	65.8958	80.3375	56.0363
508.9	65.9027	80.3447	56.0402
509	65.9089	80.3517	56.0447
509.1	65.9141	80.3599	56.0464
509.2	65.9194	80.3658	56.0516
509.3	65.9271	80.3749	56.0584
509.4	65.9358	80.382	56.0635
509.5	65.9373	80.3917	56.0687
509.6	65.9437	80.3997	56.0743
509.7	65.9552	80.4097	56.0786
509.8	65.9624	80.4166	56.0796
509.9	65.9713	80.426	56.0808
510	65.9774	80.4349	56.084
510.1	65.9824	80.441	56.0876
510.2	65.9887	80.4461	56.0908
510.3	65.9986	80.4547	56.0929
510.4	66.0028	80.4649	56.0957
510.5	66.0038	80.475	56.1031
510.6	66.0074	80.4841	56.107
510.7	66.0151	80.4905	56.1135
510.8	66.021	80.4978	56.1175
510.9	66.0248	80.5066	56.1209
511	66.0276	80.514	56.129
511.1	66.036	80.5195	56.1352
511.2	66.0423	80.5313	56.1407
511.3	66.0449	80.5392	56.1444
511.4	66.0521	80.5457	56.1488
511.5	66.0597	80.5529	56.1566
511.6	66.0652	80.5635	56.1617
511.7	66.0709	80.5713	56.1685
511.8	66.0744	80.5769	56.1727
511.9	66.0806	80.5844	56.1746
512	66.0843	80.5916	56.1801
512.1	66.0889	80.5965	56.1849
512.2	66.0972	80.6057	56.1889
512.3	66.1007	80.6145	56.1899
512.4	66.107	80.6262	56.1917
512.5	66.1151	80.6353	56.1958
512.6	66.1199	80.645	56.2025
512.7	66.126	80.6516	56.2062
512.8	66.1338	80.6565	56.213
512.9	66.1348	80.6619	56.2148
513	66.1371	80.6675	56.2196
513.1	66.1419	80.6777	56.2236
513.2	66.1444	80.6849	56.2256
513.3	66.1476	80.6919	56.2322
513.4	66.1553	80.7022	56.2374
513.5	66.1607	80.7139	56.2426
513.6	66.1682	80.724	56.2495
513.7	66.1753	80.734	56.2488
513.8	66.179	80.7444	56.2496
513.9	66.1823	80.7508	56.2538
514	66.1889	80.7583	56.2576
514.1	66.1926	80.7659	56.2567
514.2	66.1957	80.773	56.2583
514.3	66.2038	80.7812	56.2624
514.4	66.2119	80.7868	56.2728
514.5	66.2151	80.7959	56.2776
514.6	66.2201	80.8039	56.2826
514.7	66.2271	80.8151	56.2883
514.8	66.2318	80.8226	56.2979
514.9	66.2358	80.8326	56.3041
515	66.2389	80.8425	56.3095
515.1	66.2478	80.8473	56.3084
515.2	66.2546	80.8552	56.314
515.3	66.2589	80.866	56.3178
515.4	66.2676	80.8728	56.3243
515.5	66.2725	80.8827	56.3307
515.6	66.2796	80.8903	56.3337
515.7	66.2851	80.8964	56.3377
515.8	66.2847	80.9021	56.3413
515.9	66.2888	80.9112	56.3501
516	66.2933	80.9174	56.3561
516.1	66.3	80.9221	56.3614
516.2	66.3049	80.9289	56.3665
516.3	66.3088	80.9381	56.3726
516.4	66.312	80.9429	56.3769
516.5	66.3195	80.9478	56.3797
516.6	66.3291	80.9536	56.3863
516.7	66.3362	80.9601	56.3922
516.8	66.3395	80.9675	56.398
516.9	66.3453	80.978	56.4037
517	66.3517	80.9842	56.4064
517.1	66.3583	80.9871	56.4115
517.2	66.3661	80.999	56.4171
517.3	66.3748	81.0021	56.422
517.4	66.3823	81.0084	56.428
517.5	66.3877	81.0174	56.4338
517.6	66.3946	81.0295	56.4376
517.7	66.3989	81.0386	56.4378
517.8	66.4051	81.0476	56.4394
517.9	66.4134	81.057	56.441
518	66.4174	81.0659	56.4457
518.1	66.4234	81.0756	56.4463
518.2	66.4262	81.0876	56.4534
518.3	66.434	81.0939	56.4571
518.4	66.4411	81.1025	56.4656
518.5	66.4491	81.112	56.4717
518.6	66.4536	81.1204	56.4747
518.7	66.4584	81.1269	56.4777
518.8	66.465	81.1348	56.4821
518.9	66.4705	81.1455	56.4862
519	66.4795	81.152	56.4889
519.1	66.4893	81.1604	56.4932
519.2	66.4956	81.1663	56.4957
519.3	66.5041	81.1739	56.5006
519.4	66.5105	81.1836	56.5037
519.5	66.5118	81.1912	56.5091
519.6	66.5152	81.1969	56.5143
519.7	66.5178	81.2076	56.5158
519.8	66.5206	81.2159	56.5226
519.9	66.5286	81.2223	56.5297
520	66.5321	81.2322	56.5333
520.1	66.535	81.2403	56.5414
520.2	66.5402	81.2466	56.549
520.3	66.5485	81.2562	56.552
520.4	66.5555	81.2641	56.5562
520.5	66.5622	81.2737	56.5605
520.6	66.5707	81.2832	56.565
520.7	66.5765	81.2912	56.5721
520.8	66.5811	81.2955	56.5742
520.9	66.5866	81.3031	56.5739
521	66.591	81.3131	56.5782
521.1	66.5993	81.3197	56.5795
521.2	66.602	81.3321	56.5882
521.3	66.6066	81.3427	56.5922
521.4	66.6123	81.3472	56.5975
521.5	66.6162	81.3567	56.6008
521.6	66.6234	81.369	56.6034
521.7	66.6322	81.3771	56.6097
521.8	66.6408	81.3861	56.6142
521.9	66.6499	81.3931	56.6206
522	66.6592	81.3991	56.624
522.1	66.6672	81.4068	56.6289
522.2	66.6735	81.4216	56.6343
522.3	66.6813	81.4282	56.639
522.4	66.6863	81.4347	56.6427
522.5	66.6928	81.4455	56.648
522.6	66.6973	81.4559	56.6542
522.7	66.703	81.462	56.6547
522.8	66.7084	81.4713	56.6568
522.9	66.7175	81.4812	56.6567
523	66.7259	81.4874	56.6622
523.1	66.7318	81.4945	56.6685
523.2	66.7381	81.5034	56.6705
523.3	66.7415	81.5083	56.6716
523.4	66.7457	81.519	56.6755
523.5	66.7503	81.5251	56.6768
523.6	66.7552	81.5327	56.6761
523.7	66.7557	81.5334	56.6785
523.8	66.7632	81.5384	56.6844
523.9	66.7721	81.5441	56.6885
524	66.7767	81.551	56.6949
524.1	66.7842	81.5586	56.6992
524.2	66.7929	81.5626	56.7057
524.3	66.8039	81.5699	56.709
524.4	66.8063	81.5754	56.7151
524.5	66.8123	81.5812	56.7142
524.6	66.8173	81.5843	56.7202
524.7	66.8217	81.5905	56.721
524.8	66.8298	81.595	56.7265
524.9	66.8372	81.601	56.7292
525	66.8449	81.6083	56.7364
525.1	66.8478	81.617	56.745
525.2	66.8531	81.6235	56.7492
525.3	66.859	81.6317	56.7513
525.4	66.8671	81.6404	56.751
525.5	66.8779	81.6464	56.7548
525.6	66.8891	81.6528	56.7609
525.7	66.8972	81.6597	56.7628
525.8	66.9078	81.663	56.7659
525.9	66.9157	81.671	56.768
526	66.9209	81.6765	56.7724
526.1	66.9321	81.6855	56.7778
526.2	66.9373	81.6919	56.7808
526.3	66.9448	81.7004	56.7827
526.4	66.9503	81.7071	56.7898
526.5	66.9516	81.7119	56.794
526.6	66.9592	81.7181	56.7944
526.7	66.9654	81.7233	56.7991
526.8	66.9721	81.7303	56.8022
526.9	66.9801	81.7368	56.8084
527	66.9878	81.7443	56.8152
527.1	66.9958	81.7506	56.8215
527.2	67.0025	81.7561	56.8272
527.3	67.0097	81.7609	56.8306
527.4	67.0176	81.7665	56.838
527.5	67.0272	81.7735	56.8405
527.6	67.0314	81.779	56.8429
527.7	67.0341	81.778	56.8471
527.8	67.0434	81.7832	56.8497
527.9	67.0471	81.7883	56.8553
528	67.0523	81.7944	56.8587
528.1	67.0529	81.8005	56.8641
528.2	67.0567	81.8116	56.8688
528.3	67.0627	81.8119	56.8715
528.4	67.0687	81.822	56.875
528.5	67.0754	81.8294	56.8813
528.6	67.0807	81.8323	56.8878
528.7	67.0885	81.8344	56.8961
528.8	67.0952	81.8423	56.9
528.9	67.0971	81.8462	56.9041
529	67.1016	81.852	56.9113
529.1	67.106	81.8552	56.9146
529.2	67.1146	81.8627	56.9186
529.3	67.121	81.8718	56.9238
529.4	67.1261	81.8755	56.9314
529.5	67.1342	81.878	56.9366
529.6	67.1409	81.8834	56.9437
529.7	67.1448	81.8886	56.9529
529.8	67.1517	81.9002	56.9597
529.9	67.1563	81.9109	56.9672
530	67.1609	81.92	56.9753
530.1	67.1676	81.9277	56.9807
530.2	67.1753	81.9346	56.9864
530.3	67.179	81.9448	56.9889
530.4	67.1821	81.9505	56.9903
530.5	67.1871	81.9601	56.9939
530.6	67.1967	81.966	57.0023
530.7	67.2011	81.9733	57.0028
530.8	67.2079	81.9773	57.0106
530.9	67.2107	81.9891	57.0128
531	67.2122	81.9956	57.0212
531.1	67.213	82.0023	57.0208
531.2	67.2209	82.0052	57.0242
531.3	67.2286	82.01	57.026
531.4	67.2359	82.0148	57.0316
531.5	67.2411	82.0191	57.0394
531.6	67.2424	82.0255	57.0452
531.7	67.2485	82.0309	57.0494
531.8	67.2534	82.0388	57.0598
531.9	67.256	82.0464	57.0685
532	67.2596	82.0541	57.0765
532.1	67.2671	82.0612	57.0819
532.2	67.272	82.0666	57.085
532.3	67.2803	82.0739	57.0929
532.4	67.2821	82.0798	57.1007
532.5	67.2859	82.0886	57.1062
532.6	67.2962	82.0955	57.1124
532.7	67.3	82.1034	57.1163
532.8	67.3016	82.1103	57.1199
532.9	67.3082	82.1169	57.1225
533	67.3118	82.1261	57.1261
533.1	67.3176	82.1334	57.1302
533.2	67.3202	82.1417	57.1344
533.3	67.3222	82.1509	57.1393
533.4	67.325	82.1561	57.1417
533.5	67.3267	82.1632	57.1449
533.6	67.3286	82.1679	57.1529
533.7	67.3306	82.176	57.16
533.8	67.3341	82.1848	57.1633
533.9	67.3318	82.1937	57.1684
534	67.3368	82.2025	57.1725
534.1	67.3411	82.2122	57.1765
534.2	67.3463	82.2241	57.1799
534.3	67.3527	82.229	57.1857
534.4	67.3582	82.2393	57.1918
534.5	67.3591	82.2503	57.1935
534.6	67.3596	82.2554	57.1931
534.7	67.3659	82.2687	57.194
534.8	67.3707	82.2789	57.1927
534.9	67.3755	82.2881	57.1965
535	67.3859	82.2964	57.2012
535.1	67.3917	82.3058	57.2048
535.2	67.3962	82.3168	57.2074
535.3	67.4009	82.323	57.211
535.4	67.406	82.3309	57.2136
535.5	67.4101	82.3385	57.2149
535.6	67.4134	82.3492	57.2168
535.7	67.4214	82.3572	57.2188
535.8	67.4305	82.3664	57.2215
535.9	67.4411	82.3705	57.2266
536	67.4481	82.3732	57.2303
536.1	67.4523	82.38	57.2319
536.2	67.4564	82.3893	57.2364
536.3	67.4571	82.3943	57.2389
536.4	67.4632	82.3991	57.2441
536.5	67.4711	82.4083	57.2489
536.6	67.479	82.4152	57.2524
536.7	67.4808	82.4255	57.2557
536.8	67.4903	82.4315	57.2618
536.9	67.496	82.4401	57.267
537	67.5058	82.4445	57.2728
537.1	67.5151	82.4537	57.2757
537.2	67.5239	82.4614	57.2835
537.3	67.5305	82.4718	57.2857
537.4	67.5366	82.4828	57.292
537.5	67.5371	82.4928	57.3006
537.6	67.54	82.5011	57.3047
537.7	67.5462	82.5093	57.3084
537.8	67.551	82.5156	57.3101
537.9	67.5533	82.5222	57.3103
538	67.557	82.5275	57.3128
538.1	67.5642	82.5324	57.3132
538.2	67.5673	82.5402	57.3159
538.3	67.5694	82.5449	57.3207
538.4	67.5703	82.5516	57.3222
538.5	67.5787	82.5606	57.327
538.6	67.5872	82.5667	57.327
538.7	67.5919	82.5762	57.3315
538.8	67.5962	82.5819	57.3355
538.9	67.6026	82.5875	57.3405
539	67.6028	82.5961	57.3454
539.1	67.6106	82.6034	57.3481
539.2	67.6135	82.6093	57.3513
539.3	67.6219	82.6129	57.353
539.4	67.6314	82.6186	57.356
539.5	67.6401	82.6236	57.3623
539.6	67.6473	82.6325	57.3657
539.7	67.6541	82.6404	57.3679
539.8	67.6604	82.6454	57.3717
539.9	67.6642	82.6557	57.378
540	67.6711	82.6615	57.38
540.1	67.6749	82.6674	57.3808
540.2	67.6812	82.6738	57.3864
540.3	67.6875	82.6763	57.3927
540.4	67.6912	82.68	57.3978
540.5	67.6929	82.6848	57.4024
540.6	67.7011	82.6858	57.4075
540.7	67.7113	82.6954	57.4129
540.8	67.7175	82.6988	57.4181
540.9	67.7242	82.7014	57.426
541	67.7282	82.7069	57.4347
541.1	67.7349	82.7139	57.4391
541.2	67.7384	82.7173	57.4431
541.3	67.7434	82.7198	57.4474
541.4	67.7498	82.728	57.4487
541.5	67.7553	82.7321	57.4518
541.6	67.7593	82.7411	57.458
541.7	67.7667	82.749	57.4646
541.8	67.7673	82.7553	57.4699
541.9	67.77	82.7628	57.4751
542	67.7703	82.7711	57.4792
542.1	67.7739	82.7806	57.4838
542.2	67.7776	82.7867	57.4892
542.3	67.7832	82.7895	57.493
542.4	67.7887	82.7972	57.4964
542.5	67.7926	82.8058	57.5005
542.6	67.796	82.8115	57.5051
542.7	67.8007	82.8146	57.507
542.8	67.8061	82.8175	57.5103
542.9	67.8061	82.8255	57.5156
543	67.8129	82.8339	57.5155
543.1	67.8149	82.8449	57.5188
543.2	67.8186	82.8537	57.5228
543.3	67.8222	82.8607	57.5256
543.4	67.824	82.8652	57.5289
543.5	67.8283	82.8725	57.5306
543.6	67.8353	82.8774	57.5294
543.7	67.8405	82.8844	57.5305
543.8	67.8467	82.891	57.5357
543.9	67.8538	82.9008	57.5408
544	67.8647	82.9064	57.5435
544.1	67.8717	82.9171	57.5463
544.2	67.8754	82.9257	57.5513
544.3	67.8807	82.9319	57.5542
544.4	67.8839	82.9428	57.5578
544.5	67.891	82.9465	57.5619
544.6	67.8955	82.9521	57.5653
544.7	67.9001	82.9585	57.5707
544.8	67.9002	82.9634	57.573
544.9	67.9027	82.9706	57.5781
545	67.9077	82.9793	57.5796
545.1	67.9144	82.9838	57.5831
545.2	67.9169	82.9901	57.5878
545.3	67.9221	82.9964	57.59
545.4	67.9257	83.0056	57.5965
545.5	67.9258	83.0119	57.6023
545.6	67.9257	83.018	57.6057
545.7	67.9275	83.0219	57.61
545.8	67.9309	83.0284	57.6124
545.9	67.937	83.0364	57.6134
546	67.9412	83.0401	57.6126
546.1	67.9471	83.0481	57.6174
546.2	67.953	83.0541	57.6206
546.3	67.9591	83.0597	57.6261
546.4	67.966	83.0661	57.6292
546.5	67.9727	83.0747	57.6332
546.6	67.9792	83.0808	57.6391
546.7	67.9852	83.0902	57.6437
546.8	67.9897	83.0972	57.6495
546.9	67.9949	83.1045	57.6532
547	68.0002	83.1164	57.6545
547.1	68.0069	83.1257	57.6556
547.2	68.0078	83.1335	57.6588
547.3	68.0155	83.1407	57.6603
547.4	68.0219	83.1528	57.6648
547.5	68.0276	83.1589	57.6733
547.6	68.033	83.1678	57.6787
547.7	68.0409	83.1776	57.6822
547.8	68.0461	83.1844	57.6836
547.9	68.0537	83.1926	57.6859
548	68.061	83.1989	57.6914
548.1	68.0684	83.2074	57.6925
548.2	68.0715	83.2139	57.697
548.3	68.0769	83.2206	57.703
548.4	68.0834	83.2275	57.7065
548.5	68.0888	83.234	57.7135
548.6	68.0958	83.2395	57.7169
548.7	68.0997	83.2449	57.7233
548.8	68.1053	83.2537	57.7281
548.9	68.1109	83.2624	57.7357
549	68.1175	83.2699	57.7396
549.1	68.1225	83.2754	57.7478
549.2	68.1269	83.2767	57.7492
549.3	68.1319	83.2774	57.7511
549.4	68.1386	83.2804	57.7537
549.5	68.1462	83.2871	57.7561
549.6	68.1518	83.2912	57.7625
549.7	68.1557	83.2964	57.7694
549.8	68.1592	83.3021	57.7778
549.9	68.165	83.3093	57.7782
550	68.1658	83.3149	57.7783
550.1	68.1699	83.3221	57.7798
550.2	68.1753	83.3269	57.7817
550.3	68.1818	83.3286	57.7864
550.4	68.1865	83.3366	57.7904
550.5	68.1932	83.3396	57.7951
550.6	68.1967	83.3497	57.7974
550.7	68.2016	83.3567	57.8008
550.8	68.2082	83.3608	57.8014
550.9	68.2198	83.3686	57.8028
551	68.2303	83.3752	57.8068
551.1	68.2379	83.3802	57.8123
551.2	68.2468	83.3879	57.8164
551.3	68.2552	83.3949	57.818
551.4	68.2636	83.4009	57.824
551.5	68.2702	83.4066	57.8243
551.6	68.2803	83.4156	57.8265
551.7	68.29	83.4241	57.8276
551.8	68.3015	83.4304	57.8286
551.9	68.31	83.4358	57.8329
552	68.3199	83.443	57.8399
552.1	68.3295	83.4505	57.8449
552.2	68.3389	83.4547	57.8449
552.3	68.3449	83.4636	57.8517
552.4	68.3502	83.4711	57.8492
552.5	68.3572	83.4822	57.8489
552.6	68.3642	83.4889	57.8483
552.7	68.371	83.4935	57.849
552.8	68.3749	83.4971	57.8501
552.9	68.3794	83.5021	57.8519
553	68.3831	83.5085	57.8581
553.1	68.388	83.5133	57.8587
553.2	68.3925	83.5184	57.8587
553.3	68.4	83.522	57.8621
553.4	68.4072	83.5282	57.867
553.5	68.4132	83.5311	57.87
553.6	68.4165	83.537	57.8699
553.7	68.4227	83.5419	57.8729
553.8	68.4279	83.5467	57.8762
553.9	68.4353	83.548	57.8807
554	68.4393	83.5533	57.8871
554.1	68.4444	83.5584	57.8886
554.2	68.4497	83.5628	57.8927
554.3	68.4564	83.5644	57.895
554.4	68.4612	83.5666	57.8956
554.5	68.465	83.574	57.9
554.6	68.4719	83.5802	57.9009
554.7	68.4753	83.5832	57.9011
554.8	68.4826	83.5893	57.9012
554.9	68.4884	83.5937	57.9035
555	68.4969	83.5973	57.9073
555.1	68.504	83.602	57.9095
555.2	68.5119	83.6061	57.9115
555.3	68.519	83.6126	57.9192
555.4	68.5233	83.6206	57.9219
555.5	68.5274	83.6256	57.9234
555.6	68.5331	83.6314	57.9294
555.7	68.5351	83.6352	57.9334
555.8	68.5449	83.6416	57.9346
555.9	68.55	83.6492	57.9362
556	68.5552	83.6556	57.9404
556.1	68.5621	83.6629	57.9483
556.2	68.5643	83.6681	57.9546
556.3	68.5652	83.6736	57.9619
556.4	68.5692	83.6786	57.9627
556.5	68.5758	83.6797	57.9659
556.6	68.5842	83.6852	57.9677
556.7	68.5903	83.6882	57.9722
556.8	68.5947	83.6943	57.9744
556.9	68.597	83.7019	57.9797
557	68.5978	83.7066	57.9841
557.1	68.599	83.7103	57.9897
557.2	68.602	83.7172	57.9932
557.3	68.6029	83.7208	57.9956
557.4	68.6043	83.7228	58.003
557.5	68.6049	83.7311	58.0079
557.6	68.6077	83.7393	58.0138
557.7	68.6129	83.7412	58.018
557.8	68.6184	83.7449	58.0253
557.9	68.6192	83.7487	58.0286
558	68.6212	83.7566	58.033
558.1	68.6227	83.7598	58.0363
558.2	68.6235	83.7636	58.0411
558.3	68.6223	83.7697	58.0486
558.4	68.6282	83.7728	58.051
558.5	68.6313	83.778	58.0555
558.6	68.6357	83.7782	58.0626
558.7	68.6393	83.784	58.0674
558.8	68.6433	83.7912	58.0708
558.9	68.6479	83.799	58.0768
559	68.6517	83.8037	58.0816
559.1	68.6562	83.8081	58.0828
559.2	68.6592	83.8137	58.088
559.3	68.6647	83.8177	58.095
559.4	68.6706	83.8231	58.0983
559.5	68.6723	83.827	58.1011
559.6	68.6711	83.8324	58.1053
559.7	68.6743	83.8337	58.1112
559.8	68.6751	83.8365	58.1162
559.9	68.6766	83.8365	58.1244
560	68.675	83.8447	58.1258
560.1	68.6785	83.8511	58.1262
560.2	68.6809	83.8578	58.1263
560.3	68.6847	83.8615	58.1262
560.4	68.6912	83.868	58.1303
560.5	68.7009	83.8752	58.134
560.6	68.7044	83.8787	58.1368
560.7	68.7074	83.8833	58.1404
560.8	68.7154	83.8911	58.1465
560.9	68.7189	83.8956	58.1528
561	68.7211	83.8998	58.1557
561.1	68.7182	83.905	58.1559
561.2	68.7212	83.9102	58.1608
561.3	68.7228	83.9182	58.1634
561.4	68.7269	83.9247	58.1632
561.5	68.7298	83.9319	58.1672
561.6	68.734	83.9373	58.1709
561.7	68.734	83.9432	58.1727
561.8	68.7421	83.9492	58.1744
561.9	68.7481	83.953	58.1723
562	68.7547	83.9532	58.1711
562.1	68.7565	83.9574	58.1748
562.2	68.7619	83.9598	58.1752
562.3	68.7664	83.9642	58.1788
562.4	68.7738	83.9675	58.1761
562.5	68.7806	83.972	58.1767
562.6	68.7805	83.982	58.182
562.7	68.7795	83.9859	58.186
562.8	68.7841	83.9893	58.1883
562.9	68.7908	83.9939	58.1912
563	68.7963	83.9971	58.1939
563.1	68.8031	84.0021	58.1996
563.2	68.8091	84.0079	58.2017
563.3	68.8154	84.013	58.2028
563.4	68.8203	84.0204	58.2075
563.5	68.8241	84.0289	58.2077
563.6	68.8301	84.0334	58.2063
563.7	68.8356	84.0357	58.2079
563.8	68.8374	84.0421	58.2073
563.9	68.8394	84.0501	58.2072
564	68.8434	84.0549	58.2109
564.1	68.8498	84.0626	58.2126
564.2	68.856	84.0669	58.2129
564.3	68.8651	84.0714	58.2161
564.4	68.8701	84.0777	58.2196
564.5	68.8731	84.0808	58.2213
564.6	68.8802	84.0815	58.2228
564.7	68.8843	84.0882	58.2234
564.8	68.8891	84.0939	58.2273
564.9	68.8935	84.1023	58.227
565	68.9015	84.1066	58.229
565.1	68.9053	84.1116	58.2294
565.2	68.91	84.1148	58.2302
565.3	68.9157	84.1197	58.2346
565.4	68.9211	84.1253	58.2357
565.5	68.9287	84.1323	58.2387
565.6	68.9337	84.1373	58.2402
565.7	68.9464	84.1396	58.2431
565.8	68.9514	84.1512	58.2451
565.9	68.9598	84.1553	58.247
566	68.9676	84.1615	58.2456
566.1	68.9737	84.1631	58.252
566.2	68.9823	84.1656	58.2555
566.3	68.9905	84.1728	58.2584
566.4	68.9982	84.18	58.265
566.5	69.0055	84.1861	58.2678
566.6	69.0077	84.1917	58.2672
566.7	69.0158	84.1991	58.2692
566.8	69.0227	84.201	58.2742
566.9	69.0297	84.2061	58.2771
567	69.0355	84.213	58.2782
567.1	69.0422	84.2191	58.2832
567.2	69.0508	84.2273	58.2893
567.3	69.0564	84.2306	58.292
567.4	69.0623	84.2354	58.2946
567.5	69.066	84.2377	58.2988
567.6	69.0717	84.2425	58.304
567.7	69.076	84.2504	58.3068
567.8	69.083	84.2559	58.3093
567.9	69.0857	84.2606	58.312
568	69.0875	84.2661	58.3244
568.1	69.0922	84.2761	58.3329
568.2	69.0998	84.2831	58.336
568.3	69.1056	84.2936	58.3388
568.4	69.114	84.3021	58.3443
568.5	69.1195	84.307	58.3485
568.6	69.1223	84.316	58.355
568.7	69.1317	84.3216	58.3547
568.8	69.1382	84.3288	58.3578
568.9	69.1435	84.3346	58.3579
569	69.151	84.3423	58.3569
569.1	69.1577	84.3505	58.3608
569.2	69.1612	84.3568	58.3632
569.3	69.167	84.3633	58.3643
569.4	69.1746	84.3665	58.3698
569.5	69.1848	84.3743	58.3746
569.6	69.1946	84.3779	58.3791
569.7	69.2002	84.3814	58.3837
569.8	69.2053	84.3877	58.3856
569.9	69.2107	84.3932	58.3894
570	69.2181	84.3989	58.3944
570.1	69.2265	84.4045	58.3972
570.2	69.2309	84.41	58.4011
570.3	69.2352	84.4151	58.4051
570.4	69.2411	84.4223	58.4051
570.5	69.2487	84.4223	58.4062
570.6	69.2537	84.4295	58.4085
570.7	69.2594	84.4407	58.4155
570.8	69.2638	84.4444	58.4208
570.9	69.2662	84.4474	58.4216
571	69.2719	84.4492	58.4306
571.1	69.276	84.4565	58.4355
571.2	69.2825	84.4618	58.4408
571.3	69.2866	84.4696	58.4463
571.4	69.2909	84.4705	58.4493
571.5	69.2917	84.4734	58.4537
571.6	69.2936	84.4791	58.4562
571.7	69.2999	84.4857	58.4602
571.8	69.3007	84.4925	58.4648
571.9	69.3095	84.4911	58.4692
572	69.3114	84.4994	58.4726
572.1	69.3181	84.5082	58.4747
572.2	69.3223	84.5159	58.4783
572.3	69.3221	84.5216	58.4805
572.4	69.3218	84.5223	58.4838
572.5	69.3238	84.5295	58.4856
572.6	69.327	84.5335	58.4869
572.7	69.3329	84.5376	58.4907
572.8	69.3367	84.5421	58.492
572.9	69.3426	84.5498	58.494
573	69.342	84.5524	58.4961
573.1	69.3454	84.5548	58.4964
573.2	69.3483	84.562	58.5002
573.3	69.3541	84.5627	58.5012
573.4	69.3588	84.5677	58.5025
573.5	69.3626	84.5724	58.5078
573.6	69.3687	84.5769	58.5115
573.7	69.3769	84.5818	58.5107
573.8	69.3824	84.585	58.5163
573.9	69.3874	84.5895	58.5198
574	69.3943	84.5954	58.5249
574.1	69.4015	84.5997	58.5229
574.2	69.4058	84.6041	58.5223
574.3	69.4084	84.6087	58.5233
574.4	69.4111	84.6087	58.5292
574.5	69.4137	84.6072	58.5299
574.6	69.4193	84.6119	58.5353
574.7	69.4244	84.6167	58.539
574.8	69.4297	84.6192	58.5447
574.9	69.437	84.6217	58.546
575	69.4429	84.6303	58.5497
575.1	69.4455	84.6343	58.5553
575.2	69.45	84.6329	58.561
575.3	69.458	84.6354	58.5602
575.4	69.4629	84.6387	58.5622
575.5	69.4682	84.6449	58.5636
575.6	69.4705	84.6448	58.5627
575.7	69.4725	84.6507	58.5642
575.8	69.4802	84.6571	58.5665
575.9	69.4854	84.6596	58.5697
576	69.4923	84.6633	58.5753
576.1	69.4966	84.6678	58.5764
576.2	69.4973	84.6752	58.5813
576.3	69.503	84.6759	58.5843
576.4	69.508	84.6802	58.59
576.5	69.5125	84.682	58.5956
576.6	69.5197	84.6885	58.6
576.7	69.5258	84.6927	58.607
576.8	69.5296	84.6927	58.6094
576.9	69.5349	84.7021	58.61
577	69.542	84.7064	58.6117
577.1	69.5489	84.7102	58.6143
577.2	69.5539	84.7116	58.6152
577.3	69.5584	84.7197	58.6196
577.4	69.5626	84.7252	58.6201
577.5	69.5686	84.7327	58.623
577.6	69.5785	84.7392	58.6269
577.7	69.581	84.7442	58.6293
577.8	69.5825	84.7499	58.6335
577.9	69.5866	84.7554	58.6409
578	69.5893	84.7657	58.6443
578.1	69.596	84.7713	58.6451
578.2	69.5983	84.7732	58.6483
578.3	69.6069	84.7787	58.6523
578.4	69.6162	84.7847	58.6563
578.5	69.6247	84.79	58.661
578.6	69.6305	84.7888	58.6692
578.7	69.6313	84.7955	58.675
578.8	69.6367	84.8029	58.6794
578.9	69.6406	84.8054	58.684
579	69.645	84.8108	58.6889
579.1	69.6511	84.8187	58.6957
579.2	69.6569	84.8283	58.7007
579.3	69.6638	84.8305	58.7027
579.4	69.6642	84.8388	58.706
579.5	69.6704	84.8468	58.7123
579.6	69.6755	84.8512	58.713
579.7	69.6815	84.8567	58.7168
579.8	69.687	84.8623	58.726
579.9	69.6917	84.869	58.7304
580	69.6977	84.8739	58.736
580.1	69.7027	84.8783	58.7384
580.2	69.7068	84.8822	58.7419
580.3	69.7136	84.8864	58.7499
580.4	69.7216	84.8877	58.7533
580.5	69.7282	84.8917	58.7566
580.6	69.7319	84.8976	58.7623
580.7	69.7377	84.9066	58.7665
580.8	69.7432	84.9098	58.7703
580.9	69.7468	84.9117	58.7732
581	69.7548	84.9169	58.7787
581.1	69.7599	84.9205	58.7827
581.2	69.7666	84.9226	58.7844
581.3	69.7697	84.9333	58.784
581.4	69.7708	84.9407	58.7894
581.5	69.7732	84.9464	58.7938
581.6	69.7745	84.9498	58.7951
581.7	69.777	84.957	58.7988
581.8	69.7832	84.9609	58.8028
581.9	69.7864	84.963	58.8054
582	69.7917	84.9661	58.8084
582.1	69.7937	84.9717	58.8144
582.2	69.7975	84.9739	58.8194
582.3	69.8043	84.975	58.8206
582.4	69.8093	84.9797	58.8233
582.5	69.8107	84.9854	58.8255
582.6	69.8158	84.9921	58.8304
582.7	69.8181	84.9924	58.8337
582.8	69.8244	84.9967	58.8356
582.9	69.8292	85.0033	58.8407
583	69.8329	85.004	58.8457
583.1	69.8394	85.0089	58.8532
583.2	69.8436	85.0159	58.8543
583.3	69.8458	85.022	58.8587
583.4	69.8564	85.0235	58.8597
583.5	69.866	85.0237	58.865
583.6	69.8686	85.0306	58.8718
583.7	69.8689	85.033	58.8767
583.8	69.8744	85.0342	58.8841
583.9	69.8816	85.0416	58.8883
584	69.889	85.05	58.887
584.1	69.8942	85.0521	58.8891
584.2	69.8991	85.0543	58.8963
584.3	69.902	85.0593	58.9015
584.4	69.9039	85.063	58.9012
584.5	69.9075	85.0667	58.9054
584.6	69.9134	85.0707	58.9096
584.7	69.9199	85.0785	58.9069
584.8	69.9271	85.0835	58.9081
584.9	69.9314	85.0897	58.9116
585	69.9382	85.0994	58.917
585.1	69.9413	85.1049	58.9241
585.2	69.9481	85.1057	58.9245
585.3	69.9539	85.1065	58.9292
585.4	69.9549	85.1113	58.9323
585.5	69.9615	85.1139	58.9347
585.6	69.9645	85.1168	58.9378
585.7	69.9699	85.1194	58.9418
585.8	69.9728	85.1245	58.944
585.9	69.9741	85.1307	58.9408
586	69.981	85.1324	58.9414
586.1	69.9858	85.1371	58.9427
586.2	69.9857	85.1411	58.9479
586.3	69.9879	85.1503	58.9521
586.4	69.9921	85.1558	58.952
586.5	69.9979	85.1613	58.9578
586.6	70.0024	85.1693	58.9577
586.7	70.0113	85.1775	58.9608
586.8	70.0163	85.1793	58.9657
586.9	70.0205	85.1847	58.971
587	70.0249	85.1919	58.9747
587.1	70.0256	85.1974	58.977
587.2	70.029	85.2035	58.9822
587.3	70.0298	85.2071	58.9896
587.4	70.0347	85.2093	58.9934
587.5	70.0413	85.208	58.9971
587.6	70.0492	85.2108	59.0042
587.7	70.053	85.2179	59.0091
587.8	70.0615	85.2204	59.0129
587.9	70.0671	85.2237	59.0187
588	70.0729	85.2293	59.0248
588.1	70.0802	85.2372	59.0298
588.2	70.0827	85.2413	59.0315
588.3	70.0878	85.2497	59.0346
588.4	70.0956	85.2566	59.0428
588.5	70.1005	85.2617	59.046
588.6	70.1139	85.2644	59.0516
588.7	70.1198	85.2683	59.054
588.8	70.1271	85.2812	59.0572
588.9	70.1303	85.2865	59.0625
589	70.1335	85.2917	59.0616
589.1	70.1369	85.3003	59.0642
589.2	70.1396	85.3056	59.066
589.3	70.1455	85.309	59.0672
589.4	70.1539	85.3112	59.0675
589.5	70.1562	85.315	59.0707
589.6	70.1578	85.3201	59.0761
589.7	70.1647	85.3205	59.0761
589.8	70.1688	85.3249	59.0751
589.9	70.1731	85.3298	59.08
590	70.1773	85.3283	59.088
590.1	70.1802	85.3272	59.0949
590.2	70.1823	85.3274	59.1024
590.3	70.1855	85.3302	59.1058
590.4	70.195	85.3324	59.0977
590.5	70.2013	85.3379	59.0939
590.6	70.2067	85.3391	59.0845
590.7	70.2138	85.3404	59.0767
590.8	70.2176	85.3359	59.0724
590.9	70.2166	85.3386	59.065
591	70.2158	85.3387	59.0621
591.1	70.2204	85.3369	59.0567
591.2	70.2218	85.3323	59.0544
591.3	70.2196	85.3314	59.0523
591.4	70.2211	85.3294	59.0519
591.5	70.2209	85.3259	59.0501
591.6	70.2185	85.3241	59.0479
591.7	70.2203	85.3203	59.0481
591.8	70.2228	85.3202	59.0461
591.9	70.2252	85.3191	59.0479
592	70.2276	85.3233	59.0457
592.1	70.2335	85.3322	59.0442
592.2	70.2355	85.3321	59.047
592.3	70.2352	85.3376	59.0452
592.4	70.2346	85.342	59.0462
592.5	70.2372	85.3468	59.0492
592.6	70.2402	85.3525	59.0519
592.7	70.2424	85.3588	59.0596
592.8	70.2449	85.3613	59.0637
592.9	70.2478	85.3653	59.0626
593	70.2489	85.3699	59.0667
593.1	70.2513	85.3756	59.0678
593.2	70.2563	85.3802	59.0649
593.3	70.2581	85.3813	59.0575
593.4	70.2632	85.3887	59.0526
593.5	70.2676	85.3932	59.0457
593.6	70.2688	85.3988	59.0398
593.7	70.2676	85.3963	59.028
593.8	70.2687	85.3991	59.0233
593.9	70.2739	85.4018	59.0155
594	70.2786	85.4067	59.0129
594.1	70.2852	85.4131	59.0093
594.2	70.2899	85.4193	59.0024
594.3	70.2918	85.4235	59.0006
594.4	70.2926	85.4248	58.996
594.5	70.2906	85.4272	58.9943
594.6	70.2912	85.4304	58.999
594.7	70.2929	85.4337	59.0043
594.8	70.3001	85.4375	59.0098
594.9	70.302	85.4385	59.0177
595	70.3035	85.4431	59.0321
595.1	70.3046	85.4392	59.0449
595.2	70.3046	85.4374	59.0578
595.3	70.3062	85.4423	59.0643
595.4	70.3101	85.443	59.0768
595.5	70.3174	85.445	59.0892
595.6	70.3198	85.452	59.1009
595.7	70.3265	85.4583	59.1051
[truncated: 2,500 more rows]
