# Supplementary material for: Antigenic mapping reveals sites of vulnerability on α-HCoV spike protein
Source: Commun Biol. 2022 Nov 4;5:1179. doi: 10.1038/s42003-022-04160-8 (PMC9636267; doi:10.1038/s42003-022-04160-8)
Supplement: Supplementary file 3 — Supplementary Data 1 [file 42003_2022_4160_MOESM3_ESM.zip › Supplementary Data 1/SP Figure 1/SP Figure 1e-source data.xlsx]

## Sheet: S-A01
Source data for SP Figure 1e, S-A01
X(Time, sec)	6.25 nM	6.25 nM; Fitted	12.5 nM	12.5 nM; Fitted	25 nM	25 nM; Fitted	Conc 50 nM	50 nM; Fitted_Y	100 nM_Y	100 nM; Fitted_Y	200 nM_Y	200 nM; Fitted_Y
-37.3	-0.162651	-0.0726231	-0.149951	-0.102388	-0.30215	-0.18456	-0.293751	-0.301011	-0.474451	-0.389412	-0.546851	-0.510637
-37.2	-0.20275	-0.0724284	-0.19265	-0.102114	-0.32085	-0.184066	-0.33545	-0.300204	-0.49395	-0.388368	-0.578349	-0.509268
-37.1	-0.2163	-0.0722337	-0.1808	-0.101839	-0.3119	-0.183571	-0.3288	-0.299397	-0.4938	-0.387324	-0.5766	-0.507899
-37	-0.20455	-0.072039	-0.17605	-0.101565	-0.30915	-0.183076	-0.32695	-0.29859	-0.48865	-0.38628	-0.57785	-0.50653
-36.9	-0.18935	-0.0718443	-0.164649	-0.10129	-0.28805	-0.182581	-0.31245	-0.297783	-0.47725	-0.385236	-0.546849	-0.505161
-36.8	-0.186999	-0.0716496	-0.166999	-0.101016	-0.2803	-0.182086	-0.310799	-0.296976	-0.474599	-0.384192	-0.543499	-0.503792
-36.7	-0.175	-0.0714549	-0.1542	-0.100742	-0.2747	-0.181592	-0.2981	-0.296169	-0.4619	-0.383148	-0.518399	-0.502423
-36.6	-0.1679	-0.0712602	-0.136199	-0.100467	-0.2691	-0.181097	-0.296699	-0.295362	-0.455999	-0.382104	-0.512499	-0.501054
-36.5	-0.16615	-0.0710655	-0.14445	-0.100193	-0.26805	-0.180602	-0.29155	-0.294555	-0.45165	-0.38106	-0.50395	-0.499685
-36.4	-0.16925	-0.0708708	-0.147949	-0.099918	-0.26685	-0.180107	-0.29675	-0.293748	-0.44625	-0.380016	-0.496049	-0.498316
-36.3	-0.16155	-0.0706761	-0.15385	-0.0996435	-0.26615	-0.179612	-0.29065	-0.292941	-0.44285	-0.378972	-0.48695	-0.496947
-36.2	-0.15605	-0.0704814	-0.15345	-0.099369	-0.26875	-0.179118	-0.29985	-0.292134	-0.43965	-0.377928	-0.47585	-0.495578
-36.1	-0.14735	-0.0702867	-0.154549	-0.0990945	-0.26805	-0.178623	-0.296849	-0.291327	-0.429249	-0.376884	-0.479249	-0.494209
-36	-0.146	-0.070092	-0.1561	-0.09882	-0.2613	-0.178128	-0.2969	-0.29052	-0.4252	-0.37584	-0.4754	-0.49284
-35.9	-0.1552	-0.0698973	-0.1614	-0.0985455	-0.2669	-0.177633	-0.2994	-0.289713	-0.4271	-0.374796	-0.4789	-0.491471
-35.8	-0.1547	-0.0697026	-0.1664	-0.098271	-0.2686	-0.177138	-0.2921	-0.288906	-0.4279	-0.373752	-0.4774	-0.490102
-35.7	-0.1554	-0.0695079	-0.1732	-0.0979965	-0.2816	-0.176644	-0.289	-0.288099	-0.4315	-0.372708	-0.4803	-0.488733
-35.6	-0.1521	-0.0693132	-0.1684	-0.097722	-0.2905	-0.176149	-0.2899	-0.287292	-0.4294	-0.371664	-0.4805	-0.487364
-35.5	-0.151	-0.0691185	-0.1807	-0.0974475	-0.2935	-0.175654	-0.2923	-0.286485	-0.4268	-0.37062	-0.4775	-0.485995
-35.4	-0.1476	-0.0689238	-0.194199	-0.097173	-0.3102	-0.175159	-0.298	-0.285678	-0.4197	-0.369576	-0.477799	-0.484626
-35.3	-0.1481	-0.0687291	-0.205	-0.0968985	-0.3125	-0.174664	-0.2948	-0.284871	-0.3994	-0.368532	-0.4838	-0.483257
-35.2	-0.14915	-0.0685344	-0.20805	-0.096624	-0.31335	-0.17417	-0.30125	-0.284064	-0.39485	-0.367488	-0.47715	-0.481888
-35.1	-0.16875	-0.0683397	-0.21835	-0.0963495	-0.31775	-0.173675	-0.30395	-0.283257	-0.39375	-0.366444	-0.47505	-0.480519
-35	-0.17715	-0.068145	-0.21845	-0.096075	-0.31945	-0.17318	-0.30685	-0.28245	-0.39765	-0.3654	-0.47425	-0.47915
-34.9	-0.1796	-0.0679503	-0.211999	-0.0958005	-0.3118	-0.172685	-0.3041	-0.281643	-0.3943	-0.364356	-0.474799	-0.477781
-34.8	-0.178549	-0.0677556	-0.203949	-0.095526	-0.29595	-0.17219	-0.301249	-0.280836	-0.385949	-0.363312	-0.468749	-0.476412
-34.7	-0.1683	-0.0675609	-0.191	-0.0952515	-0.2832	-0.171696	-0.3005	-0.280029	-0.3832	-0.362268	-0.463499	-0.475043
-34.6	-0.16065	-0.0673662	-0.179549	-0.094977	-0.26685	-0.171201	-0.295649	-0.279222	-0.371349	-0.361224	-0.447849	-0.473674
-34.5	-0.1594	-0.0671715	-0.1661	-0.0947025	-0.2478	-0.170706	-0.2861	-0.278415	-0.3681	-0.36018	-0.4352	-0.472305
-34.4	-0.1538	-0.0669768	-0.1589	-0.094428	-0.2399	-0.170211	-0.2821	-0.277608	-0.3663	-0.359136	-0.4316	-0.470936
-34.3	-0.1523	-0.0667821	-0.1632	-0.0941535	-0.2408	-0.169716	-0.2873	-0.276801	-0.3777	-0.358092	-0.4382	-0.469567
-34.2	-0.14445	-0.0665874	-0.15665	-0.093879	-0.23685	-0.169222	-0.27545	-0.275994	-0.37675	-0.357048	-0.42815	-0.468198
-34.1	-0.1378	-0.0663927	-0.1522	-0.0936045	-0.2398	-0.168727	-0.2688	-0.275187	-0.3774	-0.356004	-0.4208	-0.466829
-34	-0.1416	-0.066198	-0.1551	-0.09333	-0.2421	-0.168232	-0.2691	-0.27438	-0.3851	-0.35496	-0.4257	-0.46546
-33.9	-0.1457	-0.0660033	-0.1591	-0.0930555	-0.2477	-0.167737	-0.2719	-0.273573	-0.3954	-0.353916	-0.4293	-0.464091
-33.8	-0.1492	-0.0658086	-0.1618	-0.092781	-0.2439	-0.167242	-0.2739	-0.272766	-0.3971	-0.352872	-0.4302	-0.462722
-33.7	-0.14585	-0.0656139	-0.16635	-0.0925065	-0.24635	-0.166748	-0.27545	-0.271959	-0.40005	-0.351828	-0.42785	-0.461353
-33.6	-0.14405	-0.0654192	-0.16525	-0.092232	-0.24805	-0.166253	-0.27525	-0.271152	-0.40165	-0.350784	-0.42625	-0.459984
-33.5	-0.1465	-0.0652245	-0.1674	-0.0919575	-0.2517	-0.165758	-0.2769	-0.270345	-0.4017	-0.34974	-0.4267	-0.458615
-33.4	-0.14855	-0.0650298	-0.167549	-0.091683	-0.25485	-0.165263	-0.27475	-0.269538	-0.40165	-0.348696	-0.423149	-0.457246
-33.3	-0.143	-0.0648351	-0.1645	-0.0914085	-0.247	-0.164768	-0.271	-0.268731	-0.3978	-0.347652	-0.4181	-0.455877
-33.2	-0.14245	-0.0646404	-0.16685	-0.091134	-0.24825	-0.164274	-0.27345	-0.267924	-0.39645	-0.346608	-0.41655	-0.454508
-33.1	-0.1419	-0.0644457	-0.165299	-0.0908595	-0.2484	-0.163779	-0.274799	-0.267117	-0.398699	-0.345564	-0.413799	-0.453139
-33	-0.1408	-0.064251	-0.1646	-0.090585	-0.2484	-0.163284	-0.2743	-0.26631	-0.3964	-0.34452	-0.4095	-0.45177
-32.9	-0.13785	-0.0640563	-0.16335	-0.0903105	-0.24865	-0.162789	-0.27505	-0.265503	-0.39725	-0.343476	-0.40785	-0.450401
-32.8	-0.1378	-0.0638616	-0.1645	-0.090036	-0.2487	-0.162294	-0.2738	-0.264696	-0.3969	-0.342432	-0.4079	-0.449032
-32.7	-0.1387	-0.0636669	-0.1657	-0.0897615	-0.2486	-0.1618	-0.273	-0.263889	-0.3939	-0.341388	-0.4117	-0.447663
-32.6	-0.14045	-0.0634722	-0.168749	-0.089487	-0.24855	-0.161305	-0.274849	-0.263082	-0.396549	-0.340344	-0.414449	-0.446294
-32.5	-0.1385	-0.0632775	-0.1707	-0.0892125	-0.2472	-0.16081	-0.272	-0.262275	-0.3916	-0.3393	-0.4117	-0.444925
-32.4	-0.1374	-0.0630828	-0.170099	-0.088938	-0.2458	-0.160315	-0.2667	-0.261468	-0.3889	-0.338256	-0.407199	-0.443556
-32.3	-0.1321	-0.0628881	-0.165	-0.0886635	-0.2418	-0.15982	-0.2651	-0.260661	-0.3861	-0.337212	-0.4076	-0.442187
-32.2	-0.1328	-0.0626934	-0.1633	-0.088389	-0.2445	-0.159326	-0.2653	-0.259854	-0.389	-0.336168	-0.409699	-0.440818
-32.1	-0.13275	-0.0624987	-0.16145	-0.0881145	-0.24075	-0.158831	-0.26825	-0.259047	-0.38485	-0.335124	-0.40715	-0.439449
-32	-0.1341	-0.062304	-0.1596	-0.08784	-0.2379	-0.158336	-0.2645	-0.25824	-0.3813	-0.33408	-0.402	-0.43808
-31.9	-0.13195	-0.0621093	-0.15785	-0.0875655	-0.23385	-0.157841	-0.26345	-0.257433	-0.37965	-0.333036	-0.40295	-0.436711
-31.8	-0.1321	-0.0619146	-0.1556	-0.087291	-0.232	-0.157346	-0.2576	-0.256626	-0.3788	-0.331992	-0.403	-0.435342
-31.7	-0.13245	-0.0617199	-0.15375	-0.0870165	-0.23155	-0.156852	-0.25785	-0.255819	-0.37855	-0.330948	-0.39935	-0.433973
-31.6	-0.13685	-0.0615252	-0.15465	-0.086742	-0.22975	-0.156357	-0.25915	-0.255012	-0.37925	-0.329904	-0.40285	-0.432604
-31.5	-0.1405	-0.0613305	-0.1545	-0.0864675	-0.2281	-0.155862	-0.2576	-0.254205	-0.3773	-0.32886	-0.402	-0.431235
-31.4	-0.14065	-0.0611358	-0.15425	-0.086193	-0.22745	-0.155367	-0.25355	-0.253398	-0.37525	-0.327816	-0.40425	-0.429866
-31.3	-0.1351	-0.0609411	-0.152	-0.0859185	-0.2267	-0.154872	-0.2508	-0.252591	-0.3774	-0.326772	-0.4066	-0.428497
-31.2	-0.1323	-0.0607464	-0.1517	-0.085644	-0.2252	-0.154378	-0.2503	-0.251784	-0.3782	-0.325728	-0.4021	-0.427128
-31.1	-0.13025	-0.0605517	-0.15195	-0.0853695	-0.22665	-0.153883	-0.24765	-0.250977	-0.37665	-0.324684	-0.40035	-0.425759
-31	-0.1271	-0.060357	-0.1508	-0.085095	-0.2253	-0.153388	-0.2434	-0.25017	-0.3735	-0.32364	-0.3976	-0.42439
-30.9	-0.1282	-0.0601623	-0.1498	-0.0848205	-0.2215	-0.152893	-0.2422	-0.249363	-0.3706	-0.322596	-0.393799	-0.423021
-30.8	-0.1249	-0.0599676	-0.1464	-0.084546	-0.2208	-0.152398	-0.2425	-0.248556	-0.3711	-0.321552	-0.3922	-0.421652
-30.7	-0.1217	-0.0597729	-0.1421	-0.0842715	-0.2182	-0.151904	-0.242	-0.247749	-0.37	-0.320508	-0.3921	-0.420283
-30.6	-0.11915	-0.0595782	-0.141749	-0.083997	-0.21605	-0.151409	-0.24465	-0.246942	-0.36745	-0.319464	-0.388649	-0.418914
-30.5	-0.1158	-0.0593835	-0.1403	-0.0837225	-0.2136	-0.150914	-0.2441	-0.246135	-0.3671	-0.31842	-0.3883	-0.417545
-30.4	-0.1156	-0.0591888	-0.1405	-0.083448	-0.2144	-0.150419	-0.2443	-0.245328	-0.363	-0.317376	-0.385099	-0.416176
-30.3	-0.11995	-0.0589941	-0.14035	-0.0831735	-0.21275	-0.149924	-0.24255	-0.244521	-0.36275	-0.316332	-0.38185	-0.414807
-30.2	-0.12195	-0.0587994	-0.13865	-0.082899	-0.21385	-0.14943	-0.24015	-0.243714	-0.36355	-0.315288	-0.37755	-0.413438
-30.1	-0.12415	-0.0586047	-0.13795	-0.0826245	-0.21505	-0.148935	-0.24125	-0.242907	-0.36465	-0.314244	-0.37615	-0.412069
-30	-0.12255	-0.05841	-0.13885	-0.08235	-0.21205	-0.14844	-0.23985	-0.2421	-0.36365	-0.3132	-0.374649	-0.4107
-29.9	-0.11655	-0.0582153	-0.13435	-0.0820755	-0.20825	-0.147945	-0.23205	-0.241293	-0.36115	-0.312156	-0.369649	-0.409331
-29.8	-0.1133	-0.0580206	-0.1335	-0.081801	-0.2042	-0.14745	-0.2289	-0.240486	-0.3593	-0.311112	-0.3682	-0.407962
-29.7	-0.10985	-0.0578259	-0.13555	-0.0815265	-0.20125	-0.146956	-0.22625	-0.239679	-0.36145	-0.310068	-0.36865	-0.406593
-29.6	-0.10365	-0.0576312	-0.13275	-0.081252	-0.19905	-0.146461	-0.22275	-0.238872	-0.35945	-0.309024	-0.36405	-0.405224
-29.5	-0.10215	-0.0574365	-0.13325	-0.0809775	-0.19845	-0.145966	-0.22425	-0.238065	-0.35865	-0.30798	-0.36415	-0.403855
-29.4	-0.1021	-0.0572418	-0.1328	-0.080703	-0.1947	-0.145471	-0.221	-0.237258	-0.3613	-0.306936	-0.3618	-0.402486
-29.3	-0.1027	-0.0570471	-0.1314	-0.0804285	-0.1931	-0.144976	-0.218	-0.236451	-0.3597	-0.305892	-0.3591	-0.401117
-29.2	-0.10295	-0.0568524	-0.12975	-0.080154	-0.19455	-0.144482	-0.21915	-0.235644	-0.35875	-0.304848	-0.35665	-0.399748
-29.1	-0.0968497	-0.0566577	-0.124449	-0.0798795	-0.18765	-0.143987	-0.21225	-0.234837	-0.35085	-0.303804	-0.348349	-0.398379
-29	-0.0928497	-0.056463	-0.12385	-0.079605	-0.18685	-0.143492	-0.20865	-0.23403	-0.34735	-0.30276	-0.35075	-0.39701
-28.9	-0.0909	-0.0562683	-0.1226	-0.0793305	-0.1886	-0.142997	-0.2078	-0.233223	-0.3426	-0.301716	-0.3529	-0.395641
-28.8	-0.09265	-0.0560736	-0.12295	-0.079056	-0.18725	-0.142502	-0.20685	-0.232416	-0.33915	-0.300672	-0.35595	-0.394272
-28.7	-0.09425	-0.0558789	-0.12675	-0.0787815	-0.19135	-0.142008	-0.20735	-0.231609	-0.33715	-0.299628	-0.35425	-0.392903
-28.6	-0.0912498	-0.0556842	-0.12445	-0.078507	-0.18835	-0.141513	-0.20935	-0.230802	-0.33345	-0.298584	-0.35265	-0.391534
-28.5	-0.0906998	-0.0554895	-0.1227	-0.0782325	-0.19	-0.141018	-0.2089	-0.229995	-0.3348	-0.29754	-0.3546	-0.390165
-28.4	-0.08405	-0.0552948	-0.12165	-0.077958	-0.18955	-0.140523	-0.20805	-0.229188	-0.33575	-0.296496	-0.354849	-0.388796
-28.3	-0.0849499	-0.0551001	-0.11875	-0.0776835	-0.18915	-0.140028	-0.20575	-0.228381	-0.33565	-0.295452	-0.35855	-0.387427
-28.2	-0.08695	-0.0549054	-0.11485	-0.077409	-0.18785	-0.139534	-0.20315	-0.227574	-0.33225	-0.294408	-0.35885	-0.386058
-28.1	-0.0850999	-0.0547107	-0.1135	-0.0771345	-0.1818	-0.139039	-0.2025	-0.226767	-0.3321	-0.293364	-0.358	-0.384689
-28	-0.0839997	-0.054516	-0.1126	-0.07686	-0.182	-0.138544	-0.2042	-0.22596	-0.3319	-0.29232	-0.3523	-0.38332
-27.9	-0.08345	-0.0543213	-0.11505	-0.0765855	-0.18515	-0.138049	-0.20865	-0.225153	-0.32945	-0.291276	-0.350849	-0.381951
-27.8	-0.0805999	-0.0541266	-0.1154	-0.076311	-0.1872	-0.137554	-0.2071	-0.224346	-0.3303	-0.290232	-0.3466	-0.380582
-27.7	-0.0812999	-0.0539319	-0.1132	-0.0760365	-0.1873	-0.13706	-0.2074	-0.223539	-0.3279	-0.289188	-0.3441	-0.379213
-27.6	-0.0811498	-0.0537372	-0.11285	-0.075762	-0.19195	-0.136565	-0.20715	-0.222732	-0.32625	-0.288144	-0.34345	-0.377844
-27.5	-0.0778998	-0.0535425	-0.1144	-0.0754875	-0.1887	-0.13607	-0.2069	-0.221925	-0.3241	-0.2871	-0.340699	-0.376475
-27.4	-0.0747999	-0.0533478	-0.1112	-0.075213	-0.1825	-0.135575	-0.2011	-0.221118	-0.3182	-0.286056	-0.3365	-0.375106
-27.3	-0.0755001	-0.0531531	-0.1107	-0.0749385	-0.1797	-0.13508	-0.1999	-0.220311	-0.3159	-0.285012	-0.3346	-0.373737
-27.2	-0.0777001	-0.0529584	-0.1076	-0.074664	-0.1801	-0.134586	-0.2015	-0.219504	-0.3135	-0.283968	-0.3331	-0.372368
-27.1	-0.0779996	-0.0527637	-0.107599	-0.0743895	-0.1785	-0.134091	-0.1962	-0.218697	-0.3104	-0.282924	-0.332099	-0.370999
-27	-0.0749497	-0.052569	-0.10755	-0.074115	-0.17685	-0.133596	-0.19245	-0.21789	-0.30735	-0.28188	-0.329449	-0.36963
-26.9	-0.06975	-0.0523743	-0.10595	-0.0738405	-0.17405	-0.133101	-0.18885	-0.217083	-0.30445	-0.280836	-0.32865	-0.368261
-26.8	-0.07225	-0.0521796	-0.10475	-0.073566	-0.17345	-0.132606	-0.18815	-0.216276	-0.30135	-0.279792	-0.32845	-0.366892
-26.7	-0.0721	-0.0519849	-0.1035	-0.0732915	-0.1709	-0.132112	-0.1894	-0.215469	-0.3006	-0.278748	-0.3292	-0.365523
-26.6	-0.0690998	-0.0517902	-0.1011	-0.073017	-0.1667	-0.131617	-0.1894	-0.214662	-0.2991	-0.277704	-0.323	-0.364154
-26.5	-0.0694498	-0.0515955	-0.0979498	-0.0727425	-0.16435	-0.131122	-0.18855	-0.213855	-0.29635	-0.27666	-0.31725	-0.362785
-26.4	-0.07005	-0.0514008	-0.0996497	-0.072468	-0.16355	-0.130627	-0.19135	-0.213048	-0.29735	-0.275616	-0.322249	-0.361416
-26.3	-0.0685	-0.0512061	-0.1003	-0.0721935	-0.1624	-0.130132	-0.1924	-0.212241	-0.2978	-0.274572	-0.3241	-0.360047
-26.2	-0.0717999	-0.0510114	-0.1044	-0.071919	-0.164	-0.129638	-0.193	-0.211434	-0.297	-0.273528	-0.3244	-0.358678
-26.1	-0.0682998	-0.0508167	-0.1022	-0.0716445	-0.1616	-0.129143	-0.1902	-0.210627	-0.2928	-0.272484	-0.3206	-0.357309
-26	-0.0634498	-0.050622	-0.0969498	-0.07137	-0.16075	-0.128648	-0.18385	-0.20982	-0.28795	-0.27144	-0.31695	-0.35594
-25.9	-0.0651501	-0.0504273	-0.0946498	-0.0710955	-0.16205	-0.128153	-0.18405	-0.209013	-0.28855	-0.270396	-0.31745	-0.354571
-25.8	-0.0633501	-0.0502326	-0.0951498	-0.070821	-0.16065	-0.127658	-0.18235	-0.208206	-0.28525	-0.269352	-0.31385	-0.353202
-25.7	-0.0623999	-0.0500379	-0.0953999	-0.0705465	-0.1625	-0.127164	-0.1809	-0.207399	-0.2854	-0.268308	-0.3135	-0.351833
-25.6	-0.0623997	-0.0498432	-0.0973995	-0.070272	-0.162	-0.126669	-0.1803	-0.206592	-0.2849	-0.267264	-0.317899	-0.350464
-25.5	-0.0604497	-0.0496485	-0.0956497	-0.0699975	-0.16405	-0.126174	-0.17725	-0.205785	-0.28125	-0.26622	-0.31365	-0.349095
-25.4	-0.0537999	-0.0494538	-0.0920999	-0.069723	-0.1595	-0.125679	-0.1703	-0.204978	-0.279	-0.265176	-0.3095	-0.347726
-25.3	-0.05475	-0.0492591	-0.0902498	-0.0694485	-0.15595	-0.125184	-0.17025	-0.204171	-0.28085	-0.264132	-0.31075	-0.346357
-25.2	-0.0571499	-0.0490644	-0.0851497	-0.069174	-0.15505	-0.12469	-0.16755	-0.203364	-0.27885	-0.263088	-0.31025	-0.344988
-25.1	-0.0559498	-0.0488697	-0.0829496	-0.0688995	-0.15135	-0.124195	-0.16295	-0.202557	-0.27715	-0.262044	-0.30575	-0.343619
-25	-0.0534497	-0.048675	-0.0787497	-0.068625	-0.14725	-0.1237	-0.16045	-0.20175	-0.27375	-0.261	-0.30065	-0.34225
-24.9	-0.0540501	-0.0484803	-0.0798499	-0.0683505	-0.14845	-0.123205	-0.15925	-0.200943	-0.27085	-0.259956	-0.29855	-0.340881
-24.8	-0.0515001	-0.0482856	-0.0779999	-0.068076	-0.1511	-0.12271	-0.1584	-0.200136	-0.2684	-0.258912	-0.2975	-0.339512
-24.7	-0.0497499	-0.0480909	-0.0774496	-0.0678015	-0.14935	-0.122216	-0.15345	-0.199329	-0.26245	-0.257868	-0.29265	-0.338143
-24.6	-0.0460998	-0.0478962	-0.0753996	-0.067527	-0.1469	-0.121721	-0.1503	-0.198522	-0.2583	-0.256824	-0.2858	-0.336774
-24.5	-0.0444497	-0.0477015	-0.0734497	-0.0672525	-0.14685	-0.121226	-0.14825	-0.197715	-0.25905	-0.25578	-0.282049	-0.335405
-24.4	-0.0443499	-0.0475068	-0.0724497	-0.066978	-0.14195	-0.120731	-0.14315	-0.196908	-0.25295	-0.254736	-0.27885	-0.334036
-24.3	-0.0427001	-0.0473121	-0.0726999	-0.0667035	-0.1391	-0.120236	-0.1427	-0.196101	-0.2523	-0.253692	-0.2794	-0.332667
-24.2	-0.0399501	-0.0471174	-0.0730499	-0.066429	-0.14285	-0.119742	-0.14385	-0.195294	-0.25135	-0.252648	-0.27825	-0.331298
-24.1	-0.0412998	-0.0469227	-0.0733996	-0.0661545	-0.1424	-0.119247	-0.1446	-0.194487	-0.2501	-0.251604	-0.2783	-0.329929
-24	-0.0408498	-0.046728	-0.0732498	-0.06588	-0.14125	-0.118752	-0.14375	-0.19368	-0.25255	-0.25056	-0.28035	-0.32856
-23.9	-0.0388999	-0.0465333	-0.0714998	-0.0656055	-0.1403	-0.118257	-0.1397	-0.192873	-0.2531	-0.249516	-0.2802	-0.327191
-23.8	-0.03945	-0.0463386	-0.0727498	-0.065331	-0.14165	-0.117762	-0.14095	-0.192066	-0.25505	-0.248472	-0.28205	-0.325822
-23.7	-0.0372	-0.0461439	-0.0704997	-0.0650565	-0.1426	-0.117268	-0.1407	-0.191259	-0.2545	-0.247428	-0.2765	-0.324453
-23.6	-0.0369498	-0.0459492	-0.0671496	-0.064782	-0.13975	-0.116773	-0.13895	-0.190452	-0.25155	-0.246384	-0.27485	-0.323084
-23.5	-0.0348497	-0.0457545	-0.0677497	-0.0645075	-0.14145	-0.116278	-0.13755	-0.189645	-0.25015	-0.24534	-0.274249	-0.321715
-23.4	-0.03315	-0.0455598	-0.0668497	-0.064233	-0.14055	-0.115783	-0.13465	-0.188838	-0.24705	-0.244296	-0.27185	-0.320346
-23.3	-0.0323	-0.0453651	-0.0653999	-0.0639585	-0.14	-0.115288	-0.1301	-0.188031	-0.2422	-0.243252	-0.2729	-0.318977
-23.2	-0.03425	-0.0451704	-0.0688497	-0.063684	-0.14005	-0.114794	-0.12955	-0.187224	-0.24475	-0.242208	-0.27385	-0.317608
-23.1	-0.0324998	-0.0449757	-0.0695996	-0.0634095	-0.1345	-0.114299	-0.1256	-0.186417	-0.2414	-0.241164	-0.2715	-0.316239
-23	-0.0299498	-0.044781	-0.0707498	-0.063135	-0.13205	-0.113804	-0.12715	-0.18561	-0.24415	-0.24012	-0.27695	-0.31487
-22.9	-0.03155	-0.0445863	-0.0693498	-0.0628605	-0.12915	-0.113309	-0.12535	-0.184803	-0.24225	-0.239076	-0.27435	-0.313501
-22.8	-0.03175	-0.0443916	-0.0669497	-0.062586	-0.12535	-0.112814	-0.12295	-0.183996	-0.23975	-0.238032	-0.27205	-0.312132
-22.7	-0.02825	-0.0441969	-0.0646499	-0.0623115	-0.12585	-0.11232	-0.11815	-0.183189	-0.23805	-0.236988	-0.26495	-0.310763
-22.6	-0.0279498	-0.0440022	-0.0674496	-0.062037	-0.12675	-0.111825	-0.11815	-0.182382	-0.23645	-0.235944	-0.26175	-0.309394
-22.5	-0.0334998	-0.0438075	-0.0667998	-0.0617625	-0.1242	-0.11133	-0.1122	-0.181575	-0.2365	-0.2349	-0.263799	-0.308025
-22.4	-0.0337	-0.0436128	-0.0652998	-0.061488	-0.1136	-0.110835	-0.1095	-0.180768	-0.2334	-0.233856	-0.2557	-0.306656
-22.3	-0.0298	-0.0434181	-0.0641998	-0.0612135	-0.1068	-0.11034	-0.1102	-0.179961	-0.2323	-0.232812	-0.252	-0.305287
-22.2	-0.0314	-0.0432234	-0.0628998	-0.060939	-0.106	-0.109846	-0.1059	-0.179154	-0.2305	-0.231768	-0.2484	-0.303918
-22.1	-0.0246997	-0.0430287	-0.0582995	-0.0606645	-0.1013	-0.109351	-0.0978997	-0.178347	-0.2234	-0.230724	-0.246799	-0.302549
-22	-0.0210499	-0.042834	-0.0531499	-0.06039	-0.08985	-0.108856	-0.0928499	-0.17754	-0.22085	-0.22968	-0.24485	-0.30118
-21.9	-0.02585	-0.0426393	-0.0604498	-0.0601155	-0.08715	-0.108361	-0.0979498	-0.176733	-0.22375	-0.228636	-0.25255	-0.299811
-21.8	-0.0288	-0.0424446	-0.0648999	-0.059841	-0.0791	-0.107866	-0.0975999	-0.175926	-0.2284	-0.227592	-0.2564	-0.298442
-21.7	-0.0316	-0.0422499	-0.0663998	-0.0595665	-0.0799	-0.107372	-0.0907	-0.175119	-0.2214	-0.226548	-0.2546	-0.297073
-21.6	-0.0330999	-0.0420552	-0.0607999	-0.059292	-0.0847	-0.106877	-0.0869999	-0.174312	-0.2155	-0.225504	-0.2602	-0.295704
-21.5	-0.0344999	-0.0418605	-0.0657999	-0.0590175	-0.1002	-0.106382	-0.1025	-0.173505	-0.209	-0.22446	-0.2747	-0.294335
-21.4	-0.0411	-0.0416658	-0.0669998	-0.058743	-0.1129	-0.105887	-0.1016	-0.172698	-0.2224	-0.223416	-0.2801	-0.292966
-21.3	-0.0397	-0.0414711	-0.0531998	-0.0584685	-0.1208	-0.105392	-0.1035	-0.171891	-0.2296	-0.222372	-0.2771	-0.291597
-21.2	-0.0371	-0.0412764	-0.0484999	-0.058194	-0.126	-0.104898	-0.1058	-0.171084	-0.2224	-0.221328	-0.2572	-0.290228
-21.1	-0.0327999	-0.0410817	-0.0368998	-0.0579195	-0.1255	-0.104403	-0.1024	-0.170277	-0.2175	-0.220284	-0.2447	-0.288859
-21	-0.0378998	-0.040887	-0.0278998	-0.057645	-0.1158	-0.103908	-0.102	-0.16947	-0.2189	-0.21924	-0.2442	-0.28749
-20.9	-0.0288	-0.0406923	-0.0144	-0.0573705	-0.1061	-0.103413	-0.1102	-0.168663	-0.2192	-0.218196	-0.2312	-0.286121
-20.8	-0.04795	-0.0404976	-0.01545	-0.057096	-0.11085	-0.102918	-0.11015	-0.167856	-0.21055	-0.217152	-0.22445	-0.284752
-20.7	-0.0567	-0.0403029	-0.0182	-0.0568215	-0.0926	-0.102424	-0.1149	-0.167049	-0.2084	-0.216108	-0.2151	-0.283383
-20.6	-0.06365	-0.0401082	-0.01495	-0.056547	-0.08105	-0.101929	-0.11395	-0.166242	-0.21025	-0.215064	-0.22085	-0.282014
-20.5	-0.0683998	-0.0399135	-0.0227998	-0.0562725	-0.0767999	-0.101434	-0.1189	-0.165435	-0.2155	-0.21402	-0.2186	-0.280645
-20.4	-0.0675	-0.0397188	-0.0316998	-0.055998	-0.0719	-0.100939	-0.1159	-0.164628	-0.2183	-0.212976	-0.2131	-0.279276
-20.3	-0.0544501	-0.0395241	-0.0405496	-0.0557235	-0.0578501	-0.100444	-0.11315	-0.163821	-0.21675	-0.211932	-0.20625	-0.277907
-20.2	-0.0365	-0.0393294	-0.0425997	-0.055449	-0.0433	-0.0999496	-0.105	-0.163014	-0.2137	-0.210888	-0.1946	-0.276538
-20.1	-0.0317495	-0.0391347	-0.048849	-0.0551745	-0.0461499	-0.0994548	-0.100749	-0.162207	-0.215949	-0.209844	-0.198149	-0.275169
-20	-0.0163496	-0.03894	-0.0441496	-0.0549	-0.04325	-0.09896	-0.0862496	-0.1614	-0.20735	-0.2088	-0.193749	-0.2738
-19.9	-0.00385003	-0.0387453	-0.0292498	-0.0546255	-0.04065	-0.0984652	-0.0757498	-0.160593	-0.19985	-0.207756	-0.187349	-0.272431
-19.8	-0.00544997	-0.0385506	-0.02765	-0.054351	-0.05395	-0.0979704	-0.07195	-0.159786	-0.19835	-0.206712	-0.18575	-0.271062
-19.7	-0.00990002	-0.0383559	-0.0315998	-0.0540765	-0.0713	-0.0974756	-0.074	-0.158979	-0.2065	-0.205668	-0.19	-0.269693
-19.6	-0.00164981	-0.0381612	-0.0251496	-0.053802	-0.07175	-0.0969808	-0.0706498	-0.158172	-0.19755	-0.204624	-0.18975	-0.268324
-19.5	0.00590016	-0.0379665	-0.0183998	-0.0535275	-0.0616	-0.096486	-0.0602998	-0.157365	-0.1953	-0.20358	-0.1895	-0.266955
-19.4	0.00595005	-0.0377718	-0.0177498	-0.053253	-0.06075	-0.0959912	-0.0642498	-0.156558	-0.18635	-0.202536	-0.18735	-0.265586
-19.3	0.0106501	-0.0375771	-0.0174497	-0.0529785	-0.0573499	-0.0954964	-0.0613497	-0.155751	-0.18195	-0.201492	-0.17855	-0.264217
-19.2	0.01695	-0.0373824	-0.00454987	-0.052704	-0.03645	-0.0950016	-0.05275	-0.154944	-0.16055	-0.200448	-0.16335	-0.262848
-19.1	0.0195	-0.0371877	-0.00820005	-0.0524295	-0.0345	-0.0945068	-0.0502	-0.154137	-0.1634	-0.199404	-0.1654	-0.261479
-19	0.00350012	-0.036993	0.00560012	-0.052155	-0.037	-0.094012	-0.0530999	-0.15333	-0.1679	-0.19836	-0.1656	-0.26011
-18.9	0.0198	-0.0367983	-0.00519969	-0.0518805	-0.039	-0.0935172	-0.0447997	-0.152523	-0.1626	-0.197316	-0.162399	-0.258741
-18.8	0.03935	-0.0366036	0.00944976	-0.051606	-0.04525	-0.0930224	-0.0558502	-0.151716	-0.11925	-0.196272	-0.14795	-0.257372
-18.7	0.00964998	-0.0364089	-0.00384978	-0.0513315	-0.04845	-0.0925276	-0.06665	-0.150909	-0.13045	-0.195228	-0.16395	-0.256003
-18.6	0.0190503	-0.0362142	0.00495064	-0.051057	-0.03325	-0.0920328	-0.0713497	-0.150102	-0.16285	-0.194184	-0.147249	-0.254634
-18.5	0.0334502	-0.0360195	-0.000949821	-0.0507825	-0.00244994	-0.091538	-0.0688498	-0.149295	-0.16315	-0.19314	-0.13615	-0.253265
-18.4	0.04145	-0.0358248	0.00485025	-0.050508	0.01405	-0.0910432	-0.0631498	-0.148488	-0.14255	-0.192096	-0.13725	-0.251896
-18.3	0.05665	-0.0356301	0.0100501	-0.0502335	0.01615	-0.0905484	-0.0441499	-0.147681	-0.12585	-0.191052	-0.13685	-0.250527
-18.2	0.0689999	-0.0354354	0.00709983	-0.049959	0.00749995	-0.0900536	-0.0359001	-0.146874	-0.1244	-0.190008	-0.1593	-0.249158
-18.1	0.0662999	-0.0352407	0.00319994	-0.0496845	-0.0302001	-0.0895588	-0.0524001	-0.146067	-0.1214	-0.188964	-0.177	-0.247789
-18	0.05255	-0.035046	-0.00134997	-0.04941	-0.07635	-0.089064	-0.05755	-0.14526	-0.12025	-0.18792	-0.18505	-0.24642
-17.9	0.0464	-0.0348513	0.0143002	-0.0491355	-0.0875	-0.0885692	-0.0607998	-0.144453	-0.1299	-0.186876	-0.1886	-0.245051
-17.8	0.0359	-0.0346566	0.0280002	-0.048861	-0.0977	-0.0880744	-0.0739998	-0.143646	-0.1323	-0.185832	-0.1751	-0.243682
-17.7	0.0282	-0.0344619	0.0060002	-0.0485865	-0.1	-0.0875796	-0.0977	-0.142839	-0.1279	-0.184788	-0.166	-0.242313
-17.6	0.0181503	-0.0342672	-0.0171495	-0.048312	-0.0749501	-0.0870848	-0.10335	-0.142032	-0.12315	-0.183744	-0.155049	-0.240944
-17.5	0.0211005	-0.0340725	-0.0383995	-0.0480375	-0.0422	-0.08659	-0.0980995	-0.141225	-0.121299	-0.1827	-0.140099	-0.239575
-17.4	0.0343	-0.0338778	-0.0307995	-0.047763	0.00469998	-0.0860952	-0.0754995	-0.140418	-0.0931995	-0.181656	-0.124199	-0.238206
-17.3	0.0468	-0.0336831	-0.00309992	-0.0474885	0.0494	-0.0856004	-0.0509999	-0.139611	-0.0555999	-0.180612	-0.124	-0.236837
-17.2	0.0521	-0.0334884	0.0138	-0.047214	0.0632	-0.0851056	-0.0264	-0.138804	-0.0484	-0.179568	-0.1455	-0.235468
-17.1	0.0622997	-0.0332937	0.0090993	-0.0469395	0.0314	-0.0846108	-0.00110034	-0.137997	-0.0495003	-0.178524	-0.164301	-0.234099
-17	0.0481997	-0.033099	-0.00110031	-0.046665	-0.0105999	-0.084116	-0.0149003	-0.13719	-0.0556003	-0.17748	-0.184201	-0.23273
-16.9	0.02565	-0.0329043	-0.0156503	-0.0463905	-0.06445	-0.0836212	-0.0463503	-0.136383	-0.0696503	-0.176436	-0.202351	-0.231361
-16.8	0.00310004	-0.0327096	-0.0513003	-0.046116	-0.1199	-0.0831264	-0.0799003	-0.135576	-0.0961003	-0.175392	-0.2289	-0.229992
-16.7	-0.0261	-0.0325149	-0.1008	-0.0458415	-0.168	-0.0826316	-0.1107	-0.134769	-0.1505	-0.174348	-0.2476	-0.228623
-16.6	-0.0443999	-0.0323202	-0.1487	-0.045567	-0.2074	-0.0821368	-0.1355	-0.133962	-0.2056	-0.173304	-0.2431	-0.227254
-16.5	-0.0805996	-0.0321255	-0.1754	-0.0452925	-0.2136	-0.081642	-0.1856	-0.133155	-0.2511	-0.17226	-0.234399	-0.225885
-16.4	-0.0992	-0.0319308	-0.210399	-0.045018	-0.2002	-0.0811472	-0.186799	-0.132348	-0.291099	-0.171216	-0.217499	-0.224516
-16.3	-0.09625	-0.0317361	-0.256249	-0.0447435	-0.14785	-0.0806524	-0.165949	-0.131541	-0.282349	-0.170172	-0.198249	-0.223147
-16.2	-0.1027	-0.0315414	-0.215999	-0.044469	-0.1182	-0.0801576	-0.1384	-0.130734	-0.264	-0.169128	-0.177799	-0.221778
-16.1	-0.12405	-0.0313467	-0.171149	-0.0441945	-0.11775	-0.0796628	-0.11215	-0.129927	-0.20445	-0.168084	-0.173749	-0.220409
-16	-0.133749	-0.031152	-0.151949	-0.04392	-0.12225	-0.079168	-0.0954493	-0.12912	-0.186049	-0.16704	-0.175749	-0.21904
-15.9	-0.09265	-0.0309573	-0.141849	-0.0436455	-0.10445	-0.0786732	-0.0643493	-0.128313	-0.180549	-0.165996	-0.180149	-0.217671
-15.8	-0.0437	-0.0307626	-0.1404	-0.043371	-0.0787	-0.0781784	-0.0401998	-0.127506	-0.1787	-0.164952	-0.179	-0.216302
-15.7	-0.0332	-0.0305679	-0.1512	-0.0430965	-0.0631	-0.0776836	-0.0445	-0.126699	-0.1892	-0.163908	-0.1725	-0.214933
-15.6	-0.0374497	-0.0303732	-0.127449	-0.042822	-0.06305	-0.0771888	-0.0691497	-0.125892	-0.19045	-0.162864	-0.176649	-0.213564
-15.5	-0.0381998	-0.0301785	-0.0958998	-0.0425475	-0.0518001	-0.076694	-0.0888998	-0.125085	-0.1811	-0.16182	-0.1695	-0.212195
-15.4	-0.0493	-0.0299838	-0.0884998	-0.042273	-0.0588	-0.0761992	-0.1115	-0.124278	-0.1671	-0.160776	-0.1766	-0.210826
-15.3	-0.0644	-0.0297891	-0.0689997	-0.0419985	-0.0644	-0.0757044	-0.1232	-0.123471	-0.1545	-0.159732	-0.1741	-0.209457
-15.2	-0.08275	-0.0295944	-0.0604498	-0.041724	-0.07945	-0.0752096	-0.14285	-0.122664	-0.14755	-0.158688	-0.17075	-0.208088
-15.1	-0.1003	-0.0293997	-0.0617993	-0.0414495	-0.0979	-0.0747148	-0.1496	-0.121857	-0.1395	-0.157644	-0.166399	-0.206719
-15	-0.11655	-0.029205	-0.0827496	-0.041175	-0.11985	-0.07422	-0.15795	-0.12105	-0.13135	-0.1566	-0.159449	-0.20535
-14.9	-0.1241	-0.0290103	-0.1028	-0.0409005	-0.1414	-0.0737252	-0.1663	-0.120243	-0.1282	-0.155556	-0.150999	-0.203981
-14.8	-0.1008	-0.0288156	-0.116299	-0.040626	-0.1394	-0.0732304	-0.150399	-0.119436	-0.127799	-0.154512	-0.137399	-0.202612
-14.7	-0.0707	-0.0286209	-0.118599	-0.0403515	-0.1263	-0.0727356	-0.1191	-0.118629	-0.1249	-0.153468	-0.127399	-0.201243
-14.6	-0.0395995	-0.0284262	-0.112899	-0.040077	-0.0943	-0.0722408	-0.0889995	-0.117822	-0.117599	-0.152424	-0.109599	-0.199874
-14.5	-0.0257498	-0.0282315	-0.0994498	-0.0398025	-0.07785	-0.071746	-0.0950498	-0.117015	-0.10705	-0.15138	-0.0968495	-0.198505
-14.4	-0.0275	-0.0280368	-0.0962999	-0.039528	-0.075	-0.0712512	-0.0696999	-0.116208	-0.1078	-0.150336	-0.0889998	-0.197136
-14.3	-0.0247	-0.0278421	-0.0995998	-0.0392535	-0.0709	-0.0707564	-0.0729998	-0.115401	-0.1069	-0.149292	-0.0913998	-0.195767
-14.2	-0.0256	-0.0276474	-0.1042	-0.038979	-0.0672	-0.0702616	-0.0723	-0.114594	-0.1077	-0.148248	-0.0916998	-0.194398
-14.1	-0.0193998	-0.0274527	-0.1074	-0.0387045	-0.0726	-0.0697668	-0.0712998	-0.113787	-0.1117	-0.147204	-0.0981996	-0.193029
-14	-0.0163999	-0.027258	-0.105	-0.03843	-0.0766	-0.069272	-0.0659999	-0.11298	-0.1071	-0.14616	-0.0968998	-0.19166
-13.9	-0.00879998	-0.0270633	-0.1053	-0.0381555	-0.0987	-0.0687772	-0.0823996	-0.112173	-0.1142	-0.145116	-0.112599	-0.190291
-13.8	0.0095	-0.0268686	-0.0846995	-0.037881	-0.0928	-0.0682824	-0.100099	-0.111366	-0.0985995	-0.144072	-0.104299	-0.188922
-13.7	0.02325	-0.0266739	-0.0677494	-0.0376065	-0.08495	-0.0677876	-0.12115	-0.110559	-0.07815	-0.143028	-0.0933494	-0.187553
-13.6	0.0325006	-0.0264792	-0.0528989	-0.037332	-0.0807	-0.0672928	-0.125099	-0.109752	-0.0490994	-0.141984	-0.0893989	-0.186184
-13.5	0.0325504	-0.0262845	-0.0460496	-0.0370575	-0.06325	-0.066798	-0.13255	-0.108945	-0.0254496	-0.14094	-0.0832491	-0.184815
-13.4	0.01995	-0.0260898	-0.0528495	-0.036783	-0.04735	-0.0663032	-0.13355	-0.108138	-0.0144495	-0.139896	-0.0847491	-0.183446
-13.3	0.01465	-0.0258951	-0.0665497	-0.0365085	-0.03145	-0.0658084	-0.12545	-0.107331	-0.0121497	-0.138852	-0.0771497	-0.182077
-13.2	0.00999999	-0.0257004	-0.0819999	-0.036234	-0.019	-0.0653136	-0.1122	-0.106524	-0.0317	-0.137808	-0.0759999	-0.180708
-13.1	-0.0058002	-0.0255057	-0.1005	-0.0359595	-0.0255	-0.0648188	-0.0952002	-0.105717	-0.0582002	-0.136764	-0.0746004	-0.179339
-13	-0.0328002	-0.025311	-0.1246	-0.035685	-0.0419	-0.064324	-0.1006	-0.10491	-0.0843002	-0.13572	-0.0818004	-0.17797
-12.9	-0.0484	-0.0251163	-0.136	-0.0354105	-0.0598	-0.0638292	-0.0998001	-0.104103	-0.1031	-0.134676	-0.1008	-0.176601
-12.8	-0.0466	-0.0249216	-0.1291	-0.035136	-0.0674	-0.0633344	-0.1051	-0.103296	-0.0958999	-0.133632	-0.118	-0.175232
-12.7	-0.0391	-0.0247269	-0.117799	-0.0348615	-0.0775	-0.0628396	-0.0982	-0.102489	-0.0782	-0.132588	-0.120199	-0.173863
-12.6	0.00260004	-0.0245322	-0.0785	-0.034587	-0.0544	-0.0623448	-0.0817	-0.101682	-0.0704	-0.131544	-0.103	-0.172494
-12.5	-0.0079498	-0.0243375	-0.0824498	-0.0343125	-0.06675	-0.06185	-0.0945498	-0.100875	-0.10045	-0.1305	-0.10875	-0.171125
-12.4	-0.00189999	-0.0241428	-0.0772997	-0.034038	-0.0711	-0.0613552	-0.0767997	-0.100068	-0.1019	-0.129456	-0.1019	-0.169756
-12.3	0.00340001	-0.0239481	-0.0757997	-0.0337635	-0.0584	-0.0608604	-0.0670997	-0.099261	-0.0777997	-0.128412	-0.1017	-0.168387
-12.2	0.01935	-0.0237534	-0.0773499	-0.033489	-0.04265	-0.0603656	-0.05915	-0.098454	-0.05245	-0.127368	-0.10095	-0.167018
-12.1	0.0189002	-0.0235587	-0.0838996	-0.0332145	-0.0412	-0.0598708	-0.0621998	-0.097647	-0.0442998	-0.126324	-0.0992996	-0.165649
-12	0.0190001	-0.023364	-0.0850999	-0.03294	-0.0391	-0.059376	-0.0601999	-0.09684	-0.0477999	-0.12528	-0.0960997	-0.16428
-11.9	0.01045	-0.0231693	-0.0891498	-0.0326655	-0.04205	-0.0588812	-0.0628498	-0.096033	-0.0494498	-0.124236	-0.0947497	-0.162911
-11.8	0.00419997	-0.0229746	-0.0886997	-0.032391	-0.0478	-0.0583864	-0.0673997	-0.095226	-0.0496997	-0.123192	-0.1027	-0.161542
-11.7	-0.000849979	-0.0227799	-0.0759498	-0.0321165	-0.04755	-0.0578916	-0.07165	-0.094419	-0.04155	-0.122148	-0.10385	-0.160173
-11.6	-0.00419979	-0.0225852	-0.0695996	-0.031842	-0.0488	-0.0573968	-0.0793998	-0.093612	-0.0366998	-0.121104	-0.1048	-0.158804
-11.5	-0.000749679	-0.0223905	-0.0679497	-0.0315675	-0.05015	-0.056902	-0.0892497	-0.092805	-0.0449497	-0.12006	-0.100949	-0.157435
-11.4	-0.00190001	-0.0221958	-0.0619998	-0.031293	-0.0528	-0.0564072	-0.0844998	-0.091998	-0.0451998	-0.119016	-0.0948995	-0.156066
-11.3	-0.00830002	-0.0220011	-0.0658998	-0.0310185	-0.0582	-0.0559124	-0.0861998	-0.091191	-0.0509998	-0.117972	-0.0971998	-0.154697
-11.2	-0.0178	-0.0218064	-0.0642997	-0.030744	-0.0573	-0.0554176	-0.0878	-0.090384	-0.0592	-0.116928	-0.11	-0.153328
-11.1	-0.0244498	-0.0216117	-0.0631495	-0.0304695	-0.05405	-0.0549228	-0.0835498	-0.089577	-0.0611498	-0.115884	-0.11645	-0.151959
-11	-0.0280997	-0.021417	-0.0696997	-0.030195	-0.0564	-0.054428	-0.0824997	-0.08877	-0.0681997	-0.11484	-0.127099	-0.15059
-10.9	-0.03595	-0.0212223	-0.0725497	-0.0299205	-0.05345	-0.0539332	-0.0827497	-0.087963	-0.0790497	-0.113796	-0.131449	-0.149221
-10.8	-0.03945	-0.0210276	-0.0683497	-0.029646	-0.05615	-0.0534384	-0.0841497	-0.087156	-0.0813497	-0.112752	-0.13255	-0.147852
-10.7	-0.04575	-0.0208329	-0.0638497	-0.0293715	-0.06015	-0.0529436	-0.08875	-0.086349	-0.07815	-0.111708	-0.12675	-0.146483
-10.6	-0.0492997	-0.0206382	-0.0621994	-0.029097	-0.0611	-0.0524488	-0.0961997	-0.085542	-0.0815997	-0.110664	-0.125599	-0.145114
-10.5	-0.0488497	-0.0204435	-0.0636497	-0.0288225	-0.05885	-0.051954	-0.0951497	-0.084735	-0.0856497	-0.10962	-0.123749	-0.143745
-10.4	-0.0478	-0.0202488	-0.0593996	-0.028548	-0.0515	-0.0514592	-0.0907996	-0.083928	-0.0896996	-0.108576	-0.121799	-0.142376
-10.3	-0.04465	-0.0200541	-0.0519497	-0.0282735	-0.04585	-0.0509644	-0.0954497	-0.083121	-0.0843497	-0.107532	-0.12015	-0.141007
-10.2	-0.0475	-0.0198594	-0.0448997	-0.027999	-0.0509	-0.0504696	-0.0971	-0.082314	-0.0891	-0.106488	-0.1159	-0.139638
-10.1	-0.0536997	-0.0196647	-0.0407994	-0.0277245	-0.059	-0.0499748	-0.0949997	-0.081507	-0.0968997	-0.105444	-0.111899	-0.138269
-10	-0.0534997	-0.01947	-0.0413997	-0.02745	-0.061	-0.04948	-0.0953997	-0.0807	-0.1046	-0.1044	-0.111999	-0.1369
-9.9	-0.0555	-0.0192753	-0.0355997	-0.0271755	-0.0612	-0.0489852	-0.0977997	-0.079893	-0.1184	-0.103356	-0.109599	-0.135531
-9.8	-0.0533	-0.0190806	-0.0310996	-0.026901	-0.0624	-0.0484904	-0.0966996	-0.079086	-0.1255	-0.102312	-0.1054	-0.134162
-9.7	-0.04655	-0.0188859	-0.0281498	-0.0266265	-0.06225	-0.0479956	-0.09635	-0.078279	-0.11625	-0.101268	-0.0994498	-0.132793
-9.6	-0.0436998	-0.0186912	-0.0300996	-0.026352	-0.0675	-0.0475008	-0.0969998	-0.077472	-0.1049	-0.100224	-0.1096	-0.131424
-9.5	-0.0414999	-0.0184965	-0.0352999	-0.0260775	-0.0781	-0.047006	-0.0995999	-0.076665	-0.0840999	-0.09918	-0.1178	-0.130055
-9.4	-0.0405	-0.0183018	-0.0448	-0.025803	-0.0859	-0.0465112	-0.0972	-0.075858	-0.0744	-0.098136	-0.1196	-0.128686
-9.3	-0.0252	-0.0181071	-0.0588	-0.0255285	-0.0866	-0.0460164	-0.0854	-0.075051	-0.0632	-0.097092	-0.1145	-0.127317
-9.2	-0.00955	-0.0179124	-0.0667499	-0.025254	-0.07745	-0.0455216	-0.07575	-0.074244	-0.05095	-0.096048	-0.10545	-0.125948
-9.1	-0.00679996	-0.0177177	-0.0726999	-0.0249795	-0.073	-0.0450268	-0.0676	-0.073437	-0.055	-0.095004	-0.0976999	-0.124579
-9	-0.0195999	-0.017523	-0.0771999	-0.024705	-0.0701	-0.044532	-0.0691999	-0.07263	-0.0644999	-0.09396	-0.0897997	-0.12321
-8.9	-0.0109	-0.0173283	-0.0787999	-0.0244305	-0.0621	-0.0440372	-0.0777999	-0.071823	-0.0652999	-0.092916	-0.0764997	-0.121841
-8.8	-0.0124	-0.0171336	-0.0786998	-0.024156	-0.0564	-0.0435424	-0.0761998	-0.071016	-0.0656998	-0.091872	-0.0784998	-0.120472
-8.7	-0.01135	-0.0169389	-0.0830498	-0.0238815	-0.04285	-0.0430476	-0.07635	-0.070209	-0.06525	-0.090828	-0.0745498	-0.119103
-8.6	-0.0129997	-0.0167442	-0.0832994	-0.023607	-0.0502	-0.0425528	-0.0662997	-0.069402	-0.0635997	-0.089784	-0.0720994	-0.117734
-8.5	-0.00809993	-0.0165495	-0.0763999	-0.0233325	-0.0419	-0.042058	-0.0562999	-0.068595	-0.0552999	-0.08874	-0.0629999	-0.116365
-8.4	-0.00824999	-0.0163548	-0.0804499	-0.023058	-0.04655	-0.0415632	-0.0598499	-0.067788	-0.0602499	-0.087696	-0.0738498	-0.114996
-8.3	-0.00650001	-0.0161601	-0.0814999	-0.0227835	-0.0436	-0.0410684	-0.0598999	-0.066981	-0.0528999	-0.086652	-0.0794999	-0.113627
-8.2	-0.00535001	-0.0159654	-0.0840498	-0.022509	-0.04705	-0.0405736	-0.05865	-0.066174	-0.05725	-0.085608	-0.0912498	-0.112258
-8.1	-0.0055998	-0.0157707	-0.0818996	-0.0222345	-0.0492	-0.0400788	-0.0587998	-0.065367	-0.0595998	-0.084564	-0.0943996	-0.110889
-8	-0.00374984	-0.015576	-0.0762498	-0.02196	-0.05095	-0.039584	-0.0584498	-0.06456	-0.0554498	-0.08352	-0.0963497	-0.10952
-7.9	-0.0064	-0.0153813	-0.0708998	-0.0216855	-0.0505	-0.0390892	-0.0539998	-0.063753	-0.0495998	-0.082476	-0.0957997	-0.108151
-7.8	-0.00525	-0.0151866	-0.0662498	-0.021411	-0.05545	-0.0385944	-0.0497498	-0.062946	-0.0431498	-0.081432	-0.0948498	-0.106782
-7.7	-0.00260001	-0.0149919	-0.0497998	-0.0211365	-0.0544	-0.0380996	-0.0467	-0.062139	-0.0447	-0.080388	-0.0885998	-0.105413
-7.6	-0.00699977	-0.0147972	-0.0356995	-0.020862	-0.0552	-0.0376048	-0.0384998	-0.061332	-0.0450998	-0.079344	-0.0829995	-0.104044
-7.5	-0.00674984	-0.0146025	-0.0294498	-0.0205875	-0.04685	-0.03711	-0.0296498	-0.060525	-0.0400498	-0.0783	-0.0723497	-0.102675
-7.4	-0.00465001	-0.0144078	-0.0286498	-0.020313	-0.03895	-0.0366152	-0.0269498	-0.059718	-0.0362498	-0.077256	-0.0673497	-0.101306
-7.3	-0.00205001	-0.0142131	-0.0188499	-0.0200385	-0.02915	-0.0361204	-0.0245499	-0.058911	-0.0278499	-0.076212	-0.0572499	-0.099937
-7.2	0.00065	-0.0140184	-0.0212499	-0.019764	-0.02295	-0.0356256	-0.02635	-0.058104	-0.02105	-0.075168	-0.0550499	-0.098568
-7.1	0.00535014	-0.0138237	-0.0208497	-0.0194895	-0.02065	-0.0351308	-0.0265499	-0.057297	-0.0200499	-0.074124	-0.0568497	-0.097199
-7	0.00770013	-0.013629	-0.0199999	-0.019215	-0.0225	-0.034636	-0.0261999	-0.05649	-0.0185999	-0.07308	-0.0533997	-0.09583
-6.9	0.00585	-0.0134343	-0.0207498	-0.0189405	-0.02225	-0.0341412	-0.0267498	-0.055683	-0.0187498	-0.072036	-0.0485497	-0.094461
-6.8	0.00584999	-0.0132396	-0.0195499	-0.018666	-0.01885	-0.0336464	-0.0237499	-0.054876	-0.0140499	-0.070992	-0.0424499	-0.093092
-6.7	0.00805	-0.0130449	-0.0196499	-0.0183915	-0.01695	-0.0331516	-0.02165	-0.054069	-0.01105	-0.069948	-0.0341499	-0.091723
-6.6	0.00810014	-0.0128502	-0.0230997	-0.018117	-0.0177	-0.0326568	-0.0198999	-0.053262	-0.00679986	-0.068904	-0.0311997	-0.090354
-6.5	0.00985013	-0.0126555	-0.0215499	-0.0178425	-0.01525	-0.032162	-0.0169499	-0.052455	-0.00424987	-0.06786	-0.0284497	-0.088985
-6.4	0.00905	-0.0124608	-0.0213498	-0.017568	-0.01615	-0.0316672	-0.0144498	-0.051648	-0.00834984	-0.066816	-0.0261497	-0.087616
-6.3	0.011	-0.0122661	-0.0209998	-0.0172935	-0.0149	-0.0311724	-0.0132998	-0.050841	-0.00879984	-0.065772	-0.0235998	-0.086247
-6.2	0.01195	-0.0120714	-0.0191499	-0.017019	-0.01715	-0.0306776	-0.01385	-0.050034	-0.00905	-0.064728	-0.0209499	-0.084878
-6.1	0.0117502	-0.0118767	-0.0218497	-0.0167445	-0.01705	-0.0301828	-0.0141498	-0.049227	-0.00884985	-0.063684	-0.0187497	-0.083509
-6	0.00920015	-0.011682	-0.0207999	-0.01647	-0.0148	-0.029688	-0.0112999	-0.04842	-0.00829985	-0.06264	-0.0192999	-0.08214
-5.9	0.0085	-0.0114873	-0.0175999	-0.0161955	-0.0106	-0.0291932	-0.0106	-0.047613	-0.0082	-0.061596	-0.0156998	-0.080771
-5.8	0.0084	-0.0112926	-0.0174999	-0.015921	-0.0100001	-0.0286984	-0.0105999	-0.046806	-0.00799987	-0.060552	-0.0163999	-0.079402
-5.7	0.01	-0.0110979	-0.0126	-0.0156465	-0.0098	-0.0282036	-0.0092	-0.045999	-0.0096	-0.059508	-0.0127998	-0.078033
-5.6	0.00455	-0.0109032	-0.0102497	-0.015372	-0.01145	-0.0277088	-0.0113497	-0.045192	-0.0108497	-0.058464	-0.0136497	-0.076664
-5.5	0.00325016	-0.0107085	-0.00764984	-0.0150975	-0.0108498	-0.027214	-0.00624984	-0.044385	-0.00964984	-0.05742	-0.0100498	-0.075295
-5.4	0.0063	-0.0105138	-0.00609968	-0.014823	-0.0063	-0.0267192	-0.0056	-0.043578	-0.0056	-0.056376	-0.00779968	-0.073926
-5.3	0.00570027	-0.0103191	-0.00249973	-0.0145485	-0.0028	-0.0262244	-0.00459973	-0.042771	-0.00369973	-0.055332	-0.00379973	-0.072557
-5.2	0.004	-0.0101244	-0.0011	-0.014274	-0.0003	-0.0257296	-0.0033	-0.041964	-0.0037	-0.054288	-0.00259973	-0.071188
-5.1	0.0026	-0.0099297	-0.00219973	-0.0139995	0.0013	-0.0252348	-0.00159973	-0.041157	0.000700271	-0.053244	-0.00299973	-0.069819
-5	0	-0.009735	0	-0.013725	0	-0.02474	0	-0.04035	0	-0.0522	0	-0.06845
-4.9	-0.00105	-0.0095403	0.00245023	-0.0134505	-0.00105	-0.0242452	0.00135	-0.039543	-0.00165	-0.051156	0.00125023	-0.067081
-4.8	-0.00389975	-0.0093456	-0.000299748	-0.013176	-0.0018	-0.0237504	0.00150025	-0.038736	-0.00219975	-0.050112	-0.000899748	-0.065712
-4.7	-0.0008	-0.0091509	-0.0005	-0.0129015	-0.0007	-0.0232556	0.003	-0.037929	-0.0036	-0.049068	0.000900338	-0.064343
-4.6	-0.00215	-0.0089562	0.00305024	-0.012627	-0.00125	-0.0227608	0.00735024	-0.037122	0.000850243	-0.048024	0.00215024	-0.062974
-4.5	-0.00145	-0.0087615	0.00095	-0.0123525	-0.00095	-0.022266	0.00705	-0.036315	-0.00075	-0.04698	0.00245	-0.061605
-4.4	0.00225	-0.0085668	0.000950277	-0.012078	-0.000249999	-0.0217712	0.00775	-0.035508	-0.000849999	-0.045936	0.00325028	-0.060236
-4.3	0.00490031	-0.0083721	0.00130031	-0.0118035	-0.0023	-0.0212764	0.00790031	-0.034701	0.000600307	-0.044892	0.00420031	-0.058867
-4.2	0.00725	-0.0081774	0.00035	-0.011529	-0.00205	-0.0207816	0.01005	-0.033894	0.00405	-0.043848	0.00535024	-0.057498
-4.1	0.0057	-0.0079827	-0.00109964	-0.0112545	0.000599997	-0.0202868	0.0146004	-0.033087	0.00440036	-0.042804	0.00430036	-0.056129
-4	0.00915	-0.007788	0.00415	-0.01098	0.00715	-0.019792	0.01745	-0.03228	0.00765	-0.04176	0.00355	-0.05476
-3.9	0.01075	-0.0075933	0.00915028	-0.0107055	0.00735	-0.0192972	0.02095	-0.031473	0.01065	-0.040716	0.00575028	-0.053391
-3.8	0.0102503	-0.0073986	0.00865033	-0.010431	0.00375	-0.0188024	0.0209503	-0.030666	0.0141503	-0.039672	0.00415033	-0.052022
-3.7	0.0114	-0.0072039	0.0084	-0.0101565	0.0026	-0.0183076	0.0222	-0.029859	0.019	-0.038628	0.00640029	-0.050653
-3.6	0.012	-0.0070092	0.00900029	-0.009882	0.0089	-0.0178128	0.0248003	-0.029052	0.0220003	-0.037584	0.0108003	-0.049284
-3.5	0.0143	-0.0068145	0.004	-0.0096075	0.01	-0.017318	0.0258	-0.028245	0.023	-0.03654	0.0071	-0.047915
-3.4	0.0145	-0.0066198	-0.00269964	-0.00933299	0.0071	-0.0168232	0.0212	-0.027438	0.0215	-0.035496	0.00250036	-0.046546
-3.3	0.0125503	-0.0064251	-0.00134966	-0.0090585	0.00775	-0.0163284	0.0206503	-0.026631	0.0256503	-0.034452	0.00345034	-0.045177
-3.2	0.01425	-0.0062304	-0.00115	-0.008784	0.00925	-0.0158336	0.01985	-0.025824	0.02915	-0.033408	0.00425039	-0.043808
-3.1	0.0197	-0.0060357	0.00260024	-0.0085095	0.0109	-0.0153388	0.0321002	-0.025017	0.0362002	-0.032364	0.00490024	-0.042439
-3	0.0175	-0.005841	0.00139999	-0.008235	0.0104	-0.014844	0.0355	-0.02421	0.0408	-0.03132	-0.000300007	-0.04107
-2.9	0.01505	-0.0056463	0.00105031	-0.00796049	0.00574999	-0.0143492	0.03925	-0.023403	0.03325	-0.030276	0.00185031	-0.039701
-2.8	0.0184502	-0.0054516	-0.00224977	-0.007686	0.00734999	-0.0138544	0.0370502	-0.022596	0.0387502	-0.029232	-0.00434977	-0.038332
-2.7	0.02005	-0.0052569	-0.00165	-0.0074115	0.00565	-0.0133596	0.03715	-0.021789	0.03955	-0.028188	-0.00944971	-0.036963
-2.6	0.0203	-0.0050622	-0.00569958	-0.007137	0.007	-0.0128648	0.0397004	-0.020982	0.0393004	-0.027144	-0.0109996	-0.035594
-2.5	0.0235	-0.0048675	-0.0016	-0.0068625	0.0104	-0.01237	0.0409	-0.020175	0.0413	-0.0261	-0.0121	-0.034225
-2.4	0.02945	-0.0046728	0.00595038	-0.00658799	0.01555	-0.0118752	0.04105	-0.019368	0.04805	-0.025056	-0.00314962	-0.032856
-2.3	0.0363003	-0.0044781	0.0106003	-0.0063135	0.0193	-0.0113804	0.0430003	-0.018561	0.0477003	-0.024012	-0.00339973	-0.031487
-2.2	0.0415	-0.0042834	0.00730001	-0.006039	0.0214	-0.0108856	0.045	-0.017754	0.0505	-0.022968	3.18167e-07	-0.030118
-2.1	0.0363	-0.0040887	0.0172002	-0.0057645	0.026	-0.0103908	0.0453002	-0.016947	0.0467002	-0.021924	0.00450021	-0.028749
-2	0.026	-0.003894	0.0124	-0.00549	0.0193	-0.009896	0.0486	-0.01614	0.0425	-0.02088	-0.0032	-0.02738
-1.9	0.0271	-0.0036993	0.0137003	-0.00521549	0.0203	-0.00940121	0.0461	-0.015333	0.0383	-0.019836	-0.00699974	-0.026011
-1.8	0.0261504	-0.0035046	0.0150504	-0.004941	0.02045	-0.00890642	0.0429504	-0.014526	0.0409504	-0.018792	-0.0105496	-0.024642
-1.7	0.0308	-0.0033099	0.0227	-0.0046665	0.0163	-0.0084116	0.0487	-0.013719	0.044	-0.017748	-0.00589963	-0.023273
-1.6	0.0364	-0.0031152	0.0270004	-0.004392	0.0157	-0.00791681	0.0526004	-0.012912	0.0511004	-0.016704	-0.00639962	-0.021904
-1.5	0.03975	-0.0029205	0.02735	-0.0041175	0.01685	-0.007422	0.06615	-0.012105	0.05835	-0.01566	-0.00614999	-0.020535
-1.4	0.0462504	-0.0027258	0.02735	-0.00384299	0.01685	-0.00692721	0.0619	-0.011298	0.0589504	-0.014616	-0.00689973	-0.019166
-1.3	0.0494	-0.0025311	0.0202504	-0.0035685	0.01525	-0.00643242	0.0619	-0.010491	0.0609	-0.013572	-0.0125496	-0.017797
-1.2	0.05175	-0.0023364	0.02735	-0.003294	0.01685	-0.0059376	0.06615	-0.00968401	0.06425	-0.012528	-0.00689973	-0.016428
-1.1	0.06115	-0.0021417	0.0284003	-0.0030195	0.0173	-0.00544281	0.0694	-0.00887699	0.0732504	-0.011484	-0.00614999	-0.015059
-1	0.0704	-0.001947	0.0302	-0.002745	0.0218	-0.004948	0.0697504	-0.00807	0.081	-0.01044	0.00260001	-0.01369
-0.900002	0.0709	-0.0017523	0.0475004	-0.00247049	0.0365	-0.00445321	0.0807004	-0.00726301	0.0856004	-0.00939602	0.0218004	-0.012321
-0.799999	0.0704	-0.0015576	0.0494004	-0.002196	0.0365	-0.00395842	0.0697504	-0.00645599	0.0832	-0.00835199	0.0162499	-0.010952
-0.700001		-0.0013629		-0.0019215		-0.0034636		-0.00564901		-0.00730801		-0.00958296
-0.600002		-0.0011682		-0.001647		-0.00296881		-0.00484199		-0.00626398		-0.00821398
-0.5		-0.0009735		-0.0013725		-0.002474		-0.004035		-0.00522		-0.006845
-0.400002		-0.000778803		-0.00109799		-0.00197921		-0.00322801		-0.00417602		-0.00547597
-0.299999		-0.000584099		-0.000823498		-0.00148442		-0.00242099		-0.00313199		-0.00410699
-0.200001		-0.000389401		-0.000549002		-0.000989604		-0.00161401		-0.00208801		-0.00273796
-0.100002		-0.000194704		-0.000274496		-0.000494811		-0.000806988		-0.00104398		-0.00136898
0		0		0		0		0		0		0
0.0999985		0.000194697		0.000274506		0.000494792		0.000806988		0.00104398		0.00136903
0.200001		0.00174966		0.00302341		0.00509788		0.00930261		0.0169663		0.0326907
0.299999		0.0033043		0.00577174		0.00969993		0.0177947		0.0328779		0.0639778
0.399998		0.00485867		0.00851961		0.0143006		0.0262838		0.04878		0.0952282
0.5		0.00641282		0.0112668		0.0189002		0.0347694		0.0646714		0.126443
0.599998		0.00796665		0.0140135		0.0234985		0.0432517		0.0805528		0.157624
0.700001		0.00952027		0.0167596		0.0280956		0.0517311		0.0964247		0.188767
0.799999		0.0110736		0.0195051		0.0326916		0.060207		0.112286		0.219877
0.899998		0.0126266		0.0222501		0.0372862		0.0686799		0.128138		0.25095
1		0.0141794		0.0249945		0.0418798		0.0771493		0.143979		0.281988
1.1		0.0157319		0.0277384		0.0464721		0.0856154		0.15981		0.312991
1.2		0.0172842		0.0304816		0.0510631		0.0940787		0.175632		0.343958
1.3		0.0188361		0.0332242		0.0556531		0.102538		0.191443		0.374891
1.4		0.0203878		0.0359664		0.0602417		0.110995		0.207245		0.405788
1.5		0.0219393		0.038708		0.0648293		0.119448		0.223036		0.436649
1.6		0.0234904		0.041449		0.0694155		0.127898		0.238817		0.467477
1.7		0.0250413		0.0441894		0.0740005		0.136345		0.254588		0.498268
1.8	0.48895	0.0265919	0.684349	0.0469292	0.55515	0.0785845	0.60855	0.144789	1.2506	0.270349	1.89495	0.529026
1.9	0.48485	0.0281423	0.689101	0.0496686	0.55125	0.0831671	0.60855	0.15323	1.26465	0.286101	1.9186	0.559747
2	0.4901	0.0296924	0.6799	0.0524073	0.551	0.0877487	0.5982	0.161667	1.2695	0.301842	1.9333	0.590434
2.1	0.4789	0.0312422	0.665601	0.0551455	0.5458	0.0923289	0.5774	0.170101	1.2721	0.317574	1.947	0.621086
2.2	0.470851	0.0327918	0.658751	0.057883	0.53345	0.0969079	0.56295	0.178532	1.2695	0.333295	1.95305	0.651703
2.3	0.4645	0.0343411	0.65795	0.06062	0.53245	0.101486	0.562851	0.186959	1.2721	0.349007	1.9708	0.682286
2.4	0.46125	0.0358901	0.6532	0.0633565	0.53245	0.106063	0.5549	0.195384	1.28435	0.364709	1.99325	0.712833
2.5	0.46125	0.0374389	0.65795	0.0660924	0.53245	0.110638	0.56295	0.203805	1.30765	0.3804	2.02415	0.743346
2.6	0.4743	0.0389873	0.668701	0.0688278	0.5466	0.115212	0.5712	0.212223	1.3152	0.396081	2.049	0.773825
2.7	0.474151	0.0405356	0.669351	0.0715625	0.55085	0.119785	0.577751	0.220637	1.32595	0.411753	2.08395	0.804268
2.8	0.4639	0.0420835	0.6687	0.0742967	0.556	0.124357	0.5873	0.229049	1.3306	0.427415	2.1186	0.834677
2.9	0.45495	0.0436312	0.683351	0.0770304	0.56835	0.128928	0.596951	0.237457	1.34905	0.443067	2.13395	0.865051
3	0.44845	0.0451786	0.68365	0.0797634	0.56645	0.133498	0.59525	0.245862	1.34795	0.458709	2.16125	0.895391
3.1	0.42555	0.0467257	0.675151	0.082496	0.55175	0.138066	0.59225	0.254264	1.35395	0.474341	2.18175	0.925697
3.2	0.409051	0.0482727	0.670951	0.0852279	0.54595	0.142633	0.587851	0.262663	1.37715	0.489964	2.20095	0.955967
3.3	0.398	0.0498192	0.6631	0.0879592	0.5517	0.147199	0.5869	0.271058	1.3974	0.505576	2.2329	0.986204
3.4	0.38825	0.0513656	0.654351	0.0906901	0.53715	0.151763	0.581151	0.279451	1.41095	0.521179	2.25775	1.01641
3.5	0.3738	0.0529117	0.6517	0.0934203	0.5268	0.156327	0.5787	0.28784	1.427	0.536771	2.2851	1.04657
3.6	0.3679	0.0544575	0.640401	0.09615	0.5212	0.160889	0.5667	0.296226	1.4362	0.552353	2.3078	1.07671
3.7	0.358501	0.056003	0.625401	0.0988791	0.5178	0.16545	0.567501	0.304608	1.4535	0.567927	2.3301	1.10681
3.8	0.3535	0.0575483	0.6305	0.101608	0.5167	0.17001	0.5772	0.312988	1.4711	0.583489	2.3559	1.13687
3.9	0.34865	0.0590933	0.633051	0.104336	0.51565	0.174569	0.576351	0.321364	1.48265	0.599043	2.38725	1.1669
4	0.35695	0.0606381	0.61645	0.107063	0.51705	0.179127	0.57355	0.329737	1.48925	0.614586	2.41015	1.1969
4.1	0.35975	0.0621825	0.625051	0.10979	0.51535	0.183683	0.57655	0.338107	1.49895	0.630119	2.43505	1.22686
4.2	0.359001	0.0637268	0.619801	0.112516	0.508	0.188238	0.583201	0.346474	1.5101	0.645643	2.4553	1.25679
4.3	0.3416	0.0652707	0.6308	0.115242	0.5062	0.192792	0.5843	0.354837	1.5184	0.661157	2.4746	1.28669
4.4	0.3412	0.0668143	0.624001	0.117967	0.5222	0.197345	0.607101	0.363198	1.5337	0.676661	2.5018	1.31655
4.5	0.35555	0.0683578	0.62135	0.120692	0.52455	0.201896	0.62265	0.371555	1.55055	0.692155	2.53145	1.34637
4.6	0.3504	0.0699009	0.614901	0.123416	0.5234	0.206447	0.634	0.379909	1.5636	0.70764	2.5584	1.37617
4.7	0.357651	0.0714438	0.606451	0.126139	0.52735	0.210996	0.646751	0.38826	1.57765	0.723115	2.58335	1.40593
4.8	0.3655	0.0729864	0.6169	0.128862	0.5442	0.215544	0.6572	0.396607	1.6012	0.738579	2.6216	1.43565
4.9	0.38165	0.0745287	0.62105	0.131585	0.54075	0.22009	0.66715	0.404952	1.63515	0.754035	2.65485	1.46534
5	0.37625	0.0760708	0.61125	0.134306	0.52995	0.224636	0.66755	0.413293	1.63965	0.76948	2.67475	1.495
5.1	0.3845	0.0776126	0.619201	0.137028	0.5376	0.229181	0.6861	0.421631	1.6753	0.784915	2.7229	1.52463
5.2	0.380201	0.0791542	0.618601	0.139748	0.5362	0.233724	0.686801	0.429966	1.6897	0.800341	2.7421	1.55422
5.3	0.3861	0.0806954	0.634	0.142468	0.5421	0.238266	0.6985	0.438297	1.7075	0.815757	2.7707	1.58378
5.4	0.38535	0.0822364	0.633751	0.145188	0.54445	0.242807	0.699151	0.446626	1.72665	0.831164	2.79535	1.6133
5.5	0.3865	0.0837772	0.6566	0.147907	0.5454	0.247346	0.7081	0.454951	1.7438	0.84656	2.8264	1.64279
5.6	0.38965	0.0853176	0.664651	0.150625	0.56065	0.251885	0.70935	0.463273	1.75695	0.861947	2.85425	1.67225
5.7	0.391651	0.0868579	0.675151	0.153343	0.57415	0.256422	0.710951	0.471593	1.78005	0.877324	2.88285	1.70167
5.8	0.38555	0.0883978	0.68395	0.15606	0.58315	0.260958	0.72605	0.479908	1.80045	0.892691	2.90925	1.73106
5.9	0.38655	0.0899374	0.679551	0.158777	0.58905	0.265493	0.733751	0.488221	1.81415	0.908049	2.93645	1.76041
6	0.39025	0.0914769	0.68105	0.161493	0.59865	0.270027	0.73615	0.496531	1.83165	0.923397	2.96475	1.78974
6.1	0.3967	0.093016	0.6888	0.164209	0.6073	0.274559	0.7506	0.504837	1.8496	0.938735	2.998	1.81903
6.2	0.389551	0.0945549	0.677751	0.166924	0.60805	0.279091	0.747951	0.51314	1.84985	0.954064	3.01075	1.84828
6.3	0.39425	0.0960935	0.68185	0.169638	0.61045	0.283621	0.76245	0.52144	1.85765	0.969383	3.04525	1.87751
6.4	0.3886	0.0976318	0.678101	0.172352	0.6208	0.28815	0.765601	0.529737	1.8649	0.984692	3.0708	1.9067
6.5	0.391	0.0991699	0.6807	0.175066	0.6197	0.292678	0.7754	0.538031	1.8683	0.999992	3.0888	1.93586
6.6	0.38575	0.100708	0.672251	0.177779	0.60525	0.297204	0.77095	0.546321	1.87125	1.01528	3.10775	1.96498
6.7	0.3839	0.102245	0.674	0.180491	0.6037	0.301729	0.781	0.554609	1.8849	1.03056	3.1373	1.99407
6.8	0.37605	0.103783	0.67765	0.183202	0.59605	0.306254	0.78525	0.562893	1.89285	1.04583	3.16115	2.02313
6.9	0.36865	0.10532	0.676051	0.185914	0.59055	0.310777	0.788251	0.571174	1.91245	1.06109	3.18365	2.05215
7	0.3714	0.106856	0.6815	0.188624	0.5915	0.315299	0.7984	0.579452	1.927	1.07634	3.2146	2.08115
7.1	0.37235	0.108393	0.677951	0.191334	0.58125	0.319819	0.80495	0.587726	1.93795	1.09159	3.24375	2.11011
7.2	0.383651	0.109929	0.681251	0.194044	0.58335	0.324339	0.821551	0.595998	1.94705	1.10682	3.27785	2.13903
7.3	0.3811	0.111465	0.6799	0.196753	0.5832	0.328857	0.8383	0.604267	1.9611	1.12204	3.3054	2.16793
7.4	0.3837	0.113001	0.678201	0.199461	0.5856	0.333374	0.844201	0.612532	1.9749	1.13725	3.3391	2.19679
7.5	0.38085	0.114536	0.67465	0.202169	0.59095	0.33789	0.84895	0.620794	1.98825	1.15246	3.36735	2.22562
7.6	0.38205	0.116071	0.673051	0.204876	0.59075	0.342405	0.85695	0.629053	2.00165	1.16765	3.40095	2.25441
7.7	0.386401	0.117606	0.673901	0.207583	0.5923	0.346918	0.860201	0.637309	2.0245	1.18283	3.4349	2.28317
7.8	0.3903	0.119141	0.6775	0.210289	0.5974	0.351431	0.8623	0.645562	2.0449	1.19801	3.4736	2.3119
7.9	0.39005	0.120675	0.68025	0.212994	0.59845	0.355942	0.86165	0.653811	2.06835	1.21317	3.51225	2.3406
8	0.38655	0.122209	0.68645	0.215699	0.59495	0.360452	0.86775	0.662058	2.08225	1.22833	3.53645	2.36927
8.1	0.38335	0.123743	0.67975	0.218404	0.59065	0.364961	0.86455	0.670301	2.08895	1.24347	3.55455	2.3979
8.2	0.3856	0.125277	0.6778	0.221107	0.5885	0.369469	0.8607	0.678541	2.0946	1.25861	3.5778	2.4265
8.3	0.3837	0.12681	0.6738	0.223811	0.5883	0.373975	0.8621	0.686778	2.0961	1.27374	3.5985	2.45507
8.4	0.38455	0.128343	0.67585	0.226513	0.59665	0.37848	0.86955	0.695012	2.10305	1.28885	3.62065	2.4836
8.5	0.38285	0.129876	0.67995	0.229216	0.59535	0.382985	0.87375	0.703243	2.10905	1.30396	3.64065	2.51211
8.6	0.3862	0.131408	0.6822	0.231917	0.603	0.387488	0.8743	0.71147	2.1236	1.31906	3.6687	2.54058
8.7	0.3884	0.132941	0.6821	0.234618	0.6103	0.391989	0.8851	0.719695	2.1288	1.33415	3.6944	2.56902
8.8	0.3818	0.134473	0.6827	0.237319	0.6145	0.39649	0.8939	0.727916	2.1377	1.34923	3.7173	2.59742
8.9	0.38005	0.136004	0.680051	0.240019	0.61525	0.400989	0.898751	0.736135	2.14745	1.3643	3.74635	2.6258
9	0.37325	0.137536	0.67825	0.242718	0.61745	0.405488	0.90655	0.74435	2.16245	1.37936	3.77125	2.65414
9.1	0.3733	0.139067	0.676101	0.245417	0.6203	0.409985	0.915	0.752562	2.1768	1.39441	3.7944	2.68245
9.2	0.37575	0.140598	0.67735	0.248115	0.62605	0.414481	0.92105	0.760771	2.19255	1.40945	3.81495	2.71073
9.3	0.3685	0.142129	0.6807	0.250813	0.6308	0.418975	0.9239	0.768976	2.205	1.42448	3.8357	2.73897
9.4	0.3694	0.143659	0.681401	0.25351	0.6331	0.423469	0.935801	0.777179	2.2222	1.4395	3.8628	2.76719
9.5	0.3751	0.145189	0.6853	0.256207	0.6389	0.427961	0.9445	0.785378	2.2354	1.45451	3.8961	2.79537
9.6	0.37715	0.146719	0.68295	0.258903	0.64155	0.432453	0.94245	0.793575	2.24855	1.46952	3.92205	2.82352
9.7	0.3763	0.148249	0.6766	0.261598	0.6412	0.436943	0.9471	0.801768	2.2595	1.48451	3.9512	2.85164
9.8	0.3757	0.149778	0.6719	0.264293	0.6438	0.441431	0.9546	0.809958	2.2718	1.49949	3.9777	2.87973
9.9	0.3761	0.151307	0.6679	0.266988	0.639	0.445919	0.9619	0.818145	2.2825	1.51447	4.0003	2.90778
10	0.3723	0.152836	0.6622	0.269681	0.6334	0.450406	0.9627	0.826329	2.2928	1.52943	4.021	2.9358
10.1	0.3705	0.154364	0.6569	0.272375	0.6302	0.454891	0.9669	0.83451	2.301	1.54439	4.0493	2.96379
10.2	0.3678	0.155893	0.6554	0.275067	0.6291	0.459375	0.9752	0.842688	2.308	1.55933	4.0753	2.99175
10.3	0.3703	0.157421	0.6586	0.27776	0.6278	0.463858	0.9837	0.850862	2.3246	1.57427	4.1034	3.01968
10.4	0.37425	0.158948	0.66105	0.280451	0.63015	0.46834	0.98945	0.859034	2.33925	1.5892	4.13015	3.04758
10.5	0.37705	0.160476	0.66325	0.283142	0.63265	0.472821	0.99225	0.867202	2.35215	1.60412	4.15815	3.07544
10.6	0.38185	0.162003	0.66305	0.285833	0.63725	0.4773	0.99455	0.875367	2.36655	1.61902	4.18275	3.10328
10.7	0.37885	0.16353	0.66085	0.288523	0.64265	0.481778	0.99765	0.88353	2.37745	1.63392	4.20675	3.13108
10.8	0.372	0.165057	0.6581	0.291212	0.6413	0.486255	1.0024	0.891688	2.387	1.64881	4.2283	3.15885
10.9	0.36795	0.166583	0.65315	0.293901	0.63745	0.490731	1.00485	0.899845	2.40225	1.66369	4.24105	3.18659
11	0.3624	0.168109	0.6488	0.296589	0.6358	0.495206	1.0057	0.907997	2.4085	1.67857	4.2607	3.21429
11.1	0.3659	0.169635	0.652	0.299277	0.6337	0.49968	1.0071	0.916147	2.4217	1.69343	4.2774	3.24197
11.2	0.35935	0.171161	0.64665	0.301964	0.63265	0.504152	1.00465	0.924294	2.42855	1.70828	4.29375	3.26961
11.3	0.35855	0.172686	0.64275	0.304651	0.63305	0.508624	1.01025	0.932437	2.43955	1.72312	4.31325	3.29723
11.4	0.36475	0.174211	0.64565	0.307337	0.63955	0.513094	1.01535	0.940578	2.45555	1.73796	4.33435	3.32481
11.5	0.36325	0.175736	0.63925	0.310022	0.64165	0.517563	1.02045	0.948715	2.46395	1.75278	4.35375	3.35236
11.6	0.35875	0.177261	0.63995	0.312707	0.64125	0.52203	1.02395	0.956849	2.47485	1.76759	4.37515	3.37988
11.7	0.3508	0.178785	0.6357	0.315392	0.6354	0.526497	1.0251	0.964981	2.4803	1.7824	4.3959	3.40737
11.8	0.34685	0.180309	0.63475	0.318075	0.63935	0.530962	1.03425	0.973109	2.49535	1.7972	4.42425	3.43483
11.9	0.34355	0.181833	0.63575	0.320759	0.64015	0.535427	1.03805	0.981234	2.50805	1.81198	4.44375	3.46225
12	0.33835	0.183357	0.63625	0.323441	0.64615	0.53989	1.04425	0.989355	2.51815	1.82676	4.46415	3.48965
12.1	0.33285	0.18488	0.63885	0.326124	0.64865	0.544352	1.04895	0.997474	2.53125	1.84153	4.48995	3.51701
12.2	0.3358	0.186403	0.6395	0.328805	0.6507	0.548812	1.0567	1.00559	2.542	1.85629	4.5169	3.54435
12.3	0.3361	0.187926	0.6398	0.331486	0.6528	0.553272	1.0586	1.0137	2.5507	1.87104	4.5378	3.57165
12.4	0.3366	0.189448	0.6421	0.334167	0.6579	0.557731	1.0659	1.02181	2.5595	1.88578	4.5652	3.59892
12.5	0.3354	0.19097	0.6388	0.336847	0.6615	0.562188	1.0703	1.02992	2.5698	1.90051	4.5898	3.62616
12.6	0.33055	0.192492	0.639451	0.339526	0.66545	0.566644	1.08335	1.03802	2.58055	1.91523	4.61105	3.65337
12.7	0.3296	0.194014	0.6409	0.342205	0.6687	0.571099	1.0903	1.04612	2.5936	1.92994	4.635	3.68055
12.8	0.3293	0.195536	0.64	0.344883	0.6754	0.575553	1.0943	1.05422	2.6045	1.94465	4.6589	3.7077
12.9	0.3275	0.197057	0.6398	0.347561	0.6755	0.580005	1.0979	1.06231	2.6153	1.95934	4.6829	3.73482
13	0.32465	0.198578	0.63795	0.350238	0.67935	0.584457	1.10195	1.0704	2.62385	1.97402	4.70405	3.76191
13.1	0.32215	0.200098	0.63695	0.352915	0.67915	0.588907	1.10725	1.07849	2.63525	1.9887	4.72685	3.78896
13.2	0.32155	0.201619	0.63985	0.355591	0.68405	0.593356	1.11455	1.08658	2.64755	2.00337	4.74875	3.81599
13.3	0.3203	0.203139	0.6386	0.358267	0.6858	0.597804	1.1222	1.09466	2.6581	2.01802	4.7704	3.84299
13.4	0.3191	0.204659	0.6473	0.360942	0.6853	0.602251	1.127	1.10274	2.6693	2.03267	4.7934	3.86995
13.5	0.32135	0.206178	0.65335	0.363616	0.69135	0.606697	1.13285	1.11081	2.68255	2.04731	4.81335	3.89689
13.6	0.3216	0.207698	0.6593	0.36629	0.6968	0.611141	1.1378	1.11889	2.6975	2.06194	4.8369	3.92379
13.7	0.32325	0.209217	0.65995	0.368963	0.69795	0.615584	1.14475	1.12696	2.71005	2.07656	4.85585	3.95067
13.8	0.32455	0.210736	0.66155	0.371636	0.70255	0.620027	1.15255	1.13502	2.72755	2.09117	4.88035	3.97751
13.9	0.3242	0.212254	0.6595	0.374308	0.699	0.624468	1.1574	1.14309	2.7394	2.10577	4.9034	4.00432
14	0.32595	0.213772	0.66095	0.37698	0.69845	0.628908	1.16445	1.15115	2.75405	2.12036	4.93135	4.03111
14.1	0.33	0.21529	0.664	0.379651	0.7034	0.633346	1.1739	1.1592	2.7641	2.13495	4.9564	4.05786
14.2	0.331	0.216808	0.667	0.382322	0.7114	0.637784	1.1827	1.16726	2.7804	2.14952	4.981	4.08458
14.3	0.33035	0.218326	0.67085	0.384992	0.71595	0.64222	1.19105	1.17531	2.79585	2.16409	5.00505	4.11127
14.4	0.3295	0.219843	0.672	0.387661	0.7193	0.646655	1.1938	1.18336	2.8078	2.17864	5.027	4.13794
14.5	0.3301	0.22136	0.6725	0.39033	0.7249	0.65109	1.1984	1.1914	2.82	2.19319	5.0471	4.16457
14.6	0.33175	0.222877	0.67245	0.392999	0.72445	0.655522	1.20045	1.19945	2.83325	2.20773	5.06825	4.19117
14.7	0.33065	0.224393	0.67505	0.395666	0.72225	0.659954	1.20585	1.20748	2.84225	2.22225	5.08995	4.21774
14.8	0.3342	0.225909	0.6787	0.398334	0.7282	0.664385	1.2135	1.21552	2.8541	2.23677	5.1158	4.24428
14.9	0.3303	0.227425	0.6798	0.401	0.7304	0.668814	1.2191	1.22355	2.8659	2.25128	5.1397	4.2708
15	0.3298	0.228941	0.6828	0.403666	0.7346	0.673242	1.2283	1.23158	2.88	2.26578	5.1648	4.29728
15.1	0.329	0.230456	0.6848	0.406332	0.7388	0.677669	1.2362	1.23961	2.8981	2.28028	5.1851	4.32373
15.2	0.32515	0.231972	0.68355	0.408997	0.74255	0.682095	1.24105	1.24763	2.90775	2.29476	5.20695	4.35015
15.3	0.32545	0.233486	0.68395	0.411662	0.74485	0.68652	1.24595	1.25565	2.91885	2.30923	5.23215	4.37655
15.4	0.32695	0.235001	0.68575	0.414326	0.74965	0.690944	1.25515	1.26367	2.93625	2.3237	5.25785	4.40291
15.5	0.3226	0.236515	0.6835	0.416989	0.7513	0.695366	1.2601	1.27169	2.9485	2.33815	5.281	4.42924
15.6	0.3173	0.23803	0.6832	0.419652	0.7523	0.699788	1.2647	1.2797	2.9583	2.3526	5.3041	4.45555
15.7	0.31495	0.239543	0.68705	0.422314	0.75525	0.704208	1.27085	1.28771	2.96945	2.36704	5.32105	4.48182
15.8	0.3124	0.241057	0.6908	0.424976	0.7623	0.708627	1.2773	1.29571	2.9822	2.38146	5.3437	4.50806
15.9	0.31505	0.24257	0.69235	0.427637	0.76615	0.713045	1.28585	1.30372	2.99405	2.39588	5.36665	4.53428
16	0.31665	0.244083	0.69165	0.430298	0.76795	0.717462	1.29395	1.31171	3.00685	2.41029	5.38935	4.56046
16.1	0.31585	0.245596	0.69315	0.432958	0.76995	0.721877	1.29855	1.31971	3.01925	2.42469	5.40825	4.58662
16.2	0.3152	0.247109	0.6933	0.435618	0.7743	0.726291	1.3084	1.3277	3.0333	2.43908	5.4256	4.61274
16.3	0.3135	0.248621	0.6969	0.438277	0.7789	0.730705	1.3178	1.33569	3.0491	2.45347	5.453	4.63884
16.4	0.31795	0.250133	0.70075	0.440935	0.78685	0.735117	1.32785	1.34368	3.06215	2.46784	5.47415	4.66491
16.5	0.31905	0.251645	0.70165	0.443593	0.78965	0.739528	1.33505	1.35167	3.07685	2.48221	5.49585	4.69095
16.6	0.31885	0.253156	0.70265	0.446251	0.79445	0.743938	1.34455	1.35965	3.08695	2.49656	5.51945	4.71695
16.7	0.3216	0.254668	0.7064	0.448908	0.8022	0.748346	1.3553	1.36763	3.1032	2.51091	5.5426	4.74293
16.8	0.32075	0.256179	0.71225	0.451564	0.80785	0.752754	1.36805	1.3756	3.12025	2.52525	5.56715	4.76888
16.9	0.31905	0.257689	0.71435	0.45422	0.81215	0.75716	1.37705	1.38357	3.13445	2.53957	5.58915	4.7948
17	0.31945	0.2592	0.71615	0.456875	0.81555	0.761566	1.38155	1.39154	3.14935	2.55389	5.61195	4.82069
17.1	0.3168	0.26071	0.7168	0.45953	0.8212	0.76597	1.3895	1.39951	3.1645	2.5682	5.6355	4.84656
17.2	0.3134	0.26222	0.7169	0.462184	0.8206	0.770372	1.3949	1.40747	3.1743	2.58251	5.6574	4.87239
17.3	0.3158	0.26373	0.7208	0.464837	0.8264	0.774774	1.4039	1.41543	3.1916	2.5968	5.6822	4.89819
17.4	0.3166	0.265239	0.7213	0.46749	0.8298	0.779175	1.4093	1.42339	3.2046	2.61108	5.704	4.92397
17.5	0.3208	0.266748	0.7203	0.470143	0.8307	0.783574	1.4166	1.43134	3.2166	2.62536	5.7266	4.94971
17.6	0.3217	0.268257	0.7203	0.472795	0.8341	0.787973	1.4239	1.43929	3.2295	2.63962	5.7507	4.97543
17.7	0.3193	0.269766	0.7227	0.475446	0.8357	0.79237	1.4281	1.44724	3.2404	2.65388	5.7725	5.00112
17.8	0.3225	0.271274	0.7297	0.478097	0.8416	0.796766	1.4353	1.45519	3.2559	2.66813	5.7951	5.02678
17.9	0.3203	0.272782	0.7275	0.480747	0.8452	0.801161	1.4387	1.46313	3.2687	2.68237	5.8147	5.05241
18	0.32195	0.27429	0.73125	0.483397	0.84845	0.805555	1.44755	1.47107	3.28195	2.6966	5.83645	5.07801
18.1	0.32535	0.275798	0.73345	0.486046	0.85475	0.809947	1.45885	1.479	3.29845	2.71082	5.86555	5.10358
18.2	0.32965	0.277305	0.73185	0.488695	0.85975	0.814338	1.46725	1.48694	3.31285	2.72503	5.89165	5.12912
18.3	0.32835	0.278812	0.73355	0.491343	0.86225	0.818729	1.47475	1.49487	3.32335	2.73923	5.91495	5.15464
18.4	0.3279	0.280319	0.7343	0.49399	0.8662	0.823118	1.482	1.50279	3.3354	2.75343	5.9311	5.18012
18.5	0.3273	0.281826	0.7375	0.496637	0.8715	0.827506	1.4939	1.51072	3.3494	2.76761	5.953	5.20558
18.6	0.32785	0.283332	0.74225	0.499284	0.87485	0.831893	1.50205	1.51864	3.36365	2.78179	5.97805	5.23101
18.7	0.3264	0.284838	0.7415	0.50193	0.8754	0.836279	1.506	1.52656	3.3776	2.79595	6.002	5.25641
18.8	0.326	0.286344	0.7413	0.504575	0.8723	0.840663	1.5104	1.53447	3.3883	2.81011	6.0205	5.28178
18.9	0.3259	0.287849	0.7416	0.50722	0.8763	0.845047	1.5205	1.54238	3.3998	2.82426	6.0426	5.30712
19	0.32885	0.289354	0.74265	0.509864	0.88385	0.849429	1.52895	1.55029	3.41335	2.8384	6.06865	5.33244
19.1	0.3278	0.290859	0.7433	0.512508	0.8871	0.85381	1.5362	1.5582	3.4247	2.85253	6.0924	5.35772
19.2	0.33225	0.292364	0.74335	0.515151	0.89065	0.85819	1.54465	1.5661	3.43795	2.86666	6.11545	5.38298
19.3	0.334	0.293869	0.7393	0.517794	0.893	0.862569	1.5505	1.574	3.4518	2.88077	6.1387	5.40821
19.4	0.33455	0.295373	0.73955	0.520436	0.89645	0.866947	1.55515	1.5819	3.46475	2.89488	6.16255	5.43341
19.5	0.33345	0.296877	0.73945	0.523078	0.90095	0.871323	1.56145	1.58979	3.47745	2.90897	6.18825	5.45858
19.6	0.3329	0.298381	0.7422	0.525719	0.9032	0.875699	1.5694	1.59768	3.4923	2.92306	6.2119	5.48372
19.7	0.3355	0.299884	0.7458	0.528359	0.908	0.880073	1.5776	1.60557	3.5071	2.93714	6.2357	5.50884
19.8	0.33635	0.301387	0.74475	0.530999	0.90665	0.884446	1.58225	1.61346	3.51825	2.95121	6.26055	5.53393
19.9	0.33305	0.30289	0.75005	0.533638	0.90955	0.888818	1.58655	1.62134	3.52435	2.96527	6.27985	5.55898
20	0.33345	0.304393	0.75205	0.536277	0.91615	0.893189	1.59545	1.62922	3.53795	2.97932	6.30405	5.58401
20.1	0.3321	0.305895	0.7531	0.538916	0.9213	0.897559	1.6007	1.63709	3.5509	2.99337	6.3273	5.60902
20.2	0.33175	0.307397	0.75625	0.541553	0.92375	0.901927	1.60685	1.64497	3.56415	3.0074	6.35085	5.63399
20.3	0.33155	0.308899	0.75775	0.544191	0.92555	0.906295	1.61435	1.65284	3.57575	3.02143	6.37095	5.65894
20.4	0.33565	0.310401	0.75955	0.546827	0.93265	0.910661	1.62325	1.6607	3.59155	3.03544	6.39435	5.68386
20.5	0.33795	0.311902	0.76055	0.549463	0.93905	0.915027	1.63595	1.66857	3.60615	3.04945	6.41705	5.70875
20.6	0.33865	0.313403	0.76325	0.552099	0.93705	0.919391	1.64565	1.67643	3.61935	3.06345	6.43855	5.73361
20.7	0.34035	0.314904	0.76645	0.554734	0.93695	0.923753	1.65515	1.68429	3.63165	3.07744	6.46605	5.75844
20.8	0.34455	0.316405	0.76515	0.557368	0.94135	0.928115	1.66465	1.69214	3.64535	3.09142	6.48775	5.78325
20.9	0.3457	0.317905	0.7641	0.560002	0.9419	0.932476	1.6714	1.7	3.6574	3.1054	6.5083	5.80803
21	0.3485	0.319405	0.7684	0.562636	0.9448	0.936835	1.678	1.70784	3.6692	3.11936	6.5284	5.83278
21.1	0.35205	0.320905	0.77095	0.565269	0.94885	0.941194	1.68625	1.71569	3.68535	3.13331	6.54895	5.8575
21.2	0.355	0.322405	0.774	0.567901	0.9509	0.945551	1.6908	1.72353	3.6962	3.14726	6.5735	5.8822
21.3	0.3559	0.323904	0.7783	0.570533	0.9522	0.949907	1.6959	1.73137	3.7086	3.1612	6.5945	5.90686
21.4	0.3577	0.325403	0.7826	0.573164	0.9599	0.954262	1.7051	1.73921	3.7256	3.17513	6.6177	5.9315
21.5	0.36145	0.326902	0.78715	0.575795	0.96705	0.958616	1.71675	1.74705	3.74195	3.18905	6.64205	5.95611
21.6	0.3674	0.328401	0.7934	0.578425	0.9746	0.962969	1.7258	1.75488	3.7578	3.20296	6.6681	5.9807
21.7	0.37295	0.329899	0.79995	0.581055	0.98205	0.96732	1.73475	1.76271	3.77315	3.21686	6.69415	6.00525
21.8	0.3745	0.331397	0.7988	0.583684	0.9859	0.971671	1.7438	1.77053	3.7869	3.23076	6.7182	6.02978
21.9	0.37585	0.332895	0.80185	0.586312	0.98875	0.97602	1.75305	1.77835	3.80175	3.24464	6.74125	6.05429
22	0.37805	0.334392	0.80405	0.58894	0.99245	0.980368	1.75965	1.78617	3.81505	3.25852	6.76275	6.07876
22.1	0.37735	0.335889	0.80465	0.591568	0.99625	0.984715	1.76285	1.79399	3.82495	3.27239	6.78385	6.10321
22.2	0.37975	0.337386	0.80725	0.594195	1.00035	0.989061	1.77145	1.8018	3.83925	3.28625	6.80815	6.12762
22.3	0.37675	0.338883	0.80945	0.596821	1.00005	0.993406	1.77425	1.80961	3.84925	3.3001	6.83485	6.15202
22.4	0.37915	0.34038	0.81095	0.599447	1.00375	0.997749	1.77895	1.81742	3.86175	3.31394	6.85565	6.17638
22.5	0.37995	0.341876	0.81335	0.602072	1.00585	1.00209	1.78595	1.82523	3.87515	3.32777	6.87805	6.20072
22.6	0.37935	0.343372	0.81455	0.604697	1.00945	1.00643	1.79145	1.83303	3.88475	3.3416	6.90215	6.22503
22.7	0.3805	0.344868	0.8172	0.607321	1.0135	1.01077	1.8002	1.84083	3.9018	3.35542	6.9243	6.24931
22.8	0.3769	0.346363	0.8165	0.609945	1.0127	1.01511	1.8037	1.84862	3.9139	3.36922	6.9442	6.27356
22.9	0.37685	0.347858	0.81715	0.612568	1.01735	1.01945	1.80595	1.85642	3.92265	3.38302	6.96315	6.29779
23	0.37815	0.349353	0.82025	0.615191	1.01925	1.02379	1.81085	1.86421	3.93535	3.39681	6.98445	6.32199
23.1	0.3805	0.350848	0.8247	0.617813	1.0254	1.02812	1.8232	1.87199	3.9482	3.41059	7.0093	6.34616
23.2	0.385	0.352342	0.8277	0.620434	1.0281	1.03246	1.8305	1.87978	3.9599	3.42437	7.0334	6.37031
23.3	0.3893	0.353836	0.8335	0.623055	1.0315	1.03679	1.8343	1.88756	3.9724	3.43813	7.0531	6.39443
23.4	0.3903	0.35533	0.836	0.625676	1.0321	1.04112	1.8376	1.89534	3.9803	3.45189	7.0735	6.41852
23.5	0.3909	0.356824	0.8419	0.628296	1.0345	1.04545	1.8454	1.90311	3.9905	3.46563	7.0947	6.44258
23.6	0.39075	0.358317	0.84735	0.630915	1.04135	1.04978	1.85515	1.91089	4.00535	3.47937	7.11835	6.46662
23.7	0.3919	0.359811	0.8501	0.633534	1.0446	1.05411	1.8607	1.91866	4.0171	3.4931	7.1396	6.49063
23.8	0.3938	0.361303	0.8515	0.636152	1.0502	1.05844	1.8665	1.92642	4.0313	3.50682	7.1602	6.51462
23.9	0.3928	0.362796	0.8525	0.63877	1.0536	1.06277	1.8747	1.93419	4.0407	3.52053	7.1793	6.53857
24	0.39185	0.364288	0.85415	0.641387	1.05495	1.06709	1.88425	1.94195	4.04865	3.53424	7.20055	6.5625
24.1	0.39265	0.36578	0.85165	0.644004	1.06095	1.07142	1.88995	1.9497	4.06425	3.54793	7.22465	6.58641
24.2	0.3951	0.367272	0.8543	0.64662	1.0684	1.07574	1.8944	1.95746	4.0809	3.56162	7.245	6.61028
24.3	0.39635	0.368764	0.86275	0.649235	1.07405	1.08006	1.90575	1.96521	4.09535	3.5753	7.26685	6.63413
24.4	0.39745	0.370255	0.86305	0.65185	1.07675	1.08439	1.91305	1.97296	4.10755	3.58897	7.28825	6.65796
24.5	0.3987	0.371746	0.8665	0.654465	1.0801	1.08871	1.92	1.98071	4.1213	3.60263	7.3136	6.68175
24.6	0.399	0.373237	0.867	0.657079	1.0848	1.09302	1.9268	1.98845	4.1327	3.61628	7.3346	6.70552
24.7	0.4019	0.374728	0.8682	0.659692	1.0871	1.09734	1.9316	1.99619	4.1448	3.62993	7.3548	6.72926
24.8	0.40615	0.376218	0.87005	0.662305	1.09495	1.10166	1.93875	2.00393	4.15655	3.64356	7.37525	6.75298
24.9	0.4056	0.377708	0.871	0.664918	1.1007	1.10597	1.9482	2.01166	4.1675	3.65719	7.3967	6.77667
25	0.40585	0.379198	0.87435	0.667529	1.10365	1.11029	1.95425	2.01939	4.18245	3.67081	7.41845	6.80033
25.1	0.40815	0.380687	0.87325	0.670141	1.10405	1.1146	1.95735	2.02712	4.19575	3.68442	7.43855	6.82397
25.2	0.40945	0.382177	0.87255	0.672752	1.10675	1.11891	1.96215	2.03485	4.21205	3.69802	7.45775	6.84758
25.3	0.4093	0.383666	0.8754	0.675362	1.1117	1.12322	1.9682	2.04257	4.2255	3.71161	7.4791	6.87116
25.4	0.41	0.385155	0.8804	0.677971	1.1154	1.12753	1.974	2.05029	4.2371	3.7252	7.4981	6.89472
25.5	0.40845	0.386643	0.88425	0.680581	1.11805	1.13184	1.98135	2.058	4.24765	3.73877	7.51765	6.91825
25.6	0.4078	0.388131	0.8852	0.683189	1.1217	1.13615	1.9881	2.06572	4.258	3.75234	7.5363	6.94175
25.7	0.41125	0.389619	0.88735	0.685797	1.12545	1.14046	1.99885	2.07343	4.27335	3.7659	7.55935	6.96523
25.8	0.4113	0.391107	0.8915	0.688405	1.1281	1.14476	2.0094	2.08114	4.2836	3.77945	7.5798	6.98868
25.9	0.411	0.392595	0.8921	0.691012	1.133	1.14907	2.0173	2.08884	4.296	3.79299	7.5983	7.01211
26	0.41275	0.394082	0.89395	0.693618	1.13655	1.15337	2.02975	2.09654	4.31105	3.80652	7.61995	7.03551
26.1	0.4111	0.395569	0.8968	0.696224	1.1401	1.15767	2.0361	2.10424	4.3204	3.82005	7.6357	7.05888
26.2	0.41185	0.397056	0.89505	0.69883	1.14285	1.16197	2.04225	2.11194	4.33165	3.83356	7.65525	7.08223
26.3	0.412	0.398542	0.8956	0.701434	1.1477	1.16627	2.0478	2.11963	4.3448	3.84707	7.6738	7.10555
26.4	0.412	0.400028	0.8995	0.704039	1.1493	1.17057	2.0544	2.12732	4.3544	3.86057	7.6971	7.12884
26.5	0.413	0.401514	0.9024	0.706643	1.1504	1.17487	2.0598	2.13501	4.3657	3.87406	7.7125	7.15211
26.6	0.4109	0.403	0.9041	0.709246	1.1496	1.17917	2.0627	2.1427	4.377	3.88754	7.7318	7.17535
26.7	0.41165	0.404485	0.90545	0.711849	1.15585	1.18346	2.06855	2.15038	4.38815	3.90102	7.75205	7.19857
26.8	0.41125	0.405971	0.90685	0.714451	1.16425	1.18775	2.07425	2.15806	4.39855	3.91449	7.76935	7.22176
26.9	0.40965	0.407456	0.91005	0.717052	1.17035	1.19205	2.07905	2.16573	4.41135	3.92794	7.79125	7.24492
27	0.4105	0.40894	0.9127	0.719654	1.1761	1.19634	2.0824	2.17341	4.4259	3.94139	7.8114	7.26806
27.1	0.41195	0.410425	0.91435	0.722254	1.18065	1.20063	2.09065	2.18108	4.44185	3.95483	7.83225	7.29117
27.2	0.41095	0.411909	0.91135	0.724854	1.17765	1.20492	2.09335	2.18874	4.44985	3.96826	7.84965	7.31426
27.3	0.40975	0.413393	0.91335	0.727454	1.18305	1.20921	2.10295	2.19641	4.46565	3.98169	7.87165	7.33732
27.4	0.40815	0.414876	0.91175	0.730052	1.18465	1.2135	2.11155	2.20407	4.47665	3.9951	7.89075	7.36036
27.5	0.4077	0.41636	0.9104	0.732651	1.1853	1.21778	2.1154	2.21173	4.4854	4.00851	7.9031	7.38336
27.6	0.40445	0.417843	0.90775	0.735249	1.18525	1.22207	2.11485	2.21939	4.49225	4.02191	7.91885	7.40635
27.7	0.4033	0.419326	0.906	0.737846	1.1842	1.22635	2.1203	2.22704	4.5019	4.0353	7.9336	7.42931
27.8	0.40545	0.420809	0.90445	0.740443	1.18485	1.23063	2.12735	2.23469	4.51585	4.04868	7.95165	7.45224
27.9	0.4075	0.422291	0.9086	0.743039	1.1867	1.23492	2.1333	2.24234	4.5294	4.06205	7.9727	7.47514
28	0.40555	0.423773	0.91195	0.745635	1.18825	1.2392	2.14115	2.24998	4.54095	4.07542	7.99025	7.49802
28.1	0.4048	0.425255	0.9119	0.74823	1.1887	1.24348	2.1435	2.25762	4.5489	4.08878	8.0073	7.52088
28.2	0.40665	0.426737	0.91465	0.750825	1.19315	1.24776	2.15295	2.26526	4.55985	4.10212	8.02685	7.54371
28.3	0.4085	0.428218	0.9163	0.753419	1.1977	1.25203	2.1606	2.2729	4.5704	4.11546	8.047	7.56651
28.4	0.40785	0.429699	0.91535	0.756013	1.19955	1.25631	2.16995	2.28053	4.58245	4.1288	8.06565	7.58929
28.5	0.4068	0.43118	0.9133	0.758606	1.1992	1.26059	2.1792	2.28816	4.5949	4.14212	8.085	7.61204
28.6	0.40855	0.432661	0.91015	0.761199	1.20035	1.26486	2.18655	2.29578	4.60745	4.15543	8.10405	7.63477
28.7	0.40905	0.434141	0.91105	0.763791	1.20235	1.26913	2.19335	2.30341	4.62165	4.16874	8.12275	7.65747
28.8	0.4116	0.435621	0.912	0.766382	1.2063	1.2734	2.1976	2.31103	4.6336	4.18204	8.1411	7.68015
28.9	0.4184	0.437101	0.9187	0.768973	1.2131	1.27768	2.2067	2.31865	4.6483	4.19533	8.1625	7.7028
29	0.41965	0.438581	0.92015	0.771564	1.21595	1.28194	2.21455	2.32626	4.66305	4.20861	8.18525	7.72543
29.1	0.4167	0.44006	0.9189	0.774154	1.2177	1.28621	2.2181	2.33388	4.6707	4.22188	8.2083	7.74803
29.2	0.41475	0.441539	0.91485	0.776743	1.21835	1.29048	2.22085	2.34149	4.68255	4.23515	8.22765	7.7706
29.3	0.41425	0.443018	0.91465	0.779332	1.22205	1.29475	2.22705	2.34909	4.69585	4.24841	8.24535	7.79315
29.4	0.41025	0.444496	0.91035	0.78192	1.22515	1.29901	2.23515	2.3567	4.71115	4.26166	8.26475	7.81568
29.5	0.41035	0.445975	0.90895	0.784508	1.22825	1.30328	2.23805	2.3643	4.72445	4.2749	8.28325	7.83818
29.6	0.4116	0.447453	0.9073	0.787095	1.2324	1.30754	2.2421	2.3719	4.7392	4.28813	8.3034	7.86065
29.7	0.41725	0.448931	0.91015	0.789682	1.23815	1.3118	2.24575	2.37949	4.75355	4.30135	8.32565	7.8831
29.8	0.4194	0.450408	0.9146	0.792268	1.2421	1.31606	2.2541	2.38708	4.7684	4.31457	8.3487	7.90553
29.9	0.4194	0.451886	0.9166	0.794854	1.2462	1.32032	2.2638	2.39467	4.7802	4.32778	8.3681	7.92793
30	0.4213	0.453363	0.9167	0.797439	1.2483	1.32458	2.2718	2.40226	4.7944	4.34097	8.3916	7.9503
30.1	0.4226	0.454839	0.921	0.800023	1.2525	1.32884	2.2764	2.40984	4.8098	4.35416	8.4121	7.97265
30.2	0.4211	0.456316	0.9256	0.802607	1.2522	1.33309	2.2835	2.41743	4.8215	4.36735	8.4296	7.99497
30.3	0.42145	0.457792	0.92775	0.805191	1.25525	1.33735	2.29055	2.425	4.83205	4.38052	8.44945	8.01727
30.4	0.42005	0.459268	0.92825	0.807774	1.25925	1.3416	2.29505	2.43258	4.84325	4.39369	8.46915	8.03955
30.5	0.42235	0.460744	0.93295	0.810356	1.26315	1.34586	2.30235	2.44015	4.86045	4.40685	8.48675	8.0618
30.6	0.4261	0.46222	0.9368	0.812938	1.2666	1.35011	2.3109	2.44772	4.8731	4.42	8.5073	8.08402
30.7	0.42825	0.463695	0.94025	0.81552	1.26855	1.35436	2.31685	2.45529	4.88735	4.43314	8.52945	8.10622
30.8	0.42715	0.46517	0.93985	0.818101	1.27355	1.35861	2.32825	2.46285	4.89945	4.44627	8.54815	8.1284
30.9	0.4294	0.466645	0.9416	0.820681	1.2757	1.36286	2.3409	2.47041	4.9141	4.4594	8.5672	8.15055
31	0.4302	0.468119	0.9468	0.823261	1.2793	1.36711	2.3486	2.47797	4.9265	4.47251	8.5859	8.17267
31.1	0.4339	0.469594	0.953	0.82584	1.2808	1.37135	2.3563	2.48553	4.9378	4.48562	8.6028	8.19477
31.2	0.43035	0.471068	0.95515	0.828419	1.28525	1.3756	2.36495	2.49308	4.95055	4.49872	8.62095	8.21685
31.3	0.42745	0.472541	0.95685	0.830997	1.28555	1.37984	2.37155	2.50063	4.95945	4.51181	8.63985	8.2389
31.4	0.4283	0.474015	0.9623	0.833575	1.2885	1.38409	2.3794	2.50818	4.9695	4.5249	8.6573	8.26093
31.5	0.43385	0.475488	0.96565	0.836152	1.29425	1.38833	2.39385	2.51572	4.98545	4.53797	8.68145	8.28293
31.6	0.43765	0.476961	0.96935	0.838729	1.30185	1.39257	2.40235	2.52326	5.00135	4.55104	8.70255	8.30491
31.7	0.44115	0.478434	0.97225	0.841305	1.30495	1.39681	2.41165	2.5308	5.01625	4.5641	8.72155	8.32686
31.8	0.4385	0.479906	0.9733	0.84388	1.3066	1.40105	2.4164	2.53833	5.0236	4.57715	8.7385	8.34879
31.9	0.43965	0.481379	0.97415	0.846455	1.31405	1.40528	2.42095	2.54587	5.03625	4.5902	8.75925	8.3707
32	0.4392	0.48285	0.977	0.84903	1.3154	1.40952	2.4283	2.5534	5.0475	4.60323	8.7789	8.39258
32.1	0.438	0.484322	0.9764	0.851604	1.3168	1.41376	2.4301	2.56092	5.0619	4.61626	8.7986	8.41443
32.2	0.44045	0.485794	0.97855	0.854177	1.32005	1.41799	2.43655	2.56845	5.07485	4.62928	8.82075	8.43626
32.3	0.44105	0.487265	0.97855	0.85675	1.32335	1.42222	2.44315	2.57597	5.08555	4.64229	8.83695	8.45807
32.4	0.4437	0.488736	0.9765	0.859323	1.3266	1.42646	2.45	2.58349	5.0965	4.65529	8.854	8.47985
32.5	0.44955	0.490207	0.97935	0.861895	1.33095	1.43069	2.45595	2.591	5.11505	4.66829	8.87455	8.50161
32.6	0.45145	0.491677	0.98105	0.864466	1.33415	1.43492	2.46315	2.59852	5.12995	4.68127	8.89805	8.52334
32.7	0.4562	0.493147	0.9845	0.867037	1.3407	1.43915	2.4715	2.60603	5.1421	4.69425	8.9212	8.54506
32.8	0.4601	0.494617	0.9869	0.869607	1.3492	1.44337	2.481	2.61353	5.157	4.70722	8.9424	8.56674
32.9	0.46545	0.496087	0.98955	0.872177	1.35595	1.4476	2.49205	2.62104	5.17385	4.72018	8.96725	8.5884
33	0.46625	0.497557	0.98915	0.874746	1.35595	1.45183	2.49915	2.62854	5.18655	4.73314	8.98445	8.61004
33.1	0.4657	0.499026	0.9895	0.877315	1.3601	1.45605	2.5102	2.63604	5.1984	4.74608	9.0028	8.63165
33.2	0.46795	0.500495	0.98995	0.879883	1.36575	1.46027	2.51315	2.64353	5.20815	4.75902	9.02695	8.65324
33.3	0.4702	0.501963	0.9974	0.882451	1.3764	1.4645	2.5221	2.65103	5.223	4.77195	9.0526	8.67481
33.4	0.47265	0.503432	0.99875	0.885018	1.37745	1.46872	2.52895	2.65852	5.23325	4.78487	9.06935	8.69635
33.5	0.47435	0.5049	1.00235	0.887584	1.38265	1.47294	2.53285	2.666	5.24995	4.79779	9.08955	8.71786
33.6	0.4758	0.506368	1.0072	0.89015	1.3833	1.47716	2.5412	2.67349	5.2628	4.81069	9.1137	8.73936
33.7	0.48195	0.507836	1.01465	0.892716	1.39095	1.48137	2.55225	2.68097	5.28015	4.82359	9.13715	8.76083
33.8	0.4855	0.509303	1.0177	0.895281	1.3968	1.48559	2.5612	2.68845	5.2918	4.83648	9.1604	8.78227
33.9	0.4866	0.51077	1.0215	0.897845	1.402	1.48981	2.5675	2.69593	5.3025	4.84936	9.1785	8.80369
34	0.48765	0.512237	1.02635	0.90041	1.40725	1.49402	2.57955	2.7034	5.31765	4.86224	9.19955	8.82509
34.1	0.4902	0.513704	1.0287	0.902973	1.4102	1.49824	2.5879	2.71087	5.3296	4.8751	9.2188	8.84646
34.2	0.4907	0.515171	1.0323	0.905536	1.4136	1.50245	2.5978	2.71834	5.3473	4.88796	9.2392	8.86781
34.3	0.48965	0.516637	1.03645	0.908098	1.41845	1.50666	2.60195	2.7258	5.35975	4.90081	9.25915	8.88914
34.4	0.4916	0.518103	1.0392	0.91066	1.4227	1.51087	2.6078	2.73326	5.3733	4.91365	9.2779	8.91044
34.5	0.49515	0.519568	1.04405	0.913221	1.42805	1.51508	2.61405	2.74072	5.38605	4.92649	9.29635	8.93172
34.6	0.4969	0.521034	1.0512	0.915782	1.4345	1.51929	2.6235	2.74818	5.399	4.93931	9.3174	8.95297
34.7	0.4944	0.522499	1.0526	0.918343	1.436	1.52349	2.6285	2.75563	5.4075	4.95213	9.3353	8.9742
34.8	0.49615	0.523964	1.05425	0.920902	1.43725	1.5277	2.63565	2.76308	5.41345	4.96494	9.35075	8.99541
34.9	0.49705	0.525429	1.05915	0.923461	1.44235	1.5319	2.64685	2.77053	5.42685	4.97774	9.37045	9.01659
35	0.4944	0.526893	1.0581	0.92602	1.4464	1.53611	2.6527	2.77798	5.4346	4.99053	9.3872	9.03775
35.1	0.496	0.528357	1.0622	0.928578	1.4509	1.54031	2.6593	2.78542	5.4451	5.00332	9.403	9.05889
35.2	0.5018	0.529821	1.0669	0.931136	1.4605	1.54451	2.6708	2.79286	5.4604	5.0161	9.4251	9.08
35.3	0.5018	0.531285	1.074	0.933693	1.4621	1.54871	2.6777	2.8003	5.472	5.02887	9.4433	9.10109
35.4	0.50195	0.532748	1.07735	0.93625	1.46135	1.55291	2.67985	2.80773	5.48145	5.04163	9.46045	9.12216
35.5	0.50565	0.534211	1.08045	0.938806	1.46335	1.55711	2.68495	2.81516	5.48845	5.05438	9.47625	9.1432
35.6	0.50825	0.535674	1.08415	0.941362	1.46905	1.56131	2.69625	2.82259	5.49945	5.06713	9.49255	9.16422
35.7	0.5077	0.537137	1.0877	0.943917	1.4697	1.5655	2.7062	2.83002	5.5105	5.07987	9.513	9.18522
35.8	0.5041	0.538599	1.0865	0.946471	1.4721	1.5697	2.7146	2.83744	5.5209	5.0926	9.5298	9.20619
35.9	0.5061	0.540062	1.0881	0.949025	1.4755	1.57389	2.7241	2.84486	5.5346	5.10532	9.5457	9.22714
36	0.5107	0.541524	1.0916	0.951579	1.4806	1.57809	2.7348	2.85228	5.5442	5.11803	9.5651	9.24807
36.1	0.5128	0.542985	1.093	0.954132	1.4806	1.58228	2.7403	2.85969	5.5537	5.13074	9.5811	9.26897
36.2	0.5119	0.544447	1.0901	0.956684	1.4822	1.58647	2.7456	2.8671	5.5634	5.14344	9.5979	9.28985
36.3	0.51335	0.545908	1.09075	0.959236	1.48705	1.59066	2.75295	2.87451	5.57395	5.15613	9.61505	9.3107
36.4	0.5138	0.547369	1.0927	0.961787	1.487	1.59485	2.7572	2.88192	5.5811	5.16881	9.6268	9.33154
36.5	0.5154	0.548829	1.0949	0.964338	1.486	1.59903	2.7644	2.88932	5.5912	5.18149	9.6452	9.35235
36.6	0.5168	0.55029	1.0951	0.966888	1.4892	1.60322	2.7698	2.89672	5.5999	5.19415	9.6624	9.37313
36.7	0.5169	0.55175	1.0953	0.969438	1.4956	1.6074	2.7762	2.90412	5.6104	5.20681	9.6779	9.3939
36.8	0.5159	0.55321	1.096	0.971987	1.5002	1.61159	2.7831	2.91151	5.6194	5.21946	9.6932	9.41464
36.9	0.5163	0.55467	1.1001	0.974536	1.5042	1.61577	2.788	2.91891	5.634	5.23211	9.7132	9.43535
37	0.5147	0.556129	1.1025	0.977085	1.5072	1.61995	2.788	2.92629	5.641	5.24474	9.7317	9.45605
37.1	0.51615	0.557588	1.10025	0.979632	1.51595	1.62413	2.79455	2.93368	5.65475	5.25737	9.75005	9.47672
37.2	0.51735	0.559047	1.09975	0.982179	1.52245	1.62831	2.80445	2.94107	5.67065	5.26999	9.77065	9.49737
37.3	0.5216	0.560506	1.1038	0.984726	1.5265	1.63249	2.8128	2.94845	5.6815	5.2826	9.788	9.51799
37.4	0.52725	0.561964	1.10975	0.987272	1.53195	1.63667	2.82305	2.95582	5.69225	5.29521	9.80925	9.5386
37.5	0.5278	0.563422	1.1087	0.989818	1.5383	1.64085	2.8298	2.9632	5.7083	5.3078	9.8285	9.55918
37.6	0.52595	0.56488	1.10675	0.992363	1.53705	1.64502	2.83015	2.97057	5.71985	5.32039	9.84695	9.57973
37.7	0.533	0.566338	1.1081	0.994908	1.5408	1.6492	2.8382	2.97794	5.7325	5.33297	9.8658	9.60027
37.8	0.534	0.567795	1.1105	0.997452	1.5449	1.65337	2.8452	2.98531	5.7417	5.34554	9.8849	9.62078
37.9	0.53525	0.569253	1.11065	0.999995	1.54655	1.65754	2.85215	2.99267	5.75345	5.35811	9.89885	9.64127
38	0.53715	0.570709	1.11315	1.00254	1.55125	1.66171	2.86225	3.00004	5.76395	5.37067	9.91385	9.66173
38.1	0.5426	0.572166	1.12	1.00508	1.559	1.66588	2.8703	3.0074	5.7769	5.38321	9.9323	9.68217
38.2	0.5471	0.573623	1.1242	1.00762	1.5668	1.67005	2.8788	3.01475	5.7875	5.39576	9.9512	9.7026
38.3	0.55015	0.575079	1.12615	1.01016	1.56785	1.67422	2.88735	3.02211	5.79945	5.40829	9.96845	9.72299
38.4	0.55245	0.576535	1.13285	1.01271	1.57065	1.67839	2.89535	3.02946	5.81285	5.42082	9.98775	9.74337
38.5	0.5532	0.57799	1.1397	1.01525	1.5773	1.68255	2.9021	3.0368	5.8257	5.43333	10.0079	9.76372
38.6	0.54995	0.579446	1.13925	1.01779	1.58155	1.68672	2.90885	3.04415	5.83325	5.44584	10.0224	9.78405
38.7	0.55115	0.580901	1.14085	1.02032	1.58415	1.69088	2.91675	3.05149	5.84175	5.45835	10.0384	9.80436
38.8	0.553	0.582356	1.1417	1.02286	1.5891	1.69504	2.9238	3.05883	5.8562	5.47084	10.0552	9.82464
38.9	0.55085	0.583811	1.14365	1.0254	1.58605	1.69921	2.92935	3.06617	5.86825	5.48333	10.0719	9.8449
39	0.5492	0.585265	1.1448	1.02794	1.5878	1.70337	2.9348	3.0735	5.8769	5.49581	10.0856	9.86514
39.1	0.55155	0.586719	1.14755	1.03048	1.59405	1.70753	2.94445	3.08083	5.88665	5.50828	10.1056	9.88536
39.2	0.55115	0.588173	1.15305	1.03301	1.59715	1.71168	2.94845	3.08816	5.89745	5.52074	10.1239	9.90556
39.3	0.55115	0.589627	1.15635	1.03555	1.59575	1.71584	2.95645	3.09549	5.90925	5.5332	10.1352	9.92573
39.4	0.54955	0.59108	1.15465	1.03809	1.59665	1.72	2.96355	3.10281	5.91825	5.54565	10.1486	9.94588
39.5	0.5486	0.592533	1.1557	1.04062	1.6017	1.72415	2.9689	3.11013	5.93	5.55809	10.1645	9.966
39.6	0.5483	0.593986	1.1576	1.04316	1.6086	1.72831	2.9752	3.11745	5.9399	5.57052	10.181	9.98611
39.7	0.55565	0.595439	1.16025	1.04569	1.61365	1.73246	2.98535	3.12476	5.95355	5.58295	10.201	10.0062
39.8	0.55895	0.596891	1.16375	1.04822	1.61485	1.73661	2.99525	3.13208	5.96065	5.59536	10.2169	10.0263
39.9	0.5599	0.598344	1.1699	1.05076	1.6202	1.74076	3.0037	3.13938	5.9765	5.60777	10.2336	10.0463
40	0.5604	0.599796	1.1724	1.05329	1.6241	1.74491	3.0104	3.14669	5.9889	5.62017	10.2491	10.0663
40.1	0.5622	0.601247	1.1726	1.05582	1.6267	1.74906	3.0138	3.15399	5.9958	5.63257	10.2627	10.0863
40.2	0.56035	0.602699	1.17165	1.05835	1.63045	1.75321	3.01845	3.1613	6.00655	5.64495	10.2797	10.1063
40.3	0.56235	0.60415	1.17345	1.06088	1.63455	1.75735	3.02715	3.16859	6.01715	5.65733	10.2981	10.1262
40.4	0.5638	0.605601	1.171	1.06341	1.6361	1.7615	3.0344	3.17589	6.0264	5.66971	10.3113	10.1462
40.5	0.56755	0.607051	1.17385	1.06594	1.64075	1.76564	3.04075	3.18318	6.03885	5.68207	10.3303	10.1661
40.6	0.5713	0.608502	1.1786	1.06847	1.6479	1.76979	3.0525	3.19047	6.0531	5.69442	10.3512	10.1859
40.7	0.5731	0.609952	1.1803	1.071	1.6509	1.77393	3.0578	3.19776	6.0654	5.70677	10.3705	10.2058
40.8	0.575	0.611402	1.1857	1.07353	1.6586	1.77807	3.0641	3.20505	6.0818	5.71911	10.3877	10.2256
40.9	0.57975	0.612852	1.18905	1.07606	1.66875	1.78221	3.07215	3.21233	6.10085	5.73145	10.4068	10.2455
41	0.57985	0.614301	1.18825	1.07859	1.67035	1.78635	3.07965	3.21961	6.10935	5.74377	10.424	10.2653
41.1	0.58595	0.615751	1.19195	1.08111	1.67825	1.79049	3.08995	3.22688	6.12495	5.75609	10.4421	10.285
41.2	0.5867	0.617199	1.194	1.08364	1.6798	1.79462	3.1003	3.23416	6.1345	5.7684	10.4575	10.3048
41.3	0.58815	0.618648	1.19485	1.08617	1.68005	1.79876	3.10915	3.24143	6.14605	5.7807	10.4758	10.3245
41.4	0.59145	0.620097	1.19715	1.08869	1.68465	1.80289	3.11935	3.2487	6.15745	5.793	10.4949	10.3442
41.5	0.5928	0.621545	1.203	1.09122	1.691	1.80703	3.1299	3.25596	6.1699	5.80528	10.5147	10.3639
41.6	0.59925	0.622993	1.20835	1.09374	1.69945	1.81116	3.14195	3.26322	6.18575	5.81756	10.5345	10.3836
41.7	0.5962	0.624441	1.212	1.09626	1.7015	1.81529	3.1463	3.27048	6.1976	5.82983	10.5501	10.4032
41.8	0.59735	0.625888	1.21405	1.09879	1.70735	1.81942	3.15325	3.27774	6.20945	5.8421	10.5669	10.4228
41.9	0.6009	0.627335	1.2199	1.10131	1.7128	1.82355	3.1642	3.285	6.2219	5.85435	10.5847	10.4424
42	0.6043	0.628782	1.2213	1.10383	1.715	1.82768	3.1676	3.29225	6.2327	5.8666	10.6024	10.462
42.1	0.603	0.630229	1.2229	1.10635	1.7192	1.8318	3.1694	3.2995	6.2452	5.87884	10.6147	10.4816
42.2	0.6013	0.631675	1.2236	1.10888	1.7239	1.83593	3.1751	3.30674	6.2582	5.89108	10.6294	10.5011
42.3	0.60345	0.633122	1.22875	1.1114	1.73025	1.84006	3.18515	3.31399	6.27365	5.9033	10.6515	10.5206
42.4	0.60935	0.634568	1.23705	1.11392	1.73595	1.84418	3.19405	3.32123	6.28655	5.91552	10.672	10.5401
42.5	0.61225	0.636013	1.24085	1.11644	1.74515	1.8483	3.20405	3.32847	6.30125	5.92773	10.6928	10.5596
42.6	0.61665	0.637459	1.24395	1.11896	1.75205	1.85242	3.21395	3.3357	6.31695	5.93994	10.7125	10.579
42.7	0.616	0.638904	1.2457	1.12147	1.7567	1.85654	3.2213	3.34294	6.329	5.95213	10.7319	10.5984
42.8	0.61385	0.640349	1.24775	1.12399	1.75985	1.86066	3.23025	3.35017	6.33955	5.96432	10.749	10.6178
42.9	0.6147	0.641794	1.2517	1.12651	1.7642	1.86478	3.2362	3.35739	6.3546	5.9765	10.7674	10.6372
43	0.6187	0.643238	1.2546	1.12903	1.7685	1.8689	3.246	3.36462	6.3637	5.98867	10.7829	10.6566
43.1	0.62015	0.644683	1.25805	1.13154	1.77415	1.87302	3.25595	3.37184	6.37585	6.00084	10.8013	10.6759
43.2	0.62225	0.646127	1.26345	1.13406	1.77715	1.87713	3.26375	3.37906	6.38875	6.013	10.8211	10.6953
43.3	0.62105	0.64757	1.26265	1.13658	1.78005	1.88125	3.26875	3.38628	6.39325	6.02515	10.8378	10.7146
43.4	0.6202	0.649014	1.2637	1.13909	1.7817	1.88536	3.2747	3.39349	6.4052	6.03729	10.8537	10.7338
43.5	0.62335	0.650457	1.26335	1.1416	1.78545	1.88947	3.27815	3.4007	6.41855	6.04943	10.8664	10.7531
43.6	0.6239	0.6519	1.2692	1.14412	1.7904	1.89358	3.2845	3.40791	6.4285	6.06155	10.8861	10.7723
43.7	0.6233	0.653343	1.2713	1.14663	1.7933	1.89769	3.2915	3.41512	6.4398	6.07368	10.9017	10.7915
43.8	0.6191	0.654785	1.2725	1.14915	1.795	1.9018	3.296	3.42232	6.4486	6.08579	10.9162	10.8107
43.9	0.62045	0.656228	1.27465	1.15166	1.79775	1.90591	3.30215	3.42952	6.46085	6.09789	10.9338	10.8299
44	0.6227	0.65767	1.2792	1.15417	1.803	1.91002	3.3098	3.43672	6.4749	6.10999	10.952	10.849
44.1	0.62445	0.659111	1.28325	1.15668	1.80695	1.91412	3.31725	3.44391	6.48985	6.12208	10.9696	10.8682
44.2	0.62315	0.660553	1.28485	1.15919	1.80675	1.91823	3.32495	3.45111	6.50145	6.13416	10.9886	10.8873
44.3	0.6221	0.661994	1.2857	1.1617	1.8122	1.92233	3.33	3.4583	6.5113	6.14624	11.0055	10.9064
44.4	0.6255	0.663435	1.2889	1.16421	1.8176	1.92643	3.3392	3.46548	6.5244	6.15831	11.0231	10.9254
44.5	0.62625	0.664876	1.29135	1.16672	1.82205	1.93054	3.34325	3.47267	6.53505	6.17037	11.0386	10.9445
44.6	0.6242	0.666317	1.291	1.16923	1.8243	1.93464	3.3457	3.47985	6.5423	6.18242	11.0516	10.9635
44.7	0.62715	0.667757	1.29575	1.17174	1.82885	1.93874	3.35095	3.48703	6.55365	6.19447	11.0693	10.9825
44.8	0.6282	0.669197	1.3001	1.17425	1.8331	1.94283	3.359	3.4942	6.5651	6.20651	11.0858	11.0015
44.9	0.6289	0.670637	1.3001	1.17675	1.8373	1.94693	3.3663	3.50138	6.5742	6.21854	11.101	11.0204
45	0.6321	0.672076	1.3056	1.17926	1.8454	1.95103	3.3747	3.50855	6.5844	6.23056	11.1201	11.0394
45.1	0.63395	0.673516	1.30645	1.18177	1.84835	1.95512	3.37745	3.51572	6.59215	6.24257	11.136	11.0583
45.2	0.63375	0.674955	1.30885	1.18427	1.85175	1.95922	3.38015	3.52288	6.60515	6.25458	11.1521	11.0772
45.3	0.63765	0.676394	1.31215	1.18678	1.85455	1.96331	3.38955	3.53005	6.61775	6.26658	11.1678	11.0961
45.4	0.6404	0.677832	1.315	1.18928	1.8635	1.9674	3.3961	3.53721	6.6294	6.27858	11.1846	11.1149
45.5	0.64235	0.67927	1.31765	1.19179	1.86855	1.97149	3.40375	3.54436	6.64025	6.29056	11.1989	11.1337
45.6	0.64345	0.680709	1.32085	1.19429	1.87335	1.97558	3.41405	3.55152	6.65005	6.30254	11.2174	11.1526
45.7	0.64745	0.682146	1.32585	1.19679	1.87805	1.97967	3.42505	3.55867	6.66335	6.31451	11.2342	11.1714
45.8	0.64675	0.683584	1.32785	1.1993	1.88265	1.98376	3.43135	3.56582	6.67345	6.32648	11.252	11.1901
45.9	0.64605	0.685021	1.32785	1.2018	1.88985	1.98785	3.43485	3.57297	6.68815	6.33843	11.2734	11.2089
46	0.64485	0.686458	1.32815	1.2043	1.89305	1.99193	3.43865	3.58011	6.69595	6.35038	11.2879	11.2276
46.1	0.64825	0.687895	1.32905	1.2068	1.90035	1.99602	3.44705	3.58725	6.70715	6.36232	11.3073	11.2463
46.2	0.6478	0.689332	1.3284	1.2093	1.9037	2.0001	3.4528	3.59439	6.7202	6.37426	11.3274	11.265
46.3	0.6483	0.690768	1.3273	1.2118	1.9046	2.00418	3.4578	3.60153	6.7298	6.38619	11.3426	11.2837
46.4	0.6487	0.692204	1.3333	1.2143	1.9123	2.00826	3.4657	3.60866	6.7405	6.3981	11.3603	11.3023
46.5	0.65365	0.69364	1.33985	1.2168	1.91835	2.01234	3.47315	3.61579	6.75795	6.41002	11.3823	11.3209
46.6	0.6523	0.695076	1.3419	1.2193	1.9229	2.01642	3.4787	3.62292	6.7677	6.42192	11.3963	11.3396
46.7	0.64965	0.696511	1.34325	1.2218	1.92275	2.0205	3.47865	3.63004	6.77615	6.43382	11.4092	11.3581
46.8	0.65115	0.697946	1.34395	1.2243	1.92645	2.02458	3.48485	3.63717	6.78425	6.44571	11.4232	11.3767
46.9	0.6543	0.699381	1.3439	1.22679	1.9275	2.02866	3.4951	3.64429	6.7931	6.45759	11.4433	11.3952
47	0.6553	0.700816	1.342	1.22929	1.9305	2.03273	3.5025	3.6514	6.8054	6.46947	11.4614	11.4138
47.1	0.65495	0.70225	1.34455	1.23179	1.93135	2.03681	3.50415	3.65852	6.81835	6.48133	11.4764	11.4323
47.2	0.65325	0.703685	1.34595	1.23428	1.93345	2.04088	3.50995	3.66563	6.82765	6.49319	11.4937	11.4508
47.3	0.6545	0.705118	1.3482	1.23678	1.9361	2.04495	3.5137	3.67274	6.8432	6.50505	11.5089	11.4692
47.4	0.65585	0.706552	1.35125	1.23927	1.94425	2.04902	3.51985	3.67985	6.85705	6.51689	11.524	11.4877
47.5	0.65985	0.707985	1.35565	1.24176	1.95025	2.05309	3.52565	3.68695	6.87275	6.52873	11.5432	11.5061
47.6	0.6611	0.709419	1.3549	1.24426	1.9558	2.05716	3.5353	3.69405	6.8867	6.54056	11.5604	11.5245
47.7	0.65565	0.710852	1.35465	1.24675	1.95765	2.06123	3.54045	3.70115	6.89705	6.55239	11.5752	11.5429
47.8	0.66145	0.712284	1.35855	1.24924	1.96455	2.06529	3.55165	3.70825	6.91355	6.5642	11.5968	11.5612
47.9	0.66385	0.713717	1.36315	1.25174	1.96955	2.06936	3.55715	3.71534	6.92625	6.57601	11.614	11.5796
48	0.66435	0.715149	1.36525	1.25423	1.97215	2.07343	3.56255	3.72243	6.93655	6.58782	11.6347	11.5979
48.1	0.6613	0.716581	1.3664	1.25672	1.9762	2.07749	3.5726	3.72952	6.9454	6.59961	11.6524	11.6162
48.2	0.66265	0.718013	1.36735	1.25921	1.98015	2.08155	3.58365	3.7366	6.96235	6.6114	11.6735	11.6345
48.3	0.66385	0.719444	1.37175	1.2617	1.98205	2.08561	3.58935	3.74369	6.97525	6.62318	11.6911	11.6527
48.4	0.6654	0.720875	1.3732	1.26419	1.983	2.08967	3.5918	3.75077	6.9817	6.63495	11.7031	11.671
48.5	0.66435	0.722306	1.37335	1.26668	1.98475	2.09373	3.59615	3.75785	6.99075	6.64672	11.7156	11.6892
48.6	0.6636	0.723737	1.3754	1.26917	1.9893	2.09779	3.6037	3.76492	7.001	6.65847	11.728	11.7074
48.7	0.66295	0.725167	1.37415	1.27165	1.98965	2.10185	3.60905	3.77199	7.00815	6.67023	11.7376	11.7256
48.8	0.66445	0.726598	1.37885	1.27414	1.99225	2.1059	3.61765	3.77906	7.02235	6.68197	11.7519	11.7438
48.9	0.66715	0.728028	1.38155	1.27663	1.99435	2.10996	3.62375	3.78613	7.03735	6.69371	11.7686	11.7619
49	0.66885	0.729457	1.38395	1.27911	1.99535	2.11401	3.62715	3.79319	7.04575	6.70544	11.7848	11.78
49.1	0.67015	0.730887	1.38705	1.2816	1.99625	2.11807	3.63195	3.80026	7.05725	6.71716	11.8045	11.7981
49.2	0.6751	0.732316	1.3903	1.28409	1.9997	2.12212	3.642	3.80731	7.0696	6.72887	11.8212	11.8162
49.3	0.6777	0.733745	1.3947	1.28657	2.0054	2.12617	3.6488	3.81437	7.0786	6.74058	11.8401	11.8343
49.4	0.68505	0.735174	1.40275	1.28905	2.01305	2.13022	3.65795	3.82142	7.09485	6.75228	11.8611	11.8523
49.5	0.6888	0.736602	1.4062	1.29154	2.0202	2.13427	3.6688	3.82848	7.108	6.76397	11.8816	11.8703
49.6	0.69115	0.738031	1.41195	1.29402	2.02585	2.13832	3.67945	3.83552	7.12005	6.77566	11.9023	11.8883
49.7	0.7003	0.739459	1.41	1.2965	2.0319	2.14236	3.6882	3.84257	7.1312	6.78734	11.9209	11.9063
49.8	0.7053	0.740887	1.4152	1.29899	2.0372	2.14641	3.6964	3.84961	7.1394	6.79901	11.94	11.9243
49.9	0.70475	0.742314	1.41295	1.30147	2.04195	2.15045	3.70435	3.85665	7.14915	6.81067	11.954	11.9422
50	0.7076	0.743741	1.4137	1.30395	2.0492	2.1545	3.7117	3.86369	7.1619	6.82233	11.973	11.9601
50.1	0.7122	0.745169	1.4171	1.30643	2.0554	2.15854	3.7187	3.87073	7.1721	6.83398	11.9903	11.978
50.2	0.71235	0.746595	1.41945	1.30891	2.05955	2.16258	3.72345	3.87776	7.17985	6.84562	12.0045	11.9959
50.3	0.71545	0.748022	1.42585	1.31139	2.06595	2.16662	3.73075	3.88479	7.19125	6.85726	12.0237	12.0138
50.4	0.72	0.749448	1.4323	1.31387	2.0663	2.17066	3.741	3.89182	7.2027	6.86889	12.0428	12.0316
50.5	0.7178	0.750874	1.4337	1.31635	2.0687	2.1747	3.7454	3.89884	7.2122	6.88051	12.0578	12.0495
50.6	0.7222	0.7523	1.4363	1.31883	2.0736	2.17874	3.7546	3.90586	7.2225	6.89212	12.0783	12.0673
50.7	0.7236	0.753726	1.4407	1.3213	2.0781	2.18278	3.7643	3.91288	7.2378	6.90373	12.0957	12.085
50.8	0.72145	0.755151	1.44355	1.32378	2.08285	2.18681	3.77605	3.9199	7.25135	6.91533	12.1098	12.1028
50.9	0.7246	0.756576	1.4479	1.32626	2.0847	2.19085	3.7829	3.92692	7.2633	6.92692	12.1231	12.1206
51	0.72335	0.758001	1.45045	1.32873	2.09075	2.19488	3.78955	3.93393	7.27375	6.93851	12.1375	12.1383
51.1	0.7226	0.759426	1.4497	1.33121	2.0945	2.19891	3.7934	3.94094	7.285	6.95008	12.1487	12.156
51.2	0.72315	0.76085	1.45165	1.33369	2.09455	2.20294	3.80125	3.94794	7.29715	6.96166	12.1632	12.1737
51.3	0.7238	0.762274	1.4523	1.33616	2.1019	2.20697	3.8105	3.95495	7.3071	6.97322	12.1815	12.1913
51.4	0.725	0.763698	1.456	1.33863	2.1041	2.211	3.8144	3.96195	7.3176	6.98478	12.1945	12.209
51.5	0.72635	0.765122	1.45975	1.34111	2.10685	2.21503	3.82345	3.96895	7.32665	6.99633	12.2089	12.2266
51.6	0.7252	0.766545	1.4624	1.34358	2.1121	2.21906	3.8291	3.97594	7.3379	7.00787	12.2212	12.2442
51.7	0.729	0.767969	1.4652	1.34605	2.1155	2.22308	3.8348	3.98294	7.3489	7.0194	12.2369	12.2618
51.8	0.73305	0.769391	1.46735	1.34853	2.11875	2.22711	3.83955	3.98993	7.35825	7.03093	12.2522	12.2794
51.9	0.7313	0.770814	1.4688	1.351	2.1192	2.23113	3.8402	3.99692	7.3693	7.04245	12.267	12.297
52	0.734	0.772237	1.4733	1.35347	2.1191	2.23515	3.8504	4.0039	7.3791	7.05397	12.2852	12.3145
52.1	0.7362	0.773659	1.4768	1.35594	2.1228	2.23918	3.8582	4.01088	7.39	7.06547	12.3015	12.332
52.2	0.7355	0.775081	1.4816	1.35841	2.1228	2.2432	3.8632	4.01786	7.3979	7.07697	12.3155	12.3495
52.3	0.7365	0.776502	1.4873	1.36088	2.1254	2.24722	3.871	4.02484	7.4077	7.08847	12.33	12.367
52.4	0.7388	0.777924	1.4891	1.36335	2.1296	2.25124	3.878	4.03182	7.417	7.09995	12.3463	12.3844
52.5	0.74035	0.779345	1.48975	1.36582	2.13075	2.25525	3.88395	4.03879	7.42995	7.11143	12.358	12.4019
52.6	0.73735	0.780766	1.48945	1.36829	2.13275	2.25927	3.89235	4.04576	7.43735	7.1229	12.3723	12.4193
52.7	0.7397	0.782187	1.4933	1.37075	2.1359	2.26329	3.9025	4.05273	7.451	7.13437	12.3898	12.4367
52.8	0.74415	0.783607	1.49785	1.37322	2.14115	2.2673	3.91375	4.05969	7.46435	7.14583	12.4079	12.4541
52.9	0.74555	0.785028	1.49805	1.37569	2.14715	2.27131	3.92135	4.06665	7.47655	7.15728	12.4293	12.4714
53	0.74615	0.786448	1.50575	1.37815	2.15225	2.27533	3.92825	4.07361	7.48685	7.16872	12.4479	12.4888
53.1	0.7446	0.787867	1.508	1.38062	2.1522	2.27934	3.9342	4.08057	7.4931	7.18015	12.4599	12.5061
53.2	0.7481	0.789287	1.5132	1.38308	2.1579	2.28335	3.9425	4.08753	7.5007	7.19158	12.4815	12.5234
53.3	0.75	0.790706	1.516	1.38555	2.1615	2.28736	3.9471	4.09448	7.5122	7.20301	12.4996	12.5407
53.4	0.7526	0.792125	1.5209	1.38801	2.1678	2.29137	3.9555	4.10143	7.5218	7.21442	12.5133	12.5579
53.5	0.75705	0.793544	1.52705	1.39048	2.17155	2.29537	3.96495	4.10837	7.53165	7.22583	12.5271	12.5752
53.6	0.7543	0.794963	1.5254	1.39294	2.1707	2.29938	3.9693	4.11532	7.5361	7.23723	12.5399	12.5924
53.7	0.75705	0.796381	1.52835	1.3954	2.17265	2.30339	3.97205	4.12226	7.54585	7.24862	12.5568	12.6096
53.8	0.7615	0.797799	1.529	1.39786	2.1752	2.30739	3.9745	4.1292	7.5564	7.26001	12.5761	12.6268
53.9	0.7637	0.799217	1.528	1.40033	2.1787	2.31139	3.9794	4.13613	7.563	7.27139	12.5918	12.644
54	0.7669	0.800634	1.5305	1.40279	2.1832	2.3154	3.988	4.14307	7.5736	7.28276	12.6087	12.6611
54.1	0.7698	0.802052	1.5338	1.40525	2.1876	2.3194	3.9934	4.15	7.5837	7.29413	12.6247	12.6783
54.2	0.7712	0.803469	1.5368	1.40771	2.1881	2.3234	3.9989	4.15693	7.5959	7.30549	12.6393	12.6954
54.3	0.774	0.804886	1.538	1.41017	2.1941	2.3274	4.0041	4.16385	7.6014	7.31684	12.6555	12.7125
54.4	0.7765	0.806302	1.541	1.41263	2.2038	2.33139	4.0146	4.17078	7.611	7.32819	12.6756	12.7296
54.5	0.77825	0.807719	1.54525	1.41509	2.20925	2.33539	4.02315	4.1777	7.62475	7.33952	12.6902	12.7466
54.6	0.78065	0.809135	1.54995	1.41754	2.21285	2.33939	4.03255	4.18462	7.63715	7.35086	12.7008	12.7637
54.7	0.78175	0.810551	1.55435	1.42	2.21425	2.34338	4.04075	4.19153	7.64815	7.36218	12.7151	12.7807
54.8	0.78165	0.811967	1.55605	1.42246	2.21855	2.34738	4.04695	4.19844	7.65855	7.3735	12.7303	12.7977
54.9	0.7848	0.813382	1.5606	1.42491	2.2249	2.35137	4.0547	4.20535	7.6661	7.38481	12.7464	12.8147
55	0.7875	0.814797	1.5611	1.42737	2.233	2.35536	4.0605	4.21226	7.6754	7.39611	12.7643	12.8316
55.1	0.78945	0.816212	1.56255	1.42983	2.23985	2.35935	4.06915	4.21917	7.68415	7.40741	12.7798	12.8486
55.2	0.7919	0.817627	1.5666	1.43228	2.2459	2.36334	4.0751	4.22607	7.6974	7.41869	12.7941	12.8655
55.3	0.793	0.819041	1.5682	1.43474	2.2486	2.36733	4.0819	4.23297	7.7093	7.42998	12.8117	12.8824
55.4	0.79345	0.820455	1.56895	1.43719	2.25085	2.37132	4.08925	4.23987	7.72315	7.44125	12.8253	12.8993
55.5	0.79305	0.821869	1.57035	1.43964	2.25195	2.37531	4.09555	4.24676	7.73485	7.45252	12.8379	12.9162
55.6	0.7905	0.823283	1.5743	1.4421	2.2527	2.37929	4.0995	4.25366	7.7425	7.46378	12.8494	12.933
55.7	0.7926	0.824697	1.5741	1.44455	2.2549	2.38328	4.1037	4.26055	7.7494	7.47504	12.8605	12.9499
55.8	0.78875	0.82611	1.57775	1.447	2.25465	2.38726	4.10915	4.26743	7.75895	7.48629	12.8729	12.9667
55.9	0.78905	0.827523	1.58285	1.44945	2.25775	2.39124	4.11755	4.27432	7.77015	7.49753	12.8866	12.9835
56	0.7929	0.828936	1.5883	1.4519	2.2631	2.39523	4.1252	4.2812	7.785	7.50876	12.9009	13.0003
56.1	0.7938	0.830348	1.5896	1.45435	2.267	2.39921	4.1307	4.28808	7.7932	7.51999	12.9105	13.017
56.2	0.7921	0.83176	1.5884	1.4568	2.2715	2.40319	4.1352	4.29496	7.8016	7.53121	12.9236	13.0338
56.3	0.79215	0.833172	1.58975	1.45925	2.27875	2.40716	4.14725	4.30183	7.81535	7.54242	12.942	13.0505
56.4	0.7902	0.834584	1.5869	1.4617	2.2809	2.41114	4.1495	4.3087	7.8245	7.55363	12.9527	13.0672
56.5	0.78905	0.835996	1.58855	1.46415	2.28445	2.41512	4.15535	4.31557	7.83665	7.56483	12.965	13.0839
56.6	0.79425	0.837407	1.59425	1.4666	2.28775	2.41909	4.16365	4.32244	7.84825	7.57602	12.9806	13.1006
56.7	0.7926	0.838818	1.5959	1.46905	2.293	2.42307	4.1722	4.3293	7.8575	7.5872	12.9941	13.1172
56.8	0.79515	0.840229	1.59685	1.47149	2.29545	2.42704	4.17925	4.33617	7.86825	7.59838	13.0106	13.1339
56.9	0.7983	0.84164	1.5991	1.47394	2.2993	2.43101	4.1832	4.34302	7.8776	7.60955	13.0278	13.1505
57	0.7969	0.84305	1.5996	1.47639	2.3045	2.43499	4.1889	4.34988	7.8884	7.62072	13.0418	13.1671
57.1	0.7993	0.84446	1.6034	1.47883	2.3061	2.43896	4.1947	4.35673	7.898	7.63188	13.0559	13.1837
57.2	0.80515	0.84587	1.60595	1.48128	2.31045	2.44293	4.20305	4.36359	7.91105	7.64303	13.0716	13.2002
57.3	0.8069	0.84728	1.609	1.48372	2.3166	2.44689	4.2114	4.37044	7.9241	7.65417	13.0872	13.2168
57.4	0.8093	0.848689	1.6147	1.48617	2.3156	2.45086	4.2158	4.37728	7.9356	7.66531	13.1006	13.2333
57.5	0.8079	0.850098	1.6153	1.48861	2.3211	2.45483	4.2229	4.38413	7.945	7.67644	13.1149	13.2498
57.6	0.8082	0.851507	1.6175	1.49105	2.327	2.45879	4.2281	4.39097	7.9588	7.68756	13.1288	13.2663
57.7	0.8114	0.852916	1.6205	1.4935	2.3305	2.46276	4.2344	4.39781	7.9701	7.69868	13.1459	13.2828
57.8	0.8122	0.854324	1.6258	1.49594	2.3346	2.46672	4.2431	4.40464	7.9814	7.70979	13.1619	13.2992
57.9	0.81215	0.855732	1.62815	1.49838	2.34145	2.47068	4.25365	4.41148	7.99305	7.72089	13.1789	13.3157
58	0.81235	0.85714	1.62625	1.50082	2.34715	2.47464	4.26425	4.41831	8.00025	7.73199	13.1934	13.3321
58.1	0.80785	0.858548	1.62775	1.50326	2.35435	2.4786	4.26745	4.42514	8.01015	7.74308	13.2044	13.3485
58.2	0.8094	0.859956	1.6303	1.5057	2.3606	2.48256	4.2731	4.43196	8.0218	7.75416	13.2208	13.3649
58.3	0.8118	0.861363	1.6376	1.50814	2.3685	2.48652	4.2823	4.43879	8.036	7.76524	13.2365	13.3812
58.4	0.81065	0.86277	1.64095	1.51058	2.37705	2.49048	4.28835	4.44561	8.04595	7.77631	13.2538	13.3976
58.5	0.8154	0.864177	1.6456	1.51302	2.3853	2.49444	4.2967	4.45242	8.0617	7.78737	13.2726	13.4139
58.6	0.8169	0.865583	1.6527	1.51546	2.3905	2.49839	4.3084	4.45924	8.074	7.79843	13.2908	13.4302
58.7	0.8208	0.866989	1.6555	1.51789	2.3984	2.50234	4.3151	4.46605	8.0882	7.80948	13.3069	13.4465
58.8	0.81965	0.868395	1.65365	1.52033	2.40365	2.5063	4.32075	4.47286	8.09665	7.82052	13.3191	13.4628
58.9	0.8208	0.869801	1.6544	1.52277	2.4055	2.51025	4.3265	4.47967	8.1054	7.83155	13.3295	13.479
59	0.8254	0.871207	1.6543	1.5252	2.41	2.5142	4.3342	4.48648	8.1136	7.84258	13.3414	13.4953
59.1	0.8286	0.872612	1.6569	1.52764	2.4161	2.51815	4.3395	4.49328	8.1246	7.8536	13.354	13.5115
59.2	0.8279	0.874017	1.6606	1.53007	2.4237	2.5221	4.3441	4.50008	8.1345	7.86462	13.3706	13.5277
59.3	0.82705	0.875422	1.66385	1.53251	2.42645	2.52605	4.35215	4.50688	8.14675	7.87563	13.3825	13.5439
59.4	0.83045	0.876827	1.67105	1.53494	2.43395	2.53	4.36275	4.51368	8.15875	7.88663	13.3963	13.5601
59.5	0.833	0.878231	1.6699	1.53738	2.4395	2.53394	4.3708	4.52047	8.17	7.89762	13.4145	13.5762
59.6	0.83365	0.879635	1.66735	1.53981	2.44375	2.53789	4.37405	4.52726	8.18295	7.90861	13.4297	13.5924
59.7	0.837	0.881039	1.6729	1.54224	2.4534	2.54183	4.3856	4.53405	8.1979	7.91959	13.4468	13.6085
59.8	0.83695	0.882443	1.67755	1.54468	2.45885	2.54577	4.39235	4.54083	8.20565	7.93057	13.4576	13.6246
59.9	0.835	0.883846	1.6844	1.54711	2.4655	2.54972	4.4048	4.54762	8.215	7.94154	13.4715	13.6407
60	0.83385	0.885249	1.68485	1.54954	2.46865	2.55366	4.41175	4.5544	8.22375	7.9525	13.4802	13.6567
60.1	0.8304	0.886652	1.6813	1.55197	2.4708	2.5576	4.4138	4.56117	8.231	7.96345	13.4914	13.6728
60.2	0.8281	0.888055	1.6823	1.5544	2.4717	2.56153	4.4172	4.56795	8.2416	7.9744	13.503	13.6888
60.3	0.828	0.889457	1.6845	1.55683	2.4761	2.56547	4.4217	4.57472	8.2495	7.98534	13.5156	13.7048
60.4	0.8305	0.890859	1.6868	1.55926	2.4799	2.56941	4.4279	4.58149	8.2588	7.99627	13.5278	13.7208
60.5	0.83675	0.892261	1.68745	1.56169	2.48345	2.57335	4.43255	4.58826	8.26835	8.0072	13.5401	13.7368
60.6	0.83655	0.893663	1.68835	1.56411	2.48495	2.57728	4.43765	4.59503	8.27765	8.01812	13.555	13.7527
60.7	0.83745	0.895065	1.68935	1.56654	2.49165	2.58121	4.44855	4.60179	8.28775	8.02903	13.5754	13.7687
60.8	0.8369	0.896466	1.6912	1.56897	2.4962	2.58515	4.4517	4.60855	8.2962	8.03994	13.5924	13.7846
60.9	0.8397	0.897867	1.6978	1.5714	2.5058	2.58908	4.4585	4.61531	8.3103	8.05084	13.6104	13.8005
61	0.84035	0.899268	1.70065	1.57382	2.50845	2.59301	4.46035	4.62206	8.32065	8.06174	13.6257	13.8164
61.1	0.8393	0.900668	1.7011	1.57625	2.5081	2.59694	4.4667	4.62882	8.3295	8.07262	13.6351	13.8323
61.2	0.842	0.902069	1.7062	1.57867	2.5084	2.60087	4.4755	4.63557	8.3424	8.08351	13.6497	13.8481
61.3	0.8397	0.903469	1.7046	1.5811	2.508	2.6048	4.4809	4.64231	8.3492	8.09438	13.6619	13.864
61.4	0.83885	0.904868	1.70615	1.58352	2.51195	2.60872	4.48535	4.64906	8.35915	8.10525	13.6743	13.8798
61.5	0.8393	0.906268	1.7088	1.58595	2.52	2.61265	4.4931	4.6558	8.3679	8.11611	13.6903	13.8956
61.6	0.84045	0.907667	1.71355	1.58837	2.52635	2.61657	4.49735	4.66254	8.37725	8.12696	13.706	13.9114
61.7	0.8437	0.909066	1.713	1.59079	2.5312	2.6205	4.5023	4.66928	8.3894	8.13781	13.723	13.9272
61.8	0.839	0.910465	1.7154	1.59321	2.5307	2.62442	4.5095	4.67602	8.3985	8.14865	13.737	13.9429
61.9	0.84045	0.911864	1.71665	1.59564	2.53695	2.62834	4.51705	4.68275	8.40985	8.15948	13.7563	13.9586
62	0.84285	0.913262	1.71915	1.59806	2.54255	2.63226	4.52515	4.68948	8.42375	8.17031	13.7718	13.9744
62.1	0.8438	0.914661	1.7199	1.60048	2.5444	2.63618	4.5297	4.69621	8.43	8.18113	13.7854	13.9901
62.2	0.84615	0.916058	1.72285	1.6029	2.54595	2.6401	4.53815	4.70293	8.44235	8.19195	13.7987	14.0058
62.3	0.8477	0.917456	1.7298	1.60532	2.5489	2.64402	4.5478	4.70965	8.4557	8.20275	13.8174	14.0214
62.4	0.84995	0.918853	1.73215	1.60774	2.54945	2.64794	4.55065	4.71637	8.46355	8.21355	13.8299	14.0371
62.5	0.85205	0.920251	1.73565	1.61016	2.55265	2.65185	4.56045	4.72309	8.47565	8.22435	13.8454	14.0527
62.6	0.85405	0.921648	1.73735	1.61257	2.55895	2.65577	4.56795	4.72981	8.48355	8.23514	13.861	14.0683
62.7	0.8564	0.923044	1.7399	1.61499	2.5649	2.65968	4.5759	4.73652	8.4972	8.24592	13.8799	14.0839
62.8	0.85875	0.924441	1.74065	1.61741	2.56665	2.66359	4.58015	4.74323	8.51175	8.25669	13.8964	14.0995
62.9	0.86055	0.925837	1.74315	1.61983	2.57025	2.6675	4.58875	4.74994	8.51955	8.26746	13.911	14.1151
63	0.862	0.927233	1.7452	1.62224	2.5729	2.67141	4.5973	4.75664	8.5286	8.27822	13.9233	14.1306
63.1	0.8639	0.928629	1.7487	1.62466	2.5759	2.67532	4.6046	4.76335	8.5404	8.28898	13.9374	14.1461
63.2	0.8646	0.930024	1.7499	1.62707	2.5793	2.67923	4.6131	4.77005	8.5525	8.29972	13.9496	14.1617
63.3	0.86065	0.93142	1.75195	1.62949	2.57725	2.68314	4.61655	4.77675	8.55935	8.31047	13.9622	14.1772
63.4	0.86095	0.932815	1.75605	1.6319	2.58175	2.68705	4.62015	4.78344	8.57055	8.3212	13.9782	14.1926
63.5	0.86355	0.93421	1.75295	1.63432	2.58775	2.69095	4.62825	4.79013	8.58275	8.33193	13.9933	14.2081
63.6	0.86615	0.935604	1.75625	1.63673	2.59005	2.69486	4.63865	4.79682	8.59375	8.34265	14.0092	14.2236
63.7	0.86595	0.936999	1.75605	1.63914	2.59245	2.69876	4.64565	4.80351	8.60265	8.35337	14.0216	14.239
63.8	0.86945	0.938393	1.75875	1.64156	2.59555	2.70266	4.65295	4.8102	8.61425	8.36408	14.0351	14.2544
63.9	0.8711	0.939787	1.7557	1.64397	2.599	2.70657	4.6576	4.81688	8.6238	8.37478	14.047	14.2698
64	0.87225	0.94118	1.75635	1.64638	2.60035	2.71047	4.66205	4.82356	8.63135	8.38547	14.0593	14.2852
64.1	0.87315	0.942574	1.76005	1.64879	2.60525	2.71437	4.66775	4.83024	8.64255	8.39616	14.0722	14.3005
64.2	0.876	0.943967	1.7636	1.6512	2.6089	2.71826	4.6772	4.83691	8.6532	8.40684	14.0867	14.3159
64.3	0.8759	0.94536	1.7637	1.65361	2.6124	2.72216	4.6846	4.84359	8.6602	8.41752	14.0987	14.3312
64.4	0.88065	0.946752	1.76055	1.65602	2.61575	2.72606	4.68695	4.85026	8.66555	8.42819	14.1124	14.3465
64.5	0.88435	0.948145	1.76055	1.65843	2.61615	2.72996	4.69525	4.85693	8.67535	8.43885	14.127	14.3618
64.6	0.8829	0.949537	1.7637	1.66084	2.6158	2.73385	4.6982	4.86359	8.6813	8.44951	14.1363	14.3771
64.7	0.8847	0.950929	1.763	1.66324	2.6182	2.73774	4.7009	4.87025	8.6873	8.46016	14.1478	14.3924
64.8	0.8861	0.952321	1.7674	1.66565	2.6204	2.74164	4.7062	4.87692	8.6964	8.4708	14.1597	14.4076
64.9	0.8884	0.953712	1.771	1.66806	2.6231	2.74553	4.7114	4.88357	8.7052	8.48144	14.1734	14.4229
65	0.88625	0.955104	1.77515	1.67047	2.62785	2.74942	4.71845	4.89023	8.71585	8.49207	14.1891	14.4381
65.1	0.8815	0.956495	1.7778	1.67287	2.6278	2.75331	4.7221	4.89688	8.7237	8.50269	14.2029	14.4533
65.2	0.8831	0.957885	1.7816	1.67528	2.6317	2.7572	4.7281	4.90353	8.7338	8.51331	14.2195	14.4685
65.3	0.8865	0.959276	1.7841	1.67768	2.6332	2.76108	4.7337	4.91018	8.7427	8.52392	14.2328	14.4836
65.4	0.8877	0.960666	1.7838	1.68009	2.6355	2.76497	4.7372	4.91683	8.7514	8.53453	14.2437	14.4988
65.5	0.8871	0.962056	1.7807	1.68249	2.6363	2.76886	4.7397	4.92347	8.7597	8.54512	14.2557	14.5139
65.6	0.8873	0.963446	1.7837	1.68489	2.6372	2.77274	4.7465	4.93011	8.7668	8.55572	14.265	14.529
65.7	0.88805	0.964836	1.78505	1.6873	2.64165	2.77663	4.75555	4.93675	8.77525	8.5663	14.2771	14.5441
65.8	0.8934	0.966225	1.7881	1.6897	2.6439	2.78051	4.762	4.94339	8.7843	8.57688	14.2922	14.5592
65.9	0.896299	0.967614	1.7896	1.6921	2.6474	2.78439	4.7731	4.95002	8.7959	8.58745	14.3063	14.5743
66	0.8989	0.969003	1.7874	1.6945	2.6485	2.78827	4.7774	4.95665	8.8072	8.59802	14.3188	14.5893
66.1	0.904751	0.970392	1.79555	1.69691	2.65405	2.79215	4.78595	4.96328	8.82295	8.60858	14.3379	14.6044
66.2	0.91115	0.97178	1.80215	1.69931	2.65955	2.79603	4.79915	4.96991	8.83725	8.61913	14.355	14.6194
66.3	0.915851	0.973169	1.80755	1.70171	2.66985	2.79991	4.81055	4.97653	8.84975	8.62967	14.3726	14.6344
66.4	0.9177	0.974556	1.8119	1.70411	2.6747	2.80378	4.8165	4.98315	8.8611	8.64021	14.3886	14.6494
66.5	0.9166	0.975944	1.8135	1.7065	2.6766	2.80766	4.8212	4.98977	8.8717	8.65075	14.4026	14.6643
66.6	0.9129	0.977332	1.8125	1.7089	2.6775	2.81153	4.8247	4.99639	8.882	8.66127	14.4144	14.6793
66.7	0.91765	0.978719	1.81785	1.7113	2.68655	2.81541	4.83475	5.003	8.89455	8.67179	14.4297	14.6942
66.8	0.91825	0.980106	1.82105	1.7137	2.68815	2.81928	4.83545	5.00961	8.90455	8.68231	14.4402	14.7091
66.9	0.923599	0.981493	1.8277	1.7161	2.6963	2.82315	4.844	5.01622	8.9171	8.69282	14.4565	14.7241
67	0.9243	0.982879	1.8241	1.71849	2.694	2.82702	4.8502	5.02283	8.9244	8.70332	14.4654	14.7389
67.1	0.92605	0.984266	1.82655	1.72089	2.69705	2.83089	4.85985	5.02943	8.93395	8.71381	14.4751	14.7538
67.2	0.9315	0.985652	1.8306	1.72329	2.701	2.83476	4.868	5.03603	8.9426	8.7243	14.4912	14.7687
67.3	0.9318	0.987038	1.829	1.72568	2.7083	2.83863	4.8725	5.04263	8.9518	8.73478	14.5047	14.7835
67.4	0.93275	0.988423	1.83035	1.72808	2.71295	2.8425	4.87695	5.04923	8.96175	8.74526	14.5226	14.7983
67.5	0.93485	0.989809	1.83465	1.73047	2.71805	2.84636	4.88275	5.05582	8.97315	8.75573	14.5347	14.8131
67.6	0.93855	0.991194	1.83745	1.73286	2.71985	2.85023	4.88895	5.06242	8.98285	8.76619	14.5476	14.8279
67.7	0.93665	0.992579	1.83425	1.73526	2.71715	2.85409	4.89435	5.06901	8.99135	8.77665	14.5581	14.8427
67.8	0.9372	0.993963	1.8345	1.73765	2.7207	2.85795	4.8991	5.07559	8.998	8.7871	14.5689	14.8575
67.9	0.94025	0.995348	1.83835	1.74004	2.73075	2.86181	4.90515	5.08218	9.01265	8.79754	14.5853	14.8722
68	0.945	0.996732	1.8438	1.74243	2.7353	2.86568	4.9121	5.08876	9.0255	8.80798	14.5974	14.8869
68.1	0.9423	0.998116	1.8446	1.74483	2.7373	2.86954	4.9176	5.09534	9.0299	8.81841	14.6059	14.9017
68.2	0.94295	0.999499	1.84855	1.74722	2.74105	2.87339	4.92695	5.10192	9.04475	8.82883	14.6199	14.9164
68.3	0.944	1.00088	1.852	1.74961	2.7478	2.87725	4.9325	5.10849	9.057	8.83925	14.6366	14.931
68.4	0.9457	1.00227	1.853	1.752	2.7523	2.88111	4.9379	5.11506	9.0682	8.84966	14.6491	14.9457
68.5	0.95055	1.00365	1.85715	1.75439	2.75795	2.88497	4.94595	5.12163	9.08255	8.86007	14.6626	14.9604
68.6	0.95075	1.00503	1.85635	1.75678	2.76395	2.88882	4.95075	5.1282	9.09225	8.87047	14.6741	14.975
68.7	0.9538	1.00641	1.8597	1.75916	2.7679	2.89267	4.9561	5.13477	9.1055	8.88086	14.6874	14.9896
68.8	0.9533	1.0078	1.86	1.76155	2.7689	2.89653	4.9607	5.14133	9.1112	8.89125	14.6961	15.0042
68.9	0.95415	1.00918	1.86525	1.76394	2.77165	2.90038	4.96865	5.14789	9.12035	8.90163	14.7062	15.0188
69	0.9576	1.01056	1.8697	1.76633	2.777	2.90423	4.9765	5.15445	9.1331	8.912	14.7209	15.0334
69.1	0.96215	1.01194	1.87455	1.76871	2.78335	2.90808	4.98395	5.161	9.14615	8.92237	14.7338	15.0479
69.2	0.9631	1.01332	1.8775	1.7711	2.7874	2.91193	4.9898	5.16756	9.1547	8.93273	14.7463	15.0625
69.3	0.9666	1.0147	1.8803	1.77348	2.7914	2.91578	4.9944	5.17411	9.1663	8.94308	14.7589	15.077
69.4	0.972199	1.01609	1.8851	1.77587	2.8023	2.91962	5.0069	5.18065	9.1781	8.95343	14.7722	15.0915
69.5	0.97565	1.01747	1.89025	1.77825	2.80975	2.92347	5.01645	5.1872	9.18655	8.96377	14.7853	15.106
69.6	0.9755	1.01885	1.8927	1.78064	2.8159	2.92732	5.0241	5.19374	9.1933	8.97411	14.7959	15.1205
69.7	0.97595	1.02023	1.89265	1.78302	2.81895	2.93116	5.02795	5.20028	9.20265	8.98444	14.8069	15.1349
69.8	0.97785	1.02161	1.89245	1.7854	2.82035	2.935	5.03495	5.20682	9.21065	8.99476	14.8188	15.1494
69.9	0.9797	1.02299	1.896	1.78779	2.8251	2.93884	5.0391	5.21336	9.2213	9.00508	14.8335	15.1638
70	0.98175	1.02437	1.90015	1.79017	2.83015	2.94269	5.04585	5.21989	9.23275	9.01539	14.8462	15.1782
70.1	0.983	1.02575	1.9016	1.79255	2.8338	2.94653	5.0529	5.22642	9.2468	9.02569	14.856	15.1926
70.2	0.98295	1.02712	1.90285	1.79493	2.83415	2.95036	5.05995	5.23295	9.25855	9.03599	14.8648	15.207
70.3	0.98365	1.0285	1.90405	1.79731	2.83585	2.9542	5.06245	5.23948	9.26755	9.04629	14.8765	15.2214
70.4	0.98565	1.02988	1.90645	1.79969	2.83645	2.95804	5.06745	5.246	9.27805	9.05657	14.8891	15.2357
70.5	0.9806	1.03126	1.9089	1.80207	2.8404	2.96188	5.0727	5.25252	9.2893	9.06685	14.8978	15.2501
70.6	0.981151	1.03264	1.91345	1.80445	2.84685	2.96571	5.07715	5.25904	9.30065	9.07712	14.9075	15.2644
70.7	0.98435	1.03402	1.91525	1.80683	2.85625	2.96955	5.08785	5.26556	9.31445	9.08739	14.9228	15.2787
70.8	0.9864	1.03539	1.9182	1.80921	2.8609	2.97338	5.0941	5.27207	9.3266	9.09765	14.9375	15.293
70.9	0.98925	1.03677	1.91895	1.81159	2.86505	2.97721	5.10345	5.27859	9.33755	9.1079	14.9512	15.3073
71	0.9914	1.03815	1.9232	1.81396	2.8699	2.98104	5.1116	5.2851	9.3505	9.11815	14.9652	15.3215
71.1	0.998801	1.03953	1.9299	1.81634	2.8754	2.98487	5.1184	5.2916	9.3601	9.12839	14.978	15.3358
71.2	1.00345	1.0409	1.93655	1.81872	2.88355	2.9887	5.12515	5.29811	9.37405	9.13863	14.9942	15.35
71.3	1.0048	1.04228	1.9371	1.82109	2.8855	2.99253	5.1327	5.30461	9.3853	9.14886	15.0093	15.3642
71.4	1.00625	1.04365	1.93835	1.82347	2.89085	2.99636	5.14075	5.31111	9.39955	9.15908	15.0244	15.3784
71.5	1.01	1.04503	1.9401	1.82584	2.8977	3.00018	5.1474	5.31761	9.4119	9.1693	15.0419	15.3926
71.6	1.01195	1.04641	1.94245	1.82822	2.90185	3.00401	5.15345	5.3241	9.42095	9.17951	15.0536	15.4068
71.7	1.0134	1.04778	1.9421	1.83059	2.9085	3.00783	5.161	5.33059	9.4328	9.18971	15.0702	15.4209
71.8	1.01425	1.04916	1.94895	1.83297	2.91355	3.01166	5.16755	5.33709	9.44175	9.19991	15.0853	15.435
71.9	1.01465	1.05053	1.95055	1.83534	2.91545	3.01548	5.17215	5.34357	9.45175	9.2101	15.0963	15.4492
72	1.01585	1.05191	1.95445	1.83771	2.92255	3.0193	5.17565	5.35006	9.46385	9.22029	15.1126	15.4633
72.1	1.01685	1.05328	1.95735	1.84008	2.92425	3.02312	5.17985	5.35654	9.47215	9.23047	15.1243	15.4774
72.2	1.01555	1.05466	1.96045	1.84245	2.92935	3.02694	5.18425	5.36302	9.47855	9.24064	15.1351	15.4914
72.3	1.0124	1.05603	1.9595	1.84483	2.9297	3.03076	5.1868	5.3695	9.486	9.25081	15.1454	15.5055
72.4	1.0148	1.0574	1.9598	1.8472	2.9306	3.03458	5.1932	5.37598	9.4944	9.26097	15.1564	15.5196
72.5	1.01905	1.05878	1.96325	1.84957	2.93715	3.03839	5.20205	5.38245	9.50765	9.27113	15.1722	15.5336
72.6	1.02045	1.06015	1.96595	1.85194	2.94075	3.04221	5.20785	5.38892	9.51965	9.28128	15.1865	15.5476
72.7	1.0236	1.06152	1.9727	1.8543	2.9468	3.04603	5.2158	5.39539	9.5325	9.29142	15.2009	15.5616
72.8	1.02595	1.0629	1.97275	1.85667	2.95295	3.04984	5.22335	5.40186	9.54435	9.30155	15.2124	15.5756
72.9	1.02875	1.06427	1.97375	1.85904	2.95865	3.05365	5.23105	5.40832	9.55275	9.31168	15.2263	15.5896
73	1.0311	1.06564	1.974	1.86141	2.961	3.05746	5.2399	5.41478	9.5636	9.32181	15.2382	15.6035
73.1	1.0334	1.06701	1.9798	1.86378	2.9648	3.06127	5.245	5.42124	9.5736	9.33193	15.2521	15.6175
73.2	1.0378	1.06839	1.9819	1.86614	2.9701	3.06508	5.2525	5.4277	9.584	9.34204	15.2662	15.6314
73.3	1.039	1.06976	1.9827	1.86851	2.9774	3.06889	5.2588	5.43415	9.5972	9.35214	15.2777	15.6453
73.4	1.0403	1.07113	1.9883	1.87087	2.9798	3.0727	5.265	5.4406	9.6087	9.36224	15.2906	15.6592
73.5	1.04375	1.0725	1.99105	1.87324	2.98545	3.07651	5.27505	5.44705	9.61895	9.37234	15.3047	15.6731
73.6	1.0477	1.07387	1.9974	1.8756	2.9917	3.08031	5.2822	5.4535	9.6309	9.38242	15.3243	15.6869
73.7	1.0484	1.07524	1.9995	1.87797	2.9969	3.08412	5.2873	5.45995	9.6427	9.3925	15.3374	15.7008
73.8	1.0533	1.07661	2.0046	1.88033	3.0055	3.08792	5.2947	5.46639	9.6551	9.40258	15.3531	15.7146
73.9	1.05615	1.07798	2.00875	1.8827	3.01115	3.09173	5.30365	5.47283	9.66845	9.41265	15.3643	15.7285
74	1.05805	1.07935	2.01455	1.88506	3.01175	3.09553	5.31095	5.47927	9.67755	9.42271	15.3759	15.7423
74.1	1.05625	1.08072	2.01795	1.88742	3.01275	3.09933	5.31805	5.4857	9.68395	9.43277	15.3895	15.7561
74.2	1.0607	1.08209	2.0214	1.88978	3.0149	3.10313	5.3227	5.49213	9.6972	9.44282	15.4032	15.7698
74.3	1.0642	1.08346	2.0245	1.89214	3.0215	3.10693	5.3302	5.49857	9.7049	9.45286	15.4175	15.7836
74.4	1.06575	1.08483	2.02765	1.89451	3.02575	3.11073	5.33945	5.50499	9.71295	9.4629	15.4273	15.7974
74.5	1.0682	1.0862	2.0309	1.89687	3.0283	3.11452	5.3462	5.51142	9.7228	9.47293	15.436	15.8111
74.6	1.07025	1.08757	2.02955	1.89923	3.03075	3.11832	5.35365	5.51784	9.73115	9.48296	15.4457	15.8248
74.7	1.0737	1.08894	2.036	1.90159	3.0342	3.12211	5.361	5.52426	9.7408	9.49298	15.4578	15.8385
74.8	1.07235	1.09031	2.03565	1.90394	3.03715	3.12591	5.36685	5.53068	9.74455	9.50299	15.47	15.8522
74.9	1.0707	1.09168	2.0381	1.9063	3.0416	3.1297	5.3725	5.5371	9.7557	9.513	15.48	15.8659
75	1.07025	1.09304	2.03685	1.90866	3.04595	3.13349	5.38105	5.54351	9.76335	9.523	15.4934	15.8795
75.1	1.0657	1.09441	2.0346	1.91102	3.0499	3.13729	5.3875	5.54992	9.7687	9.533	15.5017	15.8932
75.2	1.06605	1.09578	2.03345	1.91338	3.05145	3.14108	5.39125	5.55633	9.77465	9.54299	15.5106	15.9068
75.3	1.0671	1.09715	2.0355	1.91573	3.0557	3.14487	5.3961	5.56274	9.7843	9.55297	15.5234	15.9204
75.4	1.06965	1.09851	2.03965	1.91809	3.06135	3.14865	5.40415	5.56915	9.79345	9.56295	15.5387	15.934
75.5	1.0684	1.09988	2.0418	1.92044	3.0593	3.15244	5.408	5.57555	9.7995	9.57292	15.5514	15.9476
75.6	1.0667	1.10125	2.0413	1.9228	3.0599	3.15623	5.4147	5.58195	9.8102	9.58288	15.5636	15.9612
75.7	1.06815	1.10261	2.04475	1.92515	3.06025	3.16001	5.42115	5.58835	9.82095	9.59284	15.5776	15.9748
75.8	1.0729	1.10398	2.051	1.92751	3.0683	3.1638	5.4317	5.59474	9.8333	9.6028	15.5933	15.9883
75.9	1.07485	1.10534	2.05795	1.92986	3.07465	3.16758	5.43965	5.60113	9.84495	9.61274	15.609	16.0018
76	1.07625	1.10671	2.06175	1.93222	3.07625	3.17136	5.45085	5.60752	9.85425	9.62269	15.6205	16.0153
76.1	1.07835	1.10807	2.06795	1.93457	3.07995	3.17515	5.45805	5.61391	9.86555	9.63262	15.6341	16.0288
76.2	1.08025	1.10944	2.06845	1.93692	3.08215	3.17893	5.46205	5.6203	9.87235	9.64255	15.6466	16.0423
76.3	1.0859	1.1108	2.0729	1.93927	3.0877	3.18271	5.4689	5.62668	9.8808	9.65247	15.6618	16.0558
76.4	1.09135	1.11217	2.07675	1.94162	3.09365	3.18648	5.47515	5.63306	9.89065	9.66239	15.6779	16.0693
76.5	1.09465	1.11353	2.08255	1.94397	3.09945	3.19026	5.48325	5.63944	9.90385	9.6723	15.6947	16.0827
76.6	1.1012	1.1149	2.087	1.94633	3.1046	3.19404	5.4936	5.64582	9.9161	9.68221	15.7127	16.0961
76.7	1.1041	1.11626	2.0908	1.94867	3.1075	3.19782	5.4996	5.65219	9.9231	9.6921	15.7276	16.1095
76.8	1.10455	1.11762	2.09345	1.95102	3.11015	3.20159	5.50465	5.65856	9.93045	9.702	15.7418	16.1229
76.9	1.10675	1.11899	2.09435	1.95337	3.11245	3.20536	5.50975	5.66493	9.93725	9.71188	15.7531	16.1363
77	1.1078	1.12035	2.0988	1.95572	3.1162	3.20914	5.515	5.6713	9.9489	9.72177	15.7663	16.1497
77.1	1.1104	1.12171	2.1014	1.95807	3.1214	3.21291	5.5196	5.67766	9.9572	9.73164	15.7795	16.1631
77.2	1.10885	1.12308	2.09815	1.96042	3.12385	3.21668	5.52575	5.68403	9.96445	9.74151	15.7932	16.1764
77.3	1.1089	1.12444	2.095	1.96276	3.1247	3.22045	5.5325	5.69039	9.9722	9.75137	15.8048	16.1897
77.4	1.1111	1.1258	2.0982	1.96511	3.1301	3.22422	5.5401	5.69674	9.9827	9.76123	15.8164	16.203
77.5	1.11445	1.12716	2.10365	1.96746	3.13435	3.22799	5.55025	5.7031	9.99115	9.77108	15.8277	16.2163
77.6	1.11735	1.12853	2.11145	1.9698	3.13945	3.23175	5.56035	5.70945	10.0013	9.78093	15.8371	16.2296
77.7	1.12155	1.12989	2.11495	1.97215	3.14495	3.23552	5.56695	5.7158	10.0135	9.79076	15.8529	16.2429
77.8	1.1249	1.13125	2.1182	1.97449	3.1495	3.23929	5.5695	5.72215	10.0241	9.8006	15.864	16.2562
77.9	1.12805	1.13261	2.11625	1.97684	3.14745	3.24305	5.57135	5.7285	10.0325	9.81043	15.8759	16.2694
78	1.1242	1.13397	2.1161	1.97918	3.1532	3.24681	5.578	5.73484	10.0419	9.82025	15.888	16.2826
78.1	1.12445	1.13533	2.11875	1.98152	3.15665	3.25058	5.58555	5.74118	10.0517	9.83006	15.8982	16.2958
78.2	1.12775	1.13669	2.12025	1.98387	3.16365	3.25434	5.59225	5.74752	10.0591	9.83987	15.9104	16.309
78.3	1.1298	1.13805	2.1218	1.98621	3.1648	3.2581	5.6008	5.75386	10.07	9.84967	15.9215	16.3222
78.4	1.1334	1.13941	2.1295	1.98855	3.1711	3.26186	5.6109	5.76019	10.0834	9.85947	15.9364	16.3354
78.5	1.1354	1.14077	2.1312	1.99089	3.1752	3.26562	5.6171	5.76652	10.0917	9.86926	15.9478	16.3486
78.6	1.1368	1.14213	2.1334	1.99323	3.1792	3.26937	5.6214	5.77285	10.0979	9.87905	15.9568	16.3617
78.7	1.1373	1.14349	2.1367	1.99557	3.1837	3.27313	5.6288	5.77918	10.1047	9.88883	15.9669	16.3748
78.8	1.13775	1.14485	2.13865	1.99791	3.18755	3.27689	5.63815	5.7855	10.1148	9.8986	15.9812	16.388
78.9	1.1379	1.14621	2.1413	2.00025	3.1858	3.28064	5.6446	5.79183	10.1235	9.90837	15.9949	16.4011
79	1.1371	1.14757	2.1414	2.00259	3.1861	3.2844	5.6521	5.79815	10.1324	9.91813	16.0054	16.4141
79.1	1.13465	1.14892	2.14335	2.00493	3.18965	3.28815	5.65775	5.80446	10.142	9.92789	16.0143	16.4272
79.2	1.1344	1.15028	2.1437	2.00727	3.1936	3.2919	5.6657	5.81078	10.1502	9.93764	16.0267	16.4403
79.3	1.13335	1.15164	2.14665	2.00961	3.19685	3.29565	5.67175	5.81709	10.1588	9.94738	16.042	16.4533
79.4	1.1356	1.153	2.1549	2.01194	3.204	3.2994	5.6771	5.8234	10.1717	9.95712	16.0596	16.4664
79.5	1.13745	1.15436	2.15765	2.01428	3.20725	3.30315	5.68305	5.82971	10.1796	9.96685	16.0737	16.4794
79.6	1.14005	1.15571	2.16325	2.01662	3.21185	3.3069	5.69125	5.83602	10.189	9.97658	16.0822	16.4924
79.7	1.13655	1.15707	2.16055	2.01895	3.21115	3.31064	5.69775	5.84232	10.1927	9.9863	16.0877	16.5054
79.8	1.1364	1.15843	2.164	2.02129	3.2124	3.31439	5.7033	5.84862	10.2016	9.99602	16.0975	16.5184
79.9	1.13535	1.15978	2.16555	2.02362	3.21285	3.31814	5.71135	5.85492	10.2087	10.0057	16.1067	16.5313
80	1.1367	1.16114	2.1689	2.02596	3.2159	3.32188	5.7176	5.86122	10.2155	10.0154	16.1195	16.5443
80.1	1.13865	1.1625	2.16795	2.02829	3.22425	3.32562	5.72475	5.86751	10.2254	10.0251	16.13	16.5572
80.2	1.1396	1.16385	2.1704	2.03062	3.2337	3.32937	5.7319	5.87381	10.2364	10.0348	16.1412	16.5701
80.3	1.1393	1.16521	2.1699	2.03296	3.2371	3.33311	5.7389	5.8801	10.245	10.0445	16.1545	16.583
80.4	1.142	1.16656	2.1729	2.03529	3.2404	3.33685	5.7431	5.88638	10.256	10.0542	16.1653	16.5959
80.5	1.1408	1.16792	2.1744	2.03762	3.2398	3.34059	5.747	5.89267	10.2651	10.0639	16.1786	16.6088
80.6	1.14235	1.16927	2.17315	2.03995	3.24325	3.34433	5.75245	5.89895	10.2723	10.0735	16.1932	16.6217
80.7	1.13945	1.17063	2.17685	2.04228	3.24595	3.34806	5.75635	5.90523	10.2793	10.0832	16.2055	16.6345
80.8	1.1414	1.17198	2.1775	2.04461	3.255	3.3518	5.7654	5.91151	10.2934	10.0928	16.2203	16.6474
80.9	1.14455	1.17334	2.18155	2.04694	3.26265	3.35554	5.77425	5.91779	10.3099	10.1025	16.2341	16.6602
81	1.14585	1.17469	2.18295	2.04927	3.26735	3.35927	5.78055	5.92406	10.3185	10.1121	16.2484	16.673
81.1	1.1491	1.17604	2.189	2.0516	3.2749	3.363	5.7848	5.93033	10.3286	10.1218	16.2605	16.6858
81.2	1.15515	1.1774	2.19585	2.05393	3.27795	3.36674	5.79105	5.9366	10.3396	10.1314	16.2744	16.6986
81.3	1.1543	1.17875	2.1996	2.05626	3.2808	3.37047	5.7997	5.94287	10.3473	10.141	16.288	16.7114
81.4	1.15585	1.1801	2.20065	2.05859	3.28475	3.3742	5.80805	5.94913	10.3576	10.1507	16.2992	16.7241
81.5	1.1553	1.18146	2.1993	2.06091	3.2894	3.37793	5.8144	5.9554	10.3654	10.1603	16.3095	16.7369
81.6	1.15675	1.18281	2.19955	2.06324	3.29755	3.38166	5.82005	5.96166	10.3779	10.1699	16.3226	16.7496
81.7	1.16225	1.18416	2.20435	2.06557	3.30185	3.38539	5.82385	5.96791	10.3858	10.1795	16.3342	16.7623
81.8	1.16545	1.18551	2.21265	2.06789	3.30835	3.38911	5.83115	5.97417	10.3991	10.1891	16.3453	16.775
81.9	1.165	1.18687	2.2146	2.07022	3.3133	3.39284	5.8357	5.98042	10.4061	10.1987	16.3577	16.7877
82	1.1611	1.18822	2.2129	2.07254	3.3156	3.39656	5.8398	5.98667	10.4134	10.2083	16.3678	16.8004
82.1	1.1611	1.18957	2.2125	2.07487	3.3238	3.40029	5.844	5.99292	10.4204	10.2178	16.3806	16.8131
82.2	1.1617	1.19092	2.2121	2.07719	3.327	3.40401	5.8509	5.99917	10.4263	10.2274	16.3938	16.8257
82.3	1.1621	1.19227	2.2164	2.07951	3.3309	3.40773	5.8599	6.00541	10.4334	10.237	16.4058	16.8384
82.4	1.16195	1.19362	2.21725	2.08184	3.33485	3.41146	5.86485	6.01165	10.4421	10.2465	16.4179	16.851
82.5	1.162	1.19497	2.2185	2.08416	3.3349	3.41518	5.8734	6.01789	10.449	10.2561	16.4291	16.8636
82.6	1.16235	1.19632	2.21825	2.08648	3.33715	3.41889	5.88105	6.02413	10.4545	10.2657	16.4396	16.8762
82.7	1.16005	1.19767	2.21825	2.0888	3.33865	3.42261	5.88685	6.03036	10.4625	10.2752	16.4521	16.8888
82.8	1.16365	1.19902	2.22185	2.09112	3.34545	3.42633	5.89475	6.0366	10.4754	10.2847	16.4653	16.9013
82.9	1.1675	1.20037	2.2271	2.09344	3.349	3.43005	5.902	6.04283	10.4867	10.2943	16.4761	16.9139
83	1.169	1.20172	2.2308	2.09576	3.3549	3.43376	5.9069	6.04906	10.4994	10.3038	16.4859	16.9264
83.1	1.1687	1.20307	2.2297	2.09808	3.3583	3.43748	5.9108	6.05528	10.5052	10.3133	16.4966	16.939
83.2	1.1691	1.20442	2.2321	2.1004	3.3596	3.44119	5.9183	6.0615	10.5156	10.3228	16.5091	16.9515
83.3	1.1719	1.20577	2.2344	2.10272	3.3671	3.4449	5.9259	6.06773	10.5271	10.3324	16.5203	16.964
83.4	1.17405	1.20712	2.23925	2.10504	3.37065	3.44862	5.93185	6.07394	10.5369	10.3419	16.5305	16.9765
83.5	1.1781	1.20847	2.2409	2.10736	3.3716	3.45233	5.9359	6.08016	10.5428	10.3514	16.5396	16.989
83.6	1.1779	1.20981	2.2413	2.10967	3.3751	3.45604	5.9385	6.08637	10.5531	10.3609	16.5511	17.0014
83.7	1.1774	1.21116	2.2385	2.11199	3.3757	3.45975	5.9402	6.09259	10.5629	10.3703	16.5626	17.0139
83.8	1.17645	1.21251	2.24065	2.11431	3.37875	3.46345	5.94935	6.0988	10.5724	10.3798	16.5738	17.0263
83.9	1.1737	1.21386	2.2446	2.11662	3.3804	3.46716	5.9554	6.105	10.5791	10.3893	16.5841	17.0387
84	1.17495	1.2152	2.24955	2.11894	3.38815	3.47087	5.96385	6.11121	10.5929	10.3988	16.5945	17.0511
84.1	1.1821	1.21655	2.2543	2.12125	3.3941	3.47457	5.9724	6.11741	10.605	10.4082	16.6104	17.0635
84.2	1.18835	1.2179	2.25575	2.12357	3.39655	3.47828	5.97965	6.12361	10.6132	10.4177	16.6234	17.0759
84.3	1.18915	1.21924	2.25905	2.12588	3.39615	3.48198	5.98485	6.12981	10.6264	10.4272	16.6352	17.0883
84.4	1.18885	1.22059	2.26015	2.1282	3.40095	3.48568	5.98875	6.13601	10.6338	10.4366	16.6481	17.1007
84.5	1.19405	1.22194	2.26375	2.13051	3.40935	3.48939	5.99565	6.1422	10.64	10.446	16.6614	17.113
84.6	1.19705	1.22328	2.26815	2.13282	3.41535	3.49309	6.00455	6.14839	10.6523	10.4555	16.6756	17.1253
84.7	1.1998	1.22463	2.2732	2.13513	3.4214	3.49679	6.014	6.15458	10.6619	10.4649	16.6897	17.1377
84.8	1.2035	1.22597	2.2782	2.13745	3.428	3.50048	6.0208	6.16077	10.6746	10.4743	16.7035	17.15
84.9	1.20535	1.22732	2.28385	2.13976	3.43425	3.50418	6.02595	6.16695	10.6831	10.4838	16.715	17.1623
85	1.2076	1.22866	2.288	2.14207	3.437	3.50788	6.0293	6.17313	10.6874	10.4932	16.7252	17.1745
85.1	1.2126	1.23001	2.2958	2.14438	3.4448	3.51157	6.0361	6.17931	10.6988	10.5026	16.7427	17.1868
85.2	1.2173	1.23135	2.3017	2.14669	3.4474	3.51527	6.0408	6.18549	10.7062	10.512	16.7573	17.1991
85.3	1.2195	1.2327	2.3053	2.149	3.4557	3.51896	6.049	6.19167	10.7182	10.5214	16.7709	17.2113
85.4	1.22155	1.23404	2.30725	2.15131	3.45855	3.52266	6.05545	6.19784	10.7292	10.5308	16.7827	17.2235
85.5	1.22185	1.23538	2.30435	2.15361	3.45635	3.52635	6.06325	6.20401	10.7333	10.5402	16.7914	17.2358
85.6	1.22525	1.23673	2.30335	2.15592	3.45985	3.53004	6.06825	6.21018	10.7426	10.5495	16.8026	17.248
85.7	1.22495	1.23807	2.30485	2.15823	3.46305	3.53373	6.07015	6.21635	10.751	10.5589	16.815	17.2601
85.8	1.2289	1.23941	2.3069	2.16054	3.4696	3.53742	6.0738	6.22251	10.7613	10.5683	16.8278	17.2723
85.9	1.23005	1.24076	2.30645	2.16284	3.47215	3.54111	6.07975	6.22867	10.7697	10.5776	16.8395	17.2845
86	1.23215	1.2421	2.30845	2.16515	3.47845	3.54479	6.08535	6.23483	10.7823	10.587	16.8528	17.2966
86.1	1.2361	1.24344	2.3118	2.16745	3.4829	3.54848	6.0943	6.24099	10.7936	10.5964	16.8651	17.3088
86.2	1.24245	1.24478	2.31725	2.16976	3.48435	3.55217	6.10265	6.24715	10.8025	10.6057	16.8803	17.3209
86.3	1.24705	1.24612	2.32045	2.17206	3.48465	3.55585	6.10875	6.2533	10.8108	10.615	16.8914	17.333
86.4	1.25035	1.24747	2.32825	2.17437	3.49375	3.55954	6.11795	6.25945	10.8219	10.6244	16.9041	17.3451
86.5	1.24955	1.24881	2.33245	2.17667	3.49845	3.56322	6.12635	6.2656	10.8308	10.6337	16.9175	17.3572
86.6	1.25315	1.25015	2.33425	2.17898	3.50545	3.5669	6.13245	6.27174	10.8388	10.643	16.9295	17.3693
86.7	1.2539	1.25149	2.3391	2.18128	3.5109	3.57058	6.1381	6.27789	10.8493	10.6523	16.9371	17.3813
86.8	1.2584	1.25283	2.3422	2.18358	3.5205	3.57426	6.1445	6.28403	10.8604	10.6617	16.9505	17.3934
86.9	1.26055	1.25417	2.34595	2.18588	3.52155	3.57794	6.15095	6.29017	10.8676	10.671	16.9623	17.4054
87	1.2647	1.25551	2.3498	2.18818	3.5222	3.58162	6.1553	6.29631	10.8753	10.6803	16.9733	17.4175
87.1	1.26785	1.25685	2.35465	2.19048	3.52885	3.58529	6.16415	6.30244	10.8887	10.6896	16.9874	17.4295
87.2	1.27085	1.25819	2.35415	2.19278	3.53275	3.58897	6.17095	6.30857	10.9	10.6989	17.0014	17.4415
87.3	1.27085	1.25953	2.35385	2.19508	3.53675	3.59265	6.17605	6.3147	10.9098	10.7081	17.0144	17.4534
87.4	1.27285	1.26087	2.35485	2.19738	3.54045	3.59632	6.18115	6.32083	10.9194	10.7174	17.0245	17.4654
87.5	1.27615	1.26221	2.36315	2.19968	3.54435	3.59999	6.18885	6.32696	10.9269	10.7267	17.0375	17.4774
87.6	1.2788	1.26355	2.3685	2.20198	3.5484	3.60367	6.1942	6.33308	10.9344	10.736	17.0507	17.4893
87.7	1.28125	1.26489	2.37095	2.20428	3.54805	3.60734	6.19815	6.3392	10.9405	10.7452	17.0618	17.5013
87.8	1.28285	1.26623	2.37455	2.20658	3.55315	3.61101	6.20845	6.34532	10.9513	10.7545	17.0726	17.5132
87.9	1.2856	1.26756	2.3729	2.20887	3.5554	3.61468	6.2168	6.35144	10.9581	10.7637	17.0853	17.5251
88	1.289	1.2689	2.3751	2.21117	3.5567	3.61835	6.2215	6.35755	10.9667	10.773	17.0965	17.537
88.1	1.2957	1.27024	2.3801	2.21347	3.5613	3.62201	6.2309	6.36367	10.9766	10.7822	17.1102	17.5489
88.2	1.2953	1.27158	2.3806	2.21576	3.5635	3.62568	6.2345	6.36978	10.9864	10.7915	17.1175	17.5608
88.3	1.29495	1.27291	2.38565	2.21806	3.56755	3.62935	6.24065	6.37588	10.9974	10.8007	17.1306	17.5726
88.4	1.2966	1.27425	2.3919	2.22035	3.5747	3.63301	6.2479	6.38199	11.0094	10.8099	17.1457	17.5845
88.5	1.2972	1.27559	2.3947	2.22265	3.5795	3.63668	6.2556	6.38809	11.0209	10.8191	17.1584	17.5963
88.6	1.29695	1.27693	2.39535	2.22494	3.58445	3.64034	6.25955	6.39419	11.0316	10.8283	17.1665	17.6081
88.7	1.2965	1.27826	2.3961	2.22724	3.5857	3.644	6.2617	6.40029	11.0427	10.8375	17.1779	17.6199
88.8	1.3004	1.2796	2.3994	2.22953	3.5894	3.64766	6.2676	6.40639	11.0503	10.8467	17.1849	17.6317
88.9	1.30375	1.28093	2.40145	2.23182	3.59215	3.65132	6.27565	6.41249	11.0598	10.8559	17.1963	17.6435
89	1.3043	1.28227	2.4035	2.23411	3.5971	3.65498	6.2816	6.41858	11.067	10.8651	17.2081	17.6553
89.1	1.3076	1.28361	2.4055	2.23641	3.6004	3.65864	6.2926	6.42467	11.0756	10.8743	17.2181	17.667
89.2	1.3132	1.28494	2.4102	2.2387	3.6045	3.6623	6.3003	6.43076	11.0832	10.8835	17.2293	17.6788
89.3	1.31785	1.28628	2.41195	2.24099	3.60935	3.66595	6.30655	6.43684	11.0914	10.8927	17.2391	17.6905
89.4	1.32015	1.28761	2.41735	2.24328	3.60995	3.66961	6.31425	6.44292	11.1017	10.9018	17.2502	17.7023
89.5	1.3226	1.28895	2.4208	2.24557	3.612	3.67326	6.3222	6.44901	11.1099	10.911	17.2615	17.714
89.6	1.3189	1.29028	2.4231	2.24786	3.6166	3.67692	6.3319	6.45508	11.1209	10.9202	17.2717	17.7257
89.7	1.32335	1.29161	2.42645	2.25014	3.62005	3.68057	6.34255	6.46116	11.1307	10.9293	17.2834	17.7374
89.8	1.3261	1.29295	2.4305	2.25243	3.6254	3.68422	6.3529	6.46724	11.1367	10.9385	17.2949	17.749
89.9	1.32745	1.29428	2.43325	2.25472	3.62995	3.68787	6.35655	6.47331	11.1452	10.9476	17.3052	17.7607
90	1.3341	1.29562	2.4376	2.25701	3.6342	3.69152	6.3643	6.47938	11.1554	10.9567	17.32	17.7723
90.1	1.3337	1.29695	2.4411	2.2593	3.6395	3.69517	6.3699	6.48545	11.1587	10.9659	17.3311	17.784
90.2	1.3327	1.29828	2.4418	2.26158	3.6403	3.69882	6.3735	6.49151	11.1625	10.975	17.3355	17.7956
90.3	1.33095	1.29961	2.44425	2.26387	3.64505	3.70247	6.38075	6.49758	11.1699	10.9841	17.3474	17.8072
90.4	1.3316	1.30095	2.4467	2.26615	3.6543	3.70612	6.3909	6.50364	11.1781	10.9932	17.3613	17.8188
90.5	1.3373	1.30228	2.4487	2.26844	3.6584	3.70976	6.3996	6.5097	11.1885	11.0023	17.3741	17.8304
90.6	1.33805	1.30361	2.44555	2.27072	3.65935	3.71341	6.40385	6.51575	11.2018	11.0114	17.3828	17.842
90.7	1.33765	1.30494	2.44645	2.27301	3.66055	3.71705	6.40515	6.52181	11.2093	11.0205	17.3938	17.8535
90.8	1.33805	1.30628	2.44565	2.27529	3.65985	3.72069	6.40775	6.52786	11.22	11.0296	17.4027	17.8651
90.9	1.33995	1.30761	2.44625	2.27757	3.65765	3.72433	6.41655	6.53391	11.2282	11.0387	17.4118	17.8766
91	1.3424	1.30894	2.446	2.27986	3.6558	3.72797	6.4241	6.53996	11.2355	11.0478	17.4214	17.8882
91.1	1.34225	1.31027	2.44645	2.28214	3.66105	3.73161	6.43035	6.546	11.2485	11.0569	17.4333	17.8997
91.2	1.3438	1.3116	2.4458	2.28442	3.6626	3.73525	6.4349	6.55205	11.2554	11.0659	17.4399	17.9112
91.3	1.34345	1.31293	2.44595	2.2867	3.66395	3.73889	6.44075	6.55809	11.2658	11.075	17.4516	17.9227
91.4	1.34745	1.31426	2.44585	2.28898	3.66605	3.74253	6.45015	6.56413	11.2752	11.084	17.4635	17.9342
91.5	1.3502	1.31559	2.4451	2.29126	3.6719	3.74616	6.4548	6.57016	11.2835	11.0931	17.4711	17.9456
91.6	1.3516	1.31692	2.4476	2.29354	3.6757	3.7498	6.4596	6.5762	11.2899	11.1021	17.4809	17.9571
91.7	1.3529	1.31825	2.455	2.29582	3.6804	3.75343	6.4708	6.58223	11.3003	11.1112	17.4933	17.9685
91.8	1.35555	1.31958	2.45985	2.2981	3.68445	3.75707	6.47885	6.58826	11.3121	11.1202	17.5069	17.98
91.9	1.35605	1.32091	2.46475	2.30038	3.68975	3.7607	6.48685	6.59429	11.3226	11.1293	17.5196	17.9914
92	1.3579	1.32224	2.469	2.30266	3.6974	3.76433	6.4958	6.60031	11.331	11.1383	17.53	18.0028
92.1	1.35925	1.32357	2.47285	2.30494	3.70295	3.76796	6.50445	6.60634	11.3369	11.1473	17.5439	18.0142
92.2	1.35985	1.3249	2.47575	2.30722	3.70735	3.77159	6.51065	6.61236	11.3468	11.1563	17.5571	18.0256
92.3	1.35655	1.32622	2.47365	2.30949	3.71125	3.77522	6.51385	6.61838	11.3569	11.1653	17.5655	18.0369
92.4	1.35485	1.32755	2.47355	2.31177	3.71375	3.77885	6.52275	6.6244	11.3661	11.1743	17.5756	18.0483
92.5	1.35445	1.32888	2.47585	2.31404	3.71625	3.78248	6.52775	6.63041	11.3735	11.1833	17.5858	18.0597
92.6	1.3555	1.33021	2.4738	2.31632	3.7182	3.7861	6.5336	6.63642	11.3807	11.1923	17.594	18.071
92.7	1.35495	1.33154	2.47485	2.3186	3.72325	3.78973	6.54035	6.64243	11.394	11.2013	17.6042	18.0823
92.8	1.35745	1.33286	2.47695	2.32087	3.72575	3.79335	6.54925	6.64844	11.4003	11.2103	17.6143	18.0936
92.9	1.3587	1.33419	2.4803	2.32314	3.7249	3.79697	6.5559	6.65445	11.4079	11.2193	17.6229	18.1049
93	1.35825	1.33552	2.47965	2.32542	3.72895	3.8006	6.56215	6.66045	11.4143	11.2282	17.6294	18.1162
93.1	1.35845	1.33684	2.48205	2.32769	3.73605	3.80422	6.57015	6.66645	11.4225	11.2372	17.643	18.1275
93.2	1.3608	1.33817	2.4837	2.32996	3.7384	3.80784	6.5728	6.67245	11.4282	11.2462	17.6507	18.1388
93.3	1.3627	1.3395	2.4879	2.33224	3.7407	3.81146	6.5781	6.67845	11.4342	11.2551	17.6593	18.15
93.4	1.3671	1.34082	2.4896	2.33451	3.744	3.81508	6.5836	6.68445	11.4399	11.2641	17.6737	18.1613
93.5	1.3689	1.34215	2.4929	2.33678	3.7471	3.81869	6.5879	6.69044	11.4482	11.273	17.6865	18.1725
93.6	1.36975	1.34347	2.49005	2.33905	3.75005	3.82231	6.59425	6.69643	11.4578	11.282	17.6948	18.1837
93.7	1.37105	1.3448	2.49025	2.34132	3.75275	3.82593	6.60045	6.70242	11.4685	11.2909	17.706	18.1949
93.8	1.37195	1.34612	2.49385	2.34359	3.75845	3.82954	6.60925	6.7084	11.4783	11.2998	17.7192	18.2061
93.9	1.3683	1.34745	2.4916	2.34586	3.7596	3.83316	6.6121	6.71439	11.4848	11.3088	17.7299	18.2173
94	1.36895	1.34877	2.49225	2.34813	3.76265	3.83677	6.61455	6.72037	11.4929	11.3177	17.7378	18.2285
94.1	1.36865	1.3501	2.49255	2.3504	3.76395	3.84038	6.61785	6.72635	11.5021	11.3266	17.7444	18.2396
94.2	1.3705	1.35142	2.4919	2.35266	3.7669	3.84399	6.6219	6.73233	11.5117	11.3355	17.7526	18.2508
94.3	1.37465	1.35274	2.49665	2.35493	3.76865	3.8476	6.63045	6.7383	11.5192	11.3444	17.7643	18.2619
94.4	1.3805	1.35407	2.4983	2.3572	3.7744	3.85121	6.6378	6.74428	11.5273	11.3533	17.7752	18.273
94.5	1.37965	1.35539	2.49695	2.35947	3.77615	3.85482	6.64185	6.75025	11.5337	11.3622	17.7816	18.2841
94.6	1.38265	1.35671	2.50065	2.36173	3.77965	3.85843	6.64855	6.75622	11.5412	11.3711	17.7914	18.2952
94.7	1.38585	1.35804	2.50515	2.364	3.78455	3.86204	6.65705	6.76218	11.5491	11.38	17.8047	18.3063
94.8	1.38785	1.35936	2.50965	2.36626	3.78945	3.86564	6.66485	6.76815	11.5569	11.3888	17.8145	18.3174
94.9	1.38515	1.36068	2.51265	2.36853	3.79295	3.86925	6.66965	6.77411	11.5666	11.3977	17.8264	18.3285
95	1.38835	1.36201	2.51545	2.37079	3.79725	3.87285	6.67395	6.78007	11.575	11.4066	17.8371	18.3395
95.1	1.39035	1.36333	2.51655	2.37306	3.79745	3.87646	6.68125	6.78603	11.5885	11.4154	17.8494	18.3506
95.2	1.38915	1.36465	2.51985	2.37532	3.80235	3.88006	6.68535	6.79198	11.5978	11.4243	17.8608	18.3616
95.3	1.3888	1.36597	2.5178	2.37758	3.8059	3.88366	6.6884	6.79794	11.6091	11.4331	17.8687	18.3726
95.4	1.39015	1.36729	2.52215	2.37985	3.81205	3.88726	6.69405	6.80389	11.6189	11.442	17.8836	18.3836
95.5	1.38795	1.36861	2.52255	2.38211	3.81495	3.89086	6.69855	6.80984	11.6231	11.4508	17.8944	18.3946
95.6	1.3885	1.36993	2.5258	2.38437	3.8218	3.89446	6.704	6.81579	11.6348	11.4596	17.9077	18.4056
95.7	1.39385	1.37126	2.53085	2.38663	3.82575	3.89806	6.70945	6.82173	11.6436	11.4685	17.9226	18.4166
95.8	1.3935	1.37258	2.5361	2.38889	3.831	3.90165	6.7165	6.82767	11.6476	11.4773	17.9315	18.4276
95.9	1.39645	1.3739	2.53895	2.39115	3.83435	3.90525	6.71925	6.83361	11.6578	11.4861	17.9413	18.4385
96	1.397	1.37522	2.5392	2.39341	3.8328	3.90884	6.7241	6.83955	11.6661	11.4949	17.9509	18.4495
96.1	1.39305	1.37654	2.53645	2.39567	3.83225	3.91244	6.72945	6.84549	11.6721	11.5037	17.9565	18.4604
96.2	1.3943	1.37786	2.5358	2.39793	3.8329	3.91603	6.7362	6.85142	11.6803	11.5125	17.9653	18.4713
96.3	1.39355	1.37918	2.53925	2.40019	3.83555	3.91962	6.74035	6.85736	11.6888	11.5213	17.9793	18.4822
96.4	1.3946	1.38049	2.5418	2.40245	3.839	3.92321	6.7434	6.86328	11.6983	11.5301	17.9888	18.4931
96.5	1.4005	1.38181	2.5436	2.40471	3.8406	3.9268	6.7472	6.86921	11.7064	11.5389	17.9984	18.504
96.6	1.3994	1.38313	2.5438	2.40696	3.8429	3.93039	6.75	6.87514	11.7151	11.5477	18.0063	18.5149
96.7	1.3992	1.38445	2.5492	2.40922	3.8467	3.93398	6.7555	6.88106	11.7212	11.5565	18.0171	18.5257
96.8	1.39835	1.38577	2.55155	2.41148	3.85135	3.93757	6.76205	6.88698	11.7309	11.5652	18.0259	18.5366
96.9	1.401	1.38709	2.5556	2.41373	3.8577	3.94116	6.7729	6.8929	11.7395	11.574	18.036	18.5474
97	1.4023	1.3884	2.5595	2.41599	3.8676	3.94474	6.7781	6.89882	11.7486	11.5828	18.0463	18.5582
97.1	1.40445	1.38972	2.56055	2.41824	3.87435	3.94833	6.78375	6.90473	11.7572	11.5915	18.0563	18.5691
97.2	1.40405	1.39104	2.56135	2.4205	3.87585	3.95191	6.78865	6.91065	11.7626	11.6003	18.0641	18.5799
97.3	1.4036	1.39236	2.5639	2.42275	3.8809	3.95549	6.793	6.91656	11.7741	11.609	18.0741	18.5907
97.4	1.40635	1.39367	2.56665	2.425	3.88715	3.95908	6.80155	6.92246	11.7859	11.6177	18.0825	18.6014
97.5	1.40805	1.39499	2.57295	2.42726	3.88875	3.96266	6.80365	6.92837	11.793	11.6265	18.0911	18.6122
97.6	1.40375	1.39631	2.57695	2.42951	3.88785	3.96624	6.80925	6.93427	11.799	11.6352	18.0991	18.623
97.7	1.4056	1.39762	2.5795	2.43176	3.894	3.96982	6.8151	6.94018	11.8125	11.6439	18.1087	18.6337
97.8	1.40745	1.39894	2.58115	2.43401	3.89695	3.9734	6.82165	6.94608	11.8218	11.6527	18.1195	18.6445
97.9	1.40735	1.40026	2.58205	2.43626	3.90415	3.97697	6.83075	6.95197	11.8284	11.6614	18.1324	18.6552
98	1.40955	1.40157	2.58755	2.43851	3.90775	3.98055	6.83925	6.95787	11.837	11.6701	18.1458	18.6659
98.1	1.412	1.40289	2.5905	2.44076	3.9145	3.98413	6.8462	6.96376	11.8479	11.6788	18.1592	18.6766
98.2	1.4144	1.4042	2.5918	2.44301	3.9162	3.9877	6.8514	6.96965	11.8544	11.6875	18.1657	18.6873
98.3	1.4167	1.40552	2.5939	2.44526	3.9187	3.99127	6.8584	6.97554	11.8626	11.6962	18.1758	18.698
98.4	1.41865	1.40683	2.60165	2.44751	3.92285	3.99485	6.86695	6.98143	11.8682	11.7049	18.1862	18.7087
98.5	1.41925	1.40815	2.60605	2.44976	3.92755	3.99842	6.86865	6.98731	11.8757	11.7135	18.1954	18.7193
98.6	1.4238	1.40946	2.6088	2.45201	3.9316	4.00199	6.876	6.9932	11.884	11.7222	18.2093	18.73
98.7	1.4286	1.41077	2.616	2.45426	3.9374	4.00556	6.8845	6.99908	11.8933	11.7309	18.2193	18.7406
98.8	1.4305	1.41209	2.6207	2.4565	3.9376	4.00913	6.8924	7.00495	11.8984	11.7395	18.2306	18.7512
98.9	1.42985	1.4134	2.62375	2.45875	3.94385	4.0127	6.90155	7.01083	11.912	11.7482	18.2456	18.7619
99	1.42935	1.41472	2.62745	2.461	3.94735	4.01627	6.90685	7.0167	11.9189	11.7569	18.2618	18.7725
99.1	1.43485	1.41603	2.63305	2.46324	3.94855	4.01983	6.91125	7.02258	11.9249	11.7655	18.2741	18.7831
99.2	1.43655	1.41734	2.63335	2.46549	3.94855	4.0234	6.91675	7.02845	11.931	11.7742	18.2815	18.7936
99.3	1.4378	1.41865	2.6371	2.46773	3.9507	4.02697	6.9227	7.03431	11.9413	11.7828	18.2914	18.8042
99.4	1.4397	1.41997	2.6382	2.46998	3.9548	4.03053	6.9309	7.04018	11.9551	11.7914	18.3019	18.8148
99.5	1.4427	1.42128	2.6457	2.47222	3.96	4.03409	6.9405	7.04604	11.9719	11.8001	18.3142	18.8253
99.6	1.4442	1.42259	2.6483	2.47446	3.9651	4.03766	6.9488	7.0519	11.9829	11.8087	18.323	18.8359
99.7	1.44225	1.4239	2.65075	2.47671	3.97135	4.04122	6.95325	7.05776	11.9914	11.8173	18.3294	18.8464
99.8	1.44195	1.42522	2.65295	2.47895	3.97545	4.04478	6.95895	7.06362	12.0017	11.8259	18.3394	18.8569
99.9	1.44525	1.42653	2.65595	2.48119	3.97825	4.04834	6.96675	7.06947	12.0119	11.8345	18.3482	18.8674
100	1.45025	1.42784	2.65925	2.48343	3.98215	4.0519	6.97175	7.07533	12.0219	11.8431	18.3604	18.8779
100.1	1.44995	1.42915	2.66345	2.48568	3.98625	4.05545	6.97815	7.08118	12.0319	11.8517	18.3764	18.8884
100.2	1.4529	1.43046	2.6689	2.48792	3.9906	4.05901	6.9869	7.08702	12.0405	11.8603	18.3918	18.8989
100.3	1.45455	1.43177	2.67485	2.49016	3.99645	4.06257	6.99495	7.09287	12.0506	11.8689	18.405	18.9093
100.4	1.4579	1.43308	2.6806	2.4924	4.0038	4.06612	7	7.09871	12.0614	11.8775	18.4191	18.9198
100.5	1.45845	1.43439	2.68315	2.49464	4.00685	4.06968	7.00565	7.10456	12.0715	11.8861	18.4285	18.9302
100.6	1.46265	1.4357	2.68935	2.49688	4.01075	4.07323	7.01315	7.1104	12.0821	11.8947	18.4426	18.9407
100.7	1.46595	1.43701	2.69195	2.49911	4.01555	4.07678	7.01975	7.11623	12.0912	11.9032	18.4536	18.9511
100.8	1.47005	1.43832	2.69825	2.50135	4.02045	4.08033	7.02885	7.12207	12.1074	11.9118	18.4662	18.9615
100.9	1.47345	1.43963	2.70025	2.50359	4.02775	4.08388	7.03335	7.1279	12.1162	11.9204	18.4757	18.9719
101	1.4778	1.44094	2.7038	2.50583	4.0326	4.08743	7.0411	7.13373	12.1241	11.9289	18.4862	18.9823
101.1	1.47405	1.44225	2.70255	2.50806	4.03285	4.09098	7.04815	7.13956	12.1323	11.9375	18.4967	18.9926
101.2	1.47555	1.44356	2.70475	2.5103	4.03585	4.09453	7.05395	7.14539	12.1374	11.946	18.5045	19.003
101.3	1.4783	1.44486	2.7062	2.51254	4.0368	4.09808	7.0565	7.15122	12.1441	11.9545	18.5163	19.0134
101.4	1.47925	1.44617	2.71335	2.51477	4.03995	4.10162	7.06485	7.15704	12.1529	11.9631	18.5319	19.0237
101.5	1.47545	1.44748	2.71455	2.51701	4.04305	4.10517	7.07005	7.16286	12.1583	11.9716	18.5383	19.034
101.6	1.47875	1.44879	2.71765	2.51924	4.04665	4.10871	7.07415	7.16868	12.1705	11.9801	18.5486	19.0444
101.7	1.48055	1.45009	2.71875	2.52147	4.05085	4.11226	7.07925	7.17449	12.1785	11.9886	18.5566	19.0547
101.8	1.4812	1.4514	2.7182	2.52371	4.0585	4.1158	7.0839	7.18031	12.1878	11.9971	18.5654	19.065
101.9	1.48455	1.45271	2.71885	2.52594	4.06215	4.11934	7.09035	7.18612	12.2001	12.0057	18.5765	19.0753
102	1.48585	1.45402	2.72175	2.52817	4.06685	4.12288	7.09885	7.19193	12.2061	12.0142	18.5877	19.0856
102.1	1.4871	1.45532	2.7276	2.53041	4.0766	4.12642	7.1111	7.19774	12.216	12.0227	18.5983	19.0958
102.2	1.49475	1.45663	2.73315	2.53264	4.08675	4.12996	7.11995	7.20355	12.2287	12.0311	18.6148	19.1061
102.3	1.49985	1.45794	2.74085	2.53487	4.09185	4.1335	7.12575	7.20935	12.2398	12.0396	18.6259	19.1163
102.4	1.50375	1.45924	2.74225	2.5371	4.09655	4.13703	7.13435	7.21515	12.2488	12.0481	18.6356	19.1266
102.5	1.5069	1.46055	2.7439	2.53933	4.101	4.14057	7.1444	7.22095	12.2613	12.0566	18.6473	19.1368
102.6	1.50855	1.46185	2.74605	2.54156	4.10585	4.14411	7.15225	7.22675	12.27	12.0651	18.6579	19.147
102.7	1.51465	1.46316	2.75195	2.54379	4.10895	4.14764	7.16065	7.23254	12.276	12.0735	18.6712	19.1572
102.8	1.5213	1.46446	2.7571	2.54602	4.1135	4.15117	7.1711	7.23834	12.2834	12.082	18.6822	19.1674
102.9	1.52585	1.46577	2.75985	2.54825	4.11735	4.15471	7.17985	7.24413	12.2907	12.0905	18.6938	19.1776
103	1.52555	1.46707	2.76245	2.55048	4.11945	4.15824	7.18425	7.24992	12.3007	12.0989	18.7077	19.1878
103.1	1.52845	1.46838	2.76255	2.5527	4.12005	4.16177	7.18995	7.2557	12.3082	12.1074	18.7197	19.198
103.2	1.53185	1.46968	2.76625	2.55493	4.12385	4.1653	7.19645	7.26149	12.3176	12.1158	18.7318	19.2081
103.3	1.53195	1.47098	2.77055	2.55716	4.13135	4.16883	7.20405	7.26727	12.3291	12.1242	18.7447	19.2183
103.4	1.53065	1.47229	2.77435	2.55938	4.13345	4.17236	7.21065	7.27305	12.3333	12.1327	18.7561	19.2284
103.5	1.5308	1.47359	2.7752	2.56161	4.1363	4.17588	7.2113	7.27883	12.3363	12.1411	18.7647	19.2385
103.6	1.52895	1.4749	2.77585	2.56384	4.14125	4.17941	7.21505	7.28461	12.3444	12.1495	18.7773	19.2486
103.7	1.53355	1.4762	2.78275	2.56606	4.14925	4.18294	7.22405	7.29038	12.3585	12.1579	18.7945	19.2587
103.8	1.5331	1.4775	2.7857	2.56829	4.1522	4.18646	7.2306	7.29615	12.3657	12.1663	18.8056	19.2688
103.9	1.53275	1.4788	2.78515	2.57051	4.15685	4.18998	7.23455	7.30192	12.3728	12.1748	18.8166	19.2789
104	1.53555	1.48011	2.78645	2.57273	4.15975	4.19351	7.23675	7.30769	12.3816	12.1832	18.8259	19.289
104.1	1.53735	1.48141	2.78595	2.57496	4.16135	4.19703	7.23995	7.31346	12.3889	12.1916	18.835	19.299
104.2	1.5421	1.48271	2.7892	2.57718	4.1639	4.20055	7.2445	7.31922	12.3967	12.1999	18.8438	19.3091
104.3	1.54405	1.48401	2.79065	2.5794	4.16875	4.20407	7.24905	7.32498	12.4057	12.2083	18.8557	19.3191
104.4	1.5424	1.48531	2.7945	2.58162	4.1755	4.20759	7.2526	7.33074	12.4135	12.2167	18.8684	19.3292
104.5	1.54465	1.48661	2.79415	2.58384	4.17755	4.21111	7.25675	7.3365	12.4248	12.2251	18.8808	19.3392
104.6	1.5498	1.48792	2.7984	2.58607	4.1825	4.21463	7.265	7.34226	12.433	12.2335	18.8928	19.3492
104.7	1.5483	1.48922	2.8027	2.58829	4.1859	4.21814	7.2692	7.34801	12.4426	12.2418	18.9004	19.3592
104.8	1.5462	1.49052	2.8008	2.59051	4.1883	4.22166	7.2737	7.35376	12.4503	12.2502	18.9106	19.3692
104.9	1.5498	1.49182	2.8011	2.59273	4.1904	4.22517	7.2768	7.35951	12.4579	12.2585	18.9211	19.3791
105	1.5542	1.49312	2.804	2.59495	4.1933	4.22869	7.2768	7.36526	12.4645	12.2669	18.9299	19.3891
105.1	1.55745	1.49442	2.80665	2.59716	4.19815	4.2322	7.28225	7.371	12.4764	12.2753	18.9386	19.3991
105.2	1.5561	1.49572	2.8104	2.59938	4.2038	4.23571	7.2863	7.37675	12.4866	12.2836	18.9504	19.409
105.3	1.55755	1.49702	2.81215	2.6016	4.21075	4.23922	7.29215	7.38249	12.497	12.2919	18.9627	19.419
105.4	1.5597	1.49832	2.8137	2.60382	4.2114	4.24273	7.3002	7.38823	12.5016	12.3003	18.9725	19.4289
105.5	1.56205	1.49962	2.81865	2.60603	4.21505	4.24624	7.30365	7.39396	12.507	12.3086	18.9828	19.4388
105.6	1.56485	1.50092	2.82215	2.60825	4.21975	4.24975	7.30795	7.3997	12.513	12.3169	18.9923	19.4487
105.7	1.57	1.50221	2.829	2.61047	4.2272	4.25326	7.3146	7.40543	12.5211	12.3252	19.0068	19.4586
105.8	1.57495	1.50351	2.83525	2.61268	4.22915	4.25677	7.31905	7.41116	12.5298	12.3335	19.0217	19.4685
105.9	1.5787	1.50481	2.8408	2.6149	4.2322	4.26027	7.3265	7.41689	12.5369	12.3419	19.0337	19.4784
106	1.5809	1.50611	2.8434	2.61711	4.2397	4.26378	7.3338	7.42262	12.546	12.3502	19.0466	19.4882
106.1	1.5833	1.50741	2.8493	2.61933	4.2462	4.26728	7.342	7.42834	12.5547	12.3585	19.0561	19.4981
106.2	1.58585	1.5087	2.85175	2.62154	4.24955	4.27079	7.34875	7.43406	12.5601	12.3667	19.0644	19.5079
106.3	1.5876	1.51	2.8519	2.62375	4.2559	4.27429	7.3545	7.43978	12.5682	12.375	19.0739	19.5178
106.4	1.5906	1.5113	2.8537	2.62597	4.2619	4.27779	7.3599	7.4455	12.575	12.3833	19.0846	19.5276
106.5	1.59015	1.5126	2.85415	2.62818	4.26405	4.28129	7.36575	7.45122	12.5842	12.3916	19.0957	19.5374
106.6	1.5881	1.51389	2.8524	2.63039	4.2674	4.28479	7.3695	7.45693	12.5899	12.3999	19.105	19.5472
106.7	1.58815	1.51519	2.85215	2.6326	4.27225	4.28829	7.37495	7.46264	12.5987	12.4081	19.1156	19.557
106.8	1.5883	1.51649	2.8531	2.63482	4.275	4.29179	7.3815	7.46835	12.6098	12.4164	19.1244	19.5668
106.9	1.58725	1.51778	2.84895	2.63703	4.27545	4.29529	7.38585	7.47406	12.6137	12.4247	19.1305	19.5766
107	1.5891	1.51908	2.8522	2.63924	4.2779	4.29878	7.3942	7.47977	12.6229	12.4329	19.145	19.5863
107.1	1.5925	1.52037	2.8525	2.64145	4.2828	4.30228	7.3989	7.48547	12.6318	12.4412	19.1571	19.5961
107.2	1.5947	1.52167	2.8574	2.64366	4.2905	4.30577	7.4036	7.49117	12.6391	12.4494	19.1666	19.6058
107.3	1.59875	1.52296	2.85765	2.64586	4.29755	4.30926	7.40625	7.49687	12.6452	12.4576	19.1779	19.6156
107.4	1.60425	1.52426	2.86395	2.64807	4.30685	4.31276	7.41655	7.50257	12.6565	12.4659	19.1891	19.6253
107.5	1.6048	1.52555	2.8638	2.65028	4.3122	4.31625	7.4234	7.50826	12.6629	12.4741	19.1958	19.635
107.6	1.60985	1.52685	2.86445	2.65249	4.31635	4.31974	7.43185	7.51396	12.6728	12.4823	19.2078	19.6447
107.7	1.61135	1.52814	2.86735	2.6547	4.32355	4.32323	7.43935	7.51965	12.681	12.4906	19.2183	19.6544
107.8	1.61435	1.52944	2.87065	2.6569	4.32185	4.32672	7.44385	7.52534	12.6899	12.4988	19.2278	19.6641
107.9	1.61515	1.53073	2.87535	2.65911	4.32115	4.33021	7.44915	7.53102	12.6944	12.507	19.2327	19.6738
108	1.6164	1.53202	2.8777	2.66131	4.3245	4.3337	7.4521	7.53671	12.7017	12.5152	19.2393	19.6835
108.1	1.61605	1.53332	2.87965	2.66352	4.32415	4.33718	7.45755	7.54239	12.7117	12.5234	19.2499	19.6931
108.2	1.6196	1.53461	2.8809	2.66573	4.3243	4.34067	7.4608	7.54807	12.7176	12.5316	19.2635	19.7028
108.3	1.6198	1.5359	2.8849	2.66793	4.3234	4.34415	7.4661	7.55375	12.7232	12.5398	19.2732	19.7124
108.4	1.6208	1.5372	2.8828	2.67013	4.3255	4.34764	7.4727	7.55943	12.7339	12.548	19.2843	19.722
108.5	1.6227	1.53849	2.8851	2.67234	4.3303	4.35112	7.4773	7.5651	12.7445	12.5561	19.2933	19.7316
108.6	1.62355	1.53978	2.88995	2.67454	4.33405	4.3546	7.47955	7.57078	12.7487	12.5643	19.3016	19.7413
108.7	1.62305	1.54107	2.89445	2.67674	4.33565	4.35808	7.48585	7.57645	12.7549	12.5725	19.3114	19.7508
108.8	1.6167	1.54237	2.8942	2.67895	4.3381	4.36156	7.4897	7.58212	12.764	12.5807	19.3179	19.7604
108.9	1.6154	1.54366	2.8928	2.68115	4.3418	4.36504	7.4949	7.58778	12.7738	12.5888	19.3291	19.77
109	1.61465	1.54495	2.89595	2.68335	4.34715	4.36852	7.49945	7.59345	12.7822	12.597	19.3419	19.7796
109.1	1.61685	1.54624	2.89415	2.68555	4.35025	4.372	7.50475	7.59911	12.7888	12.6051	19.3499	19.7891
109.2	1.6158	1.54753	2.8994	2.68775	4.3555	4.37548	7.5089	7.60477	12.798	12.6133	19.3587	19.7987
109.3	1.61515	1.54882	2.90315	2.68995	4.36175	4.37895	7.51445	7.61043	12.806	12.6214	19.3679	19.8082
109.4	1.61855	1.55011	2.90455	2.69215	4.36515	4.38243	7.51985	7.61608	12.8114	12.6295	19.3749	19.8178
109.5	1.61865	1.5514	2.90295	2.69435	4.36535	4.3859	7.52365	7.62174	12.8196	12.6377	19.3824	19.8273
109.6	1.61845	1.55269	2.90365	2.69655	4.36815	4.38938	7.53265	7.62739	12.829	12.6458	19.396	19.8368
109.7	1.6221	1.55398	2.9071	2.69875	4.3745	4.39285	7.5409	7.63304	12.8373	12.6539	19.404	19.8463
109.8	1.6232	1.55527	2.9054	2.70094	4.3761	4.39632	7.5442	7.63869	12.8423	12.6621	19.4122	19.8558
109.9	1.6258	1.55656	2.9089	2.70314	4.3826	4.39979	7.5526	7.64434	12.8505	12.6702	19.4245	19.8653
110	1.62625	1.55785	2.91395	2.70534	4.38735	4.40326	7.55715	7.64998	12.86	12.6783	19.4315	19.8747
110.1	1.62895	1.55914	2.91615	2.70754	4.38885	4.40673	7.56295	7.65562	12.8679	12.6864	19.4413	19.8842
110.2	1.63105	1.56043	2.91715	2.70973	4.39195	4.4102	7.56655	7.66126	12.8745	12.6945	19.4493	19.8936
110.3	1.6303	1.56172	2.9155	2.71193	4.391	4.41367	7.5691	7.6669	12.8784	12.7026	19.4558	19.9031
110.4	1.6294	1.56301	2.9181	2.71412	4.3937	4.41713	7.5745	7.67254	12.8857	12.7107	19.4652	19.9125
110.5	1.6308	1.5643	2.9211	2.71632	4.3954	4.4206	7.5809	7.67817	12.8948	12.7187	19.4704	19.9219
110.6	1.6315	1.56558	2.9244	2.71851	4.3996	4.42406	7.5868	7.6838	12.9007	12.7268	19.4781	19.9314
110.7	1.628	1.56687	2.9246	2.72071	4.3997	4.42753	7.588	7.68943	12.91	12.7349	19.4882	19.9408
110.8	1.6294	1.56816	2.9258	2.7229	4.4019	4.43099	7.5926	7.69506	12.918	12.743	19.4978	19.9502
110.9	1.63155	1.56945	2.92825	2.72509	4.40495	4.43445	7.59465	7.70068	12.9239	12.751	19.5097	19.9595
111	1.6327	1.57073	2.9337	2.72728	4.4105	4.43791	7.6008	7.70631	12.9313	12.7591	19.5195	19.9689
111.1	1.63095	1.57202	2.93525	2.72948	4.41425	4.44137	7.60775	7.71193	12.9368	12.7672	19.5271	19.9783
111.2	1.6334	1.57331	2.9353	2.73167	4.4182	4.44483	7.6151	7.71755	12.9455	12.7752	19.5354	19.9876
111.3	1.63685	1.57459	2.93615	2.73386	4.42225	4.44829	7.62535	7.72317	12.9566	12.7833	19.5452	19.997
111.4	1.637	1.57588	2.939	2.73605	4.4244	4.45175	7.6316	7.72878	12.9669	12.7913	19.5549	20.0063
111.5	1.63665	1.57717	2.93895	2.73824	4.42995	4.45521	7.63405	7.7344	12.9748	12.7993	19.5686	20.0156
111.6	1.63805	1.57845	2.93925	2.74043	4.43545	4.45866	7.64085	7.74001	12.9848	12.8074	19.579	20.025
111.7	1.6344	1.57974	2.9367	2.74262	4.4362	4.46212	7.645	7.74562	12.9903	12.8154	19.5834	20.0343
111.8	1.63365	1.58102	2.93635	2.74481	4.44025	4.46557	7.65145	7.75122	13.0005	12.8234	19.5923	20.0436
111.9	1.63505	1.58231	2.93495	2.747	4.44275	4.46902	7.65985	7.75683	13.0069	12.8314	19.5999	20.0529
112	1.63305	1.58359	2.93165	2.74919	4.44645	4.47248	7.66405	7.76243	13.0119	12.8394	19.6049	20.0621
112.1	1.63085	1.58488	2.93075	2.75137	4.45005	4.47593	7.66735	7.76804	13.0193	12.8475	19.6088	20.0714
112.2	1.6336	1.58616	2.9346	2.75356	4.457	4.47938	7.6726	7.77363	13.0296	12.8555	19.6202	20.0807
112.3	1.6371	1.58745	2.9356	2.75575	4.4629	4.48283	7.6791	7.77923	13.0413	12.8635	19.6303	20.0899
112.4	1.63835	1.58873	2.93685	2.75793	4.46495	4.48628	7.68315	7.78483	13.0495	12.8715	19.6403	20.0992
112.5	1.6361	1.59002	2.9395	2.76012	4.4647	4.48973	7.6875	7.79042	13.0578	12.8794	19.648	20.1084
112.6	1.63515	1.5913	2.94335	2.76231	4.46905	4.49317	7.69395	7.79601	13.0649	12.8874	19.6529	20.1176
112.7	1.63975	1.59258	2.94795	2.76449	4.47205	4.49662	7.69855	7.8016	13.0736	12.8954	19.6597	20.1268
112.8	1.642	1.59387	2.9531	2.76668	4.4745	4.50007	7.7028	7.80719	13.0797	12.9034	19.6701	20.1361
112.9	1.6432	1.59515	2.9566	2.76886	4.4795	4.50351	7.7058	7.81277	13.0844	12.9114	19.6808	20.1452
113	1.64485	1.59643	2.96155	2.77104	4.48565	4.50695	7.70775	7.81836	13.0922	12.9193	19.6911	20.1544
113.1	1.64655	1.59771	2.96665	2.77323	4.49085	4.5104	7.71435	7.82394	13.0998	12.9273	19.6985	20.1636
113.2	1.64715	1.599	2.96825	2.77541	4.49415	4.51384	7.72175	7.82952	13.1101	12.9352	19.7077	20.1728
113.3	1.64945	1.60028	2.97195	2.77759	4.49705	4.51728	7.72665	7.83509	13.1198	12.9432	19.7162	20.1819
113.4	1.64685	1.60156	2.97635	2.77977	4.50305	4.52072	7.73605	7.84067	13.1276	12.9511	19.7286	20.1911
113.5	1.64255	1.60284	2.97475	2.78196	4.50165	4.52416	7.74035	7.84624	13.1317	12.9591	19.7379	20.2002
113.6	1.64515	1.60412	2.97865	2.78414	4.50605	4.5276	7.74605	7.85181	13.1387	12.967	19.7463	20.2094
113.7	1.6469	1.60541	2.9822	2.78632	4.5115	4.53104	7.7494	7.85738	13.1462	12.975	19.7579	20.2185
113.8	1.6457	1.60669	2.9829	2.7885	4.5149	4.53447	7.7541	7.86295	13.1513	12.9829	19.7673	20.2276
113.9	1.6462	1.60797	2.9841	2.79068	4.5186	4.53791	7.7607	7.86851	13.1558	12.9908	19.7793	20.2367
114	1.6494	1.60925	2.9872	2.79286	4.5239	4.54134	7.7665	7.87408	13.1663	12.9987	19.7956	20.2458
114.1	1.65025	1.61053	2.98905	2.79504	4.52755	4.54478	7.77045	7.87964	13.1749	13.0066	19.8073	20.2549
114.2	1.65095	1.61181	2.99055	2.79722	4.53575	4.54821	7.77555	7.8852	13.1817	13.0146	19.8159	20.264
114.3	1.652	1.61309	2.9915	2.79939	4.5384	4.55165	7.7799	7.89075	13.1891	13.0225	19.8212	20.273
114.4	1.65135	1.61437	2.99095	2.80157	4.54575	4.55508	7.78505	7.89631	13.1984	13.0304	19.8299	20.2821
114.5	1.6501	1.61565	2.9969	2.80375	4.5511	4.55851	7.7913	7.90186	13.205	13.0383	19.8404	20.2911
114.6	1.6499	1.61693	3.0022	2.80592	4.553	4.56194	7.7996	7.90741	13.2123	13.0461	19.8537	20.3002
114.7	1.65155	1.61821	3.00515	2.8081	4.55605	4.56537	7.80715	7.91296	13.2195	13.054	19.8643	20.3092
114.8	1.65395	1.61949	3.00875	2.81028	4.56085	4.5688	7.81445	7.91851	13.2309	13.0619	19.8736	20.3182
114.9	1.6577	1.62077	3.0125	2.81245	4.568	4.57222	7.8232	7.92405	13.2413	13.0698	19.8832	20.3272
115	1.6585	1.62204	3.0154	2.81463	4.5707	4.57565	7.8251	7.9296	13.2478	13.0777	19.8905	20.3362
115.1	1.6603	1.62332	3.0199	2.8168	4.5739	4.57908	7.832	7.93514	13.2542	13.0855	19.9006	20.3452
115.2	1.6606	1.6246	3.0271	2.81898	4.5807	4.5825	7.8384	7.94068	13.2628	13.0934	19.9099	20.3542
115.3	1.6619	1.62588	3.0258	2.82115	4.5841	4.58592	7.8448	7.94622	13.2708	13.1013	19.9185	20.3632
115.4	1.65945	1.62716	3.02515	2.82332	4.58425	4.58935	7.85015	7.95175	13.279	13.1091	19.927	20.3722
115.5	1.66535	1.62843	3.02945	2.8255	4.58745	4.59277	7.85715	7.95728	13.2906	13.117	19.9414	20.3811
115.6	1.6731	1.62971	3.0357	2.82767	4.5965	4.59619	7.8681	7.96281	13.3015	13.1248	19.9544	20.3901
115.7	1.6771	1.63099	3.04	2.82984	4.601	4.59961	7.8738	7.96834	13.3079	13.1326	19.9603	20.399
115.8	1.6769	1.63227	3.0378	2.83201	4.5987	4.60303	7.8752	7.97387	13.3133	13.1405	19.9664	20.4079
115.9	1.67795	1.63354	3.04065	2.83418	4.60075	4.60645	7.87875	7.9794	13.3209	13.1483	19.9701	20.4169
116	1.68065	1.63482	3.04225	2.83635	4.60175	4.60987	7.88165	7.98492	13.3279	13.1561	19.9734	20.4258
116.1	1.6784	1.63609	3.0402	2.83852	4.6039	4.61328	7.8829	7.99044	13.3344	13.164	19.9821	20.4347
116.2	1.67645	1.63737	3.04295	2.84069	4.60925	4.6167	7.89145	7.99596	13.3429	13.1718	19.9924	20.4436
116.3	1.67255	1.63865	3.04285	2.84286	4.61385	4.62012	7.89935	8.00148	13.3566	13.1796	19.9993	20.4524
116.4	1.67365	1.63992	3.04405	2.84503	4.62045	4.62353	7.90595	8.00699	13.3679	13.1874	20.0113	20.4613
116.5	1.67685	1.6412	3.04945	2.8472	4.62285	4.62694	7.90925	8.0125	13.3798	13.1952	20.0225	20.4702
116.6	1.6801	1.64247	3.051	2.84937	4.6244	4.63036	7.9141	8.01802	13.3885	13.203	20.0336	20.4791
116.7	1.68265	1.64375	3.05205	2.85154	4.62975	4.63377	7.92115	8.02352	13.3997	13.2108	20.0432	20.4879
116.8	1.68755	1.64502	3.05365	2.8537	4.63735	4.63718	7.92865	8.02903	13.4049	13.2186	20.0519	20.4967
116.9	1.69155	1.6463	3.05335	2.85587	4.63985	4.64059	7.93715	8.03454	13.4104	13.2264	20.0579	20.5056
117	1.69485	1.64757	3.05665	2.85804	4.64475	4.644	7.94585	8.04004	13.4217	13.2342	20.0694	20.5144
117.1	1.6942	1.64885	3.0577	2.8602	4.6506	4.64741	7.9517	8.04554	13.434	13.2419	20.0785	20.5232
117.2	1.6953	1.65012	3.0597	2.86237	4.6522	4.65082	7.9594	8.05104	13.4428	13.2497	20.0897	20.532
117.3	1.69575	1.65139	3.06075	2.86453	4.65675	4.65422	7.96415	8.05654	13.4474	13.2575	20.0996	20.5408
117.4	1.697	1.65267	3.063	2.8667	4.6596	4.65763	7.9688	8.06203	13.4525	13.2652	20.11	20.5496
117.5	1.7012	1.65394	3.0646	2.86886	4.666	4.66103	7.9746	8.06753	13.4585	13.273	20.12	20.5584
117.6	1.7055	1.65521	3.0691	2.87103	4.6728	4.66444	7.9836	8.07302	13.4669	13.2808	20.1266	20.5671
117.7	1.7018	1.65648	3.0704	2.87319	4.6711	4.66784	7.9869	8.07851	13.469	13.2885	20.1323	20.5759
117.8	1.7037	1.65776	3.0732	2.87535	4.6756	4.67124	7.9924	8.084	13.4749	13.2962	20.1434	20.5847
117.9	1.7017	1.65903	3.0765	2.87751	4.6769	4.67465	7.9963	8.08948	13.4814	13.304	20.1499	20.5934
118	1.6993	1.6603	3.077	2.87968	4.6787	4.67805	8.0002	8.09496	13.4892	13.3117	20.1604	20.6021
118.1	1.7026	1.66157	3.0813	2.88184	4.6857	4.68145	8.0049	8.10045	13.4986	13.3195	20.1753	20.6109
118.2	1.7049	1.66285	3.0868	2.884	4.6909	4.68485	8.0106	8.10592	13.5059	13.3272	20.1874	20.6196
118.3	1.7045	1.66412	3.0897	2.88616	4.6902	4.68824	8.0174	8.1114	13.5107	13.3349	20.1945	20.6283
118.4	1.70365	1.66539	3.09115	2.88832	4.69295	4.69164	8.02105	8.11688	13.5177	13.3426	20.1999	20.637
118.5	1.70675	1.66666	3.09535	2.89048	4.69775	4.69504	8.02975	8.12235	13.5258	13.3503	20.2084	20.6457
118.6	1.71215	1.66793	3.09705	2.89264	4.69995	4.69843	8.03585	8.12782	13.5334	13.358	20.2173	20.6544
118.7	1.7157	1.6692	3.0992	2.8948	4.7003	4.70183	8.0406	8.13329	13.5419	13.3657	20.2272	20.663
118.8	1.7151	1.67047	3.1032	2.89696	4.705	4.70522	8.0486	8.13876	13.5522	13.3734	20.2385	20.6717
118.9	1.7188	1.67174	3.1039	2.89911	4.7084	4.70862	8.0537	8.14423	13.5619	13.3811	20.2499	20.6804
119	1.7206	1.67301	3.1074	2.90127	4.7142	4.71201	8.061	8.14969	13.5698	13.3888	20.2588	20.689
119.1	1.7213	1.67428	3.1115	2.90343	4.7193	4.7154	8.0706	8.15515	13.5756	13.3965	20.2699	20.6977
119.2	1.72205	1.67555	3.10965	2.90559	4.72315	4.71879	8.07695	8.16061	13.5864	13.4042	20.2803	20.7063
119.3	1.7252	1.67682	3.1129	2.90774	4.7284	4.72218	8.0825	8.16607	13.5931	13.4119	20.2892	20.7149
119.4	1.72385	1.67809	3.11475	2.9099	4.73135	4.72557	8.08785	8.17153	13.5984	13.4195	20.3001	20.7235
119.5	1.7277	1.67936	3.1162	2.91205	4.7355	4.72896	8.0939	8.17698	13.6083	13.4272	20.3093	20.7321
119.6	1.7331	1.68063	3.1192	2.91421	4.7413	4.73234	8.0994	8.18243	13.6166	13.4349	20.3205	20.7407
119.7	1.7344	1.6819	3.1207	2.91636	4.7419	4.73573	8.1052	8.18788	13.624	13.4425	20.3281	20.7493
119.8	1.7385	1.68316	3.1224	2.91852	4.7417	4.73911	8.1131	8.19333	13.6357	13.4502	20.3349	20.7579
119.9	1.7405	1.68443	3.1254	2.92067	4.7431	4.7425	8.1169	8.19878	13.6493	13.4578	20.3434	20.7665
120	1.74035	1.6857	3.12885	2.92282	4.74815	4.74588	8.12355	8.20422	13.6576	13.4655	20.3497	20.775
120.1	1.7411	1.68697	3.131	2.92498	4.7549	4.74927	8.13	8.20966	13.6645	13.4731	20.3581	20.7836
120.2	1.74515	1.68824	3.13395	2.92713	4.76015	4.75265	8.14055	8.2151	13.6715	13.4808	20.3724	20.7921
120.3	1.75065	1.6895	3.13725	2.92928	4.76475	4.75603	8.14625	8.22054	13.6793	13.4884	20.3833	20.8006
120.4	1.75295	1.69077	3.14045	2.93143	4.77185	4.75941	8.15545	8.22598	13.6892	13.496	20.3973	20.8092
120.5	1.7552	1.69204	3.1431	2.93358	4.7715	4.76279	8.1587	8.23141	13.6978	13.5036	20.4048	20.8177
120.6	1.7596	1.6933	3.1458	2.93574	4.775	4.76617	8.161	8.23684	13.7081	13.5113	20.4118	20.8262
120.7	1.76265	1.69457	3.14905	2.93789	4.78035	4.76955	8.16355	8.24227	13.7177	13.5189	20.4192	20.8347
120.8	1.7635	1.69584	3.1498	2.94004	4.7832	4.77292	8.1677	8.2477	13.7251	13.5265	20.4249	20.8432
120.9	1.76515	1.6971	3.15385	2.94218	4.78825	4.7763	8.17475	8.25313	13.7342	13.5341	20.4356	20.8517
121	1.7682	1.69837	3.1571	2.94433	4.7921	4.77967	8.1784	8.25855	13.739	13.5417	20.4477	20.8602
121.1	1.76725	1.69963	3.15875	2.94648	4.79545	4.78305	8.18485	8.26398	13.7425	13.5493	20.4576	20.8686
121.2	1.76465	1.7009	3.15925	2.94863	4.79595	4.78642	8.18905	8.2694	13.7488	13.5569	20.4637	20.8771
121.3	1.7674	1.70216	3.1602	2.95078	4.7972	4.7898	8.1954	8.27482	13.7579	13.5645	20.4731	20.8855
121.4	1.7704	1.70343	3.1636	2.95293	4.8005	4.79317	8.1995	8.28023	13.7655	13.572	20.4825	20.894
121.5	1.7761	1.70469	3.1658	2.95507	4.8041	4.79654	8.2047	8.28565	13.7712	13.5796	20.4928	20.9024
121.6	1.77745	1.70596	3.16985	2.95722	4.81045	4.79991	8.21265	8.29106	13.7748	13.5872	20.5019	20.9108
121.7	1.77555	1.70722	3.17085	2.95936	4.81175	4.80328	8.21765	8.29647	13.7824	13.5948	20.5113	20.9193
121.8	1.77725	1.70849	3.17415	2.96151	4.81485	4.80665	8.22465	8.30188	13.793	13.6023	20.5234	20.9277
121.9	1.7804	1.70975	3.1809	2.96366	4.8235	4.81001	8.2337	8.30729	13.8018	13.6099	20.5381	20.9361
122	1.78315	1.71101	3.18365	2.9658	4.82885	4.81338	8.24255	8.31269	13.8102	13.6175	20.5517	20.9445
122.1	1.78155	1.71228	3.18785	2.96794	4.83125	4.81675	8.24825	8.3181	13.8182	13.625	20.5658	20.9528
122.2	1.78485	1.71354	3.19315	2.97009	4.83415	4.82011	8.25585	8.3235	13.8238	13.6326	20.5756	20.9612
122.3	1.7891	1.7148	3.1937	2.97223	4.837	4.82348	8.2593	8.3289	13.8286	13.6401	20.584	20.9696
122.4	1.7981	1.71607	3.202	2.97437	4.8425	4.82684	8.2675	8.33429	13.832	13.6476	20.5981	20.978
122.5	1.8	1.71733	3.208	2.97652	4.8455	4.8302	8.2745	8.33969	13.8393	13.6552	20.6076	20.9863
122.6	1.8021	1.71859	3.2081	2.97866	4.8499	4.83356	8.2836	8.34508	13.8439	13.6627	20.6145	20.9946
122.7	1.801	1.71985	3.2071	2.9808	4.8534	4.83693	8.2878	8.35048	13.849	13.6702	20.6202	21.003
122.8	1.8004	1.72112	3.2102	2.98294	4.8561	4.84029	8.2915	8.35587	13.857	13.6777	20.6311	21.0113
122.9	1.8022	1.72238	3.2117	2.98508	4.8615	4.84364	8.2984	8.36125	13.8683	13.6853	20.6406	21.0196
123	1.8036	1.72364	3.2163	2.98722	4.8688	4.847	8.3013	8.36664	13.8755	13.6928	20.652	21.0279
123.1	1.807	1.7249	3.2206	2.98936	4.8753	4.85036	8.3095	8.37202	13.885	13.7003	20.6605	21.0362
123.2	1.8106	1.72616	3.2237	2.9915	4.8747	4.85372	8.3148	8.3774	13.8901	13.7078	20.6691	21.0445
123.3	1.8133	1.72742	3.227	2.99364	4.8792	4.85707	8.3189	8.38278	13.8996	13.7153	20.6742	21.0528
123.4	1.81615	1.72868	3.23245	2.99578	4.88455	4.86043	8.32295	8.38816	13.9102	13.7228	20.6828	21.0611
123.5	1.8162	1.72994	3.235	2.99792	4.8868	4.86378	8.3278	8.39354	13.9164	13.7303	20.6886	21.0694
123.6	1.8166	1.7312	3.2412	3.00006	4.8899	4.86714	8.3375	8.39891	13.924	13.7378	20.6993	21.0776
123.7	1.81935	1.73246	3.24395	3.00219	4.89355	4.87049	8.34425	8.40429	13.9349	13.7452	20.7091	21.0859
123.8	1.826	1.73372	3.2458	3.00433	4.8999	4.87384	8.3525	8.40966	13.9481	13.7527	20.7198	21.0941
123.9	1.83205	1.73498	3.25075	3.00647	4.90935	4.87719	8.36095	8.41502	13.9605	13.7602	20.7299	21.1023
124	1.83655	1.73624	3.24985	3.0086	4.91055	4.88054	8.36865	8.42039	13.9671	13.7677	20.7417	21.1106
124.1	1.84205	1.7375	3.25495	3.01074	4.91555	4.88389	8.37625	8.42576	13.9779	13.7751	20.753	21.1188
124.2	1.8462	1.73876	3.2569	3.01288	4.9142	4.88724	8.3833	8.43112	13.9822	13.7826	20.7597	21.127
124.3	1.8499	1.74002	3.2604	3.01501	4.9152	4.89059	8.389	8.43648	13.9898	13.79	20.7722	21.1352
124.4	1.8516	1.74128	3.2578	3.01714	4.918	4.89393	8.3922	8.44184	14.0008	13.7975	20.7831	21.1434
124.5	1.8545	1.74254	3.2591	3.01928	4.9209	4.89728	8.3965	8.44719	14.0045	13.8049	20.7931	21.1516
124.6	1.85195	1.7438	3.25845	3.02141	4.92375	4.90062	8.39885	8.45255	14.0103	13.8124	20.7999	21.1598
124.7	1.8517	1.74505	3.2611	3.02355	4.9284	4.90397	8.406	8.4579	14.015	13.8198	20.808	21.1679
124.8	1.8533	1.74631	3.2609	3.02568	4.9349	4.90731	8.4134	8.46325	14.0179	13.8273	20.8158	21.1761
124.9	1.8585	1.74757	3.264	3.02781	4.9372	4.91065	8.4204	8.4686	14.026	13.8347	20.8291	21.1842
125	1.8601	1.74883	3.269	3.02994	4.9442	4.91399	8.4306	8.47395	14.0337	13.8421	20.8365	21.1924
125.1	1.86115	1.75008	3.27115	3.03207	4.94535	4.91734	8.43885	8.4793	14.041	13.8495	20.8473	21.2005
125.2	1.863	1.75134	3.2718	3.0342	4.9479	4.92068	8.4435	8.48464	14.047	13.8569	20.8552	21.2087
125.3	1.86555	1.7526	3.27165	3.03633	4.94945	4.92401	8.44635	8.48998	14.054	13.8644	20.8637	21.2168
125.4	1.865	1.75385	3.2751	3.03846	4.9504	4.92735	8.4539	8.49532	14.0608	13.8718	20.8726	21.2249
125.5	1.8684	1.75511	3.2771	3.04059	4.9527	4.93069	8.463	8.50066	14.0708	13.8792	20.8818	21.233
125.6	1.87015	1.75637	3.28165	3.04272	4.95045	4.93403	8.46775	8.50599	14.077	13.8866	20.8911	21.2411
125.7	1.869	1.75762	3.2817	3.04485	4.952	4.93736	8.4707	8.51133	14.0817	13.894	20.899	21.2492
125.8	1.87095	1.75888	3.28455	3.04698	4.95635	4.9407	8.47585	8.51666	14.0917	13.9014	20.9115	21.2573
125.9	1.87005	1.76013	3.28715	3.04911	4.95895	4.94403	8.47915	8.52199	14.097	13.9087	20.9205	21.2653
126	1.8739	1.76139	3.2888	3.05124	4.963	4.94737	8.4868	8.52732	14.1012	13.9161	20.9328	21.2734
126.1	1.8783	1.76264	3.2912	3.05336	4.9692	4.9507	8.494	8.53264	14.1103	13.9235	20.9453	21.2815
126.2	1.8798	1.7639	3.2939	3.05549	4.9707	4.95403	8.498	8.53797	14.1197	13.9309	20.9536	21.2895
126.3	1.8812	1.76515	3.2961	3.05762	4.971	4.95736	8.4982	8.54329	14.1271	13.9382	20.9582	21.2976
126.4	1.8822	1.76641	3.3004	3.05974	4.9715	4.96069	8.5046	8.54861	14.1336	13.9456	20.9675	21.3056
126.5	1.8835	1.76766	3.3049	3.06187	4.9766	4.96402	8.5076	8.55393	14.14	13.953	20.973	21.3136
126.6	1.88375	1.76892	3.31045	3.06399	4.98225	4.96735	8.51435	8.55925	14.1487	13.9603	20.9823	21.3216
126.7	1.88295	1.77017	3.31155	3.06612	4.98525	4.97068	8.52025	8.56456	14.1529	13.9677	20.9928	21.3296
126.8	1.8861	1.77142	3.3093	3.06824	4.9913	4.974	8.5304	8.56988	14.1642	13.975	21.0004	21.3376
126.9	1.8904	1.77268	3.3109	3.07037	4.9955	4.97733	8.5387	8.57519	14.1746	13.9824	21.0132	21.3456
127	1.8929	1.77393	3.3113	3.07249	5	4.98065	8.5443	8.5805	14.1821	13.9897	21.0218	21.3536
127.1	1.89675	1.77518	3.31295	3.07461	5.00455	4.98398	8.54975	8.5858	14.1933	13.997	21.031	21.3616
127.2	1.89845	1.77643	3.31715	3.07673	5.01055	4.9873	8.55645	8.59111	14.2026	14.0044	21.0399	21.3696
127.3	1.9065	1.77769	3.3224	3.07886	5.0184	4.99062	8.5637	8.59641	14.2142	14.0117	21.0516	21.3775
127.4	1.9089	1.77894	3.3252	3.08098	5.0235	4.99394	8.5693	8.60171	14.2208	14.019	21.0592	21.3855
127.5	1.91075	1.78019	3.32985	3.0831	5.02565	4.99726	8.57895	8.60701	14.2262	14.0263	21.0694	21.3934
127.6	1.90965	1.78144	3.33065	3.08522	5.02585	5.00058	8.58245	8.61231	14.2328	14.0337	21.0769	21.4014
127.7	1.90805	1.7827	3.32955	3.08734	5.02485	5.0039	8.58535	8.61761	14.2432	14.041	21.0824	21.4093
127.8	1.90975	1.78395	3.33005	3.08946	5.02755	5.00722	8.58725	8.6229	14.2488	14.0483	21.0876	21.4172
127.9	1.9141	1.7852	3.3363	3.09158	5.0332	5.01054	8.5914	8.62819	14.2565	14.0556	21.0991	21.4252
128	1.91445	1.78645	3.33475	3.0937	5.03565	5.01386	8.59585	8.63348	14.2639	14.0629	21.1051	21.4331
128.1	1.9156	1.7877	3.3346	3.09582	5.0384	5.01717	8.6005	8.63877	14.2684	14.0702	21.1132	21.441
128.2	1.9186	1.78895	3.3341	3.09794	5.0428	5.02049	8.6045	8.64406	14.2764	14.0774	21.1189	21.4489
128.3	1.9226	1.7902	3.3378	3.10005	5.0452	5.0238	8.6161	8.64934	14.2836	14.0847	21.1286	21.4567
128.4	1.92085	1.79145	3.33955	3.10217	5.04725	5.02711	8.62145	8.65462	14.2918	14.092	21.1337	21.4646
128.5	1.9215	1.7927	3.3383	3.10429	5.0495	5.03043	8.6238	8.65991	14.2985	14.0993	21.1391	21.4725
128.6	1.9229	1.79395	3.3407	3.1064	5.0505	5.03374	8.6266	8.66518	14.305	14.1066	21.1479	21.4803
128.7	1.9237	1.7952	3.3451	3.10852	5.0533	5.03705	8.6305	8.67046	14.3134	14.1138	21.1564	21.4882
128.8	1.9254	1.79645	3.3521	3.11064	5.0584	5.04036	8.6406	8.67574	14.3217	14.1211	21.1697	21.496
128.9	1.9295	1.7977	3.3543	3.11275	5.0607	5.04367	8.6496	8.68101	14.3277	14.1283	21.1799	21.5039
129	1.92665	1.79895	3.35805	3.11487	5.05915	5.04698	8.65165	8.68628	14.3329	14.1356	21.1891	21.5117
129.1	1.9256	1.8002	3.3591	3.11698	5.0609	5.05028	8.6559	8.69155	14.3443	14.1428	21.198	21.5195
129.2	1.92595	1.80145	3.36015	3.1191	5.06115	5.05359	8.65745	8.69682	14.3538	14.1501	21.2066	21.5274
129.3	1.92705	1.80269	3.36145	3.12121	5.06885	5.0569	8.66385	8.70208	14.3642	14.1573	21.2176	21.5352
129.4	1.93135	1.80394	3.36465	3.12332	5.07365	5.0602	8.67035	8.70735	14.3735	14.1646	21.2322	21.543
129.5	1.93085	1.80519	3.36445	3.12543	5.07445	5.06351	8.67785	8.71261	14.38	14.1718	21.24	21.5508
129.6	1.9308	1.80644	3.3637	3.12755	5.0764	5.06681	8.6791	8.71787	14.3859	14.179	21.2482	21.5585
129.7	1.93175	1.80768	3.36385	3.12966	5.07885	5.07011	8.67925	8.72313	14.3922	14.1863	21.2538	21.5663
129.8	1.9282	1.80893	3.3626	3.13177	5.0815	5.07341	8.6817	8.72838	14.3991	14.1935	21.2658	21.5741
129.9	1.9264	1.81018	3.3641	3.13388	5.0868	5.07671	8.6878	8.73364	14.4034	14.2007	21.2747	21.5818
130	1.92455	1.81143	3.36745	3.13599	5.09015	5.08001	8.69165	8.73889	14.4072	14.2079	21.2844	21.5896
130.1	1.9274	1.81267	3.3727	3.1381	5.0978	5.08331	8.6928	8.74414	14.4137	14.2151	21.2949	21.5973
130.2	1.9302	1.81392	3.3761	3.14021	5.1031	5.08661	8.6978	8.74939	14.4191	14.2223	21.3044	21.6051
130.3	1.9287	1.81517	3.3804	3.14232	5.1052	5.08991	8.704	8.75464	14.4272	14.2295	21.3109	21.6128
130.4	1.92725	1.81641	3.37915	3.14443	5.10295	5.09321	8.70825	8.75988	14.4313	14.2367	21.3176	21.6205
130.5	1.9305	1.81766	3.3842	3.14654	5.1056	5.0965	8.7184	8.76513	14.4397	14.2439	21.3226	21.6283
130.6	1.93095	1.8189	3.38975	3.14865	5.11245	5.0998	8.72535	8.77037	14.448	14.2511	21.3302	21.636
130.7	1.9323	1.82015	3.393	3.15075	5.1164	5.10309	8.7312	8.77561	14.4557	14.2583	21.338	21.6437
130.8	1.92815	1.82139	3.39585	3.15286	5.11865	5.10639	8.73215	8.78084	14.4668	14.2655	21.3461	21.6514
130.9	1.92875	1.82264	3.40115	3.15497	5.12115	5.10968	8.73705	8.78608	14.4746	14.2726	21.3568	21.659
131	1.92735	1.82388	3.40555	3.15707	5.12545	5.11297	8.74195	8.79131	14.4831	14.2798	21.3625	21.6667
131.1	1.9258	1.82513	3.4063	3.15918	5.126	5.11626	8.7443	8.79654	14.4897	14.287	21.3711	21.6744
131.2	1.92715	1.82637	3.40955	3.16129	5.12855	5.11955	8.74505	8.80177	14.499	14.2941	21.3773	21.6821
131.3	1.93105	1.82762	3.41315	3.16339	5.13145	5.12284	8.75015	8.807	14.511	14.3013	21.3861	21.6897
131.4	1.93065	1.82886	3.41425	3.1655	5.13085	5.12613	8.75535	8.81223	14.5168	14.3084	21.3922	21.6974
131.5	1.93285	1.8301	3.41375	3.1676	5.13305	5.12942	8.75805	8.81745	14.5219	14.3156	21.3979	21.705
131.6	1.9364	1.83135	3.4157	3.1697	5.1351	5.1327	8.7605	8.82268	14.5291	14.3227	21.4051	21.7126
131.7	1.93655	1.83259	3.41515	3.17181	5.13875	5.13599	8.76615	8.8279	14.534	14.3299	21.4121	21.7203
131.8	1.9378	1.83383	3.4183	3.17391	5.1412	5.13928	8.7739	8.83312	14.5428	14.337	21.4204	21.7279
131.9	1.94085	1.83508	3.42115	3.17601	5.14405	5.14256	8.77905	8.83833	14.5492	14.3442	21.428	21.7355
132	1.94305	1.83632	3.42595	3.17812	5.14795	5.14584	8.78715	8.84355	14.5557	14.3513	21.4389	21.7431
132.1	1.94285	1.83756	3.42955	3.18022	5.15175	5.14913	8.79155	8.84876	14.5642	14.3584	21.4451	21.7507
132.2	1.9396	1.83881	3.4316	3.18232	5.1569	5.15241	8.7943	8.85397	14.5697	14.3655	21.4546	21.7583
132.3	1.9376	1.84005	3.4329	3.18442	5.1607	5.15569	8.8028	8.85918	14.5792	14.3726	21.4622	21.7659
132.4	1.93605	1.84129	3.43625	3.18652	5.16625	5.15897	8.81075	8.86439	14.5895	14.3798	21.469	21.7734
132.5	1.9357	1.84253	3.4388	3.18862	5.1705	5.16225	8.8151	8.8696	14.5955	14.3869	21.4732	21.781
132.6	1.93775	1.84377	3.43865	3.19072	5.17275	5.16553	8.82045	8.8748	14.6028	14.394	21.4826	21.7886
132.7	1.93815	1.84501	3.43595	3.19282	5.17735	5.16881	8.82545	8.88	14.6075	14.4011	21.4881	21.7961
132.8	1.9433	1.84625	3.4389	3.19492	5.1823	5.17208	8.8345	8.8852	14.6136	14.4082	21.4942	21.8037
132.9	1.9428	1.8475	3.4419	3.19702	5.1803	5.17536	8.8392	8.8904	14.6161	14.4153	21.5057	21.8112
133	1.94255	1.84874	3.44235	3.19911	5.18335	5.17864	8.84385	8.8956	14.6229	14.4224	21.5149	21.8187
133.1	1.9411	1.84998	3.443	3.20121	5.184	5.18191	8.846	8.90079	14.6276	14.4294	21.5224	21.8263
133.2	1.9427	1.85122	3.4468	3.20331	5.1869	5.18518	8.8525	8.90598	14.6363	14.4365	21.5328	21.8338
133.3	1.9464	1.85246	3.4479	3.20541	5.1861	5.18846	8.8536	8.91118	14.6438	14.4436	21.5384	21.8413
133.4	1.94615	1.8537	3.44525	3.2075	5.18465	5.19173	8.85575	8.91636	14.646	14.4507	21.5444	21.8488
133.5	1.9429	1.85494	3.4403	3.2096	5.1846	5.195	8.8598	8.92155	14.6508	14.4577	21.551	21.8563
133.6	1.9452	1.85618	3.4386	3.21169	5.1907	5.19827	8.8637	8.92674	14.6591	14.4648	21.5559	21.8638
133.7	1.9501	1.85742	3.4422	3.21379	5.1968	5.20154	8.8695	8.93192	14.6667	14.4719	21.5637	21.8712
133.8	1.9541	1.85865	3.4462	3.21588	5.203	5.20481	8.8759	8.9371	14.6733	14.4789	21.5725	21.8787
133.9	1.958	1.85989	3.451	3.21798	5.2073	5.20808	8.8849	8.94228	14.6808	14.486	21.5828	21.8862
134	1.95735	1.86113	3.45035	3.22007	5.21075	5.21135	8.88875	8.94746	14.6857	14.493	21.5874	21.8936
134.1	1.9606	1.86237	3.4523	3.22216	5.2135	5.21461	8.8947	8.95264	14.695	14.5001	21.595	21.9011
134.2	1.96135	1.86361	3.45665	3.22426	5.21795	5.21788	8.89905	8.95781	14.7031	14.5071	21.6033	21.9085
134.3	1.95985	1.86485	3.45785	3.22635	5.21855	5.22114	8.90525	8.96298	14.7072	14.5141	21.6093	21.916
134.4	1.9637	1.86608	3.4582	3.22844	5.2241	5.22441	8.9055	8.96816	14.7153	14.5212	21.6175	21.9234
134.5	1.96905	1.86732	3.46635	3.23053	5.23095	5.22767	8.91325	8.97332	14.7222	14.5282	21.6288	21.9308
134.6	1.9696	1.86856	3.4682	3.23263	5.2338	5.23093	8.9183	8.97849	14.7267	14.5352	21.6385	21.9382
134.7	1.96955	1.8698	3.47095	3.23472	5.23585	5.23419	8.92695	8.98366	14.7319	14.5422	21.6464	21.9456
134.8	1.9704	1.87103	3.4704	3.23681	5.2385	5.23745	8.9328	8.98882	14.7376	14.5492	21.656	21.953
134.9	1.9751	1.87227	3.4691	3.2389	5.2411	5.24071	8.9338	8.99398	14.7458	14.5563	21.6621	21.9604
135	1.97485	1.87351	3.46975	3.24099	5.24475	5.24397	8.93475	8.99914	14.7496	14.5633	21.667	21.9678
135.1	1.98135	1.87474	3.46945	3.24308	5.24665	5.24723	8.94125	9.0043	14.7538	14.5703	21.6713	21.9752
135.2	1.98525	1.87598	3.47305	3.24516	5.24865	5.25049	8.94985	9.00945	14.7604	14.5773	21.6816	21.9826
135.3	1.98335	1.87721	3.47495	3.24725	5.25095	5.25375	8.95555	9.01461	14.7617	14.5843	21.6884	21.9899
135.4	1.982	1.87845	3.478	3.24934	5.2523	5.257	8.9602	9.01976	14.7623	14.5912	21.6956	21.9973
135.5	1.9803	1.87969	3.4792	3.25143	5.2507	5.26026	8.9628	9.02491	14.7641	14.5982	21.7019	22.0046
135.6	1.9824	1.88092	3.4807	3.25352	5.2544	5.26351	8.9677	9.03006	14.7704	14.6052	21.7113	22.012
135.7	1.98295	1.88216	3.48445	3.2556	5.25895	5.26677	8.97415	9.03521	14.7751	14.6122	21.719	22.0193
135.8	1.9851	1.88339	3.4872	3.25769	5.2621	5.27002	8.9807	9.04035	14.7818	14.6192	21.7298	22.0266
135.9	1.98905	1.88463	3.49055	3.25977	5.26345	5.27327	8.98805	9.0455	14.7846	14.6261	21.7339	22.034
136	1.99015	1.88586	3.49625	3.26186	5.26855	5.27652	8.99605	9.05064	14.7944	14.6331	21.742	22.0413
136.1	1.9945	1.88709	3.4989	3.26395	5.2661	5.27977	9.0015	9.05578	14.8012	14.6401	21.7482	22.0486
136.2	1.99285	1.88833	3.49895	3.26603	5.26615	5.28302	9.00855	9.06091	14.8069	14.647	21.7543	22.0559
136.3	1.99285	1.88956	3.49925	3.26811	5.26945	5.28627	9.00965	9.06605	14.8138	14.654	21.7568	22.0632
136.4	1.99485	1.8908	3.50075	3.2702	5.27535	5.28952	9.01445	9.07118	14.8245	14.6609	21.7658	22.0704
136.5	1.99625	1.89203	3.50375	3.27228	5.28385	5.29276	9.01905	9.07632	14.8333	14.6679	21.7716	22.0777
136.6	1.9942	1.89326	3.5071	3.27436	5.2873	5.29601	9.0205	9.08145	14.8393	14.6748	21.7791	22.085
136.7	1.9974	1.8945	3.5088	3.27645	5.2913	5.29926	9.0264	9.08658	14.8481	14.6818	21.7923	22.0923
136.8	2.00225	1.89573	3.51285	3.27853	5.29645	5.3025	9.03435	9.0917	14.8568	14.6887	21.8034	22.0995
136.9	2.0098	1.89696	3.5166	3.28061	5.3021	5.30574	9.0407	9.09683	14.8613	14.6956	21.813	22.1068
137	2.01395	1.89819	3.51865	3.28269	5.30435	5.30899	9.04415	9.10195	14.8701	14.7025	21.8205	22.114
137.1	2.01515	1.89943	3.51515	3.28477	5.30825	5.31223	9.04825	9.10707	14.8759	14.7095	21.8273	22.1213
137.2	2.02135	1.90066	3.51815	3.28685	5.31255	5.31547	9.05635	9.11219	14.8832	14.7164	21.8335	22.1285
137.3	2.0244	1.90189	3.5183	3.28893	5.3148	5.31871	9.0652	9.11731	14.889	14.7233	21.8428	22.1357
137.4	2.02555	1.90312	3.52145	3.29101	5.31655	5.32195	9.07025	9.12242	14.8937	14.7302	21.8496	22.1429
137.5	2.02855	1.90435	3.52385	3.29309	5.32315	5.32519	9.07715	9.12754	14.9002	14.7371	21.8591	22.1501
137.6	2.02885	1.90558	3.52855	3.29517	5.32615	5.32843	9.08325	9.13265	14.9084	14.744	21.8694	22.1573
137.7	2.0297	1.90681	3.5293	3.29725	5.3328	5.33167	9.0916	9.13776	14.9164	14.7509	21.8798	22.1645
137.8	2.03145	1.90805	3.53395	3.29933	5.34135	5.3349	9.09915	9.14287	14.9254	14.7578	21.8887	22.1717
137.9	2.0346	1.90928	3.5356	3.30141	5.3439	5.33814	9.1058	9.14798	14.9308	14.7647	21.893	22.1789
138	2.0347	1.91051	3.5376	3.30348	5.348	5.34137	9.1115	9.15308	14.9366	14.7716	21.9028	22.1861
138.1	2.03635	1.91174	3.54065	3.30556	5.35435	5.34461	9.11705	9.15818	14.9471	14.7785	21.9114	22.1932
138.2	2.04015	1.91297	3.54575	3.30764	5.35645	5.34784	9.12355	9.16329	14.9528	14.7854	21.9185	22.2004
138.3	2.04885	1.9142	3.54775	3.30971	5.36065	5.35107	9.13035	9.16839	14.9588	14.7922	21.9256	22.2075
138.4	2.0497	1.91543	3.5489	3.31179	5.3627	5.3543	9.1309	9.17348	14.9623	14.7991	21.9334	22.2147
138.5	2.052	1.91665	3.5523	3.31386	5.3651	5.35753	9.135	9.17858	14.9671	14.806	21.9438	22.2218
138.6	2.0516	1.91788	3.5509	3.31594	5.3708	5.36076	9.1428	9.18367	14.9723	14.8128	21.9549	22.229
138.7	2.05305	1.91911	3.55225	3.31801	5.37285	5.36399	9.14685	9.18876	14.9774	14.8197	21.9621	22.2361
138.8	2.0563	1.92034	3.5575	3.32009	5.3722	5.36722	9.1513	9.19386	14.982	14.8265	21.9714	22.2432
138.9	2.0553	1.92157	3.5561	3.32216	5.3746	5.37045	9.1522	9.19894	14.9896	14.8334	21.9804	22.2503
139	2.05715	1.9228	3.55535	3.32423	5.37535	5.37368	9.15475	9.20403	14.9956	14.8402	21.9847	22.2574
139.1	2.058	1.92403	3.5606	3.3263	5.3792	5.3769	9.1587	9.20912	15.0005	14.8471	21.9907	22.2645
139.2	2.0611	1.92525	3.5628	3.32838	5.3847	5.38013	9.1638	9.2142	15.0092	14.8539	21.9994	22.2716
139.3	2.0592	1.92648	3.5636	3.33045	5.3862	5.38335	9.1673	9.21928	15.0124	14.8608	22.0044	22.2787
139.4	2.05765	1.92771	3.56305	3.33252	5.39205	5.38658	9.17635	9.22436	15.0174	14.8676	22.0116	22.2858
139.5	2.05875	1.92894	3.56635	3.33459	5.39865	5.3898	9.18445	9.22944	15.027	14.8744	22.0172	22.2929
139.6	2.06485	1.93016	3.57545	3.33666	5.40755	5.39302	9.18855	9.23451	15.0359	14.8812	22.028	22.2999
139.7	2.0642	1.93139	3.5811	3.33873	5.4121	5.39624	9.1933	9.23959	15.0422	14.8881	22.0409	22.307
139.8	2.0638	1.93262	3.5833	3.3408	5.4154	5.39946	9.2008	9.24466	15.0473	14.8949	22.0494	22.314
139.9	2.06335	1.93384	3.58625	3.34287	5.41945	5.40268	9.20705	9.24973	15.0541	14.9017	22.057	22.3211
140	2.06175	1.93507	3.58775	3.34494	5.42105	5.4059	9.20795	9.2548	15.0579	14.9085	22.0608	22.3281
140.1	2.0625	1.9363	3.5864	3.34701	5.4213	5.40912	9.2129	9.25987	15.0653	14.9153	22.0638	22.3351
140.2	2.06445	1.93752	3.59325	3.34908	5.42565	5.41234	9.21865	9.26493	15.072	14.9221	22.0743	22.3422
140.3	2.0667	1.93875	3.5946	3.35114	5.4286	5.41555	9.2228	9.27	15.0789	14.9289	22.0854	22.3492
140.4	2.06865	1.93997	3.59835	3.35321	5.43415	5.41877	9.22615	9.27506	15.0909	14.9357	22.0954	22.3562
140.5	2.0673	1.9412	3.6008	3.35528	5.4361	5.42198	9.2325	9.28012	15.0985	14.9425	22.1022	22.3632
140.6	2.06475	1.94242	3.59955	3.35734	5.43605	5.4252	9.23435	9.28518	15.1055	14.9493	22.108	22.3702
140.7	2.06285	1.94365	3.60185	3.35941	5.43845	5.42841	9.24095	9.29023	15.1169	14.956	22.1118	22.3772
140.8	2.06685	1.94487	3.60535	3.36148	5.44755	5.43162	9.24605	9.29529	15.1254	14.9628	22.1198	22.3842
140.9	2.06825	1.9461	3.60655	3.36354	5.45175	5.43483	9.25105	9.30034	15.1304	14.9696	22.1244	22.3911
141	2.06885	1.94732	3.60875	3.36561	5.45355	5.43805	9.25545	9.30539	15.134	14.9764	22.1353	22.3981
141.1	2.06875	1.94855	3.61135	3.36767	5.45625	5.44126	9.25795	9.31044	15.1416	14.9831	22.1443	22.4051
141.2	2.06525	1.94977	3.61395	3.36973	5.46285	5.44447	9.26255	9.31549	15.152	14.9899	22.1559	22.412
141.3	2.0644	1.95099	3.613	3.3718	5.4639	5.44767	9.264	9.32053	15.1565	14.9966	22.1609	22.419
141.4	2.06695	1.95222	3.61845	3.37386	5.47125	5.45088	9.27145	9.32557	15.167	15.0034	22.1698	22.4259
141.5	2.07225	1.95344	3.62055	3.37592	5.47585	5.45409	9.27775	9.33062	15.1777	15.0101	22.1791	22.4329
141.6	2.0748	1.95466	3.6226	3.37799	5.4848	5.45729	9.2858	9.33566	15.1886	15.0169	22.1857	22.4398
141.7	2.0776	1.95589	3.6261	3.38005	5.489	5.4605	9.2927	9.34069	15.1977	15.0236	22.1936	22.4467
141.8	2.0823	1.95711	3.6291	3.38211	5.4939	5.4637	9.3048	9.34573	15.2079	15.0304	22.204	22.4536
141.9	2.0827	1.95833	3.63	3.38417	5.4944	5.46691	9.309	9.35077	15.2132	15.0371	22.2121	22.4605
142	2.0819	1.95955	3.6337	3.38623	5.4983	5.47011	9.3126	9.3558	15.2205	15.0438	22.2209	22.4674
142.1	2.08505	1.96078	3.63555	3.38829	5.49895	5.47331	9.31235	9.36083	15.2244	15.0506	22.2303	22.4743
142.2	2.08755	1.962	3.63695	3.39035	5.50685	5.47651	9.31735	9.36586	15.2317	15.0573	22.2412	22.4812
142.3	2.09085	1.96322	3.63795	3.39241	5.51145	5.47971	9.32215	9.37089	15.242	15.064	22.2512	22.4881
142.4	2.0896	1.96444	3.6391	3.39447	5.5129	5.48291	9.3286	9.37591	15.2491	15.0707	22.2607	22.495
142.5	2.0897	1.96566	3.6408	3.39653	5.5154	5.48611	9.3332	9.38094	15.2526	15.0774	22.2705	22.5019
142.6	2.0922	1.96688	3.6444	3.39859	5.5188	5.48931	9.3427	9.38596	15.2608	15.0841	22.28	22.5087
142.7	2.09415	1.9681	3.64355	3.40064	5.52315	5.49251	9.35035	9.39098	15.2665	15.0908	22.2885	22.5156
142.8	2.09345	1.96932	3.64515	3.4027	5.52595	5.4957	9.35735	9.396	15.2729	15.0975	22.293	22.5224
142.9	2.09085	1.97054	3.64395	3.40476	5.52915	5.4989	9.36295	9.40102	15.2803	15.1042	22.2986	22.5293
143	2.09215	1.97176	3.64265	3.40681	5.53445	5.5021	9.37235	9.40603	15.2899	15.1109	22.3077	22.5361
143.1	2.0919	1.97298	3.6434	3.40887	5.5433	5.50529	9.3799	9.41104	15.2938	15.1176	22.316	22.543
143.2	2.0904	1.9742	3.6466	3.41093	5.5432	5.50848	9.3826	9.41606	15.2988	15.1243	22.3237	22.5498
143.3	2.08865	1.97542	3.64595	3.41298	5.54575	5.51167	9.38375	9.42107	15.3027	15.131	22.3282	22.5566
143.4	2.09065	1.97664	3.64945	3.41504	5.55065	5.51487	9.38795	9.42607	15.3108	15.1377	22.3369	22.5634
143.5	2.08945	1.97786	3.64905	3.41709	5.55385	5.51806	9.39345	9.43108	15.3176	15.1443	22.3475	22.5702
143.6	2.0877	1.97908	3.6518	3.41915	5.5567	5.52125	9.3991	9.43609	15.3237	15.151	22.3556	22.577
143.7	2.0871	1.9803	3.6529	3.4212	5.5615	5.52444	9.4057	9.44109	15.3292	15.1577	22.3626	22.5838
143.8	2.08745	1.98152	3.65625	3.42325	5.56375	5.52763	9.40705	9.44609	15.3323	15.1643	22.3673	22.5906
143.9	2.0893	1.98274	3.6588	3.42531	5.5638	5.53081	9.4112	9.45109	15.3406	15.171	22.375	22.5974
144	2.0872	1.98395	3.6618	3.42736	5.5703	5.534	9.4143	9.45609	15.3494	15.1776	22.3841	22.6042
144.1	2.0903	1.98517	3.6633	3.42941	5.5748	5.53719	9.4191	9.46108	15.3584	15.1843	22.3901	22.6109
144.2	2.09125	1.98639	3.66305	3.43146	5.57675	5.54037	9.42195	9.46607	15.3632	15.1909	22.3966	22.6177
144.3	2.09155	1.98761	3.66355	3.43351	5.58145	5.54356	9.42505	9.47107	15.37	15.1976	22.4029	22.6244
144.4	2.08965	1.98883	3.66285	3.43556	5.58065	5.54674	9.42965	9.47606	15.3794	15.2042	22.408	22.6312
144.5	2.09425	1.99004	3.66355	3.43761	5.58485	5.54992	9.43795	9.48105	15.3897	15.2108	22.4147	22.6379
144.6	2.0977	1.99126	3.6625	3.43966	5.5886	5.55311	9.4458	9.48603	15.3976	15.2175	22.4234	22.6447
144.7	2.0984	1.99248	3.6642	3.44171	5.5855	5.55629	9.4463	9.49102	15.4055	15.2241	22.4257	22.6514
144.8	2.09675	1.99369	3.66575	3.44376	5.58835	5.55947	9.45455	9.496	15.413	15.2307	22.4334	22.6581
144.9	2.0933	1.99491	3.6655	3.44581	5.5918	5.56265	9.458	9.50098	15.421	15.2373	22.4391	22.6648
145	2.09285	1.99612	3.66975	3.44786	5.59525	5.56583	9.46465	9.50596	15.4253	15.244	22.4471	22.6715
145.1	2.0921	1.99734	3.6747	3.44991	5.6019	5.56901	9.4704	9.51094	15.4295	15.2506	22.4522	22.6782
145.2	2.09195	1.99856	3.67645	3.45196	5.60475	5.57218	9.47855	9.51592	15.4366	15.2572	22.464	22.6849
145.3	2.0878	1.99977	3.6773	3.454	5.6047	5.57536	9.4808	9.52089	15.4383	15.2638	22.4672	22.6916
145.4	2.08745	2.00099	3.67995	3.45605	5.60925	5.57854	9.48545	9.52586	15.4482	15.2704	22.4757	22.6983
145.5	2.09285	2.0022	3.68725	3.4581	5.61465	5.58171	9.49165	9.53084	15.4596	15.277	22.4855	22.705
145.6	2.0945	2.00342	3.6919	3.46014	5.6204	5.58489	9.4964	9.53581	15.4675	15.2836	22.4976	22.7117
145.7	2.0942	2.00463	3.6912	3.46219	5.6218	5.58806	9.5046	9.54077	15.4719	15.2902	22.507	22.7183
145.8	2.0962	2.00585	3.6939	3.46423	5.6214	5.59123	9.5099	9.54574	15.4797	15.2968	22.5145	22.725
145.9	2.09785	2.00706	3.69755	3.46628	5.62245	5.5944	9.51285	9.5507	15.4875	15.3033	22.5229	22.7316
146	2.09955	2.00828	3.69945	3.46832	5.62345	5.59758	9.51465	9.55566	15.4929	15.3099	22.5285	22.7383
146.1	2.10085	2.00949	3.69905	3.47037	5.62895	5.60075	9.52045	9.56063	15.5048	15.3165	22.5371	22.7449
146.2	2.09975	2.0107	3.70085	3.47241	5.63195	5.60392	9.52565	9.56558	15.5115	15.3231	22.548	22.7516
146.3	2.0932	2.01192	3.7021	3.47445	5.6305	5.60708	9.5278	9.57054	15.5161	15.3296	22.5514	22.7582
146.4	2.09225	2.01313	3.70305	3.47649	5.63285	5.61025	9.53285	9.5755	15.5223	15.3362	22.5543	22.7648
146.5	2.0971	2.01434	3.7038	3.47854	5.6366	5.61342	9.5418	9.58045	15.5289	15.3427	22.5612	22.7714
146.6	2.1001	2.01556	3.7048	3.48058	5.6416	5.61659	9.5462	9.5854	15.5349	15.3493	22.5688	22.778
146.7	2.10245	2.01677	3.70705	3.48262	5.64445	5.61975	9.55325	9.59035	15.5426	15.3559	22.5777	22.7846
146.8	2.1079	2.01798	3.7115	3.48466	5.6512	5.62292	9.5582	9.5953	15.5509	15.3624	22.5903	22.7912
146.9	2.10835	2.01919	3.71085	3.4867	5.65195	5.62608	9.56435	9.60025	15.5587	15.3689	22.5961	22.7978
147	2.11005	2.0204	3.71235	3.48874	5.65565	5.62924	9.56775	9.60519	15.5681	15.3755	22.6063	22.8044
147.1	2.11195	2.02162	3.71425	3.49078	5.65895	5.63241	9.57555	9.61013	15.5733	15.382	22.6094	22.811
147.2	2.1165	2.02283	3.7146	3.49282	5.6629	5.63557	9.5841	9.61507	15.5814	15.3886	22.6152	22.8176
147.3	2.11655	2.02404	3.71615	3.49486	5.66385	5.63873	9.59065	9.62001	15.5867	15.3951	22.6242	22.8241
147.4	2.11715	2.02525	3.71895	3.4969	5.67165	5.64189	9.59565	9.62495	15.5917	15.4016	22.6327	22.8307
147.5	2.1157	2.02646	3.7179	3.49894	5.6708	5.64505	9.5966	9.62989	15.5961	15.4081	22.6382	22.8372
147.6	2.1152	2.02767	3.7204	3.50098	5.6709	5.64821	9.6016	9.63482	15.6027	15.4147	22.6429	22.8438
147.7	2.11575	2.02888	3.72325	3.50301	5.67185	5.65137	9.60615	9.63975	15.6075	15.4212	22.6492	22.8503
147.8	2.11525	2.03009	3.72475	3.50505	5.67555	5.65452	9.60915	9.64469	15.6142	15.4277	22.6575	22.8569
147.9	2.11845	2.0313	3.72675	3.50709	5.68095	5.65768	9.61005	9.64961	15.6225	15.4342	22.6659	22.8634
148	2.1209	2.03251	3.7282	3.50912	5.6874	5.66083	9.6131	9.65454	15.631	15.4407	22.6725	22.8699
148.1	2.12335	2.03372	3.72735	3.51116	5.68905	5.66399	9.61575	9.65947	15.6393	15.4472	22.6783	22.8764
148.2	2.12345	2.03493	3.72865	3.51319	5.68925	5.66714	9.61865	9.66439	15.6475	15.4537	22.6822	22.8829
148.3	2.12215	2.03614	3.72745	3.51523	5.68895	5.6703	9.62325	9.66931	15.6519	15.4602	22.6865	22.8894
148.4	2.1237	2.03735	3.73	3.51726	5.6904	5.67345	9.6272	9.67423	15.6542	15.4667	22.6868	22.8959
148.5	2.12765	2.03856	3.73305	3.5193	5.69455	5.6766	9.63365	9.67915	15.6606	15.4732	22.6941	22.9024
148.6	2.13345	2.03977	3.73665	3.52133	5.70185	5.67975	9.63895	9.68407	15.6682	15.4796	22.7018	22.9089
148.7	2.13875	2.04098	3.73925	3.52336	5.70315	5.6829	9.64285	9.68898	15.6755	15.4861	22.7077	22.9154
148.8	2.13945	2.04219	3.74135	3.5254	5.70495	5.68605	9.64605	9.6939	15.6823	15.4926	22.7145	22.9219
148.9	2.1404	2.0434	3.7438	3.52743	5.7041	5.6892	9.6486	9.69881	15.6861	15.4991	22.7214	22.9283
149	2.14415	2.0446	3.74925	3.52946	5.70645	5.69235	9.65055	9.70372	15.6883	15.5055	22.7291	22.9348
149.1	2.14425	2.04581	3.74915	3.53149	5.70645	5.69549	9.65135	9.70863	15.6926	15.512	22.7346	22.9412
149.2	2.1457	2.04702	3.748	3.53353	5.7063	5.69864	9.654	9.71353	15.6996	15.5184	22.742	22.9477
149.3	2.1521	2.04823	3.7545	3.53556	5.7136	5.70179	9.6669	9.71844	15.7085	15.5249	22.7514	22.9541
149.4	2.15465	2.04943	3.75735	3.53759	5.71825	5.70493	9.67355	9.72334	15.7161	15.5314	22.7632	22.9606
149.5	2.15545	2.05064	3.76015	3.53962	5.72345	5.70807	9.67595	9.72824	15.7212	15.5378	22.7684	22.967
149.6	2.1574	2.05185	3.7646	3.54165	5.7274	5.71122	9.6807	9.73314	15.7276	15.5442	22.7748	22.9734
149.7	2.16065	2.05306	3.76725	3.54368	5.72925	5.71436	9.68365	9.73804	15.7328	15.5507	22.7813	22.9799
149.8	2.16605	2.05426	3.76985	3.54571	5.73305	5.7175	9.68625	9.74294	15.7415	15.5571	22.7894	22.9863
149.9	2.16745	2.05547	3.77115	3.54773	5.73655	5.72064	9.69385	9.74783	15.7494	15.5636	22.7992	22.9927
150	2.16745	2.05667	3.77055	3.54976	5.73895	5.72378	9.69545	9.75272	15.7506	15.57	22.803	22.9991
150.1	2.17095	2.05788	3.76995	3.55179	5.74235	5.72692	9.70195	9.75761	15.7552	15.5764	22.8124	23.0055
150.2	2.1715	2.05909	3.773	3.55382	5.746	5.73006	9.7101	9.7625	15.7629	15.5828	22.8207	23.0119
150.3	2.17185	2.06029	3.77285	3.55584	5.74865	5.7332	9.71715	9.76739	15.7689	15.5893	22.826	23.0182
150.4	2.17395	2.0615	3.77275	3.55787	5.75045	5.73633	9.72325	9.77228	15.7742	15.5957	22.8324	23.0246
150.5	2.1738	2.0627	3.7748	3.5599	5.7559	5.73947	9.7265	9.77716	15.7774	15.6021	22.8393	23.031
150.6	2.1799	2.06391	3.7805	3.56192	5.7621	5.74261	9.73	9.78204	15.7809	15.6085	22.8489	23.0374
150.7	2.18075	2.06511	3.78315	3.56395	5.76715	5.74574	9.73435	9.78692	15.7871	15.6149	22.8548	23.0437
150.8	2.1841	2.06632	3.787	3.56597	5.7762	5.74887	9.7432	9.7918	15.7934	15.6213	22.8667	23.0501
150.9	2.18875	2.06752	3.78985	3.568	5.77935	5.75201	9.74525	9.79668	15.7994	15.6277	22.8758	23.0564
151	2.19785	2.06872	3.79425	3.57002	5.78785	5.75514	9.75305	9.80156	15.8085	15.6341	22.8879	23.0628
151.1	2.20075	2.06993	3.79575	3.57204	5.79215	5.75827	9.75895	9.80643	15.816	15.6405	22.8974	23.0691
151.2	2.206	2.07113	3.7995	3.57407	5.7986	5.7614	9.7688	9.8113	15.8259	15.6469	22.9112	23.0754
151.3	2.2073	2.07233	3.8009	3.57609	5.8029	5.76453	9.7729	9.81617	15.8301	15.6532	22.9164	23.0817
151.4	2.21485	2.07354	3.80655	3.57811	5.81205	5.76766	9.78225	9.82104	15.8412	15.6596	22.9294	23.0881
151.5	2.2194	2.07474	3.8084	3.58014	5.8166	5.77079	9.7892	9.82591	15.8478	15.666	22.9347	23.0944
151.6	2.2163	2.07594	3.804	3.58216	5.8193	5.77392	9.7929	9.83077	15.8541	15.6724	22.9412	23.1007
151.7	2.21535	2.07715	3.80455	3.58418	5.82155	5.77704	9.80075	9.83564	15.8613	15.6787	22.947	23.107
151.8	2.21745	2.07835	3.80585	3.5862	5.82375	5.78017	9.80375	9.8405	15.8696	15.6851	22.9523	23.1133
151.9	2.21915	2.07955	3.80595	3.58822	5.82855	5.78329	9.80885	9.84536	15.8755	15.6915	22.9565	23.1196
152	2.218	2.08075	3.8051	3.59024	5.8347	5.78642	9.8143	9.85022	15.8791	15.6978	22.9605	23.1258
152.1	2.2209	2.08196	3.8045	3.59226	5.8396	5.78954	9.8223	9.85507	15.8868	15.7042	22.968	23.1321
152.2	2.22495	2.08316	3.81055	3.59428	5.84265	5.79266	9.83105	9.85993	15.8905	15.7105	22.9777	23.1384
152.3	2.22855	2.08436	3.81315	3.5963	5.85055	5.79579	9.83725	9.86478	15.897	15.7169	22.986	23.1447
152.4	2.2327	2.08556	3.8145	3.59832	5.8576	5.79891	9.8429	9.86963	15.9055	15.7232	22.9922	23.1509
152.5	2.2355	2.08676	3.8183	3.60033	5.8629	5.80203	9.8496	9.87448	15.912	15.7296	22.9973	23.1572
152.6	2.23365	2.08796	3.82055	3.60235	5.86515	5.80515	9.85205	9.87933	15.914	15.7359	23.0039	23.1634
152.7	2.2332	2.08916	3.8227	3.60437	5.869	5.80827	9.8562	9.88418	15.9189	15.7422	23.0128	23.1697
152.8	2.23445	2.09036	3.82665	3.60639	5.87515	5.81138	9.86185	9.88902	15.9254	15.7486	23.0221	23.1759
152.9	2.23345	2.09156	3.82755	3.6084	5.87705	5.8145	9.86255	9.89386	15.9269	15.7549	23.0236	23.1821
153	2.23425	2.09276	3.83005	3.61042	5.87815	5.81762	9.86685	9.89871	15.9326	15.7612	23.0332	23.1884
153.1	2.23675	2.09396	3.83425	3.61243	5.87875	5.82074	9.87155	9.90355	15.9378	15.7675	23.0372	23.1946
153.2	2.2384	2.09516	3.836	3.61445	5.8826	5.82385	9.8734	9.90838	15.946	15.7738	23.0459	23.2008
153.3	2.2405	2.09636	3.8384	3.61646	5.8881	5.82696	9.8789	9.91322	15.9542	15.7801	23.0545	23.207
153.4	2.2457	2.09756	3.8416	3.61848	5.8954	5.83008	9.8855	9.91805	15.96	15.7864	23.0586	23.2132
153.5	2.24825	2.09876	3.84485	3.62049	5.89945	5.83319	9.89045	9.92289	15.9667	15.7928	23.0662	23.2194
153.6	2.25175	2.09996	3.84565	3.62251	5.90185	5.8363	9.89485	9.92772	15.9712	15.7991	23.0707	23.2256
153.7	2.2522	2.10116	3.8469	3.62452	5.9062	5.83942	9.8985	9.93255	15.9777	15.8053	23.0764	23.2318
153.8	2.2554	2.10236	3.8504	3.62653	5.914	5.84253	9.905	9.93737	15.9873	15.8116	23.0854	23.2379
153.9	2.2545	2.10356	3.8534	3.62854	5.9161	5.84564	9.9116	9.9422	15.9912	15.8179	23.0926	23.2441
154	2.25475	2.10475	3.85465	3.63056	5.91685	5.84874	9.91565	9.94702	15.9975	15.8242	23.0959	23.2503
154.1	2.2556	2.10595	3.8545	3.63257	5.9161	5.85185	9.9195	9.95185	16.0038	15.8305	23.0998	23.2564
154.2	2.2583	2.10715	3.8587	3.63458	5.9207	5.85496	9.9259	9.95667	16.0107	15.8368	23.1094	23.2626
154.3	2.2599	2.10835	3.8599	3.63659	5.9231	5.85807	9.9331	9.96149	16.0147	15.8431	23.116	23.2687
154.4	2.2591	2.10954	3.8638	3.6386	5.9306	5.86117	9.9395	9.9663	16.0231	15.8493	23.1226	23.2749
154.5	2.2569	2.11074	3.8649	3.64061	5.9362	5.86428	9.9501	9.97112	16.0291	15.8556	23.1363	23.281
154.6	2.25685	2.11194	3.86605	3.64262	5.93895	5.86738	9.95465	9.97594	16.0354	15.8619	23.1448	23.2872
154.7	2.2539	2.11313	3.8674	3.64463	5.9383	5.87049	9.9584	9.98075	16.0403	15.8681	23.1501	23.2933
154.8	2.2501	2.11433	3.8681	3.64664	5.9429	5.87359	9.9618	9.98556	16.0447	15.8744	23.1602	23.2994
154.9	2.2511	2.11553	3.8696	3.64865	5.9474	5.87669	9.9661	9.99037	16.0493	15.8806	23.1688	23.3055
155	2.25215	2.11672	3.87215	3.65066	5.94975	5.87979	9.96865	9.99517	16.0556	15.8869	23.1755	23.3116
155.1	2.255	2.11792	3.873	3.65266	5.9552	5.88289	9.9745	9.99998	16.0679	15.8931	23.1813	23.3177
155.2	2.2554	2.11911	3.8775	3.65467	5.9596	5.88599	9.9803	10.0048	16.0734	15.8994	23.1867	23.3238
155.3	2.256	2.12031	3.883	3.65668	5.963	5.88909	9.9866	10.0096	16.0811	15.9056	23.1938	23.3299
155.4	2.2563	2.12151	3.881	3.65868	5.9639	5.89219	9.9876	10.0144	16.086	15.9118	23.198	23.336
155.5	2.257	2.1227	3.8816	3.66069	5.9682	5.89529	9.9921	10.0192	16.0928	15.9181	23.2019	23.3421
155.6	2.2556	2.1239	3.8823	3.6627	5.9681	5.89838	9.998	10.024	16.0975	15.9243	23.2088	23.3482
155.7	2.25545	2.12509	3.88135	3.6647	5.97045	5.90148	9.99935	10.0288	16.1026	15.9305	23.2127	23.3543
155.8	2.2591	2.12629	3.885	3.66671	5.9769	5.90458	10.01	10.0336	16.113	15.9368	23.2206	23.3603
155.9	2.2572	2.12748	3.887	3.66871	5.9786	5.90767	10.0159	10.0384	16.1194	15.943	23.2264	23.3664
156	2.25865	2.12867	3.89145	3.67071	5.98335	5.91076	10.0202	10.0432	16.1277	15.9492	23.2356	23.3724
156.1	2.259	2.12987	3.8931	3.67272	5.9862	5.91386	10.0245	10.0479	16.1357	15.9554	23.2445	23.3785
156.2	2.2583	2.13106	3.8973	3.67472	5.9882	5.91695	10.0259	10.0527	16.142	15.9616	23.2492	23.3845
156.3	2.25545	2.13225	3.89575	3.67672	5.98605	5.92004	10.0298	10.0575	16.1436	15.9678	23.2533	23.3906
156.4	2.25385	2.13345	3.89925	3.67873	5.98895	5.92313	10.0304	10.0623	16.1466	15.974	23.2588	23.3966
156.5	2.2533	2.13464	3.9025	3.68073	5.9902	5.92622	10.0344	10.0671	16.1525	15.9802	23.268	23.4026
156.6	2.2536	2.13583	3.9071	3.68273	5.995	5.92931	10.0405	10.0719	16.1604	15.9864	23.2754	23.4086
156.7	2.24875	2.13703	3.90435	3.68473	5.99485	5.9324	10.0434	10.0766	16.1679	15.9926	23.2789	23.4147
156.8	2.24655	2.13822	3.90705	3.68673	5.99465	5.93549	10.0471	10.0814	16.1776	15.9988	23.2885	23.4207
156.9	2.2476	2.13941	3.908	3.68873	5.994	5.93857	10.049	10.0862	16.1831	16.005	23.296	23.4267
157	2.24765	2.1406	3.90985	3.69073	5.99945	5.94166	10.0576	10.091	16.1929	16.0111	23.3019	23.4327
157.1	2.2454	2.1418	3.9106	3.69273	5.9994	5.94474	10.0638	10.0957	16.1961	16.0173	23.3073	23.4387
157.2	2.24595	2.14299	3.91225	3.69473	6.00025	5.94783	10.0697	10.1005	16.2015	16.0235	23.3154	23.4446
157.3	2.2438	2.14418	3.9112	3.69673	6.0008	5.95091	10.0713	10.1053	16.2077	16.0297	23.3219	23.4506
157.4	2.2456	2.14537	3.9107	3.69873	6.0026	5.954	10.0746	10.11	16.2188	16.0358	23.3266	23.4566
157.5	2.24695	2.14656	3.90975	3.70073	6.00365	5.95708	10.0774	10.1148	16.2266	16.042	23.3317	23.4626
157.6	2.2488	2.14775	3.9096	3.70273	6.0057	5.96016	10.0812	10.1196	16.2319	16.0482	23.3416	23.4685
157.7	2.2524	2.14894	3.9123	3.70472	6.0061	5.96324	10.0812	10.1243	16.2358	16.0543	23.3493	23.4745
157.8	2.2558	2.15013	3.9153	3.70672	6.0079	5.96632	10.083	10.1291	16.2398	16.0605	23.3569	23.4805
157.9	2.25635	2.15132	3.91955	3.70872	6.01125	5.9694	10.0879	10.1339	16.2456	16.0666	23.3631	23.4864
158	2.26	2.15251	3.9217	3.71071	6.0121	5.97248	10.0947	10.1386	16.2535	16.0728	23.3737	23.4923
158.1	2.2634	2.1537	3.9268	3.71271	6.0151	5.97556	10.0974	10.1434	16.2647	16.0789	23.3816	23.4983
158.2	2.2634	2.15489	3.927	3.7147	6.0183	5.97863	10.0995	10.1481	16.2731	16.085	23.3888	23.5042
158.3	2.2677	2.15608	3.9287	3.7167	6.022	5.98171	10.1066	10.1529	16.2838	16.0912	23.395	23.5101
158.4	2.27295	2.15727	3.93485	3.71869	6.02275	5.98478	10.1141	10.1576	16.2911	16.0973	23.405	23.5161
158.5	2.27845	2.15846	3.93465	3.72069	6.02705	5.98786	10.1192	10.1624	16.299	16.1034	23.4142	23.522
158.6	2.2822	2.15965	3.936	3.72268	6.0283	5.99093	10.1242	10.1671	16.3056	16.1096	23.4264	23.5279
158.7	2.2854	2.16084	3.9374	3.72468	6.0303	5.99401	10.1303	10.1719	16.3145	16.1157	23.4364	23.5338
158.8	2.2885	2.16203	3.9409	3.72667	6.0309	5.99708	10.1334	10.1766	16.3211	16.1218	23.4428	23.5397
158.9	2.288	2.16322	3.9385	3.72866	6.0313	6.00015	10.1358	10.1814	16.3289	16.1279	23.4494	23.5456
159	2.28745	2.16441	3.93965	3.73065	6.03285	6.00322	10.1433	10.1861	16.3386	16.134	23.4603	23.5515
159.1	2.28715	2.16559	3.94345	3.73265	6.03685	6.00629	10.1451	10.1908	16.3449	16.1401	23.4666	23.5574
159.2	2.2842	2.16678	3.9447	3.73464	6.0409	6.00936	10.1512	10.1956	16.3502	16.1462	23.476	23.5632
159.3	2.28325	2.16797	3.94695	3.73663	6.04465	6.01243	10.1588	10.2003	16.3564	16.1523	23.4825	23.5691
159.4	2.28125	2.16916	3.94895	3.73862	6.04755	6.0155	10.1605	10.205	16.3573	16.1584	23.4878	23.575
159.5	2.2803	2.17034	3.9496	3.74061	6.0466	6.01856	10.1619	10.2098	16.3637	16.1645	23.4931	23.5809
159.6	2.2818	2.17153	3.9524	3.7426	6.0491	6.02163	10.1672	10.2145	16.3711	16.1706	23.4996	23.5867
159.7	2.28315	2.17272	3.95555	3.74459	6.05535	6.0247	10.1738	10.2192	16.3777	16.1767	23.5112	23.5926
159.8	2.2839	2.1739	3.9569	3.74658	6.0592	6.02776	10.1803	10.224	16.384	16.1828	23.5203	23.5984
159.9	2.2823	2.17509	3.957	3.74857	6.0586	6.03082	10.1809	10.2287	16.3871	16.1889	23.5271	23.6043
160	2.28535	2.17628	3.95845	3.75055	6.06265	6.03389	10.1846	10.2334	16.3953	16.1949	23.5349	23.6101
160.1	2.28405	2.17746	3.96145	3.75254	6.06865	6.03695	10.1906	10.2381	16.4016	16.201	23.5448	23.6159
160.2	2.2824	2.17865	3.9645	3.75453	6.0762	6.04001	10.2009	10.2428	16.4074	16.2071	23.5532	23.6217
160.3	2.2826	2.17983	3.9673	3.75652	6.078	6.04307	10.2066	10.2476	16.413	16.2132	23.5578	23.6276
160.4	2.2818	2.18102	3.969	3.7585	6.0801	6.04613	10.2126	10.2523	16.4185	16.2192	23.5664	23.6334
160.5	2.28435	2.18221	3.96975	3.76049	6.07985	6.04919	10.2175	10.257	16.4254	16.2253	23.5734	23.6392
160.6	2.28545	2.18339	3.97375	3.76248	6.08245	6.05225	10.2197	10.2617	16.4338	16.2313	23.5778	23.645
160.7	2.2891	2.18458	3.978	3.76446	6.0867	6.05531	10.2283	10.2664	16.4399	16.2374	23.5846	23.6508
160.8	2.2941	2.18576	3.9803	3.76645	6.0919	6.05837	10.2373	10.2711	16.4489	16.2434	23.5942	23.6566
160.9	2.297	2.18694	3.9841	3.76843	6.0948	6.06142	10.2414	10.2758	16.4577	16.2495	23.5986	23.6624
161	2.30075	2.18813	3.98905	3.77041	6.09885	6.06448	10.246	10.2806	16.4645	16.2555	23.6079	23.6682
161.1	2.30185	2.18931	3.99035	3.7724	6.10245	6.06753	10.2551	10.2853	16.4704	16.2616	23.6156	23.6739
161.2	2.3028	2.1905	3.9928	3.77438	6.1031	6.07059	10.2606	10.29	16.4736	16.2676	23.6229	23.6797
161.3	2.3056	2.19168	3.9929	3.77637	6.1047	6.07364	10.2666	10.2947	16.4811	16.2736	23.6319	23.6855
161.4	2.303	2.19286	3.9895	3.77835	6.1022	6.0767	10.2698	10.2994	16.4834	16.2797	23.6375	23.6912
161.5	2.3015	2.19405	3.9898	3.78033	6.1059	6.07975	10.2747	10.3041	16.4888	16.2857	23.6467	23.697
161.6	2.29905	2.19523	3.99125	3.78231	6.10755	6.0828	10.2789	10.3088	16.4954	16.2917	23.6552	23.7027
161.7	2.2976	2.19641	3.9881	3.78429	6.1125	6.08585	10.2836	10.3135	16.5	16.2977	23.6625	23.7085
161.8	2.29845	2.1976	3.99305	3.78628	6.11545	6.0889	10.2916	10.3182	16.5073	16.3037	23.6698	23.7142
161.9	2.29435	2.19878	3.99325	3.78826	6.11675	6.09195	10.288	10.3228	16.5096	16.3098	23.6737	23.72
162	2.29085	2.19996	3.99245	3.79024	6.11845	6.095	10.2891	10.3275	16.5131	16.3158	23.6787	23.7257
162.1	2.2905	2.20114	3.9907	3.79222	6.1193	6.09804	10.2942	10.3322	16.5137	16.3218	23.6806	23.7314
162.2	2.2899	2.20233	3.993	3.7942	6.1226	6.10109	10.3004	10.3369	16.5204	16.3278	23.6871	23.7371
162.3	2.29025	2.20351	3.99105	3.79618	6.12345	6.10414	10.3053	10.3416	16.5251	16.3338	23.6924	23.7429
162.4	2.29265	2.20469	3.99705	3.79815	6.13215	6.10718	10.3076	10.3463	16.5316	16.3398	23.6984	23.7486
[truncated: 6,276 more rows]

## Sheet: S-A10
Source data for SP Figure 1e, S-A10
X(Time, sec)	1.56 nM_Y	1.56 nM; Fitted_Y	3.125 nM_Y	3.125 nM; Fitted_Y	6.25 nM_Y	6.25 nM; Fitted_Y	12.5 nM_Y	12.5 nM; Fitted_Y	25 nM_Y	25 nM; Fitted_Y	50 nM_Y	50 nM; Fitted_Y
-37.4	-0.296252	0	-0.35925	0	-0.38555	0	-0.641352	0	-0.84945	0	-0.93415	0
-37.3	-0.3468	0	-0.4434	0	-0.459	0	-0.733	0	-0.931898	0	-1.0072	0
-37.2	-0.287849	0	-0.39045	0	-0.42485	0	-0.67915	0	-0.87675	0	-0.96455	0
-37.1	-0.26325	0	-0.376551	0	-0.402451	0	-0.65165	0	-0.847351	0	-0.93685	0
-37	-0.2698	0	-0.3998	0	-0.4203	0	-0.6467	0	-0.8415	0	-0.9376	0
-36.9	-0.252249	0	-0.38525	0	-0.42295	0	-0.633749	0	-0.84055	0	-0.92845	0
-36.8	-0.23485	0	-0.37805	0	-0.42275	0	-0.63275	0	-0.830451	0	-0.91585	0
-36.7	-0.247399	0	-0.3803	0	-0.4366	0	-0.6402	0	-0.8294	0	-0.9114	0
-36.6	-0.24895	0	-0.379951	0	-0.437851	0	-0.64045	0	-0.826251	0	-0.90365	0
-36.5	-0.2531	0	-0.3807	0	-0.4462	0	-0.6421	0	-0.8217	0	-0.895	0
-36.4	-0.248999	0	-0.3757	0	-0.443	0	-0.637199	0	-0.8151	0	-0.8792	0
-36.3	-0.2397	0	-0.3643	0	-0.435	0	-0.6243	0	-0.809401	0	-0.8726	0
-36.2	-0.2401	0	-0.3695	0	-0.4323	0	-0.6227	0	-0.8026	0	-0.8674	0
-36.1	-0.24185	0	-0.367551	0	-0.433851	0	-0.62295	0	-0.799851	0	-0.86865	0
-36	-0.2462	0	-0.3707	0	-0.4304	0	-0.6216	0	-0.8007	0	-0.8657	0
-35.9	-0.24735	0	-0.37185	0	-0.43065	0	-0.61845	0	-0.79795	0	-0.86025	0
-35.8	-0.2509	0	-0.3735	0	-0.4268	0	-0.6111	0	-0.7937	0	-0.8537	0
-35.7	-0.256499	0	-0.3783	0	-0.4245	0	-0.6102	0	-0.7922	0	-0.8517	0
-35.6	-0.2496	0	-0.380801	0	-0.415901	0	-0.6008	0	-0.790701	0	-0.8483	0
-35.5	-0.2423	0	-0.3787	0	-0.41	0	-0.6014	0	-0.7866	0	-0.8412	0
-35.4	-0.242549	0	-0.37955	0	-0.40605	0	-0.599049	0	-0.78185	0	-0.84485	0
-35.3	-0.23945	0	-0.37505	0	-0.39815	0	-0.59325	0	-0.775751	0	-0.84435	0
-35.2	-0.240599	0	-0.3735	0	-0.3918	0	-0.592	0	-0.7692	0	-0.8439	0
-35.1	-0.2426	0	-0.380001	0	-0.387801	0	-0.5984	0	-0.769301	0	-0.8441	0
-35	-0.2408	0	-0.3819	0	-0.3858	0	-0.6008	0	-0.7647	0	-0.8452	0
-34.9	-0.2406	0	-0.3853	0	-0.392	0	-0.6058	0	-0.7615	0	-0.8347	0
-34.8	-0.2389	0	-0.3858	0	-0.3939	0	-0.6102	0	-0.755501	0	-0.8251	0
-34.7	-0.238949	0	-0.38585	0	-0.39385	0	-0.60755	0	-0.75035	0	-0.81465	0
-34.6	-0.2375	0	-0.372701	0	-0.394701	0	-0.5917	0	-0.741201	0	-0.7973	0
-34.5	-0.2315	0	-0.3656	0	-0.3811	0	-0.5801	0	-0.7311	0	-0.783	0
-34.4	-0.217149	0	-0.35465	0	-0.36515	0	-0.566849	0	-0.71425	0	-0.77195	0
-34.3	-0.2086	0	-0.35	0	-0.364	0	-0.561	0	-0.713501	0	-0.7667	0
-34.2	-0.20725	0	-0.35165	0	-0.36815	0	-0.56125	0	-0.71595	0	-0.76845	0
-34.1	-0.218	0	-0.3517	0	-0.3771	0	-0.568	0	-0.7177	0	-0.7718	0
-34	-0.22355	0	-0.35335	0	-0.38385	0	-0.56845	0	-0.71975	0	-0.77155	0
-33.9	-0.22285	0	-0.35735	0	-0.38265	0	-0.56955	0	-0.71515	0	-0.77005	0
-33.8	-0.2132	0	-0.3586	0	-0.38	0	-0.5673	0	-0.712601	0	-0.7669	0
-33.7	-0.2078	0	-0.3572	0	-0.38	0	-0.5692	0	-0.7083	0	-0.7633	0
-33.6	-0.209	0	-0.351001	0	-0.371701	0	-0.5633	0	-0.700601	0	-0.7574	0
-33.5	-0.21175	0	-0.34725	0	-0.36045	0	-0.55845	0	-0.69445	0	-0.74815	0
-33.4	-0.214449	0	-0.34575	0	-0.35835	0	-0.557149	0	-0.69405	0	-0.74685	0
-33.3	-0.21505	0	-0.34265	0	-0.35205	0	-0.55645	0	-0.68885	0	-0.74085	0
-33.2	-0.213349	0	-0.34145	0	-0.34905	0	-0.55365	0	-0.68555	0	-0.73355	0
-33.1	-0.2104	0	-0.339801	0	-0.343801	0	-0.5499	0	-0.683101	0	-0.7293	0
-33	-0.2095	0	-0.3342	0	-0.3375	0	-0.5479	0	-0.6743	0	-0.7224	0
-32.9	-0.20715	0	-0.33055	0	-0.33335	0	-0.54575	0	-0.66545	0	-0.71645	0
-32.8	-0.2069	0	-0.3311	0	-0.3311	0	-0.5458	0	-0.6601	0	-0.7146	0
-32.7	-0.206299	0	-0.3289	0	-0.3288	0	-0.5432	0	-0.6583	0	-0.7114	0
-32.6	-0.20205	0	-0.32805	0	-0.32375	0	-0.54295	0	-0.65295	0	-0.70535	0
-32.5	-0.20005	0	-0.32705	0	-0.31865	0	-0.54055	0	-0.65155	0	-0.70305	0
-32.4	-0.199799	0	-0.3251	0	-0.3141	0	-0.537999	0	-0.6489	0	-0.6999	0
-32.3	-0.19975	0	-0.32555	0	-0.31005	0	-0.53825	0	-0.645951	0	-0.69725	0
-32.2	-0.200899	0	-0.3261	0	-0.3111	0	-0.5383	0	-0.645	0	-0.6962	0
-32.1	-0.19915	0	-0.322951	0	-0.308851	0	-0.53205	0	-0.637751	0	-0.69315	0
-32	-0.20015	0	-0.32385	0	-0.30945	0	-0.53205	0	-0.63405	0	-0.69345	0
-31.9	-0.1972	0	-0.3219	0	-0.3077	0	-0.5316	0	-0.6298	0	-0.6958	0
-31.8	-0.19635	0	-0.31795	0	-0.30565	0	-0.52875	0	-0.62355	0	-0.68885	0
-31.7	-0.19645	0	-0.31525	0	-0.30185	0	-0.52955	0	-0.61755	0	-0.68075	0
-31.6	-0.1988	0	-0.3129	0	-0.299	0	-0.5221	0	-0.6148	0	-0.6753	0
-31.5	-0.1963	0	-0.3123	0	-0.2956	0	-0.5188	0	-0.6119	0	-0.6681	0
-31.4	-0.1942	0	-0.308	0	-0.2934	0	-0.5121	0	-0.6069	0	-0.6646	0
-31.3	-0.19	0	-0.3048	0	-0.2913	0	-0.5081	0	-0.5997	0	-0.6584	0
-31.2	-0.18665	0	-0.30435	0	-0.28915	0	-0.50525	0	-0.59415	0	-0.65345	0
-31.1	-0.1859	0	-0.3062	0	-0.2856	0	-0.5021	0	-0.5904	0	-0.6498	0
-31	-0.18515	0	-0.30195	0	-0.28395	0	-0.49855	0	-0.58495	0	-0.64645	0
-30.9	-0.18475	0	-0.29525	0	-0.27945	0	-0.49715	0	-0.57935	0	-0.64325	0
-30.8	-0.1902	0	-0.2947	0	-0.2794	0	-0.4972	0	-0.5762	0	-0.6412	0
-30.7	-0.1893	0	-0.2922	0	-0.2805	0	-0.4974	0	-0.5727	0	-0.6375	0
-30.6	-0.18825	0	-0.28845	0	-0.28135	0	-0.49605	0	-0.57005	0	-0.63345	0
-30.5	-0.18355	0	-0.28435	0	-0.28055	0	-0.49565	0	-0.56965	0	-0.62975	0
-30.4	-0.18365	0	-0.28505	0	-0.28025	0	-0.49635	0	-0.56715	0	-0.62505	0
-30.3	-0.18445	0	-0.28135	0	-0.28365	0	-0.49565	0	-0.56025	0	-0.61935	0
-30.2	-0.1794	0	-0.2787	0	-0.2808	0	-0.4945	0	-0.5572	0	-0.616	0
-30.1	-0.1807	0	-0.2726	0	-0.2793	0	-0.4926	0	-0.5548	0	-0.6105	0
-30	-0.1807	0	-0.2689	0	-0.2844	0	-0.4912	0	-0.5538	0	-0.6102	0
-29.9	-0.17975	0	-0.26975	0	-0.28315	0	-0.49115	0	-0.54925	0	-0.60585	0
-29.8	-0.18045	0	-0.26855	0	-0.28295	0	-0.48885	0	-0.54435	0	-0.60405	0
-29.7	-0.17515	0	-0.26585	0	-0.28075	0	-0.48445	0	-0.54205	0	-0.59985	0
-29.6	-0.17535	0	-0.26745	0	-0.27935	0	-0.48275	0	-0.54145	0	-0.60005	0
-29.5	-0.1778	0	-0.269	0	-0.2816	0	-0.4821	0	-0.5399	0	-0.5953	0
-29.4	-0.17755	0	-0.26685	0	-0.27905	0	-0.47895	0	-0.53545	0	-0.59005	0
-29.3	-0.17665	0	-0.26745	0	-0.27695	0	-0.47855	0	-0.52895	0	-0.58185	0
-29.2	-0.17585	0	-0.26645	0	-0.27495	0	-0.47645	0	-0.52535	0	-0.57895	0
-29.1	-0.17675	0	-0.26635	0	-0.27735	0	-0.47805	0	-0.52315	0	-0.57385	0
-29	-0.1767	0	-0.2617	0	-0.2752	0	-0.4755	0	-0.5158	0	-0.5665	0
-28.9	-0.1835	0	-0.2635	0	-0.2773	0	-0.4751	0	-0.5184	0	-0.5649	0
-28.8	-0.188	0	-0.2615	0	-0.2761	0	-0.4734	0	-0.5179	0	-0.5618	0
-28.7	-0.1867	0	-0.2646	0	-0.2753	0	-0.4708	0	-0.5158	0	-0.5638	0
-28.6	-0.1838	0	-0.2631	0	-0.2737	0	-0.4668	0	-0.5142	0	-0.5618	0
-28.5	-0.1826	0	-0.2604	0	-0.2697	0	-0.4632	0	-0.5135	0	-0.5581	0
-28.4	-0.18285	0	-0.25825	0	-0.26755	0	-0.45965	0	-0.51385	0	-0.55345	0
-28.3	-0.18445	0	-0.25655	0	-0.26925	0	-0.45675	0	-0.51215	0	-0.55215	0
-28.2	-0.1846	0	-0.2472	0	-0.2632	0	-0.4532	0	-0.5041	0	-0.5463	0
-28.1	-0.18225	0	-0.24275	0	-0.25485	0	-0.45045	0	-0.49775	0	-0.54235	0
-28	-0.1788	0	-0.2406	0	-0.255	0	-0.4464	0	-0.4984	0	-0.5385	0
-27.9	-0.17875	0	-0.23845	0	-0.25505	0	-0.44375	0	-0.49645	0	-0.53535	0
-27.8	-0.17825	0	-0.23875	0	-0.25455	0	-0.44015	0	-0.49685	0	-0.53235	0
-27.7	-0.1779	0	-0.2366	0	-0.2534	0	-0.434	0	-0.4901	0	-0.5259	0
-27.6	-0.1735	0	-0.2344	0	-0.2492	0	-0.4285	0	-0.4861	0	-0.5211	0
-27.5	-0.17605	0	-0.23515	0	-0.24765	0	-0.42615	0	-0.48605	0	-0.51735	0
-27.4	-0.1766	0	-0.2377	0	-0.2453	0	-0.4235	0	-0.4878	0	-0.5147	0
-27.3	-0.17685	0	-0.23575	0	-0.24285	0	-0.41825	0	-0.48315	0	-0.50545	0
-27.2	-0.1807	0	-0.2344	0	-0.2439	0	-0.4151	0	-0.4818	0	-0.5056	0
-27.1	-0.1798	0	-0.2341	0	-0.2447	0	-0.4128	0	-0.4793	0	-0.5063	0
-27	-0.1802	0	-0.232	0	-0.2439	0	-0.4111	0	-0.4746	0	-0.4997	0
-26.9	-0.1801	0	-0.2348	0	-0.2468	0	-0.4107	0	-0.4749	0	-0.4992	0
-26.8	-0.17635	0	-0.23285	0	-0.24455	0	-0.40295	0	-0.47155	0	-0.49345	0
-26.7	-0.17955	0	-0.23315	0	-0.24425	0	-0.39835	0	-0.47295	0	-0.48885	0
-26.6	-0.17625	0	-0.23135	0	-0.24085	0	-0.39605	0	-0.47075	0	-0.48485	0
-26.5	-0.1757	0	-0.2291	0	-0.2411	0	-0.3913	0	-0.4707	0	-0.484	0
-26.4	-0.17295	0	-0.22895	0	-0.24145	0	-0.38805	0	-0.46775	0	-0.48205	0
-26.3	-0.1725	0	-0.2287	0	-0.2407	0	-0.3828	0	-0.4645	0	-0.4804	0
-26.2	-0.1713	0	-0.2257	0	-0.2384	0	-0.3772	0	-0.461	0	-0.475	0
-26.1	-0.1705	0	-0.2254	0	-0.2379	0	-0.3731	0	-0.4619	0	-0.4708	0
-26	-0.16945	0	-0.22725	0	-0.23045	0	-0.37305	0	-0.45955	0	-0.46695	0
-25.9	-0.16735	0	-0.22705	0	-0.22875	0	-0.36955	0	-0.45865	0	-0.46505	0
-25.8	-0.17	0	-0.2253	0	-0.2283	0	-0.3643	0	-0.4578	0	-0.4613	0
-25.7	-0.17	0	-0.2215	0	-0.228	0	-0.362	0	-0.4585	0	-0.4618	0
-25.6	-0.1735	0	-0.2216	0	-0.2271	0	-0.3573	0	-0.4567	0	-0.4632	0
-25.5	-0.1726	0	-0.2192	0	-0.2273	0	-0.3563	0	-0.4525	0	-0.4595	0
-25.4	-0.1692	0	-0.2169	0	-0.2285	0	-0.354	0	-0.4483	0	-0.4569	0
-25.3	-0.16625	0	-0.21685	0	-0.22835	0	-0.35645	0	-0.44575	0	-0.45475	0
-25.2	-0.1663	0	-0.2179	0	-0.2263	0	-0.3576	0	-0.4465	0	-0.4528	0
-25.1	-0.1587	0	-0.212	0	-0.2262	0	-0.3529	0	-0.4435	0	-0.4461	0
-25	-0.15435	0	-0.20505	0	-0.22655	0	-0.35185	0	-0.44315	0	-0.44195	0
-24.9	-0.1556	0	-0.2042	0	-0.2279	0	-0.3509	0	-0.4436	0	-0.4408	0
-24.8	-0.1584	0	-0.2075	0	-0.2266	0	-0.3494	0	-0.4456	0	-0.4386	0
-24.7	-0.1573	0	-0.2051	0	-0.2254	0	-0.3497	0	-0.4439	0	-0.4362	0
-24.6	-0.15475	0	-0.20125	0	-0.22585	0	-0.34595	0	-0.44275	0	-0.43465	0
-24.5	-0.1542	0	-0.1975	0	-0.2234	0	-0.3397	0	-0.4399	0	-0.4338	0
-24.4	-0.1572	0	-0.197	0	-0.2204	0	-0.3367	0	-0.4344	0	-0.4306	0
-24.3	-0.1578	0	-0.1947	0	-0.22	0	-0.3378	0	-0.4322	0	-0.4302	0
-24.2	-0.1581	0	-0.1913	0	-0.2161	0	-0.3329	0	-0.4297	0	-0.426	0
-24.1	-0.1595	0	-0.1855	0	-0.2158	0	-0.3256	0	-0.426	0	-0.4232	0
-24	-0.1579	0	-0.1868	0	-0.2132	0	-0.3181	0	-0.4227	0	-0.4237	0
-23.9	-0.15895	0	-0.18885	0	-0.21135	0	-0.31655	0	-0.41965	0	-0.41835	0
-23.8	-0.1599	0	-0.1899	0	-0.2092	0	-0.315	0	-0.4188	0	-0.4156	0
-23.7	-0.1556	0	-0.1854	0	-0.2065	0	-0.3095	0	-0.4139	0	-0.4075	0
-23.6	-0.1551	0	-0.1808	0	-0.2051	0	-0.3086	0	-0.4085	0	-0.4026	0
-23.5	-0.155	0	-0.1797	0	-0.204	0	-0.3063	0	-0.4073	0	-0.3972	0
-23.4	-0.15115	0	-0.17765	0	-0.19875	0	-0.30225	0	-0.40475	0	-0.39485	0
-23.3	-0.14785	0	-0.17775	0	-0.19745	0	-0.29555	0	-0.40275	0	-0.39535	0
-23.2	-0.1434	0	-0.1781	0	-0.1991	0	-0.2884	0	-0.4015	0	-0.3957	0
-23.1	-0.1383	0	-0.1769	0	-0.1956	0	-0.2838	0	-0.3989	0	-0.3947	0
-23	-0.1356	0	-0.1773	0	-0.1949	0	-0.2787	0	-0.3995	0	-0.3909	0
-22.9	-0.1326	0	-0.1776	0	-0.1902	0	-0.2755	0	-0.3969	0	-0.3851	0
-22.8	-0.12875	0	-0.17505	0	-0.18965	0	-0.27215	0	-0.39105	0	-0.38225	0
-22.7	-0.12295	0	-0.17225	0	-0.19135	0	-0.26755	0	-0.38675	0	-0.38355	0
-22.6	-0.1196	0	-0.168	0	-0.1958	0	-0.264	0	-0.3841	0	-0.3854	0
-22.5	-0.11425	0	-0.16745	0	-0.19625	0	-0.26595	0	-0.37815	0	-0.39095	0
-22.4	-0.11315	0	-0.16815	0	-0.19875	0	-0.26475	0	-0.37935	0	-0.38815	0
-22.3	-0.10855	0	-0.17015	0	-0.19525	0	-0.25845	0	-0.37855	0	-0.38415	0
-22.2	-0.1049	0	-0.1705	0	-0.1934	0	-0.2564	0	-0.375	0	-0.3812	0
-22.1	-0.0946997	0	-0.1649	0	-0.1922	0	-0.2541	0	-0.3733	0	-0.381	0
-22	-0.0946999	0	-0.162	0	-0.1939	0	-0.2524	0	-0.3717	0	-0.3797	0
-21.9	-0.0977497	0	-0.15835	0	-0.19855	0	-0.25415	0	-0.36705	0	-0.37885	0
-21.8	-0.09405	0	-0.15675	0	-0.19735	0	-0.25375	0	-0.36495	0	-0.38125	0
-21.7	-0.0898499	0	-0.15475	0	-0.19575	0	-0.24865	0	-0.36535	0	-0.38265	0
-21.6	-0.09015	0	-0.15595	0	-0.20265	0	-0.25215	0	-0.36815	0	-0.38725	0
-21.5	-0.0996999	0	-0.1551	0	-0.2111	0	-0.2539	0	-0.3679	0	-0.3901	0
-21.4	-0.0964498	0	-0.14475	0	-0.20525	0	-0.25915	0	-0.36915	0	-0.38145	0
-21.3	-0.0961	0	-0.1301	0	-0.2046	0	-0.2417	0	-0.3675	0	-0.3719	0
-21.2	-0.10595	0	-0.13085	0	-0.21625	0	-0.23735	0	-0.37085	0	-0.36855	0
-21.1	-0.0947996	0	-0.1201	0	-0.1998	0	-0.2207	0	-0.3646	0	-0.3423	0
-21	-0.0927495	0	-0.10055	0	-0.18655	0	-0.20935	0	-0.35175	0	-0.31845	0
-20.9	-0.0953997	0	-0.0874004	0	-0.175	0	-0.2105	0	-0.3216	0	-0.3064	0
-20.8	-0.0936	0	-0.0807002	0	-0.1852	0	-0.208	0	-0.3013	0	-0.2979	0
-20.7	-0.1096	0	-0.073	0	-0.1877	0	-0.1987	0	-0.2908	0	-0.2911	0
-20.6	-0.0991998	0	-0.0719001	0	-0.2091	0	-0.1772	0	-0.292	0	-0.2826	0
-20.5	-0.0842998	0	-0.0743999	0	-0.2175	0	-0.1718	0	-0.2949	0	-0.2897	0
-20.4	-0.0764997	0	-0.0766003	0	-0.2203	0	-0.1601	0	-0.2949	0	-0.284	0
-20.3	-0.06985	0	-0.0734503	0	-0.21285	0	-0.15405	0	-0.29925	0	-0.28265	0
-20.2	-0.0497996	0	-0.0689	0	-0.1947	0	-0.1609	0	-0.3037	0	-0.2766	0
-20.1	-0.0478495	0	-0.09035	0	-0.18035	0	-0.161749	0	-0.30605	0	-0.28885	0
-20	-0.0417497	0	-0.10305	0	-0.16035	0	-0.16225	0	-0.297251	0	-0.29185	0
-19.9	-0.0427497	0	-0.11775	0	-0.15935	0	-0.17475	0	-0.30105	0	-0.29635	0
-19.8	-0.0384	0	-0.1241	0	-0.1556	0	-0.1826	0	-0.2979	0	-0.3011	0
-19.7	-0.0470499	0	-0.14715	0	-0.15215	0	-0.20235	0	-0.29715	0	-0.29435	0
-19.6	-0.0621999	0	-0.1643	0	-0.1545	0	-0.2137	0	-0.3001	0	-0.2981	0
-19.5	-0.0833498	0	-0.18445	0	-0.16765	0	-0.23085	0	-0.30755	0	-0.30035	0
-19.4	-0.0890496	0	-0.19425	0	-0.17335	0	-0.23635	0	-0.30755	0	-0.30275	0
-19.3	-0.0814001	0	-0.1807	0	-0.1751	0	-0.2234	0	-0.301	0	-0.3041	0
-19.2	-0.0656997	0	-0.1699	0	-0.1665	0	-0.2056	0	-0.292	0	-0.3036	0
-19.1	-0.0583497	0	-0.17685	0	-0.17275	0	-0.19815	0	-0.28585	0	-0.30315	0
-19	-0.0453998	0	-0.17	0	-0.1583	0	-0.2009	0	-0.2849	0	-0.2833	0
-18.9	-0.0397497	0	-0.15695	0	-0.16335	0	-0.20355	0	-0.27905	0	-0.26815	0
-18.8	-0.0461	0	-0.1504	0	-0.1453	0	-0.1963	0	-0.2667	0	-0.2608	0
-18.7	-0.0602997	0	-0.1514	0	-0.1516	0	-0.1828	0	-0.2586	0	-0.263	0
-18.6	-0.0660998	0	-0.151	0	-0.1503	0	-0.1652	0	-0.2456	0	-0.2621	0
-18.5	-0.0739497	0	-0.15205	0	-0.15545	0	-0.16255	0	-0.24125	0	-0.26455	0
-18.4	-0.0944998	0	-0.1487	0	-0.1526	0	-0.1653	0	-0.235	0	-0.2596	0
-18.3	-0.1185	0	-0.1428	0	-0.1515	0	-0.1672	0	-0.2298	0	-0.2541	0
-18.2	-0.10735	0	-0.13965	0	-0.14365	0	-0.17645	0	-0.23365	0	-0.25455	0
-18.1	-0.0943497	0	-0.13375	0	-0.13585	0	-0.18565	0	-0.23595	0	-0.25775	0
-18	-0.0769498	0	-0.12615	0	-0.12135	0	-0.18495	0	-0.22325	0	-0.25035	0
-17.9	-0.0788001	0	-0.1203	0	-0.1329	0	-0.1869	0	-0.2246	0	-0.2507	0
-17.8	-0.12205	0	-0.13615	0	-0.14485	0	-0.21495	0	-0.24375	0	-0.25385	0
-17.7	-0.1559	0	-0.1528	0	-0.1742	0	-0.2419	0	-0.2516	0	-0.2562	0
-17.6	-0.16005	0	-0.17665	0	-0.18105	0	-0.24735	0	-0.25885	0	-0.26435	0
-17.5	-0.1241	0	-0.1844	0	-0.1714	0	-0.2632	0	-0.2743	0	-0.2782	0
-17.4	-0.104799	0	-0.1705	0	-0.1292	0	-0.2725	0	-0.2704	0	-0.2839	0
-17.3	-0.082	0	-0.1475	0	-0.1	0	-0.263	0	-0.249	0	-0.2823	0
-17.2	-0.0709495	0	-0.15335	0	-0.0726501	0	-0.231849	0	-0.23905	0	-0.28905	0
-17.1	-0.0611495	0	-0.15955	0	-0.05005	0	-0.18285	0	-0.21685	0	-0.28195	0
-17	-0.0676492	0	-0.15915	0	-0.04185	0	-0.13995	0	-0.16515	0	-0.27685	0
-16.9	-0.0670492	0	-0.140251	0	-0.0284509	0	-0.09505	0	-0.127451	0	-0.24035	0
-16.8	-0.0712501	0	-0.117451	0	-0.0439508	0	-0.0688501	0	-0.102551	0	-0.21025	0
-16.7	-0.0678497	0	-0.12465	0	-0.08915	0	-0.0613497	0	-0.10145	0	-0.20425	0
-16.6	-0.0663	0	-0.1349	0	-0.1466	0	-0.0683	0	-0.1116	0	-0.2151	0
-16.5	-0.0802504	0	-0.12615	0	-0.19135	0	-0.09045	0	-0.13835	0	-0.23695	0
-16.4	-0.12725	0	-0.14355	0	-0.23995	0	-0.13865	0	-0.18095	0	-0.28145	0
-16.3	-0.1543	0	-0.1581	0	-0.2443	0	-0.1694	0	-0.2152	0	-0.2656	0
-16.2	-0.1492	0	-0.1721	0	-0.2438	0	-0.1736	0	-0.2291	0	-0.2507	0
-16.1	-0.13035	0	-0.15875	0	-0.25295	0	-0.17685	0	-0.24165	0	-0.25485	0
-16	-0.10385	0	-0.12955	0	-0.21795	0	-0.17675	0	-0.23235	0	-0.25355	0
-15.9	-0.0903996	0	-0.1311	0	-0.177	0	-0.1794	0	-0.2101	0	-0.2426	0
-15.8	-0.07475	0	-0.0992505	0	-0.15035	0	-0.16235	0	-0.20245	0	-0.22745	0
-15.7	-0.0692997	0	-0.0584	0	-0.151	0	-0.1439	0	-0.2064	0	-0.2248	0
-15.6	-0.0736998	0	-0.0599	0	-0.1399	0	-0.1347	0	-0.2189	0	-0.224	0
-15.5	-0.0720497	0	-0.07215	0	-0.11235	0	-0.13815	0	-0.23705	0	-0.22075	0
-15.4	-0.0716996	0	-0.0783003	0	-0.1184	0	-0.1395	0	-0.2546	0	-0.2214	0
-15.3	-0.071	0	-0.0785005	0	-0.0951005	0	-0.1292	0	-0.2476	0	-0.2116	0
-15.2	-0.0607497	0	-0.08545	0	-0.08415	0	-0.13975	0	-0.22685	0	-0.20735	0
-15.1	-0.0472999	0	-0.114	0	-0.0782	0	-0.1492	0	-0.2332	0	-0.2105	0
-15	-0.0481498	0	-0.11965	0	-0.07925	0	-0.15085	0	-0.22785	0	-0.20965	0
-14.9	-0.0437999	0	-0.1073	0	-0.0937002	0	-0.1603	0	-0.2038	0	-0.2017	0
-14.8	-0.04705	0	-0.0945502	0	-0.11855	0	-0.15755	0	-0.17835	0	-0.19695	0
-14.7	-0.0559999	0	-0.0999	0	-0.1003	0	-0.1539	0	-0.1935	0	-0.2007	0
-14.6	-0.0805999	0	-0.1108	0	-0.0877	0	-0.1491	0	-0.2092	0	-0.2026	0
-14.5	-0.0999499	0	-0.12005	0	-0.10935	0	-0.15635	0	-0.21205	0	-0.19985	0
-14.4	-0.0903999	0	-0.1273	0	-0.0791001	0	-0.145	0	-0.2223	0	-0.194	0
-14.3	-0.0948	0	-0.1218	0	-0.0608001	0	-0.1518	0	-0.2572	0	-0.1975	0
-14.2	-0.0644997	0	-0.1053	0	-0.0645	0	-0.1386	0	-0.2683	0	-0.1899	0
-14.1	-0.0509498	0	-0.09705	0	-0.06105	0	-0.13575	0	-0.26485	0	-0.18345	0
-14	-0.0396498	0	-0.08965	0	-0.05615	0	-0.12285	0	-0.23635	0	-0.17935	0
-13.9	-0.0193498	0	-0.0832502	0	-0.0547502	0	-0.11255	0	-0.19325	0	-0.16975	0
-13.8	-0.01255	0	-0.0730502	0	-0.0679502	0	-0.10965	0	-0.17705	0	-0.16785	0
-13.7	-0.00484985	0	-0.07665	0	-0.07435	0	-0.10885	0	-0.16985	0	-0.16825	0
-13.6	-0.00829996	0	-0.0845	0	-0.074	0	-0.1012	0	-0.1505	0	-0.1728	0
-13.5	-0.0240499	0	-0.09775	0	-0.07415	0	-0.10735	0	-0.14965	0	-0.18525	0
-13.4	-0.0385	0	-0.0993001	0	-0.0665001	0	-0.1178	0	-0.1466	0	-0.1911	0
-13.3	-0.06165	0	-0.10105	0	-0.06375	0	-0.13185	0	-0.15135	0	-0.19465	0
-13.2	-0.0770999	0	-0.1052	0	-0.0683	0	-0.1458	0	-0.1522	0	-0.2017	0
-13.1	-0.082	0	-0.1144	0	-0.0751	0	-0.1476	0	-0.1465	0	-0.2117	0
-13	-0.0796999	0	-0.1188	0	-0.0718	0	-0.1678	0	-0.1462	0	-0.2119	0
-12.9	-0.0858497	0	-0.11475	0	-0.0682501	0	-0.16825	0	-0.15465	0	-0.20205	0
-12.8	-0.05845	0	-0.10445	0	-0.0461503	0	-0.15045	0	-0.15935	0	-0.18105	0
-12.7	-0.0420497	0	-0.09395	0	-0.04155	0	-0.15165	0	-0.16895	0	-0.18295	0
-12.6	-0.02445	0	-0.07725	0	-0.03925	0	-0.12985	0	-0.16985	0	-0.16695	0
-12.5	-0.0319999	0	-0.0852	0	-0.0338	0	-0.1306	0	-0.1946	0	-0.1668	0
-12.4	-0.0316497	0	-0.10315	0	-0.0429501	0	-0.11855	0	-0.20775	0	-0.16545	0
-12.3	-0.0399	0	-0.0839003	0	-0.0342003	0	-0.1299	0	-0.2148	0	-0.1727	0
-12.2	-0.0437998	0	-0.0968	0	-0.0475	0	-0.1315	0	-0.2174	0	-0.188	0
-12.1	-0.0628498	0	-0.12145	0	-0.06315	0	-0.14445	0	-0.21475	0	-0.18855	0
-12	-0.0597998	0	-0.1305	0	-0.0612	0	-0.1684	0	-0.203	0	-0.1804	0
-11.9	-0.0507497	0	-0.14635	0	-0.0649502	0	-0.19515	0	-0.19825	0	-0.17905	0
-11.8	-0.0314	0	-0.1397	0	-0.0468004	0	-0.1997	0	-0.1897	0	-0.1663	0
-11.7	-0.0311998	0	-0.1317	0	-0.0384	0	-0.1999	0	-0.1841	0	-0.1666	0
-11.6	-0.0272999	0	-0.1232	0	-0.0318	0	-0.1968	0	-0.1796	0	-0.1646	0
-11.5	-0.0249998	0	-0.1249	0	-0.0343	0	-0.1798	0	-0.1783	0	-0.1646	0
-11.4	-0.0186498	0	-0.12435	0	-0.0299502	0	-0.17305	0	-0.17275	0	-0.16445	0
-11.3	-0.0167	0	-0.114	0	-0.0172003	0	-0.1536	0	-0.1666	0	-0.1559	0
-11.2	-0.0101998	0	-0.1078	0	-0.0157	0	-0.1482	0	-0.1659	0	-0.1536	0
-11.1	-0.0160998	0	-0.1008	0	-0.0105	0	-0.1412	0	-0.1561	0	-0.1505	0
-11	-0.0205998	0	-0.0944	0	-0.0136	0	-0.1382	0	-0.1405	0	-0.1423	0
-10.9	-0.0118499	0	-0.0859502	0	-0.00435019	0	-0.14265	0	-0.13225	0	-0.14485	0
-10.8	-0.01085	0	-0.0872501	0	-0.0112501	0	-0.13575	0	-0.12765	0	-0.14055	0
-10.7	-0.00554984	0	-0.07605	0	-0.01165	0	-0.11185	0	-0.12305	0	-0.13575	0
-10.6	-0.00129973	0	-0.0627	0	-0.0038	0	-0.0952997	0	-0.115	0	-0.1316	0
-10.5	0.00610033	0	-0.0396	0	0.0055	0	-0.0762	0	-0.0997003	0	-0.1169	0
-10.4	0.0215502	0	-0.0174503	0	0.0168497	0	-0.05255	0	-0.0901503	0	-0.10435	0
-10.3	0.0335	0	-0.0114002	0	0.0233998	0	-0.033	0	-0.0876002	0	-0.0969	0
-10.2	0.0383502	0	-0.000649993	0	0.02945	0	-0.0144498	0	-0.08065	0	-0.09075	0
-10.1	0.0466502	0	0.02335	0	0.03985	0	0.0226502	0	-0.0676502	0	-0.08835	0
-10	0.0487502	0	0.04095	0	0.04275	0	0.04865	0	-0.0675502	0	-0.09435	0
-9.9	0.0672001	0	0.0644998	0	0.0493998	0	0.0667	0	-0.0634002	0	-0.0867	0
-9.8	0.07125	0	0.0709499	0	0.0469499	0	0.05085	0	-0.0657501	0	-0.08905	0
-9.7	0.0657997	0	0.0619	0	0.0447	0	0.0224997	0	-0.0708	0	-0.0948	0
-9.6	0.0399998	0	0.0282	0	0.0206	0	-0.0176002	0	-0.0815997	0	-0.0994	0
-9.5	0.00695009	0	-0.00265	0	-0.00105	0	-0.04455	0	-0.0890498	0	-0.09315	0
-9.4	-0.00954982	0	0.00464991	0	-0.00975009	0	-0.05115	0	-0.0858501	0	-0.10325	0
-9.3	-0.0135	0	0.00659982	0	-0.00970018	0	-0.0383	0	-0.0858002	0	-0.1054	0
-9.2	-0.00259984	0	0.0163	0	0.00870001	0	-0.0477998	0	-0.0668	0	-0.0927	0
-9.1	-0.0110498	0	0.01995	0	0.00405	0	-0.0509498	0	-0.0612502	0	-0.09095	0
-9	-0.0138998	0	0.0263	0	0.00820001	0	-0.0454	0	-0.0633002	0	-0.0858	0
-8.9	-0.0137999	0	0.0137999	0	0.00389985	0	-0.0466	0	-0.0593001	0	-0.0872	0
-8.8	-0.0135	0	0.0104999	0	-0.000100137	0	-0.0494	0	-0.0604001	0	-0.0722	0
-8.7	-0.0232999	0	-0.00140001	0	-0.00810001	0	-0.0524999	0	-0.0636	0	-0.0725	0
-8.6	-0.0280999	0	-0.003	0	-0.0084	0	-0.0616999	0	-0.0606002	0	-0.0777	0
-8.5	-0.0225498	0	0.00185	0	-0.01125	0	-0.06785	0	-0.0562501	0	-0.07235	0
-8.4	-0.0203499	0	0.00264981	0	-0.00485019	0	-0.06575	0	-0.0504502	0	-0.07625	0
-8.3	-0.0227	0	-0.000600071	0	-0.00210007	0	-0.0796	0	-0.0631001	0	-0.0798	0
-8.2	-0.0266	0	-0.00949999	0	-0.00199999	0	-0.0913	0	-0.0678	0	-0.0839	0
-8.1	-0.0311499	0	-0.01635	0	-0.01485	0	-0.0955499	0	-0.0721501	0	-0.09495	0
-8	-0.0411998	0	-0.0206	0	-0.0197	0	-0.0934	0	-0.0705001	0	-0.0962	0
-7.9	-0.0426499	0	-0.0190502	0	-0.0145502	0	-0.08465	0	-0.0599502	0	-0.08785	0
-7.8	-0.0464	0	-0.0218001	0	-0.0212001	0	-0.0834	0	-0.0616001	0	-0.0839	0
-7.7	-0.0388998	0	-0.0212	0	-0.0157	0	-0.0697998	0	-0.0524	0	-0.0755	0
-7.6	-0.0356498	0	-0.01915	0	-0.00995	0	-0.0608498	0	-0.0425502	0	-0.06235	0
-7.5	-0.0352998	0	-0.0133	0	-0.0067	0	-0.0527	0	-0.0401002	0	-0.0564	0
-7.4	-0.0321499	0	-0.00895021	0	-0.000750214	0	-0.03675	0	-0.0299502	0	-0.04805	0
-7.3	-0.03135	0	-0.0130501	0	-0.00285013	0	-0.03215	0	-0.0336501	0	-0.04575	0
-7.2	-0.0286499	0	-0.01125	0	-0.00245	0	-0.0321499	0	-0.03445	0	-0.04375	0
-7.1	-0.0204999	0	-0.011	0	-0.0024	0	-0.0285999	0	-0.0396001	0	-0.0422	0
-7	-0.0244998	0	-0.00980001	0	-0.00330001	0	-0.0241	0	-0.0416001	0	-0.0398	0
-6.9	-0.0212499	0	-0.0103501	0	-0.00375015	0	-0.02125	0	-0.0389501	0	-0.03785	0
-6.8	-0.0222	0	-0.0140001	0	-0.00920008	0	-0.0282	0	-0.0401001	0	-0.0408	0
-6.7	-0.0200999	0	-0.0159	0	-0.0098	0	-0.0308999	0	-0.0398	0	-0.0448	0
-6.6	-0.0212498	0	-0.01285	0	-0.00915	0	-0.0302498	0	-0.0387501	0	-0.04405	0
-6.5	-0.0141998	0	-0.0104	0	-0.0063	0	-0.0293	0	-0.0389002	0	-0.0375	0
-6.4	-0.0130999	0	-0.0051002	0	-0.0037002	0	-0.0277	0	-0.0357002	0	-0.0359	0
-6.3	-0.01195	0	-0.00485014	0	-0.00515014	0	-0.02605	0	-0.0332501	0	-0.03485	0
-6.2	-0.0114499	0	-0.00805	0	-0.00685	0	-0.0227499	0	-0.03025	0	-0.03525	0
-6.1	-0.0127499	0	-0.00915	0	-0.01235	0	-0.0237499	0	-0.0289501	0	-0.03645	0
-6	-0.0120498	0	-0.00905	0	-0.01575	0	-0.02285	0	-0.0284501	0	-0.03325	0
-5.9	-0.0129998	0	-0.00590015	0	-0.0129002	0	-0.0213	0	-0.0246002	0	-0.0276002	0
-5.8	-0.01035	0	-0.00395017	0	-0.0120502	0	-0.01885	0	-0.0222503	0	-0.02645	0
-5.7	-0.0111498	0	-0.00275	0	-0.00945	0	-0.01605	0	-0.01765	0	-0.02215	0
-5.6	-0.00774983	0	-0.00415018	0	-0.00625018	0	-0.0120498	0	-0.0150502	0	-0.0156498	0
-5.5	-0.0071	0	-0.0091	0	-0.0035	0	-0.008	0	-0.0115	0	-0.0136	0
-5.4	-0.00444964	0	-0.00515	0	-0.00485	0	-0.00804964	0	-0.01015	0	-0.00905	0
-5.3	-0.00345	0	-0.00215	0	-0.00205	0	-0.00505	0	-0.00665036	0	-0.00605	0
-5.2	-0.00214972	0	-0.00055	0	0.00015	0	-0.00305	0	-0.00485	0	-0.00405	0
-5.1	0.0003	0	-0.00110028	0	-0.00210028	0	-0.0008	0	-0.00210028	0	-0.002	0
-5	0	0	0	0	0	0	0	0	0	0	0	0
-4.9	-0.00199977	0	-0.0041	0	-0.0009	0	-0.00189977	0	-0.0005	0	0.0003	0
-4.8	-0.00745	0	-0.00785	0	-0.00155	0	-0.00095	0	0.000549766	0	0.00075	0
-4.7	-0.0114997	0	-0.0142	0	-0.0042	0	0.0011	0	0.000599999	0	0.0025	0
-4.6	-0.01065	0	-0.0160503	0	-0.0049503	0	0.00335	0	0.0026497	0	0.00475	0
-4.5	-0.0103	0	-0.015	0	-0.0095	0	0.0034	0	0.0031	0	0.0059	0
-4.4	-0.00674968	0	-0.01765	0	-0.00875	0	0.00185032	0	0.00475	0	0.00715	0
-4.3	-0.0064	0	-0.0187	0	-0.0085	0	0.0028	0	0.00499968	0	0.0117	0
-4.2	-0.0047997	0	-0.0144	0	-0.0068	0	0.0046	0	0.0073	0	0.0183	0
-4.1	-0.0014	0	-0.0103003	0	-0.0029003	0	0.0066	0	0.0079997	0	0.021	0
-4	-0.00185	0	-0.00605	0	-0.00345	0	0.00935	0	0.01065	0	0.02375	0
-3.9	0.000200347	0	-0.0041	0	-0.0017	0	0.0126003	0	0.0096	0	0.0263	0
-3.8	0.0011	0	-0.0037	0	0.0013	0	0.0151	0	0.0148997	0	0.0267	0
-3.7	0.00365033	0	0.00355	0	0.00165	0	0.01645	0	0.01725	0	0.02835	0
-3.6	0.0118	0	0.00159967	0	0.00729967	0	0.0223	0	0.0227997	0	0.0393	0
-3.5	0.0146	0	0.0058	0	0.0134	0	0.026	0	0.0262	0	0.0439	0
-3.4	0.0140504	0	0.00615	0	0.00905	0	0.0278504	0	0.02435	0	0.04575	0
-3.3	0.01725	0	0.00685	0	0.00625	0	0.02935	0	0.0321496	0	0.04595	0
-3.2	0.0177503	0	0.01405	0	0.00845	0	0.02905	0	0.03645	0	0.04215	0
-3.1	0.0249	0	0.0126997	0	0.0121997	0	0.028	0	0.0393997	0	0.0488	0
-3	0.0353	0	0.0105	0	0.0145	0	0.0291	0	0.0375	0	0.0551	0
-2.9	0.0343002	0	0.000299995	0	0.0078	0	0.0249002	0	0.0327	0	0.0539	0
-2.8	0.0337	0	-0.00689999	0	0.00930001	0	0.0251	0	0.0381998	0	0.0506	0
-2.7	0.0270002	0	0.0012	0	0.0022	0	0.0258	0	0.0408	0	0.0418	0
-2.6	0.01085	0	0.00884985	0	-5.01471e-05	0	0.01885	0	0.0372499	0	0.02845	0
-2.5	-0.000199999	0	0.007	0	-0.0047	0	0.027	0	0.0399	0	0.0231	0
-2.4	0.00335058	0	0.00325	0	-0.000649997	0	0.0348506	0	0.04905	0	0.03035	0
-2.3	0.0046	0	0.0152	0	0.0036	0	0.0408	0	0.0627994	0	0.0415	0
-2.2	0.0073506	0	0.01605	0	0.00685001	0	0.04435	0	0.06655	0	0.04065	0
-2.1	0.01125	0	0.0330494	0	0.0153494	0	0.05575	0	0.0693494	0	0.05075	0
-2	0.0167	0	0.0337	0	0.0203	0	0.0609	0	0.0695	0	0.0635	0
-1.9	0.0173503	0	0.02985	0	0.02225	0	0.0663503	0	0.07785	0	0.07045	0
-1.8	0.016	0	0.0315	0	0.0223	0	0.0658	0	0.0751997	0	0.0746	0
-1.7	0.0124003	0	0.0275	0	0.0302	0	0.0639	0	0.0747	0	0.0828	0
-1.6	0.0096	0	0.0148997	0	0.0326997	0	0.0562	0	0.0751997	0	0.0763	0
-1.5	0.0159	0	0.0206	0	0.0354	0	0.0623	0	0.0909	0	0.0878	0
-1.4	0.0262004	0	0.0437	0	0.03985	0	0.0700004	0	0.1001	0	0.09645	0
-1.3	0.0262004	0	0.05435	0	0.0395	0	0.07245	0	0.1072	0	0.09495	0
-1.2	0.0262004	0	0.0549	0	0.0395	0	0.0737	0	0.10785	0	0.09645	0
-1.1	0.0288003	0	0.0616497	0	0.03985	0	0.07505	0	0.10795	0	0.09655	0
-1	0.02935	0	0.06665	0	0.0457	0	0.08005	0	0.11105	0	0.0972	0
-0.899998	0.03225	0	0.0784	0	0.0516	0	0.09725	0	0.119	0	0.10895	0
-0.799999	0.0332493	0	0.0784	0	0.0516	0	0.09715	0	0.125701	0	0.1104	0
-0.699997		0		0		0		0		0		0
-0.599998		0		0		0		0		0		0
-0.5		0		0		0		0		0		0
-0.399998		0		0		0		0		0		0
-0.299999		0		0		0		0		0		0
-0.199997		0		0		0		0		0		0
-0.0999985		0		0		0		0		0		0
0		0		0		0		0		0		0
0.100002		0		0		0		0		0		0
0.200001		0.00663402		0.0114699		0.0196777		0.0336483		0.0580312		0.109908
0.300003		0.0132678		0.022938		0.0393509		0.0672849		0.116026		0.21967
0.400002		0.0199009		0.0344049		0.0590203		0.100911		0.173981		0.329295
0.5		0.0265335		0.0458709		0.0786868		0.134524		0.231899		0.438773
0.600002		0.0331658		0.0573352		0.0983487		0.168127		0.289776		0.54811
0.700001		0.0397975		0.0687987		0.118008		0.201717		0.347615		0.65731
0.800003		0.0464289		0.0802605		0.137662		0.235295		0.405418		0.766365
0.900002		0.0530595		0.091721		0.157313		0.268863		0.463181		0.875283
1		0.0596897		0.103181		0.176961		0.302418		0.520908		0.984056
1.1		0.0663197		0.114639		0.196604		0.335962		0.578594		1.09269
1.2		0.072949		0.126096		0.216244		0.369494		0.636241		1.20118
1.3		0.079578		0.137551		0.23588		0.403014		0.693853		1.30954
1.4		0.0862063		0.149005		0.255512		0.436523		0.751425		1.41775
1.5		0.0928341		0.160458		0.275141		0.47002		0.80896		1.52582
1.6		0.0994617		0.17191		0.294766		0.503506		0.866455		1.63376
1.7		0.106089		0.183361		0.314387		0.536979		0.923912		1.74155
1.8	0.32005	0.112715	0.54135	0.19481	0.39685	0.334005	0.98455	0.570441	1.09445	0.981334	1.69725	1.84921
1.9	0.3296	0.119341	0.5497	0.206257	0.425	0.353618	1.0331	0.603892	1.1599	1.03871	1.7946	1.95673
2	0.3373	0.125967	0.5625	0.217704	0.4562	0.373228	1.0475	0.63733	1.2233	1.09606	1.9083	2.0641
2.1	0.343201	0.132592	0.58245	0.229149	0.47465	0.392834	1.07915	0.670758	1.28645	1.15336	2.02595	2.17134
2.2	0.34535	0.139216	0.59945	0.240594	0.49405	0.412437	1.12395	0.704173	1.34765	1.21063	2.13725	2.27844
2.3	0.350351	0.14584	0.6049	0.252036	0.5106	0.432036	1.1456	0.737577	1.409	1.26786	2.2514	2.3854
2.4	0.3508	0.152464	0.6244	0.263478	0.528599	0.451631	1.1846	0.77097	1.4731	1.32505	2.3798	2.49223
2.5	0.3508	0.159087	0.6244	0.274918	0.5355	0.471222	1.2179	0.80435	1.5294	1.38221	2.4944	2.59891
2.6	0.357301	0.16571	0.6365	0.286357	0.5488	0.49081	1.2653	0.83772	1.5849	1.43932	2.6031	2.70545
2.7	0.3568	0.172332	0.6513	0.297795	0.5559	0.510394	1.3094	0.871077	1.6396	1.4964	2.7148	2.81187
2.8	0.352001	0.178954	0.6693	0.309231	0.5655	0.529974	1.3368	0.904423	1.715	1.55344	2.8303	2.91814
2.9	0.35045	0.185575	0.680949	0.320666	0.575949	0.54955	1.36705	0.937758	1.78395	1.61045	2.94055	3.02427
3	0.3511	0.192196	0.7057	0.3321	0.5989	0.569123	1.4013	0.97108	1.8665	1.66741	3.0704	3.13027
3.1	0.345401	0.198816	0.7178	0.343533	0.6097	0.588692	1.431	1.00439	1.9396	1.72434	3.1953	3.23613
3.2	0.3539	0.205436	0.738	0.354964	0.6303	0.608258	1.4732	1.03769	2.0301	1.78123	3.3362	3.34186
3.3	0.349251	0.212055	0.73725	0.366394	0.63885	0.627819	1.50175	1.07098	2.10595	1.83808	3.46045	3.44744
3.4	0.35515	0.218674	0.744149	0.377823	0.665349	0.647376	1.55265	1.10426	2.18875	1.89489	3.59015	3.55289
3.5	0.37665	0.225292	0.76535	0.389251	0.69355	0.666931	1.59635	1.13752	2.27155	1.95167	3.72515	3.65821
3.6	0.376001	0.23191	0.7764	0.400677	0.7206	0.686481	1.6473	1.17077	2.3551	2.00841	3.8621	3.76338
3.7	0.37695	0.238528	0.79535	0.412102	0.75735	0.706028	1.70385	1.20402	2.44865	2.06511	4.01045	3.86843
3.8	0.404951	0.245145	0.80815	0.423525	0.78245	0.725571	1.74795	1.23725	2.52475	2.12177	4.14515	3.97333
3.9	0.427	0.251761	0.840699	0.434948	0.806799	0.74511	1.7974	1.27046	2.6101	2.1784	4.2974	4.07811
4	0.4195	0.258377	0.8445	0.446369	0.8359	0.764646	1.8341	1.30367	2.6805	2.23499	4.4209	4.18274
4.1	0.408051	0.264993	0.85825	0.457789	0.85635	0.784177	1.86825	1.33687	2.74845	2.29154	4.54885	4.28724
4.2	0.41565	0.271608	0.86525	0.469208	0.87245	0.803706	1.90295	1.37005	2.80675	2.34805	4.67365	4.39161
4.3	0.403951	0.278222	0.87045	0.480625	0.89365	0.82323	1.93775	1.40322	2.87445	2.40453	4.78705	4.49584
4.4	0.40035	0.284836	0.884249	0.492041	0.905849	0.84275	1.97135	1.43638	2.93755	2.46097	4.88885	4.59994
4.5	0.4167	0.29145	0.8876	0.503456	0.9164	0.862268	1.9992	1.46953	2.9949	2.51737	5.0128	4.7039
4.6	0.415	0.298063	0.9018	0.514869	0.9379	0.881781	2.0456	1.50267	3.0618	2.57373	5.1305	4.80772
4.7	0.40895	0.304676	0.89985	0.526281	0.94765	0.901291	2.07405	1.5358	3.11605	2.63006	5.23895	4.91142
4.8	0.411001	0.311288	0.908	0.537692	0.9602	0.920796	2.1222	1.56891	3.1765	2.68635	5.3656	5.01497
4.9	0.3999	0.3179	0.921499	0.549102	0.971699	0.940298	2.1606	1.60202	3.25	2.7426	5.4629	5.1184
5	0.392	0.324511	0.9173	0.56051	0.972	0.959797	2.1858	1.63511	3.3147	2.79882	5.5849	5.22169
5.1	0.394851	0.331122	0.92785	0.571917	0.98775	0.979291	2.21375	1.66819	3.36245	2.85499	5.70635	5.32485
5.2	0.39395	0.337732	0.93715	0.583324	1.00675	0.998783	2.24985	1.70126	3.43725	2.91113	5.82015	5.42787
5.3	0.394601	0.344342	0.944	0.594728	1.0248	1.01827	2.2869	1.73431	3.4941	2.96724	5.9281	5.53076
5.4	0.4109	0.350951	0.962299	0.606131	1.0622	1.03775	2.3257	1.76736	3.5628	3.0233	6.0559	5.63353
5.5	0.3993	0.35756	0.9537	0.617533	1.0703	1.05723	2.3445	1.80039	3.6175	3.07933	6.1453	5.73615
5.6	0.400251	0.364168	0.95785	0.628934	1.09845	1.07671	2.36755	1.83342	3.66875	3.13532	6.26075	5.83864
5.7	0.41485	0.370776	0.97485	0.640334	1.12525	1.09618	2.40345	1.86643	3.73375	3.19128	6.37945	5.941
5.8	0.422301	0.377384	0.9922	0.651732	1.1647	1.11565	2.4359	1.89943	3.7954	3.24719	6.5005	6.04323
5.9	0.4191	0.383991	1.0007	0.663129	1.1815	1.13512	2.4685	1.93242	3.859	3.30307	6.6029	6.14533
6	0.4436	0.390597	1.0204	0.674525	1.2095	1.15458	2.5057	1.96539	3.9396	3.35892	6.7262	6.24729
6.1	0.4492	0.397203	1.0275	0.685919	1.2346	1.17403	2.5525	1.99836	4.0133	3.41472	6.8315	6.34912
6.2	0.4557	0.403809	1.0331	0.697312	1.2345	1.19349	2.5815	2.03131	4.0731	3.47049	6.9422	6.45083
6.3	0.458151	0.410414	1.05325	0.708704	1.25225	1.21294	2.62895	2.06426	4.14315	3.52623	7.05705	6.55239
6.4	0.4692	0.417018	1.0653	0.720095	1.2755	1.23238	2.665	2.09719	4.2194	3.58192	7.1712	6.65383
6.5	0.4647	0.423622	1.0716	0.731484	1.2865	1.25183	2.7099	2.13011	4.2834	3.63758	7.2835	6.75514
6.6	0.455351	0.430226	1.07775	0.742872	1.29245	1.27127	2.74825	2.16302	4.34465	3.6932	7.39535	6.85632
6.7	0.4632	0.436829	1.0944	0.754259	1.3016	1.2907	2.7782	2.19591	4.4066	3.74878	7.5113	6.95736
6.8	0.4614	0.443432	1.1112	0.765645	1.3264	1.31013	2.8162	2.2288	4.4682	3.80433	7.6241	7.05828
6.9	0.4487	0.450034	1.1146	0.777029	1.3313	1.32956	2.8395	2.26167	4.5247	3.85984	7.7344	7.15906
7	0.44895	0.456636	1.12655	0.788412	1.34675	1.34899	2.86765	2.29453	4.57875	3.91532	7.84025	7.25972
7.1	0.453101	0.463237	1.1356	0.799794	1.3693	1.36841	2.9108	2.32738	4.6439	3.97076	7.9558	7.36024
7.2	0.45715	0.469838	1.15525	0.811174	1.39435	1.38782	2.95515	2.36022	4.71275	4.02616	8.07125	7.46064
7.3	0.4682	0.476438	1.1639	0.822554	1.4144	1.40724	2.998	2.39305	4.7761	4.08152	8.1842	7.5609
7.4	0.469	0.483038	1.1632	0.833931	1.4328	1.42665	3.0301	2.42587	4.8363	4.13685	8.2962	7.66104
7.5	0.47915	0.489637	1.17295	0.845308	1.45895	1.44605	3.07385	2.45867	4.90405	4.19214	8.41445	7.76104
7.6	0.4807	0.496236	1.1737	0.856683	1.4742	1.46546	3.1141	2.49147	4.9626	4.24739	8.5265	7.86091
7.7	0.48345	0.502835	1.18115	0.868058	1.49215	1.48485	3.15905	2.52425	5.02275	4.30261	8.64265	7.96066
7.8	0.486351	0.509433	1.19105	0.879431	1.51305	1.50425	3.19995	2.55702	5.07795	4.35779	8.75395	8.06028
7.9	0.4921	0.51603	1.2025	0.890802	1.5316	1.52364	3.2333	2.58978	5.1437	4.41294	8.8613	8.15977
8	0.4934	0.522627	1.2171	0.902173	1.543	1.54303	3.2669	2.62253	5.2076	4.46805	8.9648	8.25913
8.1	0.4957	0.529224	1.2278	0.913542	1.56	1.56241	3.3053	2.65527	5.2692	4.52312	9.0757	8.35836
8.2	0.49425	0.53582	1.23375	0.92491	1.57655	1.58179	3.33885	2.68799	5.32825	4.57815	9.18265	8.45747
8.3	0.49425	0.542415	1.24575	0.936276	1.58775	1.60117	3.37185	2.72071	5.39145	4.63315	9.29045	8.55645
8.4	0.5021	0.54901	1.2655	0.947641	1.6043	1.62054	3.4013	2.75341	5.4532	4.68811	9.395	8.6553
8.5	0.50105	0.555605	1.26945	0.959005	1.61945	1.63991	3.42845	2.7861	5.51285	4.74304	9.50615	8.75402
8.6	0.5122	0.562199	1.2709	0.970368	1.6354	1.65927	3.4635	2.81878	5.5721	4.79793	9.6154	8.85261
8.7	0.51015	0.568793	1.27295	0.98173	1.65005	1.67864	3.48565	2.85145	5.62455	4.85278	9.72415	8.95108
8.8	0.5086	0.575386	1.2789	0.99309	1.666	1.69799	3.5103	2.88411	5.6821	4.9076	9.8354	9.04941
8.9	0.50535	0.581979	1.29095	1.00445	1.68285	1.71735	3.53845	2.91675	5.73235	4.96237	9.95055	9.14763
9	0.5015	0.588571	1.3021	1.01581	1.7047	1.7367	3.5685	2.94939	5.7905	5.01712	10.0549	9.24571
9.1	0.50215	0.595163	1.30875	1.02716	1.73165	1.75605	3.59725	2.98201	5.84955	5.07183	10.1648	9.34367
9.2	0.50205	0.601754	1.31905	1.03852	1.75735	1.77539	3.62985	3.01462	5.91115	5.1265	10.2758	9.4415
9.3	0.50595	0.608345	1.33375	1.04987	1.77885	1.79473	3.67445	3.04722	5.97415	5.18113	10.3919	9.5392
9.4	0.51595	0.614935	1.34325	1.06122	1.79885	1.81406	3.70695	3.07981	6.03675	5.23573	10.4968	9.63678
9.5	0.5236	0.621525	1.3526	1.07258	1.8234	1.8334	3.7406	3.11239	6.0993	5.29029	10.6053	9.73423
9.6	0.534151	0.628114	1.36425	1.08393	1.84595	1.85273	3.77795	3.14496	6.16525	5.34482	10.7199	9.83156
9.7	0.5391	0.634703	1.3801	1.09527	1.8663	1.87205	3.8139	3.17751	6.2312	5.39931	10.8307	9.92876
9.8	0.5465	0.641292	1.3931	1.10662	1.8873	1.89137	3.8498	3.21006	6.2919	5.45376	10.936	10.0258
9.9	0.55155	0.64788	1.40885	1.11797	1.90345	1.91069	3.88345	3.24259	6.35595	5.50818	11.0458	10.1228
10	0.55775	0.654467	1.42555	1.12931	1.91905	1.93	3.91885	3.27511	6.42265	5.56257	11.1538	10.2196
10.1	0.561	0.661054	1.4417	1.14066	1.9362	1.94931	3.9536	3.30762	6.4847	5.61691	11.2609	10.3163
10.2	0.5612	0.667641	1.4543	1.152	1.9528	1.96862	3.986	3.34012	6.5442	5.67122	11.3628	10.4129
10.3	0.562	0.674227	1.4639	1.16334	1.9706	1.98792	4.0178	3.37261	6.5993	5.7255	11.4687	10.5093
10.4	0.56445	0.680812	1.46705	1.17468	1.98205	2.00722	4.04665	3.40508	6.65645	5.77973	11.5709	10.6057
10.5	0.56905	0.687397	1.48105	1.18602	2.00115	2.02652	4.08615	3.43755	6.71705	5.83394	11.6794	10.7019
10.6	0.57195	0.693982	1.49305	1.19736	2.01915	2.04581	4.11785	3.47	6.77595	5.8881	11.7829	10.7979
10.7	0.57805	0.700566	1.50285	1.20869	2.04065	2.0651	4.15355	3.50244	6.84025	5.94223	11.8848	10.8939
10.8	0.583051	0.70715	1.51115	1.22003	2.05875	2.08438	4.18705	3.53488	6.90035	5.99633	11.9897	10.9897
10.9	0.59855	0.713733	1.52535	1.23136	2.08095	2.10366	4.22685	3.5673	6.96315	6.05038	12.0972	11.0854
11	0.60285	0.720316	1.53825	1.24269	2.09845	2.12294	4.26425	3.5997	7.03215	6.10441	12.1982	11.181
11.1	0.6123	0.726898	1.5458	1.25403	2.1194	2.14221	4.3049	3.6321	7.0968	6.15839	12.3038	11.2765
11.2	0.6203	0.73348	1.5552	1.26536	2.1396	2.16148	4.3387	3.66449	7.1608	6.21234	12.4116	11.3718
11.3	0.6253	0.740061	1.5705	1.27668	2.1636	2.18075	4.3778	3.69686	7.2228	6.26626	12.52	11.467
11.4	0.63	0.746642	1.5788	1.28801	2.1839	2.20001	4.4137	3.72923	7.2863	6.32014	12.6203	11.5621
11.5	0.6374	0.753222	1.5901	1.29934	2.2003	2.21927	4.4497	3.76158	7.3487	6.37399	12.7229	11.6571
11.6	0.64405	0.759803	1.60425	1.31066	2.22275	2.23853	4.48555	3.79392	7.41035	6.42779	12.8301	11.7519
11.7	0.6495	0.766382	1.6178	1.32199	2.243	2.25778	4.5211	3.82625	7.4705	6.48156	12.931	11.8466
11.8	0.657401	0.772961	1.6325	1.33331	2.2606	2.27702	4.5597	3.85857	7.5309	6.5353	13.0306	11.9412
11.9	0.667	0.779539	1.6429	1.34463	2.2761	2.29627	4.5991	3.89087	7.5981	6.589	13.1362	12.0357
12	0.6744	0.786117	1.6554	1.35595	2.2959	2.31551	4.6366	3.92317	7.662	6.64267	13.2365	12.13
12.1	0.6795	0.792695	1.6617	1.36727	2.3128	2.33475	4.6695	3.95545	7.7203	6.6963	13.3364	12.2243
12.2	0.68535	0.799272	1.67325	1.37859	2.33275	2.35398	4.70495	3.98773	7.78125	6.74989	13.4392	12.3184
12.3	0.69095	0.805849	1.67835	1.3899	2.35035	2.37321	4.73535	4.01999	7.83875	6.80345	13.5375	12.4124
12.4	0.6998	0.812425	1.6929	1.40122	2.3694	2.39243	4.7676	4.05224	7.9014	6.85698	13.6375	12.5062
12.5	0.7046	0.819	1.7026	1.41253	2.3899	2.41166	4.8044	4.08448	7.9624	6.91047	13.7364	12.6
12.6	0.7127	0.825576	1.7136	1.42384	2.4097	2.43088	4.8377	4.11671	8.025	6.96392	13.8359	12.6936
12.7	0.7179	0.83215	1.7283	1.43515	2.4309	2.45009	4.8745	4.14893	8.0885	7.01734	13.9322	12.7871
12.8	0.7218	0.838725	1.7379	1.44646	2.444	2.4693	4.9049	4.18113	8.1489	7.07072	14.0286	12.8805
12.9	0.72695	0.845298	1.74985	1.45777	2.46225	2.48851	4.93845	4.21333	8.20945	7.12406	14.1273	12.9737
13	0.73175	0.851871	1.76165	1.46908	2.48115	2.50771	4.97445	4.24551	8.26915	7.17738	14.2242	13.0669
13.1	0.7392	0.858444	1.7703	1.48038	2.4985	2.52691	5.009	4.27769	8.3256	7.23065	14.3242	13.1599
13.2	0.7469	0.865017	1.7834	1.49169	2.52	2.54611	5.0465	4.30985	8.3876	7.28389	14.4216	13.2528
13.3	0.74975	0.871589	1.79555	1.50299	2.53945	2.5653	5.08025	4.342	8.44825	7.3371	14.5184	13.3456
13.4	0.75815	0.87816	1.80645	1.51429	2.56115	2.58449	5.11335	4.37414	8.50755	7.39027	14.6216	13.4382
13.5	0.76125	0.884731	1.81995	1.52559	2.58425	2.60368	5.14905	4.40626	8.56905	7.4434	14.7219	13.5308
13.6	0.7712	0.891301	1.8289	1.53689	2.6044	2.62286	5.1868	4.43838	8.6301	7.4965	14.8221	13.6232
13.7	0.7809	0.897871	1.8395	1.54819	2.6243	2.64204	5.2253	4.47049	8.6931	7.54957	14.9228	13.7155
13.8	0.78595	0.904441	1.84905	1.55949	2.64605	2.66121	5.26025	4.50258	8.75345	7.6026	15.0197	13.8077
13.9	0.7915	0.91101	1.8584	1.57079	2.6648	2.68038	5.2978	4.53466	8.8175	7.65559	15.1196	13.8997
14	0.79295	0.917578	1.86395	1.58208	2.68305	2.69955	5.32855	4.56674	8.87575	7.70855	15.2144	13.9917
14.1	0.7931	0.924146	1.874	1.59337	2.7053	2.71872	5.3628	4.5988	8.9339	7.76147	15.3124	14.0835
14.2	0.7978	0.930714	1.8874	1.60467	2.7245	2.73788	5.3951	4.63085	8.9924	7.81436	15.4098	14.1752
14.3	0.80395	0.937281	1.90055	1.61596	2.74475	2.75703	5.42915	4.66288	9.05395	7.86722	15.5077	14.2668
14.4	0.8083	0.943848	1.9078	1.62725	2.7596	2.77619	5.4639	4.69491	9.1133	7.92003	15.605	14.3583
14.5	0.81355	0.950414	1.91835	1.63853	2.77545	2.79533	5.49675	4.72693	9.17275	7.97282	15.7092	14.4496
14.6	0.8234	0.95698	1.9315	1.64982	2.7901	2.81448	5.5339	4.75894	9.2312	8.02557	15.8112	14.5409
14.7	0.82715	0.963545	1.94065	1.66111	2.80565	2.83362	5.56735	4.79093	9.28925	8.07828	15.9065	14.632
14.8	0.8332	0.97011	1.9517	1.67239	2.8238	2.85276	5.6003	4.82291	9.3507	8.13096	16.006	14.723
14.9	0.83985	0.976674	1.96145	1.68367	2.84245	2.87189	5.63435	4.85488	9.40975	8.1836	16.1036	14.8138
15	0.8427	0.983238	1.9676	1.69496	2.8558	2.89103	5.6688	4.88684	9.4689	8.23621	16.2018	14.9046
15.1	0.84915	0.989801	1.97425	1.70624	2.87005	2.91015	5.70285	4.91879	9.52355	8.28879	16.2968	14.9953
15.2	0.85245	0.996364	1.98705	1.71752	2.88715	2.92928	5.73525	4.95073	9.58015	8.34133	16.3931	15.0858
15.3	0.8613	1.00293	1.9994	1.7288	2.9063	2.9484	5.7703	4.98266	9.6468	8.39383	16.492	15.1762
15.4	0.86425	1.00949	2.01015	1.74007	2.92235	2.96751	5.80555	5.01458	9.70555	8.4463	16.583	15.2665
15.5	0.87215	1.01605	2.01865	1.75135	2.93925	2.98663	5.84055	5.04648	9.76665	8.49874	16.6788	15.3567
15.6	0.8829	1.02261	2.0339	1.76262	2.9605	3.00574	5.8781	5.07838	9.828	8.55114	16.7691	15.4467
15.7	0.8912	1.02917	2.0465	1.7739	2.9817	3.02484	5.9149	5.11026	9.8901	8.6035	16.8616	15.5367
15.8	0.896	1.03573	2.0576	1.78517	3.0048	3.04394	5.9473	5.14213	9.9522	8.65583	16.9536	15.6265
15.9	0.89925	1.04229	2.06655	1.79644	3.02645	3.06304	5.98255	5.17399	10.012	8.70813	17.0425	15.7162
16	0.90595	1.04885	2.07425	1.80771	3.04335	3.08214	6.01355	5.20584	10.0751	8.76039	17.1332	15.8058
16.1	0.9134	1.05541	2.0831	1.81898	3.0623	3.10123	6.0478	5.23768	10.1322	8.81262	17.2268	15.8953
16.2	0.9165	1.06197	2.0923	1.83024	3.0802	3.12032	6.0831	5.26951	10.1888	8.86481	17.3213	15.9847
16.3	0.92145	1.06852	2.10165	1.84151	3.10155	3.1394	6.11625	5.30132	10.248	8.91697	17.4176	16.0739
16.4	0.9238	1.07508	2.1116	1.85277	3.1205	3.15848	6.1504	5.33313	10.3078	8.96909	17.5108	16.163
16.5	0.93125	1.08164	2.12915	1.86404	3.14345	3.17756	6.18535	5.36492	10.3739	9.02118	17.6043	16.2521
16.6	0.9379	1.08819	2.144	1.8753	3.1636	3.19663	6.2214	5.39671	10.4392	9.07324	17.6944	16.341
16.7	0.94045	1.09475	2.15375	1.88656	3.17955	3.2157	6.25335	5.42848	10.5004	9.12525	17.7865	16.4297
16.8	0.9417	1.10131	2.1619	1.89782	3.1952	3.23476	6.2873	5.46024	10.5641	9.17724	17.8785	16.5184
16.9	0.9454	1.10786	2.1758	1.90908	3.2155	3.25383	6.3193	5.49199	10.6255	9.22919	17.9697	16.607
17	0.9468	1.11442	2.1838	1.92033	3.2369	3.27288	6.3516	5.52373	10.6913	9.28111	18.0549	16.6954
17.1	0.9537	1.12097	2.1934	1.93159	3.2596	3.29194	6.3831	5.55546	10.7578	9.33299	18.1419	16.7838
17.2	0.9597	1.12752	2.2083	1.94284	3.2808	3.31099	6.417	5.58718	10.8157	9.38484	18.2326	16.872
17.3	0.9662	1.13408	2.2201	1.9541	3.2999	3.33004	6.4519	5.61888	10.8756	9.43665	18.3232	16.9601
17.4	0.97265	1.14063	2.22795	1.96535	3.32025	3.34908	6.48515	5.65058	10.9309	9.48843	18.4131	17.0481
17.5	0.9824	1.14718	2.2387	1.9766	3.3381	3.36812	6.5201	5.68226	10.9944	9.54017	18.5067	17.1359
17.6	0.98695	1.15373	2.24835	1.98785	3.35445	3.38716	6.54875	5.71394	11.0557	9.59188	18.5947	17.2237
17.7	0.9916	1.16028	2.2582	1.9991	3.3708	3.40619	6.5822	5.7456	11.1136	9.64356	18.6811	17.3113
17.8	0.993	1.16683	2.2664	2.01034	3.3895	3.42522	6.6118	5.77725	11.172	9.6952	18.7651	17.3989
17.9	0.9945	1.17338	2.2736	2.02159	3.4078	3.44425	6.6432	5.80889	11.2301	9.74681	18.8509	17.4863
18	1.00065	1.17993	2.28425	2.03283	3.43155	3.46327	6.67495	5.84052	11.2883	9.79838	18.9418	17.5736
18.1	1.0086	1.18648	2.2947	2.04408	3.4482	3.48229	6.7081	5.87214	11.3465	9.84992	19.0284	17.6608
18.2	1.01305	1.19303	2.30815	2.05532	3.46785	3.5013	6.74315	5.90374	11.4065	9.90142	19.116	17.7479
18.3	1.0212	1.19958	2.3237	2.06656	3.4888	3.52031	6.7814	5.93534	11.4674	9.9529	19.2068	17.8349
18.4	1.029	1.20613	2.34	2.0778	3.5084	3.53932	6.8193	5.96692	11.5306	10.0043	19.2957	17.9217
18.5	1.034	1.21267	2.3505	2.08904	3.5328	3.55833	6.8581	5.9985	11.5923	10.0557	19.3859	18.0085
18.6	1.0404	1.21922	2.3595	2.10027	3.5494	3.57733	6.8911	6.03006	11.6526	10.1071	19.4725	18.0951
18.7	1.04635	1.22577	2.36905	2.11151	3.56625	3.59632	6.92575	6.06161	11.7093	10.1584	19.5635	18.1816
18.8	1.05295	1.23231	2.37665	2.12274	3.58105	3.61532	6.95705	6.09315	11.762	10.2097	19.6545	18.268
18.9	1.0577	1.23886	2.3864	2.13398	3.6005	3.63431	6.9912	6.12469	11.8218	10.261	19.7431	18.3543
19	1.0627	1.2454	2.3934	2.14521	3.6218	3.65329	7.028	6.1562	11.879	10.3122	19.8367	18.4405
19.1	1.07015	1.25195	2.40205	2.15644	3.64225	3.67227	7.06105	6.18771	11.9312	10.3634	19.9321	18.5266
19.2	1.0764	1.25849	2.4135	2.16767	3.6612	3.69125	7.0936	6.21921	11.987	10.4146	20.0244	18.6126
19.3	1.08325	1.26504	2.42535	2.1789	3.68065	3.71023	7.12815	6.2507	12.0448	10.4657	20.1192	18.6984
19.4	1.09065	1.27158	2.43515	2.19012	3.70155	3.7292	7.16245	6.28217	12.1004	10.5168	20.2129	18.7842
19.5	1.0966	1.27812	2.45	2.20135	3.7175	3.74817	7.1986	6.31364	12.1585	10.5679	20.3097	18.8698
19.6	1.106	1.28466	2.4603	2.21257	3.7346	3.76713	7.2325	6.34509	12.2146	10.6189	20.4024	18.9553
19.7	1.111	1.29121	2.4727	2.2238	3.7568	3.78609	7.2666	6.37653	12.2737	10.6699	20.4904	19.0407
19.8	1.11655	1.29775	2.48195	2.23502	3.77055	3.80505	7.30195	6.40796	12.3259	10.7209	20.5769	19.126
19.9	1.12115	1.30429	2.49375	2.24624	3.78775	3.824	7.33975	6.43939	12.3866	10.7718	20.6649	19.2112
20	1.12605	1.31083	2.50435	2.25746	3.80685	3.84295	7.37555	6.47079	12.4436	10.8227	20.7498	19.2963
20.1	1.1353	1.31737	2.5206	2.26868	3.8286	3.8619	7.4138	6.50219	12.5048	10.8736	20.8429	19.3813
20.2	1.14325	1.32391	2.53165	2.27989	3.84485	3.88084	7.44985	6.53358	12.5624	10.9244	20.937	19.4661
20.3	1.147	1.33045	2.5415	2.29111	3.8633	3.89978	7.4825	6.56496	12.6172	10.9752	21.0236	19.5509
20.4	1.1551	1.33698	2.554	2.30232	3.8831	3.91872	7.5181	6.59633	12.6763	11.0259	21.1083	19.6355
20.5	1.1639	1.34352	2.5657	2.31354	3.9088	3.93765	7.5557	6.62768	12.7362	11.0767	21.1955	19.72
20.6	1.169	1.35006	2.5803	2.32475	3.9357	3.95658	7.591	6.65903	12.7947	11.1274	21.2825	19.8045
20.7	1.1739	1.3566	2.5878	2.33596	3.9597	3.9755	7.623	6.69036	12.8541	11.178	21.3612	19.8888
20.8	1.1803	1.36313	2.596	2.34717	3.9807	3.99442	7.6564	6.72168	12.9129	11.2286	21.4415	19.973
20.9	1.1884	1.36967	2.6054	2.35837	3.9998	4.01334	7.6898	6.75299	12.9723	11.2792	21.5243	20.0571
21	1.1946	1.3762	2.6203	2.36958	4.0203	4.03225	7.7257	6.78429	13.0346	11.3298	21.611	20.1411
21.1	1.2027	1.38274	2.6369	2.38079	4.0437	4.05116	7.7622	6.81558	13.0981	11.3803	21.6921	20.2249
21.2	1.2088	1.38927	2.6521	2.39199	4.0642	4.07007	7.7965	6.84686	13.1577	11.4308	21.7732	20.3087
21.3	1.21775	1.39581	2.66315	2.40319	4.08415	4.08897	7.83195	6.87813	13.2115	11.4813	21.8527	20.3924
21.4	1.2201	1.40234	2.6712	2.4144	4.1044	4.10787	7.8644	6.90939	13.264	11.5317	21.93	20.4759
21.5	1.2275	1.40887	2.6828	2.4256	4.1253	4.12677	7.8987	6.94063	13.3186	11.5821	22.0105	20.5594
21.6	1.2335	1.41541	2.6919	2.4368	4.1439	4.14566	7.9326	6.97187	13.3743	11.6324	22.0934	20.6427
21.7	1.23785	1.42194	2.70295	2.44799	4.16305	4.16455	7.96475	7.00309	13.4297	11.6828	22.1779	20.7259
21.8	1.24105	1.42847	2.71095	2.45919	4.17615	4.18344	7.99685	7.03431	13.4829	11.733	22.2581	20.8091
21.9	1.24475	1.435	2.72135	2.47039	4.19185	4.20232	8.03135	7.06551	13.5391	11.7833	22.3413	20.8921
22	1.2532	1.44153	2.736	2.48158	4.2096	4.2212	8.0659	7.0967	13.5978	11.8335	22.428	20.975
22.1	1.25785	1.44806	2.74475	2.49277	4.22755	4.24007	8.09755	7.12789	13.6523	11.8837	22.5068	21.0578
22.2	1.26675	1.45459	2.75915	2.50397	4.24755	4.25894	8.12885	7.15906	13.7112	11.9339	22.5869	21.1405
22.3	1.2744	1.46112	2.7722	2.51516	4.2675	4.27781	8.1613	7.19021	13.7681	11.984	22.666	21.2231
22.4	1.28155	1.46765	2.78515	2.52635	4.28585	4.29667	8.19565	7.22136	13.8231	12.0341	22.748	21.3055
22.5	1.2919	1.47418	2.796	2.53753	4.3079	4.31553	8.233	7.2525	13.8788	12.0841	22.8271	21.3879
22.6	1.29885	1.48071	2.80145	2.54872	4.32705	4.33439	8.26465	7.28363	13.93	12.1342	22.9021	21.4702
22.7	1.30295	1.48724	2.81235	2.55991	4.34865	4.35324	8.29705	7.31474	13.9815	12.1842	22.9843	21.5523
22.8	1.3116	1.49376	2.8233	2.57109	4.3703	4.37209	8.3305	7.34585	14.0326	12.2341	23.0613	21.6344
22.9	1.3203	1.50029	2.8339	2.58227	4.3933	4.39094	8.3643	7.37695	14.085	12.284	23.1364	21.7163
23	1.3268	1.50682	2.8452	2.59346	4.4133	4.40978	8.4037	7.40803	14.1379	12.3339	23.2145	21.7982
23.1	1.3322	1.51334	2.8578	2.60464	4.4326	4.42862	8.4409	7.4391	14.1902	12.3838	23.2924	21.8799
23.2	1.33545	1.51987	2.86735	2.61582	4.44745	4.44745	8.47355	7.47016	14.2411	12.4336	23.3691	21.9615
23.3	1.34165	1.52639	2.87845	2.62699	4.46345	4.46628	8.50735	7.50122	14.2959	12.4834	23.4468	22.0431
23.4	1.34715	1.53292	2.88725	2.63817	4.47895	4.48511	8.53835	7.53226	14.3487	12.5332	23.5287	22.1245
23.5	1.35185	1.53944	2.90035	2.64935	4.50075	4.50394	8.56785	7.56329	14.403	12.5829	23.6107	22.2058
23.6	1.3555	1.54596	2.9131	2.66052	4.5215	4.52276	8.6026	7.59431	14.4563	12.6326	23.6913	22.287
23.7	1.36145	1.55249	2.92325	2.67169	4.54215	4.54157	8.63935	7.62531	14.5089	12.6823	23.7711	22.3681
23.8	1.36565	1.55901	2.93155	2.68287	4.56245	4.56039	8.67615	7.65631	14.5602	12.7319	23.855	22.4491
23.9	1.36925	1.56553	2.94125	2.69404	4.57735	4.5792	8.70965	7.6873	14.6133	12.7815	23.9376	22.53
24	1.3703	1.57205	2.9516	2.70521	4.5963	4.598	8.743	7.71827	14.6663	12.831	24.0147	22.6108
24.1	1.37665	1.57857	2.96265	2.71637	4.61185	4.61681	8.77245	7.74924	14.7203	12.8806	24.0897	22.6915
24.2	1.38525	1.58509	2.97845	2.72754	4.63305	4.63561	8.80205	7.78019	14.7774	12.9301	24.1726	22.7721
24.3	1.39285	1.59161	2.99005	2.73871	4.65375	4.6544	8.83555	7.81114	14.8275	12.9795	24.2543	22.8526
24.4	1.3975	1.59813	2.9969	2.74987	4.6721	4.67319	8.8654	7.84207	14.8743	13.029	24.3285	22.9329
24.5	1.4036	1.60465	3.0072	2.76104	4.6909	4.69198	8.8961	7.87299	14.9252	13.0784	24.4057	23.0132
24.6	1.40855	1.61117	3.01715	2.7722	4.70765	4.71077	8.92895	7.9039	14.9744	13.1277	24.482	23.0934
24.7	1.41665	1.61769	3.02765	2.78336	4.72555	4.72955	8.96295	7.9348	15.028	13.1771	24.5618	23.1734
24.8	1.42175	1.62421	3.03855	2.79452	4.74235	4.74833	9.00075	7.96569	15.0775	13.2264	24.6396	23.2534
24.9	1.42865	1.63072	3.05095	2.80568	4.76545	4.7671	9.03735	7.99657	15.1333	13.2756	24.7208	23.3332
25	1.4361	1.63724	3.0665	2.81683	4.7818	4.78587	9.0766	8.02744	15.1876	13.3249	24.7994	23.413
25.1	1.44285	1.64376	3.08395	2.82799	4.79795	4.80464	9.10885	8.0583	15.2381	13.3741	24.8741	23.4926
25.2	1.4463	1.65027	3.0928	2.83914	4.8135	4.8234	9.1447	8.08915	15.291	13.4232	24.9481	23.5722
25.3	1.45025	1.65679	3.10635	2.8503	4.83395	4.84216	9.17755	8.11998	15.346	13.4724	25.0248	23.6516
25.4	1.45525	1.6633	3.11695	2.86145	4.85465	4.86092	9.20975	8.15081	15.3998	13.5215	25.1021	23.731
25.5	1.46215	1.66982	3.12845	2.8726	4.87395	4.87967	9.24425	8.18162	15.4508	13.5706	25.1747	23.8102
25.6	1.46615	1.67633	3.13885	2.88375	4.89275	4.89842	9.27335	8.21243	15.4946	13.6196	25.2436	23.8893
25.7	1.466	1.68284	3.1493	2.8949	4.9076	4.91716	9.3042	8.24322	15.5441	13.6686	25.3145	23.9684
25.8	1.46945	1.68936	3.15775	2.90604	4.92245	4.93591	9.33685	8.274	15.5946	13.7176	25.3848	24.0473
25.9	1.4742	1.69587	3.166	2.91719	4.9463	4.95464	9.3704	8.30477	15.6482	13.7665	25.4609	24.1261
26	1.4802	1.70238	3.1771	2.92833	4.9643	4.97338	9.4022	8.33554	15.7015	13.8154	25.5329	24.2049
26.1	1.48525	1.70889	3.18785	2.93948	4.98345	4.99211	9.43165	8.36629	15.7511	13.8643	25.6091	24.2835
26.2	1.49315	1.71541	3.19935	2.95062	5.00555	5.01084	9.46585	8.39703	15.802	13.9131	25.6874	24.362
26.3	1.5002	1.72192	3.2077	2.96176	5.027	5.02956	9.498	8.42775	15.8566	13.962	25.76	24.4404
26.4	1.5102	1.72843	3.2198	2.9729	5.0478	5.04828	9.5367	8.45847	15.9147	14.0107	25.8378	24.5188
26.5	1.5168	1.73494	3.2308	2.98404	5.0688	5.067	9.5709	8.48918	15.9678	14.0595	25.9142	24.597
26.6	1.521	1.74144	3.2427	2.99518	5.0868	5.08572	9.601	8.51988	16.0179	14.1082	25.9891	24.6751
26.7	1.52645	1.74795	3.25115	3.00631	5.09965	5.10442	9.63115	8.55057	16.0647	14.1569	26.0614	24.7531
26.8	1.5347	1.75446	3.2631	3.01745	5.1151	5.12313	9.6626	8.58124	16.115	14.2055	26.14	24.831
26.9	1.54095	1.76097	3.27875	3.02858	5.13515	5.14183	9.69875	8.61191	16.1693	14.2542	26.2223	24.9089
27	1.546	1.76748	3.2924	3.03971	5.1523	5.16053	9.7314	8.64256	16.2194	14.3027	26.2958	24.9866
27.1	1.5529	1.77398	3.3041	3.05084	5.1713	5.17923	9.7636	8.6732	16.2703	14.3513	26.3668	25.0642
27.2	1.5603	1.78049	3.313	3.06197	5.1922	5.19792	9.7916	8.70384	16.317	14.3998	26.4372	25.1417
27.3	1.56465	1.787	3.31925	3.0731	5.21495	5.21661	9.82565	8.73446	16.3675	14.4483	26.5093	25.2191
27.4	1.57025	1.7935	3.32795	3.08423	5.23515	5.23529	9.85605	8.76507	16.4229	14.4968	26.5806	25.2964
27.5	1.57905	1.80001	3.34305	3.09535	5.25475	5.25398	9.89105	8.79567	16.478	14.5452	26.6492	25.3737
27.6	1.584	1.80651	3.3522	3.10648	5.2688	5.27266	9.9228	8.82626	16.5277	14.5936	26.7172	25.4508
27.7	1.58945	1.81302	3.36435	3.1176	5.28955	5.29133	9.95895	8.85684	16.5828	14.6419	26.7908	25.5278
27.8	1.5952	1.81952	3.3748	3.12872	5.3063	5.31	9.9928	8.88741	16.6346	14.6903	26.8658	25.6047
27.9	1.60355	1.82602	3.38905	3.13985	5.32815	5.32867	10.0243	8.91797	16.6879	14.7386	26.9438	25.6815
28	1.6151	1.83253	3.4029	3.15096	5.3488	5.34733	10.0565	8.94852	16.7421	14.7868	27.0229	25.7582
28.1	1.6225	1.83903	3.4119	3.16208	5.3674	5.36599	10.0861	8.97906	16.7924	14.8351	27.0946	25.8349
28.2	1.62755	1.84553	3.42835	3.1732	5.38875	5.38465	10.1188	9.00958	16.8425	14.8833	27.1692	25.9114
28.3	1.62925	1.85203	3.43815	3.18432	5.40465	5.4033	10.1508	9.0401	16.8949	14.9314	27.2452	25.9878
28.4	1.6337	1.85853	3.4467	3.19543	5.4202	5.42195	10.1837	9.0706	16.9461	14.9796	27.32	26.0641
28.5	1.6383	1.86503	3.4558	3.20654	5.4423	5.4406	10.2132	9.1011	16.9971	15.0277	27.3905	26.1403
28.6	1.64155	1.87153	3.46545	3.21766	5.46035	5.45924	10.2428	9.13159	17.0492	15.0758	27.4639	26.2165
28.7	1.6453	1.87803	3.476	3.22877	5.4777	5.47788	10.275	9.16206	17.101	15.1238	27.5378	26.2925
28.8	1.6521	1.88453	3.4847	3.23988	5.4959	5.49651	10.3049	9.19252	17.1523	15.1718	27.6081	26.3684
28.9	1.6561	1.89103	3.4936	3.25099	5.5143	5.51515	10.3374	9.22297	17.2044	15.2198	27.6805	26.4443
29	1.6602	1.89753	3.5077	3.26209	5.531	5.53377	10.3747	9.25342	17.2561	15.2677	27.7604	26.52
29.1	1.665	1.90402	3.5177	3.2732	5.5477	5.5524	10.4044	9.28385	17.3099	15.3157	27.8375	26.5956
29.2	1.6699	1.91052	3.526	3.28431	5.5636	5.57102	10.4363	9.31427	17.3627	15.3635	27.9091	26.6712
29.3	1.6763	1.91702	3.5323	3.29541	5.5844	5.58964	10.4697	9.34468	17.4156	15.4114	27.9888	26.7466
29.4	1.6791	1.92351	3.5412	3.30651	5.6029	5.60825	10.4984	9.37508	17.4646	15.4592	28.0641	26.8219
29.5	1.6857	1.93001	3.5554	3.31761	5.6233	5.62686	10.53	9.40547	17.5126	15.507	28.1345	26.8972
29.6	1.6918	1.9365	3.5659	3.32871	5.6418	5.64547	10.5619	9.43585	17.5638	15.5547	28.2029	26.9723
29.7	1.69695	1.943	3.57625	3.33981	5.65755	5.66407	10.5925	9.46621	17.6154	15.6025	28.2761	27.0474
29.8	1.7	1.94949	3.5875	3.35091	5.6753	5.68267	10.626	9.49657	17.6678	15.6502	28.3477	27.1223
29.9	1.7054	1.95599	3.6009	3.36201	5.6961	5.70127	10.6607	9.52692	17.7207	15.6978	28.4226	27.1972
30	1.7164	1.96248	3.6134	3.3731	5.7189	5.71986	10.694	9.55726	17.7708	15.7455	28.4945	27.272
30.1	1.7265	1.96897	3.6224	3.38419	5.7394	5.73845	10.7258	9.58758	17.8216	15.7931	28.5659	27.3466
30.2	1.73215	1.97547	3.63205	3.39529	5.75915	5.75704	10.7601	9.6179	17.8739	15.8406	28.6405	27.4212
30.3	1.73585	1.98196	3.64025	3.40638	5.77855	5.77562	10.7907	9.6482	17.9257	15.8882	28.7066	27.4957
30.4	1.73835	1.98845	3.64655	3.41747	5.79335	5.7942	10.8213	9.67849	17.9795	15.9357	28.7726	27.57
30.5	1.7425	1.99494	3.6577	3.42856	5.8122	5.81277	10.8566	9.70878	18.0313	15.9831	28.8386	27.6443
30.6	1.7489	2.00143	3.6677	3.43964	5.8352	5.83135	10.893	9.73905	18.0832	16.0306	28.9022	27.7185
30.7	1.7542	2.00792	3.6806	3.45073	5.8528	5.84991	10.9257	9.76931	18.1397	16.078	28.973	27.7926
30.8	1.7595	2.01441	3.6924	3.46182	5.873	5.86848	10.9577	9.79957	18.192	16.1254	29.0455	27.8666
30.9	1.76305	2.0209	3.70195	3.4729	5.89565	5.88704	10.9849	9.82981	18.2459	16.1727	29.1208	27.9405
31	1.76715	2.02739	3.71475	3.48398	5.91545	5.9056	11.0165	9.86004	18.2974	16.22	29.1942	28.0143
31.1	1.77245	2.03388	3.72475	3.49506	5.94195	5.92415	11.0492	9.89026	18.3462	16.2673	29.2623	28.088
31.2	1.7799	2.04036	3.7325	3.50614	5.9628	5.9427	11.0829	9.92047	18.3955	16.3146	29.3322	28.1616
31.3	1.78275	2.04685	3.74435	3.51722	5.98215	5.96125	11.1145	9.95067	18.4405	16.3618	29.4015	28.2351
31.4	1.78915	2.05334	3.75565	3.5283	6.00085	5.97979	11.1497	9.98086	18.4888	16.409	29.4713	28.3085
31.5	1.7908	2.05983	3.7659	3.53938	6.0196	5.99833	11.1814	10.011	18.5395	16.4561	29.5371	28.3818
31.6	1.7957	2.06631	3.7776	3.55045	6.0383	6.01687	11.2135	10.0412	18.5894	16.5033	29.605	28.455
31.7	1.8021	2.0728	3.7867	3.56153	6.0561	6.0354	11.2451	10.0714	18.6449	16.5504	29.6729	28.5282
31.8	1.80705	2.07928	3.79615	3.5726	6.07665	6.05393	11.2757	10.1015	18.6957	16.5974	29.738	28.6012
31.9	1.81205	2.08577	3.80635	3.58367	6.09635	6.07246	11.3056	10.1316	18.7449	16.6445	29.81	28.6742
32	1.8178	2.09225	3.8206	3.59474	6.1142	6.09098	11.3367	10.1618	18.7968	16.6915	29.8778	28.747
32.1	1.8232	2.09873	3.8315	3.60581	6.1341	6.1095	11.3678	10.1919	18.844	16.7384	29.9445	28.8198
32.2	1.83185	2.10522	3.84715	3.61688	6.15515	6.12801	11.3981	10.222	18.8937	16.7854	30.0138	28.8924
32.3	1.8375	2.1117	3.8563	3.62794	6.1726	6.14652	11.4275	10.2521	18.9429	16.8323	30.0817	28.965
32.4	1.8411	2.11818	3.8696	3.63901	6.1922	6.16503	11.4603	10.2822	18.9931	16.8792	30.1497	29.0375
32.5	1.8452	2.12466	3.8803	3.65007	6.2095	6.18354	11.4921	10.3122	19.0408	16.926	30.2154	29.1099
32.6	1.851	2.13114	3.8919	3.66114	6.2288	6.20204	11.5245	10.3423	19.0899	16.9728	30.281	29.1821
32.7	1.85825	2.13763	3.90695	3.6722	6.24895	6.22054	11.5568	10.3724	19.1407	17.0196	30.3489	29.2543
32.8	1.8617	2.14411	3.9169	3.68326	6.2699	6.23903	11.5887	10.4024	19.1896	17.0664	30.4165	29.3264
32.9	1.865	2.15058	3.928	3.69432	6.2897	6.25752	11.6165	10.4324	19.2384	17.1131	30.483	29.3985
33	1.8704	2.15706	3.935	3.70538	6.3082	6.27601	11.6481	10.4625	19.2879	17.1598	30.5461	29.4704
33.1	1.8752	2.16354	3.9465	3.71643	6.3287	6.29449	11.6825	10.4925	19.3382	17.2064	30.6131	29.5422
33.2	1.8797	2.17002	3.9563	3.72749	6.348	6.31297	11.7179	10.5225	19.3905	17.2531	30.6782	29.6139
33.3	1.8825	2.1765	3.9638	3.73854	6.3652	6.33145	11.7505	10.5525	19.441	17.2997	30.7444	29.6856
33.4	1.8906	2.18298	3.9766	3.7496	6.3811	6.34992	11.7843	10.5824	19.4887	17.3462	30.8148	29.7571
33.5	1.8953	2.18945	3.9922	3.76065	6.4009	6.36839	11.8202	10.6124	19.5336	17.3928	30.882	29.8286
33.6	1.90205	2.19593	4.00275	3.7717	6.42125	6.38686	11.8509	10.6424	19.5807	17.4393	30.9497	29.8999
33.7	1.9098	2.20241	4.0154	3.78275	6.4452	6.40532	11.8824	10.6723	19.6318	17.4857	31.0171	29.9712
33.8	1.9135	2.20888	4.0254	3.7938	6.4635	6.42378	11.9145	10.7023	19.6786	17.5322	31.0829	30.0424
33.9	1.9181	2.21536	4.0362	3.80484	6.4821	6.44223	11.9469	10.7322	19.7254	17.5786	31.1452	30.1134
34	1.9232	2.22183	4.0443	3.81589	6.5038	6.46069	11.9838	10.7621	19.773	17.625	31.2124	30.1844
34.1	1.9277	2.22831	4.0513	3.82693	6.5238	6.47914	12.0188	10.792	19.8194	17.6713	31.2789	30.2553
34.2	1.9319	2.23478	4.0629	3.83798	6.5438	6.49758	12.0532	10.8219	19.8672	17.7177	31.349	30.3261
34.3	1.941	2.24125	4.0698	3.84902	6.5643	6.51602	12.0855	10.8518	19.923	17.764	31.421	30.3968
34.4	1.949	2.24773	4.0798	3.86006	6.5844	6.53446	12.119	10.8817	19.9758	17.8102	31.4834	30.4675
34.5	1.9541	2.2542	4.091	3.8711	6.6063	6.55289	12.1506	10.9115	20.0259	17.8564	31.5494	30.538
34.6	1.95905	2.26067	4.10275	3.88214	6.62325	6.57133	12.1798	10.9414	20.0735	17.9026	31.615	30.6084
34.7	1.96625	2.26714	4.11805	3.89317	6.64545	6.58975	12.2101	10.9712	20.1242	17.9488	31.6836	30.6788
34.8	1.9739	2.27361	4.1318	3.90421	6.6646	6.60818	12.242	11.0011	20.1746	17.995	31.7511	30.7491
34.9	1.9786	2.28008	4.1444	3.91524	6.684	6.6266	12.2714	11.0309	20.225	18.0411	31.8138	30.8192
35	1.98455	2.28655	4.15655	3.92628	6.70645	6.64501	12.306	11.0607	20.2727	18.0871	31.8753	30.8893
35.1	1.99115	2.29302	4.16485	3.93731	6.72725	6.66343	12.3336	11.0905	20.3204	18.1332	31.9384	30.9593
35.2	1.9945	2.29949	4.1745	3.94834	6.7459	6.68184	12.3656	11.1203	20.3677	18.1792	31.9982	31.0292
35.3	2.00355	2.30596	4.18825	3.95937	6.76815	6.70024	12.4013	11.1501	20.418	18.2252	32.064	31.099
35.4	2.0125	2.31243	4.2061	3.9704	6.7893	6.71865	12.4364	11.1798	20.4702	18.2711	32.126	31.1687
35.5	2.0201	2.3189	4.2185	3.98143	6.8074	6.73705	12.466	11.2096	20.5198	18.3171	32.1868	31.2383
35.6	2.027	2.32536	4.2282	3.99245	6.8288	6.75544	12.4998	11.2394	20.5661	18.363	32.2522	31.3079
35.7	2.0359	2.33183	4.2372	4.00348	6.8487	6.77383	12.5394	11.2691	20.6133	18.4088	32.3162	31.3773
35.8	2.04315	2.3383	4.24935	4.0145	6.86905	6.79222	12.572	11.2988	20.657	18.4547	32.3763	31.4467
35.9	2.05135	2.34476	4.26285	4.02552	6.88765	6.81061	12.5992	11.3286	20.7	18.5005	32.4363	31.516
36	2.0595	2.35123	4.2744	4.03654	6.9049	6.82899	12.6292	11.3583	20.7473	18.5462	32.4944	31.5851
36.1	2.0659	2.35769	4.2845	4.04756	6.9232	6.84737	12.6583	11.388	20.7967	18.592	32.555	31.6542
36.2	2.0742	2.36416	4.2984	4.05858	6.9399	6.86574	12.6881	11.4177	20.846	18.6377	32.6196	31.7232
36.3	2.0798	2.37062	4.315	4.0696	6.962	6.88412	12.7183	11.4473	20.8947	18.6834	32.6825	31.7921
36.4	2.0845	2.37708	4.3236	4.08062	6.9797	6.90248	12.7489	11.477	20.9382	18.729	32.7452	31.861
36.5	2.09095	2.38355	4.33885	4.09163	7.00115	6.92085	12.7809	11.5067	20.9846	18.7746	32.8111	31.9297
36.6	2.09555	2.39001	4.35245	4.10264	7.01745	6.93921	12.8119	11.5363	21.0339	18.8202	32.8744	31.9983
36.7	2.0999	2.39647	4.3637	4.11366	7.0307	6.95757	12.8366	11.5659	21.0797	18.8658	32.9392	32.0669
36.8	2.1036	2.40293	4.3738	4.12467	7.0507	6.97592	12.869	11.5956	21.1265	18.9113	33.0033	32.1354
36.9	2.10955	2.4094	4.38335	4.13568	7.07195	6.99427	12.908	11.6252	21.179	18.9568	33.0672	32.2037
37	2.11805	2.41586	4.39275	4.14669	7.08675	7.01262	12.9421	11.6548	21.2258	19.0023	33.1323	32.272
37.1	2.12835	2.42232	4.40555	4.15769	7.10515	7.03096	12.9791	11.6844	21.273	19.0477	33.1957	32.3402
37.2	2.13095	2.42878	4.41685	4.1687	7.11985	7.0493	13.0115	11.714	21.3157	19.0931	33.2518	32.4083
37.3	2.1343	2.43524	4.4269	4.17971	7.1353	7.06764	13.0434	11.7436	21.3604	19.1385	33.3124	32.4764
37.4	2.14505	2.44169	4.44225	4.19071	7.15635	7.08597	13.0771	11.7731	21.4104	19.1839	33.3803	32.5443
37.5	2.15225	2.44815	4.45265	4.20171	7.17165	7.1043	13.1081	11.8027	21.4638	19.2292	33.4459	32.6121
37.6	2.1597	2.45461	4.4611	4.21271	7.1886	7.12263	13.1374	11.8322	21.5159	19.2745	33.5103	32.6799
37.7	2.1664	2.46107	4.4725	4.22371	7.2099	7.14095	13.1683	11.8618	21.5687	19.3197	33.5767	32.7476
37.8	2.1731	2.46752	4.4858	4.23471	7.229	7.15927	13.201	11.8913	21.6139	19.365	33.6416	32.8152
37.9	2.18105	2.47398	4.49995	4.24571	7.25025	7.17758	13.2356	11.9208	21.6597	19.4102	33.7083	32.8827
38	2.18845	2.48044	4.51225	4.25671	7.27375	7.1959	13.266	11.9503	21.7068	19.4553	33.7747	32.9501
38.1	2.19135	2.48689	4.52055	4.2677	7.29135	7.21421	13.2955	11.9798	21.75	19.5005	33.8367	33.0174
38.2	2.1954	2.49335	4.5298	4.2787	7.3103	7.23251	13.3258	12.0093	21.7962	19.5456	33.8921	33.0846
38.3	2.1981	2.4998	4.5372	4.28969	7.327	7.25081	13.3589	12.0387	21.8385	19.5907	33.9561	33.1518
38.4	2.2011	2.50626	4.5482	4.30068	7.3458	7.26911	13.3895	12.0682	21.8851	19.6357	34.0129	33.2189
38.5	2.2088	2.51271	4.5593	4.31167	7.3637	7.2874	13.4202	12.0977	21.9318	19.6807	34.0674	33.2858
38.6	2.2131	2.51916	4.5695	4.32266	7.3824	7.3057	13.4497	12.1271	21.9762	19.7257	34.1265	33.3527
38.7	2.21925	2.52562	4.58085	4.33365	7.40245	7.32398	13.4838	12.1565	22.022	19.7707	34.185	33.4195
38.8	2.2261	2.53207	4.5904	4.34464	7.422	7.34227	13.5178	12.186	22.0674	19.8156	34.2452	33.4862
38.9	2.23385	2.53852	4.60345	4.35562	7.43855	7.36055	13.5472	12.2154	22.1109	19.8605	34.3052	33.5529
39	2.23785	2.54497	4.61235	4.3666	7.45485	7.37883	13.5778	12.2448	22.1593	19.9054	34.3615	33.6194
39.1	2.2412	2.55142	4.624	4.37759	7.4719	7.3971	13.6105	12.2742	22.2076	19.9502	34.4214	33.6859
39.2	2.249	2.55787	4.6388	4.38857	7.4938	7.41537	13.647	12.3035	22.2537	19.995	34.4835	33.7523
39.3	2.25635	2.56432	4.64795	4.39955	7.51445	7.43364	13.6785	12.3329	22.297	20.0398	34.5471	33.8185
39.4	2.26025	2.57077	4.65765	4.41053	7.53155	7.4519	13.7081	12.3623	22.3448	20.0846	34.6082	33.8848
39.5	2.26525	2.57722	4.66675	4.42151	7.54895	7.47016	13.7361	12.3916	22.3892	20.1293	34.6715	33.9509
39.6	2.27045	2.58367	4.67485	4.43249	7.56395	7.48842	13.7651	12.421	22.4346	20.174	34.7362	34.0169
39.7	2.2734	2.59012	4.6853	4.44346	7.5793	7.50667	13.7965	12.4503	22.4794	20.2187	34.7973	34.0828
39.8	2.2783	2.59657	4.692	4.45444	7.5971	7.52492	13.8298	12.4796	22.5261	20.2633	34.8615	34.1487
39.9	2.2849	2.60301	4.7027	4.46541	7.6135	7.54317	13.8631	12.5089	22.5738	20.3079	34.921	34.2145
40	2.29095	2.60946	4.71205	4.47638	7.63395	7.56141	13.8986	12.5382	22.6194	20.3525	34.9817	34.2802
40.1	2.2949	2.61591	4.725	4.48735	7.6506	7.57965	13.9253	12.5675	22.6635	20.397	35.0405	34.3458
40.2	2.29645	2.62235	4.73445	4.49832	7.66925	7.59788	13.9493	12.5968	22.7043	20.4415	35.0977	34.4113
40.3	2.3004	2.6288	4.7434	4.50929	7.6901	7.61612	13.9793	12.6261	22.752	20.486	35.1565	34.4767
40.4	2.3062	2.63524	4.7588	4.52026	7.71	7.63434	14.0114	12.6553	22.8004	20.5305	35.2156	34.5421
40.5	2.30945	2.64169	4.76885	4.53122	7.73155	7.65257	14.041	12.6846	22.8482	20.5749	35.2786	34.6074
40.6	2.31645	2.64813	4.77635	4.54219	7.75105	7.67079	14.0717	12.7138	22.8985	20.6193	35.3383	34.6725
40.7	2.3236	2.65458	4.7871	4.55315	7.7708	7.68901	14.1049	12.743	22.9508	20.6637	35.3968	34.7376
40.8	2.3291	2.66102	4.7982	4.56411	7.7874	7.70723	14.1348	12.7723	22.9949	20.708	35.4512	34.8027
40.9	2.33235	2.66746	4.80895	4.57507	7.80445	7.72544	14.1612	12.8015	23.0439	20.7523	35.5099	34.8676
41	2.33995	2.6739	4.82245	4.58603	7.82625	7.74364	14.1929	12.8307	23.0891	20.7966	35.576	34.9324
41.1	2.3463	2.68034	4.8369	4.59699	7.8416	7.76185	14.2234	12.8598	23.1377	20.8409	35.6389	34.9972
41.2	2.352	2.68679	4.8492	4.60795	7.8606	7.78005	14.2543	12.889	23.1853	20.8851	35.6945	35.0619
41.3	2.3618	2.69323	4.8626	4.61891	7.8806	7.79825	14.2857	12.9182	23.2337	20.9293	35.7546	35.1265
41.4	2.364	2.69967	4.873	4.62986	7.8979	7.81644	14.3113	12.9473	23.2794	20.9734	35.8097	35.191
41.5	2.36945	2.70611	4.88455	4.64082	7.91165	7.83463	14.3442	12.9765	23.3238	21.0176	35.8626	35.2554
41.6	2.3809	2.71255	4.8982	4.65177	7.9358	7.85282	14.3844	13.0056	23.3746	21.0617	35.9217	35.3198
41.7	2.38845	2.71899	4.90965	4.66272	7.95515	7.871	14.4177	13.0348	23.4197	21.1057	35.9753	35.384
41.8	2.3946	2.72542	4.9232	4.67367	7.9727	7.88918	14.4465	13.0639	23.4608	21.1498	36.0287	35.4482
41.9	2.398	2.73186	4.9325	4.68462	7.9936	7.90736	14.4733	13.093	23.5086	21.1938	36.0847	35.5123
42	2.401	2.7383	4.9412	4.69557	8.0145	7.92553	14.5016	13.1221	23.5526	21.2378	36.1398	35.5763
42.1	2.4041	2.74474	4.9507	4.70651	8.0358	7.9437	14.5291	13.1512	23.6	21.2818	36.1934	35.6402
42.2	2.4081	2.75117	4.9607	4.71746	8.0546	7.96187	14.5566	13.1802	23.6458	21.3257	36.2458	35.7041
42.3	2.4091	2.75761	4.9688	4.7284	8.0754	7.98003	14.5839	13.2093	23.6887	21.3696	36.2973	35.7679
42.4	2.4143	2.76404	4.977	4.73934	8.0862	7.99819	14.6104	13.2384	23.7323	21.4135	36.3529	35.8315
42.5	2.41835	2.77048	4.98405	4.75029	8.10045	8.01635	14.639	13.2674	23.7762	21.4573	36.4097	35.8951
42.6	2.4219	2.77691	4.9948	4.76123	8.1175	8.0345	14.6716	13.2964	23.8204	21.5011	36.4649	35.9587
42.7	2.42585	2.78335	5.00695	4.77217	8.13865	8.05265	14.7	13.3255	23.8664	21.5449	36.5257	36.0221
42.8	2.42995	2.78978	5.01675	4.7831	8.16095	8.0708	14.7331	13.3545	23.9121	21.5886	36.5829	36.0855
42.9	2.43695	2.79622	5.02525	4.79404	8.17935	8.08894	14.7635	13.3835	23.9541	21.6324	36.6405	36.1487
43	2.4425	2.80265	5.0387	4.80497	8.1973	8.10708	14.7924	13.4125	23.9954	21.6761	36.6979	36.2119
43.1	2.4466	2.80908	5.053	4.81591	8.2181	8.12521	14.8252	13.4415	24.04	21.7197	36.7564	36.275
43.2	2.44525	2.81551	5.06295	4.82684	8.23645	8.14334	14.8527	13.4704	24.0808	21.7634	36.8087	36.3381
43.3	2.45445	2.82194	5.07365	4.83777	8.25205	8.16147	14.884	13.4994	24.1272	21.807	36.8636	36.401
43.4	2.46195	2.82838	5.08915	4.8487	8.27695	8.1796	14.9161	13.5284	24.1772	21.8506	36.9233	36.4639
43.5	2.4648	2.83481	5.0981	4.85963	8.2987	8.19772	14.9449	13.5573	24.221	21.8941	36.9772	36.5267
43.6	2.46875	2.84124	5.10555	4.87056	8.32115	8.21584	14.9704	13.5862	24.2644	21.9376	37.0273	36.5894
43.7	2.47385	2.84767	5.11465	4.88149	8.33785	8.23395	14.9933	13.6152	24.3055	21.9811	37.0799	36.652
43.8	2.47695	2.8541	5.12375	4.89241	8.35735	8.25206	15.0198	13.6441	24.345	22.0246	37.1336	36.7145
43.9	2.482	2.86052	5.1355	4.90334	8.38	8.27017	15.0511	13.673	24.3853	22.068	37.1915	36.777
44	2.4856	2.86695	5.1419	4.91426	8.3964	8.28828	15.0766	13.7019	24.4287	22.1115	37.2494	36.8394
44.1	2.49295	2.87338	5.14705	4.92519	8.40765	8.30638	15.1101	13.7308	24.4714	22.1548	37.3001	36.9017
44.2	2.50365	2.87981	5.15755	4.93611	8.42915	8.32447	15.1432	13.7596	24.5181	22.1982	37.3561	36.9639
44.3	2.51175	2.88623	5.16985	4.94703	8.44915	8.34257	15.176	13.7885	24.5647	22.2415	37.4177	37.026
44.4	2.52095	2.89266	5.18125	4.95794	8.46445	8.36066	15.2063	13.8174	24.6121	22.2848	37.4733	37.0881
44.5	2.52955	2.89909	5.19225	4.96886	8.47995	8.37875	15.2385	13.8462	24.653	22.3281	37.5282	37.15
44.6	2.53475	2.90551	5.20635	4.97978	8.49855	8.39683	15.2688	13.875	24.6988	22.3713	37.585	37.2119
44.7	2.54335	2.91194	5.21825	4.99069	8.51695	8.41491	15.2984	13.9039	24.7441	22.4145	37.6427	37.2738
44.8	2.54765	2.91836	5.22655	5.00161	8.52985	8.43299	15.3256	13.9327	24.7859	22.4577	37.6958	37.3355
44.9	2.5535	2.92479	5.2388	5.01252	8.5497	8.45106	15.3559	13.9615	24.8302	22.5008	37.7533	37.3972
45	2.5614	2.93121	5.2514	5.02343	8.5688	8.46913	15.39	13.9903	24.8787	22.544	37.8078	37.4587
45.1	2.5661	2.93763	5.2653	5.03434	8.5869	8.4872	15.4227	14.0191	24.9271	22.5871	37.8623	37.5202
45.2	2.5758	2.94406	5.2812	5.04525	8.6047	8.50526	15.4545	14.0478	24.9753	22.6301	37.9143	37.5817
45.3	2.58075	2.95048	5.29055	5.05615	8.62295	8.52332	15.4844	14.0766	25.0212	22.6732	37.9687	37.643
45.4	2.5822	2.9569	5.3011	5.06706	8.6442	8.54138	15.5162	14.1054	25.0627	22.7162	38.0196	37.7043
45.5	2.5878	2.96332	5.3097	5.07797	8.6634	8.55943	15.5489	14.1341	25.1064	22.7591	38.0731	37.7654
45.6	2.5898	2.96974	5.3219	5.08887	8.6792	8.57748	15.5801	14.1628	25.1541	22.8021	38.1255	37.8265
45.7	2.5988	2.97616	5.3319	5.09977	8.6998	8.59552	15.6112	14.1916	25.1962	22.845	38.1797	37.8876
45.8	2.60385	2.98258	5.34485	5.11067	8.71745	8.61357	15.6415	14.2203	25.2411	22.8879	38.2335	37.9485
45.9	2.6099	2.989	5.3592	5.12157	8.7348	8.6316	15.671	14.249	25.2838	22.9308	38.2868	38.0094
46	2.61775	2.99542	5.37455	5.13247	8.75515	8.64964	15.7021	14.2777	25.3296	22.9736	38.3453	38.0702
46.1	2.6248	3.00184	5.3885	5.14337	8.772	8.66767	15.7356	14.3064	25.3744	23.0164	38.4029	38.1309
46.2	2.6334	3.00826	5.398	5.15427	8.7929	8.6857	15.7706	14.335	25.4207	23.0592	38.4599	38.1915
46.3	2.64145	3.01467	5.41035	5.16516	8.81285	8.70373	15.8034	14.3637	25.47	23.1019	38.5178	38.2521
46.4	2.649	3.02109	5.421	5.17606	8.8286	8.72175	15.8367	14.3924	25.5088	23.1447	38.5723	38.3125
46.5	2.65505	3.02751	5.42965	5.18695	8.84455	8.73977	15.8677	14.421	25.549	23.1874	38.6228	38.3729
46.6	2.66305	3.03392	5.44165	5.19784	8.85705	8.75778	15.8955	14.4496	25.5921	23.23	38.6761	38.4332
46.7	2.66875	3.04034	5.45185	5.20873	8.87475	8.77579	15.9266	14.4783	25.6343	23.2727	38.7264	38.4935
46.8	2.6749	3.04676	5.4641	5.21962	8.8947	8.7938	15.9589	14.5069	25.6779	23.3153	38.7796	38.5536
46.9	2.6819	3.05317	5.4742	5.23051	8.9089	8.81181	15.9873	14.5355	25.7196	23.3579	38.8325	38.6137
47	2.69175	3.05958	5.48645	5.2414	8.92925	8.82981	16.0195	14.5641	25.7601	23.4004	38.891	38.6737
47.1	2.69345	3.066	5.49415	5.25228	8.94005	8.84781	16.0461	14.5927	25.7996	23.4429	38.9373	38.7337
47.2	2.6981	3.07241	5.5041	5.26317	8.9575	8.8658	16.0754	14.6212	25.8398	23.4854	38.9872	38.7935
47.3	2.70605	3.07882	5.51575	5.27405	8.97285	8.88379	16.1082	14.6498	25.882	23.5279	39.0391	38.8533
47.4	2.70835	3.08524	5.52585	5.28493	8.98815	8.90178	16.1348	14.6783	25.9246	23.5704	39.0861	38.913
47.5	2.7177	3.09165	5.5364	5.29581	9.0022	8.91976	16.1622	14.7069	25.9707	23.6128	39.1332	38.9726
47.6	2.72285	3.09806	5.54885	5.30669	9.02055	8.93775	16.1921	14.7354	26.0157	23.6551	39.1833	39.0321
47.7	2.72265	3.10447	5.55805	5.31757	9.03255	8.95572	16.216	14.764	26.0597	23.6975	39.2308	39.0916
47.8	2.72525	3.11088	5.56615	5.32845	9.04715	8.9737	16.2419	14.7925	26.105	23.7398	39.2821	39.151
47.9	2.7295	3.11729	5.5768	5.33932	9.0623	8.99167	16.2727	14.821	26.1503	23.7821	39.3316	39.2103
48	2.7366	3.1237	5.5882	5.3502	9.0776	9.00963	16.3016	14.8495	26.1944	23.8244	39.3791	39.2695
48.1	2.7446	3.13011	5.6	5.36107	9.0945	9.0276	16.3306	14.878	26.2425	23.8667	39.434	39.3287
48.2	2.7536	3.13652	5.6098	5.37194	9.1081	9.04556	16.3612	14.9064	26.287	23.9089	39.4862	39.3878
48.3	2.75965	3.14293	5.62305	5.38281	9.12705	9.06351	16.396	14.9349	26.3315	23.9511	39.5378	39.4468
48.4	2.76505	3.14934	5.63515	5.39368	9.14235	9.08147	16.4285	14.9634	26.3746	23.9932	39.5896	39.5057
48.5	2.7703	3.15574	5.645	5.40455	9.1663	9.09942	16.4594	14.9918	26.4171	24.0354	39.6403	39.5646
48.6	2.7773	3.16215	5.6574	5.41542	9.1864	9.11737	16.4912	15.0202	26.4627	24.0775	39.6946	39.6233
48.7	2.7857	3.16856	5.6692	5.42629	9.2084	9.13531	16.5205	15.0487	26.509	24.1195	39.7512	39.682
48.8	2.7967	3.17496	5.6826	5.43715	9.2257	9.15325	16.5543	15.0771	26.5536	24.1616	39.8036	39.7407
48.9	2.80555	3.18137	5.69755	5.44801	9.24605	9.17118	16.588	15.1055	26.5962	24.2036	39.8576	39.7992
49	2.8115	3.18777	5.7072	5.45888	9.266	9.18912	16.6138	15.1339	26.6381	24.2456	39.9065	39.8577
49.1	2.81875	3.19418	5.71465	5.46974	9.28295	9.20705	16.6411	15.1623	26.6816	24.2876	39.9597	39.9161
49.2	2.83065	3.20058	5.72755	5.4806	9.30245	9.22497	16.6712	15.1906	26.7275	24.3295	40.0112	39.9744
49.3	2.84275	3.20699	5.73835	5.49146	9.32065	9.2429	16.703	15.219	26.7728	24.3714	40.0638	40.0327
49.4	2.8495	3.21339	5.748	5.50232	9.3392	9.26081	16.7311	15.2474	26.8149	24.4133	40.1206	40.0908
49.5	2.857	3.21979	5.7562	5.51317	9.3575	9.27873	16.7599	15.2757	26.8564	24.4551	40.1763	40.1489
49.6	2.86835	3.2262	5.76825	5.52403	9.37605	9.29664	16.7891	15.3041	26.9026	24.497	40.2324	40.207
49.7	2.8757	3.2326	5.7804	5.53488	9.3929	9.31455	16.8238	15.3324	26.9449	24.5388	40.2887	40.2649
49.8	2.8861	3.239	5.7943	5.54573	9.4182	9.33246	16.864	15.3607	26.995	24.5805	40.3482	40.3228
49.9	2.8932	3.2454	5.8067	5.55659	9.4371	9.35036	16.8967	15.389	27.0389	24.6223	40.4011	40.3806
50	2.89825	3.2518	5.81345	5.56744	9.45425	9.36826	16.9237	15.4173	27.0778	24.664	40.4532	40.4383
50.1	2.9062	3.2582	5.8298	5.57829	9.4683	9.38616	16.9527	15.4456	27.1188	24.7057	40.5053	40.4959
50.2	2.91125	3.2646	5.84625	5.58913	9.48925	9.40405	16.9829	15.4739	27.1627	24.7474	40.5562	40.5535
50.3	2.9153	3.271	5.8589	5.59998	9.5096	9.42194	17.0157	15.5021	27.2066	24.789	40.6078	40.611
50.4	2.92395	3.2774	5.87005	5.61083	9.53095	9.43982	17.0475	15.5304	27.2504	24.8306	40.6569	40.6684
50.5	2.9278	3.2838	5.8769	5.62167	9.5499	9.4577	17.0776	15.5587	27.2932	24.8722	40.7029	40.7258
50.6	2.9293	3.29019	5.8871	5.63251	9.5706	9.47558	17.1079	15.5869	27.3391	24.9137	40.7541	40.7831
50.7	2.93625	3.29659	5.90045	5.64336	9.59115	9.49346	17.1366	15.6151	27.3839	24.9552	40.8047	40.8403
50.8	2.94125	3.30299	5.91625	5.6542	9.61135	9.51133	17.167	15.6433	27.4296	24.9967	40.8555	40.8974
50.9	2.94695	3.30939	5.92985	5.66504	9.63475	9.5292	17.1994	15.6715	27.475	25.0382	40.9129	40.9545
51	2.95385	3.31578	5.94355	5.67587	9.65225	9.54706	17.2285	15.6997	27.5149	25.0796	40.9663	41.0114
51.1	2.9615	3.32218	5.9547	5.68671	9.6721	9.56492	17.2554	15.7279	27.5551	25.1211	41.0187	41.0683
51.2	2.9737	3.32857	5.9684	5.69755	9.6919	9.58278	17.2852	15.7561	27.5938	25.1624	41.0701	41.1252
51.3	2.9761	3.33497	5.9757	5.70838	9.707	9.60064	17.3157	15.7843	27.6347	25.2038	41.1239	41.1819
51.4	2.9824	3.34136	5.9842	5.71922	9.7257	9.61849	17.3455	15.8124	27.675	25.2451	41.1682	41.2386
51.5	2.9921	3.34775	5.9939	5.73005	9.7419	9.63633	17.3744	15.8406	27.7209	25.2864	41.2165	41.2952
51.6	3.0024	3.35415	6.0058	5.74088	9.7618	9.65418	17.4031	15.8687	27.7652	25.3277	41.2702	41.3518
51.7	3.0137	3.36054	6.0182	5.75171	9.783	9.67202	17.4346	15.8969	27.8101	25.369	41.3218	41.4082
51.8	3.01815	3.36693	6.03645	5.76254	9.80255	9.68986	17.4657	15.925	27.8568	25.4102	41.3695	41.4646
51.9	3.02735	3.37332	6.04855	5.77337	9.82525	9.70769	17.4974	15.9531	27.8998	25.4514	41.424	41.521
52	3.0348	3.37972	6.0597	5.78419	9.8456	9.72552	17.5296	15.9812	27.9479	25.4925	41.4735	41.5772
52.1	3.03945	3.38611	6.06705	5.79502	9.86295	9.74335	17.5518	16.0093	27.9943	25.5337	41.5191	41.6334
52.2	3.0448	3.3925	6.0756	5.80584	9.8815	9.76118	17.5752	16.0374	28.0364	25.5748	41.5674	41.6895
52.3	3.0511	3.39889	6.0886	5.81666	9.9012	9.779	17.6035	16.0655	28.0779	25.6159	41.615	41.7455
52.4	3.05785	3.40528	6.10245	5.82749	9.91935	9.79681	17.6305	16.0935	28.1125	25.6569	41.6629	41.8015
52.5	3.0628	3.41167	6.115	5.83831	9.9367	9.81463	17.6556	16.1216	28.1524	25.698	41.7153	41.8574
52.6	3.0651	3.41805	6.1288	5.84913	9.9552	9.83244	17.6843	16.1496	28.1943	25.739	41.7693	41.9132
52.7	3.07085	3.42444	6.13875	5.85994	9.97905	9.85025	17.7144	16.1776	28.2347	25.7799	41.8191	41.9689
52.8	3.07995	3.43083	6.15175	5.87076	10.0014	9.86805	17.7451	16.2057	28.2783	25.8209	41.8705	42.0246
52.9	3.08565	3.43722	6.15985	5.88158	10.018	9.88585	17.7778	16.2337	28.3153	25.8618	41.9225	42.0802
53	3.0914	3.4436	6.1708	5.89239	10.0398	9.90365	17.8132	16.2617	28.3556	25.9027	41.975	42.1357
53.1	3.09525	3.44999	6.18055	5.9032	10.0572	9.92144	17.8397	16.2897	28.3988	25.9436	42.0209	42.1912
53.2	3.1039	3.45638	6.1948	5.91401	10.0834	9.93923	17.8686	16.3177	28.4452	25.9844	42.0697	42.2465
53.3	3.11405	3.46276	6.20385	5.92483	10.1039	9.95702	17.8984	16.3456	28.4872	26.0252	42.12	42.3019
53.4	3.12315	3.46915	6.21445	5.93563	10.1262	9.9748	17.9284	16.3736	28.5295	26.066	42.1711	42.3571
53.5	3.13415	3.47553	6.22615	5.94644	10.1511	9.99258	17.9624	16.4016	28.5742	26.1068	42.2284	42.4123
53.6	3.1414	3.48191	6.2407	5.95725	10.1756	10.0104	17.9931	16.4295	28.6165	26.1475	42.2784	42.4674
53.7	3.14795	3.4883	6.25145	5.96806	10.1967	10.0281	18.0221	16.4574	28.657	26.1882	42.3274	42.5224
53.8	3.15545	3.49468	6.26285	5.97886	10.2189	10.0459	18.0573	16.4854	28.6997	26.2289	42.3799	42.5773
53.9	3.1612	3.50106	6.2742	5.98966	10.2388	10.0637	18.0892	16.5133	28.741	26.2695	42.426	42.6322
54	3.1679	3.50745	6.2839	6.00047	10.2604	10.0814	18.1178	16.5412	28.782	26.3102	42.472	42.687
54.1	3.17025	3.51383	6.29515	6.01127	10.2785	10.0992	18.1462	16.5691	28.8198	26.3508	42.5232	42.7418
54.2	3.17785	3.52021	6.30795	6.02207	10.2945	10.1169	18.1762	16.597	28.8601	26.3913	42.5695	42.7965
54.3	3.18385	3.52659	6.32175	6.03287	10.3125	10.1347	18.2068	16.6249	28.9029	26.4319	42.6169	42.8511
54.4	3.1914	3.53297	6.3348	6.04366	10.3333	10.1525	18.2359	16.6527	28.9406	26.4724	42.6617	42.9056
54.5	3.2038	3.53935	6.3484	6.05446	10.3604	10.1702	18.2698	16.6806	28.9857	26.5129	42.7121	42.96
54.6	3.213	3.54573	6.3646	6.06525	10.381	10.1879	18.3065	16.7084	29.0305	26.5533	42.7639	43.0144
54.7	3.22355	3.55211	6.37765	6.07605	10.4004	10.2057	18.338	16.7363	29.0662	26.5938	42.8115	43.0688
54.8	3.2348	3.55849	6.3882	6.08684	10.4203	10.2234	18.3722	16.7641	29.108	26.6342	42.8632	43.123
54.9	3.24235	3.56486	6.39955	6.09763	10.443	10.2411	18.4048	16.7919	29.1489	26.6746	42.9165	43.1772
55	3.24865	3.57124	6.40965	6.10842	10.4577	10.2589	18.4311	16.8197	29.1899	26.7149	42.967	43.2313
55.1	3.25525	3.57762	6.42395	6.11921	10.4746	10.2766	18.4593	16.8475	29.23	26.7553	43.0201	43.2853
55.2	3.25895	3.584	6.43715	6.13	10.4933	10.2943	18.4851	16.8753	29.2699	26.7956	43.0714	43.3393
55.3	3.2598	3.59037	6.4454	6.14079	10.5105	10.312	18.5125	16.9031	29.3091	26.8358	43.1214	43.3932
55.4	3.26375	3.59675	6.45855	6.15157	10.5268	10.3298	18.5391	16.9309	29.3476	26.8761	43.1701	43.447
55.5	3.2651	3.60312	6.4694	6.16235	10.5457	10.3475	18.5649	16.9586	29.3871	26.9163	43.2147	43.5008
55.6	3.26965	3.6095	6.48295	6.17314	10.5622	10.3652	18.5885	16.9864	29.4258	26.9565	43.2554	43.5545
55.7	3.27435	3.61587	6.49285	6.18392	10.578	10.3829	18.6176	17.0141	29.4629	26.9967	43.3018	43.6081
55.8	3.28085	3.62225	6.50425	6.1947	10.5917	10.4006	18.6433	17.0419	29.5044	27.0368	43.3467	43.6617
55.9	3.28375	3.62862	6.51325	6.20548	10.6029	10.4183	18.6674	17.0696	29.5404	27.0769	43.3898	43.7151
56	3.2918	3.63499	6.5268	6.21626	10.6214	10.436	18.6991	17.0973	29.5801	27.117	43.4416	43.7685
56.1	3.302	3.64136	6.546	6.22704	10.6459	10.4537	18.7332	17.125	29.624	27.1571	43.4927	43.8219
56.2	3.308	3.64774	6.5554	6.23781	10.6666	10.4714	18.7661	17.1527	29.6649	27.1971	43.5395	43.8752
56.3	3.3145	3.65411	6.5673	6.24859	10.6873	10.4891	18.7976	17.1804	29.7059	27.2371	43.5906	43.9284
56.4	3.3234	3.66048	6.5784	6.25936	10.7028	10.5067	18.8287	17.2081	29.7444	27.2771	43.6398	43.9815
56.5	3.3305	3.66685	6.5892	6.27013	10.7221	10.5244	18.8542	17.2357	29.783	27.3171	43.6859	44.0346
56.6	3.3372	3.67322	6.6063	6.2809	10.744	10.5421	18.8863	17.2634	29.8238	27.357	43.7373	44.0876
56.7	3.3494	3.67959	6.6191	6.29167	10.762	10.5598	18.9173	17.291	29.8649	27.3969	43.7867	44.1405
56.8	3.35715	3.68596	6.62855	6.30244	10.7804	10.5774	18.946	17.3187	29.905	27.4368	43.8334	44.1934
56.9	3.36395	3.69233	6.63795	6.31321	10.7938	10.5951	18.9735	17.3463	29.9463	27.4766	43.8815	44.2462
57	3.37095	3.6987	6.64695	6.32397	10.8092	10.6128	18.9994	17.3739	29.9858	27.5165	43.925	44.2989
57.1	3.3764	3.70506	6.6538	6.33474	10.8256	10.6304	19.0256	17.4015	30.0257	27.5563	43.967	44.3516
57.2	3.383	3.71143	6.6668	6.3455	10.8434	10.6481	19.0557	17.4291	30.0641	27.596	44.0129	44.4041
57.3	3.38565	3.7178	6.67565	6.35627	10.86	10.6657	19.0854	17.4567	30.1043	27.6358	44.0596	44.4567
57.4	3.3935	3.72417	6.6859	6.36703	10.8812	10.6834	19.1144	17.4843	30.1466	27.6755	44.0997	44.5091
57.5	3.39975	3.73053	6.69995	6.37779	10.903	10.701	19.1466	17.5119	30.1906	27.7152	44.1495	44.5615
57.6	3.40785	3.7369	6.71485	6.38855	10.9257	10.7187	19.1769	17.5394	30.2323	27.7548	44.1939	44.6138
57.7	3.41205	3.74326	6.72655	6.3993	10.9454	10.7363	19.2065	17.567	30.2751	27.7945	44.2384	44.6661
57.8	3.4175	3.74963	6.7376	6.41006	10.9637	10.7539	19.236	17.5945	30.3156	27.8341	44.2831	44.7183
57.9	3.4231	3.75599	6.7462	6.42082	10.9796	10.7716	19.2628	17.622	30.3568	27.8737	44.3302	44.7704
58	3.4261	3.76235	6.7559	6.43157	10.9968	10.7892	19.2892	17.6496	30.3955	27.9132	44.3734	44.8224
58.1	3.43145	3.76872	6.76645	6.44232	11.0143	10.8068	19.3151	17.6771	30.4321	27.9528	44.4177	44.8744
58.2	3.43905	3.77508	6.78165	6.45307	11.0321	10.8244	19.3449	17.7046	30.4689	27.9923	44.4621	44.9263
58.3	3.4453	3.78144	6.7931	6.46383	11.0507	10.8421	19.3765	17.7321	30.5099	28.0318	44.5063	44.9782
58.4	3.45215	3.78781	6.80715	6.47457	11.0721	10.8597	19.4132	17.7596	30.5516	28.0712	44.5553	45.03
58.5	3.45865	3.79417	6.81775	6.48532	11.0895	10.8773	19.4474	17.787	30.5925	28.1107	44.6007	45.0817
58.6	3.46355	3.80053	6.82855	6.49607	11.1035	10.8949	19.4768	17.8145	30.6309	28.1501	44.641	45.1333
58.7	3.46995	3.80689	6.83715	6.50682	11.1215	10.9125	19.5027	17.8419	30.67	28.1894	44.6851	45.1849
58.8	3.47485	3.81325	6.84675	6.51756	11.1361	10.9301	19.5342	17.8694	30.7091	28.2288	44.7266	45.2364
58.9	3.4784	3.81961	6.8574	6.5283	11.1542	10.9477	19.5668	17.8968	30.7479	28.2681	44.7679	45.2879
59	3.4807	3.82597	6.8706	6.53905	11.1728	10.9653	19.5948	17.9243	30.7887	28.3074	44.8086	45.3393
59.1	3.4833	3.83233	6.8792	6.54979	11.1871	10.9829	19.6259	17.9517	30.8292	28.3467	44.8525	45.3906
59.2	3.485	3.83868	6.8865	6.56053	11.2049	11.0005	19.6525	17.9791	30.8708	28.3859	44.8954	45.4418
59.3	3.4868	3.84504	6.8959	6.57127	11.2183	11.0181	19.6808	18.0065	30.9048	28.4252	44.938	45.493
59.4	3.4873	3.8514	6.9095	6.582	11.2376	11.0356	19.7124	18.0339	30.9448	28.4644	44.9789	45.5441
59.5	3.4903	3.85776	6.918	6.59274	11.2546	11.0532	19.7424	18.0612	30.9822	28.5035	45.0202	45.5952
59.6	3.4941	3.86411	6.9273	6.60347	11.2704	11.0708	19.7675	18.0886	31.0214	28.5427	45.0598	45.6461
59.7	3.50095	3.87047	6.93745	6.61421	11.2854	11.0884	19.7995	18.116	31.0613	28.5818	45.1039	45.6971
59.8	3.5093	3.87683	6.9515	6.62494	11.3067	11.1059	19.8264	18.1433	31.1031	28.6209	45.1468	45.7479
59.9	3.51575	3.88318	6.96285	6.63567	11.3266	11.1235	19.8534	18.1707	31.14	28.66	45.1912	45.7987
60	3.52565	3.88953	6.97745	6.6464	11.3488	11.1411	19.8854	18.198	31.1809	28.699	45.2347	45.8494
60.1	3.534	3.89589	6.9886	6.65713	11.3668	11.1586	19.9133	18.2253	31.2225	28.738	45.2789	45.9001
60.2	3.5464	3.90224	7.0031	6.66786	11.386	11.1762	19.944	18.2526	31.2665	28.777	45.3263	45.9507
60.3	3.5509	3.9086	7.0127	6.67859	11.4066	11.1937	19.9732	18.2799	31.3068	28.816	45.3727	46.0012
60.4	3.55845	3.91495	7.02215	6.68931	11.427	11.2113	20.0027	18.3072	31.3465	28.8549	45.4174	46.0517
60.5	3.5604	3.9213	7.0331	6.70004	11.4457	11.2288	20.0341	18.3345	31.3893	28.8938	45.4654	46.102
60.6	3.56375	3.92765	7.04265	6.71076	11.4619	11.2464	20.065	18.3618	31.4278	28.9327	45.5125	46.1524
60.7	3.5687	3.934	7.051	6.72148	11.4766	11.2639	20.0915	18.389	31.4621	28.9715	45.5557	46.2026
60.8	3.57515	3.94036	7.06145	6.7322	11.4944	11.2814	20.1204	18.4163	31.5015	29.0104	45.5984	46.2528
60.9	3.57935	3.94671	7.07285	6.74292	11.5089	11.299	20.1446	18.4435	31.5336	29.0492	45.6395	46.303
61	3.58455	3.95306	7.08235	6.75364	11.5264	11.3165	20.1692	18.4708	31.5731	29.088	45.682	46.353
61.1	3.59105	3.95941	7.09165	6.76436	11.5454	11.334	20.199	18.498	31.6155	29.1267	45.7232	46.403
61.2	3.59845	3.96575	7.10245	6.77507	11.564	11.3515	20.2272	18.5252	31.6617	29.1655	45.7656	46.453
61.3	3.60545	3.9721	7.11705	6.78579	11.5836	11.3691	20.2587	18.5524	31.7012	29.2042	45.8103	46.5029
61.4	3.6142	3.97845	7.1289	6.7965	11.6031	11.3866	20.286	18.5796	31.7405	29.2428	45.8544	46.5527
61.5	3.6183	3.9848	7.1386	6.80721	11.6199	11.4041	20.3121	18.6068	31.7784	29.2815	45.8936	46.6024
61.6	3.6302	3.99115	7.1511	6.81792	11.6375	11.4216	20.3386	18.634	31.8183	29.3201	45.9378	46.6521
61.7	3.63705	3.99749	7.16135	6.82863	11.6586	11.4391	20.3709	18.6612	31.8604	29.3587	45.9855	46.7017
61.8	3.64215	4.00384	7.17375	6.83934	11.6765	11.4566	20.4025	18.6883	31.901	29.3973	46.0261	46.7513
61.9	3.64675	4.01019	7.18895	6.85005	11.698	11.4741	20.4317	18.7155	31.9375	29.4359	46.0693	46.8008
62	3.65195	4.01653	7.20255	6.86076	11.7159	11.4916	20.464	18.7426	31.978	29.4744	46.1128	46.8502
62.1	3.65685	4.02288	7.21235	6.87146	11.733	11.5091	20.4868	18.7697	32.0144	29.5129	46.1506	46.8995
62.2	3.6613	4.02922	7.2156	6.88217	11.7456	11.5266	20.5138	18.7969	32.0511	29.5514	46.1869	46.9488
62.3	3.66745	4.03557	7.23015	6.89287	11.7644	11.5441	20.543	18.824	32.0897	29.5898	46.2331	46.9981
62.4	3.6711	4.04191	7.2419	6.90357	11.7847	11.5615	20.5684	18.8511	32.1282	29.6282	46.2765	47.0473
62.5	3.6754	4.04825	7.2547	6.91427	11.8021	11.579	20.5945	18.8782	32.1653	29.6666	46.3189	47.0964
62.6	3.67905	4.05459	7.26495	6.92497	11.8171	11.5965	20.6235	18.9053	32.2055	29.705	46.3607	47.1454
62.7	3.68915	4.06094	7.27675	6.93567	11.8352	11.614	20.652	18.9323	32.243	29.7434	46.4067	47.1944
62.8	3.695	4.06728	7.286	6.94636	11.8517	11.6314	20.6784	18.9594	32.2781	29.7817	46.4435	47.2433
62.9	3.70285	4.07362	7.29565	6.95706	11.8695	11.6489	20.7063	18.9865	32.3172	29.82	46.4843	47.2922
63	3.7039	4.07996	7.3035	6.96775	11.8885	11.6664	20.7329	19.0135	32.3526	29.8582	46.5266	47.3409
63.1	3.7095	4.0863	7.3154	6.97845	11.9078	11.6838	20.7614	19.0405	32.3934	29.8965	46.5695	47.3897
63.2	3.7157	4.09264	7.3285	6.98914	11.9286	11.7013	20.7922	19.0676	32.4334	29.9347	46.6125	47.4383
63.3	3.71885	4.09898	7.33855	6.99983	11.9476	11.7187	20.8237	19.0946	32.4732	29.9729	46.651	47.4869
63.4	3.7247	4.10532	7.3491	7.01052	11.9654	11.7362	20.8504	19.1216	32.5111	30.0111	46.6949	47.5355
63.5	3.7336	4.11166	7.3619	7.02121	11.9844	11.7536	20.8764	19.1486	32.553	30.0492	46.7428	47.584
63.6	3.7384	4.118	7.3746	7.0319	12.0002	11.7711	20.9001	19.1756	32.5954	30.0873	46.7802	47.6324
63.7	3.7415	4.12434	7.3814	7.04258	12.0173	11.7885	20.9246	19.2026	32.6351	30.1254	46.8198	47.6807
63.8	3.75005	4.13067	7.39195	7.05327	12.0362	11.8059	20.9531	19.2295	32.6729	30.1635	46.8616	47.729
63.9	3.7547	4.13701	7.4022	7.06395	12.0537	11.8234	20.9777	19.2565	32.7146	30.2016	46.9054	47.7772
64	3.76395	4.14335	7.41365	7.07463	12.0761	11.8408	21.0067	19.2835	32.7545	30.2396	46.9484	47.8254
64.1	3.77415	4.14968	7.42515	7.08532	12.0943	11.8582	21.036	19.3104	32.7955	30.2776	46.9903	47.8735
64.2	3.78115	4.15602	7.43685	7.096	12.1137	11.8756	21.065	19.3373	32.8348	30.3155	47.0341	47.9215
64.3	3.7868	4.16235	7.4446	7.10667	12.1346	11.8931	21.0917	19.3643	32.8745	30.3535	47.0777	47.9695
64.4	3.79555	4.16869	7.45645	7.11735	12.1527	11.9105	21.1225	19.3912	32.9093	30.3914	47.1188	48.0174
64.5	3.8037	4.17502	7.4636	7.12803	12.1685	11.9279	21.1443	19.4181	32.9382	30.4293	47.1579	48.0653
64.6	3.8092	4.18135	7.4756	7.1387	12.1863	11.9453	21.1675	19.445	32.9757	30.4672	47.1941	48.1131
64.7	3.81545	4.18769	7.48445	7.14938	12.2081	11.9627	21.1928	19.4719	33.0117	30.505	47.236	48.1608
64.8	3.8229	4.19402	7.4951	7.16005	12.2247	11.9801	21.2208	19.4988	33.0498	30.5428	47.2772	48.2085
64.9	3.83605	4.20035	7.50825	7.17072	12.2431	11.9975	21.2451	19.5256	33.0877	30.5806	47.3221	48.2561
65	3.84555	4.20668	7.52125	7.18139	12.2591	12.0149	21.2684	19.5525	33.126	30.6184	47.3622	48.3036
65.1	3.85555	4.21302	7.53165	7.19206	12.2766	12.0323	21.2993	19.5793	33.1651	30.6561	47.4057	48.3511
65.2	3.862	4.21935	7.5415	7.20273	12.2992	12.0497	21.3253	19.6062	33.2006	30.6938	47.4471	48.3985
65.3	3.86555	4.22568	7.55405	7.2134	12.3177	12.0671	21.3558	19.633	33.2346	30.7315	47.4879	48.4459
65.4	3.87425	4.23201	7.56555	7.22406	12.3319	12.0845	21.3845	19.6598	33.276	30.7692	47.5266	48.4932
65.5	3.8856	4.23834	7.5785	7.23473	12.3467	12.1018	21.4115	19.6866	33.3153	30.8068	47.5684	48.5404
65.6	3.89385	4.24467	7.58975	7.24539	12.3657	12.1192	21.4417	19.7134	33.3581	30.8445	47.614	48.5876
65.7	3.8979	4.25099	7.5987	7.25605	12.3817	12.1366	21.4709	19.7402	33.3941	30.882	47.6568	48.6347
65.8	3.90635	4.25732	7.60875	7.26672	12.3996	12.154	21.4982	19.767	33.4296	30.9196	47.7002	48.6818
65.9	3.9112	4.26365	7.6201	7.27738	12.4145	12.1713	21.5265	19.7938	33.4643	30.9572	47.7419	48.7288
66	3.919	4.26998	7.6331	7.28803	12.4309	12.1887	21.557	19.8206	33.506	30.9947	47.7816	48.7757
66.1	3.92295	4.2763	7.64545	7.29869	12.4462	12.206	21.5857	19.8473	33.5428	31.0322	47.8253	48.8226
66.2	3.92905	4.28263	7.65905	7.30935	12.466	12.2234	21.6144	19.8741	33.5829	31.0696	47.8718	48.8694
66.3	3.9323	4.28896	7.6679	7.32	12.4847	12.2407	21.6436	19.9008	33.6169	31.1071	47.9128	48.9162
66.4	3.9414	4.29528	7.683	7.33066	12.5036	12.2581	21.6743	19.9275	33.6521	31.1445	47.9539	48.9628
66.5	3.94705	4.30161	7.69715	7.34131	12.5177	12.2754	21.7004	19.9543	33.6835	31.1819	47.9934	49.0095
66.6	3.955	4.30793	7.7086	7.35196	12.5308	12.2928	21.7294	19.981	33.7192	31.2193	48.0313	49.056
66.7	3.95985	4.31426	7.71995	7.36261	12.5492	12.3101	21.7565	20.0077	33.7567	31.2566	48.0713	49.1026
66.8	3.96305	4.32058	7.72725	7.37326	12.5671	12.3275	21.7878	20.0344	33.7961	31.2939	48.1148	49.149
66.9	3.9672	4.3269	7.7336	7.38391	12.5813	12.3448	21.8152	20.061	33.8259	31.3312	48.1519	49.1954
67	3.97385	4.33322	7.74405	7.39456	12.5997	12.3621	21.843	20.0877	33.8644	31.3685	48.1914	49.2417
67.1	3.98375	4.33955	7.75685	7.4052	12.6153	12.3794	21.8745	20.1144	33.9032	31.4057	48.2326	49.288
67.2	3.9894	4.34587	7.7681	7.41585	12.6316	12.3968	21.9029	20.141	33.9408	31.443	48.2732	49.3342
67.3	3.9933	4.35219	7.7789	7.42649	12.6474	12.4141	21.931	20.1677	33.9766	31.4802	48.3121	49.3804
67.4	3.99915	4.35851	7.78985	7.43713	12.6644	12.4314	21.958	20.1943	34.0111	31.5173	48.35	49.4265
67.5	4.0006	4.36483	7.8031	7.44777	12.683	12.4487	21.9899	20.2209	34.0481	31.5545	48.3902	49.4725
67.6	4.0052	4.37115	7.8121	7.45841	12.6989	12.466	22.0179	20.2476	34.0835	31.5916	48.4296	49.5185
67.7	4.0077	4.37747	7.8194	7.46905	12.7158	12.4833	22.0462	20.2742	34.1176	31.6287	48.4655	49.5644
67.8	4.01405	4.38379	7.82875	7.47969	12.7326	12.5006	22.0749	20.3008	34.1511	31.6658	48.5061	49.6102
67.9	4.02025	4.39011	7.84005	7.49033	12.7514	12.5179	22.1021	20.3274	34.1899	31.7028	48.5498	49.656
68	4.02435	4.39643	7.84885	7.50096	12.7704	12.5352	22.1306	20.3539	34.2278	31.7398	48.5894	49.7018
68.1	4.0313	4.40274	7.8596	7.5116	12.7905	12.5525	22.1597	20.3805	34.2624	31.7768	48.626	49.7474
68.2	4.0414	4.40906	7.8723	7.52223	12.8105	12.5698	22.1907	20.4071	34.3009	31.8138	48.6732	49.7931
68.3	4.0484	4.41538	7.8872	7.53286	12.8318	12.5871	22.2176	20.4336	34.3405	31.8508	48.7195	49.8386
68.4	4.05265	4.4217	7.89295	7.54349	12.8459	12.6044	22.242	20.4602	34.3771	31.8877	48.7535	49.8841
68.5	4.05735	4.42801	7.90295	7.55412	12.8599	12.6217	22.2738	20.4867	34.4131	31.9246	48.7951	49.9296
68.6	4.0606	4.43433	7.9105	7.56475	12.8771	12.6389	22.3037	20.5132	34.4492	31.9615	48.8369	49.9749
68.7	4.0665	4.44064	7.9218	7.57537	12.8916	12.6562	22.3312	20.5398	34.4846	31.9983	48.881	50.0203
68.8	4.0722	4.44696	7.9303	7.586	12.9057	12.6735	22.3541	20.5663	34.5205	32.0351	48.9186	50.0655
68.9	4.0817	4.45327	7.9409	7.59662	12.9223	12.6908	22.3861	20.5928	34.558	32.0719	48.9601	50.1107
69	4.087	4.45958	7.9484	7.60725	12.936	12.708	22.4151	20.6192	34.5928	32.1087	49.0029	50.1559
69.1	4.1012	4.4659	7.9618	7.61787	12.9529	12.7253	22.4499	20.6457	34.6311	32.1455	49.0459	50.201
69.2	4.1111	4.47221	7.9723	7.62849	12.9692	12.7425	22.482	20.6722	34.6687	32.1822	49.0855	50.246
69.3	4.12105	4.47852	7.98225	7.63911	12.9855	12.7598	22.5103	20.6987	34.705	32.2189	49.1238	50.291
69.4	4.1314	4.48483	7.9901	7.64973	13.0009	12.777	22.536	20.7251	34.739	32.2556	49.1656	50.3359
69.5	4.1346	4.49114	7.9976	7.66034	13.0185	12.7943	22.5628	20.7516	34.775	32.2923	49.2036	50.3808
69.6	4.1387	4.49746	8.0072	7.67096	13.0329	12.8115	22.5927	20.778	34.811	32.3289	49.2428	50.4256
69.7	4.14375	4.50377	8.01565	7.68157	13.0487	12.8288	22.6184	20.8044	34.8444	32.3655	49.2826	50.4703
69.8	4.14875	4.51008	8.02655	7.69219	13.0654	12.846	22.6473	20.8308	34.8813	32.4021	49.3238	50.515
69.9	4.15305	4.51639	8.03465	7.7028	13.082	12.8632	22.6762	20.8572	34.9202	32.4386	49.3626	50.5596
70	4.1541	4.52269	8.0416	7.71341	13.0998	12.8805	22.7028	20.8836	34.9543	32.4752	49.4054	50.6042
70.1	4.1595	4.529	8.0503	7.72402	13.1128	12.8977	22.7258	20.91	34.987	32.5117	49.4447	50.6487
70.2	4.1638	4.53531	8.0606	7.73463	13.1307	12.9149	22.7529	20.9364	35.0231	32.5482	49.4849	50.6931
70.3	4.1695	4.54162	8.0715	7.74524	13.1485	12.9321	22.7816	20.9628	35.0605	32.5846	49.5222	50.7375
70.4	4.1744	4.54793	8.0805	7.75585	13.161	12.9494	22.8139	20.9891	35.0961	32.6211	49.5603	50.7819
70.5	4.17925	4.55423	8.09085	7.76645	13.1757	12.9666	22.8399	21.0155	35.1311	32.6575	49.6021	50.8262
70.6	4.18355	4.56054	8.10235	7.77706	13.1931	12.9838	22.8683	21.0418	35.1698	32.6939	49.6419	50.8704
70.7	4.18735	4.56685	8.11055	7.78766	13.2087	13.001	22.8923	21.0681	35.2059	32.7303	49.6833	50.9145
70.8	4.1936	4.57315	8.1212	7.79826	13.2262	13.0182	22.9199	21.0945	35.2425	32.7666	49.7221	50.9587
70.9	4.19635	4.57946	8.12995	7.80886	13.2454	13.0354	22.9439	21.1208	35.2745	32.8029	49.7594	51.0027
71	4.19935	4.58576	8.13785	7.81946	13.2622	13.0526	22.9704	21.1471	35.3081	32.8392	49.7979	51.0467
71.1	4.2037	4.59206	8.1465	7.83006	13.2765	13.0698	22.9978	21.1734	35.3403	32.8755	49.8386	51.0906
71.2	4.2097	4.59837	8.1562	7.84066	13.2926	13.087	23.024	21.1997	35.3768	32.9117	49.8765	51.1345
71.3	4.2207	4.60467	8.172	7.85125	13.3065	13.1042	23.0518	21.226	35.4165	32.948	49.9171	51.1784
71.4	4.22955	4.61097	8.18375	7.86185	13.3245	13.1214	23.0787	21.2522	35.4552	32.9842	49.9561	51.2221
71.5	4.2368	4.61728	8.1967	7.87244	13.3461	13.1385	23.1059	21.2785	35.4908	33.0203	49.9937	51.2658
71.6	4.24355	4.62358	8.20565	7.88303	13.3654	13.1557	23.1378	21.3047	35.528	33.0565	50.0326	51.3095
71.7	4.2489	4.62988	8.2183	7.89362	13.384	13.1729	23.163	21.331	35.5604	33.0926	50.0702	51.3531
71.8	4.25625	4.63618	8.23235	7.90422	13.4029	13.1901	23.1885	21.3572	35.5961	33.1287	50.1102	51.3966
71.9	4.2547	4.64248	8.2413	7.9148	13.4191	13.2072	23.2131	21.3834	35.632	33.1648	50.1492	51.4401
72	4.2583	4.64878	8.2482	7.92539	13.4354	13.2244	23.2353	21.4096	35.6666	33.2008	50.1847	51.4835
72.1	4.26385	4.65508	8.25485	7.93598	13.453	13.2416	23.2574	21.4358	35.7024	33.2369	50.2221	51.5269
72.2	4.2707	4.66138	8.2588	7.94656	13.4687	13.2587	23.2813	21.462	35.7376	33.2729	50.2579	51.5702
72.3	4.2732	4.66768	8.2665	7.95715	13.484	13.2759	23.3028	21.4882	35.7732	33.3089	50.2925	51.6135
72.4	4.27535	4.67398	8.27475	7.96773	13.4988	13.293	23.3246	21.5144	35.8065	33.3448	50.3314	51.6567
72.5	4.2783	4.68027	8.2835	7.97831	13.5151	13.3102	23.3485	21.5406	35.8398	33.3808	50.3731	51.6999
72.6	4.28745	4.68657	8.29155	7.98889	13.5327	13.3273	23.3743	21.5667	35.876	33.4167	50.4087	51.743
72.7	4.2946	4.69287	8.3005	7.99947	13.5528	13.3445	23.3988	21.5929	35.9111	33.4526	50.4453	51.786
72.8	4.3014	4.69916	8.3131	8.01005	13.5697	13.3616	23.4271	21.619	35.9485	33.4884	50.4843	51.829
72.9	4.3083	4.70546	8.3249	8.02063	13.5833	13.3787	23.4516	21.6452	35.9835	33.5243	50.5216	51.8719
73	4.3142	4.71176	8.3394	8.0312	13.6032	13.3959	23.4819	21.6713	36.0213	33.5601	50.5631	51.9148
73.1	4.31945	4.71805	8.34925	8.04178	13.621	13.413	23.5081	21.6974	36.054	33.5959	50.5992	51.9576
73.2	4.32605	4.72435	8.35855	8.05235	13.6383	13.4301	23.5333	21.7235	36.0825	33.6316	50.6367	52.0004
73.3	4.33425	4.73064	8.37005	8.06293	13.658	13.4473	23.5609	21.7496	36.1149	33.6674	50.673	52.0431
73.4	4.34325	4.73693	8.38425	8.0735	13.6794	13.4644	23.5873	21.7757	36.1516	33.7031	50.7098	52.0857
73.5	4.34935	4.74323	8.39045	8.08407	13.6962	13.4815	23.6127	21.8018	36.1881	33.7388	50.7476	52.1283
73.6	4.35595	4.74952	8.39975	8.09464	13.7108	13.4986	23.6349	21.8278	36.2191	33.7745	50.786	52.1709
73.7	4.36255	4.75581	8.41025	8.1052	13.7293	13.5157	23.6601	21.8539	36.2542	33.8101	50.824	52.2133
73.8	4.371	4.7621	8.4218	8.11577	13.7523	13.5328	23.6883	21.8799	36.2909	33.8458	50.8648	52.2558
73.9	4.3767	4.76839	8.4319	8.12633	13.7727	13.5499	23.7137	21.906	36.3245	33.8814	50.9005	52.2981
74	4.38305	4.77469	8.44115	8.1369	13.7898	13.567	23.7419	21.932	36.3582	33.9169	50.9376	52.3405
74.1	4.3895	4.78098	8.4517	8.14746	13.8057	13.5841	23.7704	21.958	36.3907	33.9525	50.972	52.3827
74.2	4.39675	4.78727	8.46425	8.15802	13.8241	13.6012	23.7958	21.984	36.4262	33.988	51.0117	52.4249
74.3	4.4002	4.79356	8.4719	8.16858	13.8428	13.6183	23.8193	22.01	36.4604	34.0235	51.0427	52.4671
74.4	4.40625	4.79984	8.48205	8.17914	13.8576	13.6354	23.8393	22.036	36.494	34.059	51.073	52.5092
74.5	4.41685	4.80613	8.49805	8.1897	13.8797	13.6525	23.8704	22.062	36.5313	34.0945	51.111	52.5513
74.6	4.42605	4.81242	8.50955	8.20026	13.8994	13.6696	23.8957	22.088	36.5663	34.1299	51.1463	52.5933
74.7	4.43355	4.81871	8.52345	8.21081	13.9169	13.6866	23.9223	22.114	36.6017	34.1653	51.1801	52.6352
74.8	4.44185	4.825	8.53545	8.22137	13.9376	13.7037	23.9476	22.1399	36.6384	34.2007	51.2124	52.6771
74.9	4.45115	4.83128	8.54655	8.23192	13.9591	13.7208	23.9767	22.1659	36.678	34.2361	51.2514	52.7189
75	4.4567	4.83757	8.5582	8.24248	13.9776	13.7379	24.0025	22.1918	36.714	34.2715	51.2825	52.7607
75.1	4.4634	4.84386	8.5737	8.25303	13.9995	13.7549	24.0281	22.2178	36.7478	34.3068	51.3181	52.8024
75.2	4.46795	4.85014	8.58525	8.26358	14.0186	13.772	24.0542	22.2437	36.7868	34.3421	51.356	52.8441
75.3	4.4674	4.85643	8.5969	8.27413	14.0356	13.789	24.075	22.2696	36.8191	34.3773	51.3922	52.8857
75.4	4.46965	4.86271	8.60975	8.28467	14.0497	13.8061	24.1007	22.2955	36.8538	34.4126	51.4321	52.9273
75.5	4.4725	4.869	8.6208	8.29522	14.0682	13.8231	24.1256	22.3214	36.8862	34.4478	51.4663	52.9688
75.6	4.48155	4.87528	8.63345	8.30577	14.087	13.8402	24.1509	22.3473	36.923	34.483	51.4995	53.0102
75.7	4.4897	4.88156	8.6472	8.31631	14.1087	13.8572	24.1781	22.3732	36.9578	34.5182	51.5356	53.0516
75.8	4.49495	4.88784	8.65605	8.32685	14.1239	13.8743	24.2047	22.399	36.9939	34.5534	51.5685	53.093
75.9	4.5017	4.89413	8.6669	8.33739	14.1407	13.8913	24.2318	22.4249	37.0279	34.5885	51.6065	53.1343
76	4.5092	4.90041	8.6833	8.34794	14.1554	13.9083	24.2544	22.4507	37.0605	34.6236	51.642	53.1755
76.1	4.5209	4.90669	8.6968	8.35848	14.1686	13.9254	24.278	22.4766	37.096	34.6587	51.6801	53.2167
76.2	4.52605	4.91297	8.70905	8.36901	14.1857	13.9424	24.3037	22.5024	37.1295	34.6938	51.7169	53.2578
76.3	4.5341	4.91925	8.7187	8.37955	14.1995	13.9594	24.3282	22.5283	37.1616	34.7288	51.7508	53.2989
76.4	4.53945	4.92553	8.72635	8.39009	14.2157	13.9765	24.3522	22.5541	37.1902	34.7638	51.7851	53.3399
76.5	4.5473	4.93181	8.7413	8.40062	14.2379	13.9935	24.3794	22.5799	37.223	34.7988	51.8207	53.3809
76.6	4.55385	4.93809	8.75005	8.41115	14.2544	14.0105	24.4088	22.6057	37.2573	34.8338	51.8549	53.4218
76.7	4.56325	4.94437	8.76195	8.42169	14.2704	14.0275	24.4367	22.6315	37.2891	34.8688	51.8911	53.4627
76.8	4.5695	4.95065	8.7732	8.43222	14.2889	14.0445	24.4649	22.6572	37.3197	34.9037	51.9282	53.5035
76.9	4.57695	4.95693	8.78715	8.44275	14.3064	14.0615	24.4944	22.683	37.3479	34.9386	51.9637	53.5443
77	4.59165	4.9632	8.80055	8.45328	14.325	14.0785	24.5244	22.7088	37.3849	34.9735	52.0001	53.585
77.1	4.6022	4.96948	8.8141	8.46381	14.3461	14.0955	24.5514	22.7345	37.4186	35.0083	52.037	53.6257
77.2	4.6112	4.97576	8.8245	8.47433	14.3678	14.1125	24.5798	22.7603	37.4514	35.0431	52.0764	53.6663
77.3	4.6216	4.98203	8.8354	8.48486	14.3884	14.1295	24.6141	22.786	37.4901	35.078	52.1138	53.7068
77.4	4.6247	4.98831	8.8442	8.49538	14.4089	14.1465	24.6407	22.8117	37.5239	35.1127	52.1486	53.7473
77.5	4.6286	4.99458	8.8541	8.5059	14.4273	14.1635	24.6662	22.8374	37.5546	35.1475	52.1855	53.7878
77.6	4.6296	5.00086	8.8615	8.51643	14.4463	14.1805	24.6901	22.8632	37.5879	35.1823	52.2163	53.8282
77.7	4.6352	5.00713	8.8698	8.52695	14.4628	14.1975	24.7167	22.8889	37.6202	35.217	52.2487	53.8685
77.8	4.6412	5.01341	8.8812	8.53747	14.4791	14.2144	24.7444	22.9145	37.6517	35.2517	52.2871	53.9088
77.9	4.64865	5.01968	8.89575	8.54798	14.4978	14.2314	24.7734	22.9402	37.6858	35.2863	52.3241	53.949
78	4.6609	5.02595	8.9097	8.5585	14.5171	14.2484	24.8034	22.9659	37.7208	35.321	52.3644	53.9892
78.1	4.6687	5.03222	8.9211	8.56902	14.533	14.2653	24.8308	22.9916	37.7566	35.3556	52.4016	54.0294
78.2	4.6752	5.0385	8.9331	8.57953	14.548	14.2823	24.8583	23.0172	37.79	35.3902	52.4344	54.0694
78.3	4.681	5.04477	8.9469	8.59005	14.5658	14.2993	24.8852	23.0429	37.8256	35.4248	52.472	54.1095
78.4	4.6888	5.05104	8.9615	8.60056	14.5834	14.3162	24.9168	23.0685	37.8592	35.4594	52.5083	54.1495
78.5	4.69735	5.05731	8.97485	8.61107	14.6005	14.3332	24.9468	23.0941	37.8924	35.4939	52.5436	54.1894
78.6	4.7042	5.06358	8.9861	8.62158	14.6168	14.3501	24.9736	23.1197	37.9286	35.5284	52.5802	54.2293
78.7	4.70755	5.06985	8.99665	8.63209	14.6315	14.3671	25.0018	23.1454	37.9636	35.5629	52.6148	54.2691
78.8	4.71475	5.07612	9.00675	8.6426	14.6495	14.384	25.0275	23.171	37.9971	35.5974	52.653	54.3089
78.9	4.7207	5.08239	9.0166	8.6531	14.6678	14.401	25.0497	23.1965	38.0312	35.6318	52.6891	54.3486
79	4.72765	5.08866	9.02655	8.66361	14.6852	14.4179	25.074	23.2221	38.0643	35.6662	52.7235	54.3883
79.1	4.73505	5.09492	9.03625	8.67411	14.6984	14.4348	25.097	23.2477	38.1	35.7006	52.7546	54.4279
79.2	4.74215	5.10119	9.04635	8.68462	14.7129	14.4518	25.1208	23.2733	38.1342	35.735	52.7882	54.4675
79.3	4.74705	5.10746	9.05615	8.69512	14.7303	14.4687	25.1486	23.2988	38.1689	35.7693	52.8241	54.507
79.4	4.75465	5.11372	9.06735	8.70562	14.7442	14.4856	25.1757	23.3244	38.2038	35.8037	52.8613	54.5464
79.5	4.76065	5.11999	9.07615	8.71612	14.761	14.5025	25.2025	23.3499	38.2335	35.838	52.894	54.5859
79.6	4.7676	5.12626	9.0871	8.72662	14.7803	14.5195	25.2264	23.3754	38.2637	35.8723	52.928	54.6252
79.7	4.77235	5.13252	9.09455	8.73711	14.7984	14.5364	25.2528	23.401	38.2934	35.9065	52.9631	54.6645
79.8	4.77945	5.13879	9.10375	8.74761	14.816	14.5533	25.2799	23.4265	38.3242	35.9408	52.9974	54.7038
79.9	4.7831	5.14505	9.1162	8.75811	14.8299	14.5702	25.3014	23.452	38.3536	35.975	53.0303	54.743
80	4.79355	5.15131	9.13005	8.7686	14.8488	14.5871	25.3241	23.4775	38.3894	36.0092	53.069	54.7822
80.1	4.7978	5.15758	9.1389	8.77909	14.8629	14.604	25.3477	23.503	38.4228	36.0433	53.0986	54.8213
80.2	4.80295	5.16384	9.14885	8.78958	14.8795	14.6209	25.3752	23.5284	38.4518	36.0775	53.1323	54.8603
80.3	4.80855	5.1701	9.15805	8.80007	14.8984	14.6378	25.4013	23.5539	38.4847	36.1116	53.1651	54.8994
80.4	4.81405	5.17636	9.16985	8.81056	14.9124	14.6547	25.4258	23.5794	38.5186	36.1457	53.1979	54.9383
80.5	4.81935	5.18263	9.18015	8.82105	14.9299	14.6716	25.4543	23.6048	38.5502	36.1798	53.2321	54.9772
80.6	4.8243	5.18889	9.1863	8.83154	14.9478	14.6885	25.4788	23.6303	38.5811	36.2138	53.2687	55.0161
80.7	4.8341	5.19515	9.1969	8.84202	14.9681	14.7054	25.5075	23.6557	38.6141	36.2479	53.3024	55.0549
80.8	4.84185	5.20141	9.20775	8.85251	14.9882	14.7222	25.5347	23.6811	38.6456	36.2819	53.3365	55.0937
80.9	4.8473	5.20767	9.2199	8.86299	15.0056	14.7391	25.5629	23.7065	38.6745	36.3159	53.3686	55.1324
81	4.8509	5.21393	9.2312	8.87347	15.0232	14.756	25.5899	23.7319	38.703	36.3499	53.4033	55.171
81.1	4.85645	5.22019	9.23895	8.88395	15.0427	14.7729	25.6139	23.7573	38.737	36.3838	53.4385	55.2096
81.2	4.86355	5.22644	9.24815	8.89443	15.0591	14.7897	25.6398	23.7827	38.7704	36.4177	53.4707	55.2482
81.3	4.8678	5.2327	9.2563	8.90491	15.0757	14.8066	25.6648	23.8081	38.8014	36.4516	53.5029	55.2867
81.4	4.8788	5.23896	9.2664	8.91539	15.0953	14.8235	25.6956	23.8335	38.8389	36.4855	53.5349	55.3252
81.5	4.88615	5.24522	9.27455	8.92587	15.1131	14.8403	25.7187	23.8588	38.8733	36.5194	53.5657	55.3636
81.6	4.8946	5.25147	9.2857	8.93634	15.129	14.8572	25.7418	23.8842	38.9056	36.5532	53.6028	55.4019
81.7	4.90025	5.25773	9.29545	8.94681	15.1459	14.874	25.7655	23.9095	38.938	36.587	53.6373	55.4402
81.8	4.90705	5.26399	9.30675	8.95729	15.1632	14.8909	25.792	23.9349	38.9689	36.6208	53.6702	55.4785
81.9	4.91585	5.27024	9.32165	8.96776	15.1841	14.9077	25.819	23.9602	39.0013	36.6545	53.7043	55.5167
82	4.9219	5.2765	9.3348	8.97823	15.2062	14.9246	25.8442	23.9855	39.0332	36.6883	53.7374	55.5549
82.1	4.9259	5.28275	9.3452	8.9887	15.225	14.9414	25.8685	24.0108	39.0642	36.722	53.7709	55.593
82.2	4.9324	5.289	9.3529	8.99917	15.2424	14.9582	25.8917	24.0361	39.0961	36.7557	53.8002	55.6311
82.3	4.9388	5.29526	9.3629	9.00963	15.2606	14.9751	25.9189	24.0614	39.1302	36.7894	53.8374	55.6691
82.4	4.9418	5.30151	9.3715	9.0201	15.2756	14.9919	25.9461	24.0867	39.164	36.823	53.87	55.707
82.5	4.95165	5.30776	9.38515	9.03056	15.2957	15.0087	25.9756	24.112	39.1986	36.8567	53.9079	55.7449
82.6	4.9592	5.31402	9.3937	9.04103	15.3112	15.0255	26.0022	24.1372	39.23	36.8903	53.9387	55.7828
82.7	4.962	5.32027	9.4089	9.05149	15.3291	15.0424	26.0289	24.1625	39.2631	36.9239	53.9682	55.8206
82.8	4.96485	5.32652	9.42185	9.06195	15.3459	15.0592	26.056	24.1877	39.2956	36.9574	53.9998	55.8584
82.9	4.9712	5.33277	9.4325	9.07241	15.3686	15.076	26.085	24.213	39.3304	36.991	54.0387	55.8961
83	4.9774	5.33902	9.443	9.08287	15.3882	15.0928	26.1091	24.2382	39.3669	37.0245	54.0726	55.9338
83.1	4.98465	5.34527	9.45455	9.09333	15.4068	15.1096	26.134	24.2634	39.4034	37.058	54.1085	55.9714
83.2	4.98835	5.35152	9.46265	9.10378	15.4226	15.1264	26.1589	24.2886	39.4335	37.0915	54.1377	56.009
83.3	4.99475	5.35777	9.47045	9.11424	15.4382	15.1432	26.1844	24.3138	39.4646	37.1249	54.1671	56.0465
83.4	4.9995	5.36402	9.4812	9.12469	15.4558	15.16	26.203	24.339	39.4937	37.1583	54.198	56.084
83.5	5.00845	5.37026	9.49365	9.13515	15.4758	15.1768	26.2288	24.3642	39.525	37.1917	54.2268	56.1214
83.6	5.02075	5.37651	9.50675	9.1456	15.4957	15.1936	26.2556	24.3894	39.5606	37.2251	54.2573	56.1588
83.7	5.0312	5.38276	9.5196	9.15605	15.5115	15.2104	26.2808	24.4146	39.5933	37.2585	54.2911	56.1961
83.8	5.03825	5.38901	9.53345	9.1665	15.5301	15.2272	26.3097	24.4397	39.6274	37.2918	54.322	56.2334
83.9	5.0468	5.39525	9.5436	9.17695	15.5509	15.2439	26.3363	24.4649	39.6617	37.3252	54.3528	56.2707
84	5.0547	5.4015	9.5486	9.18739	15.5679	15.2607	26.3587	24.49	39.6931	37.3585	54.3775	56.3078
84.1	5.0588	5.40774	9.5593	9.19784	15.5854	15.2775	26.3809	24.5152	39.7265	37.3917	54.4091	56.345
84.2	5.0594	5.41399	9.5699	9.20828	15.6005	15.2943	26.4001	24.5403	39.7572	37.425	54.4408	56.3821
84.3	5.06315	5.42023	9.57815	9.21873	15.6148	15.311	26.4219	24.5654	39.7866	37.4582	54.4668	56.4191
84.4	5.06965	5.42648	9.58695	9.22917	15.6321	15.3278	26.4434	24.5905	39.8164	37.4914	54.4968	56.4561
84.5	5.0758	5.43272	9.5938	9.23961	15.6504	15.3446	26.4631	24.6156	39.8437	37.5246	54.5265	56.4931
84.6	5.08775	5.43896	9.60525	9.25005	15.6722	15.3613	26.4903	24.6407	39.8777	37.5578	54.5605	56.53
84.7	5.09585	5.44521	9.61385	9.26049	15.6896	15.3781	26.5223	24.6658	39.9074	37.5909	54.5946	56.5668
84.8	5.1022	5.45145	9.6251	9.27093	15.711	15.3948	26.5496	24.6908	39.9392	37.6241	54.6264	56.6036
84.9	5.1099	5.45769	9.6363	9.28136	15.727	15.4116	26.5736	24.7159	39.9745	37.6572	54.659	56.6404
85	5.11545	5.46393	9.64685	9.2918	15.7402	15.4283	26.5964	24.741	40.0071	37.6902	54.6885	56.6771
85.1	5.1229	5.47017	9.6611	9.30224	15.7583	15.4451	26.6255	24.766	40.0391	37.7233	54.7195	56.7138
85.2	5.1344	5.47641	9.6754	9.31267	15.7804	15.4618	26.6538	24.791	40.0731	37.7563	54.7557	56.7504
85.3	5.14495	5.48265	9.68665	9.3231	15.8047	15.4786	26.6816	24.8161	40.1072	37.7893	54.7927	56.7869
85.4	5.1492	5.48889	9.6986	9.33353	15.8229	15.4953	26.7035	24.8411	40.1383	37.8223	54.8276	56.8235
85.5	5.1556	5.49513	9.7106	9.34396	15.8396	15.512	26.7271	24.8661	40.1715	37.8553	54.8613	56.8599
85.6	5.16435	5.50137	9.72265	9.35439	15.8563	15.5287	26.7538	24.8911	40.205	37.8882	54.8973	56.8964
85.7	5.17615	5.50761	9.73755	9.36482	15.8738	15.5455	26.7858	24.9161	40.2405	37.9212	54.9344	56.9327
85.8	5.1875	5.51385	9.7505	9.37524	15.8883	15.5622	26.8135	24.9411	40.2773	37.9541	54.9694	56.9691
85.9	5.1964	5.52008	9.7598	9.38567	15.9038	15.5789	26.8435	24.9661	40.3087	37.9869	55.0018	57.0054
86	5.2058	5.52632	9.7712	9.39609	15.9219	15.5956	26.8715	24.991	40.3423	38.0198	55.035	57.0416
86.1	5.2098	5.53256	9.7805	9.40651	15.9374	15.6123	26.8965	25.016	40.3739	38.0526	55.0624	57.0778
86.2	5.2205	5.53879	9.7916	9.41693	15.9593	15.629	26.9261	25.0409	40.4032	38.0855	55.0966	57.1139
86.3	5.22755	5.54503	9.80065	9.42736	15.9751	15.6457	26.9509	25.0659	40.4386	38.1183	55.1311	57.15
86.4	5.23685	5.55126	9.81155	9.43777	15.9925	15.6624	26.9738	25.0908	40.4708	38.151	55.1661	57.1861
86.5	5.24595	5.5575	9.81855	9.44819	16.0122	15.6791	26.998	25.1157	40.5013	38.1838	55.1989	57.2221
86.6	5.25455	5.56373	9.82715	9.45861	16.0298	15.6958	27.0238	25.1407	40.531	38.2165	55.2292	57.258
86.7	5.26045	5.56996	9.84035	9.46903	16.0451	15.7125	27.0465	25.1656	40.5586	38.2492	55.2576	57.294
86.8	5.2625	5.5762	9.8483	9.47944	16.0593	15.7292	27.0702	25.1905	40.5854	38.2819	55.2876	57.3298
86.9	5.26685	5.58243	9.85545	9.48985	16.0733	15.7459	27.0972	25.2154	40.6166	38.3146	55.3146	57.3656
87	5.27305	5.58866	9.86135	9.50027	16.089	15.7626	27.1227	25.2402	40.6498	38.3472	55.3445	57.4014
87.1	5.27815	5.59489	9.86785	9.51068	16.1011	15.7793	27.1426	25.2651	40.6824	38.3798	55.3736	57.4371
87.2	5.28515	5.60113	9.88005	9.52109	16.1176	15.7959	27.1663	25.29	40.7146	38.4124	55.4022	57.4728
87.3	5.29065	5.60736	9.89235	9.5315	16.1349	15.8126	27.1913	25.3148	40.7444	38.445	55.4337	57.5085
87.4	5.3006	5.61359	9.9065	9.5419	16.1512	15.8293	27.2172	25.3397	40.7743	38.4776	55.4666	57.544
87.5	5.30555	5.61982	9.91995	9.55231	16.1634	15.846	27.2392	25.3645	40.7989	38.5101	55.4982	57.5796
87.6	5.3121	5.62605	9.9307	9.56272	16.1796	15.8626	27.2669	25.3893	40.8262	38.5426	55.5302	57.6151
87.7	5.32	5.63228	9.9395	9.57312	16.1968	15.8793	27.2928	25.4142	40.8556	38.5751	55.5609	57.6505
87.8	5.32715	5.63851	9.95095	9.58352	16.213	15.8959	27.3201	25.439	40.8841	38.6076	55.5943	57.6859
87.9	5.33065	5.64473	9.95735	9.59392	16.2287	15.9126	27.3441	25.4638	40.9155	38.64	55.6234	57.7213
88	5.33745	5.65096	9.96455	9.60432	16.2426	15.9292	27.3688	25.4886	40.9439	38.6724	55.6557	57.7566
88.1	5.34295	5.65719	9.97195	9.61472	16.2591	15.9459	27.3957	25.5134	40.9696	38.7049	55.6854	57.7919
88.2	5.349	5.66342	9.9801	9.62512	16.2732	15.9625	27.4208	25.5381	41.0005	38.7372	55.7185	57.8271
88.3	5.35345	5.66964	9.99115	9.63552	16.2907	15.9792	27.4453	25.5629	41.0246	38.7696	55.753	57.8623
88.4	5.35855	5.67587	10	9.64591	16.3061	15.9958	27.4682	25.5877	41.0506	38.8019	55.7797	57.8974
88.5	5.36625	5.68209	10.0116	9.65631	16.3253	16.0124	27.4935	25.6124	41.0786	38.8343	55.8102	57.9325
88.6	5.3703	5.68832	10.0215	9.6667	16.3388	16.0291	27.5175	25.6372	41.1067	38.8666	55.8389	57.9675
88.7	5.377	5.69454	10.0329	9.6771	16.3579	16.0457	27.5449	25.6619	41.1364	38.8988	55.8722	58.0025
88.8	5.38845	5.70077	10.0439	9.68749	16.3771	16.0623	27.5689	25.6866	41.1659	38.9311	55.9054	58.0375
88.9	5.39585	5.70699	10.0546	9.69788	16.3951	16.079	27.5899	25.7113	41.1968	38.9633	55.9367	58.0724
89	5.40545	5.71322	10.0656	9.70827	16.4088	16.0956	27.6117	25.7361	41.2255	38.9955	55.9657	58.1072
89.1	5.41215	5.71944	10.076	9.71866	16.4223	16.1122	27.639	25.7608	41.2553	39.0277	55.9972	58.1421
89.2	5.416	5.72566	10.0846	9.72904	16.4345	16.1288	27.6619	25.7854	41.2829	39.0599	56.0287	58.1768
89.3	5.42435	5.73188	10.0997	9.73943	16.4532	16.1454	27.692	25.8101	41.3182	39.092	56.0626	58.2116
89.4	5.4329	5.7381	10.1133	9.74981	16.4722	16.162	27.7176	25.8348	41.3488	39.1242	56.095	58.2462
89.5	5.43655	5.74433	10.1234	9.76019	16.4872	16.1786	27.7458	25.8595	41.3801	39.1563	56.1245	58.2809
89.6	5.44275	5.75055	10.1305	9.77058	16.5023	16.1952	27.7714	25.8841	41.4115	39.1884	56.1552	58.3155
89.7	5.4472	5.75677	10.1392	9.78096	16.5177	16.2118	27.795	25.9088	41.4393	39.2204	56.1882	58.35
89.8	5.45155	5.76299	10.1495	9.79134	16.537	16.2284	27.8199	25.9334	41.4687	39.2525	56.2199	58.3845
89.9	5.458	5.76921	10.1594	9.80172	16.5524	16.245	27.8391	25.958	41.4956	39.2845	56.2496	58.419
90	5.4616	5.77542	10.1663	9.81209	16.5646	16.2616	27.8607	25.9827	41.5226	39.3165	56.2785	58.4534
90.1	5.466	5.78164	10.1805	9.82247	16.5817	16.2782	27.8892	26.0073	41.5514	39.3485	56.3081	58.4877
90.2	5.4728	5.78786	10.1919	9.83285	16.5976	16.2948	27.9166	26.0319	41.5768	39.3804	56.338	58.5221
90.3	5.4812	5.79408	10.2032	9.84322	16.6177	16.3113	27.947	26.0565	41.6087	39.4124	56.3695	58.5563
90.4	5.48465	5.8003	10.2157	9.85359	16.6374	16.3279	27.9764	26.0811	41.6413	39.4443	56.4031	58.5906
90.5	5.4902	5.80651	10.227	9.86396	16.6572	16.3445	28.0007	26.1057	41.6691	39.4762	56.4365	58.6248
90.6	5.4957	5.81273	10.2388	9.87434	16.6742	16.3611	28.0278	26.1302	41.7018	39.508	56.4654	58.6589
90.7	5.49555	5.81894	10.2471	9.8847	16.6872	16.3776	28.0523	26.1548	41.7293	39.5399	56.4931	58.693
90.8	5.5019	5.82516	10.2574	9.89507	16.7034	16.3942	28.0777	26.1793	41.759	39.5717	56.526	58.7271
90.9	5.5079	5.83137	10.265	9.90544	16.7157	16.4107	28.1038	26.2039	41.7868	39.6035	56.5541	58.7611
91	5.5095	5.83759	10.275	9.91581	16.7297	16.4273	28.1326	26.2284	41.8134	39.6353	56.5809	58.7951
91.1	5.51785	5.8438	10.2861	9.92617	16.7485	16.4438	28.1636	26.253	41.8428	39.6671	56.6143	58.829
91.2	5.52415	5.85002	10.2938	9.93653	16.7629	16.4604	28.1882	26.2775	41.8697	39.6988	56.6429	58.8629
91.3	5.5267	5.85623	10.3029	9.9469	16.7781	16.4769	28.2102	26.302	41.8944	39.7306	56.6716	58.8967
91.4	5.52905	5.86244	10.3143	9.95726	16.7878	16.4935	28.2305	26.3265	41.922	39.7623	56.6992	58.9305
91.5	5.53355	5.86866	10.3236	9.96762	16.7994	16.51	28.2508	26.351	41.9498	39.7939	56.7266	58.9642
91.6	5.5325	5.87487	10.3301	9.97798	16.8167	16.5266	28.2711	26.3755	41.9746	39.8256	56.7528	58.998
91.7	5.53695	5.88108	10.3396	9.98833	16.8304	16.5431	28.294	26.4	42.0059	39.8573	56.7811	59.0316
91.8	5.53925	5.88729	10.3483	9.99869	16.8455	16.5596	28.3149	26.4244	42.0346	39.8889	56.8087	59.0652
91.9	5.5409	5.8935	10.3588	10.009	16.8605	16.5762	28.3406	26.4489	42.0637	39.9205	56.8342	59.0988
92	5.54545	5.89971	10.3733	10.0194	16.8775	16.5927	28.366	26.4733	42.0952	39.952	56.8611	59.1323
92.1	5.5496	5.90592	10.3813	10.0298	16.8939	16.6092	28.391	26.4978	42.1237	39.9836	56.8903	59.1658
92.2	5.55595	5.91213	10.3921	10.0401	16.9083	16.6257	28.4155	26.5222	42.1533	40.0151	56.9233	59.1993
92.3	5.55815	5.91834	10.4044	10.0505	16.9242	16.6422	28.4386	26.5466	42.1845	40.0467	56.9544	59.2327
92.4	5.5636	5.92454	10.4172	10.0608	16.9434	16.6588	28.4649	26.5711	42.213	40.0782	56.9824	59.266
92.5	5.5671	5.93075	10.4271	10.0712	16.9573	16.6753	28.4892	26.5955	42.2417	40.1096	57.0109	59.2994
92.6	5.5751	5.93696	10.4401	10.0815	16.9718	16.6918	28.5095	26.6199	42.2736	40.1411	57.0401	59.3326
92.7	5.5797	5.94317	10.4536	10.0918	16.9864	16.7083	28.5316	26.6443	42.3024	40.1725	57.0704	59.3659
92.8	5.5866	5.94937	10.4624	10.1022	17.0047	16.7248	28.5597	26.6687	42.3363	40.2039	57.1056	59.3991
92.9	5.5909	5.95558	10.473	10.1125	17.0219	16.7413	28.5841	26.693	42.3719	40.2353	57.1352	59.4322
93	5.5997	5.96178	10.4864	10.1229	17.0382	16.7578	28.6061	26.7174	42.4032	40.2667	57.1702	59.4653
93.1	5.6083	5.96799	10.5018	10.1332	17.0531	16.7742	28.6301	26.7418	42.4382	40.298	57.2001	59.4984
93.2	5.61645	5.97419	10.5186	10.1436	17.0699	16.7907	28.6565	26.7661	42.4705	40.3294	57.2311	59.5314
93.3	5.62325	5.9804	10.5296	10.1539	17.0829	16.8072	28.6814	26.7905	42.4986	40.3607	57.2682	59.5644
93.4	5.63125	5.9866	10.5372	10.1642	17.0968	16.8237	28.7031	26.8148	42.5296	40.392	57.2981	59.5973
93.5	5.63655	5.99281	10.5473	10.1746	17.1138	16.8402	28.7246	26.8391	42.5559	40.4232	57.325	59.6302
93.6	5.64305	5.99901	10.554	10.1849	17.1317	16.8567	28.7447	26.8634	42.5859	40.4545	57.3522	59.663
93.7	5.6475	6.00521	10.5642	10.1952	17.1479	16.8731	28.7657	26.8877	42.617	40.4857	57.3796	59.6958
93.8	5.65095	6.01141	10.5753	10.2056	17.1632	16.8896	28.7907	26.912	42.6466	40.5169	57.4068	59.7286
93.9	5.65405	6.01761	10.5845	10.2159	17.1747	16.9061	28.8128	26.9363	42.6773	40.5481	57.431	59.7613
94	5.6588	6.02381	10.5934	10.2262	17.1899	16.9225	28.8346	26.9606	42.7046	40.5792	57.4613	59.794
94.1	5.66515	6.03001	10.606	10.2366	17.2136	16.939	28.8576	26.9849	42.7353	40.6104	57.4932	59.8266
94.2	5.67395	6.03622	10.6183	10.2469	17.2307	16.9554	28.8805	27.0091	42.7669	40.6415	57.5234	59.8592
94.3	5.6803	6.04241	10.63	10.2572	17.2448	16.9719	28.8996	27.0334	42.796	40.6726	57.5504	59.8918
94.4	5.689	6.04861	10.6434	10.2676	17.2603	16.9883	28.9255	27.0577	42.8321	40.7037	57.5809	59.9243
94.5	5.69525	6.05481	10.6559	10.2779	17.2771	17.0048	28.9518	27.0819	42.8612	40.7347	57.6119	59.9567
94.6	5.7041	6.06101	10.6712	10.2882	17.293	17.0212	28.9774	27.1061	42.8924	40.7658	57.6391	59.9892
94.7	5.71195	6.06721	10.6834	10.2985	17.3112	17.0377	29.002	27.1304	42.9254	40.7968	57.6708	60.0215
94.8	5.71475	6.07341	10.6926	10.3089	17.3253	17.0541	29.0221	27.1546	42.9545	40.8278	57.7	60.0539
94.9	5.71825	6.0796	10.7002	10.3192	17.3431	17.0705	29.0458	27.1788	42.9871	40.8588	57.7314	60.0862
95	5.7224	6.0858	10.707	10.3295	17.361	17.087	29.0704	27.203	43.0162	40.8897	57.7622	60.1184
95.1	5.7282	6.092	10.7174	10.3398	17.3773	17.1034	29.0917	27.2272	43.0453	40.9207	57.7878	60.1507
95.2	5.7381	6.09819	10.73	10.3501	17.3932	17.1198	29.1151	27.2513	43.0755	40.9516	57.819	60.1828
95.3	5.7446	6.10439	10.739	10.3605	17.4063	17.1362	29.1422	27.2755	43.1068	40.9825	57.8465	60.215
95.4	5.7475	6.11058	10.7445	10.3708	17.4214	17.1527	29.162	27.2997	43.1318	41.0133	57.8738	60.247
95.5	5.7531	6.11678	10.7565	10.3811	17.4347	17.1691	29.1858	27.3238	43.1643	41.0442	57.9022	60.2791
95.6	5.76395	6.12297	10.7683	10.3914	17.4495	17.1855	29.2061	27.348	43.1936	41.075	57.9297	60.3111
95.7	5.76645	6.12916	10.7822	10.4017	17.4624	17.2019	29.2275	27.3721	43.2211	41.1059	57.9585	60.3431
95.8	5.7699	6.13536	10.7944	10.412	17.4742	17.2183	29.2454	27.3963	43.2488	41.1366	57.9848	60.375
95.9	5.77785	6.14155	10.8012	10.4223	17.4862	17.2347	29.2652	27.4204	43.2757	41.1674	58.0101	60.4069
96	5.7814	6.14774	10.8087	10.4326	17.4977	17.2511	29.2878	27.4445	43.3052	41.1982	58.0346	60.4387
96.1	5.789	6.15393	10.826	10.4429	17.5147	17.2675	29.3136	27.4686	43.3372	41.2289	58.0652	60.4705
96.2	5.7952	6.16012	10.8333	10.4532	17.531	17.2839	29.334	27.4927	43.3622	41.2596	58.0902	60.5023
96.3	5.80105	6.16631	10.8398	10.4636	17.5472	17.3003	29.3553	27.5168	43.3891	41.2903	58.1175	60.534
96.4	5.80725	6.17251	10.8495	10.4739	17.5603	17.3167	29.3763	27.5409	43.4165	41.321	58.1445	60.5657
96.5	5.8189	6.1787	10.8637	10.4842	17.5804	17.333	29.4005	27.5649	43.4469	41.3516	58.1716	60.5973
96.6	5.8275	6.18488	10.877	10.4945	17.5986	17.3494	29.425	27.589	43.4772	41.3823	58.2019	60.6289
96.7	5.83455	6.19107	10.8867	10.5048	17.6141	17.3658	29.4485	27.6131	43.5078	41.4129	58.2346	60.6605
96.8	5.84575	6.19726	10.8963	10.5151	17.6354	17.3822	29.4715	27.6371	43.5376	41.4434	58.2606	60.692
96.9	5.8537	6.20345	10.9106	10.5254	17.6533	17.3986	29.4947	27.6612	43.566	41.474	58.2819	60.7235
97	5.86115	6.20964	10.9225	10.5357	17.6693	17.4149	29.5191	27.6852	43.5951	41.5046	58.308	60.7549
97.1	5.871	6.21582	10.9284	10.5459	17.6849	17.4313	29.5377	27.7092	43.6233	41.5351	58.3345	60.7863
97.2	5.8794	6.22201	10.9388	10.5562	17.703	17.4476	29.5607	27.7332	43.6514	41.5656	58.3615	60.8176
97.3	5.8879	6.2282	10.9491	10.5665	17.7274	17.464	29.5852	27.7572	43.681	41.5961	58.3911	60.849
97.4	5.8947	6.23438	10.9548	10.5768	17.7432	17.4804	29.6089	27.7812	43.7076	41.6266	58.4176	60.8802
97.5	5.90415	6.24057	10.9653	10.5871	17.7645	17.4967	29.6374	27.8052	43.7378	41.657	58.4466	60.9115
97.6	5.91455	6.24675	10.9762	10.5974	17.7848	17.5131	29.6627	27.8292	43.7677	41.6874	58.4783	60.9427
97.7	5.9275	6.25294	10.9886	10.6077	17.8002	17.5294	29.6884	27.8532	43.8024	41.7178	58.5094	60.9738
97.8	5.9349	6.25912	10.9981	10.618	17.8209	17.5458	29.7166	27.8771	43.8312	41.7482	58.5372	61.0049
97.9	5.93955	6.26531	11.0076	10.6283	17.8369	17.5621	29.7408	27.9011	43.8595	41.7786	58.5663	61.036
98	5.9515	6.27149	11.0209	10.6386	17.8542	17.5784	29.7624	27.925	43.8926	41.8089	58.5972	61.067
98.1	5.95725	6.27767	11.0326	10.6488	17.8661	17.5948	29.7852	27.949	43.9199	41.8393	58.6244	61.098
98.2	5.965	6.28385	11.0455	10.6591	17.8832	17.6111	29.8066	27.9729	43.946	41.8696	58.652	61.1289
98.3	5.97215	6.29004	11.0575	10.6694	17.902	17.6274	29.831	27.9968	43.9733	41.8999	58.6813	61.1599
98.4	5.9835	6.29622	11.0683	10.6797	17.9202	17.6438	29.856	28.0207	44.0026	41.9301	58.7092	61.1907
98.5	5.99595	6.3024	11.0795	10.69	17.9369	17.6601	29.8807	28.0446	44.0325	41.9604	58.7403	61.2216
98.6	6.00315	6.30858	11.0892	10.7002	17.9529	17.6764	29.9043	28.0685	44.0602	41.9906	58.7668	61.2523
98.7	6.00455	6.31476	11.0968	10.7105	17.9706	17.6927	29.9307	28.0924	44.0836	42.0208	58.7897	61.2831
98.8	6.01085	6.32094	11.1034	10.7208	17.9866	17.709	29.9545	28.1163	44.1152	42.051	58.8142	61.3138
98.9	6.01735	6.32712	11.1157	10.7311	18.002	17.7253	29.9741	28.1402	44.1406	42.0812	58.8383	61.3445
99	6.0286	6.3333	11.1281	10.7413	18.0191	17.7416	29.9986	28.1641	44.1673	42.1113	58.8683	61.3751
99.1	6.0342	6.33948	11.1366	10.7516	18.0368	17.7579	30.0217	28.1879	44.1969	42.1414	58.8948	61.4057
99.2	6.04075	6.34565	11.145	10.7619	18.0564	17.7742	30.0463	28.2118	44.2252	42.1715	58.9254	61.4363
99.3	6.0461	6.35183	11.1518	10.7722	18.0741	17.7905	30.0707	28.2356	44.2561	42.2016	58.9531	61.4668
99.4	6.0508	6.35801	11.1607	10.7824	18.0912	17.8068	30.0914	28.2594	44.2867	42.2317	58.974	61.4972
99.5	6.05765	6.36418	11.1716	10.7927	18.1057	17.8231	30.1185	28.2833	44.3112	42.2617	59.0008	61.5277
99.6	6.0628	6.37036	11.1776	10.803	18.1224	17.8394	30.1418	28.3071	44.3391	42.2918	59.0322	61.5581
99.7	6.07255	6.37654	11.191	10.8132	18.1432	17.8557	30.1662	28.3309	44.367	42.3218	59.0628	61.5884
99.8	6.0834	6.38271	11.2047	10.8235	18.1601	17.872	30.1931	28.3547	44.3928	42.3518	59.0905	61.6187
99.9	6.09015	6.38889	11.2182	10.8338	18.1772	17.8882	30.2191	28.3785	44.4207	42.3817	59.116	61.649
100	6.1005	6.39506	11.2328	10.844	18.1985	17.9045	30.2469	28.4022	44.4469	42.4117	59.143	61.6793
100.1	6.11035	6.40123	11.2465	10.8543	18.2164	17.9208	30.2683	28.426	44.475	42.4416	59.1691	61.7095
100.2	6.11885	6.40741	11.2573	10.8645	18.2314	17.9371	30.295	28.4498	44.5043	42.4715	59.1968	61.7396
100.3	6.1208	6.41358	11.2681	10.8748	18.2461	17.9533	30.3153	28.4735	44.5294	42.5014	59.2235	61.7697
100.4	6.1244	6.41975	11.2783	10.8851	18.2621	17.9696	30.3381	28.4973	44.555	42.5313	59.25	61.7998
100.5	6.1325	6.42593	11.2869	10.8953	18.2775	17.9859	30.36	28.521	44.5792	42.5611	59.2729	61.8299
100.6	6.1426	6.4321	11.2975	10.9056	18.2936	18.0021	30.3874	28.5448	44.6079	42.5909	59.297	61.8599
100.7	6.1478	6.43827	11.3063	10.9158	18.3096	18.0184	30.4114	28.5685	44.6401	42.6208	59.3267	61.8898
100.8	6.1541	6.44444	11.3143	10.9261	18.3249	18.0346	30.4313	28.5922	44.6668	42.6505	59.3523	61.9197
100.9	6.1632	6.45061	11.3266	10.9363	18.3431	18.0509	30.457	28.6159	44.6951	42.6803	59.379	61.9496
101	6.17315	6.45678	11.3406	10.9466	18.3608	18.0671	30.4801	28.6396	44.7217	42.7101	59.4074	61.9795
101.1	6.18085	6.46295	11.3504	10.9568	18.3722	18.0833	30.504	28.6633	44.7453	42.7398	59.4324	62.0093
101.2	6.18865	6.46912	11.3603	10.9671	18.3867	18.0996	30.5315	28.687	44.7705	42.7695	59.4638	62.0391
101.3	6.1903	6.47529	11.3682	10.9773	18.402	18.1158	30.5543	28.7107	44.7959	42.7992	59.4855	62.0688
101.4	6.1955	6.48145	11.3765	10.9876	18.4195	18.1321	30.572	28.7343	44.8183	42.8289	59.5098	62.0985
101.5	6.2044	6.48762	11.3885	10.9978	18.4374	18.1483	30.5937	28.758	44.8485	42.8585	59.5387	62.1282
101.6	6.20745	6.49379	11.3972	11.0081	18.4553	18.1645	30.6175	28.7816	44.8762	42.8881	59.56	62.1578
101.7	6.20915	6.49996	11.4058	11.0183	18.471	18.1807	30.6401	28.8053	44.9014	42.9178	59.5828	62.1874
101.8	6.21985	6.50612	11.4143	11.0286	18.489	18.1969	30.6653	28.8289	44.9302	42.9473	59.606	62.2169
101.9	6.2274	6.51229	11.4233	11.0388	18.5089	18.2132	30.6903	28.8525	44.9582	42.9769	59.637	62.2464
102	6.23355	6.51845	11.437	11.049	18.5245	18.2294	30.7127	28.8761	44.9856	43.0065	59.6683	62.2759
102.1	6.2431	6.52462	11.4492	11.0593	18.5434	18.2456	30.7385	28.8997	45.0126	43.036	59.6962	62.3053
102.2	6.2492	6.53078	11.4557	11.0695	18.558	18.2618	30.761	28.9233	45.0355	43.0655	59.7193	62.3347
102.3	6.2552	6.53695	11.4658	11.0797	18.5716	18.278	30.7857	28.9469	45.0662	43.095	59.7481	62.364
102.4	6.2588	6.54311	11.4783	11.09	18.59	18.2942	30.8096	28.9705	45.0955	43.1245	59.7753	62.3933
102.5	6.2696	6.54927	11.4878	11.1002	18.6083	18.3104	30.8338	28.9941	45.126	43.1539	59.8035	62.4226
102.6	6.2716	6.55544	11.4952	11.1105	18.6221	18.3266	30.8521	29.0177	45.1522	43.1834	59.8324	62.4519
102.7	6.27595	6.5616	11.5056	11.1207	18.6361	18.3428	30.8735	29.0412	45.1801	43.2128	59.8582	62.4811
102.8	6.2834	6.56776	11.5164	11.1309	18.6507	18.359	30.8947	29.0648	45.2053	43.2422	59.8808	62.5102
102.9	6.2847	6.57392	11.5288	11.1411	18.665	18.3752	30.9186	29.0883	45.2313	43.2716	59.9056	62.5393
103	6.28975	6.58008	11.5379	11.1514	18.6792	18.3913	30.9396	29.1119	45.2597	43.3009	59.9336	62.5684
103.1	6.29685	6.58624	11.5512	11.1616	18.6948	18.4075	30.9614	29.1354	45.2879	43.3303	59.9616	62.5975
103.2	6.2989	6.5924	11.5645	11.1718	18.7111	18.4237	30.9838	29.1589	45.3172	43.3596	59.9901	62.6265
103.3	6.30185	6.59856	11.5737	11.182	18.7233	18.4399	31.0051	29.1824	45.3455	43.3889	60.0105	62.6555
103.4	6.3045	6.60472	11.5851	11.1923	18.7353	18.456	31.0262	29.2059	45.3711	43.4182	60.0331	62.6844
103.5	6.3108	6.61088	11.5985	11.2025	18.7505	18.4722	31.0475	29.2294	45.4012	43.4474	60.0561	62.7133
103.6	6.31445	6.61704	11.6104	11.2127	18.7668	18.4884	31.0673	29.2529	45.4271	43.4767	60.0832	62.7422
103.7	6.32085	6.6232	11.6209	11.2229	18.7802	18.5045	31.0911	29.2764	45.4526	43.5059	60.1085	62.771
103.8	6.32675	6.62935	11.6286	11.2332	18.793	18.5207	31.1119	29.2998	45.4764	43.5351	60.1302	62.7998
103.9	6.33165	6.63551	11.6395	11.2434	18.8102	18.5368	31.1327	29.3233	45.5025	43.5643	60.1582	62.8285
104	6.34015	6.64167	11.6514	11.2536	18.8259	18.553	31.1565	29.3468	45.5312	43.5934	60.1865	62.8572
104.1	6.34425	6.64782	11.6617	11.2638	18.8409	18.5691	31.178	29.3702	45.5572	43.6226	60.2107	62.8859
104.2	6.3509	6.65398	11.6735	11.274	18.8614	18.5853	31.2032	29.3936	45.5851	43.6517	60.2413	62.9146
104.3	6.35365	6.66013	11.6876	11.2842	18.878	18.6014	31.2282	29.4171	45.6122	43.6808	60.2684	62.9432
104.4	6.35905	6.66629	11.6973	11.2944	18.8927	18.6176	31.2514	29.4405	45.64	43.7099	60.2944	62.9717
104.5	6.36025	6.67244	11.7069	11.3047	18.9059	18.6337	31.2742	29.4639	45.6663	43.739	60.319	63.0003
104.6	6.3638	6.6786	11.7132	11.3149	18.9201	18.6498	31.2967	29.4873	45.6911	43.768	60.3431	63.0287
104.7	6.36905	6.68475	11.7238	11.3251	18.9352	18.666	31.3188	29.5107	45.7167	43.797	60.3649	63.0572
104.8	6.3784	6.6909	11.7374	11.3353	18.9552	18.6821	31.339	29.5341	45.7436	43.826	60.3939	63.0856
104.9	6.3845	6.69706	11.752	11.3455	18.9753	18.6982	31.3622	29.5575	45.7713	43.855	60.4226	63.114
105	6.388	6.70321	11.7621	11.3557	18.991	18.7143	31.3838	29.5808	45.7993	43.884	60.4463	63.1423
105.1	6.39445	6.70936	11.7749	11.3659	19.0078	18.7305	31.4053	29.6042	45.8291	43.913	60.4743	63.1706
105.2	6.4014	6.71551	11.787	11.3761	19.0275	18.7466	31.4329	29.6276	45.8578	43.9419	60.5059	63.1989
105.3	6.40655	6.72166	11.8019	11.3863	19.0458	18.7627	31.4574	29.6509	45.8846	43.9708	60.5298	63.2272
105.4	6.41355	6.72781	11.8129	11.3965	19.0594	18.7788	31.4772	29.6742	45.9126	43.9997	60.5571	63.2553
105.5	6.42	6.73396	11.8245	11.4067	19.0777	18.7949	31.5032	29.6976	45.9384	44.0286	60.583	63.2835
105.6	6.4225	6.74011	11.8365	11.4169	19.0955	18.811	31.5238	29.7209	45.9643	44.0574	60.6082	63.3116
105.7	6.42935	6.74626	11.8514	11.4271	19.1099	18.8271	31.5474	29.7442	45.9884	44.0863	60.6313	63.3397
105.8	6.43225	6.75241	11.8609	11.4373	19.1236	18.8432	31.5724	29.7675	46.0128	44.1151	60.6566	63.3678
105.9	6.4371	6.75856	11.8715	11.4475	19.139	18.8593	31.5958	29.7908	46.043	44.1439	60.6839	63.3958
106	6.4453	6.76471	11.8807	11.4577	19.1577	18.8754	31.6196	29.8141	46.0706	44.1727	60.715	63.4238
106.1	6.45245	6.77085	11.8887	11.4679	19.1712	18.8915	31.6421	29.8374	46.0974	44.2014	60.7435	63.4517
106.2	6.45735	6.777	11.8965	11.4781	19.1842	18.9076	31.6652	29.8607	46.1256	44.2302	60.7692	63.4796
106.3	6.4581	6.78315	11.9045	11.4883	19.1981	18.9236	31.6843	29.8839	46.1489	44.2589	60.7887	63.5075
106.4	6.46665	6.78929	11.9189	11.4985	19.2148	18.9397	31.7095	29.9072	46.1774	44.2876	60.8146	63.5353
106.5	6.47695	6.79544	11.9286	11.5086	19.2331	18.9558	31.7334	29.9304	46.2082	44.3163	60.8422	63.5631
106.6	6.4799	6.80158	11.9404	11.5188	19.2463	18.9719	31.7565	29.9537	46.2385	44.3449	60.868	63.5909
106.7	6.48365	6.80773	11.9499	11.529	19.2593	18.9879	31.7759	29.9769	46.2677	44.3736	60.8926	63.6186
106.8	6.48755	6.81387	11.9596	11.5392	19.2736	19.004	31.7963	30.0001	46.2924	44.4022	60.9159	63.6463
106.9	6.4899	6.82002	11.9719	11.5494	19.291	19.0201	31.8218	30.0234	46.3191	44.4308	60.9396	63.674
107	6.49415	6.82616	11.9827	11.5596	19.3093	19.0361	31.8439	30.0466	46.3471	44.4594	60.965	63.7016
107.1	6.49925	6.8323	11.9907	11.5697	19.3252	19.0522	31.8679	30.0698	46.371	44.488	60.9894	63.7292
107.2	6.507	6.83844	12.0024	11.5799	19.3449	19.0682	31.8899	30.093	46.4023	44.5165	61.0202	63.7567
107.3	6.5103	6.84459	12.0136	11.5901	19.3605	19.0843	31.914	30.1161	46.4329	44.5451	61.0455	63.7842
107.4	6.51645	6.85073	12.0249	11.6003	19.3753	19.1003	31.9351	30.1393	46.4602	44.5736	61.073	63.8117
107.5	6.5216	6.85687	12.0405	11.6105	19.3946	19.1164	31.9609	30.1625	46.4912	44.6021	61.1016	63.8392
107.6	6.52825	6.86301	12.0545	11.6206	19.412	19.1324	31.9828	30.1857	46.5165	44.6306	61.1246	63.8666
107.7	6.53615	6.86915	12.0691	11.6308	19.4319	19.1485	32.0071	30.2088	46.5408	44.659	61.1524	63.8939
107.8	6.54415	6.87529	12.0842	11.641	19.4494	19.1645	32.0325	30.232	46.5682	44.6874	61.1822	63.9213
107.9	6.54495	6.88143	12.0932	11.6512	19.4653	19.1805	32.0536	30.2551	46.591	44.7159	61.2067	63.9486
108	6.54905	6.88757	12.1013	11.6613	19.4814	19.1966	32.073	30.2782	46.6152	44.7443	61.2291	63.9758
108.1	6.55335	6.89371	12.1111	11.6715	19.4967	19.2126	32.0929	30.3013	46.6423	44.7727	61.252	64.0031
108.2	6.556	6.89984	12.1223	11.6817	19.5108	19.2286	32.1129	30.3245	46.6695	44.801	61.2728	64.0303
108.3	6.5608	6.90598	12.1315	11.6918	19.5266	19.2446	32.1373	30.3476	46.6977	44.8294	61.2966	64.0574
108.4	6.5687	6.91212	12.1464	11.702	19.5468	19.2606	32.1615	30.3707	46.7276	44.8577	61.3268	64.0846
108.5	6.5785	6.91826	12.1599	11.7122	19.5648	19.2767	32.1848	30.3937	46.7524	44.886	61.3555	64.1116
108.6	6.5829	6.92439	12.1717	11.7223	19.5815	19.2927	32.2057	30.4168	46.7749	44.9143	61.3817	64.1387
108.7	6.5927	6.93053	12.1852	11.7325	19.6012	19.3087	32.2294	30.4399	46.8011	44.9425	61.4042	64.1657
108.8	6.59805	6.93666	12.1915	11.7427	19.6162	19.3247	32.2527	30.463	46.8264	44.9708	61.4286	64.1927
108.9	6.6011	6.9428	12.2022	11.7528	19.6333	19.3407	32.2761	30.486	46.8519	44.999	61.4596	64.2197
109	6.6085	6.94893	12.211	11.763	19.6472	19.3567	32.299	30.5091	46.8793	45.0272	61.4881	64.2466
109.1	6.61785	6.95507	12.2212	11.7731	19.67	19.3727	32.3251	30.5321	46.908	45.0554	61.5153	64.2735
109.2	6.6223	6.9612	12.231	11.7833	19.6888	19.3887	32.3463	30.5551	46.9353	45.0836	61.5418	64.3003
109.3	6.63195	6.96733	12.244	11.7935	19.7083	19.4047	32.3699	30.5782	46.9635	45.1118	61.571	64.3271
109.4	6.64055	6.97346	12.2549	11.8036	19.7261	19.4206	32.3972	30.6012	46.9889	45.1399	61.6018	64.3539
109.5	6.6486	6.9796	12.2683	11.8138	19.744	19.4366	32.4235	30.6242	47.0144	45.168	61.6295	64.3806
109.6	6.6524	6.98573	12.279	11.8239	19.7641	19.4526	32.4444	30.6472	47.0354	45.1961	61.6543	64.4073
109.7	6.6578	6.99186	12.2904	11.8341	19.778	19.4686	32.4666	30.6702	47.0603	45.2242	61.6777	64.434
109.8	6.66265	6.99799	12.2997	11.8442	19.7961	19.4846	32.4883	30.6932	47.0812	45.2523	61.7011	64.4607
109.9	6.6686	7.00412	12.3159	11.8544	19.8169	19.5005	32.514	30.7161	47.1066	45.2803	61.7288	64.4873
110	6.67255	7.01025	12.3262	11.8645	19.8319	19.5165	32.5357	30.7391	47.1317	45.3083	61.754	64.5138
110.1	6.67655	7.01638	12.3343	11.8747	19.846	19.5325	32.5553	30.7621	47.1542	45.3364	61.7802	64.5404
110.2	6.68085	7.02251	12.3459	11.8848	19.8602	19.5484	32.5788	30.785	47.1787	45.3643	61.8091	64.5669
110.3	6.6891	7.02864	12.3547	11.895	19.8735	19.5644	32.6031	30.808	47.2029	45.3923	61.8327	64.5933
110.4	6.6976	7.03477	12.3606	11.9051	19.8859	19.5803	32.6256	30.8309	47.226	45.4203	61.86	64.6198
110.5	6.70195	7.0409	12.369	11.9152	19.902	19.5963	32.6432	30.8538	47.249	45.4482	61.8836	64.6462
110.6	6.71045	7.04702	12.3821	11.9254	19.92	19.6122	32.6648	30.8768	47.2738	45.4761	61.9102	64.6725
110.7	6.71235	7.05315	12.3951	11.9355	19.9353	19.6282	32.6881	30.8997	47.2984	45.504	61.9314	64.6989
110.8	6.71995	7.05928	12.4057	11.9457	19.9525	19.6441	32.7119	30.9226	47.3244	45.5319	61.9595	64.7251
110.9	6.7259	7.0654	12.4187	11.9558	19.9673	19.6601	32.7354	30.9455	47.3521	45.5597	61.9831	64.7514
111	6.73025	7.07153	12.4285	11.9659	19.9806	19.676	32.7583	30.9684	47.3762	45.5876	62.0035	64.7776
111.1	6.73365	7.07765	12.4361	11.9761	19.9956	19.692	32.7791	30.9912	47.4019	45.6154	62.0311	64.8038
111.2	6.73465	7.08378	12.4433	11.9862	20.0092	19.7079	32.7988	31.0141	47.4262	45.6432	62.0554	64.83
111.3	6.7381	7.0899	12.4546	11.9964	20.0213	19.7238	32.8198	31.037	47.4512	45.671	62.0743	64.8561
111.4	6.7427	7.09603	12.4621	12.0065	20.0303	19.7397	32.8409	31.0598	47.476	45.6988	62.0949	64.8822
111.5	6.74945	7.10215	12.4756	12.0166	20.0485	19.7557	32.8643	31.0827	47.501	45.7265	62.1204	64.9083
111.6	6.756	7.10827	12.4897	12.0268	20.0613	19.7716	32.8841	31.1055	47.5296	45.7542	62.142	64.9343
111.7	6.7621	7.11439	12.4995	12.0369	20.0772	19.7875	32.905	31.1284	47.5608	45.782	62.1688	64.9603
111.8	6.7671	7.12052	12.508	12.047	20.0961	19.8034	32.9274	31.1512	47.5896	45.8097	62.1938	64.9862
111.9	6.7728	7.12664	12.5166	12.0571	20.1126	19.8193	32.9493	31.174	47.6152	45.8373	62.2171	65.0122
112	6.77675	7.13276	12.5236	12.0673	20.1261	19.8352	32.9713	31.1968	47.6348	45.865	62.2437	65.0381
112.1	6.78205	7.13888	12.5326	12.0774	20.1397	19.8511	32.9927	31.2196	47.6533	45.8926	62.2684	65.0639
112.2	6.78735	7.145	12.5419	12.0875	20.1606	19.867	33.0164	31.2424	47.6782	45.9203	62.2937	65.0897
112.3	6.79475	7.15112	12.5518	12.0976	20.1801	19.8829	33.0355	31.2652	47.7045	45.9479	62.3225	65.1155
112.4	6.80095	7.15724	12.5614	12.1078	20.1955	19.8988	33.0535	31.288	47.7287	45.9754	62.35	65.1413
112.5	6.80655	7.16336	12.5682	12.1179	20.2127	19.9147	33.073	31.3107	47.7548	46.003	62.3762	65.167
112.6	6.81385	7.16948	12.5801	12.128	20.2299	19.9306	33.0972	31.3335	47.776	46.0305	62.4027	65.1927
112.7	6.823	7.1756	12.5941	12.1381	20.2475	19.9465	33.1213	31.3563	47.7988	46.0581	62.4323	65.2184
112.8	6.83115	7.18171	12.6079	12.1482	20.2661	19.9624	33.1442	31.379	47.8237	46.0856	62.4573	65.244
112.9	6.838	7.18783	12.6204	12.1583	20.2802	19.9783	33.1679	31.4017	47.8531	46.1131	62.4836	65.2696
113	6.8483	7.19395	12.6305	12.1685	20.3005	19.9941	33.1885	31.4245	47.8814	46.1406	62.5102	65.2951
113.1	6.85385	7.20006	12.6398	12.1786	20.3158	20.01	33.2082	31.4472	47.9035	46.168	62.5321	65.3207
113.2	6.8551	7.20618	12.6492	12.1887	20.3304	20.0259	33.2284	31.4699	47.9294	46.1955	62.5545	65.3462
113.3	6.85825	7.21229	12.6614	12.1988	20.3466	20.0418	33.2522	31.4926	47.9558	46.2229	62.5762	65.3716
113.4	6.8675	7.21841	12.6719	12.2089	20.3672	20.0576	33.2726	31.5153	47.9837	46.2503	62.6003	65.397
113.5	6.8758	7.22453	12.682	12.219	20.385	20.0735	33.2988	31.538	48.012	46.2777	62.6231	65.4224
113.6	6.88145	7.23064	12.6898	12.2291	20.398	20.0893	33.3191	31.5607	48.033	46.305	62.6431	65.4478
113.7	6.8855	7.23675	12.6959	12.2392	20.4094	20.1052	33.3419	31.5834	48.054	46.3324	62.6637	65.4731
113.8	6.8924	7.24287	12.7022	12.2493	20.423	20.1211	33.3649	31.606	48.0772	46.3597	62.6888	65.4984
113.9	6.89995	7.24898	12.7142	12.2594	20.4425	20.1369	33.3924	31.6287	48.098	46.387	62.7141	65.5237
114	6.9085	7.25509	12.7284	12.2695	20.4597	20.1528	33.4155	31.6513	48.1241	46.4143	62.7409	65.5489
114.1	6.9148	7.2612	12.74	12.2797	20.4758	20.1686	33.4395	31.674	48.1498	46.4416	62.766	65.5741
114.2	6.9202	7.26731	12.7486	12.2898	20.4936	20.1844	33.4659	31.6966	48.1747	46.4688	62.7926	65.5993
114.3	6.93035	7.27343	12.7578	12.2999	20.5111	20.2003	33.4903	31.7193	48.1985	46.4961	62.8211	65.6244
114.4	6.935	7.27954	12.7661	12.31	20.5264	20.2161	33.5127	31.7419	48.2254	46.5233	62.8423	65.6495
114.5	6.94275	7.28565	12.7715	12.32	20.5374	20.2319	33.5346	31.7645	48.2507	46.5505	62.8656	65.6746
114.6	6.94875	7.29176	12.7795	12.3301	20.5522	20.2478	33.5563	31.7871	48.2784	46.5777	62.8891	65.6996
114.7	6.9552	7.29787	12.7902	12.3402	20.5647	20.2636	33.5813	31.8097	48.3037	46.6049	62.9125	65.7246
114.8	6.95955	7.30397	12.797	12.3503	20.5772	20.2794	33.6032	31.8323	48.3312	46.632	62.933	65.7496
114.9	6.96655	7.31008	12.8097	12.3604	20.5971	20.2952	33.6263	31.8549	48.3573	46.6591	62.957	65.7745
115	6.97485	7.31619	12.82	12.3705	20.6149	20.3111	33.6501	31.8774	48.3823	46.6862	62.9789	65.7994
115.1	6.9828	7.3223	12.8303	12.3806	20.6352	20.3269	33.6731	31.9	48.4071	46.7133	63.0052	65.8243
115.2	6.9834	7.32841	12.836	12.3907	20.645	20.3427	33.6925	31.9225	48.4322	46.7404	63.0274	65.8492
115.3	6.98645	7.33451	12.8422	12.4008	20.6572	20.3585	33.7154	31.9451	48.4543	46.7675	63.0476	65.874
115.4	6.9898	7.34062	12.8506	12.4109	20.6682	20.3743	33.7347	31.9676	48.4738	46.7945	63.0664	65.8987
115.5	6.99495	7.34672	12.8616	12.421	20.6866	20.3901	33.7527	31.9902	48.5003	46.8215	63.0875	65.9235
115.6	7.00345	7.35283	12.8697	12.4311	20.7032	20.4059	33.774	32.0127	48.5288	46.8485	63.1104	65.9482
115.7	7.0112	7.35893	12.8836	12.4411	20.7152	20.4217	33.7975	32.0352	48.5583	46.8755	63.1385	65.9729
115.8	7.02015	7.36504	12.8921	12.4512	20.7304	20.4375	33.8188	32.0577	48.586	46.9025	63.1641	65.9975
115.9	7.0267	7.37114	12.902	12.4613	20.7443	20.4533	33.8426	32.0802	48.608	46.9295	63.185	66.0221
116	7.0293	7.37725	12.9059	12.4714	20.7583	20.4691	33.8639	32.1027	48.6297	46.9564	63.208	66.0467
116.1	7.0342	7.38335	12.9138	12.4815	20.7708	20.4849	33.8881	32.1252	48.6539	46.9833	63.2331	66.0713
116.2	7.0416	7.38945	12.9246	12.4915	20.7889	20.5006	33.9111	32.1477	48.6836	47.0102	63.2578	66.0958
116.3	7.0512	7.39555	12.9322	12.5016	20.806	20.5164	33.9342	32.1702	48.7108	47.0371	63.2805	66.1203
116.4	7.05545	7.40166	12.9411	12.5117	20.8233	20.5322	33.9559	32.1926	48.7404	47.0639	63.3016	66.1448
116.5	7.06125	7.40776	12.951	12.5218	20.8373	20.548	33.9788	32.2151	48.7688	47.0908	63.323	66.1692
116.6	7.0698	7.41386	12.9624	12.5318	20.8541	20.5637	34.0013	32.2375	48.7923	47.1176	63.3463	66.1936
116.7	7.0762	7.41996	12.972	12.5419	20.8714	20.5795	34.0227	32.26	48.8128	47.1444	63.3661	66.2179
116.8	7.0814	7.42606	12.9821	12.552	20.8867	20.5953	34.0467	32.2824	48.8339	47.1712	63.3909	66.2423
116.9	7.0872	7.43216	12.9928	12.5621	20.902	20.611	34.0665	32.3048	48.8541	47.198	63.4115	66.2666
117	7.09485	7.43826	13.004	12.5721	20.9168	20.6268	34.0899	32.3272	48.8773	47.2247	63.4381	66.2909
117.1	7.1032	7.44436	13.0134	12.5822	20.9346	20.6425	34.1095	32.3496	48.903	47.2515	63.4636	66.3151
117.2	7.1128	7.45046	13.0265	12.5923	20.9511	20.6583	34.134	32.372	48.9303	47.2782	63.4908	66.3393
117.3	7.11805	7.45655	13.0378	12.6023	20.966	20.674	34.1579	32.3944	48.9543	47.3049	63.515	66.3635
117.4	7.12295	7.46265	13.0415	12.6124	20.9832	20.6898	34.1799	32.4168	48.9811	47.3316	63.5393	66.3876
117.5	7.1256	7.46875	13.0487	12.6225	20.9997	20.7055	34.2018	32.4392	49.0095	47.3583	63.5644	66.4117
117.6	7.12975	7.47484	13.055	12.6325	21.0154	20.7213	34.2279	32.4616	49.0388	47.3849	63.5845	66.4358
117.7	7.1355	7.48094	13.063	12.6426	21.0311	20.737	34.2505	32.4839	49.0618	47.4115	63.6101	66.4599
117.8	7.1416	7.48704	13.0744	12.6527	21.0475	20.7527	34.2748	32.5063	49.0853	47.4381	63.6337	66.4839
117.9	7.14555	7.49313	13.083	12.6627	21.0586	20.7685	34.2972	32.5286	49.1069	47.4647	63.6564	66.5079
118	7.151	7.49923	13.0949	12.6728	21.0741	20.7842	34.3186	32.551	49.133	47.4913	63.6813	66.5318
118.1	7.15565	7.50532	13.1058	12.6828	21.0927	20.7999	34.3426	32.5733	49.1584	47.5179	63.707	66.5558
118.2	7.1593	7.51142	13.1191	12.6929	21.1091	20.8156	34.3661	32.5956	49.1862	47.5444	63.7289	66.5797
118.3	7.1621	7.51751	13.131	12.7029	21.1178	20.8314	34.3891	32.6179	49.2074	47.571	63.7519	66.6035
118.4	7.1658	7.5236	13.144	12.713	21.1306	20.8471	34.4129	32.6402	49.2285	47.5975	63.7769	66.6274
118.5	7.1751	7.52969	13.1574	12.723	21.1492	20.8628	34.4388	32.6625	49.2542	47.624	63.7978	66.6512
118.6	7.18345	7.53579	13.1675	12.7331	21.1677	20.8785	34.4621	32.6848	49.2776	47.6504	63.8186	66.6749
118.7	7.19165	7.54188	13.1754	12.7432	21.1841	20.8942	34.4859	32.7071	49.3014	47.6769	63.8402	66.6987
118.8	7.1979	7.54797	13.184	12.7532	21.1996	20.9099	34.5081	32.7294	49.3207	47.7033	63.8626	66.7224
118.9	7.20375	7.55406	13.1951	12.7633	21.2165	20.9256	34.5311	32.7517	49.3457	47.7297	63.8857	66.7461
119	7.20975	7.56015	13.2052	12.7733	21.2388	20.9413	34.5535	32.7739	49.372	47.7561	63.9063	66.7697
119.1	7.2129	7.56624	13.215	12.7833	21.2516	20.957	34.5777	32.7962	49.3976	47.7825	63.9268	66.7933
119.2	7.21915	7.57233	13.2253	12.7934	21.2677	20.9727	34.6001	32.8184	49.4238	47.8089	63.9501	66.8169
119.3	7.2313	7.57842	13.2378	12.8034	21.2855	20.9884	34.6207	32.8407	49.4512	47.8353	63.9765	66.8405
119.4	7.237	7.58451	13.2444	12.8135	21.2999	21.0041	34.641	32.8629	49.4762	47.8616	63.9997	66.864
119.5	7.23995	7.5906	13.2544	12.8235	21.3113	21.0197	34.6656	32.8851	49.4982	47.8879	64.0213	66.8875
119.6	7.24605	7.59668	13.2643	12.8336	21.3278	21.0354	34.685	32.9073	49.5232	47.9142	64.0471	66.911
119.7	7.25255	7.60277	13.2767	12.8436	21.3403	21.0511	34.7078	32.9295	49.5489	47.9405	64.0718	66.9344
119.8	7.2618	7.60886	13.2904	12.8536	21.3544	21.0668	34.7322	32.9517	49.5734	47.9667	64.0944	66.9578
119.9	7.26595	7.61495	13.3026	12.8637	21.371	21.0824	34.7513	32.9739	49.5967	47.993	64.1186	66.9812
120	7.2748	7.62103	13.3118	12.8737	21.3868	21.0981	34.7728	32.9961	49.6215	48.0192	64.143	67.0046
120.1	7.28425	7.62712	13.3258	12.8837	21.4018	21.1138	34.798	33.0183	49.6469	48.0454	64.1667	67.0279
120.2	7.29575	7.6332	13.3396	12.8938	21.419	21.1294	34.8216	33.0405	49.6731	48.0716	64.1881	67.0512
120.3	7.30345	7.63929	13.3509	12.9038	21.4304	21.1451	34.8409	33.0626	49.6925	48.0978	64.2062	67.0744
120.4	7.3111	7.64537	13.3634	12.9138	21.4464	21.1608	34.8627	33.0848	49.7195	48.124	64.226	67.0976
120.5	7.31915	7.65146	13.3765	12.9239	21.4589	21.1764	34.8815	33.1069	49.7462	48.1501	64.25	67.1208
120.6	7.3254	7.65754	13.3926	12.9339	21.4731	21.1921	34.9014	33.1291	49.7693	48.1762	64.2694	67.144
120.7	7.3298	7.66362	13.4003	12.9439	21.4847	21.2077	34.9206	33.1512	49.7913	48.2023	64.288	67.1671
120.8	7.3345	7.6697	13.4111	12.954	21.5012	21.2233	34.9401	33.1733	49.8191	48.2284	64.3107	67.1902
120.9	7.33955	7.67579	13.4217	12.964	21.5182	21.239	34.9638	33.1954	49.8455	48.2545	64.3374	67.2133
121	7.34495	7.68187	13.4285	12.974	21.5282	21.2546	34.9851	33.2175	49.8694	48.2806	64.3603	67.2364
121.1	7.3525	7.68795	13.4376	12.984	21.541	21.2703	35.0055	33.2396	49.8941	48.3066	64.384	67.2594
121.2	7.3606	7.69403	13.451	12.9941	21.556	21.2859	35.0301	33.2617	49.918	48.3326	64.4056	67.2824
121.3	7.36945	7.70011	13.4672	13.0041	21.5709	21.3015	35.0526	33.2838	49.9411	48.3586	64.4302	67.3053
121.4	7.3802	7.70619	13.4849	13.0141	21.5905	21.3171	35.075	33.3059	49.9697	48.3846	64.4559	67.3283
121.5	7.38585	7.71227	13.4969	13.0241	21.6097	21.3328	35.0997	33.3279	49.9966	48.4106	64.4835	67.3512
121.6	7.3883	7.71835	13.5048	13.0341	21.6244	21.3484	35.1213	33.35	50.0207	48.4365	64.5078	67.374
121.7	7.3886	7.72443	13.5137	13.0442	21.6391	21.364	35.1431	33.3721	50.0426	48.4625	64.5291	67.3969
121.8	7.3985	7.73051	13.5214	13.0542	21.6619	21.3796	35.1661	33.3941	50.0675	48.4884	64.5492	67.4197
121.9	7.40505	7.73658	13.5323	13.0642	21.6795	21.3952	35.19	33.4161	50.0931	48.5143	64.5718	67.4425
122	7.41085	7.74266	13.5445	13.0742	21.6939	21.4108	35.2102	33.4382	50.1219	48.5402	64.5974	67.4652
122.1	7.4205	7.74874	13.5594	13.0842	21.7129	21.4264	35.2328	33.4602	50.1505	48.566	64.6217	67.4879
122.2	7.42875	7.75481	13.5705	13.0942	21.7344	21.442	35.2509	33.4822	50.1774	48.5919	64.6425	67.5106
122.3	7.4354	7.76089	13.5841	13.1042	21.752	21.4576	35.2742	33.5042	50.2032	48.6177	64.6673	67.5333
122.4	7.4414	7.76697	13.5969	13.1142	21.7696	21.4732	35.295	33.5262	50.2273	48.6435	64.6928	67.5559
122.5	7.44975	7.77304	13.6115	13.1243	21.7874	21.4888	35.3162	33.5482	50.2507	48.6693	64.7182	67.5785
122.6	7.45885	7.77912	13.6233	13.1343	21.8036	21.5044	35.3381	33.5702	50.2745	48.6951	64.7435	67.6011
122.7	7.46305	7.78519	13.6323	13.1443	21.8187	21.52	35.3572	33.5922	50.3001	48.7209	64.7636	67.6236
122.8	7.46895	7.79126	13.6433	13.1543	21.8328	21.5356	35.3799	33.6141	50.3237	48.7466	64.786	67.6462
122.9	7.48195	7.79734	13.655	13.1643	21.848	21.5512	35.4041	33.6361	50.3481	48.7723	64.8087	67.6686
123	7.488	7.80341	13.6631	13.1743	21.8641	21.5668	35.4276	33.658	50.3704	48.7981	64.8344	67.6911
123.1	7.49165	7.80948	13.6639	13.1843	21.8768	21.5823	35.4474	33.68	50.3906	48.8237	64.8507	67.7135
123.2	7.49695	7.81555	13.6721	13.1943	21.8902	21.5979	35.4718	33.7019	50.4142	48.8494	64.8733	67.7359
123.3	7.5008	7.82163	13.6813	13.2043	21.9053	21.6135	35.4955	33.7239	50.4363	48.8751	64.8929	67.7583
123.4	7.5087	7.8277	13.6889	13.2143	21.9192	21.629	35.5112	33.7458	50.4624	48.9007	64.9126	67.7806
123.5	7.5173	7.83377	13.7018	13.2243	21.9304	21.6446	35.529	33.7677	50.4902	48.9264	64.9328	67.803
123.6	7.5276	7.83984	13.7121	13.2343	21.9443	21.6602	35.5495	33.7896	50.5184	48.952	64.9544	67.8252
123.7	7.53505	7.84591	13.7248	13.2443	21.958	21.6757	35.57	33.8115	50.5433	48.9776	64.9766	67.8475
123.8	7.53995	7.85198	13.7365	13.2543	21.9767	21.6913	35.5907	33.8334	50.5714	49.0031	65.0003	67.8697
123.9	7.54765	7.85805	13.7475	13.2643	21.9928	21.7068	35.61	33.8553	50.5984	49.0287	65.0263	67.8919
124	7.55555	7.86412	13.7575	13.2742	22.0098	21.7224	35.6315	33.8772	50.6217	49.0542	65.0496	67.9141
124.1	7.5647	7.87018	13.7634	13.2842	22.0255	21.7379	35.652	33.899	50.6422	49.0798	65.0729	67.9362
124.2	7.5737	7.87625	13.7726	13.2942	22.0396	21.7535	35.6746	33.9209	50.6659	49.1053	65.0952	67.9583
124.3	7.58365	7.88232	13.7826	13.3042	22.0567	21.769	35.6967	33.9428	50.6915	49.1308	65.1195	67.9804
124.4	7.59575	7.88838	13.7921	13.3142	22.0762	21.7845	35.7169	33.9646	50.7176	49.1562	65.1407	68.0025
124.5	7.6023	7.89445	13.7974	13.3242	22.0927	21.8001	35.7404	33.9864	50.7444	49.1817	65.1613	68.0245
124.6	7.6085	7.90052	13.8042	13.3342	22.1062	21.8156	35.7615	34.0083	50.7706	49.2071	65.1824	68.0465
124.7	7.6126	7.90658	13.8152	13.3442	22.1194	21.8311	35.7839	34.0301	50.7919	49.2326	65.203	68.0685
124.8	7.6156	7.91265	13.8229	13.3541	22.1304	21.8467	35.8026	34.0519	50.8103	49.258	65.2225	68.0904
124.9	7.6198	7.91871	13.83	13.3641	22.1434	21.8622	35.822	34.0737	50.8306	49.2834	65.2418	68.1123
125	7.62465	7.92478	13.8381	13.3741	22.1593	21.8777	35.8422	34.0955	50.8539	49.3087	65.2622	68.1342
125.1	7.6347	7.93084	13.8459	13.3841	22.1743	21.8932	35.8682	34.1173	50.8802	49.3341	65.2862	68.1561
125.2	7.6455	7.9369	13.854	13.3941	22.1914	21.9087	35.89	34.1391	50.9046	49.3594	65.3106	68.1779
125.3	7.65235	7.94297	13.864	13.404	22.207	21.9242	35.9111	34.1609	50.9291	49.3848	65.3316	68.1997
125.4	7.6565	7.94903	13.8731	13.414	22.2232	21.9398	35.9326	34.1826	50.9561	49.4101	65.3507	68.2215
125.5	7.666	7.95509	13.8849	13.424	22.2386	21.9553	35.9543	34.2044	50.9832	49.4354	65.3719	68.2432
125.6	7.67295	7.96115	13.8944	13.434	22.2563	21.9708	35.9753	34.2262	51.0093	49.4606	65.3977	68.2649
125.7	7.6784	7.96721	13.9036	13.4439	22.27	21.9863	36.0027	34.2479	51.0346	49.4859	65.4206	68.2866
125.8	7.6855	7.97327	13.9119	13.4539	22.291	22.0018	36.0278	34.2697	51.0607	49.5111	65.4398	68.3083
125.9	7.69185	7.97933	13.923	13.4639	22.3117	22.0172	36.0508	34.2914	51.0875	49.5363	65.465	68.3299
126	7.7013	7.98539	13.9328	13.4738	22.3265	22.0327	36.0737	34.3131	51.1084	49.5616	65.4879	68.3515
126.1	7.7041	7.99145	13.9407	13.4838	22.3359	22.0482	36.0895	34.3348	51.1297	49.5867	65.5086	68.3731
126.2	7.7075	7.99751	13.944	13.4938	22.3498	22.0637	36.1058	34.3565	51.1498	49.6119	65.5262	68.3946
126.3	7.70885	8.00357	13.9497	13.5038	22.3651	22.0792	36.1261	34.3782	51.1733	49.6371	65.5475	68.4162
126.4	7.7167	8.00963	13.9594	13.5137	22.3857	22.0947	36.1515	34.3999	51.2001	49.6622	65.571	68.4377
126.5	7.72035	8.01569	13.9672	13.5237	22.3975	22.1101	36.1725	34.4216	51.2199	49.6873	65.5943	68.4591
126.6	7.72355	8.02174	13.9745	13.5336	22.4132	22.1256	36.1894	34.4433	51.2381	49.7124	65.6164	68.4806
126.7	7.73075	8.0278	13.9814	13.5436	22.4324	22.1411	36.2095	34.465	51.262	49.7375	65.6382	68.502
126.8	7.74005	8.03386	13.992	13.5536	22.4484	22.1565	36.2338	34.4866	51.2877	49.7626	65.6584	68.5234
126.9	7.74685	8.03991	14.0016	13.5635	22.4631	22.172	36.2601	34.5083	51.3131	49.7877	65.6792	68.5447
127	7.7515	8.04597	14.0105	13.5735	22.4746	22.1875	36.2821	34.53	51.3348	49.8127	65.6983	68.566
127.1	7.7565	8.05202	14.0209	13.5834	22.4936	22.2029	36.3055	34.5516	51.3595	49.8377	65.7211	68.5873
127.2	7.75985	8.05808	14.0327	13.5934	22.5121	22.2184	36.3278	34.5732	51.3828	49.8627	65.7449	68.6086
127.3	7.76255	8.06413	14.0412	13.6034	22.5236	22.2338	36.343	34.5949	51.4019	49.8877	65.7643	68.6298
127.4	7.7665	8.07019	14.0497	13.6133	22.538	22.2493	36.3613	34.6165	51.4251	49.9127	65.7822	68.6511
127.5	7.7705	8.07624	14.0554	13.6233	22.549	22.2647	36.3837	34.6381	51.4445	49.9376	65.7993	68.6722
127.6	7.78015	8.08229	14.0646	13.6332	22.5627	22.2802	36.4007	34.6597	51.4657	49.9626	65.8146	68.6934
127.7	7.7873	8.08835	14.0755	13.6432	22.5745	22.2956	36.422	34.6813	51.4879	49.9875	65.8324	68.7145
127.8	7.7939	8.0944	14.0841	13.6531	22.5897	22.311	36.4431	34.7029	51.511	50.0124	65.8534	68.7357
127.9	7.79565	8.10045	14.0925	13.6631	22.5992	22.3265	36.464	34.7245	51.5337	50.0373	65.8707	68.7567
128	7.80155	8.1065	14.1021	13.673	22.6114	22.3419	36.484	34.746	51.5553	50.0622	65.8862	68.7778
128.1	7.8117	8.11255	14.113	13.683	22.6303	22.3573	36.5041	34.7676	51.5784	50.087	65.9081	68.7988
128.2	7.8187	8.1186	14.1205	13.6929	22.6424	22.3728	36.525	34.7892	51.6014	50.1119	65.9236	68.8198
128.3	7.82325	8.12465	14.1326	13.7028	22.6544	22.3882	36.5475	34.8107	51.6221	50.1367	65.9401	68.8408
128.4	7.82865	8.1307	14.1384	13.7128	22.6677	22.4036	36.5685	34.8323	51.6439	50.1615	65.9566	68.8617
128.5	7.83425	8.13675	14.1439	13.7227	22.6841	22.419	36.591	34.8538	51.665	50.1863	65.9767	68.8826
128.6	7.839	8.1428	14.1522	13.7327	22.6987	22.4344	36.6115	34.8753	51.6866	50.2111	65.9988	68.9035
128.7	7.84295	8.14885	14.1602	13.7426	22.7129	22.4498	36.6313	34.8969	51.713	50.2358	66.0188	68.9244
128.8	7.84865	8.15489	14.173	13.7525	22.7244	22.4653	36.6525	34.9184	51.7369	50.2606	66.0391	68.9452
128.9	7.84895	8.16094	14.1788	13.7625	22.7404	22.4807	36.6701	34.9399	51.7602	50.2853	66.0584	68.966
129	7.84925	8.16699	14.1866	13.7724	22.7566	22.4961	36.6867	34.9614	51.7842	50.31	66.0778	68.9868
129.1	7.85515	8.17303	14.198	13.7824	22.7731	22.5115	36.7059	34.9829	51.8091	50.3347	66.0988	69.0076
129.2	7.86325	8.17908	14.2147	13.7923	22.7899	22.5269	36.7281	35.0044	51.8305	50.3594	66.123	69.0283
129.3	7.86975	8.18512	14.2274	13.8022	22.8079	22.5422	36.7506	35.0258	51.8518	50.384	66.1463	69.049
129.4	7.8757	8.19117	14.2355	13.8122	22.8236	22.5576	36.7716	35.0473	51.8729	50.4087	66.1655	69.0697
129.5	7.8808	8.19721	14.2457	13.8221	22.841	22.573	36.7968	35.0688	51.8975	50.4333	66.1895	69.0903
129.6	7.88245	8.20326	14.2544	13.832	22.8583	22.5884	36.8199	35.0902	51.9174	50.4579	66.2081	69.1109
129.7	7.88785	8.2093	14.2641	13.8419	22.8754	22.6038	36.8425	35.1117	51.9392	50.4825	66.2267	69.1315
129.8	7.89205	8.21534	14.2716	13.8519	22.8931	22.6192	36.8623	35.1331	51.9634	50.5071	66.2463	69.1521
129.9	7.8976	8.22139	14.2788	13.8618	22.9112	22.6345	36.8824	35.1545	51.9846	50.5317	66.2655	69.1726
130	7.9057	8.22743	14.2893	13.8717	22.9252	22.6499	36.9022	35.176	52.0063	50.5562	66.2844	69.1932
130.1	7.9169	8.23347	14.3028	13.8816	22.946	22.6653	36.9237	35.1974	52.0296	50.5808	66.3117	69.2136
130.2	7.92445	8.23951	14.3151	13.8916	22.9631	22.6807	36.951	35.2188	52.0565	50.6053	66.3365	69.2341
130.3	7.9335	8.24555	14.3275	13.9015	22.979	22.696	36.9739	35.2402	52.0809	50.6298	66.3583	69.2545
130.4	7.9368	8.2516	14.336	13.9114	22.994	22.7114	36.9944	35.2616	52.0997	50.6542	66.3748	69.275
130.5	7.93655	8.25764	14.3422	13.9213	23.0098	22.7267	37.0109	35.283	52.1209	50.6787	66.3923	69.2953
130.6	7.94255	8.26368	14.3555	13.9312	23.026	22.7421	37.027	35.3044	52.1403	50.7032	66.4119	69.3157
130.7	7.9485	8.26972	14.3655	13.9412	23.0434	22.7574	37.0462	35.3257	52.1648	50.7276	66.4337	69.336
130.8	7.9563	8.27575	14.3761	13.9511	23.0567	22.7728	37.063	35.3471	52.1859	50.752	66.4569	69.3563
130.9	7.96305	8.28179	14.3883	13.961	23.075	22.7881	37.0864	35.3685	52.2131	50.7764	66.4761	69.3766
131	7.96825	8.28783	14.3993	13.9709	23.0939	22.8035	37.1045	35.3898	52.2373	50.8008	66.4959	69.3969
131.1	7.9707	8.29387	14.4033	13.9808	23.1052	22.8188	37.1204	35.4112	52.2544	50.8252	66.5153	69.4171
131.2	7.97245	8.29991	14.4127	13.9907	23.1194	22.8342	37.1382	35.4325	52.272	50.8495	66.5359	69.4373
131.3	7.9754	8.30594	14.4226	14.0006	23.1321	22.8495	37.1576	35.4538	52.2933	50.8738	66.5582	69.4574
131.4	7.9823	8.31198	14.432	14.0106	23.1445	22.8648	37.1779	35.4751	52.314	50.8982	66.5793	69.4776
131.5	7.99015	8.31801	14.4383	14.0205	23.1595	22.8802	37.1985	35.4965	52.3345	50.9225	66.6023	69.4977
131.6	7.9978	8.32405	14.4468	14.0304	23.1753	22.8955	37.2173	35.5178	52.3527	50.9468	66.6206	69.5178
131.7	8.0038	8.33009	14.4547	14.0403	23.1853	22.9108	37.2392	35.5391	52.3707	50.971	66.6377	69.5379
131.8	8.00975	8.33612	14.4637	14.0502	23.2	22.9261	37.2554	35.5604	52.3917	50.9953	66.6565	69.5579
131.9	8.0215	8.34215	14.4776	14.0601	23.2175	22.9414	37.2731	35.5816	52.4132	51.0195	66.6782	69.5779
132	8.02625	8.34819	14.4838	14.07	23.2327	22.9568	37.2875	35.6029	52.4335	51.0437	66.6956	69.5979
132.1	8.03215	8.35422	14.4922	14.0799	23.2461	22.9721	37.306	35.6242	52.4542	51.068	66.7181	69.6179
132.2	8.0384	8.36025	14.5008	14.0898	23.2646	22.9874	37.3294	35.6455	52.4781	51.0922	66.7442	69.6378
132.3	8.0427	8.36629	14.5092	14.0997	23.2826	23.0027	37.3515	35.6667	52.5031	51.1163	66.7685	69.6577
132.4	8.05005	8.37232	14.5196	14.1096	23.2959	23.018	37.3749	35.688	52.5267	51.1405	66.7887	69.6776
132.5	8.05535	8.37835	14.5309	14.1195	23.3079	23.0333	37.3977	35.7092	52.5486	51.1646	66.8118	69.6975
132.6	8.0612	8.38438	14.5404	14.1294	23.3227	23.0486	37.4147	35.7304	52.569	51.1888	66.8323	69.7173
132.7	8.07015	8.39041	14.5518	14.1393	23.3381	23.0639	37.4359	35.7517	52.5918	51.2129	66.8516	69.7371
132.8	8.07025	8.39644	14.5572	14.1492	23.3504	23.0792	37.4547	35.7729	52.6132	51.237	66.87	69.7569
132.9	8.07415	8.40247	14.5667	14.1591	23.3686	23.0944	37.4724	35.7941	52.6352	51.261	66.8929	69.7767
133	8.08	8.4085	14.5747	14.169	23.3861	23.1097	37.4882	35.8153	52.6535	51.2851	66.91	69.7964
133.1	8.09295	8.41453	14.5876	14.1788	23.4073	23.125	37.5098	35.8365	52.6798	51.3091	66.9303	69.8161
133.2	8.10245	8.42056	14.5981	14.1887	23.4246	23.1403	37.5282	35.8577	52.7008	51.3332	66.9509	69.8358
133.3	8.10995	8.42659	14.6092	14.1986	23.4379	23.1556	37.5437	35.8789	52.7238	51.3572	66.9713	69.8555
133.4	8.11645	8.43261	14.62	14.2085	23.4556	23.1708	37.5618	35.9	52.7492	51.3812	66.9913	69.8751
133.5	8.12275	8.43864	14.6293	14.2184	23.468	23.1861	37.5807	35.9212	52.7707	51.4052	67.0128	69.8947
133.6	8.1257	8.44467	14.6377	14.2283	23.4855	23.2014	37.6007	35.9423	52.7937	51.4291	67.0314	69.9143
133.7	8.13155	8.4507	14.6456	14.2382	23.504	23.2166	37.6245	35.9635	52.8177	51.4531	67.0539	69.9338
133.8	8.13515	8.45672	14.6537	14.2481	23.5195	23.2319	37.6436	35.9846	52.8364	51.477	67.0766	69.9534
133.9	8.1421	8.46275	14.6671	14.2579	23.5342	23.2472	37.6638	36.0058	52.8582	51.501	67.0978	69.9729
134	8.14815	8.46877	14.6786	14.2678	23.5521	23.2624	37.6811	36.0269	52.8771	51.5249	67.1179	69.9924
134.1	8.1563	8.4748	14.6915	14.2777	23.5737	23.2777	37.7045	36.048	52.9014	51.5487	67.1408	70.0118
134.2	8.157	8.48082	14.6984	14.2876	23.5876	23.2929	37.7217	36.0691	52.9212	51.5726	67.1596	70.0313
134.3	8.1609	8.48684	14.7087	14.2975	23.6032	23.3082	37.7414	36.0903	52.9393	51.5965	67.1814	70.0507
134.4	8.17075	8.49287	14.7191	14.3073	23.618	23.3234	37.7643	36.1114	52.9626	51.6203	67.2036	70.07
134.5	8.1741	8.49889	14.7283	14.3172	23.6315	23.3387	37.7829	36.1324	52.9817	51.6441	67.2216	70.0894
134.6	8.17775	8.50491	14.741	14.3271	23.6444	23.3539	37.803	36.1535	53.0034	51.668	67.2381	70.1087
134.7	8.1801	8.51093	14.7492	14.337	23.6563	23.3691	37.8223	36.1746	53.025	51.6917	67.2559	70.128
134.8	8.1877	8.51695	14.7615	14.3468	23.677	23.3844	37.8459	36.1957	53.0481	51.7155	67.2773	70.1473
134.9	8.1931	8.52298	14.7696	14.3567	23.6957	23.3996	37.8669	36.2167	53.0715	51.7393	67.2946	70.1666
135	8.20595	8.529	14.7846	14.3666	23.7094	23.4148	37.8885	36.2378	53.0949	51.763	67.3171	70.1858
135.1	8.2124	8.53502	14.7967	14.3764	23.7279	23.43	37.9075	36.2588	53.1128	51.7868	67.3407	70.205
135.2	8.2181	8.54104	14.8078	14.3863	23.7442	23.4453	37.9299	36.2799	53.1325	51.8105	67.3603	70.2242
135.3	8.2238	8.54706	14.8171	14.3962	23.7575	23.4605	37.9511	36.3009	53.154	51.8342	67.3796	70.2433
135.4	8.23065	8.55308	14.8263	14.406	23.7723	23.4757	37.9695	36.322	53.1764	51.8579	67.398	70.2625
135.5	8.2382	8.55909	14.8414	14.4159	23.7894	23.4909	37.9908	36.343	53.2005	51.8815	67.4215	70.2816
135.6	8.24825	8.56511	14.8509	14.4258	23.8055	23.5061	38.0101	36.364	53.2212	51.9052	67.4401	70.3007
135.7	8.2607	8.57113	14.8606	14.4356	23.8191	23.5213	38.0304	36.385	53.2442	51.9288	67.4616	70.3197
135.8	8.26555	8.57715	14.8695	14.4455	23.8353	23.5365	38.0489	36.406	53.2637	51.9524	67.4799	70.3387
135.9	8.2743	8.58316	14.8794	14.4553	23.8506	23.5517	38.0713	36.427	53.2866	51.976	67.5001	70.3577
136	8.2827	8.58918	14.8905	14.4652	23.8632	23.5669	38.0938	36.448	53.3093	51.9996	67.5193	70.3767
136.1	8.29005	8.5952	14.8998	14.4751	23.8797	23.5821	38.1156	36.4689	53.3319	52.0232	67.5371	70.3957
136.2	8.2902	8.60121	14.9077	14.4849	23.8903	23.5973	38.1341	36.4899	53.3502	52.0468	67.553	70.4146
136.3	8.2965	8.60723	14.9177	14.4948	23.9053	23.6125	38.1537	36.5109	53.37	52.0703	67.5727	70.4335
136.4	8.2991	8.61324	14.9274	14.5046	23.921	23.6277	38.1709	36.5318	53.3912	52.0938	67.5911	70.4524
136.5	8.30665	8.61926	14.9385	14.5145	23.9368	23.6429	38.1918	36.5528	53.4127	52.1173	67.6055	70.4713
136.6	8.31155	8.62527	14.9551	14.5243	23.9552	23.6581	38.2156	36.5737	53.4359	52.1408	67.6262	70.4901
136.7	8.3203	8.63128	14.9679	14.5342	23.9721	23.6732	38.2398	36.5946	53.4606	52.1643	67.6446	70.5089
136.8	8.32355	8.6373	14.9772	14.544	23.9843	23.6884	38.2567	36.6156	53.4796	52.1878	67.6621	70.5277
136.9	8.3267	8.64331	14.9843	14.5539	23.9968	23.7036	38.2758	36.6365	53.5008	52.2112	67.6765	70.5465
137	8.331	8.64932	14.9947	14.5637	24.0113	23.7188	38.2958	36.6574	53.521	52.2347	67.6956	70.5652
137.1	8.33395	8.65533	15.0027	14.5736	24.0213	23.7339	38.3139	36.6783	53.5396	52.2581	67.7124	70.5839
137.2	8.34355	8.66134	15.0166	14.5834	24.0412	23.7491	38.3355	36.6992	53.5686	52.2815	67.7296	70.6026
137.3	8.35145	8.66735	15.0242	14.5933	24.0556	23.7642	38.3534	36.7201	53.5944	52.3049	67.7488	70.6213
137.4	8.3573	8.67336	15.0333	14.6031	24.0713	23.7794	38.3764	36.741	53.6163	52.3282	67.772	70.6399
137.5	8.36565	8.67937	15.045	14.613	24.0886	23.7946	38.3954	36.7618	53.6397	52.3516	67.791	70.6586
137.6	8.37105	8.68538	15.0561	14.6228	24.1049	23.8097	38.4158	36.7827	53.6614	52.3749	67.8124	70.6772
137.7	8.375	8.69139	15.067	14.6326	24.121	23.8249	38.4388	36.8036	53.6849	52.3983	67.8323	70.6957
137.8	8.3837	8.6974	15.0814	14.6425	24.1421	23.84	38.462	36.8244	53.7131	52.4216	67.8528	70.7143
137.9	8.3892	8.70341	15.0923	14.6523	24.1577	23.8551	38.4833	36.8453	53.7372	52.4449	67.873	70.7328
138	8.3866	8.70942	15.0973	14.6622	24.1707	23.8703	38.5031	36.8661	53.7594	52.4681	67.8903	70.7513
138.1	8.39355	8.71542	15.1056	14.672	24.1827	23.8854	38.5244	36.8869	53.7778	52.4914	67.9105	70.7698
138.2	8.3958	8.72143	15.1148	14.6818	24.2009	23.9006	38.5424	36.9077	53.8043	52.5147	67.9277	70.7882
138.3	8.40155	8.72744	15.1241	14.6917	24.2147	23.9157	38.5595	36.9286	53.8248	52.5379	67.9448	70.8066
138.4	8.4108	8.73344	15.1337	14.7015	24.2267	23.9308	38.5846	36.9494	53.8453	52.5611	67.9633	70.825
138.5	8.41785	8.73945	15.1459	14.7113	24.2414	23.9459	38.606	36.9702	53.8664	52.5843	67.9808	70.8434
138.6	8.42225	8.74545	15.1566	14.7212	24.2563	23.9611	38.6251	36.991	53.8886	52.6075	68.0017	70.8618
138.7	8.43025	8.75146	15.1669	14.731	24.2741	23.9762	38.6457	37.0118	53.911	52.6307	68.0221	70.8801
138.8	8.43815	8.75746	15.1783	14.7408	24.2944	23.9913	38.6667	37.0325	53.9373	52.6538	68.0439	70.8984
138.9	8.44495	8.76347	15.1908	14.7506	24.313	24.0064	38.6864	37.0533	53.9597	52.677	68.0641	70.9167
139	8.4516	8.76947	15.1996	14.7605	24.3266	24.0215	38.7085	37.0741	53.9811	52.7001	68.0848	70.935
139.1	8.45845	8.77547	15.2108	14.7703	24.3398	24.0366	38.7332	37.0948	54.0045	52.7232	68.106	70.9532
139.2	8.46035	8.78148	15.2157	14.7801	24.3498	24.0517	38.7508	37.1156	54.0207	52.7463	68.1233	70.9714
139.3	8.46575	8.78748	15.2265	14.7899	24.3625	24.0668	38.7691	37.1363	54.042	52.7694	68.1419	70.9896
139.4	8.47025	8.79348	15.2322	14.7998	24.3778	24.0819	38.7875	37.1571	54.063	52.7924	68.1642	71.0078
139.5	8.47605	8.79948	15.2405	14.8096	24.3946	24.097	38.8077	37.1778	54.0877	52.8155	68.1872	71.0259
139.6	8.4807	8.80548	15.2474	14.8194	24.4149	24.1121	38.8297	37.1985	54.1089	52.8385	68.2049	71.044
139.7	8.4922	8.81148	15.2587	14.8292	24.4302	24.1272	38.8517	37.2192	54.1308	52.8615	68.2293	71.0621
139.8	8.4976	8.81748	15.2716	14.839	24.4404	24.1423	38.8718	37.2399	54.1483	52.8845	68.249	71.0802
139.9	8.5081	8.82348	15.2835	14.8489	24.4573	24.1574	38.8923	37.2606	54.1714	52.9075	68.2704	71.0983
140	8.51395	8.82948	15.2912	14.8587	24.4725	24.1725	38.9073	37.2813	54.1931	52.9305	68.2911	71.1163
140.1	8.52175	8.83548	15.3017	14.8685	24.4834	24.1876	38.9287	37.302	54.2187	52.9535	68.3134	71.1343
140.2	8.5252	8.84148	15.3094	14.8783	24.4928	24.2026	38.9466	37.3227	54.2375	52.9764	68.3298	71.1523
140.3	8.53415	8.84747	15.3172	14.8881	24.5094	24.2177	38.9695	37.3434	54.2595	52.9993	68.3476	71.1702
140.4	8.53905	8.85347	15.3284	14.8979	24.5233	24.2328	38.9901	37.364	54.2811	53.0222	68.3655	71.1881
140.5	8.5422	8.85947	15.3382	14.9077	24.5396	24.2479	39.0088	37.3847	54.3029	53.0451	68.3801	71.2061
140.6	8.55245	8.86547	15.3467	14.9175	24.5563	24.2629	39.0288	37.4053	54.328	53.068	68.3997	71.2239
140.7	8.55785	8.87146	15.3535	14.9273	24.5689	24.278	39.0484	37.426	54.3502	53.0909	68.4215	71.2418
140.8	8.5648	8.87746	15.3621	14.9371	24.5844	24.293	39.0679	37.4466	54.3698	53.1137	68.4435	71.2597
140.9	8.5681	8.88345	15.3697	14.947	24.5984	24.3081	39.0849	37.4672	54.389	53.1366	68.4606	71.2775
141	8.5718	8.88945	15.3777	14.9568	24.612	24.3232	39.105	37.4879	54.4099	53.1594	68.4809	71.2953
141.1	8.5757	8.89544	15.3828	14.9666	24.6274	24.3382	39.1219	37.5085	54.4324	53.1822	68.4985	71.313
141.2	8.58295	8.90144	15.3914	14.9764	24.641	24.3533	39.142	37.5291	54.4565	53.205	68.5182	71.3308
141.3	8.5872	8.90743	15.4002	14.9862	24.6521	24.3683	39.1612	37.5497	54.4793	53.2278	68.5366	71.3485
141.4	8.59285	8.91342	15.4102	14.996	24.6665	24.3833	39.1796	37.5703	54.501	53.2505	68.558	71.3662
141.5	8.59665	8.91942	15.4207	15.0058	24.6785	24.3984	39.1983	37.5909	54.5224	53.2733	68.5792	71.3839
141.6	8.60055	8.92541	15.4236	15.0156	24.6902	24.4134	39.2129	37.6114	54.5418	53.296	68.5926	71.4016
141.7	8.605	8.9314	15.4311	15.0254	24.7037	24.4285	39.2308	37.632	54.5631	53.3187	68.6087	71.4192
141.8	8.60755	8.93739	15.4436	15.0352	24.7203	24.4435	39.2493	37.6526	54.585	53.3414	68.6308	71.4368
141.9	8.61395	8.94338	15.4574	15.0449	24.7366	24.4585	39.2697	37.6731	54.6106	53.3641	68.6542	71.4544
142	8.61925	8.94937	15.4665	15.0547	24.7478	24.4735	39.2899	37.6937	54.6323	53.3868	68.6751	71.4719
142.1	8.62385	8.95536	15.4725	15.0645	24.76	24.4886	39.3075	37.7142	54.6533	53.4094	68.6942	71.4895
142.2	8.6262	8.96135	15.4811	15.0743	24.7729	24.5036	39.3246	37.7348	54.6739	53.4321	68.7137	71.507
142.3	8.63315	8.96734	15.4924	15.0841	24.7893	24.5186	39.347	37.7553	54.6967	53.4547	68.7368	71.5245
142.4	8.63685	8.97333	15.5028	15.0939	24.8006	24.5336	39.3681	37.7758	54.7165	53.4773	68.7552	71.542
142.5	8.6424	8.97932	15.5111	15.1037	24.8136	24.5486	39.3896	37.7963	54.7364	53.4999	68.7742	71.5594
142.6	8.65225	8.98531	15.5191	15.1135	24.8249	24.5636	39.4087	37.8168	54.7576	53.5225	68.7917	71.5769
142.7	8.66235	8.99129	15.5246	15.1233	24.8357	24.5786	39.4256	37.8373	54.7789	53.545	68.8129	71.5943
142.8	8.6646	8.99728	15.5311	15.133	24.8466	24.5936	39.4419	37.8578	54.7958	53.5676	68.833	71.6117
142.9	8.6711	9.00327	15.5419	15.1428	24.8602	24.6086	39.4602	37.8783	54.8163	53.5901	68.8531	71.629
143	8.6786	9.00925	15.5491	15.1526	24.8747	24.6236	39.479	37.8988	54.8381	53.6126	68.873	71.6464
143.1	8.68585	9.01524	15.5589	15.1624	24.8875	24.6386	39.499	37.9193	54.8607	53.6351	68.8928	71.6637
143.2	8.69605	9.02122	15.5679	15.1722	24.9057	24.6536	39.5229	37.9397	54.884	53.6576	68.9138	71.681
143.3	8.70175	9.02721	15.5792	15.182	24.9173	24.6686	39.5441	37.9602	54.9044	53.6801	68.9348	71.6983
143.4	8.7078	9.03319	15.5954	15.1917	24.9311	24.6836	39.5677	37.9806	54.9251	53.7026	68.957	71.7155
143.5	8.7141	9.03918	15.6093	15.2015	24.9456	24.6986	39.5887	38.0011	54.9472	53.725	68.9757	71.7327
143.6	8.7181	9.04516	15.6175	15.2113	24.9596	24.7136	39.6074	38.0215	54.9652	53.7474	68.9982	71.7499
143.7	8.72255	9.05114	15.6289	15.2211	24.9722	24.7285	39.6285	38.0419	54.9902	53.7699	69.016	71.7671
143.8	8.7252	9.05713	15.6389	15.2308	24.9879	24.7435	39.649	38.0624	55.0072	53.7922	69.034	71.7843
143.9	8.7315	9.06311	15.6492	15.2406	24.9999	24.7585	39.6681	38.0828	55.0251	53.8146	69.0547	71.8014
144	8.7387	9.06909	15.6614	15.2504	25.0134	24.7735	39.6874	38.1032	55.0448	53.837	69.0759	71.8185
144.1	8.7489	9.07507	15.6714	15.2601	25.0283	24.7884	39.7064	38.1236	55.0645	53.8594	69.0932	71.8356
144.2	8.75625	9.08105	15.6817	15.2699	25.0465	24.8034	39.729	38.144	55.087	53.8817	69.1112	71.8527
144.3	8.76455	9.08703	15.692	15.2797	25.0588	24.8183	39.7456	38.1644	55.1018	53.904	69.1327	71.8698
144.4	8.77405	9.09301	15.7045	15.2895	25.0758	24.8333	39.7662	38.1847	55.1231	53.9263	69.1516	71.8868
144.5	8.7744	9.09899	15.7157	15.2992	25.0901	24.8483	39.7844	38.2051	55.1442	53.9486	69.1675	71.9038
144.6	8.77935	9.10497	15.7264	15.309	25.1069	24.8632	39.8043	38.2255	55.1658	53.9709	69.1843	71.9208
144.7	8.7886	9.11095	15.7344	15.3187	25.1254	24.8782	39.8223	38.2458	55.1871	53.9932	69.2032	71.9377
144.8	8.7908	9.11693	15.7442	15.3285	25.1407	24.8931	39.8433	38.2662	55.2082	54.0154	69.2227	71.9547
144.9	8.79525	9.12291	15.7528	15.3383	25.1534	24.908	39.8591	38.2865	55.2253	54.0377	69.2407	71.9716
145	8.80335	9.12889	15.7624	15.348	25.1654	24.923	39.8816	38.3069	55.2449	54.0599	69.2609	71.9885
145.1	8.80865	9.13486	15.7781	15.3578	25.181	24.9379	39.9062	38.3272	55.2644	54.0821	69.2803	72.0054
145.2	8.81515	9.14084	15.7881	15.3675	25.1988	24.9529	39.9235	38.3475	55.283	54.1043	69.2989	72.0222
145.3	8.8211	9.14681	15.7993	15.3773	25.215	24.9678	39.9439	38.3678	55.3038	54.1265	69.3173	72.0391
145.4	8.82835	9.15279	15.8094	15.3871	25.2285	24.9827	39.9701	38.3881	55.3258	54.1486	69.3388	72.0559
145.5	8.8343	9.15877	15.8197	15.3968	25.2419	24.9976	39.9937	38.4084	55.3452	54.1708	69.3578	72.0727
145.6	8.8398	9.16474	15.8281	15.4066	25.2511	25.0126	40.0119	38.4287	55.3607	54.1929	69.3723	72.0894
145.7	8.85255	9.17072	15.8413	15.4163	25.2641	25.0275	40.0342	38.449	55.3828	54.2151	69.3925	72.1062
145.8	8.8574	9.17669	15.8497	15.4261	25.2789	25.0424	40.0536	38.4693	55.4052	54.2372	69.4096	72.1229
145.9	8.8648	9.18266	15.8595	15.4358	25.2971	25.0573	40.0722	38.4896	55.4306	54.2593	69.4288	72.1396
146	8.86885	9.18864	15.8696	15.4456	25.3091	25.0722	40.0889	38.5098	55.4496	54.2813	69.4457	72.1563
146.1	8.8772	9.19461	15.8808	15.4553	25.3255	25.0871	40.1086	38.5301	55.4695	54.3034	69.4624	72.1729
146.2	8.8794	9.20058	15.8897	15.4651	25.3436	25.102	40.1247	38.5503	55.4895	54.3254	69.4783	72.1896
146.3	8.88335	9.20655	15.8972	15.4748	25.3588	25.1169	40.1391	38.5706	55.5081	54.3475	69.4975	72.2062
146.4	8.88745	9.21253	15.9083	15.4846	25.3735	25.1318	40.1579	38.5908	55.5292	54.3695	69.5203	72.2228
146.5	8.8942	9.2185	15.9174	15.4943	25.3882	25.1467	40.1791	38.6111	55.5511	54.3915	69.5415	72.2394
146.6	8.89935	9.22447	15.9265	15.5041	25.4033	25.1616	40.2005	38.6313	55.5705	54.4135	69.5602	72.2559
146.7	8.9045	9.23044	15.9384	15.5138	25.4187	25.1765	40.223	38.6515	55.5936	54.4355	69.5793	72.2724
146.8	8.9126	9.23641	15.9494	15.5235	25.4337	25.1914	40.2401	38.6717	55.6153	54.4574	69.5998	72.289
146.9	8.9205	9.24238	15.9606	15.5333	25.4515	25.2063	40.2589	38.6919	55.6376	54.4794	69.6203	72.3054
147	8.92385	9.24835	15.9684	15.543	25.4641	25.2212	40.2758	38.7121	55.6567	54.5013	69.6378	72.3219
147.1	8.9334	9.25431	15.9774	15.5528	25.4803	25.2361	40.2928	38.7323	55.6779	54.5232	69.6594	72.3384
147.2	8.93955	9.26028	15.988	15.5625	25.4949	25.2509	40.312	38.7525	55.6969	54.5451	69.6781	72.3548
147.3	8.94545	9.26625	15.9982	15.5722	25.5073	25.2658	40.3294	38.7727	55.7147	54.567	69.6927	72.3712
147.4	8.9514	9.27222	16.0089	15.582	25.5243	25.2807	40.3467	38.7928	55.7347	54.5889	69.7105	72.3876
147.5	8.9578	9.27818	16.0171	15.5917	25.5399	25.2956	40.3674	38.813	55.756	54.6107	69.7285	72.4039
147.6	8.96545	9.28415	16.0255	15.6014	25.5571	25.3104	40.3855	38.8331	55.7751	54.6326	69.7462	72.4203
147.7	8.97505	9.29012	16.0402	15.6112	25.5752	25.3253	40.4095	38.8533	55.798	54.6544	69.7696	72.4366
147.8	8.9824	9.29608	16.0568	15.6209	25.591	25.3402	40.4296	38.8734	55.8184	54.6762	69.7888	72.4529
147.9	8.99065	9.30205	16.0668	15.6306	25.6092	25.355	40.4533	38.8936	55.8407	54.698	69.8042	72.4691
148	8.9989	9.30801	16.0762	15.6403	25.6252	25.3699	40.4748	38.9137	55.8631	54.7198	69.8205	72.4854
148.1	9.00535	9.31398	16.0864	15.6501	25.64	25.3847	40.4918	38.9338	55.8791	54.7416	69.8368	72.5016
148.2	9.0106	9.31994	16.0962	15.6598	25.649	25.3996	40.5058	38.9539	55.898	54.7633	69.8585	72.5178
148.3	9.01865	9.3259	16.106	15.6695	25.6636	25.4144	40.5245	38.974	55.9176	54.7851	69.879	72.534
148.4	9.02695	9.33187	16.1172	15.6792	25.6787	25.4293	40.5439	38.9941	55.9391	54.8068	69.8975	72.5502
148.5	9.03195	9.33783	16.1293	15.689	25.6981	25.4441	40.5594	39.0142	55.9619	54.8285	69.9183	72.5664
148.6	9.0374	9.34379	16.1379	15.6987	25.7177	25.4589	40.5785	39.0343	55.9827	54.8502	69.9388	72.5825
148.7	9.0404	9.34975	16.1463	15.7084	25.7346	25.4738	40.5987	39.0544	56.0016	54.8719	69.9574	72.5986
148.8	9.04835	9.35571	16.1577	15.7181	25.7478	25.4886	40.6227	39.0744	56.0222	54.8936	69.9786	72.6147
148.9	9.05495	9.36167	16.1706	15.7278	25.7636	25.5034	40.6449	39.0945	56.0431	54.9152	69.9954	72.6308
149	9.0623	9.36763	16.1813	15.7376	25.7823	25.5183	40.6648	39.1145	56.0656	54.9369	70.0145	72.6468
149.1	9.0695	9.37359	16.1936	15.7473	25.7998	25.5331	40.6838	39.1346	56.0848	54.9585	70.0351	72.6628
149.2	9.0776	9.37955	16.2049	15.757	25.8188	25.5479	40.7013	39.1546	56.1064	54.9801	70.0545	72.6788
149.3	9.08325	9.38551	16.2162	15.7667	25.8355	25.5627	40.7175	39.1747	56.1273	55.0017	70.07	72.6948
149.4	9.0903	9.39147	16.2256	15.7764	25.8514	25.5775	40.7374	39.1947	56.145	55.0233	70.0864	72.7108
149.5	9.09525	9.39743	16.2317	15.7861	25.8646	25.5924	40.755	39.2147	56.1651	55.0449	70.1011	72.7267
149.6	9.10305	9.40339	16.2401	15.7958	25.8799	25.6072	40.773	39.2347	56.1871	55.0664	70.1198	72.7426
149.7	9.10595	9.40935	16.2469	15.8056	25.8919	25.622	40.7839	39.2547	56.2069	55.088	70.1339	72.7585
149.8	9.1072	9.4153	16.2548	15.8153	25.9033	25.6368	40.7951	39.2747	56.2203	55.1095	70.1493	72.7744
149.9	9.11135	9.42126	16.2633	15.825	25.9134	25.6516	40.8131	39.2947	56.2412	55.131	70.1676	72.7903
150	9.114	9.42721	16.2739	15.8347	25.9262	25.6664	40.8267	39.3147	56.2591	55.1525	70.1829	72.8061
150.1	9.11565	9.43317	16.2794	15.8444	25.9397	25.6812	40.8399	39.3347	56.2753	55.174	70.192	72.8219
150.2	9.11955	9.43913	16.289	15.8541	25.9509	25.696	40.859	39.3547	56.2953	55.1954	70.2131	72.8377
150.3	9.1209	9.44508	16.3025	15.8638	25.9638	25.7108	40.8759	39.3746	56.3129	55.2169	70.2322	72.8535
150.4	9.12355	9.45103	16.3121	15.8735	25.9786	25.7255	40.8947	39.3946	56.3327	55.2383	70.2512	72.8693
150.5	9.12305	9.45699	16.3191	15.8832	25.9894	25.7403	40.9087	39.4145	56.3494	55.2598	70.2681	72.885
150.6	9.1312	9.46294	16.3292	15.8929	26.0037	25.7551	40.9253	39.4345	56.365	55.2812	70.2845	72.9007
150.7	9.13645	9.46889	16.336	15.9026	26.0165	25.7699	40.9409	39.4544	56.3813	55.3026	70.3021	72.9164
150.8	9.13995	9.47485	16.3438	15.9123	26.0309	25.7847	40.9584	39.4744	56.3981	55.324	70.3178	72.9321
150.9	9.1481	9.4808	16.3536	15.922	26.0437	25.7994	40.9741	39.4943	56.4173	55.3453	70.3356	72.9478
151	9.15395	9.48675	16.3636	15.9317	26.0559	25.8142	40.9958	39.5142	56.4372	55.3667	70.3518	72.9634
151.1	9.16005	9.4927	16.3738	15.9414	26.0671	25.829	41.012	39.5341	56.4568	55.388	70.3674	72.979
151.2	9.1656	9.49865	16.3805	15.9511	26.0826	25.8437	41.0268	39.554	56.4817	55.4094	70.3846	72.9946
151.3	9.17105	9.5046	16.3906	15.9608	26.0952	25.8585	41.0435	39.5739	56.5036	55.4307	70.4029	73.0102
151.4	9.17815	9.51055	16.4035	15.9705	26.1117	25.8733	41.0636	39.5938	56.5267	55.452	70.4202	73.0257
151.5	9.18255	9.5165	16.4151	15.9801	26.1287	25.888	41.0771	39.6137	56.5478	55.4733	70.4369	73.0413
151.6	9.1894	9.52245	16.4274	15.9898	26.1435	25.9028	41.0962	39.6336	56.5678	55.4945	70.4538	73.0568
151.7	9.1961	9.5284	16.443	15.9995	26.1594	25.9175	41.1162	39.6534	56.5893	55.5158	70.4722	73.0723
151.8	9.19965	9.53435	16.4553	16.0092	26.1756	25.9323	41.1344	39.6733	56.6064	55.537	70.4913	73.0878
151.9	9.20745	9.5403	16.4678	16.0189	26.1893	25.947	41.1514	39.6931	56.6232	55.5583	70.5141	73.1032
152	9.2126	9.54624	16.4771	16.0286	26.2019	25.9618	41.1675	39.713	56.6391	55.5795	70.5319	73.1186
152.1	9.2174	9.55219	16.4843	16.0383	26.2176	25.9765	41.1831	39.7328	56.6614	55.6007	70.5483	73.1341
152.2	9.22135	9.55814	16.4909	16.0479	26.2294	25.9912	41.1992	39.7527	56.6838	55.6219	70.564	73.1495
152.3	9.2277	9.56408	16.4999	16.0576	26.2404	26.006	41.2148	39.7725	56.7009	55.643	70.5771	73.1648
152.4	9.23535	9.57003	16.5102	16.0673	26.2583	26.0207	41.2337	39.7923	56.72	55.6642	70.5938	73.1802
152.5	9.2432	9.57598	16.5224	16.077	26.2764	26.0354	41.2503	39.8121	56.7381	55.6854	70.6127	73.1955
152.6	9.2518	9.58192	16.5344	16.0867	26.2927	26.0502	41.2698	39.8319	56.7568	55.7065	70.6325	73.2108
152.7	9.25765	9.58787	16.5415	16.0963	26.304	26.0649	41.2879	39.8517	56.7773	55.7276	70.6502	73.2261
152.8	9.2639	9.59381	16.5533	16.106	26.3217	26.0796	41.3024	39.8715	56.7918	55.7487	70.6703	73.2414
152.9	9.2718	9.59975	16.5631	16.1157	26.3411	26.0943	41.32	39.8913	56.8104	55.7698	70.6892	73.2567
153	9.2788	9.6057	16.5717	16.1254	26.3545	26.109	41.3373	39.9111	56.8296	55.7909	70.6997	73.2719
153.1	9.29195	9.61164	16.5835	16.135	26.3694	26.1237	41.3577	39.9308	56.8514	55.8119	70.7165	73.2871
153.2	9.30015	9.61758	16.5953	16.1447	26.3836	26.1384	41.3814	39.9506	56.8716	55.833	70.7348	73.3023
153.3	9.30685	9.62352	16.6018	16.1544	26.399	26.1532	41.3977	39.9704	56.8928	55.854	70.754	73.3175
153.4	9.3155	9.62946	16.6081	16.1641	26.4136	26.1679	41.417	39.9901	56.9138	55.875	70.7719	73.3327
153.5	9.32135	9.63541	16.6167	16.1737	26.424	26.1826	41.4334	40.0099	56.9322	55.896	70.7858	73.3478
153.6	9.3285	9.64135	16.6272	16.1834	26.4412	26.1973	41.4519	40.0296	56.9518	55.917	70.8014	73.3629
153.7	9.3348	9.64729	16.6372	16.1931	26.4567	26.2119	41.4723	40.0493	56.9754	55.938	70.8217	73.378
153.8	9.3374	9.65323	16.6449	16.2027	26.4702	26.2266	41.4852	40.0691	56.9928	55.959	70.8325	73.3931
153.9	9.34315	9.65917	16.6517	16.2124	26.4869	26.2413	41.5028	40.0888	57.0116	55.9799	70.8472	73.4082
154	9.35175	9.6651	16.6592	16.222	26.501	26.256	41.5179	40.1085	57.0305	56.0009	70.8627	73.4232
154.1	9.35695	9.67104	16.67	16.2317	26.5168	26.2707	41.5367	40.1282	57.0487	56.0218	70.8779	73.4382
154.2	9.3631	9.67698	16.6811	16.2414	26.535	26.2854	41.5561	40.1479	57.0705	56.0427	70.8912	73.4532
154.3	9.37155	9.68292	16.6984	16.251	26.5563	26.3001	41.5812	40.1676	57.0918	56.0636	70.9099	73.4682
154.4	9.3771	9.68886	16.7084	16.2607	26.5695	26.3147	41.6011	40.1873	57.1099	56.0845	70.9275	73.4832
154.5	9.38115	9.69479	16.7179	16.2703	26.5845	26.3294	41.621	40.2069	57.1265	56.1053	70.942	73.4981
154.6	9.38785	9.70073	16.7224	16.28	26.5994	26.3441	41.6382	40.2266	57.1435	56.1262	70.9566	73.513
154.7	9.39765	9.70667	16.7319	16.2897	26.6145	26.3587	41.6541	40.2463	57.1663	56.147	70.9725	73.5279
154.8	9.4005	9.7126	16.7408	16.2993	26.627	26.3734	41.6695	40.2659	57.1821	56.1678	70.9855	73.5428
154.9	9.40225	9.71854	16.7509	16.309	26.6384	26.3881	41.6878	40.2856	57.1971	56.1887	70.998	73.5577
155	9.41235	9.72447	16.7624	16.3186	26.6531	26.4027	41.7066	40.3052	57.2168	56.2095	71.0166	73.5725
155.1	9.4152	9.73041	16.7704	16.3283	26.6629	26.4174	41.7212	40.3248	57.2343	56.2302	71.0315	73.5874
155.2	9.41825	9.73634	16.7824	16.3379	26.676	26.432	41.7427	40.3445	57.2568	56.251	71.0513	73.6022
155.3	9.42405	9.74227	16.7942	16.3476	26.6894	26.4467	41.7657	40.3641	57.2742	56.2718	71.0727	73.617
155.4	9.431	9.7482	16.8045	16.3572	26.7033	26.4613	41.7859	40.3837	57.29	56.2925	71.0911	73.6317
155.5	9.43685	9.75414	16.8122	16.3669	26.7153	26.476	41.7984	40.4033	57.3079	56.3132	71.1097	73.6465
155.6	9.4451	9.76007	16.8214	16.3765	26.73	26.4906	41.8199	40.4229	57.3262	56.334	71.1291	73.6612
155.7	9.4502	9.766	16.8326	16.3862	26.7465	26.5053	41.839	40.4425	57.3434	56.3547	71.1477	73.6759
155.8	9.4558	9.77193	16.8437	16.3958	26.7617	26.5199	41.8568	40.4621	57.3701	56.3753	71.1659	73.6906
155.9	9.4667	9.77786	16.8549	16.4054	26.7788	26.5345	41.8825	40.4817	57.395	56.396	71.1837	73.7053
156	9.4731	9.78379	16.8647	16.4151	26.7936	26.5492	41.905	40.5012	57.4128	56.4167	71.1987	73.72
156.1	9.48065	9.78972	16.8742	16.4247	26.8122	26.5638	41.9293	40.5208	57.4351	56.4373	71.2168	73.7346
156.2	9.489	9.79565	16.8892	16.4344	26.8299	26.5784	41.9537	40.5404	57.4567	56.458	71.2366	73.7492
156.3	9.4959	9.80158	16.9016	16.444	26.8447	26.593	41.9723	40.5599	57.4786	56.4786	71.2525	73.7638
156.4	9.5038	9.80751	16.9101	16.4536	26.8624	26.6077	41.993	40.5795	57.504	56.4992	71.2709	73.7784
156.5	9.51	9.81344	16.9213	16.4633	26.8768	26.6223	42.0126	40.599	57.5288	56.5198	71.2836	73.793
156.6	9.52025	9.81937	16.9332	16.4729	26.8938	26.6369	42.0342	40.6185	57.553	56.5404	71.3003	73.8075
156.7	9.5264	9.8253	16.9417	16.4825	26.9075	26.6515	42.0517	40.6381	57.5702	56.5609	71.3131	73.822
156.8	9.53	9.83122	16.9506	16.4922	26.9219	26.6661	42.0677	40.6576	57.5896	56.5815	71.3317	73.8365
156.9	9.5327	9.83715	16.9628	16.5018	26.9381	26.6807	42.0836	40.6771	57.6129	56.602	71.3515	73.851
157	9.53955	9.84307	16.9718	16.5114	26.9537	26.6953	42.1016	40.6966	57.6306	56.6225	71.3697	73.8655
157.1	9.5452	9.849	16.9814	16.5211	26.9672	26.7099	42.1187	40.7161	57.6513	56.643	71.3877	73.88
157.2	9.5515	9.85493	16.9922	16.5307	26.9868	26.7245	42.139	40.7356	57.6683	56.6635	71.4034	73.8944
157.3	9.55905	9.86085	16.9986	16.5403	26.9993	26.7391	42.1602	40.7551	57.6853	56.684	71.4178	73.9088
157.4	9.564	9.86677	17.0087	16.55	27.0143	26.7537	42.1805	40.7746	57.7063	56.7045	71.4315	73.9232
157.5	9.57025	9.8727	17.0166	16.5596	27.0283	26.7683	42.2008	40.794	57.7248	56.7249	71.4489	73.9376
157.6	9.57755	9.87862	17.026	16.5692	27.0442	26.7829	42.2191	40.8135	57.7434	56.7454	71.4672	73.9519
157.7	9.5831	9.88455	17.0323	16.5788	27.0595	26.7975	42.2357	40.8329	57.7621	56.7658	71.4806	73.9663
157.8	9.5883	9.89047	17.0388	16.5885	27.0762	26.812	42.2553	40.8524	57.7808	56.7862	71.4952	73.9806
157.9	9.59555	9.89639	17.0487	16.5981	27.0929	26.8266	42.2769	40.8718	57.8035	56.8066	71.5113	73.9949
158	9.60095	9.90231	17.0585	16.6077	27.1089	26.8412	42.2988	40.8913	57.8238	56.827	71.5261	74.0092
158.1	9.60455	9.90823	17.0692	16.6173	27.1203	26.8558	42.3194	40.9107	57.8419	56.8474	71.5419	74.0234
158.2	9.61005	9.91416	17.0778	16.6269	27.1358	26.8703	42.3403	40.9301	57.8596	56.8678	71.5603	74.0377
158.3	9.61795	9.92007	17.0893	16.6365	27.1525	26.8849	42.3648	40.9496	57.8807	56.8881	71.5809	74.0519
158.4	9.62725	9.92599	17.0978	16.6462	27.1673	26.8995	42.3858	40.969	57.9009	56.9084	71.6025	74.0661
158.5	9.63485	9.93191	17.1093	16.6558	27.1818	26.914	42.4053	40.9884	57.9212	56.9288	71.6197	74.0803
158.6	9.6415	9.93783	17.1198	16.6654	27.1932	26.9286	42.4286	41.0078	57.9408	56.9491	71.6392	74.0945
158.7	9.64675	9.94375	17.1282	16.675	27.208	26.9431	42.4477	41.0272	57.9619	56.9694	71.6547	74.1086
158.8	9.6566	9.94967	17.1424	16.6846	27.2254	26.9577	42.4691	41.0465	57.983	56.9896	71.6742	74.1228
158.9	9.66185	9.95559	17.1509	16.6942	27.239	26.9722	42.4882	41.0659	58.0039	57.0099	71.69	74.1369
159	9.66785	9.96151	17.1614	16.7038	27.2506	26.9868	42.504	41.0853	58.0235	57.0302	71.7015	74.151
159.1	9.6775	9.96742	17.1757	16.7134	27.2656	27.0013	42.5227	41.1046	58.0451	57.0504	71.7238	74.1651
159.2	9.68225	9.97334	17.1876	16.7231	27.2817	27.0159	42.5421	41.124	58.0614	57.0706	71.7402	74.1791
159.3	9.6881	9.97926	17.1995	16.7327	27.2988	27.0304	42.5605	41.1434	58.0814	57.0908	71.7611	74.1932
159.4	9.6957	9.98517	17.2182	16.7423	27.3191	27.045	42.5846	41.1627	58.102	57.111	71.7791	74.2072
159.5	9.7024	9.99109	17.2292	16.7519	27.3337	27.0595	42.5997	41.182	58.1174	57.1312	71.7958	74.2212
159.6	9.7116	9.997	17.2389	16.7615	27.3497	27.074	42.6204	41.2014	58.1353	57.1514	71.8149	74.2352
159.7	9.71865	10.0029	17.2503	16.7711	27.3617	27.0885	42.6383	41.2207	58.1566	57.1716	71.8333	74.2492
159.8	9.72565	10.0088	17.2625	16.7807	27.3746	27.1031	42.6557	41.24	58.171	57.1917	71.8499	74.2631
159.9	9.73415	10.0147	17.2724	16.7903	27.3904	27.1176	42.6765	41.2593	58.1924	57.2118	71.8735	74.2771
160	9.74105	10.0207	17.2819	16.7999	27.4061	27.1321	42.6966	41.2786	58.2156	57.232	71.8937	74.291
160.1	9.745	10.0266	17.2951	16.8095	27.4178	27.1466	42.7174	41.2979	58.2327	57.2521	71.9102	74.3049
160.2	9.7478	10.0325	17.3004	16.8191	27.4291	27.1611	42.7334	41.3172	58.2489	57.2722	71.923	74.3188
160.3	9.75035	10.0384	17.3088	16.8287	27.4437	27.1757	42.7526	41.3365	58.2687	57.2922	71.9402	74.3326
160.4	9.75425	10.0443	17.3116	16.8383	27.4528	27.1902	42.7667	41.3558	58.2856	57.3123	71.9546	74.3465
160.5	9.7616	10.0502	17.3211	16.8479	27.4662	27.2047	42.784	41.375	58.305	57.3324	71.9726	74.3603
160.6	9.76815	10.0561	17.3306	16.8574	27.4769	27.2192	42.801	41.3943	58.3246	57.3524	71.9918	74.3741
160.7	9.772	10.062	17.341	16.867	27.4894	27.2337	42.8169	41.4135	58.3445	57.3724	72.0061	74.3879
160.8	9.7756	10.068	17.3519	16.8766	27.5036	27.2482	42.8326	41.4328	58.3599	57.3924	72.0226	74.4017
160.9	9.7848	10.0739	17.3635	16.8862	27.5221	27.2627	42.8522	41.452	58.3833	57.4124	72.0457	74.4154
161	9.79335	10.0798	17.3722	16.8958	27.5401	27.2772	42.8743	41.4713	58.4064	57.4324	72.0646	74.4292
161.1	9.7969	10.0857	17.3776	16.9054	27.5588	27.2916	42.8957	41.4905	58.4295	57.4524	72.0755	74.4429
161.2	9.8091	10.0916	17.3902	16.915	27.5782	27.3061	42.9187	41.5097	58.4535	57.4724	72.0879	74.4566
161.3	9.8213	10.0975	17.3996	16.9246	27.5961	27.3206	42.9343	41.5289	58.4721	57.4923	72.108	74.4703
161.4	9.8296	10.1034	17.4095	16.9341	27.6127	27.3351	42.95	41.5482	58.4909	57.5122	72.1243	74.484
161.5	9.83525	10.1093	17.4185	16.9437	27.6293	27.3496	42.9663	41.5674	58.5092	57.5322	72.1373	74.4976
161.6	9.8412	10.1152	17.4291	16.9533	27.6432	27.3641	42.9875	41.5865	58.5251	57.5521	72.1512	74.5112
161.7	9.847	10.1211	17.4389	16.9629	27.6583	27.3785	43.0035	41.6057	58.5453	57.572	72.1679	74.5249
161.8	9.852	10.127	17.448	16.9725	27.6724	27.393	43.0172	41.6249	58.5621	57.5918	72.1828	74.5385
161.9	9.8634	10.1329	17.4618	16.982	27.6953	27.4075	43.04	41.6441	58.5789	57.6117	72.2015	74.552
162	9.869	10.1388	17.4738	16.9916	27.7105	27.4219	43.0565	41.6633	58.596	57.6316	72.2195	74.5656
162.1	9.87895	10.1447	17.4847	17.0012	27.7282	27.4364	43.0745	41.6824	58.6177	57.6514	72.2415	74.5791
162.2	9.88505	10.1506	17.4912	17.0108	27.7392	27.4508	43.0888	41.7016	58.6309	57.6712	72.2589	74.5927
162.3	9.8936	10.1565	17.4975	17.0204	27.7516	27.4653	43.1065	41.7207	58.6462	57.6911	72.2723	74.6062
[truncated: 6,277 more rows]

## Sheet: S-A11
Source data for SP Figure 1e, S-A11
X(Time, sec)	6.25 nM_Y	6.25 nM; Fitted_Y	12.5 nM_Y	12.5 nM; Fitted_Y	25 nM_Y	25 nM; Fitted_Y	50 nM_Y	50 nM; Fitted_Y	100 nM_Y	100 nM; Fitted_Y
-37.3	-0.265009	-0.0981363	-0.065509	-0.193773	-0.224	-0.3288	-0.102	-0.443311	-0.333009	-0.513434
-37.2	-0.395	-0.0978732	-0.3465	-0.193254	-0.471	-0.327918	-0.2685	-0.442122	-0.572	-0.512058
-37.1	-0.226	-0.0976101	-0.257996	-0.192734	-0.3875	-0.327037	-0.2635	-0.440934	-0.472996	-0.510681
-37	-0.151	-0.097347	-0.1855	-0.192215	-0.3395	-0.326155	-0.2215	-0.439745	-0.4065	-0.509305
-36.9	-0.1815	-0.0970839	-0.245504	-0.191695	-0.3795	-0.325274	-0.2725	-0.438557	-0.4155	-0.507929
-36.8	-0.347001	-0.0968208	-0.397501	-0.191176	-0.5335	-0.324392	-0.452	-0.437368	-0.498001	-0.506552
-36.7	-0.397	-0.0965577	-0.3765	-0.190657	-0.5415	-0.323511	-0.4705	-0.43618	-0.524	-0.505176
-36.6	-0.417	-0.0962946	-0.4375	-0.190137	-0.5085	-0.322629	-0.4485	-0.434991	-0.514	-0.503799
-36.5	-0.393	-0.0960315	-0.411	-0.189617	-0.51	-0.321748	-0.434	-0.433803	-0.5195	-0.502422
-36.4	-0.351	-0.0957684	-0.390501	-0.189098	-0.4725	-0.320866	-0.3545	-0.432614	-0.485	-0.501046
-36.3	-0.363	-0.0955053	-0.4115	-0.188578	-0.485	-0.319985	-0.361	-0.431426	-0.5165	-0.499669
-36.2	-0.348	-0.0952422	-0.41	-0.188059	-0.4725	-0.319103	-0.38	-0.430237	-0.519	-0.498293
-36.1	-0.3225	-0.0949791	-0.4375	-0.187539	-0.4625	-0.318222	-0.3865	-0.429049	-0.5295	-0.496916
-36	-0.3	-0.094716	-0.4035	-0.18702	-0.454	-0.31734	-0.38	-0.42786	-0.504	-0.49554
-35.9	-0.2605	-0.0944529	-0.386001	-0.1865	-0.4375	-0.316459	-0.3335	-0.426672	-0.464	-0.494164
-35.8	-0.282499	-0.0941898	-0.420499	-0.185981	-0.4565	-0.315577	-0.346	-0.425483	-0.481999	-0.492787
-35.7	-0.264	-0.0939267	-0.4155	-0.185462	-0.4265	-0.314696	-0.3085	-0.424295	-0.4715	-0.491411
-35.6	-0.266	-0.0936636	-0.4095	-0.184942	-0.418	-0.313814	-0.302	-0.423106	-0.4545	-0.490034
-35.5	-0.266	-0.0934005	-0.3945	-0.184422	-0.4085	-0.312933	-0.287	-0.421918	-0.468	-0.488657
-35.4	-0.291	-0.0931374	-0.3775	-0.183903	-0.423	-0.312051	-0.258	-0.420729	-0.487	-0.487281
-35.3	-0.278	-0.0928743	-0.3595	-0.183383	-0.429	-0.31117	-0.259	-0.419541	-0.4765	-0.485904
-35.2	-0.2835	-0.0926112	-0.367	-0.182864	-0.454	-0.310288	-0.264	-0.418352	-0.4295	-0.484528
-35.1	-0.2755	-0.0923481	-0.3275	-0.182344	-0.45	-0.309407	-0.2205	-0.417164	-0.4175	-0.483151
-35	-0.2725	-0.092085	-0.329	-0.181825	-0.43	-0.308525	-0.1845	-0.415975	-0.428	-0.481775
-34.9	-0.2615	-0.0918219	-0.339501	-0.181305	-0.444	-0.307644	-0.1565	-0.414787	-0.4135	-0.480399
-34.8	-0.273	-0.0915588	-0.363	-0.180786	-0.458	-0.306762	-0.1715	-0.413598	-0.43	-0.479022
-34.7	-0.245	-0.0912957	-0.373	-0.180267	-0.46	-0.305881	-0.2005	-0.41241	-0.4265	-0.477646
-34.6	-0.2265	-0.0910326	-0.379001	-0.179747	-0.4465	-0.304999	-0.21	-0.411221	-0.416001	-0.476269
-34.5	-0.26	-0.0907695	-0.4335	-0.179228	-0.5035	-0.304118	-0.267	-0.410032	-0.4785	-0.474892
-34.4	-0.277	-0.0905064	-0.421001	-0.178708	-0.5035	-0.303236	-0.292	-0.408844	-0.4765	-0.473516
-34.3	-0.3065	-0.0902433	-0.4345	-0.178188	-0.519	-0.302355	-0.3	-0.407656	-0.4745	-0.472139
-34.2	-0.314	-0.0899802	-0.4195	-0.177669	-0.5105	-0.301473	-0.301	-0.406467	-0.4805	-0.470763
-34.1	-0.317	-0.0897171	-0.426999	-0.177149	-0.509	-0.300592	-0.31	-0.405279	-0.474499	-0.469386
-34	-0.3065	-0.089454	-0.395	-0.17663	-0.493	-0.29971	-0.3045	-0.40409	-0.449	-0.46801
-33.9	-0.302	-0.0891909	-0.366999	-0.17611	-0.4485	-0.298829	-0.2795	-0.402902	-0.4175	-0.466634
-33.8	-0.2895	-0.0889278	-0.355	-0.175591	-0.4305	-0.297947	-0.2595	-0.401713	-0.387	-0.465257
-33.7	-0.3025	-0.0886647	-0.3475	-0.175072	-0.4155	-0.297066	-0.2625	-0.400525	-0.371	-0.463881
-33.6	-0.305	-0.0884016	-0.336	-0.174552	-0.4255	-0.296184	-0.2565	-0.399336	-0.354	-0.462504
-33.5	-0.315	-0.0881385	-0.337	-0.174032	-0.4165	-0.295303	-0.264	-0.398148	-0.3505	-0.461128
-33.4	-0.2985	-0.0878754	-0.322499	-0.173513	-0.4055	-0.294421	-0.238	-0.396959	-0.33	-0.459751
-33.3	-0.287	-0.0876123	-0.301	-0.172993	-0.39	-0.29354	-0.214	-0.395771	-0.308	-0.458374
-33.2	-0.271	-0.0873492	-0.289	-0.172474	-0.3845	-0.292658	-0.201	-0.394582	-0.291	-0.456998
-33.1	-0.253	-0.0870861	-0.2615	-0.171954	-0.356	-0.291777	-0.161	-0.393394	-0.258	-0.455621
-33	-0.2605	-0.086823	-0.28	-0.171435	-0.3695	-0.290895	-0.1695	-0.392205	-0.2525	-0.454245
-32.9	-0.249	-0.0865599	-0.269	-0.170915	-0.3455	-0.290014	-0.1635	-0.391017	-0.238	-0.452869
-32.8	-0.267	-0.0862968	-0.2755	-0.170396	-0.347	-0.289132	-0.1615	-0.389828	-0.252	-0.451492
[truncated: 8,228 more rows]

## Sheet: S-B03
Source data for SP Figure 1e, S-B03
[truncated: 8,275 more rows]

[truncated: 9 more sheets: S-B06, S-B09, S-B10, S-D04, S-D12, S-E12, S-F07, S-C04, S-F12]
