# Supplementary material for: Antigenic mapping reveals sites of vulnerability on α-HCoV spike protein
Source: Commun Biol. 2022 Nov 4;5:1179. doi: 10.1038/s42003-022-04160-8 (PMC9636267; doi:10.1038/s42003-022-04160-8)
Supplement: Supplementary file 3 — Supplementary Data 1 [file 42003_2022_4160_MOESM3_ESM.zip › Supplementary Data 1/Figure 4/Figure 4g-source data.xlsx]

## Sheet: Figure 4g
Source data for Figure 4g.
	Inhibition of PsV infection (%)
	IgG-C04		IgG-S11		IgG-S15		IgG-R10
Concentrations(ug/ml)	repeat 1	repeat 2	repeat 1	repeat 2	repeat 1	repeat 2	repeat 1	repeat 2
1000	38.2538	23.3986	92.8616	94.3896	90.5302	90.7552	84.8329	89.6083
500	12.3574	13.9644	92.4865	92.301	82.7167	83.6129	82.8628	78.8356
250	9.08831	10.3596	86.2562	86.9274	77.8189	81.2084	61.0607	67.516
125	13.8163	-0.75855	80.6004	79.3034	63.7534	67.2989	29.927	34.9511
62.5	-9.90855	-13.0138	63.6685	66.1045	42.9087	46.4997	1.40507	3.08504
31.25	6.56737	-3.53218	45.0112	43.6036	6.95232	13.6367	-4.36525	-1.44554
15.625	-17.2562	-11.4424	12.4167	3.18375	-12.0228	-8.97874	-2.23124	-5.8024
7.8125	-13.3988	-6.20315	-2.68528	-4.5291	-18.7861	-19.4345	5.00782	-7.59884
