# Supplementary material for: Antigenic mapping reveals sites of vulnerability on α-HCoV spike protein
Source: Commun Biol. 2022 Nov 4;5:1179. doi: 10.1038/s42003-022-04160-8 (PMC9636267; doi:10.1038/s42003-022-04160-8)
Supplement: Supplementary file 3 — Supplementary Data 1 [file 42003_2022_4160_MOESM3_ESM.zip › Supplementary Data 1/Figure 3/Figure 3a-source data.xlsx]

## Sheet: Figure 3a
Source data for Figure 3a
		Deuterium uptake (%)
	Timepoints (sec)	Apo S	With F12
peptide 1027-1033 aa	10	39.457	15.836
	100	55.274	21.398
	1000	67.364	33.767
	10000	73.707	48.537
peptide 1029-1033 aa	10	45.386	15.711
	100	57.618	24.107
	1000	71.979	47.259
	10000	78.499	66.726
peptide 1000-1007 aa	10	52.479	33.741
	100	60.224	45.996
	1000	66.474	49.53
	10000	70.777	56.419
peptide 1000-1008 aa	10	45.675	29.717
	100	53.996	40.366
	1000	61.84	46.006
	10000	69.729	51.999
peptide 974-983 aa	10	38.913	32.589
	100	51.901	39.424
	1000	63.33	50.467
	10000	72.832	63.325
