# Supplementary material for: Antigenic mapping reveals sites of vulnerability on α-HCoV spike protein
Source: Commun Biol. 2022 Nov 4;5:1179. doi: 10.1038/s42003-022-04160-8 (PMC9636267; doi:10.1038/s42003-022-04160-8)
Supplement: Supplementary file 3 — Supplementary Data 1 [file 42003_2022_4160_MOESM3_ESM.zip › Supplementary Data 1/Figure 2/Figure 2b-source data.xlsx]

## Sheet: Figure 2b
Source data for Figure 2b.
		Deuterium uptake (%)
	Timepoints (sec)	Apo NTD	With A10	With A11	With F07	With A01	With B09	With B10	With D04
peptide 202-215 aa	10	24.57	11.65	8.817	8.362	11.924	11.196	12.348	8.789
	10000	57.191	33.723	35.823	33.112	33.686	35.715	33.036	30.659
peptide 206-216 aa	10	26.485	10.644	9.735	7.209	15.064	11.557	15.872	9.948
	10000	63.23	36.241	38.254	31.517	37.563	39.664	36.206	32.666
