# Supplementary material for: Antigenic mapping reveals sites of vulnerability on α-HCoV spike protein
Source: Commun Biol. 2022 Nov 4;5:1179. doi: 10.1038/s42003-022-04160-8 (PMC9636267; doi:10.1038/s42003-022-04160-8)
Supplement: Supplementary file 3 — Supplementary Data 1 [file 42003_2022_4160_MOESM3_ESM.zip › Supplementary Data 1/Figure 2/Figure 2f-source data.xlsx]

## Sheet: Figure 2f
Source data for Figure 2f.
	X (Time, Sec)	Fab D12-hAPN	IgG D12-hAPN	Buffer-hAPN
	380	0.00606094	0.0115711	0.505796
	380.1	0.0151609	0.0253711	0.507196
	380.2	0.0206609	0.0395711	0.506196
	380.3	0.0266609	0.0506711	0.507396
	380.4	0.0339609	0.0668711	0.509496
	380.5	0.0433609	0.0791711	0.512496
	380.6	0.0536609	0.0904711	0.516496
	380.7	0.0624609	0.102971	0.516796
	380.8	0.0709609	0.116071	0.519096
	380.9	0.0762609	0.129471	0.522796
	381	0.0823609	0.142171	0.526996
	381.1	0.0914609	0.153971	0.526496
	381.2	0.0981609	0.165271	0.529096
	381.3	0.100161	0.179171	0.530796
	381.4	0.105961	0.188371	0.533096
	381.5	0.114761	0.198871	0.531196
	381.6	0.119461	0.209871	0.529896
	381.7	0.128861	0.222371	0.523796
	381.8	0.140461	0.234671	0.525496
	381.9	0.151061	0.244171	0.524396
	382	0.160461	0.254571	0.523996
	382.1	0.169161	0.267171	0.524196
	382.2	0.176461	0.281371	0.527796
	382.3	0.183361	0.295371	0.529696
	382.4	0.188161	0.304071	0.535296
	382.5	0.197661	0.317871	0.534996
	382.6	0.207461	0.330071	0.534696
	382.7	0.218161	0.338371	0.534696
	382.8	0.224161	0.350771	0.539096
	382.9	0.230561	0.360071	0.542596
	383	0.236061	0.368871	0.546296
	383.1	0.246461	0.380671	0.548696
	383.2	0.255261	0.390071	0.548396
	383.3	0.261661	0.398271	0.548396
	383.4	0.266661	0.406071	0.547496
	383.5	0.275861	0.416571	0.551496
	383.6	0.285961	0.427471	0.554396
	383.7	0.290561	0.435871	0.555396
	383.8	0.292361	0.445171	0.554596
	383.9	0.303861	0.455771	0.556096
	384	0.309561	0.466071	0.557096
	384.1	0.314661	0.473671	0.556796
	384.2	0.322561	0.487371	0.557996
	384.3	0.328761	0.497571	0.559096
	384.4	0.333861	0.507871	0.561496
	384.5	0.342961	0.522371	0.564496
	384.6	0.352761	0.533371	0.561696
	384.7	0.361361	0.543371	0.563396
	384.8	0.367561	0.550271	0.568396
	384.9	0.371361	0.556371	0.573996
	385	0.377461	0.562171	0.578296
	385.1	0.388061	0.568571	0.577996
	385.2	0.394061	0.581371	0.575996
	385.3	0.399361	0.593271	0.576496
	385.4	0.405361	0.602671	0.575096
	385.5	0.413661	0.612371	0.576896
	385.6	0.420561	0.623671	0.577996
	385.7	0.429161	0.631771	0.582696
	385.8	0.436361	0.643071	0.580796
	385.9	0.443761	0.648971	0.584096
	386	0.454161	0.659371	0.586096
	386.1	0.463861	0.668171	0.588196
	386.2	0.468661	0.674171	0.587096
	386.3	0.476061	0.683671	0.588396
	386.4	0.480861	0.695371	0.585296
	386.5	0.489861	0.703971	0.584296
	386.6	0.498061	0.715071	0.577596
	386.7	0.503361	0.723271	0.573696
	386.8	0.510961	0.734071	0.571996
	386.9	0.517461	0.745971	0.570396
	387	0.526761	0.757171	0.567696
	387.1	0.534561	0.766571	0.565196
	387.2	0.544461	0.777471	0.568396
	387.3	0.553861	0.787671	0.565396
	387.4	0.563861	0.795671	0.563596
	387.5	0.574761	0.805771	0.563296
	387.6	0.582361	0.817971	0.565396
	387.7	0.590661	0.831471	0.566196
	387.8	0.598561	0.846171	0.570296
	387.9	0.605261	0.861171	0.572496
	388	0.612261	0.872271	0.576196
	388.1	0.618761	0.880771	0.577496
	388.2	0.624061	0.888871	0.576196
	388.3	0.630661	0.895671	0.572996
	388.4	0.639561	0.907071	0.574896
	388.5	0.650061	0.918971	0.572096
	388.6	0.656561	0.929571	0.571896
	388.7	0.661061	0.938571	0.570696
	388.8	0.665561	0.947671	0.571896
	388.9	0.672061	0.955371	0.572796
	389	0.679261	0.965271	0.570696
	389.1	0.685861	0.978671	0.567096
	389.2	0.692861	0.992971	0.568196
	389.3	0.700861	1.00407	0.570696
	389.4	0.710461	1.01717	0.570396
	389.5	0.719261	1.02987	0.566996
	389.6	0.723861	1.04157	0.567696
	389.7	0.732061	1.05047	0.569596
	389.8	0.740661	1.05907	0.572596
	389.9	0.752061	1.07387	0.574996
	390	0.757461	1.08497	0.573896
	390.1	0.764161	1.09327	0.574096
	390.2	0.776061	1.10187	0.579496
	390.3	0.781761	1.11367	0.582296
	390.4	0.793361	1.12577	0.585296
	390.5	0.801961	1.13737	0.584696
	390.6	0.805561	1.14877	0.585196
	390.7	0.812961	1.15937	0.586596
	390.8	0.821261	1.17047	0.584896
	390.9	0.830461	1.18177	0.583496
	391	0.840761	1.19197	0.581396
	391.1	0.849261	1.20327	0.577596
	391.2	0.855261	1.21437	0.579596
	391.3	0.865161	1.22637	0.584096
	391.4	0.877561	1.23727	0.585096
	391.5	0.886461	1.24457	0.587096
	391.6	0.891561	1.25577	0.589496
	391.7	0.897261	1.26727	0.588796
	391.8	0.904461	1.28107	0.588996
	391.9	0.914661	1.29747	0.589096
	392	0.921261	1.31027	0.588896
	392.1	0.927361	1.31857	0.590796
	392.2	0.933561	1.33107	0.591996
	392.3	0.943061	1.34567	0.593296
	392.4	0.952761	1.35847	0.595796
	392.5	0.961861	1.36857	0.603896
	392.6	0.969861	1.37947	0.605496
	392.7	0.977861	1.39037	0.610496
	392.8	0.985861	1.40177	0.615196
	392.9	0.993961	1.41167	0.620296
	393	1.00066	1.42087	0.622196
	393.1	1.00626	1.42647	0.624396
	393.2	1.01346	1.44277	0.626496
	393.3	1.01726	1.45327	0.625796
	393.4	1.02326	1.46547	0.627696
	393.5	1.03266	1.47697	0.630496
	393.6	1.04206	1.48527	0.630896
	393.7	1.04786	1.49127	0.632996
	393.8	1.05636	1.49927	0.636696
	393.9	1.06426	1.51067	0.638496
	394	1.06886	1.51927	0.638196
	394.1	1.07586	1.52987	0.639796
	394.2	1.08446	1.53937	0.641496
	394.3	1.09566	1.54967	0.641596
	394.4	1.10176	1.56047	0.643496
	394.5	1.11186	1.57537	0.644096
	394.6	1.11906	1.58597	0.647096
	394.7	1.12516	1.59387	0.650296
	394.8	1.13156	1.60327	0.652996
	394.9	1.13966	1.61367	0.655196
	395	1.14486	1.62697	0.654396
	395.1	1.15096	1.63887	0.657696
	395.2	1.15886	1.64907	0.659196
	395.3	1.16946	1.65697	0.659496
	395.4	1.18296	1.66987	0.661596
	395.5	1.19366	1.67647	0.661896
	395.6	1.20286	1.68907	0.668796
	395.7	1.20896	1.70037	0.668596
	395.8	1.21426	1.70897	0.668596
	395.9	1.21896	1.72067	0.666396
	396	1.22506	1.73337	0.665496
	396.1	1.24106	1.74857	0.663196
	396.2	1.24346	1.76037	0.656796
	396.3	1.25026	1.76747	0.657196
	396.4	1.26196	1.77697	0.653596
	396.5	1.26656	1.78897	0.648996
	396.6	1.27406	1.79907	0.645596
	396.7	1.27626	1.80927	0.647496
	396.8	1.29356	1.82617	0.653996
	396.9	1.30256	1.83607	0.660496
	397	1.30706	1.84567	0.670196
	397.1	1.31206	1.86307	0.675896
	397.2	1.31866	1.87117	0.677096
	397.3	1.32936	1.88007	0.676496
	397.4	1.34856	1.89267	0.681796
	397.5	1.37406	1.90057	0.676696
	397.6	1.38756	1.91347	0.675496
	397.7	1.39706	1.91947	0.674496
	397.8	1.40466	1.93207	0.677196
	397.9	1.39706	1.94947	0.678696
	398	1.39706	1.96527	0.691796
	398.1	1.40466	1.99447	0.696396
	398.2	1.39706	2.01917	0.702196
	398.3	1.39546	2.01917	0.701896
	398.4	1.38756	2.01917	0.710396
	398.5	1.37676	1.99447	0.729096
	398.6	1.37406	1.96527	0.746896
	398.7	1.36356	1.95567	0.771396
	398.8	1.34856	1.94947	0.792596
	398.9	1.34856	1.93207	0.804096
	399	-1.99094	1.91947	0.792596
	399.1	-1.99094	1.91947	0.791596
	399.2	-1.99094	1.91947	0.791596
	399.3	-1.99094	-1.72693	0.791596
	399.4	-1.99094	-3.88773	0.771396
	399.5	-1.99094	-3.88773	0.754096
	399.6	-1.99094	-3.88773	0.746896
	399.7	-1.99094	-3.88773	0.729096
	399.8	-1.99094	-3.88773	0.719596
	399.9	-2.82174	-3.88773	0.711496
	400	-3.77434	-3.88773	0.719596
	400.1	-3.88324	-5.21363	15.7196
	400.2	-4.39404	-5.96203	15.7196
	400.3	-3.88324	-6.63283	15.7196
	400.4	-2.82174	-6.67633	15.7196
	400.5	-1.99094	-6.67633	15.7196
	400.6	-1.00484	-6.67633	15.7196
	400.7	0.408361	-5.96203	15.7196
	400.8	1.59726	-5.21363	15.7196
	400.9	3.13656	-3.88773	15.7196
	401	4.91166	-2.42323	15.7115
	401.1	5.77486	-1.85723	15.6331
	401.2	6.55816	-0.845229	14.3184
	401.3	8.32656	0.121571	13.277
	401.4	9.48886	1.10697	14.3184
	401.5	10.6269	2.05707	15.7229
	401.6	11.5823	2.98727	16.4493
	401.7	12.8232	3.88667	17.3246
	401.8	13.7293	4.82247	18.3038
	401.9	14.9322	5.91957	19.2271
	402	16.0084	6.33927	20.6951
	402.1	17.0638	7.14217	22.1661
	402.2	17.7818	8.03177	23.338
	402.3	18.618	8.49707	24.6376
	402.4	19.7275	9.37127	26.0696
	402.5	20.3841	9.99487	26.8477
	402.6	21.171	10.6595	27.8789
	402.7	21.9305	11.2066	29.3126
	402.8	22.7337	11.8379	30.1074
	402.9	23.4683	12.2593	30.9426
	403	24.1375	12.7566	32.0634
	403.1	24.8447	13.2327	33.1143
	403.2	25.508	13.7376	33.87
	403.3	26.0938	14.1874	34.9374
	403.4	26.6873	14.583	35.8297
	403.5	27.2945	14.9393	36.279
	403.6	27.9004	15.2781	37.1693
	403.7	28.4747	15.6776	37.9329
	403.8	29.0227	16.0567	38.6816
	403.9	29.5323	16.3898	39.4234
	404	29.9702	16.7377	40.1748
	404.1	30.4496	17.077	40.8249
	404.2	30.9399	17.4174	41.4352
	404.3	31.3843	17.703	41.9858
	404.4	31.8454	17.9921	42.5663
	404.5	32.2988	18.2973	43.1569
	404.6	32.7445	18.5663	43.825
	404.7	33.1853	18.7966	44.3524
	404.8	33.6292	19.0492	44.8437
	404.9	34.0655	19.2858	45.3076
	405	34.4719	19.528	45.772
	405.1	34.9144	19.7798	46.3132
	405.2	35.3146	20.0073	46.7668
	405.3	35.7063	20.2444	47.2691
	405.4	36.0696	20.4662	47.736
	405.5	36.4223	20.6995	48.2034
	405.6	36.7855	20.9424	48.6302
	405.7	37.1286	21.1476	49.0362
	405.8	37.4716	21.3503	49.4507
	405.9	37.8053	21.5545	49.8669
	406	38.1377	21.7512	50.2968
	406.1	38.4654	21.9596	50.6575
	406.2	38.7817	22.1356	51.0534
	406.3	39.0967	22.3206	51.3677
	406.4	39.4068	22.5012	51.7432
	406.5	39.7098	22.6807	52.1009
	406.6	40.007	22.8653	52.4576
	406.7	40.2751	23.0298	52.7978
	406.8	40.5617	23.1739	53.1199
	406.9	40.8356	23.3299	53.4525
	407	41.1046	23.4728	53.7882
	407.1	41.3522	23.6205	54.1072
	407.2	41.6001	23.7665	54.475
	407.3	41.8771	23.9049	54.7656
	407.4	42.1426	24.0507	55.0461
	407.5	42.3794	24.1738	55.3262
	407.6	42.6225	24.3028	55.6108
	407.7	42.8681	24.425	55.8858
	407.8	43.1234	24.5415	56.1802
	407.9	43.3724	24.6608	56.4489
	408	43.6124	24.7762	56.7037
	408.1	43.8425	24.8938	56.9469
	408.2	44.0669	25.0055	57.213
	408.3	44.2859	25.1189	57.4615
	408.4	44.4863	25.2257	57.7159
	408.5	44.7106	25.325	57.9652
	408.6	44.9118	25.4275	58.2233
	408.7	45.1245	25.5266	58.4614
	408.8	45.3316	25.6181	58.6756
	408.9	45.5306	25.7242	58.901
	409	45.7294	25.8064	59.1331
	409.1	45.9221	25.8964	59.3561
	409.2	46.1171	25.9868	59.5735
	409.3	46.2999	26.0691	59.7869
	409.4	46.4878	26.1477	59.9936
	409.5	46.6825	26.2311	60.2078
	409.6	46.8726	26.3158	60.4254
	409.7	47.0604	26.4018	60.6266
	409.8	47.2467	26.4808	60.8198
	409.9	47.4167	26.5626	61.0179
	410	47.5856	26.638	61.2244
	410.1	47.7664	26.7118	61.4265
	410.2	47.9186	26.7847	61.6112
	410.3	48.0869	26.8482	61.7888
	410.4	48.2592	26.9237	61.9649
	410.5	48.4278	26.9884	62.1544
	410.6	48.5827	27.0585	62.3294
	410.7	48.7398	27.1186	62.4961
	410.8	48.899	27.188	62.6522
	410.9	49.0512	27.2491	62.8232
	411	49.199	27.3167	62.99
	411.1	49.3547	27.382	63.1485
	411.2	49.5057	27.4486	63.3177
	411.3	49.6617	27.5129	63.4675
	411.4	49.81	27.5737	63.6242
	411.5	49.9588	27.6319	63.782
	411.6	50.1065	27.6823	63.9303
	411.7	50.2549	27.7396	64.0824
	411.8	50.3928	27.7926	64.2233
	411.9	50.535	27.8446	64.3799
	412	50.6773	27.8943	64.5217
	412.1	50.8204	27.9462	64.6631
	412.2	50.9555	27.9995	64.8038
	412.3	51.0961	28.0558	64.9451
	412.4	51.2294	28.1069	65.088
	412.5	51.3599	28.1637	65.2278
	412.6	51.4921	28.211	65.3576
	412.7	51.6204	28.2619	65.4809
	412.8	51.7486	28.3105	65.6122
	412.9	51.8782	28.3614	65.7482
	413	51.9994	28.4091	65.8765
	413.1	52.1217	28.4578	66.0086
	413.2	52.2458	28.5071	66.1323
	413.3	52.3756	28.55	66.2543
	413.4	52.5059	28.5918	66.3727
	413.5	52.6294	28.6389	66.4932
	413.6	52.7488	28.6861	66.6151
	413.7	52.8661	28.7303	66.7369
	413.8	52.9827	28.7771	66.8558
	413.9	53.1069	28.8214	66.9743
	414	53.2265	28.8651	67.0901
	414.1	53.3412	28.906	67.2012
	414.2	53.4584	28.9487	67.3061
	414.3	53.567	28.9877	67.4224
	414.4	53.6775	29.0225	67.5369
	414.5	53.7873	29.0565	67.6518
	414.6	53.902	29.095	67.7675
	414.7	54.0177	29.1361	67.8788
	414.8	54.1342	29.1726	67.9907
	414.9	54.2453	29.2031	68.1033
	415	54.3531	29.2402	68.2141
	415.1	54.4593	29.2763	68.3241
	415.2	54.5611	29.3138	68.4282
	415.3	54.6664	29.3479	68.5343
	415.4	54.7676	29.3846	68.6334
	415.5	54.8714	29.4151	68.7354
	415.6	54.9714	29.4491	68.8388
	415.7	55.0651	29.4837	68.9425
	415.8	55.1625	29.5186	69.0439
	415.9	55.2619	29.551	69.1447
	416	55.3581	29.5859	69.2429
	416.1	55.4579	29.6197	69.3414
	416.2	55.5583	29.6558	69.4327
	416.3	55.6507	29.6914	69.5227
	416.4	55.7429	29.7202	69.6123
	416.5	55.8336	29.7476	69.7019
	416.6	55.926	29.7768	69.7938
	416.7	56.0194	29.81	69.8858
	416.8	56.1133	29.8389	69.9773
	416.9	56.2042	29.8659	70.0706
	417	56.2928	29.8935	70.1637
	417.1	56.3813	29.9242	70.2559
	417.2	56.4694	29.9509	70.3456
	417.3	56.5587	29.9752	70.4333
	417.4	56.6485	29.9986	70.5125
	417.5	56.7378	30.0221	70.5966
	417.6	56.8278	30.0467	70.6812
	417.7	56.9136	30.074	70.7613
	417.8	56.9967	30.0976	70.8409
	417.9	57.0825	30.123	70.9223
	418	57.1619	30.1454	70.9965
	418.1	57.2467	30.1701	71.0761
	418.2	57.3275	30.1969	71.1518
	418.3	57.4065	30.2186	71.2351
	418.4	57.4905	30.2437	71.3185
	418.5	57.5733	30.2674	71.3984
	418.6	57.6525	30.2906	71.4782
	418.7	57.7337	30.3149	71.5548
	418.8	57.8173	30.3346	71.6322
	418.9	57.9011	30.3576	71.7081
	419	57.9836	30.3774	71.7809
	419.1	58.0613	30.3961	71.8591
	419.2	58.1426	30.4176	71.9357
	419.3	58.2219	30.4425	72.0136
	419.4	58.2979	30.4631	72.0912
	419.5	58.3741	30.4873	72.1646
	419.6	58.4439	30.5087	72.2395
	419.7	58.5176	30.5245	72.3068
	419.8	58.5897	30.5462	72.3776
	419.9	58.6674	30.5691	72.4478
	420	58.7389	30.5948	72.5073
	420.1	58.8151	30.615	72.5742
	420.2	58.8838	30.6378	72.6344
	420.3	58.9536	30.6601	72.6964
	420.4	59.0194	30.6796	72.7593
	420.5	59.0917	30.7021	72.822
	420.6	59.1663	30.7278	72.8877
	420.7	59.2367	30.7474	72.9549
	420.8	59.3068	30.7639	73.0195
	420.9	59.3761	30.7824	73.0803
	421	59.4494	30.8039	73.1461
	421.1	59.5184	30.8194	73.2081
	421.2	59.5835	30.8411	73.2707
	421.3	59.6487	30.8578	73.3369
	421.4	59.7192	30.8752	73.3999
	421.5	59.787	30.8923	73.4647
	421.6	59.856	30.9118	73.5252
	421.7	59.9262	30.9288	73.5881
	421.8	59.997	30.9431	73.6455
	421.9	60.0671	30.9591	73.7046
	422	60.1385	30.9761	73.7585
	422.1	60.2019	30.99	73.8144
	422.2	60.275	31.0091	73.8683
	422.3	60.3498	31.0259	73.925
	422.4	60.4175	31.0403	73.9852
	422.5	60.4893	31.0592	74.0445
	422.6	60.5584	31.0777	74.0973
	422.7	60.628	31.0934	74.1525
	422.8	60.6924	31.1074	74.2078
	422.9	60.7581	31.1219	74.2615
	423	60.8286	31.1391	74.3159
	423.1	60.8946	31.1579	74.3694
	423.2	60.9576	31.1753	74.4215
	423.3	61.0205	31.194	74.479
	423.4	61.0846	31.2136	74.5322
	423.5	61.1521	31.2298	74.5913
	423.6	61.2249	31.2431	74.6444
	423.7	61.286	31.2593	74.7036
	423.8	61.3466	31.2771	74.7594
	423.9	61.4057	31.2971	74.8174
	424	61.4627	31.3133	74.8733
	424.1	61.5233	31.3269	74.9297
	424.2	61.5818	31.3448	74.9873
	424.3	61.6359	31.3631	75.0469
	424.4	61.6934	31.3808	75.104
	424.5	61.7552	31.3935	75.1644
	424.6	61.8108	31.4096	75.2198
	424.7	61.8677	31.4234	75.2689
	424.8	61.9289	31.4398	75.3188
	424.9	61.9854	31.4569	75.3639
	425	62.0413	31.4719	75.4098
	425.1	62.1001	31.489	75.459
	425.2	62.1577	31.5074	75.5066
	425.3	62.219	31.5238	75.5551
	425.4	62.2737	31.5367	75.6037
	425.5	62.3277	31.5535	75.6551
	425.6	62.3816	31.5688	75.7044
	425.7	62.4409	31.5809	75.7564
	425.8	62.4972	31.5981	75.8049
	425.9	62.5531	31.6116	75.857
	426	62.6076	31.6256	75.9051
	426.1	62.6608	31.6386	75.9562
	426.2	62.7167	31.6563	76.0063
	426.3	62.7706	31.6685	76.0554
	426.4	62.8284	31.6792	76.102
	426.5	62.8762	31.6909	76.15
	426.6	62.929	31.7046	76.1999
	426.7	62.9837	31.7168	76.2489
	426.8	63.0391	31.7298	76.2975
	426.9	63.0909	31.7443	76.3448
	427	63.1384	31.7574	76.3932
	427.1	63.1909	31.7698	76.4375
	427.2	63.244	31.7839	76.481
	427.3	63.2989	31.7974	76.5261
	427.4	63.3571	31.8111	76.5702
	427.5	63.4114	31.8244	76.6126
	427.6	63.4615	31.8377	76.659
	427.7	63.5126	31.8483	76.7083
	427.8	63.5663	31.8636	76.7548
	427.9	63.6213	31.8795	76.7997
	428	63.6784	31.8955	76.8381
	428.1	63.7278	31.9096	76.8816
	428.2	63.778	31.9238	76.9235
	428.3	63.8268	31.9337	76.9657
	428.4	63.8782	31.9468	77.0047
	428.5	63.9329	31.959	77.0453
	428.6	63.9842	31.9724	77.0853
	428.7	64.0333	31.9873	77.1262
	428.8	64.0844	32.0017	77.1683
	428.9	64.1352	32.0124	77.2053
	429	64.1895	32.0236	77.2459
	429.1	64.2387	32.0379	77.2891
	429.2	64.2888	32.0517	77.3299
	429.3	64.3419	32.063	77.373
	429.4	64.3928	32.0751	77.4126
	429.5	64.4396	32.088	77.4583
	429.6	64.4913	32.1011	77.5025
	429.7	64.5415	32.1175	77.5439
	429.8	64.5954	32.1291	77.5848
	429.9	64.6444	32.1454	77.6245
	430	64.6936	32.1569	77.6612
	430.1	64.7421	32.1691	77.7021
	430.2	64.8001	32.1829	77.7401
	430.3	64.8465	32.1969	77.7749
	430.4	64.8929	32.2119	77.8117
	430.5	64.9386	32.2241	77.8467
	430.6	64.9801	32.2371	77.8807
	430.7	65.0239	32.2483	77.9204
	430.8	65.0724	32.2626	77.9611
	430.9	65.119	32.2764	77.9999
	431	65.1636	32.289	78.0393
	431.1	65.2128	32.3032	78.0775
	431.2	65.259	32.3165	78.1193
	431.3	65.3048	32.3284	78.1562
	431.4	65.3586	32.3434	78.1972
	431.5	65.4031	32.3568	78.2368
	431.6	65.4472	32.3677	78.2679
	431.7	65.4895	32.382	78.3037
	431.8	65.5334	32.3922	78.3373
	431.9	65.5782	32.4045	78.3723
	432	65.6204	32.4138	78.4074
	432.1	65.6675	32.4234	78.4433
	432.2	65.7111	32.4345	78.4841
	432.3	65.7573	32.4459	78.5254
	432.4	65.7983	32.4591	78.5599
	432.5	65.8415	32.4723	78.5971
	432.6	65.8817	32.4865	78.635
	432.7	65.92	32.4979	78.6711
	432.8	65.9598	32.5074	78.7048
	432.9	65.9995	32.52	78.737
	433	66.0449	32.5331	78.7754
	433.1	66.0887	32.5429	78.8162
	433.2	66.1333	32.5556	78.8545
	433.3	66.1766	32.5656	78.8911
	433.4	66.223	32.575	78.9252
	433.5	66.2654	32.5873	78.9609
	433.6	66.3092	32.5974	78.993
	433.7	66.3541	32.6094	79.0319
	433.8	66.3952	32.6252	79.0681
	433.9	66.4345	32.6351	79.0988
	434	66.4828	32.6481	79.1319
	434.1	66.5247	32.6592	79.1686
	434.2	66.5663	32.6738	79.2025
	434.3	66.6047	32.6835	79.236
	434.4	66.6451	32.6978	79.2679
	434.5	66.6853	32.7067	79.301
	434.6	66.7282	32.7173	79.3327
	434.7	66.7709	32.7289	79.3639
	434.8	66.8115	32.7389	79.4012
	434.9	66.8513	32.7489	79.4346
	435	66.8888	32.7605	79.4724
	435.1	66.9291	32.7729	79.5069
	435.2	66.9651	32.7863	79.5377
	435.3	67.0076	32.7975	79.5699
	435.4	67.046	32.81	79.6052
	435.5	67.0867	32.8258	79.6425
	435.6	67.1298	32.8384	79.675
	435.7	67.1697	32.8487	79.7081
	435.8	67.2089	32.8598	79.7423
	435.9	67.2527	32.8704	79.7757
	436	67.2964	32.8789	79.8055
	436.1	67.3366	32.8864	79.8384
	436.2	67.373	32.8965	79.8727
	436.3	67.4107	32.9085	79.9053
	436.4	67.4513	32.9161	79.9366
	436.5	67.491	32.9206	79.9634
	436.6	67.5287	32.9314	79.9927
	436.7	67.5706	32.9406	80.0248
	436.8	67.6098	32.952	80.0579
	436.9	67.65	32.9641	80.09
	437	67.6966	32.9696	80.1241
	437.1	67.7368	32.9821	80.1531
	437.2	67.7775	32.9925	80.1867
	437.3	67.8155	33.0012	80.2182
	437.4	67.8529	33.0106	80.2482
	437.5	67.8888	33.0216	80.2744
	437.6	67.9247	33.031	80.3028
	437.7	67.9622	33.041	80.3381
	437.8	67.9964	33.0542	80.3707
	437.9	68.0377	33.0676	80.3961
	438	68.0785	33.0774	80.4266
	438.1	68.1212	33.0881	80.4549
	438.2	68.1641	33.0983	80.4869
	438.3	68.2039	33.1108	80.5144
	438.4	68.243	33.1162	80.5415
	438.5	68.2783	33.1241	80.5729
	438.6	68.3168	33.1358	80.6035
	438.7	68.3534	33.1434	80.6327
	438.8	68.3934	33.1563	80.6642
	438.9	68.43	33.1653	80.6932
	439	68.467	33.1714	80.7261
	439.1	68.5022	33.1819	80.7521
	439.2	68.5439	33.1928	80.7815
	439.3	68.5811	33.2027	80.8123
	439.4	68.6185	33.2164	80.8447
	439.5	68.6486	33.2286	80.874
	439.6	68.6848	33.2397	80.901
	439.7	68.7221	33.2496	80.9307
	439.8	68.7569	33.2575	80.9577
	439.9	68.7954	33.2663	80.9862
	440	68.8337	33.2794	81.0168
	440.1	68.8664	33.2834	81.0514
	440.2	68.9041	33.2941	81.0777
	440.3	68.9426	33.3011	81.1053
	440.4	68.9802	33.3113	81.1304
	440.5	69.0163	33.3201	81.1586
	440.6	69.053	33.3332	81.1872
	440.7	69.0865	33.3423	81.2128
	440.8	69.1252	33.352	81.2411
	440.9	69.1619	33.36	81.2684
	441	69.1989	33.3702	81.2939
	441.1	69.2366	33.3771	81.318
	441.2	69.2707	33.3887	81.3455
	441.3	69.3075	33.3961	81.3743
	441.4	69.3443	33.4053	81.404
	441.5	69.376	33.4166	81.4339
	441.6	69.4064	33.424	81.4602
	441.7	69.4372	33.429	81.4839
	441.8	69.4742	33.4391	81.5076
	441.9	69.5094	33.4498	81.5333
	442	69.5427	33.455	81.5617
	442.1	69.5784	33.4636	81.5861
	442.2	69.6147	33.4743	81.6164
	442.3	69.6486	33.483	81.6423
	442.4	69.6836	33.4943	81.6677
	442.5	69.7152	33.5041	81.6966
	442.6	69.7466	33.5171	81.72
	442.7	69.7779	33.529	81.7476
	442.8	69.8097	33.5388	81.7786
	442.9	69.8403	33.5459	81.8038
	443	69.8737	33.5567	81.8267
	443.1	69.9067	33.5699	81.8535
	443.2	69.9348	33.5784	81.8748
	443.3	69.9629	33.5892	81.9031
	443.4	69.9978	33.5994	81.9289
	443.5	70.0323	33.6094	81.954
	443.6	70.0654	33.6171	81.9835
	443.7	70.1003	33.6253	82.0117
	443.8	70.1352	33.6394	82.0386
	443.9	70.1713	33.6445	82.065
	444	70.2031	33.6541	82.0913
	444.1	70.2343	33.6641	82.1143
	444.2	70.2684	33.6753	82.1439
	444.3	70.299	33.6869	82.1684
	444.4	70.3329	33.7032	82.1944
	444.5	70.3627	33.7165	82.2222
	444.6	70.3922	33.7261	82.248
	444.7	70.4241	33.7333	82.2723
	444.8	70.4559	33.7446	82.2988
	444.9	70.4878	33.7537	82.3249
	445	70.5205	33.7641	82.3535
	445.1	70.5492	33.7758	82.3763
	445.2	70.5845	33.7839	82.4001
	445.3	70.6135	33.7899	82.427
	445.4	70.6453	33.8014	82.4524
	445.5	70.6806	33.8094	82.4775
	445.6	70.7162	33.8171	82.499
	445.7	70.7459	33.8255	82.5252
	445.8	70.7796	33.8357	82.5536
	445.9	70.8131	33.8427	82.5827
	446	70.8472	33.8509	82.6091
	446.1	70.8818	33.8608	82.6333
	446.2	70.9181	33.8745	82.6557
	446.3	70.9481	33.8844	82.6789
	446.4	70.9809	33.8936	82.7002
	446.5	71.0149	33.9017	82.7244
	446.6	71.0453	33.9166	82.7459
	446.7	71.0765	33.9257	82.7714
	446.8	71.1113	33.9351	82.7952
	446.9	71.141	33.9468	82.818
	447	71.1689	33.957	82.839
	447.1	71.1998	33.9672	82.8625
	447.2	71.2308	33.9777	82.8849
	447.3	71.2647	33.9864	82.9092
	447.4	71.296	33.9986	82.9342
	447.5	71.3277	34.0068	82.9607
	447.6	71.3568	34.0138	82.9846
	447.7	71.3852	34.0258	83.0057
	447.8	71.4147	34.0382	83.0297
	447.9	71.4437	34.0504	83.0553
	448	71.4763	34.058	83.0787
	448.1	71.5086	34.0714	83.0994
	448.2	71.5432	34.0802	83.1218
	448.3	71.5763	34.0897	83.143
	448.4	71.6097	34.0982	83.1661
	448.5	71.6386	34.104	83.1888
	448.6	71.6662	34.1122	83.2119
	448.7	71.6957	34.123	83.2362
	448.8	71.7241	34.1304	83.2577
	448.9	71.752	34.1397	83.2798
	449	71.7804	34.1509	83.3017
	449.1	71.8066	34.1569	83.3258
	449.2	71.8309	34.1671	83.352
	449.3	71.8669	34.1743	83.3744
	449.4	71.9007	34.1819	83.3999
	449.5	71.9277	34.1902	83.4193
	449.6	71.9554	34.1993	83.4401
	449.7	71.9839	34.2077	83.4623
	449.8	72.0087	34.2171	83.4882
	449.9	72.0395	34.2214	83.5117
	450	72.0661	34.2306	83.5345
	450.1	72.0923	34.237	83.552
	450.2	72.1234	34.2445	83.5729
	450.3	72.1514	34.2491	83.5936
	450.4	72.1802	34.2568	83.6156
	450.5	72.213	34.266	83.6366
	450.6	72.2411	34.2736	83.6545
	450.7	72.2754	34.2878	83.6708
	450.8	72.3001	34.2987	83.6939
	450.9	72.3288	34.3059	83.7165
	451	72.3589	34.316	83.7372
	451.1	72.386	34.3279	83.7551
	451.2	72.4168	34.3358	83.775
	451.3	72.4439	34.345	83.7934
	451.4	72.4662	34.3542	83.8149
	451.5	72.4959	34.3648	83.8394
	451.6	72.5264	34.3705	83.8618
	451.7	72.5543	34.3801	83.8868
	451.8	72.5839	34.3872	83.9079
	451.9	72.6106	34.3963	83.9311
	452	72.64	34.4081	83.9509
	452.1	72.6661	34.4192	83.9718
	452.2	72.6903	34.4268	83.9947
	452.3	72.7154	34.4323	84.0198
	452.4	72.7417	34.4404	84.0455
	452.5	72.769	34.4484	84.0683
	452.6	72.7958	34.4564	84.089
	452.7	72.8201	34.4628	84.1105
	452.8	72.8447	34.4752	84.13
	452.9	72.8729	34.4805	84.1513
	453	72.8974	34.4908	84.1687
	453.1	72.9289	34.4991	84.1884
	453.2	72.9595	34.5116	84.2094
	453.3	72.99	34.5195	84.2338
	453.4	73.0188	34.5281	84.2518
	453.5	73.0473	34.5368	84.2729
	453.6	73.0738	34.5438	84.2922
	453.7	73.0983	34.5501	84.31
	453.8	73.1258	34.5531	84.3302
	453.9	73.1518	34.5606	84.3527
	454	73.1764	34.5693	84.3698
	454.1	73.2065	34.5785	84.389
	454.2	73.2339	34.5845	84.4093
	454.3	73.2601	34.5964	84.4321
	454.4	73.288	34.6066	84.455
	454.5	73.3161	34.6136	84.4715
	454.6	73.3411	34.6215	84.493
	454.7	73.368	34.6292	84.5079
	454.8	73.3953	34.6357	84.5289
	454.9	73.4249	34.646	84.5468
	455	73.4527	34.6549	84.5656
	455.1	73.4833	34.6647	84.5866
	455.2	73.5099	34.674	84.6046
	455.3	73.542	34.6814	84.6214
	455.4	73.563	34.6916	84.64
	455.5	73.5873	34.6974	84.6543
	455.6	73.6168	34.7059	84.6771
	455.7	73.645	34.7156	84.6982
	455.8	73.6742	34.7282	84.7189
	455.9	73.7025	34.7366	84.7397
	456	73.7322	34.7448	84.7629
	456.1	73.7575	34.7521	84.7871
	456.2	73.7864	34.7603	84.8071
	456.3	73.8144	34.769	84.8261
	456.4	73.8408	34.7802	84.8475
	456.5	73.8672	34.7863	84.8721
	456.6	73.8902	34.7902	84.8922
	456.7	73.9156	34.8018	84.9094
	456.8	73.9393	34.8041	84.9287
	456.9	73.9656	34.812	84.9438
	457	73.9903	34.8201	84.9577
	457.1	74.0156	34.8306	84.9744
	457.2	74.0443	34.8381	84.9943
	457.3	74.0665	34.8492	85.0158
	457.4	74.091	34.8582	85.0372
	457.5	74.1196	34.8672	85.0531
	457.6	74.1485	34.8758	85.0724
	457.7	74.1755	34.8853	85.0896
	457.8	74.2015	34.895	85.1096
	457.9	74.2267	34.904	85.1278
	458	74.2492	34.9113	85.1497
	458.1	74.2775	34.9204	85.1692
	458.2	74.3035	34.9279	85.1915
	458.3	74.3297	34.9391	85.209
	458.4	74.3587	34.9502	85.2294
	458.5	74.384	34.9556	85.2489
	458.6	74.4076	34.9657	85.2693
	458.7	74.432	34.976	85.2873
	458.8	74.4569	34.983	85.3062
	458.9	74.4834	34.9915	85.3241
	459	74.5053	34.9985	85.3408
	459.1	74.5286	35.0024	85.3605
	459.2	74.552	35.0096	85.3778
	459.3	74.5799	35.0176	85.391
	459.4	74.6028	35.0254	85.4067
	459.5	74.6328	35.0309	85.4261
	459.6	74.6594	35.0404	85.4447
	459.7	74.6818	35.0476	85.4644
	459.8	74.7075	35.0571	85.485
	459.9	74.7337	35.0675	85.5055
	460	74.7585	35.0759	85.5245
	460.1	74.7841	35.0829	85.5453
	460.2	74.8102	35.0888	85.5607
	460.3	74.8374	35.1006	85.5811
	460.4	74.8619	35.1084	85.5952
	460.5	74.8883	35.1147	85.6091
	460.6	74.9125	35.1231	85.6319
	460.7	74.9359	35.134	85.6489
	460.8	74.9606	35.1423	85.6678
	460.9	74.98	35.1519	85.6842
	461	75.0022	35.1566	85.7007
	461.1	75.0303	35.1637	85.7173
	461.2	75.0517	35.1688	85.7293
	461.3	75.0772	35.1769	85.7475
	461.4	75.1011	35.1855	85.7625
	461.5	75.1199	35.1917	85.7786
	461.6	75.1438	35.2004	85.7955
	461.7	75.1704	35.2103	85.8121
	461.8	75.1909	35.2196	85.8286
	461.9	75.2159	35.2248	85.8451
	462	75.2411	35.2344	85.862
	462.1	75.2657	35.2432	85.8815
	462.2	75.2885	35.2518	85.8972
	462.3	75.3095	35.2611	85.9124
	462.4	75.332	35.2684	85.9327
	462.5	75.3522	35.2755	85.9479
	462.6	75.3743	35.2893	85.9633
	462.7	75.4018	35.3012	85.9804
	462.8	75.4287	35.3073	85.9974
	462.9	75.4547	35.3184	86.0134
	463	75.4771	35.3289	86.0286
	463.1	75.5024	35.3376	86.0435
	463.2	75.53	35.3442	86.0593
	463.3	75.554	35.3502	86.0763
	463.4	75.5792	35.3567	86.0945
	463.5	75.6012	35.3633	86.1104
	463.6	75.6212	35.3691	86.1287
	463.7	75.6427	35.3755	86.1461
	463.8	75.6684	35.3806	86.1646
	463.9	75.6904	35.3857	86.1809
	464	75.711	35.3966	86.197
	464.1	75.7356	35.4027	86.2088
	464.2	75.7579	35.4097	86.2239
	464.3	75.7812	35.4167	86.2412
	464.4	75.8068	35.4258	86.2584
	464.5	75.8327	35.4355	86.2742
	464.6	75.8589	35.4468	86.2899
	464.7	75.8865	35.4528	86.3091
	464.8	75.9119	35.461	86.3259
	464.9	75.9319	35.4683	86.3457
	465	75.9533	35.4755	86.3582
	465.1	75.978	35.4856	86.3801
	465.2	76.0042	35.4957	86.3941
	465.3	76.0259	35.504	86.4111
	465.4	76.0484	35.51	86.4321
	465.5	76.0691	35.5213	86.4488
	465.6	76.0944	35.5332	86.4628
	465.7	76.1176	35.538	86.4795
	465.8	76.1381	35.5463	86.4967
	465.9	76.1609	35.549	86.5139
	466	76.185	35.5557	86.533
	466.1	76.2055	35.5639	86.5506
	466.2	76.2272	35.5694	86.5714
	466.3	76.2506	35.5769	86.5906
	466.4	76.2757	35.5826	86.6054
	466.5	76.2992	35.5905	86.6217
	466.6	76.3216	35.596	86.6397
	466.7	76.344	35.6051	86.6557
	466.8	76.3685	35.6121	86.6721
	466.9	76.3934	35.6247	86.6893
	467	76.4192	35.6305	86.7084
	467.1	76.4437	35.6393	86.7199
	467.2	76.4658	35.6498	86.7376
	467.3	76.4909	35.6572	86.7588
	467.4	76.5126	35.6652	86.7743
	467.5	76.5281	35.6734	86.7896
	467.6	76.5532	35.6782	86.8089
	467.7	76.5741	35.6834	86.8244
	467.8	76.5946	35.6954	86.8396
	467.9	76.6174	35.702	86.8543
	468	76.6431	35.709	86.8748
	468.1	76.6656	35.7141	86.8929
	468.2	76.6864	35.7206	86.9052
	468.3	76.7057	35.7285	86.9215
	468.4	76.7263	35.7361	86.9389
	468.5	76.7458	35.7436	86.9569
	468.6	76.7697	35.7472	86.9744
	468.7	76.7965	35.7518	86.9934
	468.8	76.815	35.7583	87.0096
	468.9	76.8332	35.7671	87.0225
	469	76.8546	35.7734	87.0393
	469.1	76.8786	35.7748	87.0579
	469.2	76.9003	35.7779	87.0723
	469.3	76.9243	35.7868	87.0894
	469.4	76.946	35.7961	87.1058
	469.5	76.9663	35.8063	87.1234
	469.6	76.9892	35.8154	87.139
	469.7	77.0141	35.8225	87.153
	469.8	77.0398	35.8266	87.1686
	469.9	77.0625	35.834	87.1878
	470	77.0873	35.8437	87.2064
	470.1	77.1097	35.8487	87.2233
	470.2	77.1281	35.8563	87.2377
	470.3	77.1483	35.8621	87.2535
	470.4	77.1732	35.8711	87.2652
	470.5	77.1951	35.8789	87.2825
	470.6	77.2166	35.8847	87.2952
	470.7	77.2405	35.8921	87.3079
	470.8	77.2612	35.9007	87.3237
	470.9	77.2787	35.9057	87.3398
	471	77.3011	35.9144	87.3511
	471.1	77.3251	35.9194	87.368
	471.2	77.3451	35.9254	87.3846
	471.3	77.3649	35.9411	87.4028
	471.4	77.3836	35.9452	87.4163
	471.5	77.4041	35.9529	87.4255
	471.6	77.4271	35.9595	87.4391
	471.7	77.4458	35.9687	87.4544
	471.8	77.4692	35.9827	87.4669
	471.9	77.4954	35.9917	87.4783
	472	77.5173	36.0017	87.4917
	472.1	77.5307	36.0099	87.5014
	472.2	77.5511	36.0183	87.5131
	472.3	77.5724	36.0278	87.525
	472.4	77.5908	36.0358	87.5414
	472.5	77.615	36.0438	87.5555
	472.6	77.638	36.0502	87.5692
	472.7	77.6546	36.0596	87.583
	472.8	77.675	36.0668	87.5961
	472.9	77.6981	36.0736	87.6091
	473	77.7213	36.0773	87.6245
	473.1	77.7437	36.0843	87.6411
	473.2	77.7618	36.0933	87.658
	473.3	77.7786	36.0974	87.671
	473.4	77.7956	36.103	87.6846
	473.5	77.8142	36.1111	87.6974
	473.6	77.8344	36.1219	87.712
	473.7	77.8572	36.132	87.7263
	473.8	77.8809	36.1374	87.7393
	473.9	77.9035	36.1459	87.7514
	474	77.9274	36.1579	87.7674
	474.1	77.9484	36.1614	87.7815
	474.2	77.9717	36.1662	87.7973
	474.3	77.9965	36.1706	87.8152
	474.4	78.0162	36.1785	87.8313
	474.5	78.0341	36.187	87.8446
	474.6	78.0531	36.1946	87.8553
	474.7	78.0723	36.2017	87.8686
	474.8	78.0878	36.2111	87.8809
	474.9	78.1117	36.2173	87.8978
	475	78.1346	36.225	87.91
	475.1	78.1555	36.2329	87.9261
	475.2	78.1755	36.2404	87.9405
	475.3	78.1971	36.2527	87.9535
	475.4	78.2215	36.2593	87.9692
	475.5	78.241	36.2678	87.9835
	475.6	78.2619	36.2763	87.9957
	475.7	78.2815	36.2844	88.0121
	475.8	78.3001	36.2917	88.0273
	475.9	78.3207	36.3011	88.0415
	476	78.344	36.3098	88.0531
	476.1	78.3598	36.316	88.0639
	476.2	78.3741	36.3232	88.0781
	476.3	78.3962	36.334	88.092
	476.4	78.416	36.3386	88.1033
	476.5	78.4361	36.344	88.1208
	476.6	78.4569	36.3526	88.1373
	476.7	78.4786	36.359	88.1516
	476.8	78.4967	36.3662	88.1679
	476.9	78.5183	36.3751	88.1826
	477	78.5386	36.3827	88.1956
	477.1	78.5592	36.3893	88.2062
	477.2	78.5823	36.394	88.2179
	477.3	78.601	36.4041	88.2298
	477.4	78.618	36.4101	88.2447
	477.5	78.6363	36.416	88.2572
	477.6	78.6543	36.4242	88.2662
	477.7	78.6702	36.4309	88.2797
	477.8	78.6903	36.438	88.2963
	477.9	78.7111	36.4454	88.3152
	478	78.7308	36.4507	88.3318
	478.1	78.752	36.4567	88.3438
	478.2	78.7692	36.4634	88.3591
	478.3	78.7836	36.4674	88.3768
	478.4	78.7994	36.4738	88.3912
	478.5	78.8182	36.4833	88.4012
	478.6	78.8363	36.4938	88.4133
	478.7	78.859	36.5026	88.4302
	478.8	78.878	36.5064	88.446
	478.9	78.8982	36.5147	88.4584
	479	78.9166	36.5241	88.4709
	479.1	78.9361	36.5337	88.4848
	479.2	78.9557	36.5417	88.498
	479.3	78.9762	36.5529	88.5082
	479.4	78.9945	36.5636	88.5208
	479.5	79.0144	36.574	88.5379
	479.6	79.0318	36.5841	88.5494
	479.7	79.0521	36.5899	88.563
	479.8	79.0699	36.5966	88.5795
	479.9	79.0903	36.607	88.5939
	480	79.11	36.6157	88.608
	480.1	79.1276	36.6233	88.6175
	480.2	79.1472	36.631	88.6297
	480.3	79.1653	36.6412	88.6367
	480.4	79.1815	36.6545	88.6436
	480.5	79.2031	36.6637	88.6577
	480.6	79.2234	36.6741	88.6713
	480.7	79.2401	36.6843	88.6897
	480.8	79.256	36.6954	88.7038
	480.9	79.2739	36.7004	88.7169
	481	79.2915	36.7085	88.7299
	481.1	79.3087	36.7136	88.7446
	481.2	79.3294	36.7186	88.7613
	481.3	79.3447	36.7271	88.7728
	481.4	79.3614	36.734	88.7855
	481.5	79.376	36.7396	88.7966
	481.6	79.3924	36.7405	88.8093
	481.7	79.4104	36.7461	88.825
	481.8	79.4301	36.7571	88.8369
	481.9	79.4485	36.7673	88.846
	482	79.4647	36.773	88.8562
	482.1	79.4855	36.781	88.8696
	482.2	79.508	36.792	88.8857
	482.3	79.5264	36.8019	88.902
	482.4	79.5451	36.8096	88.9141
	482.5	79.5607	36.818	88.9232
	482.6	79.5786	36.8256	88.9365
	482.7	79.5946	36.8331	88.9485
	482.8	79.615	36.8435	88.962
	482.9	79.6363	36.8503	88.9749
	483	79.6508	36.8557	88.9883
	483.1	79.6682	36.8666	89.0034
	483.2	79.6888	36.873	89.017
	483.3	79.7105	36.8819	89.0275
	483.4	79.7286	36.8878	89.0405
	483.5	79.7475	36.8931	89.052
	483.6	79.7698	36.9023	89.0639
	483.7	79.7879	36.9081	89.0779
	483.8	79.8116	36.9155	89.0897
	483.9	79.8335	36.9213	89.0987
	484	79.8541	36.9262	89.1122
	484.1	79.8743	36.9389	89.1232
	484.2	79.8924	36.9478	89.1364
	484.3	79.9134	36.9552	89.1521
	484.4	79.9329	36.9649	89.1633
	484.5	79.9505	36.9744	89.1749
	484.6	79.9668	36.9809	89.1891
	484.7	79.9843	36.9882	89.2031
	484.8	80.002	37.0006	89.2158
	484.9	80.0227	37.0095	89.2252
	485	80.0441	37.0169	89.2372
	485.1	80.0601	37.0212	89.2478
	485.2	80.0796	37.0258	89.2629
	485.3	80.0969	37.0335	89.2792
	485.4	80.1173	37.0372	89.2928
	485.5	80.1358	37.043	89.306
	485.6	80.1549	37.0506	89.3166
	485.7	80.1748	37.0597	89.3311
	485.8	80.1931	37.0685	89.3463
	485.9	80.2134	37.0757	89.3582
	486	80.2325	37.0814	89.3702
	486.1	80.252	37.0869	89.381
	486.2	80.2677	37.0955	89.3952
	486.3	80.2857	37.1063	89.4061
	486.4	80.3038	37.1134	89.4213
	486.5	80.3222	37.1172	89.4386
	486.6	80.337	37.1216	89.4516
	486.7	80.3557	37.1255	89.4667
	486.8	80.3768	37.1325	89.4747
	486.9	80.395	37.1369	89.4875
	487	80.416	37.1452	89.5017
	487.1	80.4311	37.1542	89.5149
	487.2	80.445	37.1639	89.5258
	487.3	80.4601	37.1762	89.5345
	487.4	80.4768	37.1855	89.5469
	487.5	80.4951	37.1916	89.561
	487.6	80.5153	37.1997	89.5743
	487.7	80.5332	37.212	89.5873
	487.8	80.5496	37.2181	89.5994
	487.9	80.5659	37.2238	89.6125
	488	80.5823	37.227	89.6266
	488.1	80.6015	37.235	89.6418
	488.2	80.6181	37.2445	89.6518
	488.3	80.6352	37.2491	89.6599
	488.4	80.6515	37.2555	89.67
	488.5	80.6661	37.2637	89.6837
	488.6	80.6836	37.2724	89.6964
	488.7	80.7021	37.2814	89.709
	488.8	80.7206	37.2871	89.7211
	488.9	80.7329	37.2935	89.7328
	489	80.7489	37.3018	89.7456
	489.1	80.7654	37.313	89.7572
	489.2	80.7825	37.3202	89.769
	489.3	80.7977	37.3296	89.7834
	489.4	80.8138	37.34	89.7961
	489.5	80.8328	37.3492	89.8068
	489.6	80.8476	37.3572	89.8202
	489.7	80.8668	37.3647	89.8329
	489.8	80.8853	37.3744	89.8452
	489.9	80.9029	37.3861	89.8582
	490	80.9174	37.3925	89.8729
	490.1	80.9341	37.4015	89.8862
	490.2	80.9507	37.4056	89.8979
	490.3	80.9651	37.4127	89.9081
	490.4	80.9798	37.4201	89.9196
	490.5	80.9953	37.4257	89.9305
	490.6	81.0143	37.4336	89.9439
	490.7	81.0329	37.4367	89.9554
	490.8	81.0496	37.4405	89.9685
	490.9	81.0644	37.4388	89.9779
	491	81.0803	37.4473	89.9895
	491.1	81.0959	37.4535	90.0024
	491.2	81.1153	37.4638	90.0158
	491.3	81.1317	37.4757	90.0248
	491.4	81.1494	37.4846	90.0349
	491.5	81.1622	37.4899	90.0474
	491.6	81.1787	37.5003	90.0574
	491.7	81.1943	37.5088	90.0693
	491.8	81.2091	37.5161	90.0828
	491.9	81.224	37.5257	90.0948
	492	81.2386	37.5344	90.1069
	492.1	81.2525	37.5431	90.1189
	492.2	81.2661	37.5493	90.1275
	492.3	81.2875	37.5564	90.1381
	492.4	81.3037	37.5614	90.1509
	492.5	81.3191	37.5667	90.1618
	492.6	81.3363	37.5745	90.1704
	492.7	81.3551	37.585	90.1795
	492.8	81.3704	37.5951	90.1883
	492.9	81.3896	37.6035	90.2015
	493	81.4059	37.6123	90.2099
	493.1	81.4199	37.6208	90.2201
	493.2	81.4379	37.6272	90.2333
	493.3	81.4596	37.6332	90.2449
	493.4	81.4749	37.6405	90.257
	493.5	81.4925	37.6496	90.2695
	493.6	81.509	37.6576	90.2776
	493.7	81.5247	37.6655	90.2883
	493.8	81.5397	37.6709	90.3006
	493.9	81.5568	37.6809	90.3102
	494	81.5745	37.6892	90.3223
	494.1	81.5943	37.6977	90.3349
	494.2	81.6107	37.705	90.3419
	494.3	81.6272	37.7122	90.3536
	494.4	81.642	37.7179	90.3673
	494.5	81.6586	37.7263	90.3786
	494.6	81.6808	37.7328	90.3902
	494.7	81.6968	37.7381	90.4027
	494.8	81.7148	37.7437	90.4129
	494.9	81.7351	37.7519	90.424
	495	81.7531	37.759	90.4346
	495.1	81.771	37.7664	90.4404
	495.2	81.79	37.7715	90.4532
	495.3	81.8061	37.7773	90.4645
	495.4	81.8269	37.7869	90.4738
	495.5	81.8453	37.7919	90.4855
	495.6	81.8561	37.8008	90.5011
	495.7	81.8739	37.8063	90.5138
	495.8	81.8912	37.8149	90.5214
	495.9	81.9083	37.8177	90.5342
	496	81.9237	37.8215	90.5472
	496.1	81.9407	37.8276	90.5566
	496.2	81.9578	37.8346	90.5659
	496.3	81.9741	37.8436	90.5791
	496.4	81.9918	37.8497	90.5905
	496.5	82.0094	37.8563	90.5992
	496.6	82.0267	37.8651	90.6106
	496.7	82.0438	37.8704	90.6209
	496.8	82.0605	37.8811	90.6303
	496.9	82.0788	37.8877	90.6396
	497	82.0961	37.8992	90.6502
	497.1	82.1157	37.9073	90.66
	497.2	82.1348	37.9094	90.6694
	497.3	82.1516	37.9127	90.6794
	497.4	82.1689	37.9197	90.6935
	497.5	82.1855	37.9273	90.7035
	497.6	82.2059	37.9353	90.7138
	497.7	82.223	37.9421	90.7283
	497.8	82.2391	37.9488	90.7401
	497.9	82.2572	37.953	90.7473
	498	82.2731	37.9574	90.7559
	498.1	82.2885	37.9665	90.7677
	498.2	82.3043	37.9725	90.7782
	498.3	82.3204	37.9805	90.7898
	498.4	82.3343	37.9859	90.8034
	498.5	82.3486	37.9931	90.8127
	498.6	82.3674	38.0013	90.8238
	498.7	82.3814	38.0086	90.8394
	498.8	82.3976	38.014	90.8497
	498.9	82.4163	38.0189	90.8612
	499	82.4299	38.0221	90.8714
	499.1	82.4509	38.0291	90.8841
	499.2	82.4686	38.0348	90.8955
	499.3	82.4851	38.0423	90.9022
	499.4	82.4975	38.051	90.9128
	499.5	82.5132	38.0576	90.9226
	499.6	82.5311	38.0619	90.9322
	499.7	82.5492	38.0692	90.9445
	499.8	82.566	38.0781	90.9555
	499.9	82.5799	38.0847	90.9656
	500	82.5973	38.0924	90.9759
	500.1	82.6143	38.0958	90.9852
	500.2	82.63	38.1033	90.996
	500.3	82.6455	38.1138	91.006
	500.4	82.6596	38.1216	91.0139
	500.5	82.6784	38.1315	91.0227
	500.6	82.6932	38.1372	91.0328
	500.7	82.7069	38.1451	91.0403
	500.8	82.7216	38.1526	91.054
	500.9	82.7379	38.1597	91.0639
	501	82.7523	38.1674	91.071
	501.1	82.7678	38.1742	91.0812
	501.2	82.7844	38.1799	91.0923
	501.3	82.7969	38.1865	91.101
	501.4	82.8124	38.1912	91.1068
	501.5	82.8238	38.1955	91.1147
	501.6	82.8396	38.1985	91.1271
	501.7	82.8621	38.2008	91.1355
	501.8	82.8785	38.2091	91.1478
	501.9	82.8941	38.2172	91.159
	502	82.9093	38.2282	91.1681
	502.1	82.926	38.2381	91.176
	502.2	82.9448	38.248	91.1879
	502.3	82.9582	38.256	91.197
	502.4	82.9723	38.262	91.2056
	502.5	82.9891	38.2685	91.2187
	502.6	83.007	38.277	91.2295
	502.7	83.0221	38.2817	91.2403
	502.8	83.0362	38.2898	91.2513
	502.9	83.0517	38.2954	91.2617
	503	83.0625	38.3053	91.2719
	503.1	83.0762	38.3105	91.285
	503.2	83.0864	38.3186	91.2949
	503.3	83.0995	38.332	91.3044
	503.4	83.1134	38.3395	91.3168
	503.5	83.1277	38.3462	91.3237
	503.6	83.1448	38.3528	91.3345
	503.7	83.1613	38.3574	91.3435
	503.8	83.1755	38.3652	91.3519
	503.9	83.1875	38.3724	91.359
	504	83.2024	38.3792	91.369
	504.1	83.2198	38.3881	91.3811
	504.2	83.2352	38.3914	91.3892
	504.3	83.2526	38.3976	91.3966
	504.4	83.2702	38.4051	91.4092
	504.5	83.2843	38.4179	91.4166
	504.6	83.2998	38.4266	91.429
	504.7	83.3126	38.4345	91.4422
	504.8	83.325	38.442	91.4505
	504.9	83.338	38.4481	91.4628
	505	83.3509	38.4553	91.4723
	505.1	83.3691	38.463	91.4813
	505.2	83.3782	38.4709	91.4903
	505.3	83.3945	38.4797	91.4991
	505.4	83.4073	38.4856	91.5125
	505.5	83.42	38.4914	91.5242
	505.6	83.436	38.4994	91.5376
	505.7	83.4502	38.505	91.5476
	505.8	83.4645	38.5146	91.5573
	505.9	83.4785	38.521	91.5667
	506	83.4943	38.5302	91.5733
	506.1	83.5082	38.5368	91.5817
	506.2	83.5218	38.548	91.5907
	506.3	83.5364	38.5585	91.5985
	506.4	83.5481	38.5626	91.6113
	506.5	83.5594	38.5702	91.6233
	506.6	83.5725	38.5752	91.6357
	506.7	83.5855	38.585	91.6442
	506.8	83.6027	38.5919	91.6547
	506.9	83.6171	38.5987	91.6659
	507	83.6279	38.6059	91.6773
	507.1	83.6395	38.6107	91.6899
	507.2	83.6543	38.6184	91.6995
	507.3	83.6702	38.6258	91.7089
	507.4	83.6841	38.635	91.7196
	507.5	83.698	38.6433	91.7308
	507.6	83.7098	38.649	91.74
	507.7	83.7211	38.6591	91.747
	507.8	83.7349	38.6684	91.7577
	507.9	83.7469	38.6768	91.7684
	508	83.758	38.6804	91.7794
	508.1	83.7715	38.6855	91.7915
	508.2	83.7831	38.6905	91.8004
	508.3	83.7985	38.6974	91.8097
	508.4	83.8129	38.7013	91.8188
	508.5	83.8267	38.7057	91.8278
	508.6	83.8446	38.7122	91.8343
	508.7	83.8568	38.7181	91.8417
	508.8	83.8726	38.7297	91.852
	508.9	83.8884	38.7372	91.8627
	509	83.9047	38.7451	91.8696
	509.1	83.9177	38.7521	91.8764
	509.2	83.9344	38.7617	91.8848
	509.3	83.949	38.7678	91.8936
	509.4	83.9641	38.7723	91.9047
	509.5	83.9764	38.7797	91.9129
	509.6	83.9908	38.7869	91.9201
	509.7	84.0045	38.7949	91.929
	509.8	84.0164	38.8046	91.9388
	509.9	84.0282	38.8141	91.9495
	510	84.0433	38.8199	91.9587
	510.1	84.0584	38.8294	91.9691
	510.2	84.0779	38.8383	91.9808
	510.3	84.0943	38.8437	91.9879
	510.4	84.106	38.854	91.9993
	510.5	84.1184	38.8584	92.0069
	510.6	84.1318	38.8663	92.0162
	510.7	84.148	38.8748	92.0229
	510.8	84.169	38.8839	92.0305
	510.9	84.1864	38.8943	92.0413
	511	84.2024	38.905	92.0523
	511.1	84.2186	38.9133	92.0623
	511.2	84.2328	38.9162	92.0731
	511.3	84.2496	38.9244	92.0857
	511.4	84.2653	38.9312	92.0933
	511.5	84.2824	38.9385	92.099
	511.6	84.2999	38.9439	92.1065
	511.7	84.3167	38.9522	92.1109
	511.8	84.3288	38.957	92.1202
	511.9	84.3452	38.9638	92.1326
	512	84.3612	38.9696	92.145
	512.1	84.375	38.9769	92.1557
	512.2	84.3918	38.9819	92.1662
	512.3	84.4096	38.9872	92.1755
	512.4	84.4233	38.9932	92.1838
	512.5	84.4398	38.9996	92.1887
	512.6	84.4555	39.0098	92.1982
	512.7	84.47	39.0154	92.207
	512.8	84.4864	39.02	92.2194
	512.9	84.504	39.0272	92.225
	513	84.52	39.0354	92.2336
	513.1	84.5332	39.0444	92.2441
	513.2	84.5457	39.0536	92.2523
	513.3	84.5632	39.0596	92.263
	513.4	84.579	39.0637	92.2741
	513.5	84.596	39.071	92.286
	513.6	84.612	39.0798	92.295
	513.7	84.6256	39.0857	92.3023
	513.8	84.6389	39.0885	92.3127
	513.9	84.6516	39.0925	92.3227
	514	84.6668	39.0973	92.3306
	514.1	84.6799	39.1073	92.3362
	514.2	84.6941	39.1151	92.3416
	514.3	84.7105	39.1233	92.3487
	514.4	84.7245	39.1277	92.3586
	514.5	84.7374	39.1344	92.3692
	514.6	84.7556	39.1456	92.3784
	514.7	84.7688	39.157	92.3881
	514.8	84.7819	39.1613	92.3999
	514.9	84.7929	39.1645	92.4093
	515	84.8057	39.1729	92.4195
	515.1	84.8189	39.1784	92.4283
	515.2	84.838	39.1863	92.4338
	515.3	84.8536	39.1895	92.4447
	515.4	84.8695	39.1969	92.4548
	515.5	84.8795	39.2076	92.4614
	515.6	84.8937	39.2156	92.4681
	515.7	84.9121	39.2224	92.4784
	515.8	84.9281	39.2291	92.4836
	515.9	84.9446	39.2357	92.4909
	516	84.9575	39.2389	92.5005
	516.1	84.9716	39.2443	92.5111
	516.2	84.9851	39.2484	92.5223
	516.3	84.9941	39.2573	92.5335
	516.4	85.0076	39.2621	92.5451
	516.5	85.0229	39.2662	92.5491
	516.6	85.0391	39.2752	92.5575
	516.7	85.0513	39.2767	92.5651
	516.8	85.0657	39.2821	92.5723
	516.9	85.0806	39.285	92.5764
	517	85.092	39.2904	92.5821
	517.1	85.1047	39.292	92.5934
	517.2	85.1163	39.3011	92.6055
	517.3	85.1259	39.311	92.6113
	517.4	85.1398	39.3175	92.6175
	517.5	85.1539	39.3249	92.6282
	517.6	85.1664	39.3287	92.6403
	517.7	85.1787	39.3343	92.6487
	517.8	85.1919	39.3427	92.6544
	517.9	85.2045	39.3491	92.6618
	518	85.2184	39.3559	92.6719
	518.1	85.2331	39.3638	92.6838
	518.2	85.2409	39.3695	92.6932
	518.3	85.2525	39.3795	92.7011
	518.4	85.2655	39.3868	92.705
	518.5	85.2769	39.3927	92.7133
	518.6	85.2925	39.3974	92.7244
	518.7	85.303	39.4048	92.7342
	518.8	85.3141	39.4097	92.742
	518.9	85.3273	39.4173	92.7515
	519	85.3404	39.4218	92.7613
	519.1	85.3551	39.4304	92.7646
	519.2	85.3651	39.4375	92.7697
	519.3	85.3811	39.4442	92.7814
	519.4	85.3928	39.4515	92.7882
	519.5	85.4012	39.4613	92.7946
	519.6	85.411	39.4666	92.7998
	519.7	85.423	39.4733	92.8068
	519.8	85.4376	39.4827	92.816
	519.9	85.4527	39.4938	92.8254
	520	85.4648	39.5067	92.8312
	520.1	85.4754	39.5165	92.8351
	520.2	85.4899	39.5256	92.8439
	520.3	85.504	39.5292	92.856
	520.4	85.5176	39.5374	92.8659
	520.5	85.5299	39.5448	92.8707
	520.6	85.5449	39.5512	92.8786
	520.7	85.5568	39.5576	92.885
	520.8	85.572	39.5618	92.8971
	520.9	85.5847	39.5691	92.9037
	521	85.5989	39.579	92.9133
	521.1	85.6126	39.5836	92.9186
	521.2	85.6259	39.589	92.9288
	521.3	85.6405	39.5977	92.9399
	521.4	85.6547	39.6057	92.945
	521.5	85.665	39.6125	92.9562
	521.6	85.6801	39.6174	92.9662
	521.7	85.6934	39.6247	92.9721
	521.8	85.7054	39.6316	92.9835
	521.9	85.718	39.6352	92.9947
	522	85.7309	39.6445	93.0036
	522.1	85.7479	39.6502	93.0131
	522.2	85.7604	39.6571	93.0191
	522.3	85.7761	39.6678	93.0275
	522.4	85.7891	39.6725	93.0347
	522.5	85.8005	39.6816	93.0465
	522.6	85.8122	39.6885	93.0581
	522.7	85.825	39.6961	93.0644
	522.8	85.836	39.704	93.0695
	522.9	85.8476	39.7091	93.0725
	523	85.8565	39.7163	93.0821
	523.1	85.8721	39.7214	93.0938
	523.2	85.8816	39.7329	93.0966
	523.3	85.8991	39.7422	93.0998
	523.4	85.9144	39.7466	93.1081
	523.5	85.9303	39.7531	93.1163
	523.6	85.945	39.7621	93.1235
	523.7	85.9582	39.7726	93.1272
	523.8	85.9714	39.7809	93.1357
	523.9	85.9834	39.7882	93.1458
	524	85.9972	39.7966	93.1546
	524.1	86.012	39.803	93.1633
	524.2	86.0278	39.8084	93.1701
	524.3	86.0404	39.8188	93.1742
	524.4	86.0518	39.8246	93.1809
	524.5	86.0641	39.8326	93.1885
	524.6	86.0752	39.8401	93.193
	524.7	86.0826	39.8472	93.1995
	524.8	86.0969	39.854	93.2073
	524.9	86.1122	39.8608	93.2123
	525	86.1254	39.8667	93.2165
	525.1	86.1372	39.8746	93.2225
	525.2	86.1543	39.8826	93.2299
	525.3	86.1716	39.8898	93.242
	525.4	86.1853	39.8951	93.2495
	525.5	86.1992	39.904	93.2577
	525.6	86.2177	39.905	93.2672
	525.7	86.237	39.914	93.2744
	525.8	86.2546	39.9189	93.2772
	525.9	86.2683	39.93	93.2834
	526	86.2819	39.9375	93.2903
	526.1	86.2973	39.9441	93.2971
	526.2	86.3117	39.9465	93.309
	526.3	86.3189	39.9508	93.3163
	526.4	86.3302	39.962	93.3234
	526.5	86.3439	39.9688	93.3281
	526.6	86.3544	39.9743	93.339
	526.7	86.3613	39.9824	93.3491
	526.8	86.375	39.9883	93.359
	526.9	86.3895	39.999	93.3677
	527	86.4038	40.0093	93.3801
	527.1	86.417	40.0155	93.3874
	527.2	86.433	40.0263	93.3957
	527.3	86.4505	40.0344	93.4022
	527.4	86.4606	40.0436	93.4121
	527.5	86.4732	40.054	93.4182
	527.6	86.4875	40.0627	93.4228
	527.7	86.4987	40.0724	93.4312
	527.8	86.5129	40.0821	93.4441
	527.9	86.5233	40.0917	93.4504
	528	86.5332	40.0995	93.4568
	528.1	86.548	40.1034	93.4632
	528.2	86.5613	40.1127	93.4712
	528.3	86.5755	40.1201	93.482
	528.4	86.5893	40.1239	93.4902
	528.5	86.6014	40.1333	93.5002
	528.6	86.6174	40.142	93.5041
	528.7	86.6362	40.1489	93.5104
	528.8	86.6526	40.1566	93.5182
	528.9	86.6631	40.1659	93.5274
	529	86.6736	40.1758	93.5363
	529.1	86.6928	40.1822	93.5431
	529.2	86.7076	40.1907	93.5467
	529.3	86.7213	40.1944	93.5573
	529.4	86.733	40.1998	93.5676
	529.5	86.7439	40.2076	93.5745
	529.6	86.7549	40.2135	93.5825
	529.7	86.7658	40.2212	93.5913
	529.8	86.7815	40.2272	93.5981
	529.9	86.799	40.2347	93.6031
	530	86.8126	40.241	93.6092
	530.1	86.8229	40.2493	93.6171
	530.2	86.8379	40.2606	93.6265
	530.3	86.8504	40.27	93.636
	530.4	86.865	40.2806	93.6473
	530.5	86.8796	40.2895	93.6551
	530.6	86.8966	40.2949	93.6658
	530.7	86.9077	40.3046	93.6741
	530.8	86.9234	40.3153	93.6877
	530.9	86.9349	40.3252	93.6974
	531	86.948	40.3336	93.7085
	531.1	86.9623	40.3437	93.7164
	531.2	86.9763	40.3533	93.7274
	531.3	86.9885	40.3622	93.7405
	531.4	87.0038	40.3687	93.7472
	531.5	87.014	40.3783	93.756
	531.6	87.0307	40.3856	93.7665
	531.7	87.0413	40.3988	93.7758
	531.8	87.0527	40.4062	93.7844
	531.9	87.0614	40.4176	93.7976
	532	87.0785	40.4236	93.8097
	532.1	87.0934	40.4278	93.8181
	532.2	87.101	40.4331	93.829
	532.3	87.1143	40.4429	93.8382
	532.4	87.131	40.4515	93.8478
	532.5	87.1457	40.4572	93.8575
	532.6	87.1569	40.4677	93.8669
	532.7	87.1725	40.4779	93.8762
	532.8	87.1858	40.4852	93.8836
	532.9	87.1973	40.4963	93.8919
	533	87.2081	40.5064	93.8988
	533.1	87.2169	40.5129	93.9016
	533.2	87.2298	40.5246	93.9087
	533.3	87.2419	40.5308	93.9152
	533.4	87.2516	40.5381	93.9238
	533.5	87.271	40.5438	93.9313
	533.6	87.2879	40.5491	93.943
	533.7	87.3007	40.5554	93.9508
	533.8	87.3175	40.5614	93.957
	533.9	87.332	40.5673	93.9606
	534	87.3423	40.5758	93.9658
	534.1	87.3541	40.5861	93.9732
	534.2	87.3651	40.5953	93.9832
	534.3	87.3767	40.6008	93.9936
	534.4	87.3944	40.6061	93.9999
	534.5	87.4091	40.6143	94.006
	534.6	87.4207	40.6208	94.0118
	534.7	87.4313	40.6296	94.0205
	534.8	87.4399	40.6407	94.0291
	534.9	87.4488	40.6484	94.0389
	535	87.462	40.6556	94.0476
	535.1	87.4733	40.6642	94.0563
	535.2	87.4833	40.6717	94.0642
	535.3	87.4947	40.6806	94.0717
	535.4	87.508	40.6926	94.0787
	535.5	87.5176	40.701	94.0881
	535.6	87.5297	40.7109	94.0975
	535.7	87.544	40.721	94.1076
	535.8	87.5542	40.7279	94.1156
	535.9	87.5619	40.7379	94.1282
	536	87.5714	40.7468	94.1398
	536.1	87.5877	40.7573	94.1454
	536.2	87.6002	40.7654	94.1512
	536.3	87.6134	40.7681	94.1615
	536.4	87.626	40.7752	94.17
	536.5	87.6406	40.7793	94.1771
	536.6	87.6542	40.785	94.1886
	536.7	87.6688	40.796	94.1911
	536.8	87.6812	40.8025	94.1977
	536.9	87.6992	40.8043	94.2005
	537	87.7106	40.8124	94.2071
	537.1	87.725	40.8211	94.2192
	537.2	87.7383	40.8294	94.2268
	537.3	87.7509	40.8354	94.2321
	537.4	87.7614	40.8427	94.2385
	537.5	87.7728	40.8533	94.2467
	537.6	87.7824	40.8602	94.2534
	537.7	87.7926	40.8665	94.2542
	537.8	87.8035	40.8728	94.2611
	537.9	87.8202	40.8814	94.2709
	538	87.8283	40.8906	94.2766
	538.1	87.8378	40.8985	94.2824
	538.2	87.8537	40.9098	94.292
	538.3	87.8667	40.9198	94.2978
	538.4	87.8786	40.9252	94.3042
	538.5	87.8916	40.9309	94.3121
	538.6	87.9071	40.9375	94.3188
	538.7	87.9205	40.9477	94.3253
	538.8	87.9345	40.9558	94.3316
	538.9	87.9483	40.967	94.3378
	539	87.9597	40.9749	94.345
	539.1	87.974	40.9819	94.3532
	539.2	87.9866	40.9922	94.3631
	539.3	88.0001	40.995	94.3703
	539.4	88.0112	41.0016	94.3778
	539.5	88.0223	41.0099	94.3877
	539.6	88.0297	41.0158	94.3903
	539.7	88.0432	41.0235	94.3958
	539.8	88.0525	41.0338	94.4012
	539.9	88.066	41.0407	94.4108
	540	88.0792	41.0488	94.4169
	540.1	88.1077	41.0528	94.4265
	540.2	88.1298	41.0577	94.4344
	540.3	88.142	41.0679	94.4398
	540.4	88.1524	41.0763	94.4439
	540.5	88.1625	41.0857	94.4493
	540.6	88.1676	41.0935	94.4584
	540.7	88.1705	41.1012	94.4668
	540.8	88.1753	41.1042	94.4718
	540.9	88.1843	41.1091	94.4801
	541	88.1945	41.1194	94.486
	541.1	88.1991	41.1245	94.4923
	541.2	88.2054	41.1301	94.4999
	541.3	88.2133	41.1333	94.5064
	541.4	88.2128	41.1391	94.5146
	541.5	88.2223	41.1445	94.5242
	541.6	88.2285	41.1494	94.5304
	541.7	88.2369	41.1572	94.5362
	541.8	88.2475	41.1666	94.5423
	541.9	88.2567	41.1739	94.5502
	542	88.2655	41.1784	94.5555
	542.1	88.276	41.1851	94.5617
	542.2	88.2906	41.1907	94.5708
	542.3	88.2989	41.2002	94.581
	542.4	88.3068	41.2118	94.5877
	542.5	88.3167	41.2236	94.5934
	542.6	88.3265	41.2303	94.5985
	542.7	88.3327	41.2378	94.6051
	542.8	88.3434	41.2452	94.6157
	542.9	88.3517	41.254	94.6232
	543	88.3557	41.2643	94.6318
	543.1	88.3624	41.2701	94.637
	543.2	88.3644	41.2807	94.6394
	543.3	88.3697	41.2883	94.6488
	543.4	88.3821	41.2962	94.6592
	543.5	88.3886	41.3007	94.6652
	543.6	88.3975	41.3074	94.6693
	543.7	88.4024	41.3177	94.6739
	543.8	88.4095	41.3266	94.6849
	543.9	88.416	41.3355	94.6922
	544	88.4268	41.3451	94.6947
	544.1	88.437	41.3507	94.7021
	544.2	88.4442	41.3627	94.7091
	544.3	88.4594	41.369	94.7146
	544.4	88.4813	41.3752	94.7218
	544.5	88.502	41.3836	94.7288
	544.6	88.5275	41.3863	94.7364
	544.7	88.5481	41.3915	94.7448
	544.8	88.5757	41.3968	94.7519
	544.9	88.5969	41.4031	94.7566
	545	88.6094	41.4112	94.7588
	545.1	88.6237	41.4193	94.7647
	545.2	88.6452	41.4304	94.767
	545.3	88.6604	41.4381	94.7725
	545.4	88.6747	41.4485	94.7798
	545.5	88.6822	41.46	94.7839
	545.6	88.6929	41.4643	94.7909
	545.7	88.7049	41.4741	94.8019
	545.8	88.7158	41.4812	94.811
	545.9	88.7217	41.4842	94.8211
	546	88.7297	41.4901	94.8244
	546.1	88.7419	41.499	94.8315
	546.2	88.7559	41.5049	94.844
	546.3	88.7675	41.5113	94.8575
	546.4	88.7795	41.5177	94.8702
	546.5	88.7897	41.5199	94.8757
	546.6	88.8003	41.5325	94.8754
	546.7	88.8145	41.544	94.8744
	546.8	88.8276	41.5537	94.8761
	546.9	88.8423	41.5625	94.8763
	547	88.8559	41.5682	94.8774
	547.1	88.869	41.5708	94.8764
	547.2	88.8873	41.5756	94.873
	547.3	88.9002	41.5835	94.8702
	547.4	88.9111	41.5902	94.8665
	547.5	88.9266	41.5956	94.8641
	547.6	88.9385	41.5961	94.864
	547.7	88.9522	41.5951	94.8679
	547.8	88.9659	41.6004	94.8668
	547.9	88.9741	41.6054	94.8672
	548	88.986	41.6098	94.8682
	548.1	88.9929	41.6071	94.8746
	548.2	89.0086	41.6116	94.88
	548.3	89.0197	41.6179	94.8817
	548.4	89.0289	41.6206	94.8854
	548.5	89.0369	41.6198	94.8846
	548.6	89.0483	41.6124	94.8846
	548.7	89.055	41.6112	94.89
	548.8	89.0602	41.6157	94.8979
	548.9	89.0677	41.6189	94.9057
	549	89.0789	41.6191	94.9101
	549.1	89.0923	41.6223	94.919
	549.2	89.1014	41.6256	94.9221
	549.3	89.1109	41.6267	94.9271
	549.4	89.1207	41.6347	94.9293
	549.5	89.1277	41.6385	94.9353
	549.6	89.1397	41.6468	94.9393
	549.7	89.1501	41.6544	94.9417
	549.8	89.1638	41.6711	94.9412
	549.9	89.1737	41.6828	94.9474
	550	89.187	41.697	94.9526
	550.1	89.194	41.7121	94.9651
	550.2	89.2055	41.726	94.9687
	550.3	89.2156	41.7407	94.9774
	550.4	89.23	41.7491	94.9873
	550.5	89.2463	41.765	95.0045
	550.6	89.2659	41.7789	95.0195
	550.7	89.2792	41.7945	95.0384
	550.8	89.2873	41.807	95.0532
	550.9	89.3105	41.8181	95.0686
	551	89.3235	41.8305	95.0784
	551.1	89.3344	41.8436	95.0854
	551.2	89.348	41.8528	95.0984
	551.3	89.3602	41.8638	95.1013
	551.4	89.3715	41.8728	95.106
	551.5	89.383	41.8853	95.115
	551.6	89.3948	41.8939	95.121
	551.7	89.404	41.9074	95.1279
	551.8	89.4121	41.916	95.1352
	551.9	89.4205	41.9198	95.1443
	552	89.4328	41.9269	95.1541
	552.1	89.4444	41.9359	95.163
	552.2	89.4527	41.9433	95.1731
	552.3	89.4621	41.9599	95.1787
	552.4	89.4716	41.9663	95.1867
	552.5	89.4809	41.9765	95.1922
	552.6	89.4904	41.9897	95.1982
	552.7	89.499	41.9956	95.2011
	552.8	89.505	42.002	95.2069
	552.9	89.5168	42.0086	95.2143
	553	89.5214	42.0154	95.2243
	553.1	89.535	42.0244	95.231
	553.2	89.5529	42.039	95.236
	553.3	89.5732	42.045	95.2397
	553.4	89.5907	42.0564	95.2446
	553.5	89.6089	42.0645	95.2477
	553.6	89.6232	42.085	95.2553
	553.7	89.6356	42.09	95.262
	553.8	89.6539	42.1006	95.2684
	553.9	89.6728	42.1163	95.273
	554	89.691	42.1197	95.2777
	554.1	89.7058	42.1233	95.2824
	554.2	89.7201	42.1219	95.2889
	554.3	89.7327	42.1251	95.2968
	554.4	89.749	42.1271	95.3042
	554.5	89.7592	42.1238	95.308
	554.6	89.7677	42.1289	95.312
	554.7	89.7786	42.1219	95.3171
	554.8	89.7913	42.1254	95.3259
	554.9	89.801	42.1231	95.3341
	555	89.816	42.121	95.3388
	555.1	89.8235	42.1216	95.344
	555.2	89.8328	42.1229	95.3503
	555.3	89.8431	42.1218	95.3593
	555.4	89.8523	42.1229	95.3647
	555.5	89.8616	42.1275	95.3716
	555.6	89.8771	42.1313	95.3755
	555.7	89.8905	42.1357	95.3812
	555.8	89.9048	42.1445	95.3869
	555.9	89.9204	42.1546	95.3894
	556	89.935	42.1617	95.395
	556.1	89.9483	42.1665	95.399
	556.2	89.9629	42.17	95.4037
	556.3	89.9738	42.1766	95.4097
	556.4	89.986	42.1847	95.4153
	556.5	89.9964	42.1878	95.4203
	556.6	90.0028	42.1939	95.4281
	556.7	90.0093	42.201	95.4328
	556.8	90.0201	42.206	95.4392
	556.9	90.0322	42.2084	95.4465
	557	90.0479	42.2106	95.4524
	557.1	90.0579	42.2165	95.4593
	557.2	90.0679	42.2185	95.464
	557.3	90.0788	42.2203	95.4712
	557.4	90.0881	42.228	95.4798
	557.5	90.0886	42.23	95.489
	557.6	90.0892	42.2289	95.4935
	557.7	90.0972	42.2344	95.5003
	557.8	90.1108	42.2303	95.5074
	557.9	90.1224	42.2365	95.5136
	558	90.1347	42.2447	95.5181
	558.1	90.1429	42.2502	95.5229
	558.2	90.1498	42.2574	95.527
	558.3	90.1552	42.2638	95.5318
	558.4	90.1587	42.2727	95.5387
	558.5	90.1641	42.2819	95.5473
	558.6	90.1738	42.2936	95.5544
	558.7	90.1847	42.2969	95.5627
	558.8	90.1928	42.3014	95.5684
	558.9	90.1996	42.3128	95.5776
	559	90.2088	42.3223	95.5847
	559.1	90.2178	42.331	95.5889
	559.2	90.2246	42.3435	95.595
	559.3	90.2327	42.3558	95.6011
	559.4	90.2378	42.3635	95.6094
	559.5	90.2515	42.3787	95.6153
	559.6	90.2642	42.3919	95.6229
	559.7	90.2752	42.4016	95.63
	559.8	90.2827	42.4206	95.6375
	559.9	90.2932	42.4272	95.6444
	560	90.3056	42.4383	95.6521
	560.1	90.3184	42.4499	95.6577
	560.2	90.3277	42.4615	95.6647
	560.3	90.3374	42.4729	95.669
	560.4	90.3517	42.4798	95.671
	560.5	90.3656	42.4827	95.6771
	560.6	90.3764	42.4872	95.6819
	560.7	90.3892	42.494	95.686
	560.8	90.4007	42.5009	95.6912
	560.9	90.4086	42.5082	95.6966
	561	90.4222	42.5127	95.707
	561.1	90.4321	42.522	95.7157
	561.2	90.4415	42.5301	95.7294
	561.3	90.454	42.5323	95.7357
	561.4	90.4606	42.5332	95.7425
	561.5	90.4713	42.5332	95.7492
	561.6	90.4822	42.5373	95.7496
	561.7	90.4905	42.5424	95.7486
	561.8	90.5021	42.5494	95.7559
	561.9	90.5129	42.552	95.7571
	562	90.5229	42.556	95.7632
	562.1	90.5324	42.5589	95.7651
	562.2	90.542	42.5626	95.7637
	562.3	90.5525	42.5702	95.7675
	562.4	90.5629	42.577	95.7708
	562.5	90.5764	42.583	95.7726
	562.6	90.5858	42.5923	95.7697
	562.7	90.5946	42.6004	95.7752
	562.8	90.6069	42.605	95.7727
	562.9	90.6198	42.6115	95.7811
	563	90.6315	42.6158	95.7827
	563.1	90.6394	42.6195	95.7802
	563.2	90.6469	42.6258	95.7803
	563.3	90.6532	42.6361	95.7858
	563.4	90.6622	42.6417	95.7892
	563.5	90.6688	42.6464	95.7903
	563.6	90.6771	42.6515	95.795
	563.7	90.6877	42.6556	95.8008
	563.8	90.697	42.6596	95.8049
	563.9	90.7055	42.668	95.8116
	564	90.7169	42.6702	95.8185
	564.1	90.7286	42.6745	95.826
	564.2	90.7399	42.6833	95.8329
	564.3	90.7522	42.6858	95.8434
	564.4	90.7662	42.693	95.8502
	564.5	90.7779	42.7015	95.8529
	564.6	90.7867	42.7139	95.8567
	564.7	90.7966	42.7193	95.8622
	564.8	90.8056	42.7196	95.8678
	564.9	90.8203	42.7261	95.8716
	565	90.8312	42.7293	95.8727
	565.1	90.8419	42.7334	95.8757
	565.2	90.8527	42.7391	95.8833
	565.3	90.8609	42.7434	95.8884
	565.4	90.8712	42.7437	95.8965
	565.5	90.8792	42.7415	95.898
	565.6	90.8873	42.7441	95.909
	565.7	90.8977	42.7445	95.9161
	565.8	90.9093	42.7502	95.9241
	565.9	90.9204	42.7524	95.93
	566	90.9275	42.759	95.9384
	566.1	90.9374	42.7647	95.9489
	566.2	90.9481	42.7734	95.9685
	566.3	90.9593	42.7788	95.9802
	566.4	90.9678	42.7901	95.9873
	566.5	90.9756	42.8003	95.9959
	566.6	90.9879	42.8102	96.0123
	566.7	90.9997	42.8155	96.0187
	566.8	91.0101	42.8219	96.0235
	566.9	91.0229	42.8337	96.0333
	567	91.0327	42.8443	96.0405
	567.1	91.0429	42.8545	96.0501
	567.2	91.0515	42.865	96.0601
	567.3	91.0588	42.8683	96.0655
	567.4	91.069	42.8797	96.0716
	567.5	91.083	42.8839	96.0795
	567.6	91.0934	42.8957	96.0817
	567.7	91.1061	42.9028	96.0905
	567.8	91.1172	42.9098	96.098
	567.9	91.1281	42.9188	96.1057
	568	91.1403	42.9251	96.114
	568.1	91.1511	42.9301	96.1229
	568.2	91.163	42.9316	96.1289
	568.3	91.1752	42.9385	96.1325
	568.4	91.1844	42.9517	96.1391
	568.5	91.1931	42.9617	96.1429
	568.6	91.2035	42.9752	96.1502
	568.7	91.2148	42.9869	96.1583
	568.8	91.2265	42.994	96.1638
	568.9	91.235	43.0022	96.17
	569	91.2456	43.0096	96.1765
	569.1	91.2576	43.0178	96.1815
	569.2	91.2719	43.0288	96.1849
	569.3	91.2855	43.0405	96.1905
	569.4	91.2994	43.0511	96.1955
	569.5	91.3128	43.0628	96.1968
	569.6	91.3315	43.0706	96.1981
	569.7	91.3414	43.077	96.2039
	569.8	91.3531	43.0859	96.207
	569.9	91.3691	43.0953	96.2097
	570	91.3835	43.1074	96.2169
	570.1	91.3994	43.1208	96.2224
	570.2	91.4129	43.1279	96.2312
	570.3	91.423	43.1418	96.2344
	570.4	91.4379	43.1537	96.2443
	570.5	91.4485	43.1649	96.2502
	570.6	91.4602	43.175	96.2587
	570.7	91.4704	43.1861	96.2653
	570.8	91.4806	43.197	96.275
	570.9	91.4913	43.2024	96.2802
	571	91.4994	43.2091	96.2841
	571.1	91.5109	43.2149	96.2889
	571.2	91.5182	43.2065	96.2935
	571.3	91.5291	43.207	96.3063
	571.4	91.5413	43.2171	96.3095
	571.5	91.5528	43.2228	96.314
	571.6	91.5612	43.233	96.3192
	571.7	91.5719	43.2426	96.3274
	571.8	91.5782	43.2499	96.3344
	571.9	91.5861	43.254	96.3434
	572	91.5993	43.2579	96.3441
	572.1	91.6121	43.2627	96.3496
	572.2	91.6208	43.2722	96.3519
	572.3	91.6321	43.2803	96.3562
	572.4	91.6423	43.29	96.3603
	572.5	91.6537	43.2962	96.3691
	572.6	91.6647	43.3056	96.3693
	572.7	91.6771	43.3128	96.3713
	572.8	91.6913	43.3229	96.3761
	572.9	91.6997	43.3275	96.3805
	573	91.7063	43.3355	96.3873
	573.1	91.7157	43.3392	96.3935
	573.2	91.7281	43.3449	96.3941
	573.3	91.7409	43.3494	96.3973
	573.4	91.7505	43.3527	96.4007
	573.5	91.7586	43.3569	96.4063
	573.6	91.7654	43.3667	96.4058
	573.7	91.7747	43.3799	96.4131
	573.8	91.7867	43.3827	96.4162
	573.9	91.7983	43.3966	96.4234
	574	91.8057	43.4039	96.4334
	574.1	91.8159	43.4112	96.4386
	574.2	91.8233	43.4178	96.4429
	574.3	91.8344	43.4231	96.4495
	574.4	91.8441	43.4298	96.4536
	574.5	91.854	43.4364	96.4633
	574.6	91.862	43.4443	96.4625
	574.7	91.8723	43.4526	96.469
	574.8	91.879	43.4573	96.4759
	574.9	91.8878	43.4621	96.4814
	575	91.8961	43.4707	96.4885
	575.1	91.9013	43.4762	96.4977
	575.2	91.9091	43.4865	96.5034
	575.3	91.9153	43.4898	96.5082
	575.4	91.9228	43.4975	96.52
	575.5	91.9307	43.5032	96.5275
	575.6	91.939	43.5105	96.5342
	575.7	91.9477	43.5175	96.5445
	575.8	91.957	43.526	96.5479
	575.9	91.9644	43.5328	96.5517
	576	91.971	43.5385	96.5539
	576.1	91.9764	43.5433	96.5584
	576.2	91.981	43.555	96.5666
	576.3	91.9898	43.564	96.5744
	576.4	91.9927	43.5709	96.5768
	576.5	91.9998	43.5804	96.5823
	576.6	92.0083	43.5924	96.5867
	576.7	92.0188	43.6016	96.5886
	576.8	92.0287	43.6117	96.5942
	576.9	92.0368	43.6211	96.5972
	577	92.0452	43.6294	96.6043
	577.1	92.0602	43.6388	96.6062
	577.2	92.0637	43.6455	96.6117
	577.3	92.07	43.6531	96.6151
	577.4	92.079	43.6588	96.6191
	577.5	92.0813	43.6704	96.623
	577.6	92.0846	43.6746	96.6298
	577.7	92.0871	43.681	96.6375
	577.8	92.0922	43.6894	96.6424
	577.9	92.0948	43.6986	96.6526
	578	92.0969	43.7088	96.6614
	578.1	92.1042	43.721	96.6666
	578.2	92.114	43.729	96.674
	578.3	92.1228	43.7351	96.6847
	578.4	92.1305	43.7399	96.6952
	578.5	92.1394	43.7488	96.7094
	578.6	92.1416	43.7548	96.7231
	578.7	92.1508	43.7609	96.734
	578.8	92.1566	43.768	96.7474
	578.9	92.1605	43.7771	96.7589
	579	92.166	43.7846	96.7626
	579.1	92.176	43.7936	96.7651
	579.2	92.1868	43.804	96.7702
	579.3	92.1971	43.8105	96.7674
	579.4	92.2042	43.8194	96.7709
	579.5	92.214	43.8289	96.7828
	579.6	92.2179	43.8356	96.7911
	579.7	92.231	43.8386	96.7972
[truncated: 2,228 more rows]
