# Supplementary material for: Antigenic mapping reveals sites of vulnerability on α-HCoV spike protein
Source: Commun Biol. 2022 Nov 4;5:1179. doi: 10.1038/s42003-022-04160-8 (PMC9636267; doi:10.1038/s42003-022-04160-8)
Supplement: Supplementary file 3 — Supplementary Data 1 [file 42003_2022_4160_MOESM3_ESM.zip › Supplementary Data 1/Figure 2/Figure 2d-source data.xlsx]

## Sheet: Figure 2d
Source data for Figure 2d.
		With D12			With F07
	Concentration(nM)	repeat 1	repeat 2	repeat 3	repeat 1	repeat 2	repeat 3
	625	13.6934	10.4436	10.4507	5.1483	7.6934	6.4266
	1250	23.4097	27.8133	25.7543	10.9473	11.4436	12.4572
	2500	41.0154	47.3751	45.5283	23.9848	20.5791	24.7568
	5000	70.5552	69.122	71.5949	38.0213	37.3751	41.8905
	10000	121.131	106.562	135.595	55.9411	62.122	58.6854
