# Supplementary material for: Antigenic mapping reveals sites of vulnerability on α-HCoV spike protein
Source: Commun Biol. 2022 Nov 4;5:1179. doi: 10.1038/s42003-022-04160-8 (PMC9636267; doi:10.1038/s42003-022-04160-8)
Supplement: Supplementary file 3 — Supplementary Data 1 [file 42003_2022_4160_MOESM3_ESM.zip › Supplementary Data 1/Figure 2/Figure 2a-source data.xlsx]

## Sheet: Figure 2a
Source data for Figure 2a.
		Deuterium uptake (%)
	Timepoints (sec)	Apo NTD	With D12	With F07
peptide 134-141 aa	10	48.773	28.923	45.824
	100	55.317	40.339	53.283
	1000	63.49	48.184	58.795
	10000	70.334	53.664	67.5
peptide 202-215 aa	10	24.57	13.84	6.256
	100	30.59	18.386	12.453
	1000	40.07	21.583	18.909
	10000	57.282	33.317	32.351
peptide 182-192 aa	10	61.123	38.273	54.692
	100	63.106	50.384	60.95
	1000	69.641	62.064	66.819
	10000	71.869	69.098	73.078
peptide 135-144 aa	10	27.896	10.328	25.313
	100	31.136	16.88	32.223
	1000	39.1	23.889	36.912
	10000	49.557	29.055	47.321
peptide 206-216 aa	10	26.529	12.995	8.311
	100	29.866	15.529	11.651
	1000	42.716	18.809	19.397
	10000	63.253	33.547	35.05
peptide 183-192 aa	10	57.676	42.36	59.797
	100	61.061	55.197	66.865
	1000	68.639	67.697	72.264
	10000	71.866	72.538	74.581
